# Supplementary material for: 3D interaction homology: The hydrophobic residues alanine, isoleucine, leucine, proline and valine play different structural roles in soluble and membrane proteins
Source: Front Mol Biosci. 2023 Mar 28;10:1116868. doi: 10.3389/fmolb.2023.1116868 (PMC10086146; doi:10.3389/fmolb.2023.1116868)
Supplement: Supplementary file 1 [file DataSheet1.zip]

Archive with 33 entries (32 files):
- AL_Mughram_et_al_SupportingInformation/
- AL_Mughram_et_al_SupportingInformation/TableS12_Valine_similarity_matrices_b1c5.xlsx
- __MACOSX/AL_Mughram_et_al_SupportingInformation/._TableS12_Valine_similarity_matrices_b1c5.xlsx
- AL_Mughram_et_al_SupportingInformation/TableS7_Valine_AllDataClustering.xlsx
- __MACOSX/AL_Mughram_et_al_SupportingInformation/._TableS7_Valine_AllDataClustering.xlsx
- AL_Mughram_et_al_SupportingInformation/TableS5_Valine_pdbids_residueslist.xlsx
- __MACOSX/AL_Mughram_et_al_SupportingInformation/._TableS5_Valine_pdbids_residueslist.xlsx
- AL_Mughram_et_al_SupportingInformation/TableS9_Leucine_AllDataClustering.xlsx
- __MACOSX/AL_Mughram_et_al_SupportingInformation/._TableS9_Leucine_AllDataClustering.xlsx
- AL_Mughram_et_al_SupportingInformation/TableS11_Alanine_similarity_matrices_b1c5.xlsx
- __MACOSX/AL_Mughram_et_al_SupportingInformation/._TableS11_Alanine_similarity_matrices_b1c5.xlsx
- AL_Mughram_et_al_SupportingInformation/TableS8_Isoleucine_AllDataClustering.xlsx
- __MACOSX/AL_Mughram_et_al_SupportingInformation/._TableS8_Isoleucine_AllDataClustering.xlsx
- AL_Mughram_et_al_SupportingInformation/TableS10_Proline_AllDataClustering.xlsx
- __MACOSX/AL_Mughram_et_al_SupportingInformation/._TableS10_Proline_AllDataClustering.xlsx
- AL_Mughram_et_al_SupportingInformation/TableS1_Alanine_pdbids_residuelist.xlsx
- __MACOSX/AL_Mughram_et_al_SupportingInformation/._TableS1_Alanine_pdbids_residuelist.xlsx
- AL_Mughram_et_al_SupportingInformation/TableS14_Leucine_similarity_matrices_b1c5.xlsx
- __MACOSX/AL_Mughram_et_al_SupportingInformation/._TableS14_Leucine_similarity_matrices_b1c5.xlsx
- AL_Mughram_et_al_SupportingInformation/TableS3_Leucine_pdbids_residueslist.xlsx
- __MACOSX/AL_Mughram_et_al_SupportingInformation/._TableS3_Leucine_pdbids_residueslist.xlsx
- AL_Mughram_et_al_SupportingInformation/TableS15_Proline_similarity_matrices_c4c8.xlsx
- __MACOSX/AL_Mughram_et_al_SupportingInformation/._TableS15_Proline_similarity_matrices_c4c8.xlsx
- AL_Mughram_et_al_SupportingInformation/TableS4_Proline_pdbids_residuelist.xlsx
- __MACOSX/AL_Mughram_et_al_SupportingInformation/._TableS4_Proline_pdbids_residuelist.xlsx
- AL_Mughram_et_al_SupportingInformation/FiguresS1-S4.pdf
- __MACOSX/AL_Mughram_et_al_SupportingInformation/._FiguresS1-S4.pdf
- AL_Mughram_et_al_SupportingInformation/TableS6_Alanine_AllDataClustering.xlsx
- __MACOSX/AL_Mughram_et_al_SupportingInformation/._TableS6_Alanine_AllDataClustering.xlsx
- AL_Mughram_et_al_SupportingInformation/TableS13_Isoleucine_similarity_matrices_b1c5.xlsx
- __MACOSX/AL_Mughram_et_al_SupportingInformation/._TableS13_Isoleucine_similarity_matrices_b1c5.xlsx
- AL_Mughram_et_al_SupportingInformation/TableS2_Isoleucine_pdbids_residuelist.xlsx
- __MACOSX/AL_Mughram_et_al_SupportingInformation/._TableS2_Isoleucine_pdbids_residuelist.xlsx
