# Supplementary material for: 3D interaction homology: The hydrophobic residues alanine, isoleucine, leucine, proline and valine play different structural roles in soluble and membrane proteins
Source: Front Mol Biosci. 2023 Mar 28;10:1116868. doi: 10.3389/fmolb.2023.1116868 (PMC10086146; doi:10.3389/fmolb.2023.1116868)
Supplement: Supplementary file 1 [file DataSheet1.zip › AL_Mughram_et_al_SupportingInformation/TableS12_Valine_similarity_matrices_b1c5.xlsx]

## Sheet: Sheet1
	VALs_b1_000676	VALs_b1_000712	VALs_b1_000992	VALs_b1_001310	VALs_b1_001411	VALs_b1_002014	VALs_b1_002036	VALs_b1_002282	VALs_b1_002589	VALs_c5_000184	VALs_c5_000777	VALs_c5_000883	VALs_c5_001305	VALs_c5_001350	VALs_c5_001702	VALs_c5_001759	VALs_c5_001857	VALs_c5_001888	VALmS_b1_000052	VALmS_b1_000100	VALmS_b1_000124	VALmS_b1_000196	VALmS_b1_000219	VALmS_b1_000233	VALmS_b1_000283	VALmS_b1_000294	VALmS_b1_000305	VALmS_c5_000040	VALmS_c5_000124	VALmS_c5_000195	VALmS_c5_000262	VALmS_c5_000322	VALmS_c5_000357	VALmS_c5_000362	VALmS_c5_000385	VALmS_c5_000468	VALmL_b1_000001	VALmL_b1_000002	VALmL_b1_000012	VALmL_b1_000013	VALmL_b1_000025	VALmL_b1_000030	VALmL_b1_000042	VALmL_b1_000043	VALmL_c5_000048	VALmL_c5_000060	VALmL_c5_000086	VALmL_c5_000187	VALmL_c5_000369
VALs_b1_000676	1	0.95925	0.90281	0.85721	0.90964	0.94994	0.83285	0.95661	0.83073	0.90703	0.97218	0.90182	0.91812	0.931	0.78234	0.8052	0.86631	0.96306	0.95695	0.83485	0.89721	0.89121	0.94683	0.95691	0.90156	0.85304	0.92369	0.71558	0.86516	0.8669	0.90843	0.78713	0.90992	0.92234	0.94479	0.97491	0.93772	0.91083	0.89376	0.93271	0.85539	0.9051	0.90993	0.89901	0.94271	0.96208	0.94379	0.9052	0.91381
VALs_b1_000712	0.95925	1	0.97818	0.92153	0.94324	0.97096	0.83248	0.92721	0.8616	0.89652	0.90987	0.85282	0.92108	0.98069	0.79395	0.83354	0.92575	0.98243	0.9964	0.81993	0.96943	0.89242	0.93335	0.97028	0.90127	0.89133	0.96415	0.72071	0.92453	0.86427	0.85944	0.80491	0.89049	0.94633	0.97411	0.91687	0.97818	0.90741	0.90099	0.96398	0.83879	0.89153	0.93133	0.86281	0.95472	0.90337	0.96719	0.87421	0.96585
VALs_b1_000992	0.90281	0.97818	1	0.9747	0.95283	0.93017	0.83688	0.91891	0.8766	0.89106	0.85663	0.82965	0.88291	0.98041	0.80066	0.8455	0.96909	0.94867	0.96457	0.82241	0.97247	0.87022	0.90975	0.92077	0.89141	0.91675	0.95587	0.74125	0.95528	0.8577	0.81644	0.81558	0.87626	0.91995	0.95076	0.86115	0.96218	0.88616	0.89186	0.93493	0.84918	0.88227	0.91025	0.8355	0.93291	0.85662	0.94061	0.87547	0.96854
VALs_b1_001310	0.85721	0.92153	0.9747	1	0.92785	0.91818	0.86755	0.88952	0.9165	0.87845	0.83147	0.8454	0.89324	0.93111	0.84308	0.89439	0.97443	0.90439	0.9097	0.85431	0.94505	0.8698	0.87739	0.88625	0.88229	0.95646	0.91786	0.78785	0.96719	0.87656	0.82903	0.8652	0.87525	0.91245	0.91034	0.83959	0.90813	0.86618	0.88126	0.89151	0.87206	0.85625	0.88613	0.85132	0.9088	0.8402	0.89778	0.88346	0.95338
VALs_b1_001411	0.90964	0.94324	0.95283	0.92785	1	0.90537	0.87079	0.92066	0.90906	0.92297	0.89054	0.88413	0.87789	0.96533	0.84078	0.88082	0.91836	0.93244	0.93786	0.85438	0.91557	0.88464	0.91081	0.90907	0.92027	0.90779	0.97706	0.79072	0.94801	0.87388	0.87002	0.85511	0.90722	0.92256	0.94342	0.88843	0.93126	0.86038	0.89237	0.93505	0.88103	0.87568	0.86148	0.85785	0.94887	0.89226	0.9317	0.90682	0.95811
VALs_b1_002014	0.94994	0.97096	0.93017	0.91818	0.90537	1	0.83948	0.88016	0.8696	0.83938	0.90516	0.84977	0.966	0.92431	0.80687	0.84102	0.92476	0.97368	0.96759	0.82039	0.94736	0.92543	0.89384	0.97608	0.87126	0.90981	0.91068	0.73878	0.89414	0.87753	0.86381	0.82084	0.85243	0.95454	0.95498	0.91598	0.94076	0.93223	0.91261	0.92485	0.84324	0.86935	0.96283	0.88406	0.94133	0.91193	0.95016	0.85305	0.93771
VALs_b1_002036	0.83285	0.83248	0.83688	0.86755	0.87079	0.83948	1	0.85372	0.91071	0.83535	0.82886	0.86787	0.84905	0.82702	0.89498	0.88738	0.86062	0.82711	0.82501	0.91727	0.81967	0.86955	0.82761	0.83438	0.85675	0.89196	0.84093	0.84833	0.85375	0.87023	0.82947	0.87829	0.83045	0.83612	0.81934	0.8176	0.83109	0.83255	0.81044	0.82619	0.88819	0.82667	0.83161	0.85574	0.82107	0.82914	0.81341	0.84734	0.83364
VALs_b1_002282	0.95661	0.92721	0.91891	0.88952	0.92066	0.88016	0.85372	1	0.86083	0.96528	0.94388	0.91434	0.85951	0.93636	0.80861	0.83314	0.88298	0.91016	0.93046	0.85915	0.90125	0.85878	0.97016	0.89938	0.9486	0.86668	0.94495	0.74084	0.89332	0.85273	0.8893	0.81679	0.95718	0.8836	0.90952	0.92066	0.92139	0.84181	0.88125	0.92865	0.89603	0.95604	0.86443	0.87989	0.90916	0.9235	0.89992	0.9565	0.91532
VALs_b1_002589	0.83073	0.8616	0.8766	0.9165	0.90906	0.8696	0.91071	0.86083	1	0.85054	0.81765	0.85546	0.87518	0.85981	0.89065	0.93755	0.90691	0.85503	0.85467	0.89322	0.86305	0.88425	0.83382	0.85634	0.8706	0.93489	0.88175	0.83873	0.90474	0.86697	0.8291	0.90673	0.84299	0.87822	0.85282	0.81303	0.84984	0.83508	0.85068	0.8584	0.88532	0.82247	0.85549	0.85224	0.86904	0.8236	0.84705	0.86254	0.88276
VALs_c5_000184	0.90703	0.89652	0.89106	0.87845	0.92297	0.83938	0.83535	0.96528	0.85054	1	0.93274	0.93915	0.84853	0.94307	0.82047	0.84497	0.89587	0.9178	0.89576	0.8221	0.85867	0.8189	0.92532	0.8538	0.91992	0.85315	0.92587	0.73458	0.92345	0.86637	0.8733	0.83817	0.98651	0.88937	0.92164	0.90074	0.88577	0.8118	0.85212	0.89753	0.86462	0.88954	0.82144	0.8322	0.917	0.90586	0.92062	0.98025	0.93324
VALs_c5_000777	0.97218	0.90987	0.85663	0.83147	0.89054	0.90516	0.82886	0.94388	0.81765	0.93274	1	0.94916	0.91559	0.90649	0.79451	0.81137	0.85827	0.94971	0.90915	0.82193	0.8545	0.87839	0.9226	0.91826	0.90194	0.84022	0.88896	0.73404	0.8664	0.89396	0.94508	0.80573	0.93833	0.92528	0.94058	0.99259	0.89134	0.89586	0.87281	0.89904	0.85748	0.8879	0.87159	0.89794	0.95681	0.99166	0.94683	0.93705	0.90169
VALs_c5_000883	0.90182	0.85282	0.82965	0.8454	0.88413	0.84977	0.86787	0.91434	0.85546	0.93915	0.94916	1	0.88337	0.86726	0.85296	0.85366	0.85354	0.88965	0.85002	0.85028	0.83217	0.87676	0.88988	0.85912	0.90197	0.86348	0.86595	0.79992	0.86469	0.87865	0.95117	0.86279	0.95414	0.90213	0.88741	0.93186	0.85171	0.85786	0.86443	0.86488	0.89065	0.8823	0.83217	0.90394	0.9146	0.94776	0.8879	0.96948	0.87533
VALs_c5_001305	0.91812	0.92108	0.88291	0.89324	0.87789	0.966	0.84905	0.85951	0.87518	0.84853	0.91559	0.88337	1	0.89321	0.84662	0.87902	0.91722	0.96187	0.92067	0.83974	0.89619	0.92031	0.85929	0.94621	0.85068	0.90004	0.87987	0.77015	0.8993	0.89829	0.88939	0.85842	0.86255	0.97627	0.94367	0.92591	0.89704	0.92262	0.89969	0.87842	0.84516	0.83562	0.91829	0.89761	0.95126	0.91676	0.94742	0.86855	0.92988
VALs_c5_001350	0.931	0.98069	0.98041	0.93111	0.96533	0.92431	0.82702	0.93636	0.85981	0.94307	0.90649	0.86726	0.89321	1	0.80333	0.85174	0.95094	0.97723	0.97024	0.81836	0.95357	0.86527	0.92275	0.92862	0.90732	0.88649	0.971	0.73264	0.9678	0.88163	0.84426	0.82471	0.92671	0.94149	0.98207	0.90617	0.95607	0.88422	0.88706	0.94212	0.8427	0.87783	0.88053	0.83543	0.96387	0.8978	0.97453	0.90692	0.99018
VALs_c5_001702	0.78234	0.79395	0.80066	0.84308	0.84078	0.80687	0.89498	0.80861	0.89065	0.82047	0.79451	0.85296	0.84662	0.80333	1	0.91925	0.8583	0.81168	0.78705	0.86713	0.78482	0.83889	0.79358	0.79811	0.82312	0.86693	0.806	0.86692	0.8585	0.84111	0.79028	0.91612	0.81312	0.83245	0.8038	0.77656	0.79784	0.78668	0.78611	0.79604	0.85079	0.78659	0.79956	0.80566	0.80827	0.79595	0.80469	0.84432	0.82789
VALs_c5_001759	0.8052	0.83354	0.8455	0.89439	0.88082	0.84102	0.88738	0.83314	0.93755	0.84497	0.81137	0.85366	0.87902	0.85174	0.91925	1	0.90859	0.85152	0.82548	0.8719	0.82714	0.85531	0.8084	0.82719	0.84253	0.90496	0.85371	0.82068	0.91387	0.85521	0.80659	0.9264	0.83394	0.87113	0.85242	0.7982	0.82355	0.82055	0.81988	0.82522	0.85361	0.79184	0.81949	0.82568	0.8572	0.81582	0.84808	0.85413	0.87769
VALs_c5_001857	0.86631	0.92575	0.96909	0.97443	0.91836	0.92476	0.86062	0.88298	0.90691	0.89587	0.85827	0.85354	0.91722	0.95094	0.8583	0.90859	1	0.92973	0.9142	0.8496	0.94085	0.87948	0.87728	0.89971	0.87846	0.93753	0.91377	0.78838	0.98342	0.89522	0.83325	0.87268	0.88309	0.93134	0.93535	0.8657	0.91421	0.88435	0.89189	0.89175	0.86136	0.85173	0.89854	0.84205	0.92359	0.8668	0.93136	0.88792	0.97846
VALs_c5_001888	0.96306	0.98243	0.94867	0.90439	0.93244	0.97368	0.82711	0.91016	0.85503	0.9178	0.94971	0.88965	0.96187	0.97723	0.81168	0.85152	0.92973	1	0.97757	0.81567	0.93742	0.9026	0.92051	0.97856	0.89113	0.88868	0.95115	0.72192	0.93872	0.89246	0.89214	0.83243	0.91796	0.97802	0.99725	0.94958	0.96083	0.91403	0.91053	0.94412	0.83605	0.87603	0.91916	0.87421	0.98548	0.93812	0.9973	0.89739	0.98273
VALmS_b1_000052	0.95695	0.9964	0.96457	0.9097	0.93786	0.96759	0.82501	0.93046	0.85467	0.89576	0.90915	0.85002	0.92067	0.97024	0.78705	0.82548	0.9142	0.97757	1	0.81373	0.94835	0.88601	0.93514	0.9636	0.89158	0.88177	0.95853	0.7164	0.91485	0.85324	0.8531	0.79761	0.89125	0.93089	0.97067	0.91661	0.9658	0.90502	0.89242	0.96119	0.83329	0.88639	0.9307	0.85989	0.9457	0.90271	0.96366	0.87272	0.95534
VALmS_b1_000100	0.83485	0.81993	0.82241	0.85431	0.85438	0.82039	0.91727	0.85915	0.89322	0.8221	0.82193	0.85028	0.83974	0.81836	0.86713	0.8719	0.8496	0.81567	0.81373	1	0.81084	0.85823	0.82611	0.82617	0.85613	0.86884	0.83134	0.82395	0.84184	0.86303	0.81446	0.86548	0.81664	0.8278	0.80774	0.81437	0.82684	0.81197	0.79805	0.81525	0.88579	0.83332	0.82063	0.84751	0.81291	0.82559	0.80506	0.84011	0.8283
VALmS_b1_000124	0.89721	0.96943	0.97247	0.94505	0.91557	0.94736	0.81967	0.90125	0.86305	0.85867	0.8545	0.83217	0.89619	0.95357	0.78482	0.82714	0.94085	0.93742	0.94835	0.81084	1	0.86636	0.89151	0.92054	0.86967	0.90443	0.9213	0.73694	0.92158	0.8462	0.81808	0.8072	0.85768	0.91633	0.93209	0.85987	0.93658	0.87551	0.89343	0.90474	0.83481	0.88144	0.90382	0.83698	0.92051	0.85854	0.92365	0.86179	0.94207
VALmS_b1_000196	0.89121	0.89242	0.87022	0.8698	0.88464	0.92543	0.86955	0.85878	0.88425	0.8189	0.87839	0.87676	0.92031	0.86527	0.83889	0.85531	0.87948	0.9026	0.88601	0.85823	0.86636	1	0.845	0.91642	0.86396	0.86623	0.87431	0.79761	0.85248	0.8575	0.87018	0.83335	0.83043	0.91251	0.88895	0.8913	0.87947	0.88991	0.86353	0.86321	0.86062	0.82631	0.89194	0.88885	0.89035	0.89165	0.88792	0.84533	0.8814
VALmS_b1_000219	0.94683	0.93335	0.90975	0.87739	0.91081	0.89384	0.82761	0.97016	0.83382	0.92532	0.9226	0.88988	0.85929	0.92275	0.79358	0.8084	0.87728	0.92051	0.93514	0.82611	0.89151	0.845	1	0.91006	0.91559	0.86063	0.93154	0.71973	0.88008	0.82492	0.85692	0.80235	0.93273	0.87607	0.91435	0.90601	0.92854	0.84531	0.87464	0.91572	0.8576	0.9266	0.85883	0.85245	0.90411	0.89752	0.90707	0.9229	0.90752
VALmS_b1_000233	0.95691	0.97028	0.92077	0.88625	0.90907	0.97608	0.83438	0.89938	0.85634	0.8538	0.91826	0.85912	0.94621	0.92862	0.79811	0.82719	0.89971	0.97856	0.9636	0.82617	0.92054	0.91642	0.91006	1	0.88662	0.8757	0.92377	0.72942	0.88475	0.87406	0.86009	0.81042	0.87216	0.94259	0.96692	0.92444	0.95995	0.90752	0.91051	0.92261	0.84033	0.87841	0.93551	0.85977	0.94339	0.9143	0.95236	0.86267	0.93109
VALmS_b1_000283	0.90156	0.90127	0.89141	0.88229	0.92027	0.87126	0.85675	0.9486	0.8706	0.91992	0.90194	0.90197	0.85068	0.90732	0.82312	0.84253	0.87846	0.89113	0.89158	0.85613	0.86967	0.86396	0.91559	0.88662	1	0.86623	0.91278	0.76219	0.88459	0.85877	0.85128	0.83646	0.91813	0.8696	0.88678	0.88059	0.90424	0.81787	0.8639	0.89668	0.88093	0.90196	0.84185	0.85534	0.88478	0.89348	0.88052	0.9184	0.89005
VALmS_b1_000294	0.85304	0.89133	0.91675	0.95646	0.90779	0.90981	0.89196	0.86668	0.93489	0.85315	0.84022	0.86348	0.90004	0.88649	0.86693	0.90496	0.93753	0.88868	0.88177	0.86884	0.90443	0.86623	0.86063	0.8757	0.86623	1	0.88773	0.80493	0.91429	0.87722	0.83476	0.87817	0.84832	0.89383	0.87956	0.833	0.88303	0.86768	0.85862	0.87552	0.86354	0.83802	0.8715	0.85738	0.89395	0.84239	0.87566	0.86677	0.90728
VALmS_b1_000305	0.92369	0.96415	0.95587	0.91786	0.97706	0.91068	0.84093	0.94495	0.88175	0.92587	0.88896	0.86595	0.87987	0.971	0.806	0.85371	0.91377	0.95115	0.95853	0.83134	0.9213	0.87431	0.93154	0.92377	0.91278	0.88773	1	0.73784	0.93872	0.84197	0.83694	0.81804	0.91642	0.92048	0.95215	0.88062	0.94755	0.8576	0.88473	0.9385	0.85699	0.86847	0.85777	0.83735	0.93989	0.87953	0.94968	0.90638	0.95685
VALmS_c5_000040	0.71558	0.72071	0.74125	0.78785	0.79072	0.73878	0.84833	0.74084	0.83873	0.73458	0.73404	0.79992	0.77015	0.73264	0.86692	0.82068	0.78838	0.72192	0.7164	0.82395	0.73694	0.79761	0.71973	0.72942	0.76219	0.80493	0.73784	1	0.78463	0.7943	0.76992	0.84908	0.73299	0.76678	0.72038	0.73213	0.72036	0.73316	0.74426	0.74619	0.81244	0.73284	0.74925	0.77364	0.73865	0.74657	0.72104	0.76346	0.74475
VALmS_c5_000124	0.86516	0.92453	0.95528	0.96719	0.94801	0.89414	0.85375	0.89332	0.90474	0.92345	0.8664	0.86469	0.8993	0.9678	0.8585	0.91387	0.98342	0.93872	0.91485	0.84184	0.92158	0.85248	0.88008	0.88475	0.88459	0.91429	0.93872	0.78463	1	0.8901	0.82428	0.87028	0.90481	0.92236	0.94993	0.85581	0.91071	0.8509	0.87706	0.89932	0.85135	0.84395	0.85555	0.83064	0.93103	0.86258	0.94163	0.9007	0.98284
VALmS_c5_000195	0.8669	0.86427	0.8577	0.87656	0.87388	0.87753	0.87023	0.85273	0.86697	0.86637	0.89396	0.87865	0.89829	0.88163	0.84111	0.85521	0.89522	0.89246	0.85324	0.86303	0.8462	0.8575	0.82492	0.87406	0.85877	0.87722	0.84197	0.7943	0.8901	1	0.84991	0.8437	0.84219	0.88694	0.89265	0.90535	0.85158	0.86954	0.84984	0.83102	0.84946	0.82785	0.85181	0.85587	0.89578	0.91374	0.88978	0.8651	0.89628
VALmS_c5_000262	0.90843	0.85944	0.81644	0.82903	0.87002	0.86381	0.82947	0.8893	0.8291	0.8733	0.94508	0.95117	0.88939	0.84426	0.79028	0.80659	0.83325	0.89214	0.8531	0.81446	0.81808	0.87018	0.85692	0.86009	0.85128	0.83476	0.83694	0.76992	0.82428	0.84991	1	0.80437	0.888	0.90478	0.87523	0.94069	0.8249	0.86534	0.85629	0.86182	0.84794	0.84389	0.83807	0.92036	0.91997	0.951	0.88156	0.90222	0.84658
VALmS_c5_000322	0.78713	0.80491	0.81558	0.8652	0.85511	0.82084	0.87829	0.81679	0.90673	0.83817	0.80573	0.86279	0.85842	0.82471	0.91612	0.9264	0.87268	0.83243	0.79761	0.86548	0.8072	0.83335	0.80235	0.81042	0.83646	0.87817	0.81804	0.84908	0.87028	0.8437	0.80437	1	0.84425	0.84763	0.82999	0.79293	0.80146	0.78926	0.80575	0.81341	0.84511	0.79805	0.80575	0.81237	0.8345	0.80203	0.83258	0.85607	0.84857
VALmS_c5_000357	0.90992	0.89049	0.87626	0.87525	0.90722	0.85243	0.83045	0.95718	0.84299	0.98651	0.93833	0.95414	0.86255	0.92671	0.81312	0.83394	0.88309	0.91796	0.89125	0.81664	0.85768	0.83043	0.93273	0.87216	0.91813	0.84832	0.91642	0.73299	0.90481	0.84219	0.888	0.84425	1	0.89631	0.91887	0.90606	0.88564	0.81605	0.86046	0.88808	0.86171	0.89484	0.81799	0.84591	0.92384	0.91129	0.92269	0.98418	0.92203
VALmS_c5_000362	0.92234	0.94633	0.91995	0.91245	0.92256	0.95454	0.83612	0.8836	0.87822	0.88937	0.92528	0.90213	0.97627	0.94149	0.83245	0.87113	0.93134	0.97802	0.93089	0.8278	0.91633	0.91251	0.87607	0.94259	0.8696	0.89383	0.92048	0.76678	0.92236	0.88694	0.90478	0.84763	0.89631	1	0.96793	0.93761	0.90594	0.90419	0.90721	0.90545	0.84598	0.85279	0.89359	0.90378	0.96877	0.92371	0.9676	0.88863	0.95473
VALmS_c5_000385	0.94479	0.97411	0.95076	0.91034	0.94342	0.95498	0.81934	0.90952	0.85282	0.92164	0.94058	0.88741	0.94367	0.98207	0.8038	0.85242	0.93535	0.99725	0.97067	0.80774	0.93209	0.88895	0.91435	0.96692	0.88678	0.87956	0.95215	0.72038	0.94993	0.89265	0.87523	0.82999	0.91887	0.96793	1	0.94117	0.95912	0.90194	0.90457	0.93827	0.83174	0.86469	0.90536	0.86155	0.97995	0.92962	0.99592	0.89781	0.98855
VALmS_c5_000468	0.97491	0.91687	0.86115	0.83959	0.88843	0.91598	0.8176	0.92066	0.81303	0.90074	0.99259	0.93186	0.92591	0.90617	0.77656	0.7982	0.8657	0.94958	0.91661	0.81437	0.85987	0.8913	0.90601	0.92444	0.88059	0.833	0.88062	0.73213	0.85581	0.90535	0.94069	0.79293	0.90606	0.93761	0.94117	1	0.89286	0.90982	0.88109	0.89514	0.84248	0.86508	0.88413	0.90746	0.95877	0.99268	0.94274	0.90493	0.90333
VALmL_b1_000001	0.93772	0.97818	0.96218	0.90813	0.93126	0.94076	0.83109	0.92139	0.84984	0.88577	0.89134	0.85171	0.89704	0.95607	0.79784	0.82355	0.91421	0.96083	0.9658	0.82684	0.93658	0.87947	0.92854	0.95995	0.90424	0.88303	0.94755	0.72036	0.91071	0.85158	0.8249	0.80146	0.88564	0.90594	0.95912	0.89286	1	0.87303	0.8809	0.92071	0.84559	0.88188	0.88749	0.83171	0.92779	0.88722	0.95057	0.88047	0.94347
VALmL_b1_000002	0.91083	0.90741	0.88616	0.86618	0.86038	0.93223	0.83255	0.84181	0.83508	0.8118	0.89586	0.85786	0.92262	0.88422	0.78668	0.82055	0.88435	0.91403	0.90502	0.81197	0.87551	0.88991	0.84531	0.90752	0.81787	0.86768	0.8576	0.73316	0.8509	0.86954	0.86534	0.78926	0.81605	0.90419	0.90194	0.90982	0.87303	1	0.85561	0.86858	0.8123	0.82366	0.91088	0.87334	0.91113	0.90533	0.89743	0.82023	0.88914
VALmL_b1_000012	0.89376	0.90099	0.89186	0.88126	0.89237	0.91261	0.81044	0.88125	0.85068	0.85212	0.87281	0.86443	0.89969	0.88706	0.78611	0.81988	0.89189	0.91053	0.89242	0.79805	0.89343	0.86353	0.87464	0.91051	0.8639	0.85862	0.88473	0.74426	0.87706	0.84984	0.85629	0.80575	0.86046	0.90721	0.90457	0.88109	0.8809	0.85561	1	0.89152	0.8361	0.84834	0.87627	0.8541	0.90984	0.87386	0.9048	0.85864	0.89616
VALmL_b1_000013	0.93271	0.96398	0.93493	0.89151	0.93505	0.92485	0.82619	0.92865	0.8584	0.89753	0.89904	0.86488	0.87842	0.94212	0.79604	0.82522	0.89175	0.94412	0.96119	0.81525	0.90474	0.86321	0.91572	0.92261	0.89668	0.87552	0.9385	0.74619	0.89932	0.83102	0.86182	0.81341	0.88808	0.90545	0.93827	0.89514	0.92071	0.86858	0.89152	1	0.8333	0.86884	0.91558	0.85726	0.93147	0.88493	0.93179	0.87619	0.92069
VALmL_b1_000025	0.85539	0.83879	0.84918	0.87206	0.88103	0.84324	0.88819	0.89603	0.88532	0.86462	0.85748	0.89065	0.84516	0.8427	0.85079	0.85361	0.86136	0.83605	0.83329	0.88579	0.83481	0.86062	0.8576	0.84033	0.88093	0.86354	0.85699	0.81244	0.85135	0.84946	0.84794	0.84511	0.86171	0.84598	0.83174	0.84248	0.84559	0.8123	0.8361	0.8333	1	0.86048	0.82473	0.86487	0.83611	0.85355	0.828	0.88546	0.84271
VALmL_b1_000030	0.9051	0.89153	0.88227	0.85625	0.87568	0.86935	0.82667	0.95604	0.82247	0.88954	0.8879	0.8823	0.83562	0.87783	0.78659	0.79184	0.85173	0.87603	0.88639	0.83332	0.88144	0.82631	0.9266	0.87841	0.90196	0.83802	0.86847	0.73284	0.84395	0.82785	0.84389	0.79805	0.89484	0.85279	0.86469	0.86508	0.88188	0.82366	0.84834	0.86884	0.86048	1	0.84446	0.84347	0.86943	0.87461	0.85706	0.89895	0.86253
VALmL_b1_000042	0.90993	0.93133	0.91025	0.88613	0.86148	0.96283	0.83161	0.86443	0.85549	0.82144	0.87159	0.83217	0.91829	0.88053	0.79956	0.81949	0.89854	0.91916	0.9307	0.82063	0.90382	0.89194	0.85883	0.93551	0.84185	0.8715	0.85777	0.74925	0.85555	0.85181	0.83807	0.80575	0.81799	0.89359	0.90536	0.88413	0.88749	0.91088	0.87627	0.91558	0.82473	0.84446	1	0.85705	0.88751	0.87481	0.89559	0.82151	0.89529
VALmL_b1_000043	0.89901	0.86281	0.8355	0.85132	0.85785	0.88406	0.85574	0.87989	0.85224	0.8322	0.89794	0.90394	0.89761	0.83543	0.80566	0.82568	0.84205	0.87421	0.85989	0.84751	0.83698	0.88885	0.85245	0.85977	0.85534	0.85738	0.83735	0.77364	0.83064	0.85587	0.92036	0.81237	0.84591	0.90378	0.86155	0.90746	0.83171	0.87334	0.8541	0.85726	0.86487	0.84347	0.85705	1	0.8843	0.90726	0.85988	0.86223	0.84553
VALmL_c5_000048	0.94271	0.95472	0.93291	0.9088	0.94887	0.94133	0.82107	0.90916	0.86904	0.917	0.95681	0.9146	0.95126	0.96387	0.80827	0.8572	0.92359	0.98548	0.9457	0.81291	0.92051	0.89035	0.90411	0.94339	0.88478	0.89395	0.93989	0.73865	0.93103	0.89578	0.91997	0.8345	0.92384	0.96877	0.97995	0.95877	0.92779	0.91113	0.90984	0.93147	0.83611	0.86943	0.88751	0.8843	1	0.95459	0.97537	0.91014	0.96955
VALmL_c5_000060	0.96208	0.90337	0.85662	0.8402	0.89226	0.91193	0.82914	0.9235	0.8236	0.90586	0.99166	0.94776	0.91676	0.8978	0.79595	0.81582	0.8668	0.93812	0.90271	0.82559	0.85854	0.89165	0.89752	0.9143	0.89348	0.84239	0.87953	0.74657	0.86258	0.91374	0.951	0.80203	0.91129	0.92371	0.92962	0.99268	0.88722	0.90533	0.87386	0.88493	0.85355	0.87461	0.87481	0.90726	0.95459	1	0.93444	0.91447	0.89425
VALmL_c5_000086	0.94379	0.96719	0.94061	0.89778	0.9317	0.95016	0.81341	0.89992	0.84705	0.92062	0.94683	0.8879	0.94742	0.97453	0.80469	0.84808	0.93136	0.9973	0.96366	0.80506	0.92365	0.88792	0.90707	0.95236	0.88052	0.87566	0.94968	0.72104	0.94163	0.88978	0.88156	0.83258	0.92269	0.9676	0.99592	0.94274	0.95057	0.89743	0.9048	0.93179	0.828	0.85706	0.89559	0.85988	0.97537	0.93444	1	0.89854	0.98443
VALmL_c5_000187	0.9052	0.87421	0.87547	0.88346	0.90682	0.85305	0.84734	0.9565	0.86254	0.98025	0.93705	0.96948	0.86855	0.90692	0.84432	0.85413	0.88792	0.89739	0.87272	0.84011	0.86179	0.84533	0.9229	0.86267	0.9184	0.86677	0.90638	0.76346	0.9007	0.8651	0.90222	0.85607	0.98418	0.88863	0.89781	0.90493	0.88047	0.82023	0.85864	0.87619	0.88546	0.89895	0.82151	0.86223	0.91014	0.91447	0.89854	1	0.90472
VALmL_c5_000369	0.91381	0.96585	0.96854	0.95338	0.95811	0.93771	0.83364	0.91532	0.88276	0.93324	0.90169	0.87533	0.92988	0.99018	0.82789	0.87769	0.97846	0.98273	0.95534	0.8283	0.94207	0.8814	0.90752	0.93109	0.89005	0.90728	0.95685	0.74475	0.98284	0.89628	0.84658	0.84857	0.92203	0.95473	0.98855	0.90333	0.94347	0.88914	0.89616	0.92069	0.84271	0.86253	0.89529	0.84553	0.96955	0.89425	0.98443	0.90472	1
VALmL_c5_000436	0.83826	0.82825	0.82838	0.84629	0.83787	0.84431	0.84797	0.8284	0.84834	0.81527	0.86019	0.87403	0.86722	0.82972	0.82402	0.84284	0.85732	0.84159	0.82005	0.84372	0.81927	0.84111	0.80136	0.82832	0.81496	0.84938	0.81572	0.81668	0.84395	0.8674	0.87191	0.83807	0.81258	0.864	0.83249	0.87251	0.80723	0.84655	0.82406	0.83359	0.82584	0.80779	0.83553	0.87598	0.8544	0.88073	0.83678	0.83751	0.83858
VALmL_c5_000442	0.91229	0.94463	0.92168	0.92055	0.9161	0.95788	0.82636	0.87099	0.87344	0.88635	0.9189	0.89044	0.97696	0.94597	0.82417	0.87111	0.94433	0.98388	0.93729	0.81845	0.91625	0.89959	0.87143	0.94642	0.85413	0.89959	0.9114	0.74371	0.93365	0.90526	0.877	0.84657	0.88998	0.97669	0.97668	0.92091	0.91547	0.90238	0.90073	0.89774	0.82903	0.83621	0.91241	0.88142	0.96591	0.91503	0.9791	0.88254	0.97882
VALmL_c5_000513	0.91112	0.90439	0.89557	0.87554	0.92073	0.86339	0.81621	0.95264	0.84478	0.98972	0.93811	0.94978	0.8687	0.93884	0.81238	0.8371	0.89722	0.92632	0.90623	0.80984	0.86846	0.82749	0.93992	0.87207	0.91976	0.85028	0.92316	0.72639	0.91843	0.85341	0.88591	0.83911	0.9922	0.89657	0.92831	0.90704	0.89455	0.81813	0.85883	0.90167	0.84985	0.88922	0.82523	0.83873	0.93061	0.91117	0.92917	0.98358	0.93461
VALmL_c5_000543	0.87835	0.90991	0.92465	0.9408	0.9258	0.90803	0.83396	0.89101	0.88274	0.91028	0.88487	0.8949	0.93666	0.9357	0.83118	0.88444	0.9546	0.9371	0.89859	0.83201	0.8976	0.85975	0.86993	0.8839	0.85633	0.89786	0.90686	0.76469	0.95152	0.89752	0.86432	0.85141	0.91278	0.95274	0.93778	0.88163	0.88216	0.87226	0.88999	0.87093	0.83673	0.84818	0.86166	0.87292	0.9411	0.88114	0.93204	0.90874	0.97041
VALmN_b1_000001	0.93773	0.97819	0.96218	0.90814	0.93127	0.94076	0.8311	0.9214	0.84985	0.88578	0.89134	0.85172	0.897	0.95608	0.79785	0.82356	0.91422	0.96084	0.96581	0.82685	0.93658	0.87945	0.92855	0.95995	0.90425	0.88304	0.94756	0.7203	0.91072	0.85158	0.82486	0.80147	0.88565	0.9059	0.95912	0.89286	1	0.87302	0.88082	0.92071	0.8456	0.88189	0.88748	0.83168	0.9278	0.88716	0.95057	0.88048	0.94348
VALmN_b1_000002	0.8655	0.8583	0.86087	0.86847	0.87006	0.86159	0.88172	0.87263	0.87097	0.85674	0.86617	0.88682	0.86299	0.85762	0.84064	0.84851	0.87311	0.86014	0.85404	0.87069	0.84338	0.86992	0.86018	0.85714	0.86131	0.87245	0.85099	0.79694	0.8576	0.87444	0.84298	0.83855	0.86103	0.85845	0.85537	0.85751	0.84407	0.89296	0.82254	0.8521	0.86037	0.85557	0.85723	0.86112	0.86205	0.8604	0.84745	0.86544	0.86288
VALmN_b1_000012	0.86398	0.88812	0.89315	0.91556	0.8915	0.92533	0.86226	0.85614	0.89994	0.84342	0.85177	0.86883	0.92223	0.87347	0.84354	0.86926	0.91868	0.89168	0.87807	0.83866	0.88118	0.87301	0.84121	0.88914	0.8464	0.91539	0.86591	0.79146	0.88268	0.88548	0.84507	0.84178	0.83808	0.8999	0.87787	0.85626	0.86386	0.86649	0.91494	0.85376	0.84439	0.82978	0.89067	0.86726	0.88528	0.86047	0.87703	0.85455	0.89198
VALmN_b1_000013	0.86287	0.88196	0.86942	0.89207	0.89155	0.87985	0.85989	0.87624	0.90663	0.85145	0.84135	0.86466	0.87122	0.86436	0.83677	0.86706	0.88191	0.87072	0.88304	0.84599	0.85381	0.85809	0.85463	0.85194	0.85045	0.89311	0.86138	0.79036	0.8653	0.83005	0.8562	0.85139	0.84882	0.87072	0.86388	0.83377	0.83744	0.83588	0.85005	0.92794	0.83901	0.82598	0.88893	0.87319	0.87836	0.83512	0.85731	0.8577	0.86694
VALmN_b1_000025	0.85486	0.83836	0.84845	0.87219	0.88199	0.84263	0.88929	0.89668	0.88669	0.86514	0.857	0.89176	0.84486	0.84268	0.85194	0.85458	0.86146	0.83557	0.83273	0.88649	0.83373	0.86106	0.85766	0.83934	0.88132	0.86387	0.85705	0.814	0.85157	0.84969	0.84802	0.84586	0.86203	0.84583	0.83151	0.84165	0.84484	0.81121	0.8355	0.83278	0.99314	0.86031	0.8232	0.86479	0.83632	0.85363	0.82778	0.88637	0.84223
VALmN_b1_000030	0.90509	0.89152	0.88226	0.85624	0.87567	0.86934	0.82663	0.95604	0.82244	0.88936	0.88764	0.8823	0.83552	0.87772	0.78627	0.79172	0.8517	0.87582	0.88635	0.8332	0.88143	0.82626	0.92659	0.87833	0.90195	0.838	0.86844	0.73157	0.84382	0.82762	0.84349	0.79726	0.89468	0.85267	0.86448	0.86467	0.88184	0.82365	0.84833	0.86883	0.86047	1	0.8444	0.84348	0.86919	0.87423	0.85671	0.89884	0.86233
VALmN_b1_000042	0.86173	0.88044	0.86428	0.88188	0.88072	0.89045	0.86917	0.87065	0.90721	0.83718	0.83647	0.86428	0.88542	0.85069	0.8442	0.86643	0.87741	0.86544	0.87936	0.85485	0.85157	0.88364	0.84222	0.86447	0.84262	0.87919	0.85014	0.79883	0.85414	0.83976	0.85583	0.84453	0.83243	0.86518	0.85956	0.83823	0.83719	0.84762	0.85951	0.89508	0.84934	0.82908	0.92359	0.8727	0.8604	0.83713	0.84773	0.84562	0.86461
VALmN_b1_000043	0.89895	0.86255	0.83525	0.85107	0.85786	0.88374	0.85576	0.87986	0.85225	0.83221	0.89793	0.90395	0.89747	0.83525	0.80568	0.82569	0.84183	0.8742	0.85961	0.84752	0.83671	0.88884	0.85222	0.85954	0.85534	0.85725	0.83732	0.77366	0.83049	0.85577	0.92036	0.81238	0.84591	0.90377	0.86151	0.90744	0.83153	0.87315	0.85345	0.85727	0.86475	0.84324	0.85692	1	0.88427	0.90726	0.85987	0.86221	0.84536
VALmN_c5_000048	0.92199	0.93701	0.92225	0.91175	0.9467	0.92239	0.83246	0.90142	0.88113	0.91551	0.94424	0.91212	0.94365	0.9569	0.82083	0.86954	0.92596	0.97929	0.92435	0.82688	0.90759	0.87656	0.88793	0.92661	0.8822	0.90043	0.92809	0.7584	0.93336	0.90158	0.90745	0.84859	0.91656	0.96045	0.97379	0.94041	0.91021	0.88802	0.89015	0.91338	0.84029	0.86178	0.87043	0.87378	0.99692	0.94154	0.96858	0.91285	0.96432
VALmN_c5_000060	0.94942	0.89214	0.85292	0.84194	0.88875	0.89581	0.83441	0.91752	0.83049	0.90698	0.98678	0.95282	0.90983	0.88819	0.8043	0.82145	0.86851	0.92969	0.89034	0.83132	0.85288	0.88291	0.88762	0.90149	0.89215	0.84623	0.86977	0.75954	0.86336	0.91571	0.94226	0.80944	0.90712	0.91696	0.91968	0.98356	0.87514	0.89226	0.85185	0.87329	0.85743	0.87187	0.86242	0.89231	0.94587	0.99706	0.92538	0.91741	0.88881
VALmN_c5_000086	0.93241	0.96206	0.94134	0.90884	0.93976	0.9498	0.81749	0.89869	0.85577	0.91716	0.93486	0.88269	0.95175	0.97507	0.81141	0.85715	0.94445	0.99588	0.95635	0.81129	0.91962	0.88413	0.90126	0.94524	0.87642	0.8842	0.94494	0.72948	0.94858	0.89806	0.87036	0.83876	0.91654	0.96508	0.99434	0.92902	0.9462	0.89091	0.89438	0.92343	0.83023	0.85171	0.89409	0.8567	0.97135	0.92418	0.99827	0.897	0.98739
VALmN_c5_000187	0.88735	0.87232	0.87718	0.88675	0.91094	0.85096	0.85405	0.94393	0.86803	0.97301	0.92065	0.959	0.86766	0.90616	0.85493	0.86227	0.89224	0.89506	0.86782	0.84781	0.86166	0.84303	0.91036	0.85756	0.91652	0.86997	0.90268	0.7774	0.90513	0.87025	0.8806	0.86375	0.97456	0.88738	0.89362	0.89128	0.88083	0.81608	0.85171	0.86519	0.88597	0.89004	0.82037	0.84696	0.90288	0.9042	0.89651	0.998	0.90788
VALmN_c5_000369	0.89859	0.95285	0.96124	0.95285	0.95242	0.92244	0.8369	0.9011	0.88477	0.92147	0.88955	0.86987	0.92166	0.98304	0.83266	0.88261	0.97732	0.97239	0.93872	0.8326	0.93446	0.86951	0.8934	0.91672	0.87909	0.90793	0.9435	0.7522	0.98087	0.89761	0.83551	0.85342	0.90755	0.94405	0.98072	0.89085	0.93027	0.87465	0.87895	0.90569	0.83969	0.85447	0.88131	0.83581	0.96256	0.88676	0.97422	0.89902	0.99894
VALmN_c5_000436	0.80804	0.80893	0.81972	0.85072	0.84652	0.81464	0.87416	0.8209	0.86811	0.81256	0.83128	0.85882	0.83758	0.81924	0.85256	0.86286	0.85577	0.81545	0.80442	0.87331	0.81219	0.83709	0.79704	0.80507	0.82645	0.84839	0.81269	0.85881	0.84945	0.86746	0.83634	0.86079	0.80632	0.83253	0.81315	0.8311	0.79768	0.80337	0.80188	0.81462	0.84294	0.80462	0.81238	0.84199	0.82879	0.85136	0.81172	0.8302	0.83145
VALmN_c5_000442	0.8983	0.93639	0.92544	0.9284	0.91521	0.9521	0.8307	0.8673	0.87673	0.88625	0.90855	0.88621	0.97185	0.94488	0.82951	0.87683	0.95358	0.97817	0.92835	0.82287	0.91643	0.89319	0.86272	0.93723	0.85261	0.9053	0.90501	0.75044	0.93991	0.91043	0.86843	0.85074	0.88598	0.97264	0.97076	0.91186	0.9069	0.8925	0.89188	0.8863	0.83208	0.8342	0.90476	0.87325	0.95909	0.90791	0.97291	0.88372	0.97955
VALmN_c5_000513	0.89522	0.89701	0.89348	0.87895	0.92011	0.85789	0.81934	0.94141	0.8484	0.98625	0.92632	0.9469	0.86803	0.93407	0.81881	0.84193	0.90097	0.92233	0.89727	0.81339	0.86528	0.82305	0.93141	0.86335	0.91135	0.85635	0.91816	0.73527	0.92139	0.84985	0.87544	0.84466	0.99003	0.89572	0.92278	0.89613	0.88864	0.81706	0.84943	0.89476	0.84624	0.87522	0.82237	0.83189	0.92844	0.90166	0.92518	0.98319	0.93364
VALmN_c5_000543	0.85561	0.88992	0.90686	0.93293	0.91156	0.89274	0.84065	0.87037	0.88705	0.89232	0.86435	0.88997	0.92954	0.91419	0.83944	0.88963	0.94549	0.9163	0.87716	0.83934	0.87604	0.85302	0.84636	0.86584	0.84509	0.89622	0.88668	0.77513	0.94315	0.89567	0.85612	0.85734	0.89022	0.9401	0.91836	0.86319	0.86331	0.86144	0.86697	0.85475	0.83351	0.82687	0.8519	0.86945	0.92064	0.86562	0.9103	0.89584	0.95709
VALmC_b1_000006	0.98989	0.99041	0.99113	0.99254	0.9912	0.99118	0.99611	0.99076	0.99473	0.99059	0.98942	0.99058	0.99172	0.99	0.99658	0.99554	0.99226	0.98878	0.99128	0.99699	0.99317	0.99468	0.99292	0.99168	0.99413	0.99526	0.99261	0.99912	0.9941	0.99476	0.99284	0.99801	0.99053	0.99191	0.98997	0.99002	0.99244	0.99346	0.99354	0.99389	0.99625	0.99372	0.99454	0.99404	0.98913	0.99042	0.99047	0.99204	0.99098
VALmC_b1_000008	0.92592	0.94289	0.90965	0.89181	0.88542	0.97523	0.84275	0.87923	0.86523	0.83415	0.88579	0.86048	0.93161	0.88898	0.81873	0.83695	0.89686	0.94112	0.93567	0.82662	0.91692	0.88648	0.88828	0.94644	0.85308	0.88356	0.88526	0.75424	0.86445	0.85497	0.86089	0.82393	0.84856	0.90737	0.92102	0.88966	0.9127	0.88263	0.8776	0.89645	0.84022	0.8712	0.93693	0.87018	0.91004	0.88157	0.91776	0.84824	0.90697
VALmC_b1_000011	0.92136	0.93859	0.92324	0.91144	0.94808	0.91773	0.85472	0.91909	0.88187	0.90795	0.9063	0.89339	0.90131	0.9444	0.82812	0.85933	0.9115	0.94308	0.93122	0.83768	0.90436	0.87503	0.90164	0.91908	0.88973	0.88992	0.92617	0.77399	0.91726	0.87967	0.85162	0.83908	0.90557	0.91039	0.94063	0.89006	0.91873	0.85575	0.8858	0.90752	0.85155	0.87831	0.85922	0.8471	0.94608	0.90069	0.93626	0.90538	0.93719
VALmC_b1_000012	0.8961	0.9029	0.89428	0.88613	0.87618	0.89028	0.818	0.88774	0.82866	0.8643	0.86698	0.85211	0.86359	0.88681	0.77952	0.80548	0.87912	0.88802	0.89564	0.82052	0.87668	0.84783	0.86679	0.88271	0.85644	0.86138	0.86766	0.7468	0.85681	0.83248	0.8375	0.79177	0.85015	0.86296	0.87849	0.86776	0.88836	0.85123	0.84034	0.89162	0.83248	0.86445	0.8877	0.84993	0.87292	0.86113	0.87397	0.84688	0.88664
VALmC_c5_000012	0.83703	0.85385	0.86278	0.88844	0.87918	0.85543	0.84675	0.86022	0.87562	0.89822	0.86331	0.89612	0.90386	0.8821	0.86439	0.88032	0.91506	0.89089	0.85012	0.83468	0.84165	0.83551	0.85134	0.84328	0.85515	0.87646	0.85335	0.79454	0.91057	0.8643	0.8413	0.86835	0.8972	0.88925	0.88637	0.85072	0.84121	0.82548	0.84529	0.84894	0.83999	0.83113	0.84047	0.84459	0.87603	0.85952	0.88668	0.9129	0.91201
VALmC_c5_000024	0.89734	0.88849	0.86734	0.86354	0.88534	0.89441	0.83717	0.87832	0.84495	0.88795	0.92486	0.90454	0.9198	0.8982	0.80583	0.82666	0.88887	0.92812	0.8751	0.82317	0.86656	0.86143	0.85964	0.89767	0.86688	0.84892	0.86693	0.77647	0.87749	0.90828	0.88734	0.82262	0.88224	0.92691	0.92244	0.94073	0.85997	0.85147	0.8649	0.85055	0.84774	0.85088	0.84816	0.86133	0.93223	0.93087	0.91512	0.88099	0.90528
VALmC_c5_000025	0.87188	0.86937	0.87328	0.86327	0.89229	0.83005	0.80666	0.92447	0.83189	0.96472	0.90982	0.91546	0.84281	0.90495	0.78492	0.81157	0.87665	0.88488	0.8653	0.79189	0.84936	0.80774	0.87229	0.83592	0.88752	0.82988	0.89157	0.73545	0.89569	0.84338	0.86596	0.80408	0.94511	0.87575	0.88102	0.8938	0.8526	0.80433	0.84582	0.87305	0.83767	0.85795	0.80639	0.81966	0.89372	0.89785	0.88465	0.94407	0.89339
VALmC_c5_000044	0.92893	0.88608	0.84406	0.82935	0.8629	0.87652	0.80793	0.90337	0.80589	0.89443	0.97686	0.92302	0.88327	0.8839	0.77647	0.80006	0.85669	0.91675	0.88424	0.79962	0.84206	0.84329	0.87832	0.89283	0.86186	0.82234	0.86506	0.73673	0.84687	0.879	0.91013	0.79681	0.90503	0.88108	0.91337	0.97641	0.8735	0.87196	0.85318	0.87003	0.83503	0.85481	0.84824	0.85343	0.90778	0.97545	0.91665	0.90378	0.87715
VALmC_c5_000048	0.84153	0.8879	0.90286	0.90153	0.90226	0.8654	0.82528	0.87767	0.86463	0.89908	0.85454	0.86623	0.86851	0.92887	0.82044	0.87141	0.93282	0.90958	0.87777	0.80806	0.87893	0.8294	0.86786	0.86024	0.86925	0.86607	0.88153	0.75734	0.93581	0.85657	0.79884	0.84706	0.8937	0.8775	0.9118	0.83962	0.87523	0.81278	0.85078	0.86163	0.83062	0.85097	0.83767	0.81488	0.89133	0.85363	0.90923	0.89667	0.94177
VALmC_c5_000050	0.8985	0.91409	0.89522	0.909	0.90245	0.9434	0.83743	0.86336	0.87549	0.86134	0.89793	0.88056	0.97126	0.90765	0.8253	0.87504	0.92669	0.95252	0.91562	0.82417	0.89035	0.86636	0.85766	0.91548	0.83779	0.89864	0.88764	0.75968	0.90942	0.90123	0.86874	0.84484	0.87087	0.94298	0.94041	0.89832	0.88501	0.89377	0.88264	0.87634	0.83866	0.83965	0.90149	0.89785	0.93724	0.90191	0.93895	0.87386	0.93123
VALmC_c5_000092	0.91922	0.92378	0.89896	0.85301	0.91457	0.87175	0.79541	0.94795	0.82832	0.95726	0.93508	0.91594	0.86721	0.93723	0.79673	0.81792	0.88067	0.93646	0.92702	0.7934	0.88301	0.83577	0.93777	0.89936	0.89564	0.82448	0.92878	0.72067	0.89732	0.84139	0.8757	0.81153	0.9613	0.90445	0.93441	0.92389	0.90495	0.82761	0.85857	0.91398	0.83182	0.88139	0.83155	0.82896	0.92739	0.91984	0.9394	0.95033	0.92838
VALmC_c5_000101	0.90885	0.94286	0.93451	0.92077	0.93449	0.92258	0.84299	0.89659	0.87443	0.9114	0.91533	0.89051	0.94075	0.96163	0.83349	0.87908	0.94701	0.97973	0.93375	0.84033	0.91457	0.88718	0.88841	0.92298	0.88214	0.8905	0.93781	0.7688	0.95981	0.90356	0.86712	0.85523	0.90693	0.96122	0.97857	0.91372	0.92595	0.88143	0.88776	0.9008	0.84424	0.85559	0.88084	0.86692	0.96154	0.90505	0.98126	0.89563	0.97704
VALmC_c5_000103	0.91184	0.89727	0.85744	0.85117	0.91808	0.88601	0.81409	0.88353	0.84308	0.89382	0.93143	0.91605	0.91664	0.90576	0.79677	0.83118	0.85871	0.95343	0.89099	0.79146	0.84396	0.86521	0.86797	0.90519	0.85348	0.85565	0.90535	0.73875	0.866	0.8459	0.89727	0.81249	0.90389	0.93567	0.94108	0.92188	0.86369	0.8523	0.87939	0.88233	0.81439	0.82114	0.8236	0.87197	0.96296	0.92426	0.93531	0.90372	0.91397
[truncated: 34 more columns]
