# Supplementary material for: 3D interaction homology: The hydrophobic residues alanine, isoleucine, leucine, proline and valine play different structural roles in soluble and membrane proteins
Source: Front Mol Biosci. 2023 Mar 28;10:1116868. doi: 10.3389/fmolb.2023.1116868 (PMC10086146; doi:10.3389/fmolb.2023.1116868)
Supplement: Supplementary file 1 [file DataSheet1.zip › AL_Mughram_et_al_SupportingInformation/TableS7_Valine_AllDataClustering.xlsx]

## Sheet: a) VAL (soluble proteins)
Chess Square	Parse	Cluster ID	Unique Count	Total Count	Member Name	Similars Count	Composite Similarity	RMSD Hvy Atoms	RMSD All Atoms	RMSD Atom CB	ch1-1	stdev	InOut	Sidechain SASA	stdev SASA	foutside solvent	Sum Hydro(-)	stdev Hydro(-)	Sum Hydro(+)	stdev Hydro(+)	Sum Polar(-)	stdev Polar(-)	Sum Polar(+)	stdev Polar(+)	fHydro(-)	fHydro(+)	fPolar(-)	fPolar(+)
a1	NULL	1	2	2			0.94139	0.178	0.367	0.181	72.6	0.5		73.74	4.6	1	-12910.2	5592.6	1676.64	773.52	0	0	0	0	0.885058	0.114942
a1	NULL	1			1	1	0.9254	0.178	0.367		72.1		2	79.35			-18502.8		903.11		0		0		0.953462	0.0465378
a1	NULL	1			45	1	0.95738	0.178	0.367		73.1		2	68.13			-7317.64		2450.16		0		0		0.749159	0.250841
a1	NULL	6	5	5			0.99686	0.128	0.483	0.09	75.8	12.7		14.42	12.32	0.2	-21738.1	10555.5	5555.32	2294.87	0	0	0	0	0.796459	0.203541
a1	NULL	6			6	1	0.99999	0.004	0.016		68.9		0	0.71			-10411		7693.46		0		0		0.575052	0.424948
a1	NULL	6			18	1	0.87903	0.11	0.47		68.7		1	34.17			-37811.1		2905.34		0		0		0.928645	0.0713554
a1	NULL	6			32	1	0.88402	0.11	0.733		62.8		1	31.17			-23616.5		2697		0		0		0.897505	0.102495
a1	NULL	6			35	1	0.90768	0.121	0.273		80		0	0			-9911.74		7907.14		0		0		0.556249	0.443751
a1	NULL	6			50	1	0.90027	0.295	0.922		98.7		0	6.05			-26940		6573.68		0		0		0.803851	0.196149
a1	NULL	10	9	12			0.96477	0.126	0.479	0.07	76.6	13.9		14.5	7.41	0.0833	-17057.8	7528.04	5836.4	1494.84	0	0	0	0	0.745071	0.254929
a1	NULL	10			10	1	0.9524	0.105	0.423		64.8		1	26.48			-28385.7		3561.59		0		0		0.888517	0.111483
a1	NULL	10			2	1	0.93794	0.147	0.473		96.5		1	32.53			-11311.9		4694.85		0		0		0.706695	0.293305
a1	NULL	10			12	1	0.9616	0.104	0.414		71.5		0	8.05			-15693.4		7338.65		0		0		0.681372	0.318628
a1	NULL	10			19	2	0.92718	0.1	0.454		71.3		0	14.3			-15522.2		6131.79		0		0		0.716829	0.283171
a1	NULL	10			20	0							0	14.41			-13615		6053.79		0		0		0.692213	0.307787
a1	NULL	10			30	1	0.9287	0.097	0.502		65.5		0	18.66			-19953.9		3988.81		0		0		0.833402	0.166598
a1	NULL	10			31	1	0.94652	0.121	0.46		65.7		0	22.88			-36329.4		3989.55		0		0		0.90105	0.0989498
a1	NULL	10			33	1	0.9441	0.106	0.56		72		0	11.68			-16990.5		4967.82		0		0		0.773762	0.226238
a1	NULL	10			43	3	0.9812	0.106	0.559		65.5		0	1.12			-10956.8		7544.83		0		0		0.592208	0.407792
a1	NULL	10			54	0							0	11			-13572.5		6516.45		0		0		0.67562	0.32438
a1	NULL	10			56	0							0	1.14			-12669.4		8168.45		0		0		0.607998	0.392002
a1	NULL	10			55	1	0.97792	0.241	0.6		108		0	11.76			-9693.43		7080.18		0		0		0.577898	0.422102
a1	NULL	21	6	6			0.97361	0.344	0.827	0.122	-63.2	67.4		11.28	7.74	0.0833	-13491	5671.19	6199.58	1568.1	0	0	0	0	0.68515	0.31485
a1	NULL	21			21	1	0.98796	0.047	0.168		-68.3		0	5.64			-11407.9		6903.12		0		0		0.623007	0.376993
a1	NULL	21			3	1	0.89068	0.863	1.769		63.1		1	31.16			-9471.71		3853.08		0		0		0.710834	0.289166
a1	NULL	21			9	1	0.93032	0.189	0.329		-79.8		0	11.27			-11556.5		6059.74		0		0		0.656013	0.343987
a1	NULL	21			15	1	0.9586	0.156	0.696		-68.6		0	1.4			-25753		8901.04		0		0		0.743146	0.256854
a1	NULL	21			27	1	0.93813	0.135	0.47		-57.5		0	9.66			-9204.1		6451.98		0		0		0.587893	0.412107
a1	NULL	21			41	1	0.90484	0.671	1.53		-167.9		0	8.54			-13552.9		5028.51		0		0		0.729379	0.270621
a1	NULL	36	4	4			0.97004	0.343	0.886	0.092	-109.8	49.9		62.26	10.95	0.75	-10963.6	2851.49	2312.69	600.22	0	0	0	0	0.825803	0.174197
a1	NULL	36			36	1	0.9887	0.034	0.235		-61.3		2	70.18			-7848.64		2112.79		0		0		0.787903	0.212097
a1	NULL	36			14	1	0.9431	0.044	0.53		-61.8		2	78.65			-11098.5		2048.51		0		0		0.844185	0.155815
a1	NULL	36			17	1	0.86447	0.569	1.199		-139.9		1	56.8			-15483.6		1762.55		0		0		0.897801	0.102199
a1	NULL	36			46	1	0.86667	0.725	1.581		-176.2		1	43.43			-9423.47		3326.91		0		0		0.739074	0.260926
a1	NULL	38	10	17			0.97467	0.224	0.577	0.097	85.5	23.3		6	6.4	0	-14506.4	3717.11	5402.64	1824.21	0	0	0	0	0.728633	0.271367
a1	NULL	38			38	1	0.98934	0.218	0.553		74.3		0	0.07			-10219.4		5940.77		0		0		0.632383	0.367617
a1	NULL	38			4	1	0.94778	0.231	0.59		70.8		0	0			-12270.3		4959.5		0		0		0.712155	0.287845
a1	NULL	38			5	1	0.96096	0.298	0.627		64.1		0	0			-14117.3		6074.2		0		0		0.69917	0.30083
a1	NULL	38			11	5	0.92622	0.235	0.597		111.1		0	16.3			-16534.7		4314.53		0		0		0.79306	0.20694
a1	NULL	38			40	0							0	17.07			-16477.9		3576.75		0		0		0.821649	0.178351
a1	NULL	38			57	0							0	16.45			-18405.2		4827.25		0		0		0.79222	0.20778
a1	NULL	38			58	0							0	17.92			-18218.9		3808.38		0		0		0.827106	0.172894
a1	NULL	38			59	0							0	20.24			-18305		3610.25		0		0		0.835263	0.164737
a1	NULL	38			13	1	0.94527	0.241	0.621		71.6		0	0.27			-9153.94		4834.27		0		0		0.654404	0.345596
a1	NULL	38			22	2	0.9553	0.103	0.532		82.8		0	7.55			-14091.8		2945.19		0		0		0.82713	0.17287
a1	NULL	38			23	0							0	5.81			-12480.8		3384.27		0		0		0.786684	0.213316
a1	NULL	38			24	1	0.92598	0.117	0.443		106.1		0	0.05			-7481.12		9585.14		0		0		0.438357	0.561643
a1	NULL	38			42	1	0.91954	0.29	0.644		41.9		0	0.22			-22668.1		4535.7		0		0		0.833269	0.166731
a1	NULL	38			48	2	0.95145	0.204	0.511		79		0	0.07			-15767.2		7811.55		0		0		0.668703	0.331297
a1	NULL	38			49	0							0	0			-15507.6		7876.93		0		0		0.663157	0.336843
a1	NULL	38			52	2	0.95853	0.276	0.694		66.3		0	0			-12594.2		6706.54		0		0		0.652525	0.347475
a1	NULL	38			53	0							0	0			-12314.5		7053.58		0		0		0.635814	0.364186
a1	NULL	39	4	4			0.97798	0.248	0.646	0.171	-83.1	16.6		32.55	24.61	0.375	-18736	7704.24	3078.57	1742.13	0	0	0	0	0.858875	0.141125
a1	NULL	39			39	1	0.99078	0.069	0.161		-75.8		1	35.22			-18889.6		2684.55		0		0		0.875567	0.124433
a1	NULL	39			7	1	0.93452	0.444	0.906		-97.8		0	0			-14574.8		5910.67		0		0		0.71147	0.28853
a1	NULL	39			29	1	0.86062	0.243	0.747		-59.2		2	79.97			-31036.7		1155.27		0		0		0.964113	0.0358869
a1	NULL	39			34	1	0.85939	0.236	0.768		-99.5		0	15.02			-10442.9		2563.78		0		0		0.802887	0.197113
a1	NULL	47	5	5			0.97908	0.086	0.47	0.075	72.9	3.5		33.79	18.26	0.4	-12079.4	3483.71	3034.57	685.1	0	0	0	0	0.799221	0.200779
a1	NULL	47			47	1	0.9795	0.026	0.302		69.7		0	22.33			-12742		2150.19		0		0		0.855616	0.144384
a1	NULL	47			16	1	0.91092	0.118	0.385		78.9		0	0.37			-17853.8		4218.77		0		0		0.808868	0.191132
a1	NULL	47			25	1	0.9791	0.039	0.462		72.5		1	49.53			-12407.7		3228.1		0		0		0.793545	0.206455
a1	NULL	47			37	1	0.89992	0.074	0.56		74.3		2	65.32			-7299.12		2747.65		0		0		0.726514	0.273486
a1	NULL	47			44	1	0.88919	0.172	0.643		69.4		1	31.42			-10094.5		2828.15		0		0		0.781148	0.218852
a1	NULL	51	4	4			0.99306	0.092	0.485	0.045	60.3	6.9		18.08	8.49	0.125	-18098.1	11287.6	7106.71	1385.78	0	0	0	0	0.718042	0.281958
a1	NULL	51			51	1	0.99977	0.012	0.101		61.4		0	19.38			-29121.5		6183.46		0		0		0.824856	0.175144
a1	NULL	51			8	1	0.92609	0.166	0.733		48.9		0	13.68			-8078.47		6848.33		0		0		0.541206	0.458794
a1	NULL	51			26	1	0.96163	0.078	0.65		67.3		0	5.34			-29580.1		5956.21		0		0		0.832391	0.167609
a1	NULL	51			28	1	0.90298	0.112	0.456		63.5		1	33.92			-5612.46		9438.83		0		0		0.372889	0.627111
a3	NULL	1	2	2			0.94238	0.362	0.789	0.093	-144.4	52.5		78.41	15.1	0.75	-7482.63	106.62	1465.1	571.46	0	0	0	0	0.83626	0.16374
a3	NULL	1			1	1	0.92056	0.362	0.789		-91.9		2	96.86			-7376.01		893.64		0		0		0.891937	0.108063
a3	NULL	1			2	1	0.9642	0.362	0.789		-196.9		1	59.96			-7589.25		2036.56		0		0		0.788427	0.211573
a4	NULL	1	2	2			0.94779	0.367	0.83	0.144	110.9	49.4		61.68	14.85	0.75	-12121.5	3082.96	2013.68	248.27	0	0	0	0	0.857541	0.142459
a4	NULL	1			1	1	0.95039	0.367	0.83		61.5		2	79.83			-15204.4		1765.41		0		0		0.895968	0.104032
a4	NULL	1			2	1	0.94518	0.367	0.83		160.3		1	43.53			-9038.49		2261.95		0		0		0.799835	0.200165
a5	NULL	1	4	4			0.94801	0.454	1.026	0.135	-76.5	104		52.53	13.69	0.625	-10705.4	3820.17	1513.78	171.24	0	0	0	0	0.876115	0.123885
a5	NULL	1			1	1	0.96843	0.186	0.383		-84.5		1	28			-17247.3		1561.98		0		0		0.916957	0.0830429
a5	NULL	1			4	1	0.84451	0.722	1.651		-224.7		2	74.01			-8474.19		1370.77		0		0		0.860764	0.139236
a5	NULL	1			5	1	0.91459	0.709	1.591		68.8		1	48.85			-7741.15		1349.03		0		0		0.851595	0.148405
a5	NULL	1			6	1	0.92215	0.2	0.479		-65.8		1	59.28			-9359.01		1773.34		0		0		0.840704	0.159296
a5	NULL	2	2	2			0.96206	0.439	0.973	0.076	1.2	82.7		11.25	8.8	0	-8567.51	1008.16	7782.48	639.57	0	0	0	0	0.524007	0.475993
a5	NULL	2			2	1	0.9716	0.439	0.973		-81.5		0	22.06			-9575.68		8422.06		0		0		0.532049	0.467951
a5	NULL	2			3	1	0.95253	0.439	0.973		83.9		0	0.44			-7559.35		7142.91		0		0		0.514162	0.485838
a7	NULL	1	5	6			0.99508	0.4	0.89	0.168	-155.5	51		24.07	11.21	0.25	-9462.27	1393.9	4037.65	1349.86	0	0	0	0	0.700913	0.299087
a7	NULL	1			1	1	0.99508	0.336	0.704		-85.7		0	13.39			-8436.63		5460.6		0		0		0.607073	0.392927
a7	NULL	1			2	2	0.9948	0.354	0.806		-180.2		1	38.23			-10494.1		3320.89		0		0		0.759617	0.240383
a7	NULL	1			3	0							1	36.92			-10703.6		3454.65		0		0		0.755998	0.244002
a7	NULL	1			5	1	0.99504	0.426	0.996		-83.4		0	10.61			-10218.2		6016.83		0		0		0.629393	0.370607
a7	NULL	1			6	1	0.99465	0.45	1.059		-198.8		0	7.43			-10107		3968.13		0		0		0.718075	0.281925
a7	NULL	1			7	1	0.99652	0.5	1.068		-204.4		1	37.81			-6814.05		2004.82		0		0		0.772667	0.227333
a7	NULL	4	3	3			0.99673	0.293	0.697	0.038	134.6	52.8		37.46	21.74	0.3333	-8853.84	1653.09	2257.05	1156.3	0	0	0	0	0.796861	0.203139
a7	NULL	4			4	1	0.99673	0	0		151.7		1	53.41			-6516.05		2266.6		0		0		0.741923	0.258077
a7	NULL	4			9	1	0.99741	0.299	0.715		189		1	58.96			-10013		836.13		0		0		0.922931	0.0770686
a7	NULL	4			10	1	0.99593	0.579	1.374		63		0	0			-10032.5		3668.43		0		0		0.732249	0.267751
a7	NULL	8	1	1			1	0	0	0	50.4	0		87.02	0	1	-15652	0	2269.9	0	0	0	0	0	0.873345	0.126655
a7	NULL	8			8	1	1	0	0		50.4		2	87.02			-15652		2269.9		0		0		0.873345	0.126655
a8	NULL	6	4	4			0.97007	0.399	0.973	0.121	-40.1	66.6		83.22	9.01	1	-8569.3	2058.15	1547.86	981.5	0	0	0	0	0.847006	0.152994
a8	NULL	6			6	1	0.9892	0.037	0.151		-99.1		2	87.89			-5569.16		1315.22		0		0		0.808956	0.191044
a8	NULL	6			79	1	0.82521	0.966	1.998		70.8		2	94.34			-9812.51		379.81		0		0		0.962736	0.0372643
a8	NULL	6			132	1	0.86937	0.427	1.075		-48.4		2	64.96			-11005.7		3100.82		0		0		0.780185	0.219815
a8	NULL	6			242	1	0.88512	0.164	0.67		-83.7		2	85.69			-7889.86		1395.59		0		0		0.849701	0.150299
a8	NULL	26	18	25			0.96368	0.345	0.83	0.14	124.1	54		3.58	5.41	0	-10546.9	4280	7290.14	1870.81	0	0	0	0	0.591292	0.408708
a8	NULL	26			26	1	0.97892	0.129	0.503		139.5		0	24.18			-11245.5		5769.17		0		0		0.660929	0.339071
a8	NULL	26			7	1	0.94097	0.345	0.642		107.9		0	0.79			-17595.1		6558.03		0		0		0.728481	0.271519
a8	NULL	26			31	1	0.91553	0.693	1.47		245.6		0	2.59			-9229.56		8425.43		0		0		0.522773	0.477227
a8	NULL	26			37	1	0.95087	0.306	0.738		100.6		0	0			-10893.4		7116.18		0		0		0.604867	0.395133
a8	NULL	26			52	1	0.98012	0.187	0.639		146.8		0	9.24			-14274.6		6101.61		0		0		0.700552	0.299448
a8	NULL	26			74	1	0.93814	0.577	1.263		55.5		0	5.9			-25014.1		7888.28		0		0		0.760252	0.239748
a8	NULL	26			80	1	0.91676	0.543	1.124		69.3		0	3.38			-11505.9		4793.71		0		0		0.705899	0.294101
a8	NULL	26			91	1	0.94564	0.362	0.83		94.8		0	24.31			-6953.24		6481.09		0		0		0.517573	0.482427
a8	NULL	26			108	1	0.9177	0.571	1.208		67.8		0	8.32			-10049		7559.14		0		0		0.570701	0.429299
a8	NULL	26			115	2	0.94384	0.153	0.607		133.4		0	0.03			-9018.94		6491.88		0		0		0.581461	0.418539
a8	NULL	26			173	0							0	0			-9572.89		6660		0		0		0.589722	0.410278
a8	NULL	26			144	1	0.9458	0.571	1.18		214.8		0	0			-13029.4		5050.9		0		0		0.720641	0.279359
a8	NULL	26			154	2	0.90699	0.522	1.214		58		0	0.78			-15305.3		3828.52		0		0		0.799908	0.200092
a8	NULL	26			155	0							0	1.13			-13879.5		3814.79		0		0		0.784406	0.215594
a8	NULL	26			181	1	0.9368	0.186	0.527		132.5		0	2.66			-11042.1		10185.3		0		0		0.520183	0.479817
a8	NULL	26			182	1	0.91161	0.737	1.65		9.6		0	3.99			-10978		8014.65		0		0		0.578014	0.421986
a8	NULL	26			185	6	0.94794	0.148	0.536		155		0	0			-6513.87		9161.42		0		0		0.41555	0.58445
a8	NULL	26			187	0							0	0			-6363.24		9216.24		0		0		0.408437	0.591563
a8	NULL	26			189	0							0	0			-6576.74		9176.85		0		0		0.417476	0.582524
a8	NULL	26			191	0							0	0			-6412.6		9215.26		0		0		0.410331	0.589669
a8	NULL	26			193	0							0	0			-6452.06		9218.73		0		0		0.411725	0.588275
a8	NULL	26			196	0							0	0			-6471.86		9240.04		0		0		0.411908	0.588092
a8	NULL	26			217	1	0.95925	0.328	0.8		185.1		0	1.31			-11128.3		7313.67		0		0		0.603423	0.396577
a8	NULL	26			241	1	0.90971	0.517	1.058		67.6		0	0.97			-6486.74		4887.5		0		0		0.570301	0.429699
a8	NULL	26			246	1	0.9176	0.239	0.616		171.4		0	0			-7680.53		10085.1		0		0		0.432325	0.567675
a8	NULL	32	19	34			0.96788	0.147	0.492	0.095	63.3	9.2		14.95	9.82	0.1029	-14625	7717.69	6035.22	1505.31	0	0	0	0	0.707882	0.292118
a8	NULL	32			32	3	0.98282	0.191	0.527		69.8		0	24.07			-13744.5		5505.75		0		0		0.713991	0.286009
a8	NULL	32			55	0							0	22.89			-16570		6180.48		0		0		0.728336	0.271664
a8	NULL	32			200	0							0	7.25			-20767		5843.04		0		0		0.78042	0.21958
a8	NULL	32			18	3	0.96306	0.152	0.573		70.5		0	0			-27186		4401.37		0		0		0.86066	0.13934
a8	NULL	32			95	0							0	0			-27514.2		4168.08		0		0		0.868441	0.131559
a8	NULL	32			244	0							0	0			-26318		4356.85		0		0		0.857967	0.142033
a8	NULL	32			27	3	0.95421	0.108	0.46		58.8		1	28.98			-19561.6		5491.69		0		0		0.7808	0.2192
a8	NULL	32			28	0							0	21.79			-18181.3		6408.44		0		0		0.739385	0.260615
a8	NULL	32			29	0							1	25.95			-21469.3		5981.13		0		0		0.782111	0.217889
a8	NULL	32			30	1	0.94304	0.069	0.462		57.8		1	25.52			-8313.6		5998.23		0		0		0.58089	0.41911
a8	NULL	32			43	1	0.94339	0.256	0.627		64.6		0	9.07			-10741.4		3968.89		0		0		0.730197	0.269803
a8	NULL	32			46	2	0.96897	0.185	0.543		82.7		0	5.62			-15361.2		9800.23		0		0		0.610506	0.389494
a8	NULL	32			47	0							0	5.11			-16760.4		9091.49		0		0		0.648324	0.351676
a8	NULL	32			51	2	0.96561	0.166	0.498		71.2		0	13.25			-25692.5		6295.03		0		0		0.803204	0.196796
a8	NULL	32			228	0							0	0			-18271		7084.78		0		0		0.720585	0.279415
a8	NULL	32			57	1	0.92063	0.108	0.445		60.3		0	0.38			-10433.6		5381.15		0		0		0.65974	0.34026
a8	NULL	32			69	1	0.96298	0.079	0.459		67.4		1	34.7			-31388.6		4800		0		0		0.867362	0.132638
a8	NULL	32			73	1	0.93569	0.225	0.525		80.6		1	26.94			-9210.98		4429.2		0		0		0.675283	0.324717
a8	NULL	32			88	1	0.91924	0.159	0.515		68.8		0	5.47			-14847.5		3138.55		0		0		0.825501	0.174499
a8	NULL	32			109	2	0.9207	0.116	0.51		72.8		0	9.27			-6237.13		6641.43		0		0		0.484303	0.515697
a8	NULL	32			111	0							0	3.83			-5386.74		6914.9		0		0		0.437888	0.562112
a8	NULL	32			127	1	0.95745	0.161	0.44		67.9		0	18.17			-16922.5		6221.09		0		0		0.731197	0.268803
a8	NULL	32			159	1	0.92048	0.224	0.545		71.6		1	47.88			-6852.98		3346.45		0		0		0.671898	0.328102
a8	NULL	32			160	1	0.92437	0.074	0.394		54.3		0	12.73			-6369.36		5536.13		0		0		0.534994	0.465006
a8	NULL	32			171	2	0.91589	0.172	0.556		62.1		0	0.07			-9805.13		7482		0		0		0.567192	0.432808
a8	NULL	32			172	0							0	0			-7210.01		8527.77		0		0		0.458134	0.541866
a8	NULL	32			186	6	0.90222	0.17	0.547		49.7		0	24.12			-6621.76		5964.63		0		0		0.526105	0.473895
a8	NULL	32			188	0							0	23.48			-6714.53		6126.04		0		0		0.522915	0.477085
a8	NULL	32			190	0							0	23.59			-6621.31		6040		0		0		0.522956	0.477044
a8	NULL	32			195	0							0	23.33			-6676.79		6111.92		0		0		0.522085	0.477915
a8	NULL	32			197	0							1	24.53			-6586.36		5978.39		0		0		0.524193	0.475807
a8	NULL	32			198	0							0	24.02			-6545.02		6026.94		0		0		0.520605	0.479395
a8	NULL	32			214	1	0.9517	0.212	0.542		71.4		0	10.23			-26064.3		7312.77		0		0		0.780904	0.219096
a8	NULL	32			222	1	0.9637	0.062	0.452		62.7		0	5.99			-20301.8		8642.75		0		0		0.701403	0.298597
a8	NULL	44	19	20			0.95743	0.257	0.702	0.141	169.6	44.8		12.44	12.31	0.1	-12476.8	4766.68	5808.34	2261.47	0	0	0	0	0.682346	0.317654
a8	NULL	44			44	1	0.9527	0.165	0.41		149.6		0	1.18			-9266.34		4554.92		0		0		0.670441	0.329559
a8	NULL	44			5	1	0.92692	0.317	0.668		179.6		0	4.15			-6153.16		7280.88		0		0		0.458028	0.541972
a8	NULL	44			9	1	0.88633	0.506	1.072		92.8		1	39.74			-11927.5		2739.09		0		0		0.813242	0.186758
a8	NULL	44			49	1	0.92761	0.127	0.672		171.4		0	13.92			-11916.3		4830.73		0		0		0.711547	0.288453
a8	NULL	44			56	1	0.88188	0.713	1.543		277.1		0	0			-15628.4		5144.88		0		0		0.752332	0.247668
a8	NULL	44			58	1	0.93224	0.808	1.69		302		0	0			-14854.6		8138.62		0		0		0.646042	0.353958
a8	NULL	44			60	1	0.95159	0.183	0.632		160.4		0	0			-10710.7		7717.72		0		0		0.581206	0.418794
a8	NULL	44			94	1	0.88443	0.097	0.487		168.1		1	27.82			-24281.4		2775.59		0		0		0.897417	0.102583
a8	NULL	44			99	1	0.915	0.204	0.548		154.7		0	15.27			-10148		5457.14		0		0		0.650298	0.349702
a8	NULL	44			107	1	0.88828	0.193	0.703		161.7		0	19.4			-24064.3		3147.44		0		0		0.884335	0.115665
a8	NULL	44			116	1	0.93764	0.142	0.473		175.5		0	0.33			-13269.5		10938.8		0		0		0.54814	0.45186
a8	NULL	44			146	1	0.92584	0.067	0.451		173.2		0	7.5			-8581.82		5562.77		0		0		0.606721	0.393279
a8	NULL	44			147	1	0.95411	0.185	0.672		149.9		0	0			-8110.21		10146.3		0		0		0.444237	0.555763
a8	NULL	44			151	2	0.97802	0.154	0.386		180.8		0	0.05			-13664.8		6213.87		0		0		0.687411	0.312589
a8	NULL	44			152	0							0	0.03			-12627.7		6002.05		0		0		0.677824	0.322176
a8	NULL	44			153	1	0.89943	0.168	0.681		149.3		0	21.32			-9520.5		4459.59		0		0		0.681004	0.318996
a8	NULL	44			183	1	0.92168	0.277	0.681		138.9		0	13.51			-11108.1		8195.78		0		0		0.575433	0.424567
a8	NULL	44			216	1	0.92698	0.268	0.736		138.6		1	32.94			-10174		4853.95		0		0		0.677005	0.322995
a8	NULL	44			218	1	0.89398	0.189	0.493		142.6		1	51.71			-6639.12		3027.52		0		0		0.686807	0.313193
a8	NULL	44			220	1	0.95014	0.252	0.618		146.6		0	0			-16889.3		4979.22		0		0		0.772311	0.227689
a8	NULL	66	16	16			0.92985	0.423	0.962	0.139	40.9	81.1		60.76	13.94	0.7188	-16233.6	8436.71	2244.73	733.54	0	0	0	0	0.878521	0.121479
a8	NULL	66			66	1	0.95826	0.241	0.622		62.5		1	53.75			-11468.4		2423.54		0		0		0.825543	0.174457
a8	NULL	66			14	1	0.87276	0.721	1.493		188		2	69.68			-8492.17		1154.2		0		0		0.880349	0.119651
a8	NULL	66			63	1	0.83377	0.571	1.352		-72.8		1	52.94			-29672.8		2597.74		0		0		0.919501	0.0804989
a8	NULL	66			72	1	0.92198	0.623	1.366		-88.2		2	62.85			-11014.1		2091.55		0		0		0.840408	0.159592
a8	NULL	66			110	1	0.8561	0.713	1.413		171.3		2	66.98			-6977.83		2521.36		0		0		0.734571	0.265429
a8	NULL	66			113	1	0.86046	0.261	0.636		63.2		1	24.71			-24933.3		4370.51		0		0		0.850855	0.149145
a8	NULL	66			125	1	0.88607	0.337	0.746		73.9		1	60.49			-18808		1394.99		0		0		0.930951	0.0690488
a8	NULL	66			136	1	0.94293	0.24	0.613		65.8		2	64.88			-13391.8		1905.31		0		0		0.875447	0.124553
a8	NULL	66			140	1	0.86379	0.608	1.376		-75.7		1	57.86			-26056.9		1935.37		0		0		0.93086	0.0691395
a8	NULL	66			156	1	0.86491	0.33	0.773		41.2		2	100.78			-3115.34		1382.3		0		0		0.692661	0.307339
a8	NULL	66			201	1	0.85622	0.287	0.635		59.8		1	43.18			-29745.3		3057.48		0		0		0.906792	0.0932081
a8	NULL	66			202	1	0.8877	0.263	0.717		64.8		1	53.91			-17843.8		2636.53		0		0		0.871266	0.128734
a8	NULL	66			203	1	0.90257	0.257	0.725		62.6		1	44.22			-6866.6		2046.96		0		0		0.770354	0.229646
a8	NULL	66			212	1	0.87673	0.346	0.728		73.8		2	88.86			-24182.5		2027.57		0		0		0.922642	0.0773584
a8	NULL	66			224	1	0.87266	0.655	1.452		-93.5		2	68.8			-8407.8		2358.77		0		0		0.780917	0.219083
a8	NULL	66			235	1	0.89421	0.317	0.743		57.4		1	58.2			-18761.1		2011.47		0		0		0.903167	0.0968329
a8	NULL	68	19	23			0.95062	0.241	0.685	0.088	41	47.5		37.36	20.09	0.4348	-9433.54	4134.33	4221.31	1884.23	0	0	0	0	0.690856	0.309144
a8	NULL	68			68	4	0.97167	0.15	0.421		74.9		1	53.51			-6907.88		2841.24		0		0		0.708564	0.291436
a8	NULL	68			170	0							1	53.21			-6762.92		3082.35		0		0		0.686921	0.313079
a8	NULL	68			243	0							1	53.9			-6765.01		2842.9		0		0		0.704108	0.295892
a8	NULL	68			245	0							1	50.86			-6837.43		3149.26		0		0		0.684654	0.315346
a8	NULL	68			4	1	0.90292	0.111	0.386		47.2		0	9.78			-9393.47		3255.98		0		0		0.742599	0.257401
a8	NULL	68			17	1	0.94501	0.269	0.603		40.9		0	10.8			-9059.81		5794.83		0		0		0.609898	0.390102
a8	NULL	68			25	1	0.88811	0.085	0.594		63.6		1	55.95			-9809.3		2767.94		0		0		0.779925	0.220075
a8	NULL	68			54	1	0.88739	0.096	0.482		68.1		2	64.62			-20154.6		3247.95		0		0		0.861214	0.138786
a8	NULL	68			71	1	0.91904	0.162	0.368		56.4		1	26.44			-7737.99		4621.26		0		0		0.626089	0.373911
a8	NULL	68			77	2	0.92054	0.122	0.521		51.5		2	68.69			-5828.65		3070.49		0		0		0.654968	0.345032
a8	NULL	68			163	0							2	75.59			-5471.06		2316.92		0		0		0.702501	0.297499
a8	NULL	68			83	1	0.89994	0.771	1.704		-67.5		1	34.88			-8865.94		3030.06		0		0		0.745287	0.254713
a8	NULL	68			93	1	0.86911	0.167	0.549		81.7		0	1.02			-13703.7		6057.9		0		0		0.693452	0.306548
a8	NULL	68			100	1	0.88178	0.168	0.631		46.2		0	23.55			-6598.37		2935.99		0		0		0.692062	0.307938
a8	NULL	68			102	1	0.89902	0.122	0.49		70.5		1	38.64			-12060.5		3876.52		0		0		0.75676	0.24324
a8	NULL	68			120	1	0.93012	0.277	0.682		55.4		1	55.82			-4535.5		4292.47		0		0		0.513765	0.486235
a8	NULL	68			161	1	0.9181	0.105	0.39		55.4		2	65.51			-11623.4		3102.14		0		0		0.789335	0.210665
a8	NULL	68			164	1	0.8931	0.583	1.334		-31.7		0	7.61			-8325.81		8434.43		0		0		0.49676	0.50324
a8	NULL	68			169	1	0.88545	0.772	1.758		-83.7		0	10.17			-10183.2		9486.38		0		0		0.517713	0.482287
a8	NULL	68			208	1	0.92207	0.111	0.582		59.9		1	34.61			-7979.45		4818.51		0		0		0.623494	0.376506
a8	NULL	68			221	1	0.89949	0.704	1.558		-52.5		0	0			-13727.5		7200.45		0		0		0.655942	0.344058
a8	NULL	68			226	1	0.88698	0.222	0.661		58.3		2	64.19			-4649.34		3262.01		0		0		0.58768	0.41232
a8	NULL	68			227	1	0.89339	0.138	0.425		76.9		0	0			-19990.6		3602.22		0		0		0.847317	0.152683
a8	NULL	129	34	68			0.97256	0.109	0.461	0.085	62.6	6.9		1.76	2.86	0	-10833.5	4568.33	8138.16	1871.94	0	0	0	0	0.571037	0.428963
a8	NULL	129			129	2	0.97317	0.079	0.421		54.1		0	0			-10911.5		7559.68		0		0		0.590731	0.409269
a8	NULL	129			167	0							0	0			-9799.47		7618.67		0		0		0.562601	0.437399
a8	NULL	129			2	1	0.94578	0.216	0.526		71.3		0	1.06			-4787.08		7240.44		0		0		0.398011	0.601989
a8	NULL	129			10	3	0.96685	0.064	0.406		60.5		0	0.8			-13089.3		6654.56		0		0		0.662956	0.337044
a8	NULL	129			21	0							0	0			-7940.43		8254.24		0		0		0.490311	0.509689
a8	NULL	129			22	0							0	0			-7333.8		9103.73		0		0		0.446162	0.553838
a8	NULL	129			19	1	0.9485	0.052	0.41		64.7		0	1.09			-14982.9		5339.11		0		0		0.737274	0.262726
a8	NULL	129			20	2	0.97559	0.132	0.465		59.6		0	1.02			-9165.68		7114.84		0		0		0.562984	0.437016
a8	NULL	129			86	0							0	0.03			-5427.79		10410.8		0		0		0.342693	0.657307
a8	NULL	129			23	6	0.9884	0.059	0.4		62.5		0	0			-9388.73		10521.7		0		0		0.471549	0.528451
a8	NULL	129			75	0							0	0			-9140.25		10313.9		0		0		0.469835	0.530165
a8	NULL	129			119	0							0	0			-6880.91		8955.37		0		0		0.434503	0.565497
a8	NULL	129			137	0							0	0.05			-14340.5		8751.39		0		0		0.621018	0.378982
a8	NULL	129			138	0							0	0.32			-14822.2		8180.49		0		0		0.644369	0.355631
a8	NULL	129			139	0							0	0.04			-15227.2		8810.89		0		0		0.633461	0.366539
a8	NULL	129			33	9	0.95905	0.157	0.464		66.1		0	0			-9611.7		7185.32		0		0		0.572227	0.427773
a8	NULL	129			38	0							0	0			-6690.25		12112.2		0		0		0.355818	0.644182
a8	NULL	129			59	0							0	0			-10319.8		7149.55		0		0		0.590737	0.409263
a8	NULL	129			61	0							0	0			-7443.35		11736.3		0		0		0.388085	0.611915
a8	NULL	129			81	0							0	1.45			-8080.15		8346.62		0		0		0.491889	0.508111
a8	NULL	129			96	0							0	0			-8112.34		10401.9		0		0		0.438167	0.561833
a8	NULL	129			98	0							0	0			-8268.66		10162.1		0		0		0.448635	0.551365
a8	NULL	129			106	0							0	0			-7404.74		10501.2		0		0		0.413535	0.586465
a8	NULL	129			184	0							0	0			-6131.43		8845.25		0		0		0.409398	0.590602
a8	NULL	129			39	1	0.94984	0.189	0.543		85.1		0	15.81			-8314.8		7929		0		0		0.511875	0.488125
a8	NULL	129			40	1	0.96421	0.074	0.406		68.7		0	6.27			-12591.6		8279.55		0		0		0.603301	0.396699
a8	NULL	129			42	2	0.96034	0.055	0.475		59.7		0	0			-9532.91		5645.69		0		0		0.628049	0.371951
a8	NULL	129			225	0							0	0			-9099.49		7268.73		0		0		0.555924	0.444076
a8	NULL	129			50	4	0.95885	0.04	0.421		63.8		0	0.66			-21671.8		4555.62		0		0		0.826303	0.173697
a8	NULL	129			176	0							0	4.66			-10001		8941.91		0		0		0.527956	0.472044
a8	NULL	129			177	0							0	4.38			-12238.2		9147.52		0		0		0.57226	0.42774
a8	NULL	129			178	0							0	2.79			-12378.4		9551.35		0		0		0.564457	0.435543
a8	NULL	129			53	5	0.96379	0.034	0.435		60.6		0	0.08			-21614.8		8167.91		0		0		0.72575	0.27425
a8	NULL	129			89	0							0	0.13			-21996.4		7579.97		0		0		0.743716	0.256284
a8	NULL	129			124	0							0	9.29			-16749.6		8132.3		0		0		0.673164	0.326836
a8	NULL	129			213	0							0	0			-18249.7		7415.96		0		0		0.711055	0.288945
a8	NULL	129			229	0							0	0			-17879.6		7363.3		0		0		0.708302	0.291698
a8	NULL	129			82	1	0.96705	0.094	0.483		51.4		0	0			-10160.7		6963.92		0		0		0.59334	0.40666
a8	NULL	129			84	1	0.95798	0.077	0.483		64.1		0	10.79			-16532.2		4841.59		0		0		0.77348	0.22652
a8	NULL	129			92	2	0.97179	0.154	0.556		77		0	0			-7866.05		8918.51		0		0		0.468648	0.531352
a8	NULL	129			114	0							0	6.4			-8758.64		7283.47		0		0		0.545978	0.454022
a8	NULL	129			97	2	0.96226	0.095	0.446		52.5		0	0			-4978.62		12622.5		0		0		0.282858	0.717142
a8	NULL	129			131	0							0	0.73			-5263.84		9168.33		0		0		0.36473	0.63527
a8	NULL	129			101	1	0.94891	0.078	0.395		65.2		0	2.26			-7502.36		4092.71		0		0		0.64703	0.35297
a8	NULL	129			103	1	0.94495	0.039	0.466		65.6		0	0.35			-10335.5		8416.28		0		0		0.551175	0.448825
a8	NULL	129			121	1	0.96012	0.267	0.599		53.3		0	0.13			-7072.87		8058.16		0		0		0.467441	0.532559
a8	NULL	129			126	1	0.96013	0.073	0.417		67.1		0	0			-8890.9		4858.17		0		0		0.646655	0.353345
a8	NULL	129			130	3	0.95666	0.104	0.462		54.5		0	0.11			-4565.82		10541.9		0		0		0.302217	0.697783
a8	NULL	129			133	0							0	0.44			-4375.31		9290.49		0		0		0.320165	0.679835
a8	NULL	129			134	0							0	0.14			-4397.91		10054.4		0		0		0.304306	0.695694
a8	NULL	129			135	1	0.97354	0.081	0.426		69.7		0	10			-22551.2		9243.89		0		0		0.709267	0.290733
a8	NULL	129			142	2	0.94978	0.095	0.433		66.9		0	5.27			-9652.63		4591.38		0		0		0.677662	0.322338
a8	NULL	129			143	0							0	5.39			-13115.3		5174.11		0		0		0.717099	0.282901
a8	NULL	129			145	1	0.95315	0.128	0.479		51.1		0	0			-11000.8		6042.66		0		0		0.645455	0.354545
a8	NULL	129			148	2	0.9764	0.189	0.506		73.8		0	0			-13409.9		9379.69		0		0		0.588422	0.411578
a8	NULL	129			166	0							0	0			-7367.64		9877.77		0		0		0.427223	0.572777
a8	NULL	129			150	1	0.94265	0.105	0.427		56.5		0	10.28			-17315.8		5844.28		0		0		0.747658	0.252342
a8	NULL	129			158	1	0.96055	0.225	0.526		75.1		0	13.56			-17613		5950.03		0		0		0.747485	0.252515
a8	NULL	129			162	1	0.95401	0.087	0.49		66.4		0	0			-13418.1		7865.53		0		0		0.630443	0.369557
a8	NULL	129			165	1	0.95686	0.097	0.441		63.4		0	0			-11304		9671.18		0		0		0.538923	0.461077
a8	NULL	129			175	1	0.95458	0.17	0.544		57.3		0	0			-16856.5		5555.08		0		0		0.752133	0.247867
a8	NULL	129			192	3	0.97619	0.087	0.456		62.6		0	0			-7669.81		8774.71		0		0		0.466405	0.533595
a8	NULL	129			194	0							0	0			-7702.33		8927.75		0		0		0.463157	0.536843
a8	NULL	129			234	0							0	0.33			-8209.89		7124.4		0		0		0.535394	0.464606
a8	NULL	129			204	1	0.95902	0.085	0.424		64.2		0	1.72			-14275.1		5543.79		0		0		0.720278	0.279722
a8	NULL	129			205	2	0.97752	0.057	0.416		62.2		0	0.27			-6429.6		9910.99		0		0		0.393474	0.606526
a8	NULL	129			206	0							0	1.29			-7066.62		9346.05		0		0		0.430559	0.569441
a8	NULL	129			209	1	0.96044	0.143	0.456		50.3		0	0			-13404.2		8212.01		0		0		0.6201	0.3799
a8	NULL	215	20	21			0.96386	0.168	0.498	0.125	59.8	11		6.59	5.85	0.0238	-14309.9	6807.1	5138.61	1088.04	0	0	0	0	0.735784	0.264216
a8	NULL	215			215	1	0.98094	0.15	0.393		49		0	4.12			-8480.17		5296.04		0		0		0.615566	0.384434
a8	NULL	215			1	1	0.91519	0.095	0.516		59.5		1	24.72			-35620.6		2975.15		0		0		0.922915	0.0770849
a8	NULL	215			3	1	0.91688	0.269	0.552		79.9		0	5.69			-12407.6		5149.86		0		0		0.706685	0.293315
a8	NULL	215			34	1	0.93818	0.129	0.33		64		0	0			-12519.8		4701.46		0		0		0.726996	0.273004
a8	NULL	215			35	1	0.95913	0.106	0.39		67		0	7.69			-9170.11		6448.76		0		0		0.587117	0.412883
a8	NULL	215			36	1	0.93029	0.057	0.449		59.9		0	8.78			-22230.4		3220.15		0		0		0.873474	0.126526
a8	NULL	215			41	1	0.9234	0.083	0.542		61.7		0	21.87			-9267.1		4366.52		0		0		0.679724	0.320276
a8	NULL	215			65	1	0.91827	0.282	0.523		54.1		0	0			-8279.55		6281.32		0		0		0.568616	0.431384
a8	NULL	215			78	1	0.92175	0.125	0.603		72.3		0	14.35			-15054.5		5381.89		0		0		0.736652	0.263348
a8	NULL	215			87	1	0.94443	0.135	0.595		66.2		0	0			-11923.5		4864.61		0		0		0.710235	0.289765
a8	NULL	215			104	2	0.94201	0.098	0.513		67.7		0	0			-10846.5		6346.49		0		0		0.630869	0.369131
a8	NULL	215			105	0							0	0.11			-10476.7		6425.54		0		0		0.619841	0.380159
a8	NULL	215			112	1	0.93784	0.23	0.541		39.1		0	0			-7399.97		5840.19		0		0		0.558903	0.441097
a8	NULL	215			117	1	0.93125	0.346	0.662		42		0	13.02			-9109.23		3449.23		0		0		0.725346	0.274654
a8	NULL	215			123	1	0.9645	0.135	0.436		65.2		0	9.67			-19341.9		4800.79		0		0		0.801149	0.198851
a8	NULL	215			180	1	0.93464	0.293	0.663		55.7		0	0			-13230		6580.78		0		0		0.667819	0.332181
a8	NULL	215			199	1	0.94645	0.115	0.31		70.1		0	5.51			-19033.8		4176.08		0		0		0.820073	0.179927
a8	NULL	215			207	1	0.94163	0.206	0.505		40.8		0	0.08			-23749.2		4018.19		0		0		0.855291	0.144709
a8	NULL	215			219	1	0.95147	0.105	0.515		48.8		0	11.03			-9509.6		5603.56		0		0		0.629226	0.370774
a8	NULL	215			223	1	0.94039	0.298	0.674		52.5		0	9.25			-21404.3		5890.82		0		0		0.78418	0.21582
a8	NULL	215			233	1	0.94865	0.119	0.397		70.5		0	2.55			-11453.8		6093.44		0		0		0.65274	0.34726
a8	NULL	230	25	35			0.96966	0.18	0.544	0.101	67.6	22.7		2.57	3.45	0	-11661.9	3433.02	7768.06	1575.34	0	0	0	0	0.600202	0.399798
a8	NULL	230			230	1	0.9826	0.126	0.513		60.5		0	0			-12612.5		6152.2		0		0		0.67214	0.32786
a8	NULL	230			8	1	0.94431	0.219	0.581		45.4		0	0.22			-11163.8		8159.64		0		0		0.577733	0.422267
a8	NULL	230			11	1	0.94536	0.275	0.549		55.8		0	20.5			-13064.5		4648.65		0		0		0.73756	0.26244
a8	NULL	230			12	4	0.94842	0.225	0.559		42.3		0	7.82			-7420.78		8149.68		0		0		0.476593	0.523407
a8	NULL	230			13	0							0	8.54			-7672.28		8752.41		0		0		0.467119	0.532881
a8	NULL	230			15	0							0	7.79			-7363.02		8161.03		0		0		0.474298	0.525702
a8	NULL	230			16	0							0	8.47			-7688.98		8743.69		0		0		0.467908	0.532092
a8	NULL	230			24	1	0.94036	0.092	0.409		60.8		0	3.68			-9273.35		4517.26		0		0		0.672439	0.327561
a8	NULL	230			45	1	0.96307	0.157	0.513		67.8		0	0			-10098.4		5358.75		0		0		0.653315	0.346685
a8	NULL	230			48	1	0.96082	0.106	0.454		64.9		0	4.35			-11589.1		7346.86		0		0		0.612016	0.387984
a8	NULL	230			62	3	0.96092	0.068	0.456		58.8		0	0.41			-13186.2		8492.82		0		0		0.608246	0.391754
a8	NULL	230			64	0							0	0.55			-14154.4		7998.69		0		0		0.638936	0.361064
a8	NULL	230			76	0							0	0.37			-12379.3		9443.92		0		0		0.567254	0.432746
a8	NULL	230			67	1	0.9461	0.105	0.472		61.2		0	0.31			-11953.7		5034.21		0		0		0.70366	0.29634
a8	NULL	230			70	1	0.97426	0.121	0.485		64.3		0	0			-12507.5		5901.31		0		0		0.67943	0.32057
a8	NULL	230			85	1	0.95865	0.081	0.419		68.8		0	0			-11057.1		6589.49		0		0		0.626586	0.373414
a8	NULL	230			90	1	0.94922	0.159	0.495		73.2		0	0			-9871.39		9698.74		0		0		0.504411	0.495589
a8	NULL	230			118	1	0.96985	0.049	0.43		63.2		0	1.73			-12718.6		5635.72		0		0		0.692949	0.307051
a8	NULL	230			122	1	0.95994	0.174	0.478		69.2		0	0			-7015.37		10991.6		0		0		0.389592	0.610408
a8	NULL	230			128	1	0.93162	0.161	0.505		64.4		0	6.76			-12156.9		5231.29		0		0		0.699147	0.300853
a8	NULL	230			141	1	0.93897	0.463	1		115.4		0	0			-13145.6		8252.21		0		0		0.614343	0.385657
a8	NULL	230			149	2	0.97234	0.197	0.477		69.5		0	1.57			-7243.44		8595.19		0		0		0.457327	0.542673
a8	NULL	230			174	0							0	0.13			-11971.1		8249.42		0		0		0.592026	0.407974
a8	NULL	230			157	1	0.93	0.758	1.616		169		0	2.51			-10873		8966.44		0		0		0.548049	0.451951
a8	NULL	230			168	1	0.91579	0.373	0.842		104.5		0	0			-11180.2		9637.29		0		0		0.537059	0.462941
a8	NULL	230			179	1	0.94132	0.284	0.572		54.5		0	0			-7473.4		7104.07		0		0		0.512668	0.487332
a8	NULL	230			210	1	0.94912	0.123	0.474		53.3		0	0			-15124.7		8512.12		0		0		0.639879	0.360121
a8	NULL	230			211	1	0.95866	0.223	0.568		69.1		0	8.09			-7373.86		9823.27		0		0		0.428784	0.571216
a8	NULL	230			231	1	0.94107	0.239	0.603		80.9		0	0			-9958.61		9361.32		0		0		0.515458	0.484542
a8	NULL	230			232	1	0.96387	0.215	0.525		78.8		0	0			-10301.2		7882.88		0		0		0.566497	0.433503
a8	NULL	230			236	5	0.9528	0.094	0.454		69		0	1.26			-17980.7		7743.53		0		0		0.698979	0.301021
a8	NULL	230			237	0							0	0.02			-18984.6		8423.41		0		0		0.692666	0.307334
a8	NULL	230			238	0							0	1.39			-19426.1		8157.98		0		0		0.70425	0.29575
a8	NULL	230			239	0							0	1.92			-19850.4		8335.42		0		0		0.704269	0.295731
a8	NULL	230			240	0							0	1.55			-12331.6		7829.66		0		0		0.611649	0.388351
b1	NULL	676	103	145			0.95169	0.41	0.94	0.112	-131.3	66.3		6.44	9.72	0.0483	-11357.8	4937.32	6995.65	2080.35	0	0	0	0	0.618838	0.381162
b1	NULL	676			676	1	0.96383	0.228	0.617		-123.3		0	0			-9068.5		6574.71		0		0		0.579708	0.420292
b1	NULL	676			9	4	0.91844	0.474	0.851		-66.1		0	1			-8145.53		6966.43		0		0		0.539012	0.460988
b1	NULL	676			11	0							0	0.95			-5166.3		6165.83		0		0		0.455898	0.544102
b1	NULL	676			1068	0							0	0.08			-8350.58		7351.43		0		0		0.531816	0.468184
b1	NULL	676			2531	0							0	13.44			-6177.92		5491.33		0		0		0.529419	0.470581
b1	NULL	676			12	1	0.95235	0.455	1.056		-196.3		0	0			-12471.2		6215.67		0		0		0.667378	0.332622
b1	NULL	676			16	1	0.94776	0.618	1.281		-243.6		0	1.86			-10231.1		9578.07		0		0		0.516483	0.483517
b1	NULL	676			45	1	0.92847	0.355	0.853		-65.4		0	1.35			-7377.27		7793.73		0		0		0.486274	0.513726
b1	NULL	676			49	5	0.92189	0.377	0.863		-65.8		0	1.79			-7419.55		6018.04		0		0		0.552149	0.447851
b1	NULL	676			67	0							0	0.69			-7954.98		5951.24		0		0		0.572045	0.427955
b1	NULL	676			70	0							0	0.11			-9014.83		6330.37		0		0		0.587469	0.412531
b1	NULL	676			850	0							0	0.05			-10019.6		5453.5		0		0		0.647551	0.352449
b1	NULL	676			1120	0							0	0.42			-8884.59		6657.18		0		0		0.571659	0.428341
b1	NULL	676			94	1	0.9605	0.396	0.828		-131.6		0	0			-9499.6		8298.1		0		0		0.533754	0.466246
b1	NULL	676			97	1	0.94734	0.32	0.828		-146.5		0	4.38			-8784.54		6309.43		0		0		0.58199	0.41801
b1	NULL	676			109	1	0.95601	0.407	0.942		-178.2		0	0.01			-11741.9		6384.63		0		0		0.647774	0.352226
b1	NULL	676			123	1	0.95751	0.4	0.915		-174		0	0			-6210.71		8192.28		0		0		0.43121	0.56879
b1	NULL	676			146	3	0.95396	0.338	0.801		-160.5		0	0.02			-7382.2		9226.55		0		0		0.444477	0.555523
b1	NULL	676			462	0							0	0			-9325.55		7919.9		0		0		0.540754	0.459246
b1	NULL	676			2457	0							0	2.63			-11200.3		8074.49		0		0		0.581086	0.418914
b1	NULL	676			148	1	0.95887	0.595	1.239		-236.3		0	2.19			-6259.07		11987.9		0		0		0.34302	0.65698
b1	NULL	676			156	4	0.92932	0.401	0.927		-173.8		0	0.14			-19825		6246.92		0		0		0.760397	0.239603
b1	NULL	676			158	0							0	3.01			-23182.6		5319.66		0		0		0.81336	0.18664
b1	NULL	676			1347	0							0	0.2			-20739		5408.99		0		0		0.79314	0.20686
b1	NULL	676			1349	0							0	4.8			-20995.1		5100.79		0		0		0.804536	0.195464
b1	NULL	676			170	2	0.9349	0.316	0.776		-73.6		0	0.17			-6119.57		9152.9		0		0		0.400693	0.599307
b1	NULL	676			2471	0							0	0.05			-6363.17		8742.52		0		0		0.421243	0.578757
b1	NULL	676			173	1	0.95622	0.296	0.754		-145.6		0	1.36			-5844.81		8182.95		0		0		0.41666	0.58334
b1	NULL	676			187	1	0.9443	0.585	1.29		-253.1		0	5.54			-14879.4		4073.98		0		0		0.785053	0.214947
b1	NULL	676			205	8	0.94336	0.362	0.872		-63.2		0	0			-10275.4		7503.37		0		0		0.57796	0.42204
b1	NULL	676			206	0							0	0.08			-9088.01		6303.6		0		0		0.590452	0.409548
b1	NULL	676			207	0							0	0			-13150.5		7675.62		0		0		0.631443	0.368557
b1	NULL	676			209	0							0	0			-10677.6		7549.45		0		0		0.585812	0.414188
b1	NULL	676			210	0							0	0.02			-9256.49		6237.95		0		0		0.597407	0.402593
b1	NULL	676			212	0							0	0			-10386.2		7466.9		0		0		0.581759	0.418241
b1	NULL	676			784	0							0	0			-12719.1		9094.65		0		0		0.583078	0.416922
b1	NULL	676			2854	0							0	0			-12544		8493.62		0		0		0.596265	0.403735
b1	NULL	676			258	1	0.94486	0.4	0.913		-170.8		0	2.03			-8971.8		8529.17		0		0		0.512646	0.487354
b1	NULL	676			259	2	0.93172	0.412	0.939		-56.8		0	0.77			-14960.2		8370.56		0		0		0.641222	0.358778
b1	NULL	676			1976	0							0	0			-8867.44		7722.46		0		0		0.534508	0.465492
b1	NULL	676			320	1	0.95527	0.563	1.27		-239.1		0	5.74			-8690.48		4265.15		0		0		0.670788	0.329212
b1	NULL	676			349	1	0.91504	0.404	0.881		-59.1		0	13.16			-23814.2		5789.73		0		0		0.804427	0.195573
b1	NULL	676			358	1	0.91505	0.441	0.978		-189.8		0	23.02			-15657.5		5499.33		0		0		0.740069	0.259931
b1	NULL	676			363	1	0.95836	0.395	0.951		-173.7		0	12.77			-6810.62		6400.56		0		0		0.515519	0.484481
b1	NULL	676			364	1	0.94945	0.393	0.947		-175.5		0	8.53			-8092.65		4943.13		0		0		0.620803	0.379197
b1	NULL	676			365	1	0.94328	0.666	1.388		-270		0	7.4			-7173.87		4915.81		0		0		0.593388	0.406612
b1	NULL	676			378	1	0.92701	0.392	0.911		-172.5		0	0			-23208		5521.05		0		0		0.807824	0.192176
b1	NULL	676			398	1	0.9084	0.451	1.038		-50.8		1	51.45			-24081.5		4912.86		0		0		0.830558	0.169442
b1	NULL	676			463	1	0.93521	0.389	0.819		-124.5		0	11.98			-10248.3		3964.53		0		0		0.72106	0.27894
b1	NULL	676			473	1	0.90083	0.431	0.945		-55.5		0	10.19			-30325.8		4454.6		0		0		0.871922	0.128078
b1	NULL	676			490	2	0.93903	0.366	0.915		-172.4		0	12.42			-8777.07		5069.31		0		0		0.633889	0.366111
b1	NULL	676			491	0							0	13.16			-8649.87		5318.44		0		0		0.61925	0.38075
b1	NULL	676			493	1	0.95535	0.386	0.908		-176		0	0.17			-8520.63		7326.28		0		0		0.537684	0.462316
b1	NULL	676			495	1	0.94734	0.354	0.85		-169.6		0	3.78			-12625.4		6356.95		0		0		0.665112	0.334888
b1	NULL	676			540	1	0.91466	0.352	0.859		-72.7		0	3.65			-11370.9		7472.48		0		0		0.603442	0.396558
b1	NULL	676			559	2	0.95511	0.34	0.812		-69.7		0	6.23			-9553.15		6769.71		0		0		0.585262	0.414738
b1	NULL	676			1457	0							0	0.09			-11161.5		7422.87		0		0		0.600586	0.399414
b1	NULL	676			574	2	0.97212	0.402	0.928		-177.5		0	0			-8700.75		9207.54		0		0		0.48585	0.51415
b1	NULL	676			2906	0							0	0			-7965.28		8372.41		0		0		0.48754	0.51246
b1	NULL	676			578	1	0.91535	0.409	0.936		-62		1	34.02			-9841.17		3221.97		0		0		0.753354	0.246646
b1	NULL	676			605	1	0.94531	0.561	1.239		-226.4		0	0			-10225		8182.02		0		0		0.555494	0.444506
b1	NULL	676			642	1	0.93136	0.404	0.905		-63.6		0	0			-11958.3		7153.05		0		0		0.625718	0.374282
b1	NULL	676			647	1	0.95083	0.476	1.103		-199.1		0	0.01			-12812.3		5024.04		0		0		0.718325	0.281675
b1	NULL	676			648	1	0.93186	0.515	1.188		-217		0	14.65			-17308.1		5276.93		0		0		0.766353	0.233647
b1	NULL	676			667	1	0.913	0.287	0.704		-91.1		1	46.55			-10735.5		2906.42		0		0		0.78695	0.21305
b1	NULL	676			761	2	0.94392	0.418	0.929		-178		0	0			-16107.3		6566.53		0		0		0.710392	0.289608
b1	NULL	676			2975	0							0	0			-12358.4		6254.42		0		0		0.663973	0.336027
b1	NULL	676			799	1	0.93726	0.554	1.249		-230		0	11.9			-7960.57		4885		0		0		0.619713	0.380287
b1	NULL	676			803	2	0.92827	0.388	0.917		-56.6		0	11.48			-6678.37		9240.81		0		0		0.419517	0.580483
b1	NULL	676			1827	0							0	8.16			-4703.17		7117.65		0		0		0.397872	0.602128
b1	NULL	676			822	1	0.93942	0.353	0.837		-69.1		1	44.65			-9388.26		4749.57		0		0		0.664052	0.335948
b1	NULL	676			875	1	0.90807	0.419	0.941		-62		0	7.31			-17191		6197.39		0		0		0.735023	0.264977
b1	NULL	676			891	1	0.94186	0.562	1.194		-220.9		0	0			-7811.63		7149.37		0		0		0.522133	0.477867
b1	NULL	676			1017	1	0.94431	0.461	1.035		-187.7		0	0			-15582.9		6566.16		0		0		0.703547	0.296453
b1	NULL	676			1159	1	0.94898	0.32	0.801		-74.9		1	37.35			-12967.3		8095.32		0		0		0.615655	0.384345
b1	NULL	676			1186	5	0.96638	0.414	0.97		-183.7		0	0			-8368.83		10940.1		0		0		0.433418	0.566582
b1	NULL	676			1914	0							0	0			-8088		15061		0		0		0.349389	0.650611
b1	NULL	676			1915	0							0	0			-8288.93		11305.6		0		0		0.423022	0.576978
b1	NULL	676			1916	0							0	0			-7874.27		13599.3		0		0		0.366695	0.633305
b1	NULL	676			2335	0							0	0			-8496.78		13223.6		0		0		0.39119	0.60881
b1	NULL	676			1211	2	0.90359	0.392	0.857		-65.9		1	54.04			-12491.4		3877.19		0		0		0.763133	0.236867
b1	NULL	676			1213	0							1	51.77			-9225.62		3801.62		0		0		0.708179	0.291821
b1	NULL	676			1220	3	0.93748	0.339	0.837		-72.8		0	0			-6591.57		7822.91		0		0		0.457288	0.542712
b1	NULL	676			1221	0							0	0			-6538.77		7477.75		0		0		0.466505	0.533495
b1	NULL	676			1563	0							0	0.32			-16238.5		5795.96		0		0		0.736959	0.263041
b1	NULL	676			1224	1	0.93378	0.298	0.746		-81.2		0	0.33			-6558.65		8096.55		0		0		0.447531	0.552469
b1	NULL	676			1256	1	0.92705	0.39	0.858		-63.6		1	30.45			-6013.18		5976.44		0		0		0.501532	0.498468
b1	NULL	676			1264	2	0.94829	0.604	1.389		-272.3		0	0			-17121.1		8539.03		0		0		0.667226	0.332774
b1	NULL	676			1266	0							0	0			-16944.3		8579.39		0		0		0.663866	0.336134
b1	NULL	676			1285	1	0.96092	0.392	0.836		-158.9		0	0.59			-12359.1		6788.84		0		0		0.645453	0.354547
b1	NULL	676			1295	1	0.91645	0.377	0.912		-58.3		0	22			-18886.3		4920.49		0		0		0.793315	0.206685
b1	NULL	676			1339	1	0.9542	0.427	1.015		-179.6		0	0.78			-12326.5		5395.47		0		0		0.695548	0.304452
b1	NULL	676			1355	1	0.96433	0.478	0.921		-158		0	0			-11832.8		6897.38		0		0		0.63175	0.36825
b1	NULL	676			1377	1	0.94471	0.404	0.975		-174.2		0	0.33			-8547.45		9169.58		0		0		0.482443	0.517557
b1	NULL	676			1454	1	0.93909	0.402	0.976		-182.5		0	2.96			-9719.26		9599.02		0		0		0.503112	0.496888
b1	NULL	676			1467	1	0.95466	0.369	0.885		-171.8		0	3.05			-15121.6		7392.52		0		0		0.67165	0.32835
b1	NULL	676			1496	1	0.90392	0.409	0.926		-57		0	10.53			-4649.37		5362.45		0		0		0.464388	0.535612
b1	NULL	676			1498	1	0.95815	0.37	0.856		-165.2		0	2.33			-9858.65		7829.71		0		0		0.557352	0.442648
b1	NULL	676			1537	2	0.91174	0.375	0.918		-58.2		0	1.24			-26048.7		7137.75		0		0		0.78492	0.21508
b1	NULL	676			1538	0							0	1.63			-23306		7076.59		0		0		0.767084	0.232916
b1	NULL	676			1565	1	0.94914	0.533	1.202		-222.8		0	0.02			-11154.6		6990.61		0		0		0.61474	0.38526
b1	NULL	676			1601	1	0.95418	0.549	1.24		-232.1		0	0			-10227.3		7166.32		0		0		0.587991	0.412009
b1	NULL	676			1686	1	0.91451	0.408	0.933		-181.8		0	1.86			-17728.8		3679.61		0		0		0.828123	0.171877
b1	NULL	676			1697	1	0.96913	0.397	0.952		-177.6		0	0			-13123.4		5644.76		0		0		0.699237	0.300763
b1	NULL	676			1712	1	0.92493	0.384	0.869		-173.4		0	5.34			-10829.3		6982.89		0		0		0.607972	0.392028
b1	NULL	676			1717	1	0.96229	0.445	1.009		-190.3		0	0			-12321.9		8240.6		0		0		0.599242	0.400758
b1	NULL	676			1720	1	0.9288	0.356	0.836		-65.3		0	0.07			-8070.51		6409.91		0		0		0.557339	0.442661
b1	NULL	676			1722	1	0.92366	0.359	0.814		-69.2		0	1.5			-9610.29		5073.86		0		0		0.654467	0.345533
b1	NULL	676			1738	1	0.93796	0.67	1.458		-283.6		0	0.44			-15584.1		4293.95		0		0		0.783985	0.216015
b1	NULL	676			1757	4	0.94304	0.383	0.906		-171.3		0	8.13			-8908.5		6500.54		0		0		0.578135	0.421865
b1	NULL	676			1759	0							0	6.64			-8953.38		6619.69		0		0		0.574927	0.425073
b1	NULL	676			1761	0							0	8.52			-8456.17		6263.61		0		0		0.574477	0.425523
b1	NULL	676			1763	0							0	7.28			-10823		6337.44		0		0		0.630694	0.369306
b1	NULL	676			1771	1	0.95785	0.514	1.168		-206.9		0	0			-11370.8		8450.18		0		0		0.573676	0.426324
b1	NULL	676			1772	1	0.96577	0.325	0.819		-159.6		0	0.16			-5755.05		10852.7		0		0		0.346528	0.653472
b1	NULL	676			1814	1	0.90294	0.369	0.891		-169.9		1	33.35			-5326.93		4272.41		0		0		0.554927	0.445073
b1	NULL	676			1875	1	0.95709	0.413	0.972		-182.4		0	0.03			-6170.82		12488.8		0		0		0.330705	0.669295
b1	NULL	676			1913	1	0.97169	0.407	0.917		-171.1		0	0			-8297.91		11400.4		0		0		0.42125	0.57875
b1	NULL	676			1918	1	0.93928	0.442	0.856		-150		0	1.57			-5572.36		5838.44		0		0		0.488341	0.511659
b1	NULL	676			2020	1	0.93554	0.373	0.895		-58.9		1	27.78			-5689.04		4495.28		0		0		0.558608	0.441392
b1	NULL	676			2037	1	0.95473	0.457	0.923		-168.3		0	4.45			-8945.7		7190.64		0		0		0.554382	0.445618
b1	NULL	676			2189	1	0.94662	0.425	0.995		-180.9		0	0			-15105.1		7292.71		0		0		0.674401	0.325599
b1	NULL	676			2203	1	0.95998	0.366	0.892		-167.5		0	4.55			-15049.7		9120.67		0		0		0.622651	0.377349
b1	NULL	676			2274	2	0.90377	0.399	0.92		-60.5		0	10.52			-21556.3		6872.76		0		0		0.758249	0.241751
b1	NULL	676			2455	0							0	0.24			-10027		6068		0		0		0.622989	0.377011
b1	NULL	676			2296	2	0.96488	0.35	0.821		-63.2		0	5.5			-5248.95		7549.31		0		0		0.41013	0.58987
b1	NULL	676			2562	0							0	0.19			-6984.23		8670.26		0		0		0.446149	0.553851
b1	NULL	676			2298	2	0.95054	0.31	0.783		-78.3		0	0.06			-14737.6		10651.5		0		0		0.58047	0.41953
b1	NULL	676			2299	0							0	0.07			-14047.5		10544.5		0		0		0.571221	0.428779
b1	NULL	676			2350	1	0.92955	0.387	0.943		-54.4		0	4.33			-19386.2		5527.94		0		0		0.77812	0.22188
b1	NULL	676			2379	1	0.9262	0.365	0.882		-65.9		0	0			-12075.2		9002.27		0		0		0.572896	0.427104
b1	NULL	676			2385	1	0.92374	0.347	0.86		-66.8		1	26.21			-12632.2		3762.12		0		0		0.770523	0.229477
b1	NULL	676			2414	1	0.93414	0.645	1.444		-281.4		0	0			-15826.7		7801.87		0		0		0.669812	0.330188
b1	NULL	676			2460	1	0.93504	0.417	0.925		-53.6		1	33.35			-7085.36		5656.16		0		0		0.556084	0.443916
b1	NULL	676			2468	1	0.93068	0.346	0.863		-65.2		1	33.42			-13823.4		4699.3		0		0		0.746295	0.253705
b1	NULL	676			2496	1	0.9245	0.369	0.855		-66.7		0	14.58			-6691.81		6594.52		0		0		0.503661	0.496339
b1	NULL	676			2557	1	0.95428	0.438	1.042		-186.8		0	0			-13645.5		6778.26		0		0		0.668119	0.331881
b1	NULL	676			2595	2	0.92568	0.388	0.937		-60		0	0.04			-11832.6		6129.5		0		0		0.658754	0.341246
b1	NULL	676			2597	0							0	0.04			-12392.1		5890.32		0		0		0.677816	0.322184
b1	NULL	676			2605	1	0.91584	0.356	0.859		-73.8		0	6.23			-25092.8		5460.71		0		0		0.821274	0.178726
b1	NULL	676			2704	1	0.94228	0.342	0.815		-77.9		0	14.92			-7946.54		5876.26		0		0		0.574886	0.425114
b1	NULL	676			2778	1	0.92548	0.415	0.84		-156.4		1	40.92			-6629.63		3839.1		0		0		0.633279	0.366721
b1	NULL	676			2836	1	0.95816	0.436	1.018		-190.8		0	0			-13420.8		8154.27		0		0		0.622052	0.377948
b1	NULL	676			2866	1	0.94161	0.386	0.89		-168.9		0	0			-15841.4		5158.93		0		0		0.75434	0.24566
b1	NULL	676			2907	1	0.9627	0.331	0.851		-159.4		0	0			-6802.14		7722.81		0		0		0.468307	0.531693
b1	NULL	712	311	1301			0.96428	0.101	0.465	0.082	-61	11.1		1.71	3.44	0.0035	-10587.1	3671.94	7557.91	1799.3	0	0	0	0	0.583471	0.416529
b1	NULL	712			712	1	0.95762	0.132	0.493		-69.9		0	1.09			-6160.78		6262.41		0		0		0.49591	0.50409
b1	NULL	712			1	13	0.95359	0.063	0.427		-61.7		0	1.2			-20307.7		5974.47		0		0		0.772679	0.227321
b1	NULL	712			213	0							0	3.85			-10931.4		6585.6		0		0		0.624045	0.375955
b1	NULL	712			990	0							0	0.2			-22111		7254.22		0		0		0.752966	0.247034
b1	NULL	712			1086	0							0	0.11			-14317.9		6381.01		0		0		0.691723	0.308277
b1	NULL	712			1088	0							0	0.24			-12703.3		6409.98		0		0		0.664632	0.335368
b1	NULL	712			1099	0							0	4.19			-22561.6		6436.27		0		0		0.778044	0.221956
b1	NULL	712			1127	0							0	0.04			-13315.6		8463.69		0		0		0.611388	0.388612
b1	NULL	712			1189	0							0	2.05			-16227.3		7929.53		0		0		0.671747	0.328253
b1	NULL	712			1249	0							0	0.02			-14046.4		8667.92		0		0		0.618394	0.381606
b1	NULL	712			1688	0							0	2.43			-13411.4		5797.8		0		0		0.698176	0.301824
b1	NULL	712			1977	0							0	23.24			-22354.8		6135.36		0		0		0.784649	0.215351
b1	NULL	712			2509	0							0	9.58			-20408.8		5076.56		0		0		0.800805	0.199195
b1	NULL	712			2537	0							0	0.45			-17282		6573.33		0		0		0.72445	0.27555
b1	NULL	712			2	1	0.93409	0.29	0.678		-31.5		0	5.94			-9620.57		6972.72		0		0		0.579787	0.420213
b1	NULL	712			4	7	0.94703	0.144	0.491		-77.5		0	0.08			-13214.7		6622.91		0		0		0.666144	0.333856
b1	NULL	712			7	0							0	0.72			-9794.09		4961.93		0		0		0.663735	0.336265
b1	NULL	712			880	0							0	0			-19111.3		6703.27		0		0		0.74033	0.25967
b1	NULL	712			936	0							0	1.09			-19577.9		6459.39		0		0		0.751917	0.248083
b1	NULL	712			1133	0							0	0.16			-15745.8		6666.46		0		0		0.702553	0.297447
b1	NULL	712			2289	0							0	0			-11786.5		8866.56		0		0		0.57069	0.42931
b1	NULL	712			2731	0							0	8.03			-11001.6		8601.24		0		0		0.561226	0.438774
b1	NULL	712			5	2	0.94316	0.123	0.475		-52		0	0			-5560.47		7915.61		0		0		0.412618	0.587382
b1	NULL	712			8	0							0	0			-5882.34		8073.36		0		0		0.421501	0.578499
b1	NULL	712			23	30	0.96105	0.03	0.399		-59.4		0	0			-7456.11		5857.45		0		0		0.560039	0.439961
b1	NULL	712			55	0							0	0.05			-8078.25		5923.68		0		0		0.576938	0.423062
b1	NULL	712			179	0							0	0			-6550.04		6267.67		0		0		0.511015	0.488985
b1	NULL	712			269	0							0	0			-6923.42		6270.44		0		0		0.524746	0.475254
b1	NULL	712			498	0							0	0			-6477.35		6335.58		0		0		0.505532	0.494468
b1	NULL	712			501	0							0	0			-6804.33		5910.24		0		0		0.53516	0.46484
b1	NULL	712			506	0							0	0			-6667.89		6026.85		0		0		0.525248	0.474752
b1	NULL	712			522	0							0	0			-7945.66		6835.85		0		0		0.53754	0.46246
b1	NULL	712			859	0							0	0			-6626.08		5743.14		0		0		0.535691	0.464309
b1	NULL	712			962	0							0	3.41			-8693.79		4984.26		0		0		0.635602	0.364398
b1	NULL	712			1069	0							0	0			-6788.15		6483.05		0		0		0.511495	0.488505
b1	NULL	712			1197	0							0	0			-6866.2		5441.8		0		0		0.557865	0.442135
b1	NULL	712			1469	0							0	0.13			-11754.2		9788.87		0		0		0.545614	0.454386
b1	NULL	712			1753	0							0	0.02			-6197.11		10674		0		0		0.367321	0.632679
b1	NULL	712			2011	0							0	0			-7761.87		9501.57		0		0		0.449613	0.550387
b1	NULL	712			2012	0							0	0			-6659.35		6258.22		0		0		0.515527	0.484473
b1	NULL	712			2742	0							0	1.53			-10251.7		6385.45		0		0		0.616193	0.383807
b1	NULL	712			2795	0							0	0			-6127.23		8965.83		0		0		0.405963	0.594037
b1	NULL	712			2799	0							0	0			-7007.39		9784.41		0		0		0.41731	0.58269
b1	NULL	712			2801	0							0	0			-6907.16		10805		0		0		0.389966	0.610034
b1	NULL	712			2804	0							0	0			-6521.89		10385.1		0		0		0.385752	0.614248
b1	NULL	712			2838	0							0	0			-8193.43		7834.59		0		0		0.511194	0.488806
b1	NULL	712			2945	0							0	0			-9373.83		6529.51		0		0		0.589425	0.410575
b1	NULL	712			2949	0							0	0			-6397.09		6102.68		0		0		0.511777	0.488223
b1	NULL	712			2952	0							0	0			-6645.03		5796.84		0		0		0.534086	0.465914
b1	NULL	712			2962	0							0	0			-6383.98		6771.34		0		0		0.485277	0.514723
b1	NULL	712			2969	0							0	0			-6646.17		6269.53		0		0		0.514581	0.485419
b1	NULL	712			2977	0							0	0			-6420.64		6609.06		0		0		0.49277	0.50723
b1	NULL	712			2982	0							0	0			-6748.3		6163.15		0		0		0.52266	0.47734
b1	NULL	712			2987	0							0	0			-6595.95		6129.76		0		0		0.518317	0.481683
b1	NULL	712			31	3	0.94252	0.131	0.473		-55.3		0	0			-13183.9		4229.11		0		0		0.757129	0.242871
b1	NULL	712			1171	0							0	5.56			-15630.2		5739.77		0		0		0.73141	0.26859
b1	NULL	712			2944	0							0	0			-16808.9		5530.05		0		0		0.752448	0.247552
b1	NULL	712			32	5	0.95837	0.088	0.447		-66.5		0	0			-6839.95		10127.2		0		0		0.403129	0.596871
b1	NULL	712			262	0							0	0			-7325.14		6487.58		0		0		0.530318	0.469682
b1	NULL	712			341	0							0	0			-12077		10392.8		0		0		0.537477	0.462523
b1	NULL	712			733	0							0	0			-11398.6		9978.82		0		0		0.533208	0.466792
b1	NULL	712			748	0							0	0			-7547.47		11416.4		0		0		0.397992	0.602008
b1	NULL	712			35	1	0.94573	0.238	0.572		-86.6		0	0.43			-9249.51		6024.39		0		0		0.605576	0.394424
b1	NULL	712			37	2	0.94701	0.347	0.642		-66.9		0	0			-9442.42		7721.21		0		0		0.550141	0.449859
b1	NULL	712			2157	0							0	0.21			-12628.6		7157.98		0		0		0.638241	0.361759
b1	NULL	712			38	67	0.96922	0.212	0.587		-84.2		0	0			-8006.86		9036.13		0		0		0.469804	0.530196
b1	NULL	712			72	0							0	0			-9088.45		7901.48		0		0		0.534932	0.465068
b1	NULL	712			134	0							0	0			-8205.5		7713.05		0		0		0.515468	0.484532
b1	NULL	712			135	0							0	0			-8122.9		7527.67		0		0		0.519016	0.480984
b1	NULL	712			136	0							0	0			-8180.54		7462.33		0		0		0.522956	0.477044
b1	NULL	712			137	0							0	0			-7732.36		7168.66		0		0		0.518915	0.481085
b1	NULL	712			186	0							0	0			-8856.14		8125.47		0		0		0.521514	0.478486
b1	NULL	712			214	0							0	0			-9426.54		8943.83		0		0		0.513138	0.486862
b1	NULL	712			242	0							0	0.15			-10238.4		9224.1		0		0		0.526057	0.473943
b1	NULL	712			297	0							0	0			-8120.42		8882.14		0		0		0.4776	0.5224
b1	NULL	712			299	0							0	0			-8085.51		9520.48		0		0		0.459248	0.540752
b1	NULL	712			302	0							0	0			-7521.04		6856.53		0		0		0.523109	0.476891
b1	NULL	712			313	0							0	0			-13632.8		11127		0		0		0.550603	0.449397
b1	NULL	712			331	0							0	0			-10465.4		8640.38		0		0		0.547761	0.452239
b1	NULL	712			356	0							0	0			-8955.2		7839.16		0		0		0.533227	0.466773
b1	NULL	712			357	0							0	0			-8969.04		7844.41		0		0		0.533444	0.466556
b1	NULL	712			380	0							0	0			-8377.51		8103.98		0		0		0.508298	0.491702
b1	NULL	712			381	0							0	0			-8404.88		7877.47		0		0		0.516196	0.483804
b1	NULL	712			432	0							0	0			-8021.79		9827.04		0		0		0.449429	0.550571
b1	NULL	712			434	0							0	0			-8262.33		9666.16		0		0		0.460849	0.539151
b1	NULL	712			436	0							0	0			-8757.63		10186.6		0		0		0.462284	0.537716
b1	NULL	712			597	0							0	0			-10873.1		9609.24		0		0		0.530852	0.469148
b1	NULL	712			599	0							0	0			-9383.61		8382.84		0		0		0.528165	0.471835
b1	NULL	712			601	0							0	0			-8648.09		8966.37		0		0		0.490965	0.509035
b1	NULL	712			673	0							0	0			-7851.88		9888.3		0		0		0.442604	0.557396
b1	NULL	712			719	0							0	0.04			-7335.59		10423.9		0		0		0.413052	0.586948
b1	NULL	712			737	0							0	0			-11555		8589.06		0		0		0.573617	0.426383
b1	NULL	712			757	0							0	0			-6906.58		7598.09		0		0		0.476163	0.523837
b1	NULL	712			763	0							0	0.15			-7491.77		8525.8		0		0		0.467722	0.532278
b1	NULL	712			821	0							0	0			-6257.96		7252.03		0		0		0.46321	0.53679
b1	NULL	712			946	0							0	0			-7841.08		9671.18		0		0		0.447748	0.552252
b1	NULL	712			947	0							0	0			-7751.27		9890.92		0		0		0.43936	0.56064
b1	NULL	712			1034	0							0	0			-7791.05		9161.36		0		0		0.459584	0.540416
b1	NULL	712			1157	0							0	0			-6790.59		9175.57		0		0		0.425311	0.574689
b1	NULL	712			1158	0							0	0			-6296.37		6782.06		0		0		0.481432	0.518568
b1	NULL	712			1304	0							0	0			-9674.33		8669.3		0		0		0.527395	0.472605
b1	NULL	712			1439	0							0	0			-13173.8		9930.14		0		0		0.570197	0.429803
b1	NULL	712			1575	0							0	0			-7192.07		8438.56		0		0		0.460127	0.539873
b1	NULL	712			1691	0							0	0			-8529.93		8055.34		0		0		0.514308	0.485692
b1	NULL	712			1958	0							0	0.14			-7250.62		6457.53		0		0		0.528928	0.471072
b1	NULL	712			1963	0							0	0.19			-7289.05		6395.68		0		0		0.532641	0.467359
b1	NULL	712			2115	0							0	0			-7941.24		11092		0		0		0.41723	0.58277
b1	NULL	712			2116	0							0	0			-7977.01		11269.9		0		0		0.414457	0.585543
b1	NULL	712			2117	0							0	0			-8322.01		11110.9		0		0		0.428244	0.571756
b1	NULL	712			2137	0							0	0			-8720.06		11332.9		0		0		0.434852	0.565148
b1	NULL	712			2156	0							0	0.04			-8787.98		7695.52		0		0		0.533138	0.466862
b1	NULL	712			2174	0							0	0			-8107.2		9744.89		0		0		0.454132	0.545868
b1	NULL	712			2178	0							0	0			-6781.64		11263		0		0		0.375827	0.624173
b1	NULL	712			2179	0							0	0			-6949.88		7489.83		0		0		0.481303	0.518697
b1	NULL	712			2182	0							0	0			-9141.91		8623.75		0		0		0.514583	0.485417
b1	NULL	712			2190	0							0	0			-7367.04		9507.19		0		0		0.436585	0.563415
b1	NULL	712			2191	0							0	0			-7169.67		9041.89		0		0		0.442257	0.557743
b1	NULL	712			2192	0							0	0			-7675.11		9570.54		0		0		0.445046	0.554954
b1	NULL	712			2193	0							0	0			-6875.62		9027.72		0		0		0.432338	0.567662
b1	NULL	712			2259	0							0	0			-6951.11		8390.46		0		0		0.45309	0.54691
b1	NULL	712			2365	0							0	0			-8096.56		11514.4		0		0		0.412858	0.587142
b1	NULL	712			2404	0							0	0			-9676.48		11201.5		0		0		0.463478	0.536522
b1	NULL	712			2515	0							0	0.01			-12149.3		9551.35		0		0		0.559859	0.440141
b1	NULL	712			2696	0							0	0			-6756.83		9626.33		0		0		0.412425	0.587575
b1	NULL	712			2750	0							0	0			-8518.52		9287.03		0		0		0.478419	0.521581
b1	NULL	712			2752	0							0	1.23			-9581.6		8640.43		0		0		0.525825	0.474175
b1	NULL	712			2754	0							0	0			-8733.05		9649.07		0		0		0.475084	0.524916
b1	NULL	712			2756	0							0	0.89			-9473.68		10361.9		0		0		0.477612	0.522388
b1	NULL	712			2758	0							0	0			-7785.65		11870.8		0		0		0.396086	0.603914
b1	NULL	712			2773	0							0	0			-7578.3		11235.6		0		0		0.402803	0.597197
b1	NULL	712			2844	0							0	0			-7600.26		8674.62		0		0		0.466993	0.533007
b1	NULL	712			2972	0							0	0			-7672.99		8784.92		0		0		0.466219	0.533781
b1	NULL	712			42	34	0.97058	0.106	0.464		-62		0	1.07			-7628.06		4291.58		0		0		0.639957	0.360043
b1	NULL	712			769	0							0	0			-9222.84		8216.19		0		0		0.528862	0.471138
b1	NULL	712			877	0							0	0			-10790		11160.1		0		0		0.491568	0.508432
b1	NULL	712			942	0							0	0			-11054.7		8362		0		0		0.56934	0.43066
b1	NULL	712			976	0							0	1.65			-10780		7668.97		0		0		0.584315	0.415685
b1	NULL	712			1014	0							0	0			-7428.09		9429.15		0		0		0.440647	0.559353
b1	NULL	712			1045	0							0	0			-8159.46		10617.7		0		0		0.434542	0.565458
b1	NULL	712			1049	0							0	0			-8274.13		10935.6		0		0		0.430727	0.569273
b1	NULL	712			1105	0							0	0.01			-12775.8		10631		0		0		0.545814	0.454186
b1	NULL	712			1109	0							0	0			-7769.85		9224.43		0		0		0.457204	0.542796
b1	NULL	712			1110	0							0	0			-7916.63		8620.71		0		0		0.478712	0.521288
b1	NULL	712			1122	0							0	0.47			-8429.66		7188.43		0		0		0.539737	0.460263
b1	NULL	712			1125	0							0	0.73			-8905.27		6532.62		0		0		0.576845	0.423155
b1	NULL	712			1222	0							0	0.36			-6996.52		7105.25		0		0		0.496145	0.503855
b1	NULL	712			1282	0							0	0.11			-7498.07		7222.04		0		0		0.509376	0.490624
b1	NULL	712			1419	0							0	0			-8606.06		7687.81		0		0		0.528178	0.471822
b1	NULL	712			1529	0							0	0			-11489.4		9670.69		0		0		0.542976	0.457024
b1	NULL	712			1530	0							0	0			-9411.09		8925.29		0		0		0.513247	0.486753
b1	NULL	712			1608	0							0	0			-9864.66		6768.01		0		0		0.593089	0.406911
b1	NULL	712			1651	0							0	0			-9786.14		9739.02		0		0		0.501207	0.498793
b1	NULL	712			2009	0							0	2.6			-8725.43		5773.65		0		0		0.601792	0.398208
b1	NULL	712			2026	0							0	0			-10174.7		9609.34		0		0		0.514288	0.485712
b1	NULL	712			2058	0							0	0			-9897.38		9034.54		0		0		0.522788	0.477212
b1	NULL	712			2135	0							0	0			-9949.65		8502.71		0		0		0.539207	0.460793
b1	NULL	712			2462	0							0	0.1			-8548.88		7038.53		0		0		0.548448	0.451552
b1	NULL	712			2536	0							0	0			-7874.57		7522.4		0		0		0.511436	0.488564
b1	NULL	712			2615	0							0	0			-8758.7		6306.76		0		0		0.581376	0.418624
b1	NULL	712			2623	0							0	0			-9061.83		8331.14		0		0		0.521005	0.478995
b1	NULL	712			2677	0							0	0			-8823.12		9617.04		0		0		0.478473	0.521527
b1	NULL	712			2678	0							0	0			-8356.86		9621.67		0		0		0.464824	0.535176
b1	NULL	712			2722	0							0	0			-11151		9146.34		0		0		0.549381	0.450619
b1	NULL	712			2728	0							0	0			-11124.7		9825.08		0		0		0.531017	0.468983
b1	NULL	712			2831	0							0	0			-10279.7		6566.82		0		0		0.610197	0.389803
b1	NULL	712			2956	0							0	0			-9172.41		9484.95		0		0		0.491624	0.508376
b1	NULL	712			50	259	0.98539	0.124	0.482		-77.8		0	0			-7788.3		8569.46		0		0		0.476123	0.523877
b1	NULL	712			51	0							0	0			-7617.98		8502.62		0		0		0.472562	0.527438
b1	NULL	712			52	0							0	0			-8955.09		7845.98		0		0		0.533007	0.466993
b1	NULL	712			53	0							0	0			-7191.92		8019.92		0		0		0.472784	0.527216
b1	NULL	712			78	0							0	0			-7187.35		10413		0		0		0.408363	0.591637
b1	NULL	712			80	0							0	0			-7926.59		7812.48		0		0		0.503625	0.496375
b1	NULL	712			96	0							0	0.03			-14029.3		5473.42		0		0		0.719351	0.280649
b1	NULL	712			145	0							1	39.4			-7216.64		9498.6		0		0		0.43174	0.56826
b1	NULL	712			184	0							0	0.05			-13885.6		10659.7		0		0		0.565713	0.434287
b1	NULL	712			198	0							0	0.22			-6324.81		7933.35		0		0		0.443592	0.556408
b1	NULL	712			221	0							0	0			-11425.5		8753.48		0		0		0.566208	0.433792
b1	NULL	712			224	0							0	0			-11878.9		9212.32		0		0		0.563216	0.436784
b1	NULL	712			229	0							0	0			-6170.32		9711.47		0		0		0.388515	0.611485
b1	NULL	712			254	0							0	0.59			-6923.05		8410.34		0		0		0.451502	0.548498
b1	NULL	712			255	0							0	0			-12432.6		8670.28		0		0		0.589143	0.410857
b1	NULL	712			315	0							0	0			-13142.5		9478.21		0		0		0.580994	0.419006
b1	NULL	712			316	0							0	1.28			-12476.7		9755.55		0		0		0.561198	0.438802
b1	NULL	712			317	0							0	1.52			-11606.9		11111.6		0		0		0.510901	0.489099
b1	NULL	712			318	0							0	1.45			-11538.4		10511.6		0		0		0.523281	0.476719
b1	NULL	712			329	0							0	0			-9039.63		7738.7		0		0		0.538768	0.461232
b1	NULL	712			359	0							0	0			-9273.64		5694.32		0		0		0.619566	0.380434
b1	NULL	712			362	0							0	0			-6791.77		9952.57		0		0		0.405616	0.594384
b1	NULL	712			383	0							0	0			-9412.82		5387.84		0		0		0.635973	0.364027
b1	NULL	712			406	0							0	3.64			-7778.07		10265.7		0		0		0.431066	0.568934
b1	NULL	712			430	0							0	3.1			-10897		10778.6		0		0		0.502729	0.497271
b1	NULL	712			458	0							0	0			-7688.96		7411.38		0		0		0.509191	0.490809
b1	NULL	712			472	0							0	0			-10500.5		8884.1		0		0		0.541693	0.458307
b1	NULL	712			483	0							0	0.7			-7614.65		7015.22		0		0		0.520487	0.479513
b1	NULL	712			511	0							0	0			-10057		8727.47		0		0		0.535389	0.464611
b1	NULL	712			515	0							0	0			-11578.3		8099.12		0		0		0.588406	0.411594
b1	NULL	712			524	0							0	0.1			-9233.48		8257.46		0		0		0.527901	0.472099
b1	NULL	712			525	0							0	0.06			-9074.67		8134.64		0		0		0.527312	0.472688
b1	NULL	712			579	0							0	0			-6811.96		7406.75		0		0		0.479084	0.520916
b1	NULL	712			581	0							0	0			-7581.78		6105.53		0		0		0.553928	0.446072
b1	NULL	712			582	0							0	0			-6488.48		6422.94		0		0		0.502538	0.497462
b1	NULL	712			603	0							0	0			-13602.2		6918.31		0		0		0.662858	0.337142
b1	NULL	712			641	0							0	0			-8623.95		8151.33		0		0		0.514087	0.485913
b1	NULL	712			663	0							0	0.02			-10688.4		9839.26		0		0		0.520683	0.479317
b1	NULL	712			679	0							0	0.76			-15007.2		9150.6		0		0		0.621216	0.378784
b1	NULL	712			680	0							0	0.4			-14989.4		10220.7		0		0		0.594581	0.405419
b1	NULL	712			704	0							0	0			-8927.84		6618.87		0		0		0.574259	0.425741
b1	NULL	712			706	0							0	0			-8824.2		6500.29		0		0		0.575823	0.424177
b1	NULL	712			713	0							0	0			-8026.57		6971.46		0		0		0.535175	0.464825
b1	NULL	712			722	0							0	0			-12025.6		8548.04		0		0		0.584515	0.415485
b1	NULL	712			724	0							0	0			-11371.6		8095.64		0		0		0.584141	0.415859
b1	NULL	712			739	0							0	0			-12622.7		10634.5		0		0		0.542744	0.457256
b1	NULL	712			767	0							0	0			-7999.21		10528		0		0		0.431756	0.568244
b1	NULL	712			783	0							0	0			-9404.84		9147.5		0		0		0.506936	0.493064
b1	NULL	712			794	0							0	0			-10682.6		8405.59		0		0		0.559646	0.440354
b1	NULL	712			812	0							0	0			-7400.45		8235.97		0		0		0.473283	0.526717
b1	NULL	712			813	0							0	0			-7128.25		8685.18		0		0		0.450772	0.549228
b1	NULL	712			814	0							0	0			-7857.32		8592.52		0		0		0.477653	0.522347
b1	NULL	712			816	0							0	0			-8679.95		7890.57		0		0		0.523819	0.476181
b1	NULL	712			817	0							0	0			-7985.75		10295.6		0		0		0.436824	0.563176
b1	NULL	712			819	0							0	0			-9826.6		7531.93		0		0		0.566096	0.433904
b1	NULL	712			845	0							0	0.18			-8598.04		7352.48		0		0		0.539044	0.460956
b1	NULL	712			927	0							0	0			-7480.84		7917.94		0		0		0.485807	0.514193
b1	NULL	712			929	0							0	0			-8275.25		9613.8		0		0		0.462587	0.537413
b1	NULL	712			938	0							0	0			-6684.5		10639.8		0		0		0.385845	0.614155
b1	NULL	712			949	0							0	0			-12345.7		10555.2		0		0		0.539092	0.460908
b1	NULL	712			953	0							0	0			-11567.4		8753.73		0		0		0.569229	0.430771
b1	NULL	712			963	0							0	0			-10714.9		11650.3		0		0		0.479089	0.520911
b1	NULL	712			965	0							0	0			-9908.79		5364.11		0		0		0.648782	0.351218
b1	NULL	712			975	0							0	0			-8605.06		9323.18		0		0		0.479972	0.520028
b1	NULL	712			977	0							0	0			-9520		9088.63		0		0		0.511591	0.488409
b1	NULL	712			994	0							0	0			-9603.42		5187.58		0		0		0.649275	0.350725
b1	NULL	712			997	0							0	0			-10088.5		5447.95		0		0		0.649344	0.350656
b1	NULL	712			1001	0							0	0			-8029.31		8336.93		0		0		0.490602	0.509398
b1	NULL	712			1002	0							0	0			-7755.83		8182.55		0		0		0.486613	0.513387
b1	NULL	712			1003	0							0	0			-7364.84		8338.72		0		0		0.468992	0.531008
b1	NULL	712			1004	0							0	0			-8713.72		8333.45		0		0		0.511153	0.488847
b1	NULL	712			1005	0							0	0			-8879.79		8258.06		0		0		0.518139	0.481861
b1	NULL	712			1006	0							0	0			-7760.83		8679.54		0		0		0.472059	0.527941
b1	NULL	712			1007	0							0	0			-7604.84		8168.94		0		0		0.482119	0.517881
b1	NULL	712			1008	0							0	0			-8164.35		8110.9		0		0		0.501642	0.498358
b1	NULL	712			1010	0							0	0			-8300.24		9665.16		0		0		0.462013	0.537987
b1	NULL	712			1019	0							0	0			-9307.13		5429.84		0		0		0.63155	0.36845
b1	NULL	712			1023	0							0	0			-9623.45		5206.74		0		0		0.648909	0.351091
b1	NULL	712			1037	0							0	0			-10214.4		9175.33		0		0		0.526794	0.473206
b1	NULL	712			1038	0							0	0			-10230		9473.92		0		0		0.519186	0.480814
b1	NULL	712			1051	0							0	0			-9995.83		8564.7		0		0		0.538553	0.461447
b1	NULL	712			1061	0							0	0			-6285.7		10953.9		0		0		0.364607	0.635393
b1	NULL	712			1062	0							0	0			-6363.78		10850.5		0		0		0.369679	0.630321
b1	NULL	712			1116	0							0	0			-5231.62		9467.27		0		0		0.355919	0.644081
b1	NULL	712			1121	0							0	0			-8147.54		8133.5		0		0		0.500431	0.499569
b1	NULL	712			1123	0							0	0			-9647.22		7247.63		0		0		0.571015	0.428985
b1	NULL	712			1124	0							0	0.34			-8446.11		6995.07		0		0		0.546986	0.453014
b1	NULL	712			1131	0							0	0			-7360.28		9988.81		0		0		0.424246	0.575754
b1	NULL	712			1132	0							0	0			-10951.9		9727.64		0		0		0.5296	0.4704
b1	NULL	712			1185	0							0	0			-9286.25		8049.03		0		0		0.535685	0.464315
b1	NULL	712			1187	0							0	0			-8242.16		7777.97		0		0		0.514488	0.485512
b1	NULL	712			1228	0							0	1.96			-9267.01		7442.52		0		0		0.554594	0.445406
b1	NULL	712			1230	0							0	2.99			-9122.99		7433.03		0		0		0.551038	0.448962
b1	NULL	712			1248	0							0	0			-11589		8395.55		0		0		0.579897	0.420103
b1	NULL	712			1254	0							0	0			-9616.19		7739		0		0		0.554082	0.445918
b1	NULL	712			1300	0							0	0.07			-9785.25		6617.12		0		0		0.596575	0.403425
b1	NULL	712			1306	0							0	3.31			-9013.21		6462.34		0		0		0.582416	0.417584
b1	NULL	712			1340	0							0	15.03			-10123.6		8332.46		0		0		0.548525	0.451475
b1	NULL	712			1381	0							0	0			-6945.94		9355.56		0		0		0.426092	0.573908
b1	NULL	712			1393	0							0	0			-10832.6		8356.09		0		0		0.56453	0.43547
b1	NULL	712			1396	0							0	0			-9310.68		6105.04		0		0		0.603973	0.396027
b1	NULL	712			1409	0							0	0			-8799.05		8407.9		0		0		0.511366	0.488634
b1	NULL	712			1410	0							0	0			-8586.16		8608.46		0		0		0.499352	0.500648
b1	NULL	712			1441	0							0	0.06			-13935.8		8672.7		0		0		0.616396	0.383604
b1	NULL	712			1456	0							0	0			-8870.1		7432.83		0		0		0.54408	0.45592
b1	NULL	712			1459	0							0	0			-8779.06		7689.64		0		0		0.533075	0.466925
b1	NULL	712			1462	0							0	0			-8581.44		8360.56		0		0		0.506519	0.493481
b1	NULL	712			1464	0							0	0			-8682.45		7886.82		0		0		0.524009	0.475991
b1	NULL	712			1476	0							0	0			-13789.1		9769.34		0		0		0.585314	0.414686
b1	NULL	712			1532	0							0	0.57			-11914.3		7877.35		0		0		0.601987	0.398013
b1	NULL	712			1548	0							0	12.1			-13119.6		5478.26		0		0		0.705436	0.294564
b1	NULL	712			1571	0							0	0			-6907.43		10490.2		0		0		0.397033	0.602967
b1	NULL	712			1631	0							0	0			-12131.8		9732.48		0		0		0.554869	0.445131
b1	NULL	712			1632	0							0	0			-11484		10125.4		0		0		0.531436	0.468564
b1	NULL	712			1633	0							0	0			-10711.8		9782.88		0		0		0.522662	0.477338
b1	NULL	712			1634	0							0	1.25			-11914.4		8368.98		0		0		0.587397	0.412603
b1	NULL	712			1635	0							0	0			-10074.7		10102.4		0		0		0.499314	0.500686
b1	NULL	712			1636	0							0	2.53			-12449.6		8366.44		0		0		0.598076	0.401924
b1	NULL	712			1637	0							0	0			-8605.21		8690.06		0		0		0.497547	0.502453
b1	NULL	712			1638	0							0	1.57			-11611.2		9301.54		0		0		0.555222	0.444778
b1	NULL	712			1639	0							0	0.06			-11135.7		7985.04		0		0		0.582388	0.417612
b1	NULL	712			1640	0							0	0.65			-11799.1		9702.52		0		0		0.548755	0.451245
b1	NULL	712			1652	0							0	0			-11990.9		8453.34		0		0		0.586517	0.413483
b1	NULL	712			1680	0							0	0			-6815.04		7618.14		0		0		0.472179	0.527821
b1	NULL	712			1682	0							0	0.64			-11763.8		8107.97		0		0		0.591985	0.408015
b1	NULL	712			1694	0							0	0			-11156		10205.7		0		0		0.522244	0.477756
b1	NULL	712			1707	0							0	0			-8301.88		9604.73		0		0		0.463621	0.536379
b1	NULL	712			1734	0							0	0			-7640.59		9428.17		0		0		0.447636	0.552364
b1	NULL	712			1735	0							0	0			-8105.35		8573.96		0		0		0.485952	0.514048
b1	NULL	712			1752	0							0	0.03			-10321.5		9920.73		0		0		0.5099	0.4901
b1	NULL	712			1756	0							0	4.13			-17785.6		6201.04		0		0		0.74148	0.25852
b1	NULL	712			1782	0							0	1.36			-8213.38		8226.58		0		0		0.499599	0.500401
b1	NULL	712			1806	0							0	3.63			-8978.85		5238.4		0		0		0.631546	0.368454
b1	NULL	712			1819	0							0	0.11			-7923.42		10105.5		0		0		0.439484	0.560516
b1	NULL	712			1821	0							0	0			-9198.6		7027.45		0		0		0.566903	0.433097
b1	NULL	712			1833	0							0	0.22			-11735.2		7618.38		0		0		0.606358	0.393642
b1	NULL	712			1842	0							0	0			-10021.2		10283.3		0		0		0.493545	0.506455
b1	NULL	712			1884	0							0	0.11			-15252.8		6155.37		0		0		0.712476	0.287524
b1	NULL	712			1889	0							0	0.11			-14923.3		6123.32		0		0		0.709059	0.290941
b1	NULL	712			1899	0							0	0			-8262.5		6406.74		0		0		0.563253	0.436747
b1	NULL	712			1928	0							0	0.91			-9281.54		8876.25		0		0		0.51116	0.48884
b1	NULL	712			1935	0							0	0.39			-9657.71		7163.75		0		0		0.57413	0.42587
b1	NULL	712			1939	0							0	0.12			-14659.5		8176.97		0		0		0.641934	0.358066
b1	NULL	712			1955	0							0	0			-7574.5		7881.68		0		0		0.490063	0.509937
b1	NULL	712			1956	0							0	0			-7469.26		7970.43		0		0		0.48377	0.51623
b1	NULL	712			1957	0							0	0			-7838.81		7853.66		0		0		0.499527	0.500473
b1	NULL	712			1979	0							0	0			-6777.8		10286.8		0		0		0.397186	0.602814
b1	NULL	712			1980	0							0	0			-7058.23		10728.2		0		0		0.396833	0.603167
b1	NULL	712			1981	0							0	0			-7344.86		10469.6		0		0		0.412297	0.587703
b1	NULL	712			1982	0							0	0			-7092.37		10557.7		0		0		0.401833	0.598167
b1	NULL	712			1983	0							0	0			-7121.67		10606.7		0		0		0.40171	0.59829
b1	NULL	712			1984	0							0	0			-7210.07		10645.5		0		0		0.4038	0.5962
b1	NULL	712			1985	0							0	0			-7053.92		11356.5		0		0		0.383147	0.616853
b1	NULL	712			1986	0							0	0			-7076.31		11278.8		0		0		0.385523	0.614477
b1	NULL	712			1987	0							0	0			-7357.15		10804.2		0		0		0.405098	0.594902
b1	NULL	712			1988	0							0	0			-6953.28		10721.3		0		0		0.393406	0.606594
b1	NULL	712			1993	0							0	0			-9285.25		8276.61		0		0		0.528717	0.471283
b1	NULL	712			1994	0							0	0			-9526.31		8441.08		0		0		0.5302	0.4698
b1	NULL	712			2006	0							0	1.63			-8284.99		7100.6		0		0		0.53849	0.46151
b1	NULL	712			2024	0							0	0			-9172.88		9961.87		0		0		0.479383	0.520617
b1	NULL	712			2025	0							0	1.44			-7614.76		7185.71		0		0		0.514494	0.485506
b1	NULL	712			2027	0							0	0			-11466.5		9967.99		0		0		0.534956	0.465044
b1	NULL	712			2030	0							0	0			-9909.85		8319.26		0		0		0.543628	0.456372
b1	NULL	712			2031	0							0	0			-8964.13		8119.7		0		0		0.524714	0.475286
b1	NULL	712			2032	0							0	0			-8353.69		8113.38		0		0		0.507297	0.492703
b1	NULL	712			2056	0							0	0			-10149.6		7962.32		0		0		0.560381	0.439619
b1	NULL	712			2059	0							0	0			-8730.69		6763.25		0		0		0.563491	0.436509
b1	NULL	712			2062	0							0	0.43			-9776.85		7173.59		0		0		0.57679	0.42321
b1	NULL	712			2082	0							0	0			-13403.9		6272.66		0		0		0.681212	0.318788
b1	NULL	712			2083	0							0	0			-11410.8		6284.49		0		0		0.644849	0.355151
b1	NULL	712			2084	0							0	0			-10233.7		6156.57		0		0		0.624377	0.375623
b1	NULL	712			2085	0							0	0.01			-10059.7		6210.78		0		0		0.618279	0.381721
b1	NULL	712			2087	0							0	0			-9689.24		6347.66		0		0		0.604184	0.395816
b1	NULL	712			2088	0							0	0			-10213.4		6250.9		0		0		0.620335	0.379665
b1	NULL	712			2092	0							0	0			-9656.9		6376.34		0		0		0.602305	0.397695
b1	NULL	712			2095	0							0	0			-11760.5		7879.6		0		0		0.598799	0.401201
b1	NULL	712			2099	0							0	0.43			-11931.1		6600.36		0		0		0.643829	0.356171
b1	NULL	712			2112	0							0	0			-6914.19		8850.5		0		0		0.438587	0.561413
b1	NULL	712			2114	0							0	0			-7821.3		9218.38		0		0		0.459005	0.540995
b1	NULL	712			2119	0							0	0			-11117.7		10517.1		0		0		0.51388	0.48612
b1	NULL	712			2121	0							0	0			-11053.5		10280.4		0		0		0.518118	0.481882
b1	NULL	712			2124	0							0	0.15			-9797.44		7350.91		0		0		0.571334	0.428666
b1	NULL	712			2166	0							0	0			-8965.37		9487.55		0		0		0.485851	0.514149
b1	NULL	712			2173	0							0	0			-6046.41		9147.16		0		0		0.397958	0.602042
b1	NULL	712			2234	0							0	0.61			-13333		7552.12		0		0		0.638398	0.361602
b1	NULL	712			2256	0							0	0			-9369.12		9497.61		0		0		0.496595	0.503405
b1	NULL	712			2261	0							0	2.63			-11316.2		7783.62		0		0		0.592478	0.407522
b1	NULL	712			2262	0							0	0.09			-9226.02		8887.47		0		0		0.509345	0.490655
b1	NULL	712			2325	0							0	0.48			-8346.47		7920.14		0		0		0.513104	0.486896
b1	NULL	712			2330	0							0	1.4			-8181.25		8157.13		0		0		0.500738	0.499262
b1	NULL	712			2358	0							0	15.56			-10334.1		7181.56		0		0		0.589992	0.410008
b1	NULL	712			2363	0							0	0			-8010.02		11264.8		0		0		0.415569	0.584431
b1	NULL	712			2377	0							0	8.74			-9624.5		6154.23		0		0		0.609967	0.390033
b1	NULL	712			2387	0							0	0			-6951.91		10603.9		0		0		0.39599	0.60401
b1	NULL	712			2388	0							0	0			-6927.51		10921.8		0		0		0.388112	0.611888
b1	NULL	712			2389	0							0	0			-6987.65		10388.3		0		0		0.402144	0.597856
b1	NULL	712			2390	0							0	0			-7054.65		10510.5		0		0		0.401628	0.598372
b1	NULL	712			2391	0							0	0			-7451.58		10651.6		0		0		0.411617	0.588383
b1	NULL	712			2392	0							0	0			-7178.98		10793		0		0		0.399453	0.600547
b1	NULL	712			2393	0							0	0			-7199.38		10515.6		0		0		0.406401	0.593599
b1	NULL	712			2394	0							0	0			-7294.46		10678.4		0		0		0.40586	0.59414
b1	NULL	712			2395	0							0	0			-7024.84		10029.7		0		0		0.411905	0.588095
b1	NULL	712			2396	0							0	0			-7317.03		10223.9		0		0		0.417139	0.582861
b1	NULL	712			2397	0							0	0			-7098.15		10709.5		0		0		0.3986	0.6014
b1	NULL	712			2398	0							0	0			-7429.39		10238.7		0		0		0.420497	0.579503
b1	NULL	712			2399	0							0	0			-7503.44		10855		0		0		0.408718	0.591282
b1	NULL	712			2400	0							0	0			-7279		10445.3		0		0		0.410679	0.589321
b1	NULL	712			2401	0							0	0			-7168.31		10720.7		0		0		0.400711	0.599289
b1	NULL	712			2405	0							0	0			-9874.79		9726.56		0		0		0.503781	0.496219
b1	NULL	712			2433	0							0	0			-8739.13		8267.49		0		0		0.513866	0.486134
b1	NULL	712			2434	0							0	0.24			-12560.4		9062.89		0		0		0.580874	0.419126
b1	NULL	712			2448	0							0	5.02			-10050.2		6791.85		0		0		0.596732	0.403268
b1	NULL	712			2461	0							0	0.24			-10735		7206.13		0		0		0.598346	0.401654
b1	NULL	712			2487	0							0	2.44			-15564.8		7439.31		0		0		0.67661	0.32339
b1	NULL	712			2497	0							0	0.73			-7980.93		7945.67		0		0		0.501107	0.498893
b1	NULL	712			2508	0							0	0			-10751.5		7781.66		0		0		0.580122	0.419878
b1	NULL	712			2510	0							0	0			-7384.3		10013.6		0		0		0.424437	0.575563
b1	NULL	712			2513	0							0	0			-12549.4		9578.74		0		0		0.567124	0.432876
b1	NULL	712			2523	0							0	0.9			-10335.2		8856.96		0		0		0.538512	0.461488
b1	NULL	712			2528	0							0	0.33			-9425.85		9103.44		0		0		0.5087	0.4913
b1	NULL	712			2540	0							0	0			-15094.2		8288.08		0		0		0.64554	0.35446
b1	NULL	712			2542	0							0	0			-14581.7		8923.9		0		0		0.620349	0.379651
b1	NULL	712			2544	0							0	0			-8812.94		9796.41		0		0		0.473576	0.526424
b1	NULL	712			2549	0							0	0			-10718.3		7617.92		0		0		0.584542	0.415458
b1	NULL	712			2553	0							0	0.08			-10570.7		7942.69		0		0		0.570977	0.429023
b1	NULL	712			2563	0							0	0			-9796.49		8683.36		0		0		0.530117	0.469883
b1	NULL	712			2564	0							0	0			-7766.65		7422.42		0		0		0.511332	0.488668
b1	NULL	712			2568	0							0	0			-8899.2		6870.94		0		0		0.564307	0.435693
b1	NULL	712			2609	0							0	0			-8290.19		9376.94		0		0		0.469244	0.530756
b1	NULL	712			2624	0							0	0.17			-10139.2		8699.54		0		0		0.538211	0.461789
b1	NULL	712			2631	0							0	1.25			-8650.77		9688.59		0		0		0.471705	0.528295
b1	NULL	712			2634	0							0	0			-8888.57		9649.46		0		0		0.479478	0.520522
b1	NULL	712			2639	0							1	26.98			-9330.39		5653.35		0		0		0.622701	0.377299
b1	NULL	712			2676	0							0	1.92			-10938.9		7586.2		0		0		0.590491	0.409509
b1	NULL	712			2692	0							0	0			-8517.31		9200.8		0		0		0.480712	0.519288
b1	NULL	712			2697	0							0	3.5			-7407.1		9254.23		0		0		0.444568	0.555432
b1	NULL	712			2712	0							0	0.42			-8937.03		10171.6		0		0		0.467696	0.532304
b1	NULL	712			2715	0							0	0.09			-8218.39		10947.4		0		0		0.428806	0.571194
b1	NULL	712			2720	0							0	0			-9507.16		11781.1		0		0		0.446592	0.553408
b1	NULL	712			2760	0							0	0			-8678.45		11863.3		0		0		0.422479	0.577521
b1	NULL	712			2762	0							0	0.03			-9261.87		10481.5		0		0		0.469112	0.530888
b1	NULL	712			2764	0							0	0			-9082.13		12201.6		0		0		0.426718	0.573282
b1	NULL	712			2792	0							0	0			-6049		8619.52		0		0		0.41238	0.58762
b1	NULL	712			2797	0							0	0			-5267.21		7986.06		0		0		0.397427	0.602573
b1	NULL	712			2817	0							0	0			-6095.89		10016		0		0		0.378347	0.621653
b1	NULL	712			2819	0							0	0			-6477.45		9785.84		0		0		0.398287	0.601713
b1	NULL	712			2821	0							0	0			-5899.31		9974.46		0		0		0.371639	0.628361
b1	NULL	712			2828	0							0	0			-9359.7		6889.85		0		0		0.575997	0.424003
b1	NULL	712			2841	0							0	0			-10460.1		9354.06		0		0		0.527912	0.472088
b1	NULL	712			2843	0							0	0			-10334.7		8520.29		0		0		0.548116	0.451884
b1	NULL	712			2852	0							0	0.21			-5872.2		8116.29		0		0		0.419788	0.580212
b1	NULL	712			2890	0							0	0			-8264.74		9760.96		0		0		0.458498	0.541502
b1	NULL	712			2908	0							0	0			-13714		9160.05		0		0		0.599545	0.400455
b1	NULL	712			2924	0							0	0			-8807.13		11075.5		0		0		0.442956	0.557044
b1	NULL	712			2927	0							0	0.01			-8587.09		9771.82		0		0		0.467734	0.532266
b1	NULL	712			2946	0							0	0			-9161.36		9814.66		0		0		0.482786	0.517214
b1	NULL	712			2955	0							0	0			-6808.64		7305.3		0		0		0.482405	0.517595
b1	NULL	712			2971	0							0	0			-8655.32		9030.56		0		0		0.489392	0.510608
b1	NULL	712			2991	0							0	0			-9830.23		5057.78		0		0		0.660278	0.339722
b1	NULL	712			60	34	0.98097	0.108	0.454		-59.8		0	0			-7445.67		7026.99		0		0		0.514465	0.485535
b1	NULL	712			62	0							0	0			-7667.24		7425.45		0		0		0.50801	0.49199
b1	NULL	712			98	0							0	0			-8287.81		12172.4		0		0		0.40507	0.59493
b1	NULL	712			260	0							0	0			-10128.2		8724.87		0		0		0.537218	0.462782
b1	NULL	712			425	0							0	0			-7071.21		10166.4		0		0		0.410219	0.589781
b1	NULL	712			429	0							0	0			-8082.32		11840.7		0		0		0.405678	0.594322
b1	NULL	712			622	0							0	0			-11182.7		5037.78		0		0		0.689419	0.310581
b1	NULL	712			743	0							0	0			-11650.9		7856.27		0		0		0.597262	0.402738
b1	NULL	712			772	0							0	0			-9543.71		7926.97		0		0		0.54627	0.45373
b1	NULL	712			861	0							0	0			-10232.1		7646.33		0		0		0.572317	0.427683
b1	NULL	712			1075	0							0	0			-7731.67		7497.08		0		0		0.507702	0.492298
b1	NULL	712			1077	0							0	0			-8029.69		7322.75		0		0		0.523024	0.476976
b1	NULL	712			1079	0							0	0			-7685.23		7332.42		0		0		0.511747	0.488253
b1	NULL	712			1081	0							0	0			-7902.08		7293.87		0		0		0.520012	0.479988
b1	NULL	712			1447	0							0	0			-7940.79		9205.89		0		0		0.463109	0.536891
b1	NULL	712			1569	0							0	0			-8007.47		10242.1		0		0		0.438777	0.561223
b1	NULL	712			1620	0							0	0.07			-7457.92		6397.9		0		0		0.538252	0.461748
b1	NULL	712			1754	0							0	0			-11717.5		10867.1		0		0		0.518828	0.481172
b1	NULL	712			2100	0							0	0.59			-10801.8		7389.29		0		0		0.593796	0.406204
b1	NULL	712			2104	0							0	0			-10529.8		6342.71		0		0		0.624081	0.375919
b1	NULL	712			2113	0							0	0			-6268.75		8263.71		0		0		0.431362	0.568638
b1	NULL	712			2288	0							0	0			-11974.2		8720.73		0		0		0.578606	0.421394
b1	NULL	712			2449	0							0	3.33			-9747.97		5967.85		0		0		0.620265	0.379735
b1	NULL	712			2524	0							0	0.03			-9923.59		7865.03		0		0		0.557862	0.442138
b1	NULL	712			2525	0							0	0.17			-9306.34		8296.29		0		0		0.52869	0.47131
b1	NULL	712			2526	0							0	0.14			-9827.82		8170.86		0		0		0.54603	0.45397
b1	NULL	712			2527	0							0	0.03			-9717.4		7998.82		0		0		0.548503	0.451497
b1	NULL	712			2642	0							0	0			-9406.95		8675.56		0		0		0.520224	0.479776
b1	NULL	712			2686	0							0	0			-10476.3		8381.17		0		0		0.555552	0.444448
b1	NULL	712			2689	0							0	0.02			-17675.3		7795.01		0		0		0.693957	0.306043
b1	NULL	712			2834	0							0	0			-5807.73		10681.8		0		0		0.352207	0.647793
b1	NULL	712			2835	0							0	0			-5825.71		10694.6		0		0		0.35264	0.64736
b1	NULL	712			2891	0							0	0.14			-9228.11		9603.41		0		0		0.490035	0.509965
b1	NULL	712			2893	0							0	0.29			-9446.74		9220.7		0		0		0.506054	0.493946
b1	NULL	712			73	3	0.93552	0.084	0.442		-61.8		0	9.84			-16412.9		4691.37		0		0		0.777705	0.222295
b1	NULL	712			1414	0							0	10.19			-14783.4		5094.37		0		0		0.743716	0.256284
b1	NULL	712			2583	0							0	4.78			-27345.8		4671.25		0		0		0.854101	0.145899
b1	NULL	712			76	1	0.94004	0.105	0.457		-62.1		0	0.72			-15043.9		4189.3		0		0		0.782184	0.217816
b1	NULL	712			77	12	0.95204	0.081	0.46		-63.1		0	0			-10099.4		5124.81		0		0		0.663378	0.336622
b1	NULL	712			105	0							0	0			-10188.5		4911.31		0		0		0.674743	0.325257
b1	NULL	712			369	0							0	0			-10322.6		4900.32		0		0		0.678095	0.321905
b1	NULL	712			370	0							0	0			-10147.9		5011.72		0		0		0.669404	0.330596
b1	NULL	712			1064	0							0	0			-9750.21		5147.99		0		0		0.654456	0.345544
b1	NULL	712			1065	0							0	0			-9791		5168.6		0		0		0.654496	0.345504
b1	NULL	712			1066	0							0	0			-9602.43		5144.2		0		0		0.651161	0.348839
b1	NULL	712			1067	0							0	0			-9673.22		5143.21		0		0		0.652871	0.347129
b1	NULL	712			1184	0							0	0.56			-13024.4		7591.46		0		0		0.631765	0.368235
b1	NULL	712			1191	0							0	0			-10191.9		4898.01		0		0		0.675411	0.324589
b1	NULL	712			1431	0							0	0			-10370.8		4889.37		0		0		0.679598	0.320402
b1	NULL	712			1713	0							0	0.83			-6907.06		7148.71		0		0		0.491404	0.508596
b1	NULL	712			82	4	0.95069	0.1	0.464		-51.5		0	0			-7304.8		8075.95		0		0		0.474931	0.525069
b1	NULL	712			314	0							0	0			-9149.71		8784.14		0		0		0.510192	0.489808
b1	NULL	712			1440	0							0	0			-8781.78		7872.16		0		0		0.527309	0.472691
b1	NULL	712			1605	0							0	0.1			-6785.65		9245.59		0		0		0.423277	0.576723
b1	NULL	712			83	8	0.94033	0.087	0.446		-61.6		0	0			-13800.7		4765.27		0		0		0.743333	0.256667
b1	NULL	712			764	0							0	0			-20970.9		4646.74		0		0		0.818611	0.181389
b1	NULL	712			1100	0							0	2.41			-11193		6558.38		0		0		0.630543	0.369457
b1	NULL	712			1177	0							0	6.18			-20340.3		5705.4		0		0		0.780947	0.219053
b1	NULL	712			1406	0							0	4.69			-19927.2		5965.52		0		0		0.769606	0.230394
b1	NULL	712			1937	0							0	0			-12586.1		5957.49		0		0		0.678731	0.321269
b1	NULL	712			2744	0							0	0			-10351.5		7671.27		0		0		0.574358	0.425642
b1	NULL	712			2747	0							0	0			-10435		7753.21		0		0		0.573724	0.426276
b1	NULL	712			93	4	0.96357	0.109	0.492		-46.7		0	6.52			-7668.19		6676.26		0		0		0.534575	0.465425
b1	NULL	712			456	0							0	0.28			-9998.68		8979.41		0		0		0.526854	0.473146
b1	NULL	712			884	0							0	0.01			-7821.96		7161.51		0		0		0.522039	0.477961
b1	NULL	712			1700	0							0	9.14			-6657.4		6236.66		0		0		0.516315	0.483685
b1	NULL	712			95	1	0.94731	0.135	0.484		-72.4		0	16.03			-8659.08		5905.85		0		0		0.594516	0.405484
b1	NULL	712			99	23	0.96624	0.307	0.602		-74.2		0	0.08			-9905.94		9642.05		0		0		0.50675	0.49325
b1	NULL	712			342	0							0	0			-12221.7		8804.46		0		0		0.581262	0.418738
b1	NULL	712			496	0							0	0.97			-14014.5		8006.54		0		0		0.636415	0.363585
b1	NULL	712			654	0							0	4.55			-10748.1		6372.51		0		0		0.627788	0.372212
b1	NULL	712			678	0							0	0.41			-14747.4		9267.23		0		0		0.614101	0.385899
b1	NULL	712			681	0							0	0.73			-14984.4		9595.75		0		0		0.609614	0.390386
b1	NULL	712			691	0							0	0			-9431.48		8953.87		0		0		0.512989	0.487011
b1	NULL	712			692	0							0	0			-9503.69		8298.63		0		0		0.533846	0.466154
b1	NULL	712			693	0							0	0			-9747.6		7963.84		0		0		0.550356	0.449644
b1	NULL	712			1274	0							0	7.33			-16661.2		6723.54		0		0		0.712482	0.287518
b1	NULL	712			1840	0							0	11.73			-18118.7		8085		0		0		0.691456	0.308544
b1	NULL	712			2021	0							0	13.84			-23774.3		6955.52		0		0		0.773655	0.226345
b1	NULL	712			2162	0							0	0			-8933.93		9590.39		0		0		0.482281	0.517719
b1	NULL	712			2187	0							0	0			-12102.5		8297.11		0		0		0.593271	0.406729
b1	NULL	712			2263	0							0	8.47			-15318.6		8956.32		0		0		0.631046	0.368954
b1	NULL	712			2265	0							0	7.41			-16046.9		8395.97		0		0		0.656506	0.343494
b1	NULL	712			2268	0							0	8.41			-14481.2		9093.05		0		0		0.61428	0.38572
b1	NULL	712			2271	0							0	6.93			-17572.8		8572.25		0		0		0.672127	0.327873
b1	NULL	712			2336	0							0	0			-7500.35		9654.42		0		0		0.437217	0.562783
b1	NULL	712			2338	0							0	0			-7614.77		7826.39		0		0		0.493148	0.506852
b1	NULL	712			2713	0							0	0.16			-14336		9058.1		0		0		0.612803	0.387197
b1	NULL	712			2716	0							0	0.38			-12179.5		8673.53		0		0		0.584065	0.415935
b1	NULL	712			2730	0							0	0			-10961		7435.74		0		0		0.595813	0.404187
b1	NULL	712			102	4	0.94411	0.104	0.477		-53.8		0	0			-9740.15		7704.48		0		0		0.558347	0.441653
b1	NULL	712			106	0							0	0			-9801.44		7329.69		0		0		0.572142	0.427858
b1	NULL	712			107	0							0	0			-10067.7		7424.26		0		0		0.575562	0.424438
b1	NULL	712			108	0							0	0			-9229.1		6716.03		0		0		0.578804	0.421196
b1	NULL	712			103	3	0.95068	0.094	0.451		-61.8		0	8.23			-5254.45		4735.41		0		0		0.525978	0.474022
b1	NULL	712			169	0							0	4.4			-7703.83		5114.68		0		0		0.600993	0.399007
b1	NULL	712			820	0							0	5.54			-8144.83		3568.09		0		0		0.695371	0.304629
b1	NULL	712			110	1	0.93757	0.261	0.661		-96.1		0	13.28			-5622.25		9011.13		0		0		0.384207	0.615793
b1	NULL	712			114	4	0.95734	0.108	0.478		-58.7		0	0			-8012.86		6796.3		0		0		0.541075	0.458925
b1	NULL	712			115	0							0	0			-7830.25		6868.69		0		0		0.532708	0.467292
b1	NULL	712			703	0							0	0			-5922.8		9917.81		0		0		0.3739	0.6261
b1	NULL	712			1494	0							0	0			-10621.8		6362.5		0		0		0.62539	0.37461
b1	NULL	712			122	23	0.97481	0.211	0.565		-56.5		0	0			-12741.2		6129.09		0		0		0.6752	0.3248
b1	NULL	712			694	0							0	0			-6995.62		9327.41		0		0		0.428574	0.571426
b1	NULL	712			709	0							0	0			-9532.91		6321.7		0		0		0.601271	0.398729
b1	NULL	712			824	0							0	0.02			-11214.8		6251.74		0		0		0.642073	0.357927
b1	NULL	712			902	0							0	0			-10442.2		7061.75		0		0		0.596564	0.403436
b1	NULL	712			1101	0							0	0			-10115.9		5143.3		0		0		0.662938	0.337062
b1	NULL	712			1160	0							0	0.03			-10791.4		4685.25		0		0		0.69727	0.30273
b1	NULL	712			1261	0							0	0.58			-13328.3		9066.28		0		0		0.595158	0.404842
b1	NULL	712			1281	0							0	0			-9903.45		9441.77		0		0		0.511933	0.488067
b1	NULL	712			1534	0							0	0.2			-14243.5		8055.16		0		0		0.63876	0.36124
b1	NULL	712			1678	0							0	0			-7030.48		9055.13		0		0		0.437066	0.562934
b1	NULL	712			1679	0							0	0			-6744.64		9206.1		0		0		0.422842	0.577158
b1	NULL	712			1692	0							0	0			-9151.07		5973.31		0		0		0.605054	0.394946
b1	NULL	712			2107	0							0	0			-8114.07		8347.15		0		0		0.49292	0.50708
b1	NULL	712			2108	0							0	0			-7697.35		8252.66		0		0		0.482592	0.517408
b1	NULL	712			2109	0							0	0			-7863.86		8752.32		0		0		0.473265	0.526735
b1	NULL	712			2110	0							0	0			-7776.51		8436.22		0		0		0.479655	0.520345
b1	NULL	712			2343	0							0	0			-8650.74		5567.2		0		0		0.608438	0.391562
b1	NULL	712			2619	0							0	0.31			-11353.8		7628.08		0		0		0.598138	0.401862
b1	NULL	712			2620	0							0	0.16			-11833.5		7569.55		0		0		0.609878	0.390122
b1	NULL	712			2743	0							0	3.35			-9393.05		10885.1		0		0		0.463209	0.536791
b1	NULL	712			2746	0							0	0			-8386.66		10216.9		0		0		0.450809	0.549191
b1	NULL	712			2837	0							0	0.75			-8538.81		7752.51		0		0		0.524132	0.475868
b1	NULL	712			127	1	0.94105	0.853	1.828		103.4		0	0			-5800		6753.49		0		0		0.462023	0.537977
b1	NULL	712			130	12	0.95936	0.06	0.426		-63.1		0	0.11			-17797.2		6496.54		0		0		0.732583	0.267417
b1	NULL	712			892	0							0	0.01			-8736.23		8533.32		0		0		0.505875	0.494125
b1	NULL	712			984	0							0	1.42			-11128.1		6737.55		0		0		0.622877	0.377123
b1	NULL	712			1236	0							0	0			-8424.77		10250.5		0		0		0.451119	0.548881
b1	NULL	712			1327	0							0	3.31			-12144.8		7098.27		0		0		0.631126	0.368874
b1	NULL	712			1641	0							0	0			-11913.4		10907.2		0		0		0.522045	0.477955
b1	NULL	712			1705	0							0	0.31			-10679.8		7167.72		0		0		0.598391	0.401609
b1	NULL	712			1961	0							0	0.38			-12246.5		6635.18		0		0		0.648591	0.351409
b1	NULL	712			1966	0							0	1.21			-11741		6633.9		0		0		0.63897	0.36103
b1	NULL	712			2453	0							0	0.56			-11938.5		8441.25		0		0		0.585803	0.414197
b1	NULL	712			2643	0							1	32.76			-16499.3		5558.48		0		0		0.748004	0.251996
b1	NULL	712			2644	0							0	4.32			-20448.3		6859.6		0		0		0.748806	0.251194
b1	NULL	712			139	21	0.96201	0.101	0.46		-59.6		0	0.59			-13276		8431.93		0		0		0.611574	0.388426
b1	NULL	712			374	0							0	0.26			-8327.73		7795.46		0		0		0.516506	0.483494
b1	NULL	712			433	0							0	4.29			-13137.7		8945.96		0		0		0.594906	0.405094
b1	NULL	712			560	0							0	8.95			-13208.1		8374.88		0		0		0.611968	0.388032
b1	NULL	712			702	0							0	0			-6099.21		9744.39		0		0		0.384964	0.615036
b1	NULL	712			781	0							0	2.22			-8475.54		9495.74		0		0		0.471616	0.528384
b1	NULL	712			948	0							0	0.16			-19669.1		7020.54		0		0		0.736957	0.263043
b1	NULL	712			1036	0							0	0			-8119.83		8766.59		0		0		0.48085	0.51915
b1	NULL	712			1089	0							0	0			-13988.2		8334.53		0		0		0.626635	0.373365
b1	NULL	712			1366	0							0	0.17			-10878.4		7834.67		0		0		0.581327	0.418673
b1	NULL	712			1449	0							0	0.26			-13718		7561.97		0		0		0.644644	0.355356
b1	NULL	712			1450	0							0	0.44			-14145.9		7785.09		0		0		0.645018	0.354982
b1	NULL	712			1844	0							0	11.24			-26285.8		7243.26		0		0		0.783971	0.216029
b1	NULL	712			1920	0							0	0.49			-13579.6		7146.85		0		0		0.655182	0.344818
b1	NULL	712			1922	0							0	0.84			-14369.2		7092.81		0		0		0.669518	0.330482
b1	NULL	712			1924	0							0	0.9			-14149.3		7119.62		0		0		0.665257	0.334743
b1	NULL	712			1926	0							0	0.46			-9916.35		7470.76		0		0		0.570328	0.429672
b1	NULL	712			1978	0							0	0.76			-6445.55		7982.42		0		0		0.44674	0.55326
b1	NULL	712			2010	0							0	1.08			-10164.1		8573.67		0		0		0.542438	0.457562
b1	NULL	712			2372	0							0	17.29			-10077.4		7864.83		0		0		0.561657	0.438343
b1	NULL	712			2654	0							0	8.46			-15012.3		8602.27		0		0		0.635722	0.364278
b1	NULL	712			141	4	0.93572	0.149	0.494		-47		0	9.59			-10314.9		4668.68		0		0		0.688414	0.311586
b1	NULL	712			272	0							0	6.8			-12128.7		5203.95		0		0		0.69976	0.30024
b1	NULL	712			274	0							0	6.8			-12116.9		5201.85		0		0		0.699641	0.300359
b1	NULL	712			1318	0							0	15.19			-11983.1		5777.51		0		0		0.674701	0.325299
b1	NULL	712			160	6	0.94805	0.189	0.542		-54.8		0	3.64			-9228.58		5039.65		0		0		0.646792	0.353208
b1	NULL	712			161	0							0	2.52			-7855.14		6035.95		0		0		0.56548	0.43452
b1	NULL	712			162	0							0	3.04			-9001.01		5640.45		0		0		0.614762	0.385238
b1	NULL	712			163	0							0	2.39			-9185.8		5291.08		0		0		0.634515	0.365485
b1	NULL	712			982	0							0	5.49			-11116		5278.82		0		0		0.678018	0.321982
b1	NULL	712			2851	0							0	0.03			-13748.2		6787.09		0		0		0.669492	0.330508
b1	NULL	712			171	2	0.96038	0.102	0.47		-67.7		0	2.65			-7144.99		8414.5		0		0		0.459205	0.540795
b1	NULL	712			172	0							0	5.19			-7856.7		8503.38		0		0		0.480236	0.519764
b1	NULL	712			176	11	0.95458	0.075	0.434		-66.1		0	0			-8555.89		5529.3		0		0		0.607439	0.392561
b1	NULL	712			416	0							0	0			-9323.63		6575.34		0		0		0.58643	0.41357
b1	NULL	712			418	0							0	0			-9358.68		6067.82		0		0		0.606663	0.393337
b1	NULL	712			1022	0							0	10.04			-11168.5		5386.51		0		0		0.674629	0.325371
b1	NULL	712			1294	0							0	0			-10762.7		5850.47		0		0		0.647841	0.352159
b1	NULL	712			1312	0							0	0			-10255.5		6659.94		0		0		0.60628	0.39372
b1	NULL	712			1521	0							1	27.57			-14480.9		5145.49		0		0		0.737828	0.262172
b1	NULL	712			1784	0							0	0.95			-12867		7412.07		0		0		0.634497	0.365503
b1	NULL	712			2007	0							0	0			-10133.2		6218.01		0		0		0.619723	0.380277
b1	NULL	712			2233	0							0	0			-11575.2		7584.98		0		0		0.604127	0.395873
b1	NULL	712			2990	0							0	10.04			-13675.1		5619.52		0		0		0.708752	0.291248
b1	NULL	712			183	13	0.9643	0.122	0.466		-69.1		0	0			-11429.3		9553.71		0		0		0.544694	0.455306
b1	NULL	712			427	0							0	0			-8671.12		10284.8		0		0		0.457436	0.542564
b1	NULL	712			873	0							0	0.06			-14197.6		7631.82		0		0		0.650389	0.349611
b1	NULL	712			1299	0							0	0			-10048.6		6864.98		0		0		0.594113	0.405887
b1	NULL	712			1465	0							0	0			-12392.5		7460.26		0		0		0.624221	0.375779
b1	NULL	712			1466	0							0	0			-12463.6		7604.41		0		0		0.621069	0.378931
b1	NULL	712			1622	0							0	0			-13018.8		9135.49		0		0		0.587642	0.412358
b1	NULL	712			1623	0							0	0			-12988.6		9090.53		0		0		0.588275	0.411725
b1	NULL	712			1625	0							0	0			-12740.6		8684.48		0		0		0.594657	0.405343
b1	NULL	712			1626	0							0	0			-12989.5		8818.14		0		0		0.59564	0.40436
b1	NULL	712			1785	0							0	1.33			-11926.9		8105.18		0		0		0.59539	0.40461
b1	NULL	712			2209	0							0	0			-8941.13		8573.98		0		0		0.510481	0.489519
b1	NULL	712			2212	0							0	0			-9742.9		8809.61		0		0		0.525153	0.474847
b1	NULL	712			185	26	0.96998	0.132	0.486		-56.4		0	0			-7931.24		8646.92		0		0		0.478415	0.521585
b1	NULL	712			516	0							0	0.04			-7726.65		11155.1		0		0		0.409212	0.590788
b1	NULL	712			699	0							0	0.03			-5570.1		9803.86		0		0		0.362307	0.637693
b1	NULL	712			700	0							0	0			-6600.39		11501.7		0		0		0.364621	0.635379
b1	NULL	712			1280	0							0	0			-7657.73		7362.79		0		0		0.509818	0.490182
b1	NULL	712			1328	0							0	3.45			-7779.3		7004.37		0		0		0.526209	0.473791
b1	NULL	712			1341	0							0	0.07			-10433.6		8197.38		0		0		0.560013	0.439987
b1	NULL	712			1343	0							0	0.02			-10627.5		8268.47		0		0		0.56242	0.43758
b1	NULL	712			1502	0							0	0			-6549.31		9304.55		0		0		0.413105	0.586895
b1	NULL	712			1536	0							0	12.33			-6121.37		7972.82		0		0		0.434319	0.565681
b1	NULL	712			1588	0							0	0			-9397.38		5127.92		0		0		0.646966	0.353034
b1	NULL	712			1602	0							0	0			-10224		6818.53		0		0		0.599911	0.400089
b1	NULL	712			1879	0							0	0			-7388.95		9215.31		0		0		0.445003	0.554997
b1	NULL	712			1919	0							0	13.31			-15514		6074.16		0		0		0.718634	0.281366
b1	NULL	712			1989	0							0	0.04			-10506.1		9313.68		0		0		0.530082	0.469918
b1	NULL	712			2091	0							0	0			-5505.99		7370.27		0		0		0.427608	0.572392
b1	NULL	712			2172	0							0	0.01			-9522.72		8173.27		0		0		0.538129	0.461871
b1	NULL	712			2236	0							0	0			-6677.8		8079.1		0		0		0.452521	0.547479
b1	NULL	712			2255	0							0	0			-7164.07		9605.74		0		0		0.4272	0.5728
b1	NULL	712			2357	0							0	8.35			-7372.62		9154.59		0		0		0.44609	0.55391
b1	NULL	712			2406	0							0	0.12			-7352.58		7472.35		0		0		0.495961	0.504039
b1	NULL	712			2474	0							0	0			-7050.4		10534.1		0		0		0.400944	0.599056
b1	NULL	712			2514	0							0	0.09			-8482.98		9390.76		0		0		0.474606	0.525394
b1	NULL	712			2926	0							0	0.4			-9542.38		8624.34		0		0		0.525267	0.474733
b1	NULL	712			2935	0							0	0			-9377.69		8238.43		0		0		0.532336	0.467664
b1	NULL	712			2938	0							0	0			-7198.11		9041.31		0		0		0.443249	0.556751
b1	NULL	712			193	2	0.94807	0.104	0.465		-63.9		0	0			-6869.89		6103.27		0		0		0.529546	0.470454
b1	NULL	712			811	0							0	0			-9829.03		8280.11		0		0		0.542766	0.457234
b1	NULL	712			231	2	0.96071	0.071	0.439		-54.8		0	0			-17485.4		7523.97		0		0		0.699154	0.300846
b1	NULL	712			644	0							0	1.76			-7670.99		5188.43		0		0		0.596527	0.403473
b1	NULL	712			237	2	0.95325	0.214	0.587		-37.7		0	0.49			-13122.4		6818.92		0		0		0.65805	0.34195
b1	NULL	712			1398	0							0	0			-14230.2		7238.82		0		0		0.662826	0.337174
b1	NULL	712			239	2	0.95802	0.093	0.466		-68.6		0	0.37			-16708.3		6191.08		0		0		0.72964	0.27036
b1	NULL	712			1400	0							0	0.44			-18301.9		6438.7		0		0		0.739752	0.260248
b1	NULL	712			241	9	0.97725	0.101	0.447		-63.2		0	0.18			-9786.67		9200.97		0		0		0.515423	0.484577
b1	NULL	712			243	0							0	0.61			-7851.06		8656.29		0		0		0.47561	0.52439
b1	NULL	712			301	0							0	0			-11116.6		5829.87		0		0		0.655984	0.344016
b1	NULL	712			614	0							0	0			-12343.8		10455.4		0		0		0.541413	0.458587
b1	NULL	712			1042	0							0	0			-8464.94		7221.83		0		0		0.539623	0.460377
b1	NULL	712			1046	0							0	0			-8607.57		7000.27		0		0		0.55149	0.44851
b1	NULL	712			1901	0							0	0			-8616.25		6527.95		0		0		0.568947	0.431053
b1	NULL	712			2076	0							0	0			-7098.33		9766.72		0		0		0.42089	0.57911
b1	NULL	712			2431	0							0	0.03			-13795.1		6485.08		0		0		0.680225	0.319775
b1	NULL	712			252	13	0.96215	0.181	0.524		-46.4		0	0			-9582.37		9612.03		0		0		0.499227	0.500773
b1	NULL	712			674	0							0	0			-10208.5		10091.4		0		0		0.502884	0.497116
b1	NULL	712			782	0							0	0.03			-8554.48		9325.16		0		0		0.478448	0.521552
b1	NULL	712			852	0							0	0			-7640.88		6969.01		0		0		0.522994	0.477006
b1	NULL	712			883	0							0	0			-19154.2		6143.29		0		0		0.757158	0.242842
b1	NULL	712			1432	0							0	0			-7745.57		6453.08		0		0		0.545515	0.454485
b1	NULL	712			2160	0							0	0.47			-9306.93		6237.72		0		0		0.598722	0.401278
b1	NULL	712			2232	0							0	0			-5985.97		10757.4		0		0		0.357512	0.642488
b1	NULL	712			2285	0							0	0			-7167.76		10159.3		0		0		0.413674	0.586326
b1	NULL	712			2652	0							0	0.27			-10316.5		8155.86		0		0		0.558483	0.441517
b1	NULL	712			2698	0							0	0			-8576.14		11213.9		0		0		0.433356	0.566644
b1	NULL	712			2700	0							0	2.42			-11607.9		9896.32		0		0		0.539796	0.460204
b1	NULL	712			2833	0							0	0			-12101.9		13334.4		0		0		0.475771	0.524229
b1	NULL	712			253	2	0.95226	0.135	0.484		-56.8		0	0.09			-7473.4		7023.53		0		0		0.515516	0.484484
b1	NULL	712			1009	0							0	0			-6828.27		8876.13		0		0		0.4348	0.5652
b1	NULL	712			256	2	0.95061	0.09	0.477		-66.7		0	0			-5855.6		7503.08		0		0		0.438337	0.561663
b1	NULL	712			758	0							0	0			-5759.29		8016.27		0		0		0.41808	0.58192
b1	NULL	712			277	15	0.97256	0.128	0.489		-70.2		0	0			-13060.9		6669.39		0		0		0.661972	0.338028
b1	NULL	712			280	0							0	0			-12646.9		6589.08		0		0		0.657461	0.342539
b1	NULL	712			492	0							0	0			-9443.15		6617.61		0		0		0.587964	0.412036
b1	NULL	712			494	0							0	0			-9722.33		6496.03		0		0		0.599464	0.400536
b1	NULL	712			558	0							0	0.35			-9461.07		6843.29		0		0		0.580279	0.419721
b1	NULL	712			616	0							0	0			-11880.4		10255.6		0		0		0.536702	0.463298
b1	NULL	712			846	0							0	0.02			-8064.31		6827.5		0		0		0.541527	0.458473
b1	NULL	712			1012	0							0	0			-7980.36		7020.66		0		0		0.531988	0.468012
b1	NULL	712			1233	0							0	0.03			-8894.54		10372.6		0		0		0.461643	0.538357
b1	NULL	712			1969	0							0	0			-13987.5		8876.82		0		0		0.611761	0.388239
b1	NULL	712			2090	0							0	0			-9300.35		6075.17		0		0		0.60488	0.39512
b1	NULL	712			2688	0							0	0.07			-11808.7		6907.37		0		0		0.630939	0.369061
b1	NULL	712			2827	0							0	0.47			-12150.6		10986.7		0		0		0.525151	0.474849
b1	NULL	712			2830	0							0	0			-13607.6		11590.2		0		0		0.54003	0.45997
b1	NULL	712			2876	0							0	0			-7864.57		8212.08		0		0		0.489192	0.510808
b1	NULL	712			281	11	0.97338	0.098	0.474		-60.1		0	0.76			-14993.5		6722.28		0		0		0.690442	0.309558
b1	NULL	712			283	0							0	0.75			-13137.3		7516.02		0		0		0.636087	0.363913
b1	NULL	712			379	0							0	0			-11810.2		8819.28		0		0		0.572491	0.427509
b1	NULL	712			545	0							0	0			-11344.5		8287.25		0		0		0.577866	0.422134
b1	NULL	712			546	0							0	0			-11527		8192.86		0		0		0.584537	0.415463
b1	NULL	712			1560	0							0	0			-14983.4		7562.2		0		0		0.664582	0.335418
b1	NULL	712			2086	0							0	0			-7982.47		7956.48		0		0		0.500815	0.499185
b1	NULL	712			2089	0							0	0			-7838.31		6801.13		0		0		0.535424	0.464576
b1	NULL	712			2616	0							0	0			-9576.61		6485		0		0		0.596242	0.403758
b1	NULL	712			2725	0							0	0.01			-11559.8		7264.95		0		0		0.614074	0.385926
b1	NULL	712			2729	0							0	0			-10745.1		7265.88		0		0		0.596585	0.403415
b1	NULL	712			293	10	0.96369	0.171	0.523		-77.7		0	0			-9092.54		10995.7		0		0		0.452631	0.547369
b1	NULL	712			474	0							0	0.2			-12691.5		8978.4		0		0		0.585675	0.414325
b1	NULL	712			606	0							0	0.27			-8389.29		7065.31		0		0		0.542834	0.457166
b1	NULL	712			1169	0							0	0			-8502.19		12450.3		0		0		0.405785	0.594215
b1	NULL	712			1395	0							0	0			-7697.24		6941.95		0		0		0.525797	0.474203
b1	NULL	712			1491	0							0	0			-7817.64		10735.7		0		0		0.42136	0.57864
b1	NULL	712			1778	0							0	0			-7288.48		11243.5		0		0		0.393293	0.606707
b1	NULL	712			1852	0							0	0			-7389.86		9661.49		0		0		0.433389	0.566611
b1	NULL	712			1853	0							0	0			-7506.41		9307.39		0		0		0.446443	0.553557
b1	NULL	712			1876	0							0	0			-12997.6		7078.85		0		0		0.647405	0.352595
b1	NULL	712			295	1	0.95417	0.068	0.441		-62.9		0	0.08			-8873.62		7413.66		0		0		0.544819	0.455181
b1	NULL	712			300	6	0.95157	0.083	0.458		-67.7		0	0.1			-9064.28		5428.47		0		0		0.625435	0.374565
b1	NULL	712			1311	0							0	0.17			-10811.7		7741.65		0		0		0.582735	0.417265
b1	NULL	712			1337	0							0	0			-11162.5		6843.17		0		0		0.619944	0.380056
b1	NULL	712			2569	0							0	0.11			-8914.39		6506.28		0		0		0.578081	0.421919
b1	NULL	712			2627	0							0	1.5			-7959.42		6400.66		0		0		0.554274	0.445726
b1	NULL	712			2877	0							0	0			-7546.9		8233.79		0		0		0.478236	0.521764
b1	NULL	712			305	13	0.96442	0.052	0.44		-55.6		0	0			-8597.69		5244.49		0		0		0.621123	0.378877
b1	NULL	712			306	0							0	0.36			-9445.09		5458.6		0		0		0.633742	0.366258
b1	NULL	712			307	0							0	0.3			-8787.91		5515.68		0		0		0.614385	0.385615
b1	NULL	712			308	0							0	0.14			-6869.27		5770.66		0		0		0.543458	0.456542
b1	NULL	712			387	0							0	0.14			-10096.1		7407.85		0		0		0.576791	0.423209
b1	NULL	712			389	0							0	0.25			-8298.09		6892.45		0		0		0.546267	0.453733
b1	NULL	712			554	0							0	5.57			-7237.9		7319.06		0		0		0.497212	0.502788
b1	NULL	712			555	0							0	4.98			-7264.39		7363.93		0		0		0.496598	0.503402
b1	NULL	712			556	0							0	5.12			-7701.41		7163.28		0		0		0.518101	0.481899
b1	NULL	712			557	0							0	5.48			-7228.79		7328.09		0		0		0.496589	0.503411
b1	NULL	712			978	0							0	0			-8135.18		7246.12		0		0		0.528901	0.471099
b1	NULL	712			1436	0							0	3.56			-7806.11		7098.72		0		0		0.52373	0.47627
b1	NULL	712			2772	0							0	0			-8209.33		9416.87		0		0		0.465746	0.534254
b1	NULL	712			319	15	0.97734	0.083	0.459		-61.6		0	3.25			-11554.5		9126.85		0		0		0.558691	0.441309
b1	NULL	712			514	0							0	0.55			-10990.1		7301.03		0		0		0.600844	0.399156
b1	NULL	712			638	0							0	0.36			-17116.4		6961.35		0		0		0.71088	0.28912
b1	NULL	712			639	0							0	0			-11450.1		7495.57		0		0		0.604365	0.395635
b1	NULL	712			918	0							0	0			-10253.3		7291.61		0		0		0.584402	0.415598
b1	NULL	712			920	0							0	0			-9746.89		6896.02		0		0		0.585648	0.414352
b1	NULL	712			922	0							0	0			-9997.29		6966.2		0		0		0.589342	0.410658
b1	NULL	712			924	0							0	0			-10151.5		6793.07		0		0		0.599101	0.400899
b1	NULL	712			1128	0							0	4.45			-9976.68		8215.1		0		0		0.548417	0.451583
b1	NULL	712			1382	0							0	9.29			-21077.8		5839.89		0		0		0.783046	0.216954
b1	NULL	712			2220	0							0	0			-9550.89		7304.06		0		0		0.566652	0.433348
b1	NULL	712			2223	0							0	0			-9571.83		6137.02		0		0		0.609327	0.390673
b1	NULL	712			2227	0							0	0			-9780.7		7120.19		0		0		0.578709	0.421291
b1	NULL	712			2231	0							0	0			-10363		7152.51		0		0		0.591647	0.408353
b1	NULL	712			2690	0							0	0			-13991.3		7260.76		0		0		0.65835	0.34165
b1	NULL	712			323	8	0.9598	0.124	0.482		-60.5		0	0.42			-10477.8		7696.85		0		0		0.576507	0.423493
b1	NULL	712			326	0							0	0.4			-10311.4		7562.39		0		0		0.576901	0.423099
b1	NULL	712			460	0							0	1.54			-15680.9		6490.1		0		0		0.70727	0.29273
b1	NULL	712			513	0							0	0			-11363		7591.16		0		0		0.599498	0.400502
b1	NULL	712			1053	0							0	0.01			-5827.48		6890.37		0		0		0.458213	0.541787
b1	NULL	712			1326	0							0	10.88			-9379.89		6720.09		0		0		0.582603	0.417397
b1	NULL	712			2774	0							0	4.78			-13095.8		6789.49		0		0		0.658567	0.341433
b1	NULL	712			2780	0							0	3.79			-14001.3		6599.55		0		0		0.679647	0.320353
b1	NULL	712			328	2	0.9714	0.09	0.461		-56.5		0	2.5			-12670.8		6964.52		0		0		0.645307	0.354693
b1	NULL	712			2845	0							0	4.52			-16914.3		7543.58		0		0		0.691568	0.308432
b1	NULL	712			332	2	0.96694	0.086	0.443		-71.2		0	0.01			-6903.39		7350.76		0		0		0.484307	0.515693
b1	NULL	712			904	0							0	5.92			-13092.7		4130.63		0		0		0.760172	0.239828
b1	NULL	712			334	2	0.9484	0.059	0.437		-63.1		0	2.03			-15312.8		4391.98		0		0		0.777111	0.222889
b1	NULL	712			412	0							0	5.31			-20599.4		4854.64		0		0		0.809278	0.190722
b1	NULL	712			338	2	0.94632	0.08	0.448		-62.8		0	6.97			-12007.2		4350.83		0		0		0.734025	0.265975
b1	NULL	712			1570	0							0	8.92			-18215.5		4326.73		0		0		0.808062	0.191938
b1	NULL	712			347	1	0.94928	0.159	0.518		-75		0	0			-11523.3		6682.7		0		0		0.63294	0.36706
b1	NULL	712			348	1	0.95304	0.1	0.462		-68.1		0	0			-14155.6		5383.9		0		0		0.724461	0.275539
b1	NULL	712			361	10	0.95308	0.079	0.454		-62.9		0	2.86			-14371.1		3405.39		0		0		0.808433	0.191567
b1	NULL	712			385	0							0	4.13			-11246.4		3885.02		0		0		0.743249	0.256751
b1	NULL	712			901	0							0	3.3			-11770.2		3903.11		0		0		0.750971	0.249029
b1	NULL	712			967	0							0	4.2			-10097.9		3797.95		0		0		0.726685	0.273315
b1	NULL	712			996	0							0	3.98			-13213.9		3765.33		0		0		0.778239	0.221761
b1	NULL	712			999	0							0	4			-9915.62		3808.21		0		0		0.722511	0.277489
b1	NULL	712			1021	0							0	3.85			-12090		3790.4		0		0		0.761316	0.238684
b1	NULL	712			1025	0							0	4.26			-14897.3		3803.22		0		0		0.796625	0.203375
b1	NULL	712			1807	0							0	5.11			-11217.7		3921.92		0		0		0.74095	0.25905
b1	NULL	712			2993	0							0	4.26			-11030.5		3925.78		0		0		0.737516	0.262484
b1	NULL	712			396	7	0.97521	0.159	0.522		-43.1		0	0			-8228.82		7921.23		0		0		0.509523	0.490477
b1	NULL	712			872	0							0	0			-7060.29		8963.63		0		0		0.440609	0.559391
b1	NULL	712			1085	0							0	0			-7918.63		8975.85		0		0		0.468711	0.531289
b1	NULL	712			1087	0							0	0			-8024.03		9055.5		0		0		0.469804	0.530196
b1	NULL	712			1628	0							0	0			-11519.1		6768.17		0		0		0.629898	0.370102
b1	NULL	712			1630	0							0	0			-11448.1		6690.54		0		0		0.631144	0.368856
b1	NULL	712			2923	0							0	0.57			-10161.4		7993.25		0		0		0.559713	0.440287
b1	NULL	712			399	2	0.94538	0.069	0.422		-71.3		0	0			-10762.5		6230.56		0		0		0.633347	0.366653
b1	NULL	712			2840	0							0	1.16			-8757.15		6898.71		0		0		0.559353	0.440647
b1	NULL	712			402	1	0.93933	0.116	0.481		-59.2		0	6.14			-6630.53		5545.42		0		0		0.54456	0.45544
b1	NULL	712			404	3	0.9553	0.066	0.416		-59.8		0	8.16			-11998.3		5112.78		0		0		0.7012	0.2988
b1	NULL	712			1167	0							0	0.63			-13839.5		6016.2		0		0		0.697003	0.302997
b1	NULL	712			2276	0							0	4.88			-16043.5		5961.85		0		0		0.729073	0.270927
b1	NULL	712			426	4	0.96123	0.127	0.474		-65.2		0	0.69			-9807.07		7039.89		0		0		0.582127	0.417873
b1	NULL	712			428	0							0	0.64			-9576.28		8202.12		0		0		0.538647	0.461353
b1	NULL	712			1704	0							0	0			-11306.5		5099.42		0		0		0.689172	0.310828
b1	NULL	712			1975	0							0	1.84			-14674.4		6845.01		0		0		0.681914	0.318086
b1	NULL	712			443	8	0.94555	0.212	0.546		-44.4		0	0			-18279.4		6300.71		0		0		0.743667	0.256333
b1	NULL	712			444	0							0	0.03			-17302.1		6242.47		0		0		0.734865	0.265135
b1	NULL	712			445	0							0	0			-17499.4		6352.73		0		0		0.733662	0.266338
b1	NULL	712			446	0							0	0			-18800.3		6517.14		0		0		0.742583	0.257417
b1	NULL	712			447	0							0	0			-17090.6		6318.54		0		0		0.730083	0.269917
b1	NULL	712			449	0							0	0			-15473.8		6192.57		0		0		0.714185	0.285815
b1	NULL	712			451	0							0	0			-16434		6477.58		0		0		0.717279	0.282721
b1	NULL	712			453	0							0	0			-17116.5		6385.07		0		0		0.728313	0.271687
b1	NULL	712			455	3	0.967	0.092	0.47		-56.1		0	0			-8978.6		6745.15		0		0		0.571022	0.428978
b1	NULL	712			899	0							0	0			-9248.01		5205.96		0		0		0.639825	0.360175
b1	NULL	712			1890	0							0	0.21			-11205.3		7572.46		0		0		0.596733	0.403267
b1	NULL	712			459	2	0.95105	0.116	0.461		-50		0	3.06			-11959		5718.34		0		0		0.676515	0.323485
b1	NULL	712			2738	0							0	0.01			-7595.82		7201.84		0		0		0.513312	0.486688
b1	NULL	712			461	3	0.95611	0.15	0.528		-46.9		0	0			-11992.4		5322.57		0		0		0.692602	0.307398
b1	NULL	712			780	0							0	0			-10489.6		5387.48		0		0		0.660675	0.339325
b1	NULL	712			2003	0							0	4.67			-7761.27		6535.65		0		0		0.542863	0.457137
b1	NULL	712			464	1	0.94469	0.069	0.425		-58.6		0	0.31			-8487.27		5724.28		0		0		0.597209	0.402791
b1	NULL	712			468	4	0.94932	0.059	0.438		-60.2		0	0.86			-12485.2		4468.53		0		0		0.736428	0.263572
b1	NULL	712			659	0							0	5.27			-13399.9		4892.16		0		0		0.732553	0.267447
b1	NULL	712			1587	0							0	0			-8780.19		5671.54		0		0		0.607553	0.392447
b1	NULL	712			2050	0							0	0.01			-11891.9		5871.25		0		0		0.66947	0.33053
b1	NULL	712			470	14	0.9749	0.122	0.453		-57.5		0	0.06			-8983.44		10700.7		0		0		0.456379	0.543621
b1	NULL	712			770	0							0	0.27			-8734.81		8895.95		0		0		0.49543	0.50457
b1	NULL	712			1043	0							0	15.76			-15130.4		6840.17		0		0		0.688667	0.311333
b1	NULL	712			1047	0							0	15.42			-13893.3		7001.55		0		0		0.664915	0.335085
b1	NULL	712			1486	0							0	0			-12966.8		5579.86		0		0		0.699144	0.300856
b1	NULL	712			2180	0							0	0			-8828.2		7591.97		0		0		0.537644	0.462356
b1	NULL	712			2331	0							0	0.7			-6594.66		6909.09		0		0		0.488358	0.511642
b1	NULL	712			2473	0							0	0			-6251.73		10405.1		0		0		0.375324	0.624676
b1	NULL	712			2640	0							0	0.35			-12374.3		9336.99		0		0		0.569948	0.430052
b1	NULL	712			2679	0							0	0.11			-9840.66		8011.49		0		0		0.551231	0.448769
b1	NULL	712			2682	0							0	0.23			-9649.28		7700.92		0		0		0.556148	0.443852
b1	NULL	712			2684	0							0	0.25			-10391.8		7753.11		0		0		0.572712	0.427288
b1	NULL	712			2737	0							0	0			-6296.17		8790.95		0		0		0.417321	0.582679
b1	NULL	712			2905	0							0	0			-10034		9303.13		0		0		0.518898	0.481102
b1	NULL	712			471	6	0.95568	0.095	0.462		-67.1		0	0			-11310.3		7600.71		0		0		0.598081	0.401919
b1	NULL	712			710	0							0	0.79			-11769.4		11063.1		0		0		0.515467	0.484533
b1	NULL	712			771	0							0	0			-9871.4		6753.78		0		0		0.593762	0.406238
b1	NULL	712			2120	0							0	0			-10469.1		9360.88		0		0		0.527943	0.472057
b1	NULL	712			2122	0							0	0			-11308.8		9482.72		0		0		0.543914	0.456086
b1	NULL	712			2641	0							0	0			-9994.04		6786.48		0		0		0.595574	0.404426
b1	NULL	712			479	2	0.95517	0.098	0.464		-69.2		0	0			-7024.8		6598.51		0		0		0.515646	0.484354
b1	NULL	712			1301	0							0	0.02			-7597.48		7130.66		0		0		0.515848	0.484152
b1	NULL	712			508	3	0.95267	0.151	0.522		-69.4		0	11.17			-14553.4		4262.91		0		0		0.773446	0.226554
b1	NULL	712			853	0							0	8.8			-19191.5		3763.36		0		0		0.836054	0.163946
b1	NULL	712			2057	0							0	0.57			-18528.6		6651.96		0		0		0.73583	0.26417
b1	NULL	712			512	2	0.96623	0.076	0.444		-69.4		0	0.01			-7928.06		9341.38		0		0		0.45908	0.54092
b1	NULL	712			1323	0							0	0			-8296.58		9925.13		0		0		0.455313	0.544687
b1	NULL	712			517	9	0.95831	0.091	0.449		-60.5		0	0.01			-10826.5		8166.33		0		0		0.57003	0.42997
b1	NULL	712			518	0							0	0.13			-6995.13		7280.73		0		0		0.489997	0.510003
b1	NULL	712			933	0							0	0			-12352.6		9195.45		0		0		0.573259	0.426741
b1	NULL	712			1666	0							0	0			-9779.69		7943.23		0		0		0.55181	0.44819
b1	NULL	712			1674	0							0	0			-9229.36		7837.45		0		0		0.540778	0.459222
b1	NULL	712			2310	0							0	0			-9934.03		11108.3		0		0		0.472098	0.527902
b1	NULL	712			2361	0							0	0			-7250.3		5511		0		0		0.568147	0.431853
b1	NULL	712			2896	0							0	1.96			-16239.5		7964.59		0		0		0.67094	0.32906
b1	NULL	712			2933	0							0	0.02			-9624.94		8423.17		0		0		0.533294	0.466706
b1	NULL	712			523	1	0.95288	0.093	0.442		-64.7		0	0			-14869.1		5850.34		0		0		0.71764	0.28236
b1	NULL	712			528	5	0.96234	0.097	0.473		-61.1		0	0			-7324.95		8838.53		0		0		0.453179	0.546821
b1	NULL	712			635	0							0	0.43			-12255.9		9975.84		0		0		0.551278	0.448722
b1	NULL	712			1683	0							0	0			-12139.5		6636.41		0		0		0.646546	0.353454
b1	NULL	712			1940	0							0	0			-11921		7039.54		0		0		0.628727	0.371273
b1	NULL	712			2748	0							0	0			-11082.1		8582.49		0		0		0.563556	0.436444
b1	NULL	712			538	1	0.95295	0.075	0.429		-64.9		0	23.45			-10283.6		4678.89		0		0		0.687291	0.312709
b1	NULL	712			541	1	0.94786	0.063	0.435		-55.4		0	0			-9913.03		8493.49		0		0		0.538561	0.461439
b1	NULL	712			544	1	0.94967	0.078	0.439		-54.7		0	1			-15150.2		6456.42		0		0		0.701183	0.298817
b1	NULL	712			548	1	0.93762	0.083	0.441		-56		0	0			-16338.4		4597.04		0		0		0.780418	0.219582
b1	NULL	712			575	4	0.95459	0.165	0.528		-71.8		0	1.57			-12406.9		9077.94		0		0		0.577472	0.422528
b1	NULL	712			717	0							0	0			-9201.83		7362.27		0		0		0.555529	0.444471
b1	NULL	712			1660	0							0	0.63			-11637.9		6812.01		0		0		0.630783	0.369217
b1	NULL	712			2034	0							0	3.39			-12137.8		4969.55		0		0		0.709508	0.290492
b1	NULL	712			593	3	0.95334	0.056	0.441		-58.9		0	10.89			-10912.3		7246.35		0		0		0.600942	0.399058
b1	NULL	712			668	0							0	1.89			-16210.7		7994.33		0		0		0.669725	0.330275
b1	NULL	712			2495	0							0	0			-10545.8		9155.49		0		0		0.535285	0.464715
b1	NULL	712			607	2	0.94235	0.087	0.465		-54.4		0	2.93			-5944.13		6887.53		0		0		0.463239	0.536761
b1	NULL	712			609	0							0	2.97			-5965.88		6216.06		0		0		0.489732	0.510268
b1	NULL	712			611	2	0.94808	0.119	0.474		-66.4		0	3.07			-13179.9		4478.16		0		0		0.746396	0.253604
b1	NULL	712			612	0							0	5.18			-12850.5		4699.19		0		0		0.732234	0.267766
b1	NULL	712			623	3	0.95366	0.089	0.468		-59.1		0	0			-11303.7		9351.39		0		0		0.547259	0.452741
b1	NULL	712			632	0							0	0.02			-9571.02		9515.32		0		0		0.501459	0.498541
b1	NULL	712			1644	0							0	0			-13193.3		6480.86		0		0		0.67059	0.32941
b1	NULL	712			625	4	0.94746	0.058	0.442		-63.4		0	0.09			-8975.61		8877.63		0		0		0.502744	0.497256
b1	NULL	712			627	0							0	0.09			-9522.46		9102.57		0		0		0.511272	0.488728
b1	NULL	712			630	0							0	0			-9279.85		9391.37		0		0		0.497014	0.502986
b1	NULL	712			1286	0							0	0.06			-5872.44		7896.73		0		0		0.426492	0.573508
b1	NULL	712			634	1	0.94269	0.097	0.45		-61.2		0	14.5			-7109.64		4642.77		0		0		0.604952	0.395048
b1	NULL	712			636	5	0.95598	0.059	0.439		-60		0	0			-11947.4		8751.47		0		0		0.5772	0.4228
b1	NULL	712			637	0							0	0			-13102.7		8612.77		0		0		0.603381	0.396619
b1	NULL	712			720	0							0	0			-10550.2		8820.57		0		0		0.544646	0.455354
b1	NULL	712			2383	0							0	0			-11359.4		8831.93		0		0		0.562587	0.437413
b1	NULL	712			2856	0							0	0			-8688.6		7120.66		0		0		0.549589	0.450411
b1	NULL	712			640	3	0.96286	0.084	0.437		-57.5		0	0.01			-10802.5		7161.56		0		0		0.601339	0.398661
b1	NULL	712			1156	0							0	0			-9958.97		8713.89		0		0		0.533339	0.466661
b1	NULL	712			2138	0							0	0.17			-22062.9		5841.31		0		0		0.790666	0.209334
b1	NULL	712			643	2	0.95066	0.108	0.462		-53.4		0	5.01			-10926.3		5833.79		0		0		0.651923	0.348077
b1	NULL	712			1276	0							0	0			-11531		5882.66		0		0		0.662181	0.337819
b1	NULL	712			646	2	0.94809	0.127	0.49		-51.8		0	0.27			-12183.8		4406.75		0		0		0.734381	0.265619
b1	NULL	712			1209	0							0	0.08			-8653.18		3961.87		0		0		0.685941	0.314059
b1	NULL	712			657	2	0.9501	0.096	0.451		-59.4		0	5.35			-29743.8		4993.88		0		0		0.85624	0.14376
b1	NULL	712			1830	0							0	9.06			-20395.8		6053.96		0		0		0.771115	0.228885
b1	NULL	712			658	2	0.94907	0.164	0.547		-46.1		0	9.08			-11534.5		5644.19		0		0		0.671442	0.328558
b1	NULL	712			2098	0							0	10.44			-12675.1		7612.01		0		0		0.624787	0.375213
b1	NULL	712			661	8	0.9563	0.125	0.482		-72.8		0	0			-5467.51		8287.64		0		0		0.397488	0.602512
b1	NULL	712			935	0							0	5.34			-6004.39		10302.8		0		0		0.368205	0.631795
b1	NULL	712			1113	0							0	0			-5956.13		8587.18		0		0		0.409544	0.590456
b1	NULL	712			1114	0							0	0			-6256.51		8217.84		0		0		0.432248	0.567752
b1	NULL	712			1115	0							0	0			-6115.42		8813.98		0		0		0.409623	0.590377
b1	NULL	712			1151	0							0	0			-6981.17		5919.02		0		0		0.541168	0.458832
b1	NULL	712			1643	0							0	0			-11127.3		6111.19		0		0		0.645491	0.354509
b1	NULL	712			2939	0							0	0.15			-8161.98		9518.75		0		0		0.461631	0.538369
b1	NULL	712			669	2	0.9482	0.095	0.451		-58.3		0	0.02			-16367.2		6014.24		0		0		0.731285	0.268715
b1	NULL	712			971	0							0	0			-17911.9		6496.51		0		0		0.733841	0.266159
b1	NULL	712			672	2	0.94772	0.111	0.457		-60.5		0	0.02			-10305.2		6619.17		0		0		0.608897	0.391103
b1	NULL	712			864	0							0	0.08			-9360.41		8364.12		0		0		0.528105	0.471895
b1	NULL	712			686	1	0.94711	0.876	1.867		107.4		0	0			-9973.83		7881.03		0		0		0.558606	0.441394
b1	NULL	712			689	1	0.96749	0.114	0.455		-53		0	4.76			-16649		6620.89		0		0		0.715474	0.284526
b1	NULL	712			708	1	0.95172	0.053	0.435		-61.2		0	0			-7085.63		4605.53		0		0		0.606067	0.393933
b1	NULL	712			714	3	0.94812	0.18	0.517		-60.2		0	4.02			-9251.03		5117.5		0		0		0.64384	0.35616
b1	NULL	712			716	0							0	2.78			-9873.28		5725.79		0		0		0.63294	0.36706
b1	NULL	712			2094	0							0	2.15			-18503.5		7987.92		0		0		0.698471	0.301529
b1	NULL	712			729	2	0.94767	0.049	0.437		-60.4		0	1.99			-15199.5		6178.99		0		0		0.710972	0.289028
b1	NULL	712			1948	0							0	0			-11545.1		5332.87		0		0		0.684034	0.315966
b1	NULL	712			731	1	0.94965	0.128	0.475		-69.1		0	11.64			-7192.09		6966.52		0		0		0.507966	0.492034
b1	NULL	712			738	4	0.95542	0.086	0.455		-57.4		0	8.26			-10940.1		7682.59		0		0		0.587461	0.412539
b1	NULL	712			1661	0							0	0.27			-14547		7022.54		0		0		0.674423	0.325577
b1	NULL	712			1708	0							0	1.06			-9845.16		10014.3		0		0		0.495741	0.504259
b1	NULL	712			2199	0							0	4.51			-16150.7		7536.71		0		0		0.681827	0.318173
b1	NULL	712			745	1	0.9507	0.058	0.419		-59.1		0	2.53			-15892.1		6426.67		0		0		0.712051	0.287949
b1	NULL	712			759	1	0.93741	0.101	0.438		-64.8		0	3.63			-11994.6		4623.34		0		0		0.721787	0.278213
b1	NULL	712			760	3	0.93958	0.201	0.558		-80.3		0	11.06			-8785		5315.19		0		0		0.623041	0.376959
b1	NULL	712			2967	0							0	14.62			-6810.33		4751.34		0		0		0.589044	0.410956
b1	NULL	712			2974	0							0	9.83			-8170.67		5822.55		0		0		0.583902	0.416098
b1	NULL	712			765	1	0.9344	0.183	0.532		-48.5		0	0			-8492.17		5693.5		0		0		0.598644	0.401356
b1	NULL	712			766	2	0.95302	0.158	0.503		-51.3		0	2.31			-12377.6		7563.72		0		0		0.620701	0.379299
b1	NULL	712			1210	0							0	0			-9888.35		8226.79		0		0		0.545861	0.454139
b1	NULL	712			795	2	0.953	0.135	0.521		-68.1		0	0			-10831		10465		0		0		0.508593	0.491407
b1	NULL	712			2210	0							0	0.09			-12940.6		5379.19		0		0		0.706372	0.293628
b1	NULL	712			798	1	0.95568	0.114	0.495		-61		0	8.07			-8148.7		5768		0		0		0.585534	0.414466
b1	NULL	712			807	2	0.94761	0.125	0.478		-54.8		0	0			-9562.35		5969.24		0		0		0.615671	0.384329
b1	NULL	712			2371	0							0	1			-13993.9		5739.78		0		0		0.709137	0.290863
b1	NULL	712			827	1	0.94634	0.282	0.678		-103.1		0	8.1			-6698.13		9823.54		0		0		0.405415	0.594585
b1	NULL	712			832	1	0.94514	0.073	0.442		-54.3		0	0.06			-9147.59		7232.71		0		0		0.558451	0.441549
b1	NULL	712			835	5	0.94369	0.098	0.463		-69.2		0	3.28			-15325.2		4502.51		0		0		0.772919	0.227081
b1	NULL	712			837	0							0	3.53			-18629.5		4807.23		0		0		0.794885	0.205115
b1	NULL	712			839	0							0	2.95			-22736		5169.82		0		0		0.814741	0.185259
b1	NULL	712			1244	0							0	2.6			-23283.2		4953.12		0		0		0.824584	0.175416
b1	NULL	712			1247	0							0	14.75			-12014.1		3451.2		0		0		0.776842	0.223158
b1	NULL	712			842	5	0.9701	0.158	0.506		-72.9		0	12.79			-11262.6		6128.93		0		0		0.647591	0.352409
b1	NULL	712			2096	0							0	1.51			-11039.8		7362.53		0		0		0.599913	0.400087
b1	NULL	712			2217	0							0	0.7			-16758.7		5709.77		0		0		0.745876	0.254124
b1	NULL	712			2506	0							0	5.77			-13043.3		8339.83		0		0		0.609981	0.390019
b1	NULL	712			2965	0							0	0			-9010.93		6996.68		0		0		0.562915	0.437085
b1	NULL	712			847	1	0.93486	0.071	0.449		-57.1		0	14.3			-20849.1		5471.37		0		0		0.792125	0.207875
b1	NULL	712			869	1	0.9437	0.094	0.452		-56.9		0	0			-19886.8		6013.33		0		0		0.767826	0.232174
b1	NULL	712			881	2	0.96001	0.1	0.438		-55.9		0	0.02			-8849.09		7019.01		0		0		0.557665	0.442335
b1	NULL	712			1562	0							0	0			-16670.1		9231.9		0		0		0.643583	0.356417
b1	NULL	712			893	3	0.96553	0.101	0.451		-54.1		0	0			-8545.02		7549.47		0		0		0.530928	0.469072
b1	NULL	712			1268	0							0	0			-10879.5		7464.02		0		0		0.593097	0.406903
b1	NULL	712			2028	0							0	0			-10351.5		5761.53		0		0		0.642431	0.357569
b1	NULL	712			894	1	0.94838	0.102	0.473		-70.9		0	0.04			-10559.4		5645.13		0		0		0.651633	0.348367
b1	NULL	712			903	4	0.94711	0.135	0.478		-50.1		0	0.81			-14600.5		7366.91		0		0		0.664643	0.335357
b1	NULL	712			944	0							0	0			-10339.8		12239.8		0		0		0.457926	0.542074
b1	NULL	712			1999	0							0	0.91			-11707.3		5631.64		0		0		0.675203	0.324797
b1	NULL	712			2023	0							0	0			-8852.3		9704.47		0		0		0.477039	0.522961
b1	NULL	712			907	2	0.94254	0.128	0.482		-73.9		0	0.59			-14999.4		6925.31		0		0		0.684132	0.315868
b1	NULL	712			909	0							0	0.5			-16753.5		7018.08		0		0		0.70477	0.29523
b1	NULL	712			913	4	0.94151	0.101	0.465		-59.7		0	0			-11064.6		6220.57		0		0		0.640122	0.359878
b1	NULL	712			1930	0							0	0.03			-14037.2		5747.27		0		0		0.709506	0.290494
b1	NULL	712			1932	0							0	0.01			-15135.5		6178.67		0		0		0.710114	0.289886
b1	NULL	712			1934	0							0	0.12			-16628.8		5605.66		0		0		0.747884	0.252116
b1	NULL	712			915	2	0.9681	0.104	0.459		-68.4		0	0			-11652.1		7567.55		0		0		0.60626	0.39374
b1	NULL	712			2937	0							0	4.01			-18620.6		5240.27		0		0		0.780382	0.219618
b1	NULL	712			937	1	0.92766	0.104	0.457		-66.6		0	17.9			-19705.4		2716.46		0		0		0.878848	0.121152
b1	NULL	712			939	1	0.92776	0.099	0.453		-64		0	12.96			-24734.2		2943.33		0		0		0.893656	0.106344
b1	NULL	712			943	3	0.94864	0.097	0.477		-56.6		0	3.29			-7747.49		10881.7		0		0		0.415879	0.584121
b1	NULL	712			2080	0							0	0			-7998.53		7092.83		0		0		0.530007	0.469993
b1	NULL	712			2610	0							0	0			-15442.1		6802.95		0		0		0.694182	0.305818
b1	NULL	712			951	10	0.94949	0.063	0.438		-65.8		0	0.14			-17600.1		6395.71		0		0		0.733465	0.266535
b1	NULL	712			1118	0							0	0.09			-21908.9		5997.06		0		0		0.785098	0.214902
b1	NULL	712			1183	0							0	0			-9119.21		9240.74		0		0		0.49669	0.50331
b1	NULL	712			1474	0							0	0.01			-18992		7731.71		0		0		0.71068	0.28932
b1	NULL	712			2038	0							0	0			-14305.1		5810.1		0		0		0.711159	0.288841
b1	NULL	712			2140	0							0	2.76			-12224.7		7414.31		0		0		0.622471	0.377529
b1	NULL	712			2141	0							0	3.17			-13392		7308.8		0		0		0.646931	0.353069
b1	NULL	712			2142	0							0	6.52			-14041		6444.77		0		0		0.685403	0.314597
b1	NULL	712			2143	0							0	3.64			-13781.8		6766.04		0		0		0.670718	0.329282
b1	NULL	712			2740	0							0	0.48			-13513		10749.4		0		0		0.556952	0.443048
b1	NULL	712			954	1	0.94981	0.107	0.458		-58.7		0	0			-7184.69		6907.88		0		0		0.509821	0.490179
b1	NULL	712			980	1	0.92829	0.071	0.427		-65.2		0	1.27			-8847.94		4472.67		0		0		0.664229	0.335771
b1	NULL	712			1040	1	0.94696	0.075	0.445		-59.7		0	0			-13287.3		7110		0		0		0.651425	0.348575
b1	NULL	712			1050	1	0.94	0.064	0.441		-55.3		0	8.66			-8621.15		3974.96		0		0		0.68443	0.31557
b1	NULL	712			1057	3	0.95822	0.062	0.441		-67.6		0	16.75			-14592		5393.26		0		0		0.730138	0.269862
b1	NULL	712			1823	0							0	19.3			-16169.7		5372.41		0		0		0.750609	0.249391
b1	NULL	712			2175	0							0	1.11			-7728.92		6033.28		0		0		0.561605	0.438395
b1	NULL	712			1063	1	0.95714	0.085	0.443		-52.7		0	0			-10200.5		6274.29		0		0		0.619158	0.380842
b1	NULL	712			1070	1	0.95011	0.138	0.491		-72.2		0	2.65			-16038.3		4975.3		0		0		0.763235	0.236765
b1	NULL	712			1072	1	0.95425	0.074	0.442		-59.5		0	1.94			-13201.5		6402.29		0		0		0.673416	0.326584
b1	NULL	712			1103	5	0.95595	0.079	0.459		-60.6		0	0			-9379.56		7010.82		0		0		0.57226	0.42774
b1	NULL	712			1592	0							0	0			-8248		9106.09		0		0		0.475277	0.524723
b1	NULL	712			2219	0							0	0.62			-9909.02		6748.1		0		0		0.594882	0.405118
b1	NULL	712			2222	0							0	0.66			-8956.79		6671.93		0		0		0.573098	0.426902
b1	NULL	712			2229	0							0	0.61			-10514.2		6785.68		0		0		0.607761	0.392239
b1	NULL	712			1108	1	0.94492	0.055	0.444		-64.1		0	0			-7475.11		9093.63		0		0		0.451157	0.548843
b1	NULL	712			1111	3	0.95556	0.104	0.479		-68.3		0	5.03			-13265.2		6970.41		0		0		0.655537	0.344463
b1	NULL	712			1442	0							0	0			-8564.27		7841.97		0		0		0.522013	0.477987
b1	NULL	712			1443	0							0	0			-8464.46		8291.07		0		0		0.505174	0.494826
b1	NULL	712			1134	8	0.95344	0.076	0.48		-64.1		0	0			-7462.62		7940.84		0		0		0.484477	0.515523
b1	NULL	712			1136	0							0	0			-7366.64		7911.49		0		0		0.482169	0.517831
b1	NULL	712			1138	0							0	0			-7553.34		7816.3		0		0		0.491445	0.508555
b1	NULL	712			1140	0							0	0			-7401.59		8059.48		0		0		0.478724	0.521276
b1	NULL	712			1142	0							0	0			-7381.77		7946.27		0		0		0.481586	0.518414
b1	NULL	712			1144	0							0	0			-7358.34		7889.14		0		0		0.482594	0.517406
b1	NULL	712			1146	0							0	0			-7640.74		7901.47		0		0		0.491612	0.508388
b1	NULL	712			1148	0							0	0			-7276.77		7895.57		0		0		0.479608	0.520392
b1	NULL	712			1153	3	0.9572	0.04	0.428		-62.7		0	0.51			-6229.81		5943.82		0		0		0.511746	0.488254
b1	NULL	712			1990	0							0	0			-9612.61		6387.4		0		0		0.600788	0.399212
b1	NULL	712			1991	0							0	0			-10001.8		6388.08		0		0		0.610241	0.389759
b1	NULL	712			1154	2	0.93577	0.135	0.496		-65.6		0	0.76			-8018.84		7073.53		0		0		0.531317	0.468683
b1	NULL	712			2909	0							0	0.21			-7515.21		5717.94		0		0		0.567908	0.432092
b1	NULL	712			1155	1	0.95553	0.052	0.405		-60.5		0	8.42			-10073		5895.98		0		0		0.630785	0.369215
b1	NULL	712			1161	2	0.96776	0.069	0.433		-58		0	0			-12165.9		5782.57		0		0		0.677823	0.322177
b1	NULL	712			2902	0							0	1.89			-9405.11		6260.15		0		0		0.60038	0.39962
b1	NULL	712			1165	2	0.92937	0.045	0.411		-65.1		0	0			-15252.5		6780.37		0		0		0.692261	0.307739
b1	NULL	712			1166	0							0	0			-14890.6		6536.42		0		0		0.694945	0.305055
b1	NULL	712			1176	2	0.96858	0.101	0.442		-70.7		0	0			-9543.13		8797.64		0		0		0.520323	0.479677
b1	NULL	712			2507	0							0	5.91			-14414.4		8852.72		0		0		0.619518	0.380482
b1	NULL	712			1180	1	0.93902	0.136	0.529		-49.7		0	0.46			-11155.1		8799.49		0		0		0.559024	0.440976
b1	NULL	712			1192	2	0.94856	0.116	0.482		-68.4		0	0			-13990		5207.43		0		0		0.728743	0.271257
b1	NULL	712			1193	0							0	0			-13211.9		5360.36		0		0		0.711378	0.288622
b1	NULL	712			1203	3	0.95712	0.247	0.566		-75.1		0	4.08			-9263.21		5505		0		0		0.62724	0.37276
b1	NULL	712			1204	0							0	0.85			-9664.84		5977.59		0		0		0.617861	0.382139
b1	NULL	712			1206	0							0	9.6			-10871		4388.48		0		0		0.71241	0.28759
b1	NULL	712			1205	2	0.95649	0.2	0.524		-68.3		0	0.01			-7073.59		9776.47		0		0		0.419796	0.580204
b1	NULL	712			1207	0							0	0.85			-5298.62		7661		0		0		0.408856	0.591144
b1	NULL	712			1214	1	0.93835	0.09	0.472		-62.8		0	0.01			-8826.39		7940.5		0		0		0.526418	0.473582
b1	NULL	712			1216	2	0.94366	0.086	0.465		-57.5		0	0.5			-11946.1		5506.46		0		0		0.684489	0.315511
b1	NULL	712			1217	0							0	0.2			-15024.9		5535.84		0		0		0.730757	0.269243
b1	NULL	712			1225	1	0.95964	0.177	0.538		-55.3		0	0			-16258.2		7974.01		0		0		0.670933	0.329067
b1	NULL	712			1229	2	0.95856	0.079	0.451		-54.1		0	0.78			-12468.4		8837.62		0		0		0.585206	0.414794
b1	NULL	712			2097	0							0	0			-8423.76		10565.7		0		0		0.443602	0.556398
b1	NULL	712			1234	2	0.96122	0.086	0.458		-60.5		0	0			-7379.99		7068.65		0		0		0.510774	0.489226
b1	NULL	712			1237	0							0	0			-6959.09		6226.71		0		0		0.527772	0.472228
b1	NULL	712			1240	1	0.94686	0.096	0.447		-65.7		0	0.7			-8785.21		5948.41		0		0		0.59627	0.40373
b1	NULL	712			1250	3	0.96022	0.105	0.461		-70.5		0	0.96			-10219		8025.8		0		0		0.560106	0.439894
b1	NULL	712			1547	0							0	0.38			-10239		5894.57		0		0		0.634639	0.365361
b1	NULL	712			1549	0							0	0.09			-9853.15		5751.23		0		0		0.631435	0.368565
b1	NULL	712			1253	3	0.95853	0.103	0.464		-50.9		0	2.28			-14581		6602.33		0		0		0.688325	0.311675
b1	NULL	712			1338	0							0	0			-9826.59		7490.27		0		0		0.567458	0.432542
b1	NULL	712			2060	0							0	0.52			-18043.5		6462.79		0		0		0.736281	0.263719
b1	NULL	712			1267	5	0.97267	0.094	0.443		-51.5		0	0			-11535		7519.21		0		0		0.605379	0.394621
b1	NULL	712			1269	0							0	0			-11873		6972.43		0		0		0.630021	0.369979
b1	NULL	712			1270	0							0	0			-11615.3		7582.68		0		0		0.605027	0.394973
b1	NULL	712			2101	0							0	0			-8456.75		10138.1		0		0		0.454789	0.545211
b1	NULL	712			2691	0							0	1.42			-18247.9		7309.86		0		0		0.713987	0.286013
b1	NULL	712			1271	1	0.9396	0.131	0.483		-65.8		0	0.57			-15228.9		4128.12		0		0		0.786738	0.213262
b1	NULL	712			1275	2	0.9481	0.064	0.431		-58.7		0	0			-13389.4		5185.4		0		0		0.720837	0.279163
b1	NULL	712			1329	0							0	1.99			-7841.77		6676.86		0		0		0.540118	0.459882
b1	NULL	712			1277	1	0.94884	0.294	0.701		-96.5		0	0.22			-7989.79		6901.72		0		0		0.536533	0.463467
b1	NULL	712			1289	2	0.95611	0.108	0.49		-55.6		0	0			-8112		6631.55		0		0		0.550207	0.449793
b1	NULL	712			1910	0							0	0			-7507.76		6502.79		0		0		0.535865	0.464135
b1	NULL	712			1307	2	0.96974	0.131	0.508		-50.8		0	0.24			-7067.81		6863.59		0		0		0.507329	0.492671
b1	NULL	712			2775	0							0	0			-10610.8		9401.13		0		0		0.530223	0.469777
b1	NULL	712			1314	2	0.95906	0.113	0.469		-62.3		0	0			-8387.05		6156.58		0		0		0.576682	0.423318
b1	NULL	712			1881	0							0	0.87			-14990.8		5146.38		0		0		0.744433	0.255567
b1	NULL	712			1352	2	0.94591	0.084	0.461		-57.1		0	3.79			-7468.06		6879.44		0		0		0.520513	0.479487
b1	NULL	712			1354	0							0	3.71			-7071.23		9609.22		0		0		0.423923	0.576077
b1	NULL	712			1356	3	0.93735	0.159	0.511		-54		0	15.69			-12674.5		5353.96		0		0		0.703028	0.296972
b1	NULL	712			1374	0							0	12.77			-8925.1		5684.92		0		0		0.610889	0.389111
b1	NULL	712			1375	0							0	11.88			-10224.4		5768.91		0		0		0.639292	0.360708
b1	NULL	712			1358	4	0.93895	0.22	0.551		-57.9		1	32.14			-6839.04		6300.24		0		0		0.520503	0.479497
b1	NULL	712			1360	0							1	32.12			-6407.82		6337.77		0		0		0.502748	0.497252
b1	NULL	712			1362	0							1	32.34			-6089.68		6323.88		0		0		0.490567	0.509433
b1	NULL	712			1364	0							1	32.22			-5947.9		6330		0		0		0.48444	0.51556
b1	NULL	712			1372	1	0.94321	0.107	0.463		-50.4		0	0			-14101		5833.26		0		0		0.707376	0.292624
b1	NULL	712			1415	1	0.95007	0.082	0.438		-62.7		0	7.36			-8512.93		5505.95		0		0		0.607248	0.392752
b1	NULL	712			1420	1	0.95793	0.081	0.431		-68.5		0	0.92			-12253.5		6015.95		0		0		0.670709	0.329291
b1	NULL	712			1423	4	0.92644	0.245	0.584		-54.1		0	0			-14550.4		5207.8		0		0		0.736423	0.263577
b1	NULL	712			1424	0							0	0			-13031.8		5792.91		0		0		0.69227	0.30773
b1	NULL	712			2039	0							0	0			-20003.5		5894.27		0		0		0.772402	0.227598
b1	NULL	712			2207	0							0	0			-16391		6202.55		0		0		0.725472	0.274528
b1	NULL	712			1433	5	0.95112	0.114	0.464		-49.1		0	0.98			-8017.95		5750.19		0		0		0.582355	0.417645
b1	NULL	712			1434	0							0	0.91			-7380.48		5906.72		0		0		0.555458	0.444542
b1	NULL	712			2074	0							0	0			-12660		5772.36		0		0		0.686836	0.313164
b1	NULL	712			2421	0							0	0			-12329.4		6140.93		0		0		0.667525	0.332475
b1	NULL	712			2426	0							0	0			-11764.5		6079.51		0		0		0.659296	0.340704
b1	NULL	712			1444	1	0.95587	0.162	0.504		-68.1		0	0			-11135.5		6000.83		0		0		0.649818	0.350182
b1	NULL	712			1468	1	0.95411	0.085	0.455		-57.5		0	0			-8956.58		8849.48		0		0		0.503007	0.496993
b1	NULL	712			1473	6	0.94318	0.062	0.422		-64.3		0	2.27			-18943.6		8880.57		0		0		0.680832	0.319168
b1	NULL	712			1475	0							0	0.01			-18354.3		9437.8		0		0		0.660414	0.339586
b1	NULL	712			1477	0							0	2.14			-19751.3		8697.31		0		0		0.69428	0.30572
b1	NULL	712			1478	0							0	0.05			-18984.4		8418.82		0		0		0.69278	0.30722
b1	NULL	712			1559	0							0	1.73			-19894.9		8834.72		0		0		0.692487	0.307513
b1	NULL	712			1561	0							0	0.87			-16411.8		9037.79		0		0		0.644875	0.355125
b1	NULL	712			1487	1	0.94567	0.097	0.472		-55.4		0	0			-7398.93		6482.45		0		0		0.533011	0.466989
b1	NULL	712			1489	6	0.94546	0.057	0.427		-62.8		0	0.07			-23205.7		5296.6		0		0		0.81417	0.18583
b1	NULL	712			1490	0							0	0.02			-25247.9		5249.97		0		0		0.827858	0.172142
b1	NULL	712			2412	0							0	1.73			-12550.6		8764.39		0		0		0.588816	0.411184
b1	NULL	712			2415	0							0	0.79			-13773.8		8760.69		0		0		0.611231	0.388769
b1	NULL	712			2417	0							0	1.12			-12766.6		8656.99		0		0		0.595913	0.404087
b1	NULL	712			2419	0							0	1.56			-12791.5		8683.97		0		0		0.595634	0.404366
b1	NULL	712			1497	1	0.94441	0.195	0.562		-77.1		0	2.73			-8990.37		6398.84		0		0		0.5842	0.4158
b1	NULL	712			1503	4	0.95662	0.09	0.451		-67.7		0	0			-9797.45		7339.43		0		0		0.571717	0.428283
b1	NULL	712			1877	0							0	16.3			-6767.29		7301.5		0		0		0.481014	0.518986
b1	NULL	712			2604	0							0	0			-14646.4		6457.13		0		0		0.694026	0.305974
b1	NULL	712			2932	0							0	2.35			-12371.2		7037.76		0		0		0.637397	0.362603
b1	NULL	712			1505	6	0.96662	0.112	0.461		-54.2		0	0			-7769.56		10338.1		0		0		0.429077	0.570923
b1	NULL	712			1996	0							0	0			-7350.24		10809.1		0		0		0.404763	0.595237
b1	NULL	712			2131	0							0	7.45			-9112.56		9702.47		0		0		0.484323	0.515677
b1	NULL	712			2311	0							0	0.69			-10387.3		7889.26		0		0		0.56834	0.43166
b1	NULL	712			2312	0							0	0.55			-8331.94		7439.63		0		0		0.528289	0.471711
b1	NULL	712			2313	0							0	0.73			-10374.5		7801.98		0		0		0.570765	0.429235
b1	NULL	712			1531	1	0.9362	0.181	0.523		-62.7		0	8.96			-12144.9		3860.06		0		0		0.758821	0.241179
b1	NULL	712			1535	3	0.95754	0.06	0.446		-60.5		0	3.09			-8373.22		5972		0		0		0.583694	0.416306
b1	NULL	712			2347	0							0	12.65			-10199		5322.02		0		0		0.657108	0.342892
b1	NULL	712			2349	0							0	15.47			-11329.1		5089.72		0		0		0.690008	0.309992
b1	NULL	712			1546	1	0.9547	0.115	0.489		-65.2		0	1.67			-8863.77		7680.29		0		0		0.535768	0.464232
b1	NULL	712			1550	1	0.9576	0.092	0.456		-57.4		0	10.54			-28703.4		5779.92		0		0		0.832385	0.167615
b1	NULL	712			1566	1	0.95932	0.107	0.459		-53.5		0	0.77			-11685.6		7291.39		0		0		0.615777	0.384223
b1	NULL	712			1568	2	0.94221	0.091	0.458		-57.3		0	0			-14438.8		6941.8		0		0		0.675322	0.324678
b1	NULL	712			2832	0							0	0.7			-8553.34		9420.24		0		0		0.475884	0.524116
b1	NULL	712			1590	2	0.9603	0.214	0.542		-78.1		0	8.68			-9836.29		7180.92		0		0		0.57802	0.42198
b1	NULL	712			1591	0							0	5.81			-9406.96		6593.41		0		0		0.587921	0.412079
b1	NULL	712			1604	1	0.9441	0.073	0.446		-56.3		0	1.66			-16396.5		3746.58		0		0		0.814002	0.185998
b1	NULL	712			1606	1	0.94988	0.107	0.472		-60.7		0	1.12			-16840.7		6599.76		0		0		0.718446	0.281554
b1	NULL	712			1609	1	0.94965	0.117	0.472		-65.1		0	0			-8009.99		6618.69		0		0		0.547554	0.452446
b1	NULL	712			1648	1	0.9346	0.153	0.498		-48.7		0	13.2			-36942.3		6448.74		0		0		0.851381	0.148619
b1	NULL	712			1653	3	0.96753	0.101	0.477		-66.4		0	0.55			-10905.1		8581.27		0		0		0.559627	0.440373
b1	NULL	712			1858	0							0	0			-12003.4		6341.81		0		0		0.654308	0.345692
b1	NULL	712			1861	0							0	0			-11674.8		6266.01		0		0		0.650739	0.349261
b1	NULL	712			1656	1	0.95058	0.17	0.515		-55.5		0	3.07			-6807.77		10044.6		0		0		0.403965	0.596035
b1	NULL	712			1657	1	0.95249	0.157	0.532		-74.8		0	2.6			-13532.5		7600.9		0		0		0.640337	0.359663
b1	NULL	712			1658	1	0.96524	0.162	0.536		-79.6		0	1.43			-11363.5		7182.26		0		0		0.612727	0.387273
b1	NULL	712			1677	3	0.96095	0.128	0.472		-52.2		0	0			-22384.3		13785.4		0		0		0.618869	0.381131
b1	NULL	712			1831	0							0	0.45			-13789.8		6794.08		0		0		0.669931	0.330069
b1	NULL	712			2136	0							0	0.11			-16174.9		10403.1		0		0		0.608581	0.391419
b1	NULL	712			1684	4	0.9683	0.084	0.475		-56.6		0	0			-11147.4		6836.03		0		0		0.619871	0.380129
b1	NULL	712			1942	0							0	0			-10147.8		6619.7		0		0		0.605206	0.394794
b1	NULL	712			2721	0							0	0			-11624.9		5963.43		0		0		0.660944	0.339056
b1	NULL	712			2727	0							0	0			-12488.2		6004		0		0		0.675323	0.324677
b1	NULL	712			1690	2	0.95498	0.032	0.4		-63		0	0.85			-13246.1		7354.33		0		0		0.643001	0.356999
b1	NULL	712			2493	0							0	8.32			-11158.1		7788.84		0		0		0.588914	0.411086
b1	NULL	712			1709	1	0.93531	0.069	0.439		-63.7		0	1.7			-11836.2		3636.51		0		0		0.764972	0.235028
b1	NULL	712			1710	1	0.95657	0.07	0.461		-63.3		0	0			-7157.98		8773.38		0		0		0.449301	0.550699
b1	NULL	712			1711	1	0.95336	0.085	0.453		-57		0	1.08			-7603.21		8127.22		0		0		0.483344	0.516656
b1	NULL	712			1719	1	0.95798	0.105	0.445		-61.7		0	0			-17348.5		6808.49		0		0		0.718157	0.281843
b1	NULL	712			1725	2	0.93928	0.807	1.783		79.7		0	1.51			-8425.25		6230.7		0		0		0.574869	0.425131
b1	NULL	712			2356	0							0	22.28			-8566.02		5097.46		0		0		0.626928	0.373072
b1	NULL	712			1743	4	0.96186	0.046	0.423		-56.1		0	0			-16268		5911.46		0		0		0.733472	0.266528
b1	NULL	712			1745	0							0	0			-15791.8		5882.45		0		0		0.728597	0.271403
b1	NULL	712			1747	0							0	0			-15625.1		5919.43		0		0		0.725246	0.274754
b1	NULL	712			1749	0							0	0			-15369.1		5906.81		0		0		0.722371	0.277629
b1	NULL	712			1750	1	0.95158	0.056	0.442		-63.2		0	11.68			-13638.2		4326.56		0		0		0.759165	0.240835
b1	NULL	712			1758	6	0.94657	0.137	0.489		-75.4		0	1.8			-12643.5		6213.86		0		0		0.670482	0.329518
b1	NULL	712			1760	0							0	1.48			-11985.9		6880.86		0		0		0.635293	0.364707
b1	NULL	712			1762	0							0	1.91			-12393.4		6350.77		0		0		0.661187	0.338813
b1	NULL	712			1764	0							0	1.43			-12916.6		6446.4		0		0		0.667076	0.332924
b1	NULL	712			1766	0							0	1.05			-11917		6982.71		0		0		0.63054	0.36946
b1	NULL	712			1768	0							0	0.92			-12303		6897.22		0		0		0.640775	0.359225
b1	NULL	712			1776	3	0.96039	0.085	0.456		-61.5		0	0			-8547.13		5845.98		0		0		0.593835	0.406165
b1	NULL	712			1777	0							0	0			-8608.34		5953.15		0		0		0.591172	0.408828
b1	NULL	712			1793	0							0	1.46			-8532.73		8425.35		0		0		0.503166	0.496834
b1	NULL	712			1791	1	0.94858	0.108	0.454		-55.5		0	11.63			-6958.03		6598.65		0		0		0.513255	0.486745
b1	NULL	712			1795	3	0.94686	0.103	0.449		-60.7		0	0.58			-10676		4796.65		0		0		0.689992	0.310008
b1	NULL	712			1798	0							0	1.29			-10879.7		4450.17		0		0		0.709706	0.290294
b1	NULL	712			1801	0							0	1.3			-10306.1		4745.76		0		0		0.684707	0.315293
b1	NULL	712			1803	1	0.95146	0.097	0.469		-68.5		0	8.02			-6728.32		4883.81		0		0		0.579422	0.420578
b1	NULL	712			1811	1	0.94957	0.162	0.519		-49.7		0	0			-9534.37		5815.38		0		0		0.621142	0.378858
b1	NULL	712			1815	1	0.94934	0.063	0.437		-60.7		0	0			-8488.89		6543.31		0		0		0.564714	0.435286
b1	NULL	712			1816	2	0.95015	0.09	0.464		-65.7		0	4.73			-5712.57		6654.88		0		0		0.461904	0.538096
b1	NULL	712			2761	0							0	7.86			-8846.44		6284.48		0		0		0.58466	0.41534
b1	NULL	712			1828	1	0.94647	0.096	0.449		-50.3		0	8.21			-5413.77		5972.44		0		0		0.475467	0.524533
b1	NULL	712			1835	2	0.94722	0.106	0.449		-66		0	2.57			-12139.5		7671.6		0		0		0.612763	0.387237
b1	NULL	712			1836	0							0	2.13			-12456.2		7698.16		0		0		0.61804	0.38196
b1	NULL	712			1837	2	0.94024	0.085	0.468		-55.2		0	0			-14526.5		6531.57		0		0		0.68983	0.31017
b1	NULL	712			2075	0							0	1.05			-14216.3		6424.3		0		0		0.688754	0.311246
b1	NULL	712			1851	1	0.95512	0.101	0.486		-64.6		0	0.75			-19211.9		9030.32		0		0		0.680254	0.319746
b1	NULL	712			1855	1	0.94701	0.139	0.489		-65.7		0	14.23			-7630.41		5075.29		0		0		0.60055	0.39945
b1	NULL	712			1870	1	0.94313	0.039	0.419		-57.5		0	0.15			-13990.7		6739.08		0		0		0.674909	0.325091
b1	NULL	712			1872	1	0.95165	0.062	0.459		-58		0	0			-13042.7		7519.91		0		0		0.634292	0.365708
b1	NULL	712			1878	1	0.94373	0.124	0.465		-67.3		0	19.06			-7250.61		6995.93		0		0		0.508938	0.491062
b1	NULL	712			1886	1	0.95335	0.111	0.47		-59.1		0	0.86			-18504.4		5153.48		0		0		0.782166	0.217834
b1	NULL	712			1893	1	0.95889	0.151	0.503		-51.8		0	0			-7843.22		5252.62		0		0		0.598909	0.401091
b1	NULL	712			1906	1	0.96581	0.166	0.503		-57.5		0	0			-10609.2		9095.12		0		0		0.53842	0.46158
b1	NULL	712			1911	1	0.9625	0.067	0.439		-60.4		0	3.61			-21643.2		4787.9		0		0		0.818853	0.181147
b1	NULL	712			1917	1	0.92768	0.086	0.451		-64		0	2.99			-12571.5		3781.36		0		0		0.768765	0.231235
b1	NULL	712			1933	1	0.95796	0.071	0.454		-68.8		0	0.05			-16605.3		5987.92		0		0		0.734968	0.265032
b1	NULL	712			1947	1	0.93111	0.09	0.454		-54.3		0	6.34			-4434.11		7453.49		0		0		0.373003	0.626997
b1	NULL	712			1950	2	0.93809	0.108	0.472		-72.3		0	2.59			-6837.35		6695.55		0		0		0.505239	0.494761
b1	NULL	712			1951	0							0	1.71			-8332.86		5746.86		0		0		0.591834	0.408166
b1	NULL	712			1953	1	0.93749	0.099	0.436		-66.7		0	4.9			-14869		3392.64		0		0		0.81422	0.18578
b1	NULL	712			1954	1	0.96178	0.116	0.487		-51.9		0	6.44			-14347.8		7608.62		0		0		0.653467	0.346533
b1	NULL	712			1972	1	0.96093	0.08	0.436		-53.1		0	0			-6158.02		8720.74		0		0		0.41388	0.58612
b1	NULL	712			1974	1	0.94441	0.111	0.476		-51.5		0	0.07			-16925.5		7108.89		0		0		0.704219	0.295781
b1	NULL	712			1997	1	0.9587	0.102	0.472		-67.2		0	0			-22327.2		5863.74		0		0		0.791999	0.208001
b1	NULL	712			1998	3	0.96162	0.124	0.455		-51.1		0	0			-7897.22		9162.04		0		0		0.462929	0.537071
b1	NULL	712			2519	0							0	0			-10028.1		8543.07		0		0		0.539981	0.460019
b1	NULL	712			2521	0							0	0			-11418.5		8440.71		0		0		0.574974	0.425026
b1	NULL	712			2002	1	0.93828	0.254	0.634		-33.3		0	0.14			-8209.91		6335.81		0		0		0.564421	0.435579
b1	NULL	712			2041	7	0.94815	0.062	0.436		-60.9		0	0			-10720.6		7489.92		0		0		0.588704	0.411296
b1	NULL	712			2042	0							0	0			-10986.3		7857.29		0		0		0.583027	0.416973
b1	NULL	712			2043	0							0	0			-10430.6		7472.9		0		0		0.582601	0.417399
b1	NULL	712			2044	0							0	0			-10217.3		8382		0		0		0.549339	0.450661
b1	NULL	712			2045	0							0	0			-9995.74		8633.39		0		0		0.536565	0.463435
b1	NULL	712			2046	0							0	0			-10092.1		8258.74		0		0		0.549954	0.450046
b1	NULL	712			2047	0							0	0			-10163.6		8411.09		0		0		0.547174	0.452826
b1	NULL	712			2049	1	0.95237	0.13	0.49		-72.5		0	8.08			-10213		6131.1		0		0		0.624875	0.375125
b1	NULL	712			2053	1	0.94522	0.169	0.532		-82		0	2.01			-8581.38		5064.8		0		0		0.628849	0.371151
b1	NULL	712			2081	1	0.93877	0.05	0.411		-59.8		0	0.95			-22708.1		4439.02		0		0		0.836483	0.163517
b1	NULL	712			2105	2	0.94181	0.097	0.443		-66.2		0	0.22			-6949.5		9175.31		0		0		0.430982	0.569018
b1	NULL	712			2106	0							0	0.08			-6709.42		8698.43		0		0		0.435455	0.564545
b1	NULL	712			2129	1	0.94477	0.075	0.444		-58.8		0	2.27			-11039.4		7804.42		0		0		0.585836	0.414164
b1	NULL	712			2139	1	0.95833	0.089	0.451		-69.8		0	0			-12546.8		4100.16		0		0		0.7537	0.2463
b1	NULL	712			2145	8	0.93835	0.101	0.462		-70		0	3.33			-7032.68		5235.6		0		0		0.573241	0.426759
b1	NULL	712			2147	0							0	2.8			-7052.92		5252.63		0		0		0.57315	0.42685
b1	NULL	712			2148	0							0	3.13			-7018.55		5299.9		0		0		0.569759	0.430241
b1	NULL	712			2150	0							0	2.8			-7037.57		5350.53		0		0		0.568091	0.431909
b1	NULL	712			2152	0							0	2.95			-7050.99		5271.42		0		0		0.572209	0.427791
b1	NULL	712			2154	0							0	2.77			-7071.23		5125.7		0		0		0.579755	0.420245
b1	NULL	712			2868	0							0	2.94			-6272.09		5396.99		0		0		0.537497	0.462503
b1	NULL	712			2870	0							0	2.85			-6458.63		4613.71		0		0		0.583312	0.416688
b1	NULL	712			2158	1	0.94145	0.059	0.435		-60.2		0	0			-14504.6		6249.36		0		0		0.698883	0.301117
b1	NULL	712			2161	2	0.96533	0.175	0.53		-78.9		0	0			-10069.4		8528.82		0		0		0.541417	0.458583
b1	NULL	712			2165	0							0	0			-10681.5		6809.88		0		0		0.610673	0.389327
b1	NULL	712			2163	1	0.95519	0.15	0.518		-75		0	0.24			-6347.59		5855.74		0		0		0.520152	0.479848
b1	NULL	712			2185	2	0.94227	0.056	0.424		-66.4		0	3.59			-8147.11		4922.41		0		0		0.623367	0.376633
b1	NULL	712			2621	0							0	0.25			-15096.6		5215.35		0		0		0.743237	0.256763
b1	NULL	712			2197	2	0.95686	0.09	0.447		-56.7		0	6.99			-16516.2		7000.55		0		0		0.702317	0.297683
b1	NULL	712			2384	0							0	0.71			-8790.85		7742.53		0		0		0.531703	0.468297
b1	NULL	712			2204	2	0.93711	0.081	0.46		-58.3		0	4.69			-15775.9		4043.86		0		0		0.795968	0.204032
b1	NULL	712			2205	0							0	8.25			-15637.8		3442.4		0		0		0.819583	0.180417
b1	NULL	712			2206	1	0.94607	0.081	0.456		-65.4		0	6.72			-16821.1		3693.66		0		0		0.819951	0.180049
b1	NULL	712			2213	2	0.94944	0.111	0.465		-60.5		0	0.71			-13731.1		6203.27		0		0		0.688815	0.311185
b1	NULL	712			2803	0							0	10.27			-13405		5672.17		0		0		0.702672	0.297328
b1	NULL	712			2215	1	0.95607	0.16	0.508		-58.7		0	1.68			-7625.92		9551.77		0		0		0.443943	0.556057
b1	NULL	712			2218	1	0.94351	0.12	0.471		-63.8		1	33.82			-8443.31		7124.36		0		0		0.542362	0.457638
b1	NULL	712			2225	1	0.94549	0.121	0.468		-49.8		0	0.8			-10324		6222.28		0		0		0.623948	0.376052
b1	NULL	712			2235	1	0.9629	0.061	0.434		-65.3		0	0.11			-6383.05		7511.24		0		0		0.459401	0.540599
b1	NULL	712			2237	1	0.96874	0.113	0.492		-64.7		0	0.2			-9249.91		5750.6		0		0		0.61664	0.38336
b1	NULL	712			2240	2	0.94242	0.167	0.506		-55		0	4.18			-13100.8		4821.03		0		0		0.730996	0.269004
b1	NULL	712			2243	0							0	2.76			-13400.7		4770.09		0		0		0.737486	0.262514
b1	NULL	712			2260	1	0.95022	0.103	0.475		-71.7		0	0			-11014.4		7627.04		0		0		0.590855	0.409145
b1	NULL	712			2266	2	0.95011	0.102	0.464		-66.6		0	4.89			-16988.8		4892.19		0		0		0.776418	0.223582
b1	NULL	712			2269	0							0	5.61			-16753.7		4805.43		0		0		0.777105	0.222895
b1	NULL	712			2287	1	0.9435	0.062	0.429		-60.9		0	0.23			-15019.1		6135.02		0		0		0.709985	0.290015
b1	NULL	712			2292	4	0.95841	0.107	0.461		-60		0	0			-10678.7		7791.43		0		0		0.578161	0.421839
b1	NULL	712			2293	0							0	0			-11248		7943.55		0		0		0.586091	0.413909
b1	NULL	712			2294	0							0	0			-10164.4		7907.34		0		0		0.562447	0.437553
b1	NULL	712			2295	0							0	0			-10049.2		7813.28		0		0		0.562587	0.437413
b1	NULL	712			2297	1	0.96019	0.088	0.456		-66.1		0	0			-11699.2		7348.7		0		0		0.614199	0.385801
b1	NULL	712			2327	1	0.95179	0.095	0.452		-61.7		0	0			-11523.7		4849.69		0		0		0.703806	0.296194
b1	NULL	712			2333	1	0.95786	0.135	0.498		-73.7		0	8.8			-10464.1		9788.34		0		0		0.516684	0.483316
b1	NULL	712			2344	1	0.95152	0.116	0.466		-57.1		0	2.43			-9761.61		6596.91		0		0		0.596729	0.403271
b1	NULL	712			2352	1	0.96099	0.105	0.469		-68.3		0	0.3			-9245.05		8848.18		0		0		0.510967	0.489033
b1	NULL	712			2353	1	0.94895	0.111	0.457		-70.4		0	3.46			-5753.43		8908.96		0		0		0.392394	0.607606
b1	NULL	712			2362	1	0.95562	0.085	0.459		-56.2		0	15.08			-11401.2		5263.6		0		0		0.684149	0.315851
b1	NULL	712			2366	1	0.93673	0.127	0.482		-56.1		0	0.86			-22129.7		4725.04		0		0		0.824052	0.175948
b1	NULL	712			2367	1	0.95941	0.104	0.453		-63.9		0	0.05			-11262.3		5337.14		0		0		0.678475	0.321525
b1	NULL	712			2373	1	0.94924	0.106	0.453		-59.7		0	0			-8210.91		8283.38		0		0		0.497803	0.502197
b1	NULL	712			2378	1	0.95323	0.061	0.454		-62.4		0	7.67			-8395.77		7388.98		0		0		0.531891	0.468109
b1	NULL	712			2407	1	0.95912	0.138	0.478		-55.9		0	5.35			-6164.6		8918.13		0		0		0.408719	0.591281
b1	NULL	712			2438	1	0.95196	0.134	0.505		-70.8		0	0.05			-12492.5		5335.23		0		0		0.700735	0.299265
b1	NULL	712			2439	1	0.93748	0.087	0.446		-64.6		0	21.2			-12531.9		4184.17		0		0		0.749692	0.250308
b1	NULL	712			2452	1	0.93772	0.189	0.541		-53.1		0	6.47			-10090		5673.28		0		0		0.640096	0.359904
b1	NULL	712			2465	1	0.96619	0.056	0.433		-60.9		0	2.69			-18016.5		6916.78		0		0		0.722589	0.277411
b1	NULL	712			2466	1	0.95094	0.051	0.428		-60.3		0	8.16			-10139.1		6197.1		0		0		0.620653	0.379347
b1	NULL	712			2490	2	0.95966	0.062	0.437		-65.7		0	0			-8716.25		9473.7		0		0		0.479179	0.520821
b1	NULL	712			2726	0							0	2.71			-9673.05		7536.17		0		0		0.562085	0.437915
b1	NULL	712			2512	1	0.95601	0.056	0.437		-60.7		0	5.79			-6945.31		8115.82		0		0		0.461141	0.538859
b1	NULL	712			2517	1	0.92861	0.107	0.481		-54.6		0	4.74			-14535.9		4013.78		0		0		0.78362	0.21638
b1	NULL	712			2554	1	0.93656	0.064	0.45		-60.5		0	19.67			-18303.5		5549.11		0		0		0.767358	0.232642
b1	NULL	712			2559	1	0.95239	0.122	0.475		-48.6		0	0.04			-12412		6420.82		0		0		0.659061	0.340939
b1	NULL	712			2580	1	0.94539	0.119	0.469		-64.4		0	12.66			-8812.7		5197.29		0		0		0.62903	0.37097
b1	NULL	712			2606	3	0.93292	0.057	0.427		-65.9		0	0			-12317.4		4978.03		0		0		0.712177	0.287823
b1	NULL	712			2608	0							0	0			-13102.9		4890.68		0		0		0.728199	0.271801
b1	NULL	712			2611	0							0	0			-14245.6		5283.03		0		0		0.729473	0.270527
b1	NULL	712			2607	1	0.95036	0.173	0.53		-41.3		0	0.03			-7060.01		5933.69		0		0		0.543341	0.456659
b1	NULL	712			2625	1	0.94172	0.109	0.481		-67.4		0	1.39			-20301.3		5541.24		0		0		0.785577	0.214423
b1	NULL	712			2628	2	0.92848	0.13	0.476		-70.7		0	3.66			-23392.7		4461.13		0		0		0.839838	0.160162
b1	NULL	712			2629	0							0	5.01			-26031.1		4179.92		0		0		0.861642	0.138358
b1	NULL	712			2655	1	0.97521	0.144	0.486		-59.1		0	0.07			-10370.3		8379.65		0		0		0.553085	0.446915
b1	NULL	712			2657	4	0.96518	0.129	0.479		-63.2		0	0.38			-5405.1		8445.25		0		0		0.39025	0.60975
b1	NULL	712			2660	0							0	0.38			-5471.83		8470.54		0		0		0.392461	0.607539
b1	NULL	712			2663	0							0	0.43			-5357.56		8579.71		0		0		0.384405	0.615595
b1	NULL	712			2666	0							0	0.37			-5420.19		8517.25		0		0		0.388894	0.611106
b1	NULL	712			2709	1	0.94554	0.102	0.472		-64.8		0	7.25			-12368.5		6001.94		0		0		0.673283	0.326717
b1	NULL	712			2733	1	0.9492	0.079	0.422		-58.9		0	0.69			-11159.3		7732.46		0		0		0.590696	0.409304
b1	NULL	712			2734	1	0.95911	0.154	0.519		-49.6		0	0			-7045.29		5557.75		0		0		0.559015	0.440985
b1	NULL	712			2763	1	0.93495	0.144	0.489		-63.5		0	2.51			-8828.21		6828.65		0		0		0.563856	0.436144
b1	NULL	712			2805	1	0.94236	0.147	0.483		-63.5		0	1.73			-9436.01		10042.5		0		0		0.484431	0.515569
b1	NULL	712			2806	1	0.94017	0.338	0.763		-103.9		0	0			-13908.7		7428.36		0		0		0.651856	0.348144
b1	NULL	712			2823	2	0.94912	0.065	0.425		-62.7		0	0.12			-8293.12		8713.28		0		0		0.487647	0.512353
b1	NULL	712			2825	0							0	0.08			-7144.5		8550.13		0		0		0.455219	0.544781
b1	NULL	712			2829	1	0.93777	0.139	0.495		-69.1		0	7.81			-11688.5		4397.1		0		0		0.726644	0.273356
b1	NULL	712			2846	1	0.96195	0.081	0.426		-68.5		0	0			-13188.5		7096.6		0		0		0.650157	0.349843
b1	NULL	712			2850	1	0.94763	0.092	0.455		-63.3		0	0			-5518.65		9878.43		0		0		0.358422	0.641578
b1	NULL	712			2889	1	0.94681	0.093	0.449		-63.2		0	2.16			-10914.2		7996.9		0		0		0.577132	0.422868
b1	NULL	712			2897	1	0.95227	0.137	0.507		-56.3		0	7.84			-12836.4		6232.96		0		0		0.673143	0.326857
b1	NULL	712			2898	1	0.94085	0.084	0.464		-66.2		0	4.28			-10813.4		7623.51		0		0		0.586508	0.413492
b1	NULL	712			2901	1	0.96222	0.108	0.474		-71.4		0	0.93			-8344.83		6936.06		0		0		0.546096	0.453904
b1	NULL	712			2912	1	0.93465	0.113	0.459		-68.3		0	12.32			-8986.4		4645.38		0		0		0.659224	0.340776
b1	NULL	712			2916	4	0.9614	0.077	0.454		-57.3		0	0.19			-8162.47		6344.47		0		0		0.56266	0.43734
b1	NULL	712			2917	0							0	0.2			-8103.26		6391.64		0		0		0.559042	0.440958
b1	NULL	712			2918	0							0	0.19			-8122.27		6361.69		0		0		0.560777	0.439223
b1	NULL	712			2919	0							0	0.19			-8086.36		6359.52		0		0		0.559769	0.440231
b1	NULL	712			2941	1	0.95788	0.247	0.602		-35.5		0	0.53			-5483.86		6622.03		0		0		0.452991	0.547009
b1	NULL	992	234	505			0.95514	0.11	0.484	0.08	-60.8	20.5		15.19	10.21	0.1438	-15608.6	6199.63	5623.97	1623.39	0	0	0	0	0.735125	0.264875
b1	NULL	992			992	1	0.95119	0.047	0.419		-57.2		0	0.5			-14922.5		5177.83		0		0		0.742401	0.257599
b1	NULL	992			14	4	0.96287	0.065	0.433		-67.7		0	16.79			-11941.7		5454.82		0		0		0.686442	0.313558
b1	NULL	992			1903	0							0	0			-9529.09		7488		0		0		0.559972	0.440028
b1	NULL	992			2787	0							0	0			-10868.5		8192.56		0		0		0.570193	0.429807
b1	NULL	992			2790	0							0	0			-12570.9		6040.12		0		0		0.675455	0.324545
b1	NULL	992			15	7	0.96226	0.055	0.423		-64.3		1	25.85			-5419.59		5640.07		0		0		0.490032	0.509968
b1	NULL	992			1504	0							0	0.12			-7260.84		8512.2		0		0		0.460332	0.539668
b1	NULL	992			1698	0							0	9.51			-6882.66		6336.25		0		0		0.520668	0.479332
b1	NULL	992			2040	0							0	8.8			-7766.24		9719.62		0		0		0.444144	0.555856
b1	NULL	992			2351	0							0	0.01			-8388.55		7931.58		0		0		0.514	0.486
b1	NULL	992			2711	0							0	1.06			-11909.2		9633.8		0		0		0.55281	0.44719
b1	NULL	992			2718	0							0	0.71			-12276.9		9819.86		0		0		0.555597	0.444403
b1	NULL	992			18	1	0.9413	0.211	0.572		-81.6		0	20.66			-12508.3		4702.82		0		0		0.726756	0.273244
b1	NULL	992			19	31	0.95483	0.061	0.425		-64.8		0	24.08			-12879.9		4064.91		0		0		0.760109	0.239891
b1	NULL	992			21	0							1	31.98			-8944.86		3123.88		0		0		0.741159	0.258841
b1	NULL	992			190	0							1	35.17			-9507.19		3379.86		0		0		0.737732	0.262268
b1	NULL	992			268	0							1	33.67			-9302.38		3043.3		0		0		0.753493	0.246507
b1	NULL	992			437	0							1	30.45			-10887.2		3568.52		0		0		0.753141	0.246859
b1	NULL	992			441	0							1	31.88			-10411.4		3390.49		0		0		0.754347	0.245653
b1	NULL	992			497	0							1	25.77			-13348.4		4114.84		0		0		0.764372	0.235628
b1	NULL	992			500	0							1	31.33			-8795.19		3446.29		0		0		0.718474	0.281526
b1	NULL	992			503	0							1	27.56			-12486.1		3912.81		0		0		0.761398	0.238602
b1	NULL	992			505	0							1	30.93			-8137.93		3588.15		0		0		0.694003	0.305997
b1	NULL	992			530	0							1	32.86			-20397.8		3676.59		0		0		0.847282	0.152718
b1	NULL	992			532	0							1	38.55			-22583.7		3587.58		0		0		0.862919	0.137081
b1	NULL	992			534	0							1	36.05			-21169.9		3504.26		0		0		0.857979	0.142021
b1	NULL	992			858	0							1	33.69			-8915.71		3260.77		0		0		0.732208	0.267792
b1	NULL	992			866	0							1	26.59			-10049.2		4481.98		0		0		0.691562	0.308438
b1	NULL	992			868	0							1	30.95			-10154		3501.72		0		0		0.743572	0.256428
b1	NULL	992			1194	0							1	29.93			-14886		3730.88		0		0		0.799596	0.200404
b1	NULL	992			1196	0							1	28.86			-12063.4		3181.42		0		0		0.791311	0.208689
b1	NULL	992			1199	0							1	29.01			-14334.5		3482.63		0		0		0.804535	0.195465
b1	NULL	992			1201	0							1	27.66			-13524		3570.05		0		0		0.791152	0.208848
b1	NULL	992			1293	0							1	40.21			-10123.2		4534.52		0		0		0.690639	0.309361
b1	NULL	992			1615	0							0	23.67			-21667.9		4263.31		0		0		0.835592	0.164408
b1	NULL	992			1845	0							1	30.47			-13277.6		3753.28		0		0		0.77962	0.22038
b1	NULL	992			1995	0							0	0.62			-10884.9		8975.9		0		0		0.54806	0.45194
b1	NULL	992			2018	0							1	35.3			-15043.9		4035.03		0		0		0.788508	0.211492
b1	NULL	992			2482	0							0	24.36			-20605.6		4180.99		0		0		0.83132	0.16868
b1	NULL	992			2951	0							1	28.78			-10807.5		3604.22		0		0		0.74991	0.25009
b1	NULL	992			2968	0							1	28.1			-9280.94		3844.49		0		0		0.707096	0.292904
b1	NULL	992			2976	0							1	26.33			-8907.7		3753.2		0		0		0.70356	0.29644
b1	NULL	992			2981	0							1	27.27			-8993.97		3895.59		0		0		0.697772	0.302228
b1	NULL	992			2986	0							1	26.35			-9016.21		3621.8		0		0		0.71342	0.28658
b1	NULL	992			25	4	0.93577	0.096	0.454		-71.2		0	16.68			-23264.3		4549.53		0		0		0.836429	0.163571
b1	NULL	992			28	0							0	15.95			-19402.1		4609.51		0		0		0.80803	0.19197
b1	NULL	992			165	0							0	20.26			-12276.8		4059.17		0		0		0.751519	0.248481
b1	NULL	992			167	0							0	18.3			-13422.5		4238.83		0		0		0.759994	0.240006
b1	NULL	992			33	21	0.96325	0.075	0.444		-67.7		1	26.04			-23300.2		4410.43		0		0		0.840839	0.159161
b1	NULL	992			57	0							1	26.81			-23049.4		4315.85		0		0		0.842287	0.157713
b1	NULL	992			58	0							1	26.53			-22416		4565.84		0		0		0.830781	0.169219
b1	NULL	992			59	0							1	27.65			-22561.3		4378.2		0		0		0.83748	0.16252
b1	NULL	992			199	0							1	24.46			-23696		4400.56		0		0		0.843378	0.156622
b1	NULL	992			337	0							1	31.26			-19343.4		3809.65		0		0		0.835458	0.164542
b1	NULL	992			465	0							1	25.7			-23472.4		4308.89		0		0		0.844899	0.155101
b1	NULL	992			645	0							1	27.46			-22837.5		4539.01		0		0		0.834201	0.165799
b1	NULL	992			1526	0							0	21.19			-20904.1		4583.35		0		0		0.820172	0.179828
b1	NULL	992			1808	0							1	26.95			-25716.2		4023.92		0		0		0.864697	0.135303
b1	NULL	992			2029	0							1	28.81			-22204.9		4643.88		0		0		0.827036	0.172964
b1	NULL	992			2284	0							1	28.62			-14028.9		4046.73		0		0		0.776122	0.223878
b1	NULL	992			2849	0							1	28.42			-22087.5		4545.24		0		0		0.829336	0.170664
b1	NULL	992			2957	0							1	26.3			-22059.3		4465.58		0		0		0.831645	0.168355
b1	NULL	992			2960	0							1	28.09			-21901.5		4606.11		0		0		0.826234	0.173766
b1	NULL	992			2964	0							1	25.97			-25444.6		4245.88		0		0		0.856995	0.143005
b1	NULL	992			2979	0							1	27.41			-21809.1		4805.75		0		0		0.819434	0.180566
b1	NULL	992			2980	0							1	27.87			-22355		4522.66		0		0		0.831732	0.168268
b1	NULL	992			2984	0							1	26.63			-22367.2		4569.65		0		0		0.830357	0.169643
b1	NULL	992			2985	0							1	26			-22570.9		4468.5		0		0		0.834741	0.165259
b1	NULL	992			2989	0							1	27.97			-22314.2		4258.12		0		0		0.839754	0.160246
b1	NULL	992			40	1	0.94775	0.08	0.45		-62.4		0	20.13			-13534.5		2697.61		0		0		0.83381	0.16619
b1	NULL	992			79	8	0.94693	0.082	0.456		-64.6		0	0			-7883.99		7515.72		0		0		0.511957	0.488043
b1	NULL	992			768	0							0	0			-7587.61		8247.56		0		0		0.479162	0.520838
b1	NULL	992			818	0							0	0			-7976.4		8272.22		0		0		0.490897	0.509103
b1	NULL	992			930	0							0	0			-7672.99		7519.55		0		0		0.50505	0.49495
b1	NULL	992			1011	0							0	0			-6523.04		8100.53		0		0		0.446063	0.553937
b1	NULL	992			1084	0							0	0			-8710.35		6926.32		0		0		0.557046	0.442954
b1	NULL	992			1820	0							0	0			-7092.73		8172.66		0		0		0.464628	0.535372
b1	NULL	992			2063	0							0	0.76			-8243.37		8212.54		0		0		0.500937	0.499063
b1	NULL	992			86	2	0.96547	0.093	0.458		-62.7		0	7.94			-7191.39		7075.78		0		0		0.504052	0.495948
b1	NULL	992			228	0							0	21.75			-14129.2		5486.91		0		0		0.720285	0.279715
b1	NULL	992			112	1	0.93738	0.174	0.52		-78.1		0	13.96			-10970		4962.34		0		0		0.688536	0.311464
b1	NULL	992			113	1	0.92783	0.158	0.503		-66.1		0	14.17			-23208.8		2617.29		0		0		0.898657	0.101343
b1	NULL	992			119	3	0.96304	0.238	0.597		-34.5		0	9.72			-12791		7313.04		0		0		0.63624	0.36376
b1	NULL	992			1117	0							0	14.38			-21644.3		5862.55		0		0		0.786869	0.213131
b1	NULL	992			1921	0							0	11.97			-14195.8		5859.01		0		0		0.707851	0.292149
b1	NULL	992			129	1	0.93953	0.079	0.447		-58.5		1	38.48			-22156.4		2638.73		0		0		0.893579	0.106421
b1	NULL	992			132	2	0.93762	0.129	0.486		-60.7		0	13.53			-10963.5		9843.11		0		0		0.526923	0.473077
b1	NULL	992			133	0							0	7.69			-12087.7		8814.53		0		0		0.578296	0.421704
b1	NULL	992			144	2	0.92532	0.069	0.441		-64.6		0	0			-12026.8		5543.37		0		0		0.684501	0.315499
b1	NULL	992			147	0							0	0			-12867.2		6578.3		0		0		0.661705	0.338295
b1	NULL	992			153	35	0.97309	0.148	0.489		-53.3		0	0			-10906.6		9018.23		0		0		0.547387	0.452613
b1	NULL	992			395	0							0	14.4			-10549.8		7885.09		0		0		0.572274	0.427726
b1	NULL	992			482	0							0	0			-10825.3		7783.04		0		0		0.581745	0.418255
b1	NULL	992			542	0							0	0			-11796.7		8584.08		0		0		0.578815	0.421185
b1	NULL	992			677	0							0	16.89			-17071.3		8437.53		0		0		0.669232	0.330768
b1	NULL	992			931	0							0	0			-13658.1		7908.71		0		0		0.633292	0.366708
b1	NULL	992			932	0							0	0			-12470.4		8497.21		0		0		0.594746	0.405254
b1	NULL	992			1044	0							0	4.6			-12814.9		7364.26		0		0		0.635056	0.364944
b1	NULL	992			1048	0							0	3.61			-11406.3		7584.79		0		0		0.600614	0.399386
b1	NULL	992			1102	0							0	0			-12516.8		7195.81		0		0		0.634965	0.365035
b1	NULL	992			1112	0							0	0			-8288.45		6683.61		0		0		0.553594	0.446406
b1	NULL	992			1315	0							0	11.88			-18272.5		7626.04		0		0		0.705542	0.294458
b1	NULL	992			1371	0							0	0			-7905.02		10902.5		0		0		0.420311	0.579689
b1	NULL	992			1373	0							0	0			-8387.73		10383.3		0		0		0.446844	0.553156
b1	NULL	992			1417	0							0	0			-8343.26		7153.27		0		0		0.538395	0.461605
b1	NULL	992			1451	0							0	0			-7576.99		6246.07		0		0		0.548141	0.451859
b1	NULL	992			1483	0							0	0.98			-18016.9		7227.41		0		0		0.713702	0.286298
b1	NULL	992			1544	0							1	28.07			-21376.7		6308.58		0		0		0.772133	0.227867
b1	NULL	992			1664	0							0	7.58			-18880.5		6127.67		0		0		0.754973	0.245027
b1	NULL	992			1668	0							0	8.22			-24911.3		6228.05		0		0		0.799994	0.200006
b1	NULL	992			1672	0							0	8.16			-21681.6		6254.29		0		0		0.77612	0.22388
b1	NULL	992			1786	0							0	1.42			-15535.2		7844.7		0		0		0.664468	0.335532
b1	NULL	992			1907	0							0	0			-12173.2		6298.84		0		0		0.659007	0.340993
b1	NULL	992			2111	0							0	0			-8120.05		6415.18		0		0		0.558646	0.441354
b1	NULL	992			2133	0							0	19.66			-16313.8		6842.85		0		0		0.704498	0.295502
b1	NULL	992			2134	0							0	21.02			-16810.5		6788.77		0		0		0.712331	0.287669
b1	NULL	992			2301	0							0	0.05			-16476.9		8276		0		0		0.665655	0.334345
b1	NULL	992			2304	0							0	0			-16926.8		8899.54		0		0		0.655409	0.344591
b1	NULL	992			2305	0							0	18.64			-15549.3		7871.79		0		0		0.663901	0.336099
b1	NULL	992			2355	0							0	7.29			-9155.12		9699.62		0		0		0.485561	0.514439
b1	NULL	992			2475	0							0	2.39			-17205.9		10187.9		0		0		0.628095	0.371905
b1	NULL	992			2561	0							0	0.13			-7656.4		6653.96		0		0		0.535025	0.464975
b1	NULL	992			2576	0							0	0			-13508.1		7391.67		0		0		0.646327	0.353673
b1	NULL	992			2577	0							0	0			-13696.6		7309.59		0		0		0.652026	0.347974
b1	NULL	992			2900	0							0	8.42			-20051.7		6791.73		0		0		0.746987	0.253013
b1	NULL	992			157	5	0.93943	0.109	0.459		-57.5		0	0.07			-14455.2		6506.04		0		0		0.689616	0.310384
b1	NULL	992			159	0							0	0.22			-15736.2		5362.11		0		0		0.745851	0.254149
b1	NULL	992			1348	0							0	0.4			-14976.8		5858.12		0		0		0.718831	0.281169
b1	NULL	992			1350	0							0	0.26			-15524.6		4972.27		0		0		0.757413	0.242587
b1	NULL	992			2470	0							0	0.49			-13364.3		7239.57		0		0		0.648631	0.351369
b1	NULL	992			178	6	0.95905	0.081	0.45		-59.9		0	24.21			-12414.2		3926.61		0		0		0.759705	0.240295
b1	NULL	992			826	0							0	16.89			-9011.35		7281.22		0		0		0.553096	0.446904
b1	NULL	992			1533	0							0	2.54			-7406.73		6052.15		0		0		0.550323	0.449677
b1	NULL	992			2019	0							1	32.15			-11410.4		4049.73		0		0		0.738052	0.261948
b1	NULL	992			2973	0							1	26.63			-10329.7		4620.03		0		0		0.690962	0.309038
b1	NULL	992			2994	0							1	26.58			-10470.2		4328.41		0		0		0.707513	0.292487
b1	NULL	992			181	9	0.96612	0.125	0.481		-68.6		0	5.65			-18342		7941.88		0		0		0.697842	0.302158
b1	NULL	992			1567	0							0	0.47			-11620.2		9483.64		0		0		0.550619	0.449381
b1	NULL	992			1580	0							0	3.66			-21920.8		7814.09		0		0		0.737208	0.262792
b1	NULL	992			2435	0							0	4.69			-22265.1		6315.82		0		0		0.77902	0.22098
b1	NULL	992			2476	0							0	15.82			-13301.3		7804		0		0		0.630235	0.369765
b1	NULL	992			2630	0							0	0			-12699.6		8588.46		0		0		0.596559	0.403441
b1	NULL	992			2633	0							0	0			-14311		8189.37		0		0		0.636033	0.363967
b1	NULL	992			2766	0							0	6.16			-22945.8		6557.93		0		0		0.777725	0.222275
b1	NULL	992			2767	0							0	6.56			-20220.6		5944.98		0		0		0.772794	0.227206
b1	NULL	992			195	2	0.96264	0.179	0.539		-46.3		1	29.98			-11209.3		5526.06		0		0		0.669798	0.330202
b1	NULL	992			350	0							1	31.01			-6388.78		3934.26		0		0		0.618886	0.381114
b1	NULL	992			201	2	0.93689	0.08	0.453		-64.9		0	5.22			-22667		4855.25		0		0		0.823588	0.176412
b1	NULL	992			475	0							0	6.3			-15482.3		4492.23		0		0		0.775103	0.224897
b1	NULL	992			230	2	0.9609	0.109	0.47		-62.4		0	0.46			-9844.62		4394.46		0		0		0.69138	0.30862
b1	NULL	992			1322	0							0	6.5			-16847.4		4462.23		0		0		0.7906	0.2094
b1	NULL	992			232	1	0.93155	0.056	0.421		-62.7		0	14.03			-30435		4572.29		0		0		0.86939	0.13061
b1	NULL	992			234	1	0.93972	0.154	0.499		-48.2		0	2.18			-8782.46		6791.39		0		0		0.563923	0.436077
b1	NULL	992			247	3	0.95151	0.053	0.439		-63.5		0	10.2			-16548.2		7953.01		0		0		0.675403	0.324597
b1	NULL	992			250	0							0	10.04			-17789.8		7970.49		0		0		0.69059	0.30941
b1	NULL	992			650	0							0	19.32			-16902		4906.29		0		0		0.775026	0.224974
b1	NULL	992			263	2	0.93563	0.085	0.461		-56.4		0	3.11			-14197.6		5808.18		0		0		0.709675	0.290325
b1	NULL	992			851	0							0	23.79			-28235.2		7166.51		0		0		0.797566	0.202434
b1	NULL	992			275	2	0.92843	0.156	0.511		-45.6		0	3.21			-20526.4		4425.05		0		0		0.822653	0.177347
b1	NULL	992			278	0							0	5.18			-23835.8		4060.86		0		0		0.854432	0.145568
b1	NULL	992			285	4	0.96644	0.097	0.454		-61.9		0	14			-14304.5		6127.07		0		0		0.700117	0.299883
b1	NULL	992			608	0							0	6.77			-10903.7		6139.53		0		0		0.639768	0.360232
b1	NULL	992			1689	0							0	1.04			-18870		8176.07		0		0		0.697699	0.302301
b1	NULL	992			2354	0							0	2.12			-16221.3		8018.42		0		0		0.669203	0.330797
b1	NULL	992			286	13	0.96681	0.111	0.462		-54.7		0	12.01			-17118.1		8468.68		0		0		0.669022	0.330978
b1	NULL	992			594	0							0	0			-9153.55		6200.24		0		0		0.596175	0.403825
b1	NULL	992			762	0							0	9.99			-15772.5		6035.9		0		0		0.723231	0.276769
b1	NULL	992			785	0							0	15.7			-25688.2		7101.19		0		0		0.783431	0.216569
b1	NULL	992			788	0							0	22.19			-28722.4		6554.2		0		0		0.814205	0.185795
b1	NULL	992			955	0							0	3.21			-13787.2		9726.29		0		0		0.586354	0.413646
b1	NULL	992			1279	0							0	0.01			-9235.82		5581.22		0		0		0.623324	0.376676
b1	NULL	992			1663	0							0	0			-11679.7		7999.59		0		0		0.593501	0.406499
b1	NULL	992			2322	0							0	8.9			-12737.8		5338.38		0		0		0.704672	0.295328
b1	NULL	992			2479	0							1	34.42			-25377.8		5899.84		0		0		0.811372	0.188628
b1	NULL	992			2632	0							0	21.79			-17242.1		8149.4		0		0		0.679051	0.320949
b1	NULL	992			2755	0							0	8.74			-13388.8		7920.29		0		0		0.628313	0.371687
b1	NULL	992			2800	0							0	18.37			-17126.8		5349.38		0		0		0.761998	0.238002
b1	NULL	992			287	5	0.96001	0.114	0.473		-54.5		0	10.58			-10200		8693.24		0		0		0.539876	0.460124
b1	NULL	992			2221	0							1	37.08			-11006.4		5855.28		0		0		0.652745	0.347255
b1	NULL	992			2224	0							1	39.07			-12892.9		5794.74		0		0		0.689916	0.310084
b1	NULL	992			2771	0							0	3.64			-9045.96		7271.88		0		0		0.55436	0.44564
b1	NULL	992			2791	0							0	19.87			-11823.6		5498.41		0		0		0.682578	0.317422
b1	NULL	992			289	2	0.93973	0.062	0.434		-63.8		0	2.52			-24398.9		4418.22		0		0		0.846681	0.153319
b1	NULL	992			291	0							0	0.13			-22257.2		4934.58		0		0		0.818527	0.181473
b1	NULL	992			298	6	0.96816	0.074	0.44		-67.6		0	7.37			-9517.12		7604.73		0		0		0.555846	0.444154
b1	NULL	992			598	0							0	6.99			-8168.06		6175.89		0		0		0.569443	0.430557
b1	NULL	992			600	0							0	8.25			-5690.6		6210.15		0		0		0.478172	0.521828
b1	NULL	992			2749	0							0	22.76			-13182.2		7717.15		0		0		0.630746	0.369254
b1	NULL	992			2751	0							0	8.18			-12557.9		7565.57		0		0		0.624043	0.375957
b1	NULL	992			2753	0							0	8.83			-13109.6		7568.65		0		0		0.633981	0.366019
b1	NULL	992			310	11	0.94258	0.032	0.409		-64.4		1	28.74			-18503.9		4338.91		0		0		0.810053	0.189947
b1	NULL	992			311	0							1	26.7			-20544		4525.02		0		0		0.819497	0.180503
b1	NULL	992			1510	0							0	22.88			-19808.8		5778.51		0		0		0.774165	0.225835
b1	NULL	992			1511	0							1	30.04			-17131.5		5309.46		0		0		0.763403	0.236597
b1	NULL	992			1513	0							1	28.39			-16713.4		5933.08		0		0		0.738013	0.261987
b1	NULL	992			1515	0							1	29.94			-22058.5		5215.94		0		0		0.808761	0.191239
b1	NULL	992			1519	0							1	30.87			-16846.5		6008.84		0		0		0.737093	0.262907
b1	NULL	992			1523	0							1	26.57			-16910.2		5760.07		0		0		0.74592	0.25408
b1	NULL	992			1524	0							1	27.01			-21633		5700.99		0		0		0.791432	0.208568
b1	NULL	992			2216	0							0	16.09			-16589.6		3983.97		0		0		0.806355	0.193645
[truncated: 52,072 more rows]

## Sheet: b) VALmS (membrane proteins)
Chess Square	Parse	Cluster ID	Unique Count	Total Count	Member Name	Similars Count	Composite Similarity	RMSD Hvy Atoms	RMSD All Atoms	RMSD Atom CB	Chi-1	stdev	InOut	Sidechain SASA	stdev SASA	foutside	Sum Hydro(-)	stdev Hydro(-)	Sum Hydro(+)	stdev Hydro(+)	Sum Polar(-)	stdev Polar(-)	Sum Polar(+)	stdev Polar(+)	fHydro(-)	fHydro(+)	fPolar(-)	fPolar(+)
a1	NULL	2	1	1			1	0	0	0	65.8	0		67.5	0	1	-6915.15	0	1321.56	0	0	0	0	0	0.839552	0.160448	0	0
a1	NULL	2			2	1	1	0	0		65.8		2	67.5			-6915.15		1321.56		0		0		0.839552	0.160448	0	0
a1	NULL	3	4	4			0.99541	0.308	0.851	0.12	25.5	66.2		23.25	25.3	0.25	-7869.78	927.06	6742.82	1403.42	0	0	0	0	0.538561	0.461439	0	0
a1	NULL	3			3	1	0.99541	0	0.002		68.6		0	14.5			-6611.09		5896.12		0		0		0.528582	0.471418	0	0
a1	NULL	3			1	1	0.99261	0.855	1.906		-88.9		0	0			-8995.59		8918.55		0		0		0.50215	0.49785	0	0
a1	NULL	3			5	1	0.99463	0.199	0.679		55.8		2	66			-7399.04		5199.54		0		0		0.587292	0.412708	0	0
a1	NULL	3			7	1	0.99487	0.176	0.818		66.5		0	12.5			-8473.42		6957.06		0		0		0.549135	0.450865	0	0
a1	NULL	4	2	2			0.99599	0.163	0.392	0.046	-87.2	12.1		21.45	17.45	0.25	-13699.6	5701.46	2622.07	322.36	0	0	0	0	0.83935	0.16065	0	0
a1	NULL	4			4	1	0.99557	0.163	0.392		-75.1		0	4			-19401		2299.71		0		0		0.894026	0.105974	0	0
a1	NULL	4			6	1	0.9964	0.163	0.392		-99.3		1	38.9			-7998.13		2944.43		0		0		0.730919	0.269081	0	0
a2	NULL	1	1	1			1	0	0	0	68.5	0		0.5	0	0	-11178.9	0	9701.66	0	0	0	0	0	0.535374	0.464626	0	0
a2	NULL	1			1	1	1	0	0		68.5		0	0.5			-11178.9		9701.66		0		0		0.535374	0.464626	0	0
a5	NULL	1	1	1			1	0	0	0	79.6	0		1.8	0	0	-14052	0	5203.05	0	0	0	0	0	0.729783	0.270217	0	0
a5	NULL	1			1	1	1	0	0		79.6		0	1.8			-14052		5203.05		0		0		0.729783	0.270217	0	0
a6	NULL	1	1	1			1	0	0	0	-84.4	0		20.7	0	0.5	-11126	0	2782.46	0	0	0	0	0	0.799944	0.200056	0	0
a6	NULL	1			1	1	1	0	0		-84.4		1	20.7			-11126		2782.46		0		0		0.799944	0.200056	0	0
a7	NULL	1	1	1			1	0	0	0	159	0		10.7	0	0	-10112.8	0	1967.13	0	0	0	0	0	0.837158	0.162842	0	0
a7	NULL	1			1	1	1	0	0		159		0	10.7			-10112.8		1967.13		0		0		0.837158	0.162842	0	0
a8	NULL	1	5	5			0.8214	0.38	0.909	0.07	52.7	81.4		40.3	19.86	0.5	-6855.2	2222.48	2141.46	430.7	0	0	0	0	0.761972	0.238028	0	0
a8	NULL	1			1	1	0.83201	0.223	0.481		68.1		2	75			-2453.84		1709.91		0		0		0.589334	0.410666	0	0
a8	NULL	1			6	1	0.80079	0.449	0.968		158.5		1	40			-7395.23		2436.2		0		0		0.752203	0.247797	0	0
a8	NULL	1			7	1	0.76768	0.236	0.606		64.4		1	29.4			-8123.38		1733.94		0		0		0.824096	0.175904	0	0
a8	NULL	1			12	1	0.7635	0.747	1.667		-93.5		0	14.9			-7974.31		2826.06		0		0		0.738337	0.261663	0	0
a8	NULL	1			23	1	0.78477	0.248	0.823		66.1		1	42.2			-8329.25		2001.19		0		0		0.806282	0.193718	0	0
a8	NULL	5	4	5			0.79415	0.274	0.593	0.207	103.3	26.2		22.26	17.03	0.5	-6567.11	4070.27	4164.49	711.44	0	0	0	0	0.611941	0.388059	0	0
a8	NULL	5			5	1	0.79748	0.216	0.416		113.9		1	22.6			-7841.64		4985.99		0		0		0.611309	0.388691	0	0
a8	NULL	5			10	2	0.7798	0.23	0.443		92.8		1	43.4			-2871.71		3311.85		0		0		0.46441	0.53559	0	0
a8	NULL	5			11	0							1	38.8			-3043.2		3309.37		0		0		0.47905	0.52095	0	0
a8	NULL	5			17	1	0.75419	0.403	0.937		147.4		2	1.3			-13867.7		4657.4		0		0		0.74859	0.25141	0	0
a8	NULL	5			20	1	0.75124	0.31	0.757		69		0	5.2			-5211.27		4557.82		0		0		0.533445	0.466555	0	0
a8	NULL	9	4	4			0.99297	0.07	0.222	0.062	64.2	2.1		6.65	5.94	0.5	-8951.8	3394.01	6151.85	2073.16	0	0	0	0	0.592691	0.407309	0	0
a8	NULL	9			9	1	0.99975	0.007	0.03		65.6		0	15.4			-5139.81		6827.22		0		0		0.429498	0.570502	0	0
a8	NULL	9			2	1	0.87405	0.109	0.196		66.3		2	2.6			-14305.6		4061.59		0		0		0.778867	0.221133	0	0
a8	NULL	9			3	1	0.92147	0.091	0.333		64		2	0			-7260.47		9243.18		0		0		0.439931	0.560069	0	0
a8	NULL	9			19	1	0.92054	0.074	0.327		60.9		0	8.6			-9101.32		4475.42		0		0		0.670361	0.329639	0	0
a8	NULL	13	2	2			0.93772	0.41	0.875	0.168	-146.8	58.7		71.15	9.15	1	-4695.11	509.7	852.96	249.2	0	0	0	0	0.84626	0.15374	0	0
a8	NULL	13			13	1	0.95041	0.41	0.874		-88.1		2	62			-5204.81		1102.15		0		0		0.825249	0.174751	0	0
a8	NULL	13			14	1	0.92503	0.41	0.875		-205.5		2	80.3			-4185.41		603.76		0		0		0.873932	0.126068	0	0
a8	NULL	15	6	6			0.97314	0.177	0.52	0.105	66.2	11.3		1.95	2.5	0.9167	-9595.66	2580.41	5580.93	2003.24	0	0	0	0	0.632267	0.367733	0	0
a8	NULL	15			15	1	0.97562	0.034	0.2		61.9		2	4.3			-8107.88		5042.62		0		0		0.616545	0.383455	0	0
a8	NULL	15			4	1	0.90793	0.389	0.785		89.4		2	0			-14199.2		4643.88		0		0		0.75355	0.24645	0	0
a8	NULL	15			8	1	0.96292	0.234	0.62		65.9		1	0			-8533.11		9489.81		0		0		0.473459	0.526541	0	0
a8	NULL	15			16	1	0.91469	0.105	0.573		54.5		2	0.9			-6356.31		4202.64		0		0		0.601983	0.398017	0	0
a8	NULL	15			18	1	0.89211	0.123	0.465		58		2	6.4			-8736.3		3444.87		0		0		0.717197	0.282803	0	0
a8	NULL	15			22	1	0.97416	0.179	0.478		67.7		2	0.1			-11641.1		6661.73		0		0		0.636028	0.363972	0	0
a8	NULL	21	1	1			1	0	0	0	-162.8	0		71.8	0	1	-5781.04	0	1527.73	0	0	0	0	0	0.790973	0.209027	0	0
a8	NULL	21			21	1	1	0	0		-162.8		2	71.8			-5781.04		1527.73		0		0		0.790973	0.209027	0	0
b1	NULL	52	33	70			0.97398	0.107	0.42	0.079	-63.3	6.7		0.74	2.68	0.2917	-7987.48	1762.52	8170.05	1576.85	0	0	0	0	0.49435	0.50565	0	0
b1	NULL	52			52	8	0.98253	0.075	0.371		-62.6		2	0			-5532.82		12154		0		0		0.312821	0.687179	0	0
b1	NULL	52			54	0							2	0			-9172.78		8880.39		0		0		0.508098	0.491902	0	0
b1	NULL	52			55	0							2	0			-5955.99		11498.9		0		0		0.341223	0.658777	0	0
b1	NULL	52			60	0							-1	0			-7408.53		10173.4		0		0		0.421373	0.578627	0	0
b1	NULL	52			95	0							2	0.2			-6369.46		9942.72		0		0		0.390473	0.609527	0	0
b1	NULL	52			96	0							2	0.1			-6423.35		9659.33		0		0		0.399395	0.600605	0	0
b1	NULL	52			182	0							1	0.2			-6980.03		9312.45		0		0		0.42842	0.57158	0	0
b1	NULL	52			279	0							0	0.1			-8093.18		10101.8		0		0		0.444803	0.555197	0	0
b1	NULL	52			3	1	0.96219	0.071	0.434		-63.7		0	0			-10975.8		6828.11		0		0		0.616482	0.383518	0	0
b1	NULL	52			5	6	0.96138	0.132	0.418		-72.3		0	0			-8809.81		7996.76		0		0		0.524188	0.475812	0	0
b1	NULL	52			6	0							0	0			-8687.94		7054.74		0		0		0.551872	0.448128	0	0
b1	NULL	52			59	0							-1	0			-7408.72		10407.7		0		0		0.415838	0.584162	0	0
b1	NULL	52			61	0							-1	0			-8816.96		9009.49		0		0		0.4946	0.5054	0	0
b1	NULL	52			62	0							-1	0			-8596.03		8942.14		0		0		0.490133	0.509867	0	0
b1	NULL	52			63	0							-1	0			-8718.88		9020.67		0		0		0.491494	0.508506	0	0
b1	NULL	52			9	5	0.96775	0.05	0.455		-60.8		0	0			-7811.32		8691.67		0		0		0.473328	0.526672	0	0
b1	NULL	52			10	0							0	0			-7748.78		8833.37		0		0		0.467296	0.532704	0	0
b1	NULL	52			185	0							0	0.1			-8254.96		7669.67		0		0		0.518377	0.481623	0	0
b1	NULL	52			242	0							0	0			-5124.88		10292.6		0		0		0.332406	0.667594	0	0
b1	NULL	52			295	0							1	0			-7124.06		11274.8		0		0		0.387201	0.612799	0	0
b1	NULL	52			31	2	0.95889	0.056	0.36		-67.3		1	0			-8778.42		7273.96		0		0		0.546861	0.453139	0	0
b1	NULL	52			33	0							1	0.1			-8916.6		7219.85		0		0		0.552575	0.447425	0	0
b1	NULL	52			44	1	0.94806	0.098	0.37		-59		0	2			-9276.25		6111.65		0		0		0.602828	0.397172	0	0
b1	NULL	52			50	1	0.94444	0.087	0.346		-60.5		0	18.8			-3881.74		7000.49		0		0		0.356704	0.643296	0	0
b1	NULL	52			69	1	0.94142	0.16	0.525		-55.6		0	2.2			-8336.48		7118.29		0		0		0.539411	0.460589	0	0
b1	NULL	52			74	2	0.94814	0.163	0.433		-72.9		1	0.1			-10334.7		7454		0		0		0.580969	0.419031	0	0
b1	NULL	52			87	0							0	0.4			-8316.99		9203.97		0		0		0.474688	0.525312	0	0
b1	NULL	52			75	8	0.96602	0.075	0.457		-58		1	0			-10384.8		8366.55		0		0		0.553815	0.446185	0	0
b1	NULL	52			76	0							1	0			-9447.13		8495.81		0		0		0.52651	0.47349	0	0
b1	NULL	52			77	0							1	0			-10340.4		8203.88		0		0		0.557605	0.442395	0	0
b1	NULL	52			78	0							1	0			-10249.9		8121.07		0		0		0.557939	0.442061	0	0
b1	NULL	52			79	0							1	0			-10303		8351.21		0		0		0.552316	0.447684	0	0
b1	NULL	52			80	0							1	0			-10259.5		7547.65		0		0		0.576146	0.423854	0	0
b1	NULL	52			81	0							1	0			-10003.1		8234.77		0		0		0.54848	0.45152	0	0
b1	NULL	52			293	0							0	0			-9970.37		11088.1		0		0		0.473461	0.526539	0	0
b1	NULL	52			85	1	0.94724	0.262	0.583		-66		0	0			-10851.7		8763.21		0		0		0.553236	0.446764	0	0
b1	NULL	52			86	1	0.95986	0.061	0.362		-64.3		0	0.5			-8685.27		7038.19		0		0		0.552377	0.447623	0	0
b1	NULL	52			90	1	0.93954	0.224	0.595		-65.6		0	8.4			-7758.22		5076.82		0		0		0.604456	0.395544	0	0
b1	NULL	52			111	3	0.96688	0.131	0.445		-54.2		1	1.3			-8213.16		7772.88		0		0		0.513771	0.486229	0	0
b1	NULL	52			112	0							0	1.4			-8013.03		6969.85		0		0		0.534812	0.465188	0	0
b1	NULL	52			213	0							0	0.9			-7307.47		6415.38		0		0		0.532504	0.467496	0	0
b1	NULL	52			114	2	0.94768	0.133	0.414		-52.2		0	0			-7591.5		7426.5		0		0		0.505493	0.494507	0	0
b1	NULL	52			115	0							0	0.3			-7873		6737.85		0		0		0.538846	0.461154	0	0
b1	NULL	52			116	3	0.95732	0.128	0.398		-71.6		0	0			-5536.02		8998.02		0		0		0.3809	0.6191	0	0
b1	NULL	52			263	0							-1	0			-6953.48		7853.88		0		0		0.469596	0.530404	0	0
b1	NULL	52			267	0							-1	0			-6879.11		8891.98		0		0		0.436185	0.563815	0	0
b1	NULL	52			118	1	0.94782	0.066	0.44		-58.2		1	0			-7933.31		9791.51		0		0		0.447582	0.552418	0	0
b1	NULL	52			136	1	0.96069	0.077	0.441		-65.7		0	0			-10651.4		7863.63		0		0		0.575284	0.424716	0	0
b1	NULL	52			138	1	0.95089	0.051	0.417		-59.6		1	0			-6247.89		9833.66		0		0		0.388513	0.611487	0	0
b1	NULL	52			151	1	0.95053	0.129	0.475		-55.6		1	0.4			-8352.46		6149.16		0		0		0.575967	0.424033	0	0
b1	NULL	52			156	1	0.94483	0.096	0.5		-64.8		0	0			-8027.2		7990.18		0		0		0.501156	0.498844	0	0
b1	NULL	52			164	1	0.95674	0.054	0.375		-65.7		2	2.5			-8115.85		6595.48		0		0		0.551673	0.448327	0	0
b1	NULL	52			171	2	0.96756	0.063	0.434		-64.4		1	0			-11148.8		4572.74		0		0		0.709141	0.290859	0	0
b1	NULL	52			172	0							0	0			-9878.35		4032.92		0		0		0.710097	0.289903	0	0
b1	NULL	52			179	1	0.95369	0.118	0.402		-54.9		1	0			-10752.5		6328.03		0		0		0.629518	0.370482	0	0
b1	NULL	52			183	2	0.95743	0.079	0.371		-58.8		1	0.1			-6535		8639.57		0		0		0.430655	0.569345	0	0
b1	NULL	52			230	0							0	0.5			-4728.56		7515.34		0		0		0.386197	0.613803	0	0
b1	NULL	52			211	5	0.97746	0.108	0.422		-52		2	0.1			-7636.22		9451.08		0		0		0.446894	0.553106	0	0
b1	NULL	52			247	0							0	0			-5503.65		8718.16		0		0		0.386987	0.613013	0	0
b1	NULL	52			251	0							0	0			-5543.75		8751.07		0		0		0.387815	0.612185	0	0
b1	NULL	52			253	0							0	0			-5732.59		9453.3		0		0		0.377495	0.622505	0	0
b1	NULL	52			255	0							0	0.1			-6044.31		9398.15		0		0		0.391408	0.608592	0	0
b1	NULL	52			244	1	0.97003	0.108	0.394		-65.3		0	0.1			-6267.62		8228.66		0		0		0.432361	0.567639	0	0
b1	NULL	52			259	1	0.96003	0.122	0.419		-55.8		0	3.8			-4746.95		7225.02		0		0		0.396505	0.603495	0	0
b1	NULL	52			260	2	0.9535	0.1	0.4		-65.9		-1	0			-8735.64		5962.67		0		0		0.59433	0.40567	0	0
b1	NULL	52			264	0							-1	0			-8228.99		6356.52		0		0		0.564189	0.435811	0	0
b1	NULL	52			270	1	0.94647	0.086	0.368		-62.5		-1	0			-7076.36		7371.29		0		0		0.489793	0.510207	0	0
b1	NULL	52			274	1	0.97877	0.113	0.413		-57		2	0			-7890.11		9144.8		0		0		0.463173	0.536827	0	0
b1	NULL	52			277	1	0.95043	0.171	0.488		-75.7		0	0			-4524.85		6067.22		0		0		0.427192	0.572808	0	0
b1	NULL	52			292	1	0.9468	0.143	0.427		-56.4		0	0			-10345.5		6983.04		0		0		0.597022	0.402978	0	0
b1	NULL	100	22	25			0.91367	0.477	1.05	0.141	-178	86.9		60.17	22.32	0.875	-6341.74	1610.17	1767.67	1086.69	0	0	0	0	0.782022	0.217978	0	0
b1	NULL	100			100	1	0.93424	0.377	0.755		-117		2	71.8			-9155.8		1382.86		0		0		0.868782	0.131218	0	0
b1	NULL	100			11	1	0.88846	0.353	0.776		-180		2	76.2			-3443.3		1036.7		0		0		0.768594	0.231406	0	0
b1	NULL	100			70	1	0.91044	0.382	0.845		-188.6		2	69			-7233.62		917.12		0		0		0.88748	0.11252	0	0
b1	NULL	100			93	1	0.85821	0.327	0.777		-177.9		2	52.1			-4230.31		3417.15		0		0		0.553165	0.446835	0	0
b1	NULL	100			94	1	0.87263	0.65	1.393		-293.3		2	62.2			-8219.87		2267.96		0		0		0.783753	0.216247	0	0
b1	NULL	100			99	1	0.92291	0.292	0.685		-154.7		2	94.3			-4720.13		986.33		0		0		0.827156	0.172844	0	0
b1	NULL	100			101	1	0.84478	0.356	0.804		-181.9		2	71.8			-5452.63		3429.32		0		0		0.6139	0.3861	0	0
b1	NULL	100			102	2	0.85474	0.366	0.798		-164.2		1	21.7			-6260.02		4539.83		0		0		0.57964	0.42036	0	0
b1	NULL	100			104	0							1	20.5			-4946.82		4547.59		0		0		0.521024	0.478976	0	0
b1	NULL	100			117	1	0.84728	0.416	0.984		-72.3		1	48.3			-7401.68		1574.26		0		0		0.824613	0.175387	0	0
b1	NULL	100			140	1	0.82591	0.531	1.087		-65.2		1	31.6			-11240.8		1857.88		0		0		0.858163	0.141837	0	0
b1	NULL	100			145	1	0.8905	0.305	0.756		-160.7		2	85.6			-5107.21		1262.14		0		0		0.801842	0.198158	0	0
b1	NULL	100			173	1	0.9225	0.398	0.798		-101.9		1	37.3			-7095.07		1220.46		0		0		0.853231	0.146769	0	0
b1	NULL	100			189	2	0.87408	0.661	1.426		-292.6		2	57.1			-7241.34		1135.83		0		0		0.864414	0.135586	0	0
b1	NULL	100			190	0							2	64.2			-6617.5		1105.76		0		0		0.856827	0.143173	0	0
b1	NULL	100			191	1	0.87339	0.623	1.384		-286		2	63.9			-6164.66		970.24		0		0		0.864015	0.135985	0	0
b1	NULL	100			192	1	0.87468	0.587	1.356		-273.1		2	74.3			-5331.89		783.85		0		0		0.871831	0.128169	0	0
b1	NULL	100			204	1	0.87532	0.514	1.142		-46.2		2	85.8			-4907.5		671.58		0		0		0.879625	0.120375	0	0
b1	NULL	100			207	1	0.90966	0.397	0.808		-153		2	71.5			-5091.62		2349.69		0		0		0.684237	0.315763	0	0
b1	NULL	100			209	2	0.85625	0.545	1.175		-51.5		2	58			-6496.42		940.34		0		0		0.873555	0.126445	0	0
b1	NULL	100			273	0							2	58.3			-6865.11		990.89		0		0		0.873868	0.126132	0	0
b1	NULL	100			218	1	0.8802	0.627	1.366		-291.3		2	60.4			-6852.5		1111.65		0		0		0.860418	0.139582	0	0
b1	NULL	100			268	1	0.8623	0.664	1.437		-292.9		-1	0			-5502.74		1976.42		0		0		0.735743	0.264257	0	0
b1	NULL	100			289	1	0.83898	0.467	1.027		-75		1	44			-6848.53		1881.15		0		0		0.784511	0.215489	0	0
b1	NULL	100			301	1	0.87431	0.631	1.435		-290.5		2	64.2			-6116.39		1834.77		0		0		0.769245	0.230755	0	0
b1	NULL	124	30	41			0.96972	0.123	0.442	0.101	-69.4	10.4		10.44	8.92	0.1585	-8950.05	3216.2	5677.14	1809.01	0	0	0	0	0.611878	0.388122	0	0
b1	NULL	124			124	4	0.99528	0.066	0.407		-71.1		0	9.1			-8800.49		6718.55		0		0		0.567077	0.432923	0	0
b1	NULL	124			126	0							0	15.2			-8733.82		5957.73		0		0		0.594479	0.405521	0	0
b1	NULL	124			128	0							0	12			-9438.14		7407.95		0		0		0.560257	0.439743	0	0
b1	NULL	124			130	0							0	5.4			-10927.7		7517.25		0		0		0.592449	0.407551	0	0
b1	NULL	124			1	1	0.91228	0.119	0.427		-63.6		0	16.3			-10312.1		2905.04		0		0		0.780207	0.219793	0	0
b1	NULL	124			4	1	0.91543	0.077	0.396		-69		0	1.6			-9876.54		6222.92		0		0		0.61347	0.38653	0	0
b1	NULL	124			15	2	0.91132	0.071	0.396		-64.6		1	0			-10424.1		5872.17		0		0		0.639662	0.360338	0	0
b1	NULL	124			17	0							1	0			-9480.64		5629.65		0		0		0.627429	0.372571	0	0
b1	NULL	124			64	1	0.93674	0.073	0.355		-65.1		0	6.1			-4261.39		8068.58		0		0		0.345612	0.654388	0	0
b1	NULL	124			65	1	0.89588	0.071	0.382		-69.9		1	30.8			-7873.53		2782.38		0		0		0.738889	0.261111	0	0
b1	NULL	124			66	1	0.92046	0.115	0.41		-62.6		1	20.2			-11062.4		3827.86		0		0		0.742929	0.257071	0	0
b1	NULL	124			67	1	0.93915	0.147	0.394		-69.9		0	9.9			-7348.32		5040.28		0		0		0.593152	0.406848	0	0
b1	NULL	124			68	2	0.94297	0.115	0.413		-76.2		0	14.1			-5860.82		6171.46		0		0		0.487091	0.512909	0	0
b1	NULL	124			71	0							0	5.8			-6797.79		6912.18		0		0		0.495828	0.504172	0	0
b1	NULL	124			73	1	0.90816	0.049	0.364		-71.2		1	20.3			-9196.35		4595.09		0		0		0.666816	0.333184	0	0
b1	NULL	124			82	1	0.91035	0.06	0.412		-64.8		1	30.9			-7393.71		2674.28		0		0		0.734378	0.265622	0	0
b1	NULL	124			103	1	0.90969	0.197	0.504		-59.8		0	3.2			-9260.36		4161.53		0		0		0.689945	0.310055	0	0
b1	NULL	124			119	1	0.92871	0.117	0.426		-60.5		0	12.2			-6219.7		9508.22		0		0		0.395456	0.604544	0	0
b1	NULL	124			122	1	0.90487	0.061	0.353		-71.5		0	19.1			-5371.24		3282.05		0		0		0.620717	0.379283	0	0
b1	NULL	124			132	3	0.95147	0.102	0.41		-70.1		0	0			-9228.63		9537.97		0		0		0.491758	0.508242	0	0
b1	NULL	124			133	0							0	2.4			-9000.68		9509.36		0		0		0.486259	0.513741	0	0
b1	NULL	124			134	0							0	0			-9007.84		9927		0		0		0.475728	0.524272	0	0
b1	NULL	124			144	1	0.92893	0.081	0.386		-69.1		0	5.9			-10050.6		4711.02		0		0		0.68086	0.31914	0	0
b1	NULL	124			148	3	0.91289	0.151	0.425		-76.4		1	23			-19896.9		5197.17		0		0		0.792893	0.207107	0	0
b1	NULL	124			149	0							1	24.9			-16244.1		4484.94		0		0		0.78364	0.21636	0	0
b1	NULL	124			150	0							1	20.4			-18335.1		4226.8		0		0		0.812658	0.187342	0	0
b1	NULL	124			157	1	0.92306	0.116	0.392		-71.7		0	14			-10408.7		5092.75		0		0		0.671466	0.328534	0	0
b1	NULL	124			184	1	0.91745	0.183	0.447		-62.5		0	18.3			-7019.58		4947.73		0		0		0.586563	0.413437	0	0
b1	NULL	124			187	1	0.92273	0.181	0.461		-82.5		0	0.8			-7615.22		4755.17		0		0		0.615601	0.384399	0	0
b1	NULL	124			203	1	0.91515	0.199	0.501		-76.5		0	4.2			-6095.44		4958.23		0		0		0.55144	0.44856	0	0
b1	NULL	124			206	1	0.90589	0.396	0.91		-124.7		2	21.6			-8330.22		4005.7		0		0		0.675282	0.324718	0	0
b1	NULL	124			220	1	0.9147	0.11	0.524		-62.4		2	3.4			-7016.88		5644.09		0		0		0.554213	0.445787	0	0
b1	NULL	124			221	2	0.9411	0.092	0.442		-71.2		0	4.5			-5582.74		5095.96		0		0		0.522792	0.477208	0	0
b1	NULL	124			222	0							0	5.5			-5742.5		5202.83		0		0		0.524653	0.475347	0	0
b1	NULL	124			240	2	0.94155	0.106	0.471		-68.2		0	18.5			-6095.11		5459.13		0		0		0.527521	0.472479	0	0
b1	NULL	124			241	0							0	16			-6315.3		5857.79		0		0		0.518792	0.481208	0	0
b1	NULL	124			271	1	0.92831	0.126	0.464		-61.7		0	7.3			-12314		5179.7		0		0		0.703911	0.296089	0	0
b1	NULL	124			278	1	0.91617	0.109	0.457		-61.4		0	0			-6243.29		6907.67		0		0		0.47474	0.52526	0	0
b1	NULL	124			280	1	0.9246	0.059	0.422		-68.4		0	0			-11491.4		4294.81		0		0		0.727939	0.272061	0	0
b1	NULL	124			300	1	0.937	0.13	0.472		-57.8		0	5			-9158.14		4904.79		0		0		0.651226	0.348774	0	0
b1	NULL	124			306	1	0.92264	0.116	0.467		-65.5		0	0			-7120.59		7607.08		0		0		0.483484	0.516516	0	0
b1	NULL	196	18	28			0.94709	0.277	0.664	0.104	-84.1	45.1		25.87	20.88	0.4464	-8530.67	2581.11	3178.76	1407.36	0	0	0	0	0.72853	0.27147	0	0
b1	NULL	196			196	1	0.97904	0.173	0.435		-65.6		0	17.9			-10832.6		2160.97		0		0		0.833689	0.166311	0	0
b1	NULL	196			14	1	0.87117	0.195	0.502		-86.3		1	38.5			-10949.6		3448.13		0		0		0.760508	0.239492	0	0
b1	NULL	196			20	1	0.89876	0.157	0.52		-72.4		0	14.5			-5413.87		3498.64		0		0		0.607446	0.392554	0	0
b1	NULL	196			49	1	0.87528	0.301	0.761		-41.1		0	2.6			-7579.16		4284.75		0		0		0.638842	0.361158	0	0
b1	NULL	196			137	1	0.88207	0.586	1.363		-171.9		1	37			-6966.65		2030.92		0		0		0.774281	0.225719	0	0
b1	NULL	196			146	2	0.87568	0.169	0.608		-75		1	47.9			-5888.21		4028.03		0		0		0.593795	0.406205	0	0
b1	NULL	196			147	0							1	38.2			-6485.7		4487.94		0		0		0.591025	0.408975	0	0
b1	NULL	196			160	1	0.86464	0.151	0.675		-69.8		1	24.2			-6913.48		2440.8		0		0		0.739071	0.260929	0	0
b1	NULL	196			174	3	0.87718	0.586	1.403		-175.4		1	32.4			-6496.23		2723.82		0		0		0.704576	0.295424	0	0
b1	NULL	196			176	0							1	41.1			-6583.26		2593.07		0		0		0.717418	0.282582	0	0
b1	NULL	196			177	0							1	33.2			-5841.43		3378.99		0		0		0.633532	0.366468	0	0
b1	NULL	196			178	1	0.93659	0.163	0.59		-57.6		1	29.8			-10788.6		3123.95		0		0		0.775458	0.224542	0	0
b1	NULL	196			194	1	0.92779	0.172	0.53		-69.8		2	7.1			-8541.86		4815.59		0		0		0.639483	0.360517	0	0
b1	NULL	196			199	1	0.91529	0.243	0.606		-56.6		1	32.3			-9635.42		2419.13		0		0		0.799318	0.200682	0	0
b1	NULL	196			215	1	0.88389	0.171	0.372		-70		1	5.5			-11134.9		2729.62		0		0		0.803122	0.196878	0	0
b1	NULL	196			224	4	0.8749	0.168	0.358		-67.7		2	62.1			-4948.38		1787.88		0		0		0.734589	0.265411	0	0
b1	NULL	196			225	0							2	62.6			-6089.6		1359.75		0		0		0.817467	0.182533	0	0
b1	NULL	196			226	0							2	67.2			-4730.6		1599.15		0		0		0.74736	0.25264	0	0
b1	NULL	196			227	0							2	65.5			-6628.78		1359.05		0		0		0.82986	0.17014	0	0
b1	NULL	196			228	1	0.86997	0.192	0.428		-79.9		2	2.9			-14224.2		4217.35		0		0		0.771313	0.228687	0	0
b1	NULL	196			243	4	0.87363	0.247	0.513		-45.8		0	2.3			-10320.9		3643.11		0		0		0.739106	0.260894	0	0
b1	NULL	196			245	0							0	3.7			-8858.22		3445.6		0		0		0.719957	0.280043	0	0
b1	NULL	196			249	0							0	3.4			-11799.3		3342.49		0		0		0.779254	0.220746	0	0
b1	NULL	196			252	0							0	5.2			-11011		3480.8		0		0		0.759809	0.240191	0	0
b1	NULL	196			275	1	0.87795	0.633	1.426		-180.3		2	1.7			-13676.3		8688.59		0		0		0.611507	0.388493	0	0
b1	NULL	196			302	2	0.89073	0.262	0.462		-72.3		0	18.6			-7555.95		2409.36		0		0		0.758225	0.241775	0	0
b1	NULL	196			303	0							0	15			-8580.11		2109.03		0		0		0.802694	0.197306	0	0
b1	NULL	196			304	1	0.89825	0.37	0.568		-55.4		0	12			-10384.4		3398.71		0		0		0.753415	0.246585	0	0
b1	NULL	219	12	16			0.95896	0.356	0.815	0.131	104.2	54.5		13.27	18.04	0.2333	-7691	1933.37	5595.31	1831.18	0	0	0	0	0.578867	0.421133	0	0
b1	NULL	219			219	1	0.96676	0.275	0.719		64.5		2	0.7			-7625.04		5107.41		0		0		0.598867	0.401133	0	0
b1	NULL	219			13	1	0.90799	0.586	1.285		204.8		0	0.3			-8757.29		4928.69		0		0		0.639873	0.360127	0	0
b1	NULL	219			26	3	0.88957	0.549	1.206		200.5		1	47.8			-4691.26		3178.31		0		0		0.596127	0.403873	0	0
b1	NULL	219			28	0							1	43.3			-4521.21		3415.92		0		0		0.569628	0.430372	0	0
b1	NULL	219			30	0							1	47.5			-4442.07		3182.77		0		0		0.582579	0.417421	0	0
b1	NULL	219			88	1	0.90882	0.349	0.725		86.9		0	0			-11265.5		8647.85		0		0		0.565726	0.434274	0	0
b1	NULL	219			123	1	0.925	0.291	0.714		81.2		0	11.1			-8485.63		4914.48		0		0		0.633251	0.366749	0	0
b1	NULL	219			135	1	0.92506	0.235	0.647		93.6		0	11.6			-8573.58		3731.21		0		0		0.696768	0.303232	0	0
b1	NULL	219			180	1	0.93342	0.282	0.639		82.5		1	25.4			-6747.4		4780.78		0		0		0.585296	0.414704	0	0
b1	NULL	219			200	2	0.96932	0.32	0.748		53.9		1	2			-7759.05		4947.01		0		0		0.610657	0.389343	0	0
b1	NULL	219			202	0							0	1.5			-7320.68		6879.91		0		0		0.515519	0.484481	0	0
b1	NULL	219			201	1	0.95465	0.334	0.74		59.8		0	2.9			-6684.13		6883.26		0		0		0.492661	0.507339	0	0
b1	NULL	219			231	1	0.9618	0.256	0.623		70.5		0	0			-7520.29		9375.95		0		0		0.445087	0.554913	0	0
b1	NULL	219			235	2	0.90873	0.278	0.619		81.9		0	1.9			-10229.8		7248.58		0		0		0.585283	0.414717	0	0
b1	NULL	219			238	0							0	3.1			-10138.9		6946.05		0		0		0.59344	0.40656	0	0
b1	NULL	219			262	1	0.92165	0.312	0.71		64		-1	0			-8294.1		5356.71		0		0		0.60759	0.39241	0	0
b1	NULL	233	20	29			0.96165	0.142	0.45	0.1	-68.3	19.5		3.14	4.33	0.0517	-9982.86	3148.49	6263.81	2008.01	0	0	0	0	0.614456	0.385544	0	0
b1	NULL	233			233	3	0.98706	0.072	0.274		-67.2		0	1.1			-15023.1		8768.84		0		0		0.631436	0.368564	0	0
b1	NULL	233			236	0							0	1.7			-13437.7		8211.3		0		0		0.620707	0.379293	0	0
b1	NULL	233			239	0							0	1.9			-12107.3		7922.78		0		0		0.604456	0.395544	0	0
b1	NULL	233			2	1	0.91484	0.074	0.54		-66.2		0	15.3			-7585.17		4536.27		0		0		0.625765	0.374235	0	0
b1	NULL	233			12	3	0.96714	0.075	0.36		-67.9		0	2.1			-6465.59		8741.04		0		0		0.425182	0.574818	0	0
b1	NULL	233			97	0							0	2.1			-6319.64		9910.76		0		0		0.389371	0.610629	0	0
b1	NULL	233			98	0							0	2.3			-5607.18		9908.08		0		0		0.361398	0.638602	0	0
b1	NULL	233			32	1	0.91661	0.078	0.564		-62.8		1	5.9			-11520.7		4260.1		0		0		0.730046	0.269954	0	0
b1	NULL	233			35	2	0.94409	0.102	0.338		-71.7		0	0.4			-8391.24		5737.13		0		0		0.593928	0.406072	0	0
b1	NULL	233			37	0							0	0.4			-8071.97		5797.06		0		0		0.582014	0.417986	0	0
b1	NULL	233			40	3	0.93242	0.107	0.335		-59.5		0	4.3			-15758.1		3773.25		0		0		0.806811	0.193189	0	0
b1	NULL	233			41	0							0	4.6			-16515.7		3554.14		0		0		0.822911	0.177089	0	0
b1	NULL	233			42	0							0	5.2			-16509.2		3143.15		0		0		0.840062	0.159938	0	0
b1	NULL	233			72	1	0.92628	0.744	1.485		-163.2		0	3.9			-7628.14		5985.2		0		0		0.560343	0.439657	0	0
b1	NULL	233			84	1	0.95241	0.058	0.445		-68.6		0	0			-12457.3		6966.09		0		0		0.641356	0.358644	0	0
b1	NULL	233			89	1	0.94339	0.246	0.512		-64.1		0	1.3			-11885		6784.69		0		0		0.636593	0.363407	0	0
b1	NULL	233			92	1	0.92636	0.062	0.521		-64.3		0	0.7			-8637.27		5414.09		0		0		0.614693	0.385307	0	0
b1	NULL	233			142	1	0.91725	0.27	0.604		-79.6		0	2.7			-7519.05		5078.47		0		0		0.596867	0.403133	0	0
b1	NULL	233			143	1	0.9125	0.059	0.36		-63.5		0	4.4			-8405.12		4734.62		0		0		0.639672	0.360328	0	0
b1	NULL	233			181	1	0.90881	0.307	0.759		-38		1	3.6			-7932.76		6176.66		0		0		0.562231	0.437769	0	0
b1	NULL	233			216	1	0.95224	0.199	0.47		-45.4		1	0			-12420.1		6687.12		0		0		0.650021	0.349979	0	0
b1	NULL	233			223	1	0.91907	0.328	0.629		-66.5		0	1.9			-8879.44		6247.8		0		0		0.586983	0.413017	0	0
b1	NULL	233			256	3	0.96972	0.068	0.287		-66.3		0	0			-8931.24		6731.68		0		0		0.570216	0.429784	0	0
b1	NULL	233			257	0							0	0			-9452.73		6232.74		0		0		0.602642	0.397358	0	0
b1	NULL	233			258	0							0	0			-9833.25		5832.02		0		0		0.62771	0.37229	0	0
b1	NULL	233			276	1	0.92156	0.125	0.334		-69.8		0	1.4			-7328.82		9163.37		0		0		0.444381	0.555619	0	0
b1	NULL	233			290	1	0.92394	0.116	0.326		-68.6		0	19.9			-7737.89		3966.48		0		0		0.661111	0.338889	0	0
b1	NULL	233			291	1	0.9345	0.099	0.305		-70.7		0	3.4			-5995.43		8884.68		0		0		0.402916	0.597084	0	0
b1	NULL	233			296	1	0.91684	0.115	0.333		-61.8		0	0.5			-11146.9		2500.76		0		0		0.816763	0.183237	0	0
b1	NULL	283	17	20			0.96356	0.365	0.831	0.118	116.2	51.8		17.66	22.02	0.25	-9465.67	2577.21	4738.25	1669.61	0	0	0	0	0.666413	0.333587	0	0
b1	NULL	283			283	2	0.98939	0.213	0.498		75.2		0	8.8			-7385.84		4156.63		0		0		0.639884	0.360116	0	0
b1	NULL	283			285	0							0	9.6			-7712.88		4333.63		0		0		0.640258	0.359742	0	0
b1	NULL	283			27	2	0.87047	0.468	0.943		160.9		0	3.9			-11198.8		5920.51		0		0		0.654161	0.345839	0	0
b1	NULL	283			29	0							0	5.2			-10943.7		5554.6		0		0		0.663323	0.336677	0	0
b1	NULL	283			53	1	0.89105	0.499	0.835		132.2		2	0.6			-8291.97		7166.2		0		0		0.536413	0.463587	0	0
b1	NULL	283			56	1	0.87889	0.604	1.362		197.4		0	17			-9237.48		3048.37		0		0		0.75188	0.24812	0	0
b1	NULL	283			57	1	0.92763	0.705	1.388		186.7		2	91.9			-11998.6		4836.15		0		0		0.712729	0.287271	0	0
b1	NULL	283			91	1	0.89667	0.238	0.617		76.3		0	2.4			-12207.8		3777.33		0		0		0.763697	0.236303	0	0
b1	NULL	283			105	2	0.92803	0.269	0.694		68.6		0	12.9			-12713.3		2522.59		0		0		0.834431	0.165569	0	0
b1	NULL	283			106	0							0	14.6			-11862.9		2532.22		0		0		0.824091	0.175909	0	0
b1	NULL	283			113	1	0.89711	0.559	1.257		187.6		1	49.4			-9045.54		2532.78		0		0		0.781248	0.218752	0	0
b1	NULL	283			120	1	0.88678	0.29	0.823		62.5		0	17.9			-6425.77		7746.52		0		0		0.453404	0.546596	0	0
b1	NULL	283			121	1	0.8895	0.581	1.23		194.8		2	51.7			-3933.29		3460.36		0		0		0.531982	0.468018	0	0
b1	NULL	283			141	1	0.88247	0.262	0.593		71.9		0	10.1			-10125.5		5720.38		0		0		0.638998	0.361002	0	0
b1	NULL	283			152	1	0.87925	0.233	0.694		80.5		0	8.9			-10879.1		3505.7		0		0		0.756291	0.243709	0	0
b1	NULL	283			153	1	0.87608	0.313	0.786		83.5		0	4.4			-6361.23		6125.84		0		0		0.509425	0.490575	0	0
b1	NULL	283			167	1	0.90121	0.166	0.646		84.9		0	16			-10916.7		3941.65		0		0		0.734718	0.265282	0	0
b1	NULL	283			212	1	0.91127	0.198	0.476		75		2	0			-14087		3843.17		0		0		0.785659	0.214341	0	0
b1	NULL	283			214	1	0.87145	0.613	1.342		198.6		1	26.8			-6356.49		6040.12		0		0		0.51276	0.48724	0	0
b1	NULL	283			282	1	0.89914	0.235	0.511		75.9		0	1.2			-7629.54		8000.18		0		0		0.488143	0.511857	0	0
b1	NULL	294	29	38			0.94678	0.2	0.58	0.121	-63.1	40.8		36.46	19.98	0.5	-9015.62	2750.38	2661.26	612.36	0	0	0	0	0.772092	0.227908	0	0
b1	NULL	294			294	1	0.97715	0.125	0.506		-75.6		1	34.1			-9132.36		2602.1		0		0		0.778251	0.221749	0	0
b1	NULL	294			7	1	0.88138	0.088	0.406		-68.3		1	47.2			-8931.97		2373.02		0		0		0.790091	0.209909	0	0
b1	NULL	294			16	2	0.94122	0.05	0.335		-63.1		1	43.5			-6579.7		2328.64		0		0		0.7386	0.2614	0	0
b1	NULL	294			18	0							1	40.7			-6594.23		2204.4		0		0		0.749461	0.250539	0	0
b1	NULL	294			21	3	0.93225	0.2	0.566		-86.1		1	37.1			-5945.29		2500.16		0		0		0.703964	0.296036	0	0
b1	NULL	294			22	0							1	36.3			-6086.98		2462.57		0		0		0.711965	0.288035	0	0
b1	NULL	294			24	0							1	36.8			-5670.6		2540.54		0		0		0.690598	0.309402	0	0
b1	NULL	294			45	1	0.9065	0.244	0.51		-74.3		2	61.6			-5602.59		2602.2		0		0		0.682844	0.317156	0	0
b1	NULL	294			46	4	0.90293	0.071	0.413		-62.8		2	63.9			-11232.1		2105.58		0		0		0.842133	0.157867	0	0
b1	NULL	294			47	0							2	66.4			-11303.7		2106.75		0		0		0.842903	0.157097	0	0
b1	NULL	294			48	0							2	68.7			-11233.2		2074.99		0		0		0.844081	0.155919	0	0
b1	NULL	294			51	0							2	69.8			-10315.5		1819.4		0		0		0.850069	0.149931	0	0
b1	NULL	294			58	1	0.90841	0.096	0.413		-64		1	21.3			-11861.9		2557.56		0		0		0.822632	0.177368	0	0
b1	NULL	294			107	3	0.88083	0.101	0.403		-60.6		0	18			-10380.5		3640.49		0		0		0.740355	0.259645	0	0
b1	NULL	294			108	0							0	13.8			-10826.6		3852.39		0		0		0.737557	0.262443	0	0
b1	NULL	294			109	0							0	15.9			-10890.1		3846.32		0		0		0.738993	0.261007	0	0
b1	NULL	294			110	1	0.89997	0.092	0.391		-63.7		1	39.3			-11572.1		2037.39		0		0		0.850297	0.149703	0	0
b1	NULL	294			154	1	0.90035	0.206	0.512		-57.6		1	20.9			-9709.65		3583.77		0		0		0.73041	0.26959	0	0
b1	NULL	294			155	1	0.89105	0.143	0.445		-68.1		0	10.2			-10902.5		2711.09		0		0		0.800855	0.199145	0	0
b1	NULL	294			158	1	0.90254	0.157	0.467		-56		2	53.7			-4960.18		1768.75		0		0		0.737142	0.262858	0	0
b1	NULL	294			163	1	0.92046	0.17	0.42		-58.4		2	51.5			-5579.98		2893.67		0		0		0.65851	0.34149	0	0
b1	NULL	294			165	1	0.88135	0.161	0.47		-59.3		1	37.2			-8922.64		2701.37		0		0		0.767604	0.232396	0	0
b1	NULL	294			166	1	0.93239	0.116	0.419		-60.4		1	35.9			-9748.71		2511.33		0		0		0.795161	0.204839	0	0
b1	NULL	294			169	1	0.88545	0.654	1.447		-162.6		1	47.8			-8508.52		2785.96		0		0		0.753334	0.246666	0	0
b1	NULL	294			170	1	0.91942	0.31	0.605		-49.5		1	33			-9265.22		2301.73		0		0		0.801008	0.198992	0	0
b1	NULL	294			175	1	0.90034	0.727	1.574		-172.5		1	42.2			-5080.33		2593.19		0		0		0.66206	0.33794	0	0
b1	NULL	294			186	1	0.89611	0.125	0.434		-66.4		0	16.3			-14843.9		3044.01		0		0		0.829828	0.170172	0	0
b1	NULL	294			188	1	0.89561	0.127	0.468		-62.5		1	48.6			-6534.2		4100.54		0		0		0.61442	0.38558	0	0
b1	NULL	294			193	1	0.88434	0.264	0.659		-86.7		2	70			-3802.08		1485.24		0		0		0.719094	0.280906	0	0
b1	NULL	294			205	1	0.8842	0.126	0.405		-60.2		2	31.9			-8888.57		3662.9		0		0		0.70817	0.29183	0	0
b1	NULL	294			229	1	0.90662	0.151	0.499		-64.7		1	44.9			-9511.62		3002.27		0		0		0.760085	0.239915	0	0
b1	NULL	294			248	2	0.88632	0.109	0.487		-72.4		0	7			-9586.7		2665.64		0		0		0.782438	0.217562	0	0
b1	NULL	294			254	0							0	6.8			-9643.11		2566.47		0		0		0.789799	0.210201	0	0
b1	NULL	294			269	1	0.87431	0.813	1.788		69.5		-1	0			-5031.47		2600.06		0		0		0.6593	0.3407	0	0
b1	NULL	294			272	1	0.90246	0.148	0.49		-52.7		1	35.3			-8654.3		2698.79		0		0		0.762286	0.237714	0	0
b1	NULL	294			281	1	0.85946	0.833	1.841		82.8		0	2.4			-13904.5		3116.06		0		0		0.816923	0.183077	0	0
b1	NULL	294			284	1	0.87955	0.227	0.553		-57.5		0	5			-15031.9		3005.21		0		0		0.833387	0.166613	0	0
b1	NULL	294			288	1	0.91051	0.184	0.523		-75.7		1	34			-10324.1		1675.47		0		0		0.860372	0.139628	0	0
b1	NULL	305	25	39			0.95841	0.119	0.433	0.093	-63.7	7.9		5.25	5.92	0.1806	-11415.3	2981.18	4864.66	1445.77	0	0	0	0	0.701188	0.298812	0	0
b1	NULL	305			305	1	0.95462	0.121	0.303		-58.2		0	0.1			-8449.74		5890.96		0		0		0.589214	0.410786	0	0
b1	NULL	305			8	1	0.89481	0.08	0.503		-65.3		0	19			-6984.87		3295.37		0		0		0.679446	0.320554	0	0
b1	NULL	305			19	1	0.93672	0.221	0.688		-65.4		1	0.1			-7694.76		5158.92		0		0		0.598643	0.401357	0	0
b1	NULL	305			23	2	0.92773	0.14	0.445		-71.7		1	0			-12041.8		6260.57		0		0		0.657936	0.342064	0	0
b1	NULL	305			25	0							0	0			-12099.6		6312.77		0		0		0.657145	0.342855	0	0
b1	NULL	305			34	4	0.95758	0.083	0.454		-61.7		0	6.4			-14925		4178.38		0		0		0.781276	0.218724	0	0
b1	NULL	305			36	0							0	6			-14065.6		4538.45		0		0		0.75605	0.24395	0	0
b1	NULL	305			38	0							0	6.9			-13577.9		4041.87		0		0		0.770605	0.229395	0	0
b1	NULL	305			265	0							-1	0			-12242.2		3570.84		0		0		0.774184	0.225816	0	0
b1	NULL	305			39	1	0.91777	0.067	0.576		-62.3		0	0.1			-16126.9		3769.1		0		0		0.810559	0.189441	0	0
b1	NULL	305			43	2	0.9458	0.136	0.477		-66.1		0	0			-15239.5		6980.57		0		0		0.685844	0.314156	0	0
b1	NULL	305			210	0							2	0.3			-15511.6		7989.99		0		0		0.660023	0.339977	0	0
b1	NULL	305			83	1	0.90696	0.112	0.302		-56.8		0	11			-9217.58		3093.82		0		0		0.748703	0.251297	0	0
b1	NULL	305			125	2	0.91795	0.109	0.548		-63.3		0	17.6			-7272.19		3702.77		0		0		0.662617	0.337383	0	0
b1	NULL	305			129	0							0	13.6			-6024.44		4534.22		0		0		0.570569	0.429431	0	0
b1	NULL	305			127	2	0.94368	0.139	0.496		-65		0	0.7			-17335.1		3739.79		0		0		0.822548	0.177452	0	0
b1	NULL	305			131	0							0	3.8			-17693.9		3290.73		0		0		0.843184	0.156816	0	0
b1	NULL	305			139	1	0.94156	0.074	0.295		-61.4		0	10			-8497.11		4628.21		0		0		0.647383	0.352617	0	0
b1	NULL	305			159	1	0.93909	0.109	0.609		-56.4		2	0.6			-13917.2		3890.12		0		0		0.781544	0.218456	0	0
b1	NULL	305			161	1	0.91979	0.169	0.627		-77.7		1	21.3			-10272.8		3048.69		0		0		0.771145	0.228855	0	0
b1	NULL	305			162	2	0.94077	0.065	0.44		-64.6		1	1.3			-14280.1		4173.71		0		0		0.77383	0.22617	0	0
b1	NULL	305			168	0							0	4.3			-14349.7		4128.1		0		0		0.776591	0.223409	0	0
b1	NULL	305			195	1	0.89928	0.236	0.734		-51.5		2	3.3			-8191.6		5007.29		0		0		0.620628	0.379372	0	0
b1	NULL	305			197	1	0.95549	0.131	0.575		-71.9		0	11			-6353.59		5406.99		0		0		0.540245	0.459755	0	0
b1	NULL	305			198	1	0.94394	0.254	0.633		-40.4		0	1.2			-8785.22		9867.13		0		0		0.470998	0.529002	0	0
b1	NULL	305			208	1	0.89833	0.113	0.488		-65		2	7.9			-11805.9		3163.68		0		0		0.788659	0.211341	0	0
b1	NULL	305			217	1	0.9101	0.079	0.562		-65.8		1	1.3			-9649.19		5340.5		0		0		0.643722	0.356278	0	0
b1	NULL	305			232	3	0.95141	0.1	0.281		-56.4		0	5.5			-10473.5		6023.77		0		0		0.634863	0.365137	0	0
b1	NULL	305			234	0							0	3.3			-10908.7		5494.81		0		0		0.665022	0.334978	0	0
b1	NULL	305			237	0							0	4.2			-10511.2		4931.85		0		0		0.680643	0.319357	0	0
b1	NULL	305			246	2	0.91262	0.116	0.323		-75.7		0	0			-10929.9		4190.01		0		0		0.722882	0.277118	0	0
b1	NULL	305			250	0							0	0.1			-9527.15		4267.34		0		0		0.690649	0.309351	0	0
b1	NULL	305			261	1	0.97003	0.079	0.264		-65.1		-1	0			-9872.46		5464		0		0		0.643725	0.356275	0	0
b1	NULL	305			266	1	0.91268	0.23	0.502		-44.4		-1	0			-14036.1		4145.58		0		0		0.771991	0.228009	0	0
b1	NULL	305			286	2	0.90549	0.189	0.347		-64.2		0	1.2			-12905.3		3714.88		0		0		0.776484	0.223516	0	0
b1	NULL	305			287	0							0	1.2			-11973.9		3828.09		0		0		0.757746	0.242254	0	0
b1	NULL	305			297	3	0.97386	0.148	0.342		-65.6		0	9.8			-10428.5		5223.04		0		0		0.666293	0.333707	0	0
b1	NULL	305			298	0							0	7.8			-10967		7244.18		0		0		0.602211	0.397789	0	0
b1	NULL	305			299	0							0	8.2			-10059.2		6190.54		0		0		0.619038	0.380962	0	0
b2	NULL	1	3	3			0.92929	0.428	0.961	0.068	-25.3	71		45.67	30.42	1	-8701.31	1706.49	3720.26	1820.59	0	0	0	0	0.7005	0.2995	0	0
b2	NULL	1			1	1	0.92885	0.448	1.013		-106.8		2	76.6			-8133.02		2470.38		0		0		0.76702	0.23298	0	0
b2	NULL	1			2	1	0.90047	0.513	1.122		66.3		2	56.1			-6954.22		2395.8		0		0		0.743765	0.256235	0	0
b2	NULL	1			3	1	0.95855	0.323	0.747		-35.4		2	4.3			-11016.7		6294.6		0		0		0.636388	0.363612	0	0
b3	NULL	2	2	2			0.96698	0.25	0.394	0.286	-172.6	4.8		43.2	5.7	0.5	-6350.67	663.53	2149.06	65.44	0	0	0	0	0.747161	0.252839	0	0
b3	NULL	2			2	1	0.96158	0.25	0.394		-177.4		1	37.5			-7014.2		2083.62		0		0		0.770976	0.229024	0	0
b3	NULL	2			19	1	0.97238	0.25	0.394		-167.8		1	48.9			-5687.14		2214.5		0		0		0.719742	0.280258	0	0
b3	NULL	3	2	4			0.97843	0.067	0.217	0.039	-173	5.9		5.83	3.55	0.25	-5796.18	193.73	6825.68	809.4	0	0	0	0	0.459218	0.540782	0	0
b3	NULL	3			3	3	0.98552	0.051	0.191		-169		0	10			-5770.88		6967.36		0		0		0.453036	0.546964	0	0
b3	NULL	3			4	0							0	6.1			-5714.33		6196.75		0		0		0.479749	0.520251	0	0
b3	NULL	3			5	0							0	7			-5587.99		6047.98		0		0		0.480234	0.519766	0	0
b3	NULL	3			10	1	0.95404	0.107	0.298		-183		2	0.2			-6111.52		8090.62		0		0		0.430324	0.569676	0	0
b3	NULL	9	4	7			0.98764	0.082	0.403	0.057	-175.7	4.9		3.34	3.84	0.4286	-8578.83	2219.64	5613.09	1710.88	0	0	0	0	0.604487	0.395513	0	0
b3	NULL	9			9	2	0.98816	0.075	0.287		-170.2		2	0.2			-6618.25		6923.76		0		0		0.48872	0.51128	0	0
b3	NULL	9			13	0							2	0			-6713.01		9098.73		0		0		0.424559	0.575441	0	0
b3	NULL	9			1	2	0.9675	0.078	0.422		-169.8		2	0			-8527.36		5526.08		0		0		0.606781	0.393219	0	0
b3	NULL	9			6	0							0	0.2			-8695.48		5200.66		0		0		0.625748	0.374252	0	0
b3	NULL	9			7	1	0.92058	0.098	0.44		-182.8		0	9.1			-13698.3		4620.74		0		0		0.747764	0.252236	0	0
b3	NULL	9			15	2	0.9331	0.063	0.52		-179.1		0	6			-7815.3		3959.91		0		0		0.663708	0.336292	0	0
b3	NULL	9			16	0							0	7.9			-7984.08		3961.78		0		0		0.668355	0.331645	0	0
b3	NULL	14	3	3			0.97886	0.098	0.407	0.089	-173.3	5.2		31.8	32.21	0.5	-6894.74	665	6942.43	1827.17	0	0	0	0	0.498277	0.501723	0	0
b3	NULL	14			14	1	0.98571	0.037	0.139		-169.5		0	18.4			-7560.46		4466.59		0		0		0.628621	0.371379	0	0
b3	NULL	14			12	1	0.90252	0.094	0.485		-169.6		2	76.2			-5986.6		7539.63		0		0		0.442592	0.557408	0	0
b3	NULL	14			24	1	0.95503	0.163	0.597		-180.7		1	0.8			-7137.15		8821.06		0		0		0.44724	0.55276	0	0
b3	NULL	18	3	4			0.99931	0.338	0.738	0.146	-128.3	41.8		32.88	8.44	0.5	-16125.1	2423.91	3255.15	691.32	0	0	0	0	0.832038	0.167962	0	0
b3	NULL	18			18	1	1	0.251	0.517		-74.2		1	21.5			-12192		3294.88		0		0		0.787247	0.212753	0	0
b3	NULL	18			17	1	0.87149	0.636	1.446		-191.6		1	28.3			-16080.3		2165.22		0		0		0.881329	0.118671	0	0
b3	NULL	18			22	2	0.87808	0.215	0.474		-123.1		1	42.8			-17871.4		3488.12		0		0		0.836695	0.163305	0	0
b3	NULL	18			23	0							1	38.9			-18356.8		4072.38		0		0		0.818434	0.181566	0	0
b3	NULL	21	5	5			0.99401	0.139	0.39	0.119	175.7	3.8		56.62	20.63	0.7	-7919.62	3552.72	1745.77	620.91	0	0	0	0	0.819379	0.180621	0	0
b3	NULL	21			21	1	0.99995	0.01	0.015		179.6		1	47			-10306.3		1224.2		0		0		0.893829	0.106171	0	0
b3	NULL	21			8	1	0.869	0.2	0.746		180.6		2	78.4			-2840.06		2049.93		0		0		0.580791	0.419209	0	0
b3	NULL	21			11	1	0.85328	0.25	0.831		170.9		1	29.5			-11252.1		2642.1		0		0		0.809841	0.190159	0	0
b3	NULL	21			20	1	0.94726	0.096	0.138		173.8		1	45.2			-10785.8		1920.71		0		0		0.848841	0.151159	0	0
b3	NULL	21			25	1	0.89844	0.139	0.219		173.7		2	83			-4413.84		891.9		0		0		0.831899	0.168101	0	0
b4	NULL	8	15	18			0.9504	0.14	0.42	0.142	-178.3	7.3		18.3	18.84	0.3333	-8780.58	3115.72	4859.13	1370.18	0	0	0	0	0.643751	0.356249	0	0
b4	NULL	8			8	1	0.96322	0.07	0.226		-179.2		1	22.7			-7174.81		6828.66		0		0		0.512359	0.487641	0	0
b4	NULL	8			1	1	0.93439	0.159	0.324		-183.7		2	10.8			-8081.7		4278		0		0		0.653875	0.346125	0	0
b4	NULL	8			2	1	0.94582	0.062	0.222		-180.2		2	33.1			-8051.01		3730		0		0		0.683389	0.316611	0	0
b4	NULL	8			9	1	0.92505	0.196	0.446		-191.2		0	14.2			-9654.46		3458.44		0		0		0.736257	0.263743	0	0
b4	NULL	8			16	1	0.91372	0.144	0.382		-173.9		1	47			-16238.7		6260.87		0		0		0.721733	0.278267	0	0
b4	NULL	8			24	2	0.89987	0.314	0.488		-170.7		0	7.5			-8503.67		5038.86		0		0		0.627923	0.372077	0	0
b4	NULL	8			25	0							0	3.4			-9314.22		5957.97		0		0		0.609881	0.390119	0	0
b4	NULL	8			48	1	0.94862	0.072	0.363		-171.7		0	10.9			-8686.15		5579.25		0		0		0.608896	0.391104	0	0
b4	NULL	8			59	1	0.93384	0.199	0.473		-167.3		1	21.3			-8373.5		4103.73		0		0		0.671102	0.328898	0	0
b4	NULL	8			82	1	0.91849	0.109	0.297		-169.1		1	46.4			-4071.65		3281.63		0		0		0.553719	0.446281	0	0
b4	NULL	8			89	1	0.94105	0.131	0.349		-191.6		1	0.5			-11494.9		3795.32		0		0		0.751781	0.248219	0	0
b4	NULL	8			109	1	0.90681	0.16	0.673		-181		2	68.4			-2803.03		4172.88		0		0		0.401816	0.598184	0	0
b4	NULL	8			110	1	0.91421	0.062	0.596		-181.5		0	7			-14122.8		2504.31		0		0		0.849384	0.150616	0	0
b4	NULL	8			112	3	0.97222	0.159	0.468		-189.1		0	2.4			-10331.8		5999.56		0		0		0.632636	0.367364	0	0
b4	NULL	8			114	0							0	3			-8895.77		6973.88		0		0		0.560552	0.439448	0	0
b4	NULL	8			115	0							0	1.6			-9583.47		5527.43		0		0		0.634209	0.365791	0	0
b4	NULL	8			118	1	0.93208	0.07	0.625		-178.4		0	2.1			-7973.4		6741.4		0		0		0.541863	0.458137	0	0
b4	NULL	8			133	1	0.92841	0.142	0.644		-173.5		1	27.1			-4695.42		3232.13		0		0		0.592291	0.407709	0	0
b4	NULL	53	18	27			0.96717	0.167	0.459	0.142	-169.7	16.7		11.77	22.98	0.4167	-8109.53	4403.08	8878.66	1984.12	0	0	0	0	0.477363	0.522637	0	0
b4	NULL	53			53	1	0.96903	0.132	0.349		-168.6		2	52.5			-13313.2		6379.54		0		0		0.676045	0.323955	0	0
b4	NULL	53			11	3	0.94665	0.105	0.342		-179.5		0	6.5			-5135.35		6860.97		0		0		0.428077	0.571923	0	0
b4	NULL	53			20	0							0	7.4			-5505.95		7069.57		0		0		0.437831	0.562169	0	0
b4	NULL	53			32	0							0	5.1			-5056.94		6713.23		0		0		0.42964	0.57036	0	0
b4	NULL	53			17	1	0.92234	0.247	0.56		-160.8		1	29.6			-22799.5		8438.73		0		0		0.729859	0.270141	0	0
b4	NULL	53			21	4	0.97358	0.13	0.392		-166.4		0	0			-5275.56		12479.8		0		0		0.297125	0.702875	0	0
b4	NULL	53			22	0							0	0			-5183.78		12671.9		0		0		0.290316	0.709684	0	0
b4	NULL	53			23	0							0	0			-5172.38		12854.8		0		0		0.286922	0.713078	0	0
b4	NULL	53			94	0							1	0			-5076.39		9938.13		0		0		0.338099	0.661901	0	0
b4	NULL	53			28	1	0.9522	0.202	0.465		-178.4		0	0			-8270.67		9680.59		0		0		0.460729	0.539271	0	0
b4	NULL	53			34	1	0.94552	0.155	0.395		-170.9		0	3.2			-5252.42		7319.15		0		0		0.417801	0.582199	0	0
b4	NULL	53			41	3	0.9843	0.086	0.3		-177.1		-1	0			-6589.51		8928.4		0		0		0.424639	0.575361	0	0
b4	NULL	53			42	0							-1	0			-6471.24		8792.56		0		0		0.42396	0.57604	0	0
b4	NULL	53			43	0							-1	0			-6522.67		8661.79		0		0		0.429562	0.570438	0	0
b4	NULL	53			44	2	0.96861	0.113	0.337		-184		2	0			-4859.19		9824.75		0		0		0.330919	0.669081	0	0
b4	NULL	53			45	0							2	0			-4872.33		9663.05		0		0		0.335205	0.664795	0	0
b4	NULL	53			46	1	0.94622	0.082	0.361		-178.1		2	0.1			-5773.63		6224.41		0		0		0.481214	0.518786	0	0
b4	NULL	53			49	1	0.95882	0.13	0.288		-176.8		0	0			-7696.58		10742.8		0		0		0.417399	0.582601	0	0
b4	NULL	53			83	2	0.94388	0.193	0.362		-179		1	0.1			-10485		9420.33		0		0		0.526743	0.473257	0	0
b4	NULL	53			84	0							0	0.1			-9915.53		8349.59		0		0		0.542867	0.457133	0	0
b4	NULL	53			86	1	0.92002	0.368	0.961		-126.6		1	30.8			-14324.3		8936.33		0		0		0.615818	0.384182	0	0
b4	NULL	53			91	1	0.96523	0.101	0.266		-169.8		1	0			-5617.12		6884.09		0		0		0.449326	0.550674	0	0
b4	NULL	53			93	1	0.96042	0.154	0.447		-168.8		1	0			-5772.56		9565.6		0		0		0.376353	0.623647	0	0
b4	NULL	53			102	1	0.92712	0.624	1.265		-106		2	60.9			-4791.63		11635		0		0		0.291699	0.708301	0	0
b4	NULL	53			106	1	0.94014	0.399	0.879		-168.3		2	0			-14701		5692.6		0		0		0.720863	0.279137	0	0
b4	NULL	53			143	1	0.93932	0.159	0.65		-179.3		0	1.5			-8342.75		6576.47		0		0		0.559195	0.440805	0	0
b4	NULL	53			161	1	0.93418	0.144	0.625		-168.4		2	84.6			-16180		9419.82		0		0		0.632036	0.367964	0	0
b4	NULL	76	12	12			0.9406	0.501	1.12	0.19	-69.8	92.4		37.5	19.64	0.5909	-9115.9	3778.29	2399.06	703.44	0	0	0	0	0.791657	0.208343	0	0
b4	NULL	76			76	1	0.96504	0.149	0.368		-49.4		1	22.8			-13446.8		1863.76		0		0		0.87827	0.12173	0	0
b4	NULL	76			15	1	0.91736	0.221	0.558		-65.4		1	37.2			-12780.9		4311.22		0		0		0.747765	0.252235	0	0
b4	NULL	76			18	1	0.88207	0.72	1.504		59.8		0	15.1			-11337.5		1916.54		0		0		0.8554	0.1446	0	0
b4	NULL	76			70	1	0.87831	0.686	1.506		-181.1		2	58.6			-3765.84		1963.6		0		0		0.657279	0.342721	0	0
b4	NULL	76			71	1	0.91992	0.19	0.547		-73.1		1	46.5			-5912.53		2562.03		0		0		0.69768	0.30232	0	0
b4	NULL	76			75	1	0.90619	0.193	0.68		-75		2	63.6			-5003.16		2007.98		0		0		0.713601	0.286399	0	0
b4	NULL	76			90	1	0.93759	0.313	0.617		-77.5		1	33.7			-14948.4		1849.3		0		0		0.889908	0.110092	0	0
b4	NULL	76			100	1	0.8853	0.792	1.669		78.9		1	22.8			-9302.35		3076.38		0		0		0.751479	0.248521	0	0
b4	NULL	76			101	1	0.91719	0.583	1.344		-158.1		1	22.6			-13364.4		2556.8		0		0		0.839409	0.160591	0	0
b4	NULL	76			132	1	0.87031	0.658	1.472		-178.4		-1	0			-5971.58		1658.36		0		0		0.782651	0.217349	0	0
b4	NULL	76			135	1	0.88287	0.705	1.521		-183.3		2	58.1			-5125.36		2382.28		0		0		0.682686	0.317314	0	0
b4	NULL	76			146	1	0.88253	0.795	1.659		64.6		1	31.5			-8431.9		2640.41		0		0		0.76153	0.23847	0	0
b4	NULL	79	12	13			0.9634	0.434	0.943	0.202	-140.2	57		19.1	15.26	0.4231	-9607.27	3207.73	4350.43	1014.41	0	0	0	0	0.688313	0.311687	0	0
b4	NULL	79			79	1	0.98766	0.409	0.787		-162.9		0	15.8			-13161.1		5357.32		0		0		0.710704	0.289296	0	0
b4	NULL	79			3	1	0.94983	0.36	0.834		-72		2	19			-14857.6		4972.44		0		0		0.749247	0.250753	0	0
b4	NULL	79			6	1	0.95215	0.35	0.812		-67.4		2	0			-14458.8		4934.71		0		0		0.745548	0.254452	0	0
b4	NULL	79			54	2	0.90313	0.342	0.787		-66.8		2	4.9			-6604.97		5783.35		0		0		0.533161	0.466839	0	0
b4	NULL	79			56	0							0	2.7			-6684.46		5435.52		0		0		0.551524	0.448476	0	0
b4	NULL	79			58	1	0.90481	0.427	0.9		-176.8		2	54.1			-4984.62		2005.87		0		0		0.713057	0.286943	0	0
b4	NULL	79			68	1	0.89091	0.458	1.021		-183.8		0	19.8			-7778.02		4364.43		0		0		0.640564	0.359436	0	0
b4	NULL	79			77	1	0.93826	0.563	1.219		-206		1	24.5			-8235.43		3674.23		0		0		0.691492	0.308508	0	0
b4	NULL	79			81	1	0.93861	0.48	1.069		-186.4		0	17.8			-10316		4577.32		0		0		0.692661	0.307339	0	0
b4	NULL	79			85	1	0.91147	0.445	0.877		-68.2		1	29.1			-7639.45		3106.95		0		0		0.710885	0.289115	0	0
b4	NULL	79			103	1	0.90819	0.545	1.15		-189.7		1	43.1			-11286.9		4767.31		0		0		0.703049	0.296951	0	0
b4	NULL	79			140	1	0.90453	0.461	1.027		-182		0	12.9			-12495.5		3636.01		0		0		0.774602	0.225398	0	0
b4	NULL	79			160	1	0.89998	0.472	1.069		-189.2		0	4.6			-6391.7		3940.08		0		0		0.618645	0.381355	0	0
b4	NULL	95	13	13			0.97092	0.44	0.999	0.136	-1.4	57.7		10.66	18.81	0.3077	-8894.96	2721.01	6428.02	1477.06	0	0	0	0	0.580498	0.419502	0	0
b4	NULL	95			95	1	0.99213	0.276	0.601		70.4		1	0.1			-7433.59		7131.46		0		0		0.510372	0.489628	0	0
b4	NULL	95			7	1	0.93268	0.553	1.286		-64.5		0	18.4			-8575.77		4178.95		0		0		0.672361	0.327639	0	0
b4	NULL	95			26	1	0.91212	0.338	0.852		69.2		0	3.1			-5176.42		9143.81		0		0		0.361476	0.638524	0	0
b4	NULL	95			29	1	0.89375	0.301	0.768		35.8		0	0			-8271.17		5161.96		0		0		0.615729	0.384271	0	0
b4	NULL	95			47	1	0.93387	0.556	1.276		-61.6		2	2.5			-10071.2		8322.1		0		0		0.547548	0.452452	0	0
b4	NULL	95			64	1	0.90012	0.595	1.238		-46.8		0	0.9			-14909.2		7818.49		0		0		0.655992	0.344008	0	0
b4	NULL	95			66	1	0.90195	0.333	0.756		60.4		2	1.4			-5511.31		6226.72		0		0		0.469526	0.530474	0	0
b4	NULL	95			67	1	0.93601	0.574	1.346		-65.4		0	17.5			-8201.75		5013.5		0		0		0.620628	0.379372	0	0
b4	NULL	95			72	1	0.91694	0.277	0.734		67.4		1	0.2			-13434.6		5727.29		0		0		0.70111	0.29889	0	0
b4	NULL	95			96	1	0.94134	0.558	1.241		-47.5		0	9.7			-10628		4760.88		0		0		0.690628	0.309372	0	0
b4	NULL	95			134	1	0.9252	0.315	0.629		56.4		2	72.4			-6373.29		6524.18		0		0		0.49415	0.50585	0	0
b4	NULL	95			141	1	0.92614	0.5	1.099		-43.3		0	5.8			-8707.72		7948.88		0		0		0.522779	0.477221	0	0
b4	NULL	95			142	1	0.92404	0.544	1.163		-48.5		0	6.6			-8340.59		5606.03		0		0		0.598037	0.401963	0	0
b4	NULL	121	7	7			0.97416	0.137	0.497	0.109	-70.6	8.2		9.46	10.61	0.3571	-7168.1	1888.71	6087.66	1827.98	0	0	0	0	0.540754	0.459246	0	0
b4	NULL	121			121	1	0.99577	0.04	0.214		-62.9		0	2.7			-6448.66		8037.98		0		0		0.445145	0.554855	0	0
b4	NULL	121			36	1	0.93858	0.098	0.479		-69.8		1	20.6			-8821.29		4522.57		0		0		0.661075	0.338925	0	0
b4	NULL	121			60	1	0.93917	0.123	0.465		-65		1	0.4			-7673.57		8717.1		0		0		0.468167	0.531833	0	0
b4	NULL	121			63	1	0.89584	0.136	0.484		-76.7		0	10.3			-9934.34		3724.93		0		0		0.727297	0.272703	0	0
b4	NULL	121			74	1	0.88435	0.257	0.621		-87.9		1	29.5			-3721.89		4166.67		0		0		0.471809	0.528191	0	0
b4	NULL	121			92	1	0.91805	0.135	0.569		-66.6		1	2.5			-5880.82		6452.56		0		0		0.476821	0.523179	0	0
b4	NULL	121			98	1	0.90927	0.174	0.648		-65.5		1	0.2			-7696.16		6991.83		0		0		0.523976	0.476024	0	0
b4	NULL	131	13	21			0.93272	0.115	0.382	0.104	178.9	8.2		35.58	17.18	0.5238	-7535.29	2900.28	2429.68	629.79	0	0	0	0	0.756178	0.243822	0	0
b4	NULL	131			131	1	0.96126	0.045	0.245		176.7		2	30.5			-5776.44		3647.92		0		0		0.612927	0.387073	0	0
b4	NULL	131			4	1	0.88641	0.244	0.693		185.2		2	25.3			-9562.54		2727.34		0		0		0.778082	0.221918	0	0
b4	NULL	131			27	1	0.84785	0.218	0.621		201		0	6.4			-8188.13		3131.84		0		0		0.723335	0.276665	0	0
b4	NULL	131			37	3	0.9418	0.113	0.521		181.5		2	62.3			-4729.16		1796.17		0		0		0.724739	0.275261	0	0
b4	NULL	131			38	0							2	63			-4518.1		1665.6		0		0		0.730647	0.269353	0	0
b4	NULL	131			39	0							2	65.5			-4485.37		1607.85		0		0		0.736125	0.263875	0	0
b4	NULL	131			78	2	0.89791	0.187	0.656		167.4		1	39.8			-5911.99		3521.21		0		0		0.626722	0.373278	0	0
b4	NULL	131			80	0							1	34.3			-7337.7		3132.22		0		0		0.700836	0.299164	0	0
b4	NULL	131			97	1	0.91655	0.08	0.442		183.6		1	43.1			-11147.5		2065.44		0		0		0.84368	0.15632	0	0
b4	NULL	131			116	1	0.88518	0.065	0.236		175.9		1	49.9			-5206.64		1611.11		0		0		0.763689	0.236311	0	0
b4	NULL	131			117	1	0.87141	0.121	0.296		172.1		0	17.4			-7574.43		2084.44		0		0		0.784194	0.215806	0	0
b4	NULL	131			120	1	0.87199	0.104	0.319		188.3		0	3.3			-11010		2633.79		0		0		0.80696	0.19304	0	0
b4	NULL	131			122	3	0.84069	0.202	0.409		168.4		1	30.7			-12056.8		2239.85		0		0		0.84333	0.15667	0	0
b4	NULL	131			123	0							1	31.7			-12161.3		1977.92		0		0		0.860111	0.139889	0	0
b4	NULL	131			124	0							1	30			-10231.3		2446.19		0		0		0.807045	0.192955	0	0
b4	NULL	131			127	1	0.85763	0.128	0.355		190.3		0	7.2			-12982.1		3189.51		0		0		0.802771	0.197229	0	0
b4	NULL	131			149	4	0.88712	0.052	0.239		173.8		1	44.8			-5088.48		2096.79		0		0		0.708182	0.291818	0	0
b4	NULL	131			151	0							1	43.1			-5444.85		1985.75		0		0		0.73276	0.26724	0	0
b4	NULL	131			153	0							1	43.6			-5187.36		2150.77		0		0		0.706905	0.293095	0	0
b4	NULL	131			156	0							1	45			-5070.76		2086.2		0		0		0.708508	0.291492	0	0
b4	NULL	131			157	1	0.87177	0.1	0.313		166.8		1	30.3			-4570.28		3225.36		0		0		0.586261	0.413739	0	0
b4	NULL	138	12	16			0.93755	0.338	0.763	0.177	-209.5	50.5		66.5	20.25	0.9062	-5725.97	2521.9	1220.78	521.4	0	0	0	0	0.824266	0.175734	0	0
b4	NULL	138			138	1	0.97478	0.296	0.532		-179.7		2	77.8			-6248.32		795.4		0		0		0.887077	0.112923	0	0
b4	NULL	138			5	1	0.90652	0.257	0.677		-172.7		2	78.5			-6146.22		1012.81		0		0		0.858527	0.141473	0	0
b4	NULL	138			13	2	0.86045	0.269	0.697		-178.6		2	58.7			-5630.32		1244.51		0		0		0.818976	0.181024	0	0
b4	NULL	138			14	0							2	51.3			-6593.37		1499.41		0		0		0.814723	0.185277	0	0
b4	NULL	138			51	2	0.83528	0.566	1.34		-300.2		1	22.8			-10562		2041.09		0		0		0.838049	0.161951	0	0
b4	NULL	138			52	0							1	23.6			-10358.1		1745.43		0		0		0.855791	0.144209	0	0
b4	NULL	138			61	1	0.89054	0.65	1.319		-298		2	80.8			-4329.65		897.44		0		0		0.82831	0.17169	0	0
b4	NULL	138			65	1	0.87937	0.221	0.652		-181.7		2	84.2			-4063.79		416.6		0		0		0.907017	0.092983	0	0
b4	NULL	138			73	1	0.84656	0.234	0.684		-184.5		2	65			-4765.8		1229.14		0		0		0.79497	0.20503	0	0
b4	NULL	138			99	1	0.85273	0.551	1.207		-291.1		2	96.8			-3149.03		1842.02		0		0		0.630935	0.369065	0	0
b4	NULL	138			104	1	0.90028	0.313	0.58		-175.2		1	47.4			-10663.1		1245.38		0		0		0.895421	0.104579	0	0
b4	NULL	138			105	2	0.85899	0.305	0.566		-178.4		2	72			-4228.08		640.96		0		0		0.86836	0.13164	0	0
b4	NULL	138			108	0							2	72.1			-3747.57		620.71		0		0		0.857905	0.142095	0	0
b4	NULL	138			129	2	0.91897	0.187	0.438		-184.3		2	76.9			-3129.24		1051.6		0		0		0.748472	0.251528	0	0
b4	NULL	138			130	0							2	76.5			-3684.9		950.57		0		0		0.794936	0.205064	0	0
b4	NULL	138			158	1	0.84486	0.231	0.488		-186.4		2	79.6			-4316.06		2299.35		0		0		0.652425	0.347575	0	0
b4	NULL	145	20	34			0.9689	0.141	0.451	0.141	-180.5	8.6		9.93	11.68	0.3382	-8451.49	2585.38	5645.71	1882.16	0	0	0	0	0.599516	0.400484	0	0
b4	NULL	145			145	1	0.9923	0.086	0.379		-178.1		0	0.3			-5093.85		5351.92		0		0		0.487647	0.512353	0	0
b4	NULL	145			10	7	0.9216	0.14	0.458		-176.8		0	19.8			-7921.97		3800.06		0		0		0.675819	0.324181	0	0
b4	NULL	145			12	0							1	22.2			-7387.88		3472.83		0		0		0.680239	0.319761	0	0
b4	NULL	145			30	0							1	25.8			-6980.52		3411.7		0		0		0.671706	0.328294	0	0
b4	NULL	145			31	0							1	23.2			-7656.3		3474.56		0		0		0.687844	0.312156	0	0
b4	NULL	145			33	0							1	26.8			-6697.67		2962.12		0		0		0.693356	0.306644	0	0
b4	NULL	145			35	0							1	26.6			-7364.02		3367.37		0		0		0.686213	0.313787	0	0
b4	NULL	145			88	0							1	20.5			-7581.88		4003.97		0		0		0.654409	0.345591	0	0
b4	NULL	145			19	1	0.91159	0.165	0.5		-188.6		0	14			-5974.63		4313.72		0		0		0.580718	0.419282	0	0
b4	NULL	145			40	1	0.92793	0.117	0.414		-187.1		2	0			-12437.3		8710.95		0		0		0.5881	0.4119	0	0
b4	NULL	145			50	1	0.90667	0.108	0.44		-177.7		0	0.7			-10136.2		6784.92		0		0		0.599027	0.400973	0	0
b4	NULL	145			55	2	0.90423	0.214	0.565		-168.1		2	1.4			-6325.98		5860.47		0		0		0.519099	0.480901	0	0
b4	NULL	145			57	0							0	2.2			-6312.9		5985.4		0		0		0.513315	0.486685	0	0
b4	NULL	145			62	1	0.89236	0.199	0.52		-172.8		1	26			-6028.94		4333.05		0		0		0.581832	0.418168	0	0
b4	NULL	145			69	2	0.9045	0.061	0.395		-180.9		0	1.4			-13328.1		4384.79		0		0		0.752452	0.247548	0	0
b4	NULL	145			87	0							1	1.9			-13197.7		5680.24		0		0		0.699107	0.300893	0	0
b4	NULL	145			107	1	0.90146	0.211	0.512		-192.2		0	10.8			-6943.64		5239.55		0		0		0.569936	0.430064	0	0
b4	NULL	145			111	2	0.92786	0.16	0.513		-193		0	1.5			-5558.18		4394.92		0		0		0.558437	0.441563	0	0
b4	NULL	145			113	0							0	1.9			-5488.39		4656.68		0		0		0.540991	0.459009	0	0
b4	NULL	145			119	1	0.90514	0.244	0.529		-177.2		0	11.2			-7824.41		7793.32		0		0		0.500995	0.499005	0	0
b4	NULL	145			125	3	0.9207	0.142	0.437		-170		0	4			-13841.8		4799.69		0		0		0.742526	0.257474	0	0
b4	NULL	145			126	0							0	3.1			-12459.9		5169		0		0		0.706789	0.293211	0	0
b4	NULL	145			128	0							0	2.8			-14088.2		5045.96		0		0		0.736285	0.263715	0	0
b4	NULL	145			136	1	0.91453	0.134	0.382		-179.1		2	0.1			-10158.4		6533.62		0		0		0.608579	0.391421	0	0
b4	NULL	145			137	1	0.92669	0.218	0.461		-180.2		2	3.8			-5527.77		10214.3		0		0		0.351147	0.648853	0	0
b4	NULL	145			139	1	0.91886	0.116	0.424		-188.8		0	9.2			-9447.03		4210.18		0		0		0.691725	0.308275	0	0
b4	NULL	145			144	1	0.89763	0.265	0.534		-194.5		2	50.7			-10050		7649.61		0		0		0.567809	0.432191	0	0
b4	NULL	145			147	2	0.90679	0.137	0.426		-190.9		1	7.8			-8829.81		6659.05		0		0		0.570075	0.429925	0	0
b4	NULL	145			148	0							0	8.5			-7776.86		6023.3		0		0		0.563534	0.436466	0	0
b4	NULL	145			150	3	0.9447	0.066	0.351		-176		1	0			-8336.44		8913.16		0		0		0.483283	0.516717	0	0
b4	NULL	145			152	0							1	0			-8042.57		8828.23		0		0		0.476715	0.523285	0	0
b4	NULL	145			154	0							1	0			-8318.4		8174.08		0		0		0.504375	0.495625	0	0
b4	NULL	145			155	1	0.90215	0.19	0.482		-197.9		1	0			-8625.77		4050.21		0		0		0.680482	0.319518	0	0
b4	NULL	145			159	1	0.9137	0.118	0.408		-170.7		0	9.5			-5607.03		7701.18		0		0		0.421321	0.578679	0	0
b5	NULL	5	13	17			0.96502	0.174	0.531	0.142	-69.3	25.9		17.69	17.55	0.375	-9646.71	2795.12	4112.33	1004.47	0	0	0	0	0.701118	0.298882	0	0
b5	NULL	5			5	2	0.98668	0.107	0.38		-57.4		1	23.3			-9361.2		4127.34		0		0		0.694011	0.305989	0	0
b5	NULL	5			7	0							1	28.7			-8476.27		3964.46		0		0		0.681332	0.318668	0	0
b5	NULL	5			1	1	0.89054	0.168	0.42		-66.9		2	3.9			-10434.3		4859.5		0		0		0.682257	0.317743	0	0
b5	NULL	5			9	2	0.89387	0.118	0.421		-61		1	31.6			-5925.78		3954.73		0		0		0.599744	0.400256	0	0
b5	NULL	5			14	0							-1	0			-5676.27		4420.76		0		0		0.562172	0.437828	0	0
b5	NULL	5			11	2	0.91396	0.253	0.563		-57.3		0	9.3			-14069.5		2574.26		0		0		0.845332	0.154668	0	0
b5	NULL	5			13	0							0	8.4			-13500.6		2563.99		0		0		0.840395	0.159605	0	0
b5	NULL	5			21	2	0.91472	0.151	0.455		-71.2		0	3.7			-12022.9		3863.84		0		0		0.756788	0.243212	0	0
b5	NULL	5			110	0							-1	0			-10939.3		4557.91		0		0		0.705889	0.294111	0	0
b5	NULL	5			22	1	0.9429	0.117	0.379		-62.5		0	9.1			-10930.3		3241.78		0		0		0.771255	0.228745	0	0
b5	NULL	5			25	1	0.9058	0.167	0.538		-53		1	26.1			-13995.8		3482.92		0		0		0.800733	0.199267	0	0
b5	NULL	5			109	1	0.9342	0.154	0.537		-64.2		-1	0			-7232.87		4023.24		0		0		0.642573	0.357427	0	0
b5	NULL	5			111	1	0.9191	0.17	0.563		-61.2		-1	0			-11669.9		4056.26		0		0		0.742069	0.257931	0	0
b5	NULL	5			112	1	0.94038	0.643	1.39		-171		-1	0			-9534.11		3542.97		0		0		0.72907	0.27093	0	0
b5	NULL	5			114	1	0.88179	0.133	0.543		-57.2		1	45.5			-6413.24		6677.23		0		0		0.489917	0.510083	0	0
b5	NULL	5			124	1	0.90697	0.096	0.504		-63.3		1	22.4			-5596.08		4053.78		0		0		0.579913	0.420087	0	0
b5	NULL	5			143	1	0.93593	0.189	0.558		-63.7		1	0.3			-8215.81		5944.62		0		0		0.580195	0.419805	0	0
b5	NULL	40	12	14			0.9795	0.206	0.537	0.199	-67.8	7.5		15.84	19.02	0.5714	-11926.4	3336.71	4413.81	1189.63	0	0	0	0	0.72988	0.27012	0	0
b5	NULL	40			40	2	0.9986	0.115	0.263		-62.7		0	7.2			-11785.6		4627.55		0		0		0.718058	0.281942	0	0
b5	NULL	40			51	0							2	4.7			-12201.8		4685.09		0		0		0.722561	0.277439	0	0
b5	NULL	40			10	1	0.87564	0.542	0.904		-78		1	27.8			-13172.2		2220.92		0		0		0.85572	0.14428	0	0
b5	NULL	40			46	1	0.89988	0.232	0.645		-67.3		1	4.4			-6584.52		5452.16		0		0		0.547038	0.452962	0	0
b5	NULL	40			58	2	0.88608	0.262	0.604		-71.9		2	1.2			-17591		5476.21		0		0		0.762598	0.237402	0	0
b5	NULL	40			59	0							2	1.2			-18133.5		5492.32		0		0		0.767529	0.232471	0	0
b5	NULL	40			60	1	0.91407	0.277	0.626		-67.9		2	11.2			-8675.24		4083.73		0		0		0.679933	0.320067	0	0
b5	NULL	40			66	1	0.91704	0.284	0.644		-56.8		1	23.6			-14587.2		2608.1		0		0		0.848325	0.151675	0	0
b5	NULL	40			68	1	0.89884	0.24	0.671		-84.8		1	0.7			-10456.9		6035.61		0		0		0.634038	0.365962	0	0
b5	NULL	40			90	1	0.89035	0.054	0.433		-68.9		0	13.4			-6102.01		5346.36		0		0		0.533003	0.466997	0	0
b5	NULL	40			115	1	0.89845	0.091	0.46		-60.9		2	76.9			-12201.9		4831.04		0		0		0.71637	0.28363	0	0
b5	NULL	40			131	1	0.89899	0.181	0.55		-57.1		0	7.7			-11230.5		4389.41		0		0		0.718985	0.281015	0	0
b5	NULL	40			148	1	0.90255	0.104	0.444		-69.5		1	20.5			-11531.5		2306.66		0		0		0.833311	0.166689	0	0
b5	NULL	40			149	1	0.91806	0.14	0.491		-69.5		1	21.2			-12715.3		4238.12		0		0		0.750013	0.249987	0	0
b5	NULL	55	11	14			0.96366	0.337	0.784	0.185	59.8	58.6		11.32	13.49	0.2273	-8091.74	1878.02	6764.34	2155.95	0	0	0	0	0.544675	0.455325	0	0
b5	NULL	55			55	1	0.97477	0.177	0.498		71.5		1	0.3			-7335.7		6952.14		0		0		0.513423	0.486577	0	0
b5	NULL	55			19	1	0.90535	0.325	0.689		73.1		0	13.1			-8518.07		5187.4		0		0		0.621509	0.378491	0	0
b5	NULL	55			33	3	0.95079	0.205	0.614		75		-1	0			-7591.43		8184.55		0		0		0.481202	0.518798	0	0
b5	NULL	55			35	0							-1	0			-7642.05		8320.94		0		0		0.478736	0.521264	0	0
b5	NULL	55			37	0							-1	0			-7370.53		8702.07		0		0		0.458577	0.541423	0	0
b5	NULL	55			45	1	0.91207	0.26	0.611		76.5		1	34			-4053.56		5192.54		0		0		0.438408	0.561592	0	0
b5	NULL	55			70	1	0.96213	0.185	0.549		63.3		0	13.3			-8695.65		7628.69		0		0		0.53268	0.46732	0	0
b5	NULL	55			71	1	0.93342	0.319	0.699		89.9		0	0			-6718.43		10560.3		0		0		0.388826	0.611174	0	0
b5	NULL	55			87	1	0.89656	0.512	1.132		155.6		0	2.6			-8790.95		6673.79		0		0		0.568451	0.431549	0	0
b5	NULL	55			120	1	0.92444	0.358	0.713		80.1		1	2.5			-7124.11		6265.78		0		0		0.532051	0.467949	0	0
b5	NULL	55			140	2	0.87532	0.748	1.574		-73.5		1	23.8			-12883.1		3288.37		0		0		0.796656	0.203344	0	0
b5	NULL	55			142	0							1	30.4			-10073.8		2569.62		0		0		0.796762	0.203238	0	0
b5	NULL	55			145	1	0.93122	0.297	0.649		74.4		0	0.1			-8850.37		9236.58		0		0		0.489324	0.510676	0	0
b5	NULL	55			147	1	0.96575	0.209	0.57		75.8		0	4.4			-7636.66		5937.93		0		0		0.56257	0.43743	0	0
b5	NULL	63	6	8			0.97627	0.422	0.953	0.112	206.2	74.1		80.54	15.36	1	-5071.81	2809.57	833.28	463.85	0	0	0	0	0.858888	0.141112	0	0
b5	NULL	63			63	1	0.99038	0.516	1.094		161.1		2	70.2			-4401.19		695.94		0		0		0.863464	0.136536	0	0
b5	NULL	63			48	3	0.8615	0.316	0.738		290.3		2	100			-2643.94		352.64		0		0		0.882319	0.117681	0	0
b5	NULL	63			49	0							2	100			-2509.72		354.51		0		0		0.876229	0.123771	0	0
b5	NULL	63			50	0							2	100			-2247.4		357.06		0		0		0.862904	0.137096	0	0
b5	NULL	63			56	1	0.87897	0.399	0.915		186.6		2	74.6			-4343.41		1211.7		0		0		0.781877	0.218123	0	0
b5	NULL	63			64	1	0.94335	0.457	0.966		183.2		2	63.6			-5405.46		881.9		0		0		0.859734	0.140266	0	0
b5	NULL	63			85	1	0.81602	0.416	0.949		185.7		2	66.2			-10559.6		1732.76		0		0		0.859038	0.140962	0	0
b5	NULL	63			108	1	0.8244	0.65	1.486		65.3		2	69.7			-8463.75		1079.74		0		0		0.886861	0.113139	0	0
b5	NULL	81	19	31			0.9601	0.127	0.411	0.122	-63	5.4		11.58	9.81	0.1607	-8804.73	2117.37	5775.12	1914.17	0	0	0	0	0.603897	0.396103	0	0
b5	NULL	81			81	1	0.97921	0.189	0.445		-65		0	18.3			-8638.96		5355.92		0		0		0.617294	0.382706	0	0
b5	NULL	81			3	1	0.93152	0.142	0.433		-68		2	0.6			-8318.44		8627.44		0		0		0.490883	0.509117	0	0
b5	NULL	81			4	2	0.90817	0.18	0.429		-68.6		1	21.6			-8316.79		3745.21		0		0		0.689503	0.310497	0	0
b5	NULL	81			6	0							1	20.9			-7816.63		3872.87		0		0		0.668688	0.331312	0	0
b5	NULL	81			8	1	0.93746	0.191	0.431		-58.1		1	23.7			-6087.21		5469.16		0		0		0.526741	0.473259	0	0
b5	NULL	81			16	1	0.9382	0.139	0.39		-63.2		0	17.2			-12450		3584.92		0		0		0.77643	0.22357	0	0
b5	NULL	81			17	5	0.93365	0.064	0.503		-61.9		0	0			-6597.12		7630.35		0		0		0.463689	0.536311	0	0
b5	NULL	81			18	0							0	0			-6191.25		8495.65		0		0		0.421549	0.578451	0	0
b5	NULL	81			34	0							-1	0			-7188.7		10167		0		0		0.414197	0.585803	0	0
b5	NULL	81			36	0							-1	0			-7173.08		9798.17		0		0		0.422661	0.577339	0	0
b5	NULL	81			38	0							-1	0			-6952.87		9940.49		0		0		0.411574	0.588426	0	0
b5	NULL	81			20	1	0.94493	0.162	0.42		-70.4		0	16.4			-11227.4		4401.44		0		0		0.718377	0.281623	0	0
b5	NULL	81			26	1	0.92787	0.106	0.375		-65.9		1	29.4			-14239.2		4423.5		0		0		0.762977	0.237023	0	0
b5	NULL	81			29	3	0.96986	0.127	0.525		-59		0	7.9			-7957.96		5891.59		0		0		0.574601	0.425399	0	0
b5	NULL	81			30	0							0	6.9			-8318.05		5547		0		0		0.599929	0.400071	0	0
b5	NULL	81			31	0							0	7.8			-8057.31		6192.24		0		0		0.565443	0.434557	0	0
b5	NULL	81			65	1	0.93834	0.138	0.547		-49.2		0	3.8			-12158.5		5363.68		0		0		0.693891	0.306109	0	0
b5	NULL	81			67	1	0.93002	0.133	0.372		-69.2		1	0.1			-10767.1		6812.42		0		0		0.612479	0.387521	0	0
b5	NULL	81			73	1	0.93223	0.067	0.34		-60		1	29.2			-6187.81		3537.65		0		0		0.636249	0.363751	0	0
b5	NULL	81			99	4	0.9418	0.131	0.379		-69.5		0	7			-8041.28		3998.47		0		0		0.667894	0.332106	0	0
b5	NULL	81			100	0							0	5.9			-7933.58		3750.75		0		0		0.678993	0.321007	0	0
b5	NULL	81			101	0							0	6			-8330.28		4272.49		0		0		0.660988	0.339012	0	0
b5	NULL	81			102	0							0	5.6			-7566.31		4080.18		0		0		0.649664	0.350336	0	0
b5	NULL	81			106	1	0.92199	0.212	0.451		-56.2		1	25.2			-8039.51		6095.2		0		0		0.568778	0.431222	0	0
b5	NULL	81			116	2	0.93646	0.204	0.433		-66.2		0	11.6			-12478.6		5512.68		0		0		0.693591	0.306409	0	0
b5	NULL	81			117	0							0	12.1			-11885.4		5634.2		0		0		0.678406	0.321594	0	0
b5	NULL	81			128	2	0.91658	0.161	0.446		-52.8		0	0.7			-10602.8		5888.49		0		0		0.642932	0.357068	0	0
b5	NULL	81			129	0							0	1			-10500.8		5842.48		0		0		0.642514	0.357486	0	0
b5	NULL	81			130	1	0.9367	0.072	0.328		-68.8		0	19.1			-7123.07		5187.14		0		0		0.578631	0.421369	0	0
b5	NULL	81			144	1	0.93627	0.097	0.348		-63.5		0	12.6			-8296.27		6452.91		0		0		0.56249	0.43751	0	0
b5	NULL	81			151	1	0.92759	0.145	0.396		-57.6		0	13.5			-7504.53		3457.1		0		0		0.684618	0.315382	0	0
b5	NULL	88	14	20			0.96181	0.188	0.427	0.134	-170.1	26		9.36	9.44	0.1	-9540.18	2619.13	5153.45	1532.15	0	0	0	0	0.649273	0.350727	0	0
b5	NULL	88			88	1	0.98861	0.257	0.467		-153		0	0.3			-9368.36		4052.65		0		0		0.698037	0.301963	0	0
b5	NULL	88			23	1	0.88306	0.672	1.578		-70		1	34			-7032.24		4379.65		0		0		0.61622	0.38378	0	0
b5	NULL	88			27	1	0.91704	0.129	0.59		-162.4		1	27.1			-12067.2		3684.93		0		0		0.766067	0.233933	0	0
b5	NULL	88			41	1	0.92436	0.134	0.758		-161.4		0	1			-6099.89		7432.61		0		0		0.450759	0.549241	0	0
b5	NULL	88			47	1	0.87865	0.094	0.628		-174		0	5.3			-12297		3480.44		0		0		0.779405	0.220595	0	0
b5	NULL	88			74	3	0.91393	0.132	0.2		-168		1	0			-13162.3		5526.51		0		0		0.704287	0.295713	0	0
b5	NULL	88			77	0							0	0			-13262.7		5450.74		0		0		0.708726	0.291274	0	0
b5	NULL	88			83	0							0	0			-15157.5		5521.78		0		0		0.73298	0.26702	0	0
b5	NULL	88			75	2	0.89656	0.194	0.347		-190.4		0	11.8			-6643.42		5052.64		0		0		0.568005	0.431995	0	0
b5	NULL	88			78	0							0	11			-6793.71		5404.2		0		0		0.556957	0.443043	0	0
b5	NULL	88			76	3	0.93215	0.168	0.328		-190.9		0	10.6			-10052.1		3562.56		0		0		0.73833	0.26167	0	0
b5	NULL	88			79	0							0	11.5			-10037		3889.26		0		0		0.720725	0.279275	0	0
b5	NULL	88			84	0							0	11.1			-10101		3499.46		0		0		0.742695	0.257305	0	0
b5	NULL	88			89	1	0.88679	0.129	0.252		-186.1		1	24.6			-8417.63		4090.93		0		0		0.67295	0.32705	0	0
b5	NULL	88			93	1	0.94649	0.122	0.175		-177		0	10.4			-8543.16		7727.88		0		0		0.525053	0.474947	0	0
b5	NULL	88			94	2	0.91623	0.281	0.452		-164.5		0	5.4			-11568.2		4758		0		0		0.708567	0.291433	0	0
b5	NULL	88			95	0							0	3.3			-9603.2		5285.41		0		0		0.645003	0.354997	0	0
b5	NULL	88			104	1	0.93212	0.14	0.27		-182.6		0	0			-7003.51		8635.19		0		0		0.447832	0.552168	0	0
b5	NULL	88			126	1	0.92419	0.234	0.529		-184.4		0	14.3			-5819.98		7654.83		0		0		0.431916	0.568084	0	0
b5	NULL	88			141	1	0.90535	0.114	0.149		-172.8		0	5.5			-7773.48		3979.39		0		0		0.661411	0.338589	0	0
b5	NULL	113	15	21			0.96171	0.137	0.335	0.136	-64.3	6.5		1.93	3.23	0.075	-7384.84	1050.95	5961.85	1387.91	0	0	0	0	0.553309	0.446691	0	0
b5	NULL	113			113	1	0.98132	0.111	0.224		-61.7		-1	0			-8026.95		6207.72		0		0		0.563901	0.436099	0	0
b5	NULL	113			12	1	0.94689	0.122	0.692		-63.8		0	3.1			-6644.96		7874.77		0		0		0.45765	0.54235	0	0
b5	NULL	113			24	1	0.96867	0.211	0.725		-60.1		1	0.7			-7269.24		9285.63		0		0		0.4391	0.5609	0	0
b5	NULL	113			42	2	0.93423	0.169	0.614		-57.4		0	0			-7999.13		4416.98		0		0		0.644254	0.355746	0	0
b5	NULL	113			43	0							0	0			-8048.34		4271.63		0		0		0.653276	0.346724	0	0
b5	NULL	113			61	1	0.92371	0.147	0.356		-61.6		0	2			-8305.78		4623.43		0		0		0.642404	0.357596	0	0
b5	NULL	113			72	1	0.92329	0.173	0.629		-76.2		0	3.8			-8311.42		6014.73		0		0		0.580157	0.419843	0	0
b5	NULL	113			103	1	0.92404	0.238	0.359		-68.6		0	2.5			-6860.12		7655.15		0		0		0.472614	0.527386	0	0
b5	NULL	113			105	1	0.93645	0.066	0.186		-59.1		0	0			-8200.77		4167.62		0		0		0.663043	0.336957	0	0
b5	NULL	113			107	1	0.91645	0.125	0.193		-68.4		0	13.8			-10108.4		3831.52		0		0		0.725139	0.274861	0	0
b5	NULL	113			118	1	0.93407	0.2	0.317		-58.4		0	6.2			-7124.85		6939.83		0		0		0.506577	0.493423	0	0
b5	NULL	113			121	1	0.956	0.103	0.226		-58		1	3			-7029.51		6109.68		0		0		0.535003	0.464997	0	0
b5	NULL	113			125	1	0.92186	0.117	0.222		-62.1		1	0			-8757.61		7060.75		0		0		0.553636	0.446364	0	0
b5	NULL	113			127	1	0.97847	0.05	0.135		-67.5		0	2.5			-7971.73		7459.61		0		0		0.516594	0.483406	0	0
b5	NULL	113			133	6	0.91882	0.088	0.189		-72.2		0	0.2			-6178.49		5197.43		0		0		0.54312	0.45688	0	0
b5	NULL	113			134	0							0	0			-6376.37		5744.89		0		0		0.526048	0.473952	0	0
b5	NULL	113			135	0							0	0			-6740.67		6290.85		0		0		0.517259	0.482741	0	0
b5	NULL	113			137	0							0	0			-5899.35		5630.41		0		0		0.511663	0.488337	0	0
b5	NULL	113			138	0							0	0.2			-5961.46		6183.79		0		0		0.490847	0.509153	0	0
b5	NULL	113			139	0							0	0.5			-6056.09		5911.46		0		0		0.506043	0.493957	0	0
b5	NULL	113			136	1	0.91321	0.299	0.48		-49.2		0	0			-7210.54		4321.08		0		0		0.625284	0.374716	0	0
b5	NULL	122	10	11			0.93649	0.309	0.734	0.134	-53.8	37.9		48.51	14.52	0.9091	-7006.29	1976.29	2216.69	772.68	0	0	0	0	0.759656	0.240344	0	0
b5	NULL	122			122	1	0.94504	0.563	1.278		65		2	58			-6188.88		1363.95		0		0		0.819412	0.180588	0	0
b5	NULL	122			2	1	0.91629	0.267	0.554		-62.6		2	65.3			-5085.93		2299.65		0		0		0.68863	0.31137	0	0
b5	NULL	122			15	1	0.9069	0.302	0.713		-72		2	74.1			-8976.94		1201.83		0		0		0.881928	0.118072	0	0
b5	NULL	122			28	1	0.91793	0.278	0.696		-71.1		1	40.8			-11515		3802.34		0		0		0.751762	0.248238	0	0
b5	NULL	122			53	2	0.95195	0.247	0.55		-63.6		2	38.1			-8282.28		2162.07		0		0		0.792991	0.207009	0	0
b5	NULL	122			54	0							2	36.7			-8353.32		2218.78		0		0		0.790129	0.209871	0	0
b5	NULL	122			57	1	0.87976	0.383	0.84		-64.1		2	23.3			-6849.23		2628.56		0		0		0.722661	0.277339	0	0
b5	NULL	122			62	1	0.90578	0.312	0.66		-72.4		2	37.9			-5594.13		2983.73		0		0		0.652159	0.347841	0	0
b5	NULL	122			91	1	0.87044	0.285	0.75		-64.5		2	54.1			-4611.35		1446.64		0		0		0.761201	0.238799	0	0
b5	NULL	122			119	1	0.92741	0.263	0.741		-58.1		1	43.4			-6204.26		2817.31		0		0		0.687714	0.312286	0	0
b5	NULL	122			123	1	0.88121	0.287	0.781		-68.6		2	61.9			-5407.89		1458.78		0		0		0.787556	0.212444	0	0
b5	NULL	150	12	15			0.93807	0.475	0.968	0.231	118.3	72.8		19.05	13.56	0.2667	-7873.27	1924.65	2817.79	1049.93	0	0	0	0	0.736435	0.263565	0	0
b5	NULL	150			150	1	0.97599	0.445	0.965		82.9		0	4.4			-7713.1		3544.99		0		0		0.685116	0.314884	0	0
b5	NULL	150			32	1	0.92815	0.715	1.34		63.2		1	20.4			-4427.08		5728.02		0		0		0.435946	0.564054	0	0
b5	NULL	150			39	1	0.8915	0.438	0.97		87.2		1	25.5			-8105.37		2762.42		0		0		0.745816	0.254184	0	0
b5	NULL	150			44	1	0.83919	0.773	1.569		-64.7		1	32.8			-7246.25		1967.89		0		0		0.786427	0.213573	0	0
b5	NULL	150			52	1	0.89719	0.623	1.138		79.5		2	40.8			-5422.87		3294.56		0		0		0.622072	0.377928	0	0
b5	NULL	150			69	1	0.87416	0.698	1.382		60.5		0	17.6			-10305.2		3932.73		0		0		0.723786	0.276214	0	0
b5	NULL	150			80	2	0.86506	0.333	0.65		184		0	6.9			-8631.2		3057.77		0		0		0.738406	0.261594	0	0
b5	NULL	150			82	0							0	7.2			-6789.09		3037.36		0		0		0.6909	0.3091	0	0
b5	NULL	150			86	1	0.84391	0.396	0.984		191.7		2	51.2			-11024.3		1882.49		0		0		0.854147	0.145853	0	0
b5	NULL	150			92	1	0.88969	0.446	0.975		77.3		0	8.3			-4154.92		2565.88		0		0		0.618218	0.381782	0	0
b5	NULL	150			96	3	0.86634	0.407	0.774		189.2		1	20.5			-8405.58		1681.63		0		0		0.833291	0.166709	0	0
b5	NULL	150			97	0							0	18.1			-8566.34		1745.01		0		0		0.830768	0.169232	0	0
b5	NULL	150			98	0							0	18.7			-8566.89		1741.42		0		0		0.831066	0.168934	0	0
b5	NULL	150			132	1	0.94279	0.441	0.974		81.4		0	0			-9192.14		3231.83		0		0		0.739871	0.260129	0	0
b5	NULL	150			146	1	0.8668	0.322	0.662		186		0	13.4			-9548.64		2092.86		0		0		0.820224	0.179776	0	0
b6	NULL	1	11	15			0.98001	0.113	0.428	0.092	-66.8	5.9		2.68	4.36	0.5	-8216.91	1411.4	7110.03	1120.32	0	0	0	0	0.536109	0.463891	0	0
b6	NULL	1			1	1	0.95943	0.105	0.462		-60.3		0	0			-10039		8391.06		0		0		0.544708	0.455292	0	0
b6	NULL	1			4	1	0.92317	0.091	0.481		-70.3		1	0			-10567.4		5703.83		0		0		0.649452	0.350548	0	0
b6	NULL	1			8	1	0.92414	0.055	0.433		-63.8		0	2.8			-6720.96		7741.11		0		0		0.46473	0.53527	0	0
b6	NULL	1			13	1	0.95539	0.182	0.535		-70.6		2	0			-6665.46		9111.28		0		0		0.422487	0.577513	0	0
b6	NULL	1			16	1	0.91672	0.121	0.458		-62.3		0	16.5			-6460.82		7502.68		0		0		0.462693	0.537307	0	0
b6	NULL	1			18	1	0.93468	0.321	0.639		-67		0	7.8			-10359.9		4754.35		0		0		0.685439	0.314561	0	0
b6	NULL	1			24	5	0.9856	0.071	0.466		-65.2		2	1			-8685.86		8330.79		0		0		0.510433	0.489567	0	0
b6	NULL	1			70	0							1	0.1			-8518.95		7329.55		0		0		0.537524	0.462476	0	0
b6	NULL	1			71	0							1	0.1			-7979.96		7309.53		0		0		0.521925	0.478075	0	0
b6	NULL	1			72	0							1	0.1			-7849.79		6832.94		0		0		0.534627	0.465373	0	0
b6	NULL	1			73	0							1	0.1			-7930.79		6872.69		0		0		0.535738	0.464262	0	0
b6	NULL	1			27	1	0.93529	0.054	0.428		-58.8		2	3.3			-7857.29		8036.17		0		0		0.494373	0.505627	0	0
b6	NULL	1			33	1	0.93016	0.287	0.671		-83.3		0	2.1			-7348.25		6582.26		0		0		0.527493	0.472507	0	0
b6	NULL	1			51	1	0.92938	0.142	0.533		-62.5		2	0.4			-6232.86		5835.24		0		0		0.516474	0.483526	0	0
b6	NULL	1			66	1	0.90606	0.117	0.317		-74.2		2	5.9			-10036.4		6316.94		0		0		0.613722	0.386278	0	0
b6	NULL	20	6	7			0.94074	0.43	0.916	0.174	-150.2	70.3		30.27	19.55	0.7857	-7330.45	1593.84	3139.18	1281.54	0	0	0	0	0.700163	0.299837	0	0
b6	NULL	20			20	1	0.95035	0.402	0.951		-172.2		0	8.5			-8372.04		3672.34		0		0		0.695099	0.304901	0	0
b6	NULL	20			26	1	0.90275	0.477	0.984		-157.2		2	28.4			-7994.69		2123.57		0		0		0.790125	0.209875	0	0
b6	NULL	20			37	1	0.86114	0.394	0.904		-162.5		2	63.7			-4179.03		3133.2		0		0		0.571512	0.428488	0	0
b6	NULL	20			46	1	0.88665	0.348	0.705		-115.7		1	38			-6457.59		4381.33		0		0		0.595778	0.404222	0	0
b6	NULL	20			55	2	0.94929	0.31	0.678		-70.1		2	33.2			-8633.46		1955.09		0		0		0.815358	0.184642	0	0
b6	NULL	20			57	0							2	40.1			-6544.06		1464.51		0		0		0.817132	0.182868	0	0
b6	NULL	20			65	1	0.90331	0.791	1.582		-295.5		2	0			-9132.29		5244.22		0		0		0.635223	0.364777	0	0
b6	NULL	23	7	8			0.97821	0.414	0.925	0.229	-184.3	68.6		73.16	13.96	1	-4504.5	1799.04	1050.25	439.65	0	0	0	0	0.810928	0.189072	0	0
b6	NULL	23			23	1	0.99522	0.215	0.357		-162.7		2	69.9			-3823.84		699.51		0		0		0.845356	0.154644	0	0
b6	NULL	23			17	1	0.90581	0.615	1.329		-74.9		2	58.9			-8009.67		1077.03		0		0		0.881472	0.118528	0	0
b6	NULL	23			38	2	0.86339	0.169	0.619		-159.1		2	78.3			-2887.93		1567.77		0		0		0.648143	0.351857	0	0
b6	NULL	23			40	0							2	71.2			-5188.97		1443.03		0		0		0.782414	0.217586	0	0
b6	NULL	23			39	1	0.8859	0.366	0.658		-157.2		2	88			-3459.28		1213.8		0		0		0.740257	0.259743	0	0
b6	NULL	23			50	1	0.8764	0.085	0.438		-160.9		2	100			-2916.03		399.74		0		0		0.879443	0.120557	0	0
b6	NULL	23			74	1	0.82459	0.833	1.775		-286.5		2	58.7			-3118.63		1522.91		0		0		0.671896	0.328104	0	0
b6	NULL	23			75	1	0.85903	0.783	1.803		-297.4		2	60.3			-6631.64		478.23		0		0		0.932737	0.0672628	0	0
b6	NULL	29	7	7			0.94702	0.311	0.791	0.156	-34.7	58.9		27.17	17.73	0.5	-8418.82	1554.09	4458.66	641.31	0	0	0	0	0.653763	0.346237	0	0
b6	NULL	29			29	1	0.95348	0.043	0.266		-67.6		1	28.8			-7480.3		3505.03		0		0		0.680935	0.319065	0	0
b6	NULL	29			2	1	0.94618	0.117	0.521		-64.4		1	46.8			-9559.78		4065.84		0		0		0.701603	0.298397	0	0
b6	NULL	29			9	1	0.91863	0.157	0.438		-72.6		1	39.7			-8549.91		3781.23		0		0		0.693359	0.306641	0	0
b6	NULL	29			31	1	0.86067	0.732	1.653		50.9		0	13			-10809.9		5083.44		0		0		0.680152	0.319848	0	0
b6	NULL	29			44	1	0.89436	0.853	1.796		64.3		1	27.6			-7167.1		5216.74		0		0		0.578746	0.421254	0	0
b6	NULL	29			52	1	0.94322	0.196	0.463		-86.3		2	7.1			-9462.54		4474.35		0		0		0.678956	0.321044	0	0
b6	NULL	29			64	1	0.95114	0.079	0.398		-67.2		-1	0			-5902.22		5084		0		0		0.537238	0.462762	0	0
b6	NULL	34	7	8			0.95246	0.138	0.443	0.136	-69	4.6		41.3	28.96	0.6875	-8882.21	3814.12	2656.53	840.38	0	0	0	0	0.769773	0.230227	0	0
b6	NULL	34			34	1	0.97587	0.064	0.236		-69.7		1	44.4			-7308.91		2699.13		0		0		0.730304	0.269696	0	0
b6	NULL	34			6	1	0.8829	0.214	0.533		-69.5		2	72.7			-5756.29		1719.59		0		0		0.769982	0.230018	0	0
b6	NULL	34			21	2	0.89919	0.102	0.544		-71.7		2	73.1			-5461.17		1848.66		0		0		0.747099	0.252901	0	0
b6	NULL	34			22	0							2	75.5			-5533		1794.87		0		0		0.755063	0.244937	0	0
b6	NULL	34			43	1	0.8925	0.145	0.543		-74.2		0	8.2			-14280.3		2333.94		0		0		0.859522	0.140478	0	0
b6	NULL	34			47	1	0.88721	0.09	0.489		-65.5		0	0.6			-16033		3242.62		0		0		0.831777	0.168223	0	0
b6	NULL	34			49	1	0.94501	0.132	0.314		-75.5		2	42.5			-7920.27		3431.35		0		0		0.697722	0.302278	0	0
b6	NULL	34			59	1	0.9502	0.243	0.628		-65.3		2	13.4			-8764.73		4182.07		0		0		0.67698	0.32302	0	0
b6	NULL	41	4	4			0.9753	0.192	0.511	0.127	-74.7	8		21.1	8.78	0.25	-9259.45	2803.43	4286.21	1448.77	0	0	0	0	0.683573	0.316427	0	0
b6	NULL	41			41	1	0.99347	0.028	0.111		-76.4		1	33.6			-13413.3		3817.07		0		0		0.778468	0.221532	0	0
b6	NULL	41			7	1	0.87107	0.516	0.899		-86.2		0	12.7			-10040.9		6723.82		0		0		0.598931	0.401069	0	0
b6	NULL	41			28	1	0.93095	0.14	0.458		-63.9		1	25.1			-5957.15		2917.07		0		0		0.671287	0.328713	0	0
b6	NULL	41			45	1	0.88225	0.083	0.577		-72.2		0	13			-7626.47		3686.89		0		0		0.674112	0.325888	0	0
b6	NULL	48	5	8			0.96058	0.415	0.835	0.213	-111.7	81.2		49.9	19.82	0.8125	-6441.43	3776.35	1394.9	215.89	0	0	0	0	0.821996	0.178004	0	0
b6	NULL	48			48	1	0.91182	0.522	1.201		-75.9		2	82			-2619.6		1349.96		0		0		0.659922	0.340078	0	0
b6	NULL	48			14	1	0.85609	0.391	0.765		-158		0	11.9			-15383.2		1267.83		0		0		0.923859	0.0761412	0	0
b6	NULL	48			15	1	0.86848	0.844	1.767		77		1	34.2			-4355.41		1679.36		0		0		0.721719	0.278281	0	0
b6	NULL	48			60	4	0.98147	0.212	0.368		-167.1		2	59.6			-4984		1072.1		0		0		0.822972	0.177028	0	0
b6	NULL	48			61	0							2	60			-4775.04		1355.9		0		0		0.778843	0.221157	0	0
b6	NULL	48			62	0							2	54.6			-5803.42		1401.42		0		0		0.805489	0.194511	0	0
b6	NULL	48			63	0							2	58.4			-4614.43		1779.5		0		0		0.721689	0.278311	0	0
b6	NULL	48			69	1	0.83815	0.828	1.532		-71		2	38.5			-8996.33		1253.09		0		0		0.87774	0.12226	0	0
b6	NULL	53	6	6			0.97585	0.279	0.677	0.109	-194.6	46.9		33.08	33.89	0.9167	-6733.34	2518.46	5860.34	1255.16	0	0	0	0	0.53466	0.46534	0	0
b6	NULL	53			53	1	0.99282	0.049	0.102		-160.1		2	0			-9928.03		5623.79		0		0		0.638384	0.361616	0	0
b6	NULL	53			10	1	0.87672	0.342	0.911		-199.9		2	79.3			-9659.75		6409.32		0		0		0.601139	0.398861	0	0
b6	NULL	53			25	1	0.92966	0.178	0.697		-160.8		2	75.6			-4475.35		6996.56		0		0		0.390114	0.609886	0	0
b6	NULL	53			42	1	0.87893	0.817	1.791		-294		1	37.8			-4393.18		3770.21		0		0		0.538156	0.461844	0	0
b6	NULL	53			67	1	0.92452	0.073	0.12		-164.6		2	0.9			-7914.96		4910.29		0		0		0.617139	0.382861	0	0
b6	NULL	53			76	1	0.91869	0.216	0.442		-188		2	4.9			-4028.75		7451.89		0		0		0.350917	0.649083	0	0
b6	NULL	68	10	13			0.98422	0.363	0.825	0.188	-44	55.9		2.43	2.92	0.4615	-8270.69	1762.65	6495.57	1517.37	0	0	0	0	0.560107	0.439893	0	0
b6	NULL	68			68	1	0.9996	0.286	0.6		-60.5		2	0			-7052.42		7997.4		0		0		0.468605	0.531395	0	0
b6	NULL	68			3	1	0.89	0.246	0.659		-61.3		1	2.4			-9665.91		4169.26		0		0		0.698648	0.301352	0	0
b6	NULL	68			5	1	0.91965	0.313	0.799		-75.4		1	0			-8973.06		8207.7		0		0		0.522274	0.477726	0	0
b6	NULL	68			11	2	0.90755	0.67	1.433		84.3		2	2.4			-5206.7		8116.53		0		0		0.390799	0.609201	0	0
b6	NULL	68			12	0							2	2.7			-5026.92		7986.98		0		0		0.386273	0.613727	0	0
b6	NULL	68			19	1	0.94178	0.274	0.769		-66.1		0	5.3			-10428.2		5461.77		0		0		0.656277	0.343723	0	0
b6	NULL	68			30	1	0.89615	0.327	0.817		-78.6		0	4.1			-10986		4025.87		0		0		0.731821	0.268179	0	0
b6	NULL	68			32	1	0.93439	0.241	0.721		-69.4		0	3.4			-8356.94		5834.82		0		0		0.588859	0.411141	0	0
b6	NULL	68			35	2	0.92255	0.199	0.685		-58.4		0	0			-8354.96		5222.59		0		0		0.615351	0.384649	0	0
b6	NULL	68			36	0							0	0			-9116.64		5600.96		0		0		0.619438	0.380562	0	0
b6	NULL	68			54	1	0.90722	0.466	0.807		-80.4		2	10.6			-6543.84		5945.54		0		0		0.523952	0.476048	0	0
b6	NULL	68			56	2	0.91425	0.409	0.706		-68.4		1	0.5			-8989.15		7930.03		0		0		0.531299	0.468701	0	0
b6	NULL	68			58	0							1	0.2			-8818.19		7943		0		0		0.526108	0.473892	0	0
b7	NULL	195	49	87			0.95495	0.241	0.604	0.113	-191.8	41.8		1.81	3.36	0.3882	-7916.47	2346.75	7145.84	1679.31	0	0	0	0	0.525581	0.474419	0	0
b7	NULL	195			195	2	0.97429	0.201	0.503		-169.5		2	2.8			-5770.79		7813.75		0		0		0.424806	0.575194	0	0
b7	NULL	195			198	0							0	2.3			-6005.87		7393.01		0		0		0.448237	0.551763	0	0
b7	NULL	195			2	2	0.95539	0.146	0.427		-178.7		2	9.4			-6278.99		4404.87		0		0		0.587708	0.412292	0	0
b7	NULL	195			4	0							2	9			-6316.33		4165.37		0		0		0.602605	0.397395	0	0
b7	NULL	195			3	3	0.96417	0.151	0.43		-180.4		2	0			-7234.67		8226.45		0		0		0.467927	0.532073	0	0
b7	NULL	195			7	0							2	0			-7775.35		8070.51		0		0		0.490687	0.509313	0	0
b7	NULL	195			197	0							0	0			-7315.44		7997.59		0		0		0.477726	0.522274	0	0
b7	NULL	195			16	3	0.9352	0.197	0.472		-175.6		2	0			-11115.1		5178.18		0		0		0.68219	0.31781	0	0
b7	NULL	195			23	0							0	0			-11520.7		5105.3		0		0		0.692932	0.307068	0	0
b7	NULL	195			28	0							0	0			-11682.7		5087.69		0		0		0.696626	0.303374	0	0
b7	NULL	195			19	3	0.9586	0.126	0.411		-187.8		2	0			-7366.16		7455.5		0		0		0.496986	0.503014	0	0
b7	NULL	195			25	0							0	0			-7268.28		6665.66		0		0		0.521624	0.478376	0	0
b7	NULL	195			30	0							0	0			-7227.1		7550.27		0		0		0.489065	0.510935	0	0
b7	NULL	195			42	2	0.9588	0.181	0.44		-180.1		1	0			-8696.82		5953.98		0		0		0.593607	0.406393	0	0
b7	NULL	195			309	0							0	0			-9068.27		5237.91		0		0		0.633871	0.366129	0	0
b7	NULL	195			45	3	0.95143	0.176	0.491		-171.4		1	0			-6521.27		8032.44		0		0		0.448083	0.551917	0	0
b7	NULL	195			48	0							1	0			-6231.55		8006.06		0		0		0.437682	0.562318	0	0
b7	NULL	195			104	0							0	3.3			-5317.65		7387.06		0		0		0.418557	0.581443	0	0
b7	NULL	195			85	1	0.94977	0.191	0.475		-187.8		1	0			-8123.47		8875.3		0		0		0.477886	0.522114	0	0
b7	NULL	195			105	1	0.96559	0.225	0.525		-169		0	0.6			-8306.76		5871.22		0		0		0.585892	0.414108	0	0
b7	NULL	195			116	2	0.95486	0.207	0.474		-177.2		2	1.4			-8653.7		6130.12		0		0		0.585349	0.414651	0	0
b7	NULL	195			119	0							2	1.7			-9066.73		5696.23		0		0		0.614154	0.385846	0	0
b7	NULL	195			127	2	0.93376	0.161	0.43		-179.5		2	0			-7285.84		5392.14		0		0		0.574685	0.425315	0	0
b7	NULL	195			153	0							0	0			-10026.5		7261.28		0		0		0.579977	0.420023	0	0
b7	NULL	195			133	1	0.94191	0.227	0.495		-178.8		0	12.9			-3928.25		6918.46		0		0		0.362161	0.637839	0	0
b7	NULL	195			134	1	0.92211	0.22	0.545		-174.3		0	7.1			-8249.04		6653.73		0		0		0.553524	0.446476	0	0
b7	NULL	195			142	2	0.95771	0.155	0.468		-176		-1	0			-10152.8		6216.67		0		0		0.620227	0.379773	0	0
b7	NULL	195			147	0							-1	0			-9058.59		6362.28		0		0		0.587424	0.412576	0	0
b7	NULL	195			152	3	0.93349	0.68	1.503		-309.4		0	0			-4979.09		12110.6		0		0		0.291351	0.708649	0	0
b7	NULL	195			279	0							0	0			-4816.29		9766.91		0		0		0.330263	0.669737	0	0
b7	NULL	195			280	0							0	0.2			-5363.6		10759.9		0		0		0.332658	0.667342	0	0
b7	NULL	195			156	1	0.93315	0.269	0.647		-161.7		1	3.2			-6984.1		5214.81		0		0		0.572518	0.427482	0	0
b7	NULL	195			158	1	0.92503	0.206	0.502		-168.9		0	3.1			-5773.58		5987.23		0		0		0.490917	0.509083	0	0
b7	NULL	195			159	1	0.95208	0.343	0.781		-144.7		0	5.3			-4739.12		10861.9		0		0		0.303769	0.696231	0	0
b7	NULL	195			162	3	0.94037	0.198	0.484		-181.9		1	0			-8699.98		7538.79		0		0		0.535754	0.464246	0	0
b7	NULL	195			164	0							1	0			-9107.32		7187.55		0		0		0.558907	0.441093	0	0
b7	NULL	195			166	0							1	0			-8814.21		7360.02		0		0		0.544954	0.455046	0	0
b7	NULL	195			178	1	0.95098	0.187	0.438		-177		1	3.9			-8463.52		6549.94		0		0		0.563729	0.436271	0	0
b7	NULL	195			196	2	0.94201	0.204	0.478		-175.2		2	0			-11299.7		5718.18		0		0		0.66399	0.33601	0	0
b7	NULL	195			199	0							0	0			-11442.6		5551.43		0		0		0.67333	0.32667	0	0
b7	NULL	195			201	4	0.95375	0.212	0.569		-169		0	4.5			-3311.99		9244.17		0		0		0.263774	0.736226	0	0
b7	NULL	195			204	0							0	2.8			-3487.58		10415.4		0		0		0.250851	0.749149	0	0
b7	NULL	195			206	0							0	3.6			-3593.6		8657.29		0		0		0.293334	0.706666	0	0
b7	NULL	195			208	0							0	3.1			-3468.28		10617.1		0		0		0.246232	0.753768	0	0
b7	NULL	195			210	1	0.93802	0.156	0.422		-182.9		1	20.4			-8901.74		7475.01		0		0		0.54356	0.45644	0	0
b7	NULL	195			217	1	0.95891	0.16	0.47		-173.6		0	0			-8464.81		9179.29		0		0		0.479753	0.520247	0	0
b7	NULL	195			233	1	0.9632	0.125	0.429		-180.6		0	2			-5226.25		8172.44		0		0		0.390057	0.609943	0	0
b7	NULL	195			251	1	0.93674	0.179	0.503		-171.6		0	9.6			-6944.75		6735.14		0		0		0.507661	0.492339	0	0
b7	NULL	195			256	6	0.92968	0.632	1.43		-296.8		1	0.2			-5606.45		7608.31		0		0		0.424257	0.575743	0	0
b7	NULL	195			258	0							1	0.8			-5325.52		8857.61		0		0		0.375483	0.624517	0	0
b7	NULL	195			259	0							1	0			-5492.88		8595.65		0		0		0.389883	0.610117	0	0
b7	NULL	195			260	0							1	0.2			-5750.94		9349.26		0		0		0.380852	0.619148	0	0
b7	NULL	195			261	0							2	0.4			-5644.89		9264.66		0		0		0.378609	0.621391	0	0
b7	NULL	195			263	0							2	0.2			-5822.66		9295.65		0		0		0.38514	0.61486	0	0
b7	NULL	195			262	1	0.93838	0.645	1.451		-305.3		2	0.5			-5876.15		10167.3		0		0		0.366265	0.633735	0	0
b7	NULL	195			264	1	0.94427	0.173	0.449		-182.3		2	4.5			-8475.34		5462.7		0		0		0.608073	0.391927	0	0
b7	NULL	195			271	1	0.95195	0.253	0.532		-180.6		2	0			-7020.42		8954.5		0		0		0.439465	0.560535	0	0
b7	NULL	195			281	1	0.94452	0.162	0.456		-181.9		0	0			-6544.44		6976.65		0		0		0.484017	0.515983	0	0
b7	NULL	195			287	1	0.94634	0.15	0.434		-174.7		1	0			-9080.32		5838.69		0		0		0.608641	0.391359	0	0
b7	NULL	195			290	1	0.95539	0.156	0.473		-172.7		1	0			-9284.22		7276.04		0		0		0.560633	0.439367	0	0
b7	NULL	195			297	5	0.94755	0.16	0.487		-180.3		0	0.2			-12481		5673.65		0		0		0.687482	0.312518	0	0
b7	NULL	195			299	0							0	0			-10830.2		6099.84		0		0		0.639704	0.360296	0	0
b7	NULL	195			301	0							0	0			-10282		6786.83		0		0		0.602385	0.397615	0	0
b7	NULL	195			303	0							0	0			-9450.52		6378.61		0		0		0.597033	0.402967	0	0
b7	NULL	195			305	0							0	0			-10455		6476.07		0		0		0.617504	0.382496	0	0
b7	NULL	195			318	1	0.96483	0.184	0.503		-169.4		1	0			-10562.2		8661.53		0		0		0.549435	0.450565	0	0
b7	NULL	195			357	1	0.95727	0.175	0.507		-171.9		2	1			-9326.83		6308.95		0		0		0.596506	0.403494	0	0
b7	NULL	195			371	2	0.93532	0.156	0.448		-186.9		1	2.2			-11870.5		5721.13		0		0		0.674782	0.325218	0	0
b7	NULL	195			374	0							0	1.7			-12021.2		5259.02		0		0		0.695662	0.304338	0	0
b7	NULL	195			388	3	0.9297	0.16	0.42		-180.6		0	0.8			-12943.3		4984.59		0		0		0.721965	0.278035	0	0
b7	NULL	195			392	0							0	0.7			-13347.6		4826.63		0		0		0.734424	0.265576	0	0
b7	NULL	195			396	0							1	2.5			-11095.6		4040.94		0		0		0.733034	0.266966	0	0
b7	NULL	195			391	1	0.93857	0.213	0.712		-165.8		0	0			-6577.3		7328.41		0		0		0.472993	0.527007	0	0
b7	NULL	195			398	1	0.93495	0.132	0.388		-179.5		1	0			-9038.71		7751.76		0		0		0.538324	0.461676	0	0
b7	NULL	195			404	2	0.92491	0.259	0.54		-196.1		1	0			-8608.7		7063.63		0		0		0.549293	0.450707	0	0
b7	NULL	195			412	0							0	0			-7572.12		7370.79		0		0		0.506737	0.493263	0	0
b7	NULL	195			409	1	0.95371	0.147	0.399		-181.6		0	1			-8666.49		4095.22		0		0		0.679101	0.320899	0	0
b7	NULL	195			414	1	0.93716	0.155	0.429		-176.2		0	0.4			-6522.64		6802.43		0		0		0.489501	0.510499	0	0
b7	NULL	195			418	1	0.94031	0.182	0.495		-167.7		0	9.5			-8406.43		4697.61		0		0		0.641514	0.358486	0	0
b7	NULL	195			433	2	0.94264	0.179	0.499		-193.7		2	1.1			-10693.1		5620.93		0		0		0.655455	0.344545	0	0
b7	NULL	195			435	0							2	4			-10823.8		6849.12		0		0		0.61245	0.38755	0	0
b7	NULL	195			441	1	0.94097	0.168	0.429		-189.1		1	1.6			-9063.33		7506.74		0		0		0.54697	0.45303	0	0
b7	NULL	195			444	1	0.94073	0.223	0.679		-185		0	6.4			-6815.54		6275.09		0		0		0.520643	0.479357	0	0
b7	NULL	195			447	1	0.9337	0.222	0.464		-184.8		0	1.6			-5790.29		7935.54		0		0		0.421854	0.578146	0	0
b7	NULL	195			477	3	0.9623	0.192	0.645		-175.8		2	0			-6405.52		8077.8		0		0		0.442269	0.557731	0	0
b7	NULL	195			478	0							2	0			-6282.67		7909.46		0		0		0.442687	0.557313	0	0
b7	NULL	195			479	0							2	0.3			-7429.15		7326.85		0		0		0.503466	0.496534	0	0
b7	NULL	223	34	46			0.95819	0.149	0.407	0.125	182.2	7.6		6.05	9.97	0.4659	-8682.6	2742.66	6275.92	1868.42	0	0	0	0	0.580445	0.419555	0	0
b7	NULL	223			223	1	0.99215	0.305	0.584		173.2		1	47			-16265.4		6957.31		0		0		0.700409	0.299591	0	0
b7	NULL	223			10	2	0.92824	0.148	0.365		179.5		2	2.6			-13636.4		4235.11		0		0		0.763025	0.236975	0	0
b7	NULL	223			225	0							0	2			-14423.1		4944.68		0		0		0.744696	0.255304	0	0
b7	NULL	223			20	2	0.92457	0.121	0.323		179.9		2	0.9			-14278.3		4580.08		0		0		0.757132	0.242868	0	0
b7	NULL	223			26	0							0	0.7			-14404.9		4869.26		0		0		0.747368	0.252632	0	0
b7	NULL	223			39	1	0.93915	0.104	0.295		176.8		2	27.2			-6175.25		3695.58		0		0		0.625606	0.374394	0	0
b7	NULL	223			41	1	0.93119	0.092	0.342		181.2		1	4.6			-9166.06		6957.92		0		0		0.568474	0.431526	0	0
b7	NULL	223			51	2	0.91783	0.246	0.557		186.3		1	0			-12931.7		4374.62		0		0		0.747224	0.252776	0	0
b7	NULL	223			307	0							0	2.7			-10849.8		4406.45		0		0		0.71117	0.28883	0	0
b7	NULL	223			58	3	0.94952	0.095	0.296		185.1		1	0			-10853.7		8097.31		0		0		0.572724	0.427276	0	0
b7	NULL	223			188	0							2	1			-6651.6		8630.8		0		0		0.435246	0.564754	0	0
b7	NULL	223			189	0							2	1.2			-6675.23		8586.47		0		0		0.437384	0.562616	0	0
b7	NULL	223			60	1	0.94466	0.14	0.332		189.1		1	0.1			-8482.93		7542.71		0		0		0.529335	0.470665	0	0
b7	NULL	223			61	2	0.91688	0.12	0.383		189.2		2	18.3			-7311.26		3312.29		0		0		0.688213	0.311787	0	0
b7	NULL	223			62	0							2	20.2			-6771.16		3088.33		0		0		0.686766	0.313234	0	0
b7	NULL	223			79	2	0.9362	0.1	0.311		186.3		1	1.2			-6985.3		4599.97		0		0		0.602947	0.397053	0	0
b7	NULL	223			80	0							1	1.4			-7178.38		4646.24		0		0		0.607071	0.392929	0	0
b7	NULL	223			83	2	0.94482	0.076	0.272		184.9		1	0.2			-6902.02		9178.06		0		0		0.429228	0.570772	0	0
b7	NULL	223			87	0							1	0.7			-7533.79		9331.03		0		0		0.446716	0.553284	0	0
b7	NULL	223			99	1	0.94221	0.105	0.363		186.1		0	0			-9293.22		7196.62		0		0		0.563572	0.436428	0	0
b7	NULL	223			118	2	0.95852	0.07	0.319		179.2		2	1.8			-9080.26		7176.02		0		0		0.558569	0.441431	0	0
b7	NULL	223			124	0							2	1.9			-8495.85		7748.13		0		0		0.523015	0.476985	0	0
b7	NULL	223			143	1	0.94078	0.097	0.295		185.8		-1	0			-7404.11		5147.87		0		0		0.589876	0.410124	0	0
b7	NULL	223			157	1	0.92274	0.038	0.254		183.3		1	22.8			-3752.93		4929.4		0		0		0.432249	0.567751	0	0
b7	NULL	223			160	1	0.95441	0.115	0.322		187.8		0	0			-8076.77		7856.51		0		0		0.506912	0.493088	0	0
b7	NULL	223			168	1	0.92631	0.381	0.566		187.8		1	24.3			-4494.59		5093.99		0		0		0.468744	0.531256	0	0
b7	NULL	223			212	1	0.94446	0.171	0.471		166.8		0	9			-5027.18		8134.53		0		0		0.381955	0.618045	0	0
b7	NULL	223			214	2	0.92708	0.259	0.487		193.8		0	18.5			-7066.57		6891.2		0		0		0.506282	0.493718	0	0
b7	NULL	223			232	0							1	20.4			-6970.75		5168.11		0		0		0.574251	0.425749	0	0
b7	NULL	223			227	2	0.91099	0.191	0.363		183.7		0	0.6			-7059.72		6082.59		0		0		0.537175	0.462825	0	0
b7	NULL	223			230	0							0	0.9			-7313.98		5665.92		0		0		0.563485	0.436515	0	0
b7	NULL	223			275	1	0.93288	0.065	0.274		180.4		2	0			-8446.05		9427.5		0		0		0.472545	0.527455	0	0
b7	NULL	223			311	1	0.9273	0.346	0.708		200.2		0	5			-7415.08		5092.19		0		0		0.592862	0.407138	0	0
b7	NULL	223			319	1	0.90773	0.257	0.488		171.8		0	9.7			-10409.1		4372.02		0		0		0.704216	0.295784	0	0
b7	NULL	223			325	1	0.9315	0.147	0.373		173.2		1	0			-8362.98		4806.58		0		0		0.635023	0.364977	0	0
b7	NULL	223			328	1	0.93015	0.047	0.401		181.1		1	0.3			-11075		5257.15		0		0		0.678111	0.321889	0	0
b7	NULL	223			365	1	0.91872	0.163	0.549		194.3		0	3.2			-8503.56		7972.41		0		0		0.516119	0.483881	0	0
b7	NULL	223			369	1	0.93448	0.282	0.615		156.8		1	0.2			-8983.84		8768.3		0		0		0.506071	0.493929	0	0
b7	NULL	223			370	1	0.90593	0.247	0.459		183.8		1	4.1			-9799.32		5322.23		0		0		0.648037	0.351963	0	0
b7	NULL	223			407	2	0.93672	0.163	0.362		179.6		1	2			-8800.34		6194.4		0		0		0.586895	0.413105	0	0
b7	NULL	223			413	0							0	0			-7635.23		8411.16		0		0		0.475822	0.524178	0	0
b7	NULL	223			416	1	0.91658	0.143	0.417		171.8		0	0.7			-6829.96		6410.02		0		0		0.515859	0.484141	0	0
b7	NULL	223			429	1	0.9239	0.153	0.519		190		2	0			-6848.72		6832.07		0		0		0.500609	0.499391	0	0
b7	NULL	223			448	1	0.95671	0.144	0.505		180.1		0	0.8			-8786.72		6607.86		0		0		0.570767	0.429233	0	0
b7	NULL	223			470	1	0.93351	0.13	0.609		174.3		-1	0			-11244.3		3406.36		0		0		0.767494	0.232506	0	0
b7	NULL	223			480	1	0.93265	0.127	0.603		180.1		2	8.1			-4747.34		10687		0		0		0.307582	0.692418	0	0
b7	NULL	253	18	24			0.91503	0.427	0.924	0.157	-130.8	63.7		71.66	38.85	0.9286	-5813.8	2805	1851.92	1838.52	0	0	0	0	0.758415	0.241585	0	0
b7	NULL	253			253	1	0.94336	0.342	0.753		-76.6		2	95.1			-4771.81		1181.81		0		0		0.801497	0.198503	0	0
b7	NULL	253			33	1	0.87079	0.417	0.918		-166		2	78.7			-4888.02		844.7		0		0		0.852653	0.147347	0	0
b7	NULL	253			82	2	0.79652	0.529	0.97		-72.1		1	0.1			-9730.64		6561.73		0		0		0.597251	0.402749	0	0
b7	NULL	253			86	0							1	0			-9329.3		5982.63		0		0		0.609283	0.390717	0	0
b7	NULL	253			112	1	0.88084	0.387	0.869		-168.2		2	100			-1401.25		1543.04		0		0		0.475921	0.524079	0	0
b7	NULL	253			136	3	0.83669	0.293	0.674		-86.7		-1	0			-8744.75		1642.49		0		0		0.841874	0.158126	0	0
b7	NULL	253			139	0							-1	0			-8992.41		1768.14		0		0		0.835683	0.164317	0	0
b7	NULL	253			144	0							-1	0			-10186		1747.19		0		0		0.853586	0.146414	0	0
b7	NULL	253			222	1	0.85748	0.425	0.849		-165		2	64.2			-4508.02		785.4		0		0		0.851627	0.148373	0	0
b7	NULL	253			282	1	0.83902	0.703	1.541		57.9		2	97			-1962.79		887.41		0		0		0.68865	0.31135	0	0
b7	NULL	253			312	1	0.86802	0.375	0.768		-151.3		2	78.2			-5016.54		855.61		0		0		0.854294	0.145706	0	0
b7	NULL	253			350	1	0.86207	0.391	0.923		-181.1		2	93.9			-3524.5		630.85		0		0		0.848184	0.151816	0	0
b7	NULL	253			367	1	0.82959	0.373	0.937		-176.9		1	34			-9876.09		1680.52		0		0		0.854584	0.145416	0	0
b7	NULL	253			421	1	0.87947	0.484	1.113		-191.8		2	96.7			-2160.92		752.08		0		0		0.741819	0.258181	0	0
b7	NULL	253			425	1	0.89273	0.373	0.802		-75.8		2	83.3			-6418.78		2387.53		0		0		0.728884	0.271116	0	0
b7	NULL	253			427	1	0.91514	0.298	0.716		-81.8		2	72			-4323.92		1044.6		0		0		0.805421	0.194579	0	0
b7	NULL	253			449	1	0.8879	0.462	1.093		-195.4		2	70.1			-5825.24		1261.68		0		0		0.821971	0.178029	0	0
b7	NULL	253			455	1	0.78237	0.475	0.888		-86.6		2	95.4			-11089.4		7138.25		0		0		0.608382	0.391618	0	0
b7	NULL	253			459	4	0.899	0.436	0.938		-180.1		2	64.6			-5432.55		875.26		0		0		0.861242	0.138758	0	0
b7	NULL	253			460	0							2	71.7			-5332.01		838.56		0		0		0.864103	0.135897	0	0
b7	NULL	253			461	0							2	71			-5068.15		882.38		0		0		0.851714	0.148286	0	0
b7	NULL	253			462	0							2	68.8			-5330.97		818.63		0		0		0.866881	0.133119	0	0
b7	NULL	253			467	1	0.85405	0.486	0.982		-184.9		2	74.1			-2756.96		1561.84		0		0		0.638363	0.361637	0	0
b7	NULL	253			476	1	0.87437	0.561	1.097		-201.8		2	95.9			-2860.31		773.79		0		0		0.787075	0.212925	0	0
b7	NULL	379	59	130			0.96602	0.109	0.383	0.089	-174	8.3		0.31	0.57	0.4409	-6502.48	1516.62	8640.23	1741.84	0	0	0	0	0.429413	0.570587	0	0
b7	NULL	379			379	1	0.96765	0.288	0.608		-143.6		1	0			-5458.52		6552.78		0		0		0.454449	0.545551	0	0
b7	NULL	379			5	3	0.96003	0.117	0.352		-179.7		2	0			-6842.52		8580.94		0		0		0.443644	0.556356	0	0
b7	NULL	379			36	0							2	0			-3884.78		10969.1		0		0		0.261533	0.738467	0	0
b7	NULL	379			95	0							2	0.7			-6387.02		6458.5		0		0		0.497218	0.502782	0	0
b7	NULL	379			6	6	0.96291	0.095	0.323		-173.1		2	0			-6058.34		7399.04		0		0		0.450187	0.549813	0	0
b7	NULL	379			200	0							0	0			-5874.97		10383.9		0		0		0.361339	0.638661	0	0
b7	NULL	379			203	0							0	0.5			-5845.41		9929.43		0		0		0.370553	0.629447	0	0
b7	NULL	379			205	0							0	0			-5799.33		10058.4		0		0		0.365711	0.634289	0	0
b7	NULL	379			207	0							0	0.6			-5810.89		10319.7		0		0		0.36024	0.63976	0	0
b7	NULL	379			378	0							1	0			-5914.75		9054		0		0		0.39514	0.60486	0	0
b7	NULL	379			8	12	0.96321	0.245	0.498		-190.5		2	0			-5336.67		6192.63		0		0		0.462879	0.537121	0	0
b7	NULL	379			34	0							2	0.3			-5186.44		7661.3		0		0		0.403685	0.596315	0	0
b7	NULL	379			38	0							2	0			-3534.45		11265.5		0		0		0.238815	0.761185	0	0
b7	NULL	379			114	0							0	1.1			-4859.63		10668.6		0		0		0.312955	0.687045	0	0
b7	NULL	379			117	0							2	0.7			-4368.95		10449.9		0		0		0.294823	0.705177	0	0
b7	NULL	379			137	0							-1	0			-6105.39		12266.6		0		0		0.332321	0.667679	0	0
b7	NULL	379			140	0							-1	0			-5683.04		12648.5		0		0		0.310015	0.689985	0	0
b7	NULL	379			190	0							2	0.6			-4996.23		8764.68		0		0		0.363074	0.636926	0	0
b7	NULL	379			191	0							2	0.5			-5111.37		8895.67		0		0		0.364914	0.635086	0	0
b7	NULL	379			255	0							1	0			-4791.82		9497.16		0		0		0.335351	0.664649	0	0
b7	NULL	379			400	0							1	0			-4766.3		11242.9		0		0		0.297722	0.702278	0	0
b7	NULL	379			443	0							1	0			-4900.98		5474.05		0		0		0.472382	0.527618	0	0
b7	NULL	379			9	1	0.94226	0.126	0.37		-166.5		2	0			-5463.67		5993.29		0		0		0.476887	0.523113	0	0
b7	NULL	379			14	1	0.96001	0.08	0.413		-170.9		1	0			-8190.47		7499.23		0		0		0.522028	0.477972	0	0
b7	NULL	379			18	4	0.9602	0.092	0.313		-173.6		2	0			-6101.76		8458.82		0		0		0.41906	0.58094	0	0
b7	NULL	379			24	0							0	0			-6408.04		8904.51		0		0		0.418483	0.581517	0	0
b7	NULL	379			29	0							0	0			-6455.93		8343.34		0		0		0.436233	0.563767	0	0
b7	NULL	379			145	0							-1	0			-6044.71		12583.8		0		0		0.324487	0.675513	0	0
b7	NULL	379			32	7	0.96357	0.081	0.304		-175.4		0	0			-6642.51		8157.48		0		0		0.448819	0.551181	0	0
b7	NULL	379			266	0							2	0			-6785.72		9021.44		0		0		0.429281	0.570719	0	0
b7	NULL	379			267	0							2	0			-6845.1		9004.96		0		0		0.431866	0.568134	0	0
b7	NULL	379			269	0							2	0			-6585.13		9726.88		0		0		0.403698	0.596302	0	0
b7	NULL	379			270	0							2	0			-6689.96		9333.63		0		0		0.417507	0.582493	0	0
b7	NULL	379			490	0							2	0			-6451.74		8325.88		0		0		0.436589	0.563411	0	0
b7	NULL	379			492	0							0	0			-6191.72		8295.47		0		0		0.427393	0.572607	0	0
b7	NULL	379			35	9	0.95626	0.115	0.381		-161.7		2	0			-7185		10479.5		0		0		0.406748	0.593252	0	0
b7	NULL	379			37	0							2	0			-7180.24		10376.3		0		0		0.408978	0.591022	0	0
b7	NULL	379			63	0							1	0.9			-4557.34		8240.21		0		0		0.35611	0.64389	0	0
b7	NULL	379			64	0							1	0			-5757.23		9365.45		0		0		0.380702	0.619298	0	0
b7	NULL	379			65	0							1	1.4			-5363.51		8323.66		0		0		0.391864	0.608136	0	0
b7	NULL	379			66	0							1	0			-5623.98		9205.32		0		0		0.379248	0.620752	0	0
b7	NULL	379			67	0							1	0.5			-4842.39		8547.84		0		0		0.361636	0.638364	0	0
b7	NULL	379			103	0							0	0			-5384.62		10567.9		0		0		0.337541	0.662459	0	0
b7	NULL	379			372	0							0	0			-7151.81		9829.35		0		0		0.421161	0.578839	0	0
b7	NULL	379			43	2	0.95052	0.15	0.374		-173.2		1	0.3			-7988.94		6627.26		0		0		0.546581	0.453419	0	0
b7	NULL	379			47	0							1	0.4			-8062.47		6673.6		0		0		0.547125	0.452875	0	0
b7	NULL	379			52	6	0.97688	0.056	0.299		-174.1		1	0			-6979.69		9801.79		0		0		0.415916	0.584084	0	0
b7	NULL	379			53	0							1	0			-6940.9		9431.54		0		0		0.423938	0.576062	0	0
b7	NULL	379			54	0							1	0			-7086.9		9249.18		0		0		0.433819	0.566181	0	0
b7	NULL	379			55	0							1	0			-6885.48		9716.49		0		0		0.414739	0.585261	0	0
b7	NULL	379			56	0							1	0			-6968.32		9432.5		0		0		0.424876	0.575124	0	0
b7	NULL	379			250	0							0	0			-4225.39		10978.9		0		0		0.277907	0.722093	0	0
b7	NULL	379			57	7	0.96862	0.044	0.301		-176.4		1	0			-4122.09		9938.43		0		0		0.293168	0.706832	0	0
b7	NULL	379			59	0							1	0			-3933.92		10889.3		0		0		0.265388	0.734612	0	0
b7	NULL	379			68	0							1	0			-5466.66		9562.97		0		0		0.363726	0.636274	0	0
b7	NULL	379			252	0							0	0			-5565.47		11565.7		0		0		0.324874	0.675126	0	0
b7	NULL	379			272	0							2	0			-4513.39		11415.3		0		0		0.28335	0.71665	0	0
b7	NULL	379			322	0							1	0.9			-5229.41		9371.53		0		0		0.358156	0.641844	0	0
b7	NULL	379			338	0							1	0.4			-4720.72		10382.4		0		0		0.312565	0.687435	0	0
b7	NULL	379			69	1	0.95035	0.071	0.332		-178.4		1	0			-5874.83		11156.1		0		0		0.344951	0.655049	0	0
b7	NULL	379			70	4	0.95321	0.082	0.33		-172.8		1	0			-6261.25		9185.89		0		0		0.405334	0.594666	0	0
b7	NULL	379			215	0							0	0			-7218.58		8562.18		0		0		0.457429	0.542571	0	0
b7	NULL	379			236	0							0	0			-5734.97		10706.9		0		0		0.348802	0.651198	0	0
b7	NULL	379			243	0							0	0			-5771.23		10584		0		0		0.352869	0.647131	0	0
b7	NULL	379			72	3	0.95537	0.068	0.318		-169.1		1	0			-9326.35		5944.74		0		0		0.610719	0.389281	0	0
b7	NULL	379			74	0							1	0			-9339.46		6379.05		0		0		0.59417	0.40583	0	0
b7	NULL	379			76	0							1	0			-9397.22		6325.29		0		0		0.597692	0.402308	0	0
b7	NULL	379			84	1	0.96155	0.098	0.326		-171.9		1	2.5			-6379.39		7974.25		0		0		0.444444	0.555556	0	0
b7	NULL	379			88	3	0.95411	0.049	0.303		-173.5		1	0.9			-7243.58		8791.51		0		0		0.451733	0.548267	0	0
b7	NULL	379			91	0							1	1.6			-7447.7		9161.76		0		0		0.448401	0.551599	0	0
b7	NULL	379			97	0							0	0.9			-7322.68		8928.41		0		0		0.450596	0.549404	0	0
b7	NULL	379			90	2	0.95936	0.1	0.345		-168.4		1	1			-8060.31		6684.59		0		0		0.546651	0.453349	0	0
b7	NULL	379			101	0							0	1.4			-7578.65		6263.47		0		0		0.547506	0.452494	0	0
b7	NULL	379			92	3	0.9606	0.053	0.295		-176.4		1	0			-7986.17		8268.48		0		0		0.491316	0.508684	0	0
b7	NULL	379			115	0							0	1.9			-8832.84		7322.83		0		0		0.546733	0.453267	0	0
b7	NULL	379			430	0							2	0			-7622.12		10450.7		0		0		0.421744	0.578256	0	0
b7	NULL	379			94	1	0.94693	0.074	0.312		-168.1		1	0.2			-6012.13		7482.41		0		0		0.445523	0.554477	0	0
b7	NULL	379			107	3	0.9575	0.131	0.362		-169.5		0	3.3			-8801.93		7664.73		0		0		0.53453	0.46547	0	0
b7	NULL	379			109	0							0	1.3			-8420.55		8029.98		0		0		0.511871	0.488129	0	0
b7	NULL	379			194	0							2	0			-7191.53		8290.51		0		0		0.464508	0.535492	0	0
b7	NULL	379			111	1	0.96727	0.164	0.517		-160		0	0.6			-7126.33		9274.45		0		0		0.434512	0.565488	0	0
b7	NULL	379			126	1	0.96721	0.071	0.317		-170.1		2	0			-4999.62		10532.6		0		0		0.321887	0.678113	0	0
b7	NULL	379			170	1	0.94445	0.068	0.305		-177.1		1	0			-9455.83		7101.66		0		0		0.571091	0.428909	0	0
b7	NULL	379			202	2	0.94786	0.082	0.329		-176.1		0	0			-8713.47		5962.51		0		0		0.593723	0.406277	0	0
b7	NULL	379			331	0							1	0			-8355.19		7996.76		0		0		0.51096	0.48904	0	0
b7	NULL	379			216	1	0.95192	0.066	0.306		-177.4		0	0			-4992.23		8598.43		0		0		0.367328	0.632672	0	0
b7	NULL	379			229	1	0.94245	0.121	0.351		-179		0	0			-9114.87		8088.62		0		0		0.529827	0.470173	0	0
b7	NULL	379			231	1	0.9447	0.119	0.335		-180.6		0	0			-6498.53		5294.92		0		0		0.551029	0.448971	0	0
b7	NULL	379			234	2	0.961	0.042	0.282		-176.5		0	0			-6703.28		7639.79		0		0		0.467353	0.532647	0	0
b7	NULL	379			241	0							0	0			-6887.9		6850.08		0		0		0.501376	0.498624	0	0
b7	NULL	379			235	2	0.94944	0.071	0.316		-179.9		0	0			-6027.82		9365.96		0		0		0.391575	0.608425	0	0
b7	NULL	379			242	0							0	0			-6643.96		8917.74		0		0		0.426943	0.573057	0	0
b7	NULL	379			239	2	0.96671	0.086	0.328		-177		1	0			-7336.59		8154.24		0		0		0.473609	0.526391	0	0
b7	NULL	379			248	0							1	0			-7089.66		8015.66		0		0		0.469349	0.530651	0	0
b7	NULL	379			244	1	0.95439	0.146	0.389		-178.5		0	0.2			-6274.2		12029.8		0		0		0.342778	0.657222	0	0
b7	NULL	379			245	1	0.95273	0.084	0.332		-181.7		0	1.7			-4750.9		8554.05		0		0		0.357078	0.642922	0	0
b7	NULL	379			257	1	0.96462	0.176	0.42		-181.5		1	1.3			-4834.29		9200.84		0		0		0.344442	0.655558	0	0
b7	NULL	379			268	1	0.97112	0.175	0.378		-177.1		2	0			-6216.17		9214.33		0		0		0.40285	0.59715	0	0
b7	NULL	379			273	1	0.94849	0.184	0.565		-153.1		2	0.1			-7091.07		5210.92		0		0		0.576416	0.423584	0	0
b7	NULL	379			285	5	0.97549	0.067	0.306		-175.3		1	0			-6454.42		8317.86		0		0		0.436928	0.563072	0	0
b7	NULL	379			288	0							1	0.2			-6871.78		7294.78		0		0		0.48507	0.51493	0	0
b7	NULL	379			395	0							1	1			-4930.15		9361.92		0		0		0.344957	0.655043	0	0
b7	NULL	379			483	0							0	2.1			-9010.86		9099.37		0		0		0.497556	0.502444	0	0
b7	NULL	379			485	0							1	0.2			-8201.83		8626.45		0		0		0.487384	0.512616	0	0
b7	NULL	379			306	1	0.96239	0.068	0.332		-179.1		0	0			-6842.17		7115.15		0		0		0.490221	0.509779	0	0
b7	NULL	379			316	1	0.96698	0.105	0.349		-165.9		1	0			-4951.25		8781.48		0		0		0.360544	0.639456	0	0
b7	NULL	379			332	2	0.95887	0.113	0.361		-169		1	0			-9187.84		7369.68		0		0		0.554904	0.445096	0	0
b7	NULL	379			335	0							1	0.1			-9931.1		6672.58		0		0		0.598126	0.401874	0	0
b7	NULL	379			336	1	0.95451	0.274	0.474		-166.1		1	0.8			-5548.15		8743.2		0		0		0.388217	0.611783	0	0
b7	NULL	379			340	1	0.95061	0.137	0.568		-173.7		1	0.8			-4052.32		10711.2		0		0		0.274481	0.725519	0	0
b7	NULL	379			345	1	0.94118	0.168	0.434		-185		1	1			-5283.57		5681.04		0		0		0.481875	0.518125	0	0
b7	NULL	379			346	1	0.94339	0.141	0.445		-180.7		1	0			-7531.74		7025.54		0		0		0.517386	0.482614	0	0
b7	NULL	379			384	1	0.95287	0.194	0.697		-155.3		0	0			-7459.07		8974.05		0		0		0.453905	0.546095	0	0
b7	NULL	379			387	1	0.94529	0.133	0.408		-185.2		0	0			-9041.52		7328.88		0		0		0.552309	0.447691	0	0
b7	NULL	379			389	2	0.95225	0.125	0.447		-161.9		0	0			-5995.39		7224.92		0		0		0.453498	0.546502	0	0
b7	NULL	379			397	0							1	0			-7406.33		5387.15		0		0		0.578914	0.421086	0	0
b7	NULL	379			390	1	0.95351	0.224	0.69		-150.4		0	0			-10232.7		5900.88		0		0		0.634249	0.365751	0	0
b7	NULL	379			393	1	0.95321	0.125	0.376		-186.6		0	0			-7779.62		5113.27		0		0		0.603404	0.396596	0	0
b7	NULL	379			405	1	0.94869	0.256	0.589		-199		1	0.6			-5595.08		9999.18		0		0		0.358791	0.641209	0	0
b7	NULL	379			406	1	0.96008	0.146	0.387		-172.5		1	0			-7041		6187.49		0		0		0.53226	0.46774	0	0
b7	NULL	379			410	1	0.95624	0.049	0.562		-170.7		0	0			-8697.32		9254.55		0		0		0.48448	0.51552	0	0
b7	NULL	379			411	1	0.96237	0.17	0.422		-189.6		0	0			-6612.42		10339.8		0		0		0.390063	0.609937	0	0
b7	NULL	379			424	2	0.94683	0.134	0.357		-176		1	0			-9045.35		11177.1		0		0		0.447292	0.552708	0	0
b7	NULL	379			426	0							2	0.4			-9857.2		8078.15		0		0		0.549596	0.450404	0	0
b7	NULL	379			431	1	0.95731	0.076	0.326		-173.8		2	0.1			-4364.33		10380.8		0		0		0.295985	0.704015	0	0
b7	NULL	379			432	1	0.94577	0.255	0.678		-154.4		2	0			-8029.02		8634.66		0		0		0.481828	0.518172	0	0
b7	NULL	379			445	1	0.96441	0.119	0.564		-176.5		0	0			-4374.7		9180.9		0		0		0.322723	0.677277	0	0
b7	NULL	379			465	2	0.93631	0.097	0.565		-172.3		1	0.7			-3764.88		4877.71		0		0		0.435619	0.564381	0	0
b7	NULL	379			466	0							1	0.8			-3525.71		5368.1		0		0		0.396423	0.603577	0	0
b7	NULL	379			474	1	0.94163	0.072	0.563		-178.9		0	1.3			-6658.37		6506.73		0		0		0.505759	0.494241	0	0
b7	NULL	394	24	25			0.93122	0.384	0.85	0.148	-162.8	57.3		42.16	15.99	0.6875	-7042.77	2262.6	2733.15	977.05	0	0	0	0	0.72042	0.27958	0	0
b7	NULL	394			394	1	0.96127	0.229	0.521		-165.5		1	37.4			-6082.39		1529.43		0		0		0.799072	0.200928	0	0
b7	NULL	394			15	1	0.87019	0.555	1.126		-62.1		2	53.9			-6276.37		3704.24		0		0		0.628856	0.371144	0	0
b7	NULL	394			46	2	0.86245	0.5	1.129		-72.6		2	49.5			-4956.61		3185.9		0		0		0.608732	0.391268	0	0
b7	NULL	394			49	0							2	44.2			-5717.36		3629.75		0		0		0.611671	0.388329	0	0
b7	NULL	394			129	1	0.87949	0.392	0.77		-174		2	48.5			-7762.2		1708.55		0		0		0.819597	0.180403	0	0
b7	NULL	394			135	1	0.8408	0.463	1.1		-67.1		1	39.4			-6998.88		2784.63		0		0		0.715375	0.284625	0	0
b7	NULL	394			141	1	0.8643	0.698	1.545		-294.2		-1	0			-8339.44		3157.47		0		0		0.725364	0.274636	0	0
b7	NULL	394			187	1	0.8591	0.247	0.69		-175.5		2	61.9			-4332.14		2027.93		0		0		0.681147	0.318853	0	0
b7	NULL	394			193	1	0.90899	0.312	0.702		-182		2	62.5			-4883.47		2670.48		0		0		0.646479	0.353521	0	0
b7	NULL	394			213	1	0.87431	0.341	0.763		-181.4		2	57.9			-6460.18		1077.78		0		0		0.85702	0.14298	0	0
b7	NULL	394			249	1	0.8828	0.226	0.646		-174.6		0	19.8			-8869.73		3521.48		0		0		0.715808	0.284192	0	0
b7	NULL	394			274	1	0.86698	0.285	0.615		-165.4		2	58.9			-5467.94		1449.46		0		0		0.790462	0.209538	0	0
b7	NULL	394			276	1	0.8528	0.484	1.078		-70.6		1	33.1			-7449.99		3351.15		0		0		0.689741	0.310259	0	0
b7	NULL	394			317	1	0.85798	0.688	1.508		-288.7		1	22.8			-9616.25		5555.12		0		0		0.633842	0.366158	0	0
b7	NULL	394			321	1	0.90347	0.273	0.594		-173.2		1	45.3			-6147.82		2982.55		0		0		0.673337	0.326663	0	0
b7	NULL	394			323	1	0.85198	0.238	0.706		-170.3		1	27.8			-3115.22		3169.64		0		0		0.495671	0.504329	0	0
b7	NULL	394			329	1	0.84598	0.693	1.138		-178.1		1	22			-10841.4		3149.29		0		0		0.7749	0.2251	0	0
b7	NULL	394			348	1	0.88594	0.249	0.601		-173.9		0	19.5			-11748.1		1935.32		0		0		0.858564	0.141436	0	0
b7	NULL	394			362	1	0.90106	0.342	0.794		-180.6		2	59.6			-6733.9		1438.97		0		0		0.823933	0.176067	0	0
b7	NULL	394			364	1	0.8975	0.34	0.589		-152.1		1	46.2			-4714.31		3830.88		0		0		0.551692	0.448308	0	0
b7	NULL	394			402	1	0.9078	0.302	0.649		-171.7		1	31.8			-11515.8		2343.56		0		0		0.830904	0.169096	0	0
b7	NULL	394			437	1	0.88793	0.343	0.792		-186.1		2	40.4			-10070.1		2400.25		0		0		0.807524	0.192476	0	0
b7	NULL	394			464	1	0.84785	0.318	0.703		-182.1		1	31.4			-7251.77		2344.94		0		0		0.755652	0.244348	0	0
b7	NULL	394			484	1	0.94066	0.266	0.668		-178.2		1	45.4			-5425.46		3403		0		0		0.614542	0.385458	0	0
b7	NULL	394			486	1	0.93233	0.296	0.717		-183.6		2	52.6			-5292.39		1976.95		0		0		0.728043	0.271957	0	0
b7	NULL	434	40	58			0.95894	0.127	0.407	0.09	-179.3	18.2		2.82	4.48	0.4107	-7531.92	2020.54	7163.02	1737.3	0	0	0	0	0.512552	0.487448	0	0
b7	NULL	434			434	1	0.96892	0.117	0.328		-172.3		2	6.6			-6810.25		7297.31		0		0		0.482738	0.517262	0	0
b7	NULL	434			1	1	0.94303	0.149	0.412		-168.1		2	3.1			-10073		5938.49		0		0		0.62911	0.37089	0	0
b7	NULL	434			17	2	0.96685	0.066	0.311		-174.4		2	0			-5796.85		12235.2		0		0		0.321474	0.678526	0	0
b7	NULL	434			120	0							2	0.6			-4470.54		10798.5		0		0		0.292785	0.707215	0	0
b7	NULL	434			22	2	0.97392	0.157	0.43		-180.1		0	4.7			-9278.12		5990.81		0		0		0.607647	0.392353	0	0
b7	NULL	434			27	0							0	3.8			-9696.64		6294.15		0		0		0.606389	0.393611	0	0
b7	NULL	434			44	1	0.95318	0.097	0.284		-172.8		1	0			-9663.33		6792.03		0		0		0.587245	0.412755	0	0
b7	NULL	434			71	3	0.93637	0.067	0.321		-173.1		1	0.4			-5933.35		3797.33		0		0		0.609757	0.390243	0	0
b7	NULL	434			73	0							1	0.3			-5984.65		3907.02		0		0		0.605019	0.394981	0	0
b7	NULL	434			75	0							1	0.3			-5906.79		3792.61		0		0		0.608985	0.391015	0	0
b7	NULL	434			89	4	0.94879	0.077	0.317		-176.4		1	2			-4152.1		9001.18		0		0		0.31567	0.68433	0	0
b7	NULL	434			218	0							0	0			-5890.66		8094.61		0		0		0.421205	0.578795	0	0
b7	NULL	434			457	0							0	4.2			-5480.75		8723.55		0		0		0.385851	0.614149	0	0
b7	NULL	434			458	0							2	4.2			-4963.76		8931.05		0		0		0.357238	0.642762	0	0
b7	NULL	434			93	1	0.94335	0.131	0.389		-191.5		1	0			-8651.73		6787.89		0		0		0.560359	0.439641	0	0
b7	NULL	434			98	2	0.9542	0.108	0.378		-176.6		0	0			-7866.97		7847.92		0		0		0.500606	0.499394	0	0
b7	NULL	434			221	0							0	0			-8171.81		8247.98		0		0		0.497681	0.502319	0	0
b7	NULL	434			100	1	0.95981	0.126	0.415		-180.8		0	2.3			-8479.52		5066.76		0		0		0.625967	0.374033	0	0
b7	NULL	434			106	1	0.92478	0.128	0.339		-163.1		0	0.9			-6742.19		7089.8		0		0		0.487435	0.512565	0	0
b7	NULL	434			108	1	0.9434	0.141	0.37		-175.9		0	10.7			-5282.54		6212.86		0		0		0.459535	0.540465	0	0
b7	NULL	434			110	1	0.95923	0.133	0.344		-166.5		0	11.4			-5662.12		6670.12		0		0		0.459132	0.540868	0	0
b7	NULL	434			113	2	0.96247	0.108	0.375		-175.3		2	8.5			-5993.16		8876.53		0		0		0.403045	0.596955	0	0
b7	NULL	434			123	0							2	6.3			-6724.62		9009.89		0		0		0.42738	0.57262	0	0
b7	NULL	434			138	2	0.94374	0.097	0.363		-176.7		-1	0			-9420.45		6654.43		0		0		0.586035	0.413965	0	0
b7	NULL	434			146	0							-1	0			-8891.63		6864.3		0		0		0.564335	0.435665	0	0
b7	NULL	434			209	2	0.96029	0.063	0.343		-175		0	5.5			-8842.38		5164.12		0		0		0.631305	0.368695	0	0
b7	NULL	434			211	0							1	5.7			-8999.04		5044.51		0		0		0.640795	0.359205	0	0
b7	NULL	434			283	3	0.93453	0.068	0.335		-181.5		2	0.1			-9039.26		6485.06		0		0		0.582264	0.417736	0	0
b7	NULL	434			286	0							1	0			-9183.62		6311.11		0		0		0.592693	0.407307	0	0
b7	NULL	434			289	0							1	0.1			-9200.36		6961.12		0		0		0.569277	0.430723	0	0
b7	NULL	434			291	2	0.96352	0.092	0.378		-171.1		1	0			-10289.2		8292.77		0		0		0.55372	0.44628	0	0
b7	NULL	434			292	0							1	0			-10132.7		7858.14		0		0		0.563215	0.436785	0	0
b7	NULL	434			320	1	0.91921	0.724	1.661		-295.7		0	10.6			-6488.78		7496.56		0		0		0.46397	0.53603	0	0
b7	NULL	434			327	1	0.93769	0.13	0.349		-182		1	2.4			-7026.17		5182		0		0		0.57553	0.42447	0	0
b7	NULL	434			333	2	0.95142	0.062	0.381		-179.2		1	0			-10423.9		7554		0		0		0.579817	0.420183	0	0
b7	NULL	434			337	0							1	0			-8763.83		9208.92		0		0		0.487618	0.512382	0	0
b7	NULL	434			334	1	0.93579	0.139	0.385		-188.3		1	0.1			-7395.53		8477.68		0		0		0.465913	0.534087	0	0
b7	NULL	434			339	1	0.9539	0.108	0.413		-183.8		1	1			-6299.31		7807.11		0		0		0.446556	0.553444	0	0
b7	NULL	434			342	1	0.93756	0.111	0.337		-170.2		1	3.3			-9172.86		5757.86		0		0		0.614362	0.385638	0	0
b7	NULL	434			347	1	0.94634	0.081	0.366		-184.6		1	2			-7339.22		4364.9		0		0		0.627063	0.372937	0	0
b7	NULL	434			352	1	0.96457	0.107	0.422		-168.7		1	0.1			-6782.11		6908.37		0		0		0.495389	0.504611	0	0
b7	NULL	434			354	1	0.92248	0.27	0.67		-152.4		2	1.1			-6268.9		6013.68		0		0		0.51039	0.48961	0	0
b7	NULL	434			366	1	0.95903	0.171	0.333		-180.7		0	0			-10916		7001.69		0		0		0.60923	0.39077	0	0
b7	NULL	434			375	1	0.95137	0.157	0.44		-192.3		0	1.5			-9023.89		6496.97		0		0		0.581404	0.418596	0	0
b7	NULL	434			376	1	0.93575	0.087	0.317		-175.3		1	22.3			-10100.8		4892		0		0		0.67371	0.32629	0	0
b7	NULL	434			377	1	0.9141	0.263	0.616		-153.2		1	0.1			-4156.07		7133.94		0		0		0.368119	0.631881	0	0
b7	NULL	434			381	2	0.9342	0.351	0.794		-215.3		0	0			-6754.17		6782.14		0		0		0.498967	0.501033	0	0
b7	NULL	434			386	0							0	0			-6692.84		6921.65		0		0		0.491597	0.508403	0	0
b7	NULL	434			401	1	0.93639	0.094	0.37		-172.4		1	0.5			-7916.12		7135.74		0		0		0.525923	0.474077	0	0
b7	NULL	434			417	1	0.94548	0.124	0.349		-177		0	5.6			-6278.37		6578.3		0		0		0.488336	0.511664	0	0
b7	NULL	434			423	2	0.94001	0.144	0.315		-166.3		1	1			-11986.6		6318.26		0		0		0.654833	0.345167	0	0
b7	NULL	434			428	0							2	0			-9580.28		7795.43		0		0		0.55136	0.44864	0	0
b7	NULL	434			438	1	0.95248	0.063	0.277		-178.5		1	1.1			-5300.69		7643.05		0		0		0.409518	0.590482	0	0
b7	NULL	434			451	2	0.93455	0.155	0.41		-198.5		0	3.7			-3157.99		10547.4		0		0		0.23042	0.76958	0	0
b7	NULL	434			453	0							0	2.2			-3762.59		10240.8		0		0		0.268691	0.731309	0	0
b7	NULL	434			452	1	0.96472	0.138	0.398		-177.4		0	0.1			-9746.12		8919.13		0		0		0.522153	0.477847	0	0
b7	NULL	434			456	1	0.9352	0.085	0.535		-176.8		2	17.6			-5193.24		5373.78		0		0		0.491457	0.508543	0	0
b7	NULL	434			495	1	0.96331	0.116	0.561		-188.6		0	0			-8650.61		9864.4		0		0		0.467221	0.532779	0	0
b7	NULL	442	35	43			0.9518	0.154	0.478	0.125	-172	27.4		17.15	15.02	0.369	-8160.51	2255.24	3812.51	992.89	0	0	0	0	0.681575	0.318425	0	0
b7	NULL	442			442	1	0.98714	0.068	0.36		-177.9		1	20.6			-9019.96		3572.69		0		0		0.716288	0.283712	0	0
b7	NULL	442			21	2	0.88194	0.101	0.477		-171.4		0	12.1			-9169.38		4437.43		0		0		0.673882	0.326118	0	0
b7	NULL	442			31	0							0	12			-9608.8		4464.46		0		0		0.68277	0.31723	0	0
b7	NULL	442			40	1	0.91183	0.107	0.343		-177.3		2	32.5			-8646.13		3209.45		0		0		0.729288	0.270712	0	0
b7	NULL	442			77	2	0.89107	0.101	0.338		-175.1		1	5.3			-7876.87		3138.39		0		0		0.715087	0.284913	0	0
b7	NULL	442			78	0							1	4.4			-8168.21		3358.17		0		0		0.708654	0.291346	0	0
b7	NULL	442			81	1	0.89345	0.393	0.759		-161.8		1	0.6			-12265.6		4701.24		0		0		0.722916	0.277084	0	0
b7	NULL	442			132	1	0.91307	0.197	0.64		-160.4		1	21.6			-7212.42		4734.74		0		0		0.603693	0.396307	0	0
b7	NULL	442			148	2	0.86009	0.221	0.54		-178.6		0	19.5			-8274.61		4142.63		0		0		0.666381	0.333619	0	0
b7	NULL	442			150	0							0	19.3			-7948.47		3838.01		0		0		0.674372	0.325628	0	0
b7	NULL	442			169	1	0.89719	0.071	0.441		-173.8		1	34.4			-3771.64		4835.59		0		0		0.438194	0.561806	0	0
b7	NULL	442			192	1	0.91402	0.075	0.462		-176.7		0	4.2			-6883.5		3112.21		0		0		0.688645	0.311355	0	0
b7	NULL	442			220	1	0.8914	0.096	0.393		-168.6		0	8			-7222.47		6253.29		0		0		0.53596	0.46404	0	0
b7	NULL	442			224	1	0.86671	0.162	0.435		-182.2		0	4.3			-8427.72		4819.16		0		0		0.636204	0.363796	0	0
b7	NULL	442			240	1	0.91626	0.087	0.445		-176.8		0	14			-11665.3		4097		0		0		0.740076	0.259924	0	0
b7	NULL	442			265	1	0.90525	0.181	0.434		-169.1		2	0.8			-12353.8		4124.41		0		0		0.749705	0.250295	0	0
b7	NULL	442			277	1	0.93523	0.091	0.456		-186.9		1	22.7			-8881.04		4205.57		0		0		0.678636	0.321364	0	0
b7	NULL	442			278	1	0.88631	0.26	0.498		-169.8		0	10.7			-10615.1		3560.18		0		0		0.748845	0.251155	0	0
b7	NULL	442			284	1	0.91203	0.138	0.431		-169.6		2	38.2			-7477.26		2013.22		0		0		0.78787	0.21213	0	0
b7	NULL	442			293	1	0.87693	0.262	0.546		-187.1		1	3.4			-8934.86		4875.6		0		0		0.646963	0.353037	0	0
b7	NULL	442			295	1	0.88097	0.121	0.426		-188.1		0	10.5			-8784.98		2426.26		0		0		0.783587	0.216413	0	0
b7	NULL	442			308	1	0.96951	0.108	0.472		-174.6		0	14.9			-11982.9		3718.67		0		0		0.763166	0.236834	0	0
b7	NULL	442			310	1	0.9256	0.834	1.851		-0.3		0	0			-8914.07		3514.66		0		0		0.717215	0.282785	0	0
b7	NULL	442			313	1	0.89188	0.201	0.44		-179.6		1	35			-6787.96		4415.42		0		0		0.605885	0.394115	0	0
b7	NULL	442			324	1	0.89428	0.237	0.464		-170.8		1	2.9			-7978.26		2765.93		0		0		0.742565	0.257435	0	0
b7	NULL	442			330	1	0.88196	0.173	0.454		-159.3		1	21.7			-4395.71		4721.98		0		0		0.482108	0.517892	0	0
b7	NULL	442			343	2	0.90925	0.066	0.357		-184.1		1	27			-6207.36		1847.14		0		0		0.77067	0.22933	0	0
b7	NULL	442			344	0							1	31.8			-5635.58		1788.45		0		0		0.7591	0.2409	0	0
b7	NULL	442			361	1	0.89181	0.225	0.538		-175.6		2	2.5			-10077.9		6050.36		0		0		0.624859	0.375141	0	0
b7	NULL	442			368	1	0.88485	0.15	0.394		-189.1		1	0.8			-8121.63		4465.5		0		0		0.645233	0.354767	0	0
b7	NULL	442			383	1	0.90745	0.155	0.427		-171		0	7.1			-5328.74		4542.81		0		0		0.539808	0.460192	0	0
b7	NULL	442			399	1	0.87138	0.236	0.499		-173.2		1	40.7			-3723.11		2982.36		0		0		0.555235	0.444765	0	0
b7	NULL	442			436	1	0.89732	0.096	0.382		-179.5		2	27.3			-5065.8		3188.55		0		0		0.613713	0.386287	0	0
b7	NULL	442			440	1	0.92107	0.097	0.52		-170.5		1	24			-5716.81		4853.28		0		0		0.540848	0.459152	0	0
b7	NULL	442			454	1	0.89488	0.071	0.385		-174.5		0	1			-10584.7		2549.79		0		0		0.80587	0.19413	0	0
b7	NULL	442			468	1	0.9133	0.161	0.458		-191.1		-1	0			-9086.24		4988.33		0		0		0.645579	0.354421	0	0
b7	NULL	442			481	1	0.88713	0.093	0.413		-177.9		0	9			-9586.38		2638.38		0		0		0.784177	0.215823	0	0
b7	NULL	442			487	3	0.8906	0.082	0.396		-173.1		1	48.7			-5399.94		3527.3		0		0		0.604883	0.395117	0	0
b7	NULL	442			488	0							2	51.8			-5589.16		3320.06		0		0		0.627346	0.372654	0	0
b7	NULL	442			489	0							2	52.9			-5561.15		3304.76		0		0		0.627251	0.372749	0	0
b7	NULL	442			491	3	0.92243	0.093	0.404		-181.8		0	7.1			-10922.2		3685.53		0		0		0.7477	0.2523	0	0
b7	NULL	442			493	0							0	7.2			-10235.2		3648.45		0		0		0.737213	0.262787	0	0
b7	NULL	442			494	0							0	7.7			-10792.9		3500.6		0		0		0.755091	0.244909	0	0
b7	NULL	446	19	30			0.9531	0.281	0.647	0.15	33.2	46.2		2.02	4.33	0.4138	-7927.93	1951.03	7008.37	1408.69	0	0	0	0	0.530783	0.469217	0	0
b7	NULL	446			446	1	0.96984	0.224	0.66		52.4		0	0			-3696.05		10396.8		0		0		0.262265	0.737735	0	0
b7	NULL	446			50	1	0.90224	0.177	0.449		64.6		-1	0			-12282.2		6706.1		0		0		0.646831	0.353169	0	0
b7	NULL	446			122	1	0.95591	0.134	0.38		63.4		1	0.5			-7426.42		7374.61		0		0		0.50175	0.49825	0	0
b7	NULL	446			125	1	0.93691	0.127	0.46		57		2	2.1			-6605.66		6724.42		0		0		0.495545	0.504455	0	0
b7	NULL	446			130	1	0.90777	0.752	1.657		-67.9		2	3.2			-10834.1		5459.57		0		0		0.664927	0.335073	0	0
b7	NULL	446			149	2	0.94717	0.237	0.46		61.2		0	0			-7930.89		9092.41		0		0		0.465884	0.534116	0	0
b7	NULL	446			151	0							0	0			-9396.4		9100.14		0		0		0.508009	0.491991	0	0
b7	NULL	446			167	1	0.90626	0.13	0.36		57.4		1	2.8			-8322.39		3290.82		0		0		0.716631	0.283369	0	0
b7	NULL	446			171	7	0.97472	0.105	0.316		48.5		1	0.7			-7686.43		7810.55		0		0		0.495995	0.504005	0	0
b7	NULL	446			172	0							1	0.7			-7709.55		7618.11		0		0		0.502983	0.497017	0	0
b7	NULL	446			173	0							1	0.7			-7611.51		7302.21		0		0		0.51037	0.48963	0	0
b7	NULL	446			174	0							1	0.7			-7659.19		7265.38		0		0		0.513193	0.486807	0	0
b7	NULL	446			175	0							1	1			-7665.87		7372.91		0		0		0.50974	0.49026	0	0
b7	NULL	446			176	0							1	0.8			-7924.34		7376.08		0		0		0.517917	0.482083	0	0
b7	NULL	446			177	0							1	0.8			-7575.06		7089		0		0		0.516573	0.483427	0	0
b7	NULL	446			219	1	0.91996	0.258	0.648		68.1		0	19			-6375.87		5590.39		0		0		0.532821	0.467179	0	0
b7	NULL	446			296	5	0.95151	0.254	0.461		41.2		0	0.3			-7296.88		8100.5		0		0		0.473904	0.526096	0	0
b7	NULL	446			298	0							0	0			-7465.52		7439.12		0		0		0.500886	0.499114	0	0
b7	NULL	446			300	0							0	0			-7172.89		7525.55		0		0		0.488003	0.511997	0	0
b7	NULL	446			302	0							0	0.1			-7156.6		7344.33		0		0		0.493527	0.506473	0	0
b7	NULL	446			304	0							0	0			-7428.64		6779.19		0		0		0.522855	0.477145	0	0
b7	NULL	446			326	1	0.86508	0.861	1.762		-69.6		1	0			-8811		7597.53		0		0		0.536977	0.463023	0	0
b7	NULL	446			341	1	0.90411	0.195	0.472		57.2		1	0.2			-12139.7		5389.01		0		0		0.692561	0.307439	0	0
b7	NULL	446			349	1	0.91634	0.165	0.365		57.3		0	1.1			-10915.2		3666		0		0		0.748581	0.251419	0	0
b7	NULL	446			355	1	0.94019	0.295	0.675		80.3		2	2			-6616.94		6216.64		0		0		0.515596	0.484404	0	0
b7	NULL	446			356	1	0.89976	0.724	1.582		-64.3		2	2.3			-5368.74		6052.72		0		0		0.470057	0.529943	0	0
b7	NULL	446			359	1	0.90193	0.739	1.622		-68.6		2	0			-10789		6041.01		0		0		0.641058	0.358942	0	0
b7	NULL	446			380	1	0.92561	0.097	0.337		58.3		1	3.4			-6785.86		7260.85		0		0		0.483092	0.516908	0	0
b7	NULL	446			382	1	0.9189	0.172	0.547		58.2		0	15.7			-4259.37		7437.43		0		0		0.364148	0.635852	0	0
b7	NULL	446			463	1	0.87806	0.921	1.817		-68.9		2	0.4			-8929.49		7831.79		0		0		0.532745	0.467255	0	0
b7	NULL	450	36	52			0.94291	0.168	0.488	0.101	-182.6	33		24.6	17	0.4592	-8151.47	2452.57	3741.12	1185.25	0	0	0	0	0.685424	0.314576	0	0
b7	NULL	450			450	1	0.95573	0.069	0.344		-179.4		0	12.8			-9369.3		2882.88		0		0		0.764705	0.235295	0	0
b7	NULL	450			11	1	0.92559	0.116	0.352		-174.9		2	23.5			-8154.59		4501.05		0		0		0.644344	0.355656	0	0
b7	NULL	450			12	2	0.93556	0.128	0.308		-176.4		0	12.3			-7137.7		5795.04		0		0		0.551909	0.448091	0	0
b7	NULL	450			294	0							0	19.6			-6037.85		5440.86		0		0		0.526004	0.473996	0	0
b7	NULL	450			13	1	0.90336	0.137	0.405		-176.9		1	22.9			-9308		5579.93		0		0		0.625204	0.374796	0	0
b7	NULL	450			96	3	0.89495	0.113	0.391		-182.1		0	17			-5880.44		5490.23		0		0		0.517159	0.482841	0	0
b7	NULL	450			102	0							0	2.4			-8885.86		5673.33		0		0		0.610327	0.389673	0	0
b7	NULL	450			469	0							-1	0			-6053.89		5179.94		0		0		0.538898	0.461102	0	0
b7	NULL	450			121	1	0.89277	0.104	0.295		-177.8		2	32.6			-4614.86		3703.17		0		0		0.554802	0.445198	0	0
b7	NULL	450			128	1	0.9514	0.076	0.301		-180.4		2	15.8			-9174.63		6402.66		0		0		0.588975	0.411025	0	0
b7	NULL	450			131	1	0.94562	0.485	1.078		-123.3		0	15.6			-12849.1		5093.06		0		0		0.716141	0.283859	0	0
b7	NULL	450			154	1	0.91033	0.053	0.256		-177.4		1	44.9			-4466.39		3191.24		0		0		0.58326	0.41674	0	0
b7	NULL	450			155	1	0.913	0.101	0.33		-175.8		1	45.7			-9128.99		3583.24		0		0		0.718127	0.281873	0	0
b7	NULL	450			161	3	0.9154	0.23	0.434		-181.7		1	28.5			-13353.1		2755.43		0		0		0.828945	0.171055	0	0
b7	NULL	450			163	0							1	31.8			-10680.2		2391.34		0		0		0.817058	0.182942	0	0
b7	NULL	450			165	0							1	31.1			-12181.9		2505.66		0		0		0.829402	0.170598	0	0
b7	NULL	450			179	7	0.89626	0.075	0.299		-177.2		1	31.6			-8708.22		2726.39		0		0		0.761567	0.238433	0	0
b7	NULL	450			180	0							1	31.6			-8510.16		2487.63		0		0		0.773806	0.226194	0	0
b7	NULL	450			181	0							1	33.1			-8047.84		2533.08		0		0		0.760599	0.239401	0	0
b7	NULL	450			182	0							1	35.6			-7505.8		2406.16		0		0		0.757247	0.242753	0	0
b7	NULL	450			183	0							1	32.6			-8243.52		2688.88		0		0		0.754045	0.245955	0	0
b7	NULL	450			184	0							1	30.7			-8079.97		2890.02		0		0		0.736552	0.263448	0	0
b7	NULL	450			186	0							1	34.4			-7572.97		2430.97		0		0		0.756999	0.243001	0	0
b7	NULL	450			185	1	0.89907	0.766	1.714		-305.1		1	0			-8640.27		3572.66		0		0		0.707469	0.292531	0	0
b7	NULL	450			226	2	0.96602	0.054	0.345		-176.1		0	2			-9305.43		3335.25		0		0		0.736149	0.263851	0	0
b7	NULL	450			228	0							0	1.8			-9969.7		3670.3		0		0		0.730916	0.269084	0	0
b7	NULL	450			237	2	0.89352	0.103	0.339		-180.6		2	54.9			-6026.39		3563.59		0		0		0.628405	0.371595	0	0
b7	NULL	450			246	0							2	59.2			-4256.15		2581.88		0		0		0.622423	0.377577	0	0
b7	NULL	450			238	2	0.93877	0.052	0.243		-177.2		1	37.6			-7493.45		4897.03		0		0		0.604775	0.395225	0	0
b7	NULL	450			247	0							1	33.8			-7280.01		4323.64		0		0		0.62739	0.37261	0	0
b7	NULL	450			254	1	0.90786	0.075	0.299		-173		2	37.1			-7292.23		3890.41		0		0		0.652103	0.347897	0	0
b7	NULL	450			314	1	0.91847	0.115	0.348		-174.4		0	16.3			-10143.6		2091.92		0		0		0.829028	0.170972	0	0
b7	NULL	450			315	1	0.87647	0.095	0.354		-168.3		1	45.2			-3587.87		3320.45		0		0		0.519355	0.480645	0	0
b7	NULL	450			351	1	0.88567	0.119	0.4		-190.5		2	21.3			-13942.4		3201.42		0		0		0.813261	0.186739	0	0
b7	NULL	450			353	1	0.89106	0.563	1.301		-264.8		2	3.4			-10314.5		5443.36		0		0		0.654561	0.345439	0	0
b7	NULL	450			358	1	0.9573	0.105	0.306		-179.3		2	1.1			-11665.9		2816.34		0		0		0.805532	0.194468	0	0
b7	NULL	450			360	1	0.92019	0.103	0.317		-181.5		2	2.7			-8674.96		4738.1		0		0		0.646755	0.353245	0	0
b7	NULL	450			363	1	0.91446	0.132	0.387		-190.7		0	3.6			-8332.07		3811.42		0		0		0.686135	0.313865	0	0
b7	NULL	450			373	1	0.91368	0.28	0.689		-213.8		0	18			-9251.41		3298.57		0		0		0.737165	0.262835	0	0
b7	NULL	450			385	1	0.87409	0.767	1.69		-306.2		0	9.6			-4187.14		5088.04		0		0		0.451435	0.548565	0	0
b7	NULL	450			403	1	0.91383	0.054	0.34		-177.9		1	28.7			-8059.22		2968.24		0		0		0.730832	0.269168	0	0
b7	NULL	450			408	1	0.93515	0.09	0.322		-172		0	11.6			-7467.63		5189.01		0		0		0.590017	0.409983	0	0
b7	NULL	450			415	1	0.8993	0.674	1.507		-69.6		0	3.9			-10993.1		4346.41		0		0		0.716653	0.283347	0	0
b7	NULL	450			419	1	0.89939	0.278	0.627		-198.9		0	10.5			-9959.79		4719.51		0		0		0.678492	0.321508	0	0
b7	NULL	450			420	2	0.90335	0.088	0.3		-184.3		1	36.7			-4773.07		2435.39		0		0		0.662148	0.337852	0	0
b7	NULL	450			422	0							2	34.8			-4340.89		2487.86		0		0		0.635679	0.364321	0	0
b7	NULL	450			439	1	0.91456	0.105	0.493		-172.7		2	61.8			-5428.35		1870.59		0		0		0.743718	0.256282	0	0
b7	NULL	450			471	2	0.91414	0.134	0.615		-168.1		-1	0			-10546.7		5057.23		0		0		0.6759	0.3241	0	0
b7	NULL	450			472	0							-1	0			-10545		4625.93		0		0		0.695079	0.304921	0	0
b7	NULL	450			473	1	0.92688	0.12	0.562		-182		1	29.2			-5261.44		3334.6		0		0		0.612077	0.387923	0	0
b7	NULL	450			475	1	0.92715	0.104	0.599		-179.4		1	42.3			-6720.28		2119.72		0		0		0.760213	0.239787	0	0
b7	NULL	450			482	1	0.91984	0.105	0.573		-176.7		0	12			-5472.01		3407.39		0		0		0.616259	0.383741	0	0
b8	NULL	184	157	334			0.94802	0.172	0.507	0.116	63.9	20.2		4.14	7.02	0.2918	-8064.07	2231.24	6764.29	2024.02	0	0	0	0	0.543828	0.456172	0	0
b8	NULL	184			184	2	0.95429	0.227	0.61		73.2		0	3.8			-6383.02		5898.27		0		0		0.519735	0.480265	0	0
b8	NULL	184			197	0							0	3.4			-6195.02		5877.25		0		0		0.513161	0.486839	0	0
b8	NULL	184			29	2	0.95426	0.057	0.363		59.9		2	0			-11399		9275.47		0		0		0.551356	0.448644	0	0
b8	NULL	184			116	0							0	0.1			-7251.84		7947.83		0		0		0.477105	0.522895	0	0
b8	NULL	184			59	1	0.93825	0.146	0.42		66.4		0	0			-9955.98		8755.63		0		0		0.532075	0.467925	0	0
b8	NULL	184			72	3	0.95603	0.079	0.387		62.2		0	0			-7909.65		9518.04		0		0		0.453855	0.546145	0	0
b8	NULL	184			88	0							2	0			-7782.16		9359.88		0		0		0.453981	0.546019	0	0
b8	NULL	184			2872	0							2	0			-8922.06		9054.21		0		0		0.496324	0.503676	0	0
b8	NULL	184			113	2	0.95939	0.166	0.419		64.9		0	0.5			-8442.17		6698.9		0		0		0.557568	0.442432	0	0
b8	NULL	184			1699	0							1	0			-6204.35		9289.5		0		0		0.40044	0.59956	0	0
b8	NULL	184			127	1	0.95312	0.227	0.485		57.8		1	0.1			-7107.3		5544.98		0		0		0.561741	0.438259	0	0
b8	NULL	184			131	5	0.9608	0.063	0.355		63.4		1	0			-6399.68		12083.9		0		0		0.346235	0.653765	0	0
b8	NULL	184			156	0							1	0			-6495.41		12034.3		0		0		0.35054	0.64946	0	0
b8	NULL	184			826	0							0	0			-4921.62		11904		0		0		0.292507	0.707493	0	0
b8	NULL	184			1885	0							1	0.9			-6211.43		9603.9		0		0		0.392747	0.607253	0	0
b8	NULL	184			2631	0							0	0			-6786.38		6307.8		0		0		0.518275	0.481725	0	0
b8	NULL	184			138	3	0.94569	0.076	0.37		64.3		0	6.7			-7191.54		7567.51		0		0		0.487263	0.512737	0	0
b8	NULL	184			163	0							0	5.3			-7367.03		6929.61		0		0		0.515298	0.484702	0	0
b8	NULL	184			1908	0							0	5.3			-7213.04		5356.93		0		0		0.573831	0.426169	0	0
b8	NULL	184			141	3	0.95182	0.142	0.455		62		0	0			-6654.01		8611.24		0		0		0.435893	0.564107	0	0
b8	NULL	184			165	0							0	0			-7294.89		8288.38		0		0		0.468123	0.531877	0	0
b8	NULL	184			1892	0							0	0.1			-7104.52		8747.43		0		0		0.44818	0.55182	0	0
b8	NULL	184			146	2	0.94499	0.179	0.466		69.1		0	0			-10453		5862.52		0		0		0.640679	0.359321	0	0
b8	NULL	184			170	0							0	0.1			-10648.8		5739.8		0		0		0.649769	0.350231	0	0
b8	NULL	184			148	36	0.98038	0.061	0.363		68.9		1	0			-5462.65		9587.74		0		0		0.362957	0.637043	0	0
b8	NULL	184			171	0							0	0			-5209.61		9914.74		0		0		0.344452	0.655548	0	0
b8	NULL	184			270	0							1	0			-7409.13		8441.06		0		0		0.467447	0.532553	0	0
b8	NULL	184			389	0							1	0			-5842.76		9624.79		0		0		0.377743	0.622257	0	0
b8	NULL	184			395	0							1	0			-5589.32		9667.5		0		0		0.366349	0.633651	0	0
b8	NULL	184			402	0							1	0			-5862.67		9775.53		0		0		0.374894	0.625106	0	0
b8	NULL	184			408	0							0	0			-5575.42		9360.15		0		0		0.373298	0.626702	0	0
b8	NULL	184			454	0							1	1.1			-7665.89		7765.53		0		0		0.496772	0.503228	0	0
b8	NULL	184			464	0							1	0			-7220.42		8654.71		0		0		0.454826	0.545174	0	0
b8	NULL	184			573	0							0	0			-5464.7		9583.54		0		0		0.363145	0.636855	0	0
b8	NULL	184			602	0							0	0			-4886.92		7927.88		0		0		0.38135	0.61865	0	0
b8	NULL	184			615	0							1	0			-8318.51		8407.18		0		0		0.497349	0.502651	0	0
b8	NULL	184			661	0							0	0			-5678.83		10224.4		0		0		0.357087	0.642913	0	0
b8	NULL	184			712	0							-1	0			-7861.26		8647.94		0		0		0.476174	0.523826	0	0
b8	NULL	184			784	0							-1	0			-7714.78		8528.01		0		0		0.474966	0.525034	0	0
b8	NULL	184			860	0							0	0			-5734.81		9585.82		0		0		0.374319	0.625681	0	0
b8	NULL	184			872	0							0	0.1			-8034.15		9088.8		0		0		0.469204	0.530796	0	0
b8	NULL	184			881	0							2	0			-6442.46		7307.53		0		0		0.468543	0.531457	0	0
b8	NULL	184			896	0							1	0			-6226.35		7714.01		0		0		0.446642	0.553358	0	0
b8	NULL	184			909	0							0	0			-6171.56		7328.32		0		0		0.457157	0.542843	0	0
b8	NULL	184			1325	0							1	2.2			-6177.82		9069.67		0		0		0.40517	0.59483	0	0
b8	NULL	184			1339	0							0	0			-5021		11173.4		0		0		0.310045	0.689955	0	0
b8	NULL	184			1402	0							1	0			-5657.02		8442.36		0		0		0.401225	0.598775	0	0
b8	NULL	184			1407	0							2	0			-5587.95		8791.89		0		0		0.388596	0.611404	0	0
b8	NULL	184			1418	0							0	0			-5817.66		8904.74		0		0		0.395157	0.604843	0	0
b8	NULL	184			1424	0							0	0			-6270.01		8642.68		0		0		0.420448	0.579552	0	0
b8	NULL	184			1442	0							0	0			-6435.67		8295.03		0		0		0.436888	0.563112	0	0
b8	NULL	184			1448	0							0	0			-5598.62		8963.25		0		0		0.384471	0.615529	0	0
b8	NULL	184			1600	0							0	0			-5353.77		9073.22		0		0		0.371094	0.628906	0	0
b8	NULL	184			1928	0							2	0.9			-5859.08		7830.73		0		0		0.427988	0.572012	0	0
b8	NULL	184			2058	0							2	0			-5936.96		9046.75		0		0		0.396228	0.603772	0	0
b8	NULL	184			2075	0							2	0			-7718		9957.85		0		0		0.436641	0.563359	0	0
b8	NULL	184			2380	0							0	0.1			-7194.28		8277.08		0		0		0.465006	0.534994	0	0
b8	NULL	184			2554	0							-1	0			-8304.67		9900.97		0		0		0.456159	0.543841	0	0
b8	NULL	184			2594	0							-1	0			-8163.8		9512.78		0		0		0.461843	0.538157	0	0
b8	NULL	184			2609	0							-1	0			-8317.54		8094.8		0		0		0.506786	0.493214	0	0
b8	NULL	184			154	2	0.92664	0.204	0.47		64		0	12.6			-9675.15		5982.86		0		0		0.617904	0.382096	0	0
b8	NULL	184			178	0							0	13.4			-9777.35		6272.93		0		0		0.60917	0.39083	0	0
b8	NULL	184			181	2	0.95	0.115	0.412		68.7		0	1.4			-7259.53		6472.8		0		0		0.528645	0.471355	0	0
b8	NULL	184			194	0							0	1.5			-7326.41		6375.29		0		0		0.534708	0.465292	0	0
b8	NULL	184			182	8	0.95819	0.203	0.468		56.6		0	0.7			-6019.43		6293.68		0		0		0.488863	0.511137	0	0
b8	NULL	184			195	0							0	2.1			-5929.99		7163.29		0		0		0.452903	0.547097	0	0
b8	NULL	184			247	0							-1	0			-6245.11		6439.48		0		0		0.492338	0.507662	0	0
b8	NULL	184			259	0							-1	0			-6287.92		6846.15		0		0		0.478749	0.521251	0	0
b8	NULL	184			1149	0							0	4.4			-5902.5		6764.49		0		0		0.465975	0.534025	0	0
b8	NULL	184			1157	0							0	4.4			-5905.67		6615.84		0		0		0.471642	0.528358	0	0
b8	NULL	184			1294	0							2	3.1			-6439.63		5881.52		0		0		0.522648	0.477352	0	0
b8	NULL	184			1307	0							2	2.2			-6493.43		6006.46		0		0		0.519479	0.480521	0	0
b8	NULL	184			207	1	0.92733	0.21	0.485		74		1	2.6			-11255.3		3929.9		0		0		0.741202	0.258798	0	0
b8	NULL	184			209	1	0.9087	0.335	0.76		23.7		1	1.2			-8853.42		5978.59		0		0		0.596913	0.403087	0	0
b8	NULL	184			224	1	0.94623	0.27	0.654		39.7		0	0			-8851.99		8513.2		0		0		0.509755	0.490245	0	0
b8	NULL	184			249	15	0.97053	0.187	0.525		49.2		-1	0			-7836.66		7503.59		0		0		0.510856	0.489144	0	0
b8	NULL	184			261	0							-1	0			-8084.03		6948.54		0		0		0.537768	0.462232	0	0
b8	NULL	184			701	0							-1	0			-7568.13		8149.55		0		0		0.481504	0.518496	0	0
b8	NULL	184			737	0							-1	0			-7607.52		8390.51		0		0		0.475529	0.524471	0	0
b8	NULL	184			747	0							-1	0			-8363.83		7691.23		0		0		0.520947	0.479053	0	0
b8	NULL	184			772	0							-1	0			-7762.48		8289.17		0		0		0.483594	0.516406	0	0
b8	NULL	184			1151	0							0	0			-6539.85		8083.97		0		0		0.447205	0.552795	0	0
b8	NULL	184			1159	0							0	0			-6532.77		7623.58		0		0		0.461473	0.538527	0	0
b8	NULL	184			1416	0							2	0			-10648.8		5931.08		0		0		0.642272	0.357728	0	0
b8	NULL	184			1422	0							0	0			-10518.4		5946.53		0		0		0.638836	0.361164	0	0
b8	NULL	184			1440	0							0	0			-12563.2		5445.76		0		0		0.697608	0.302392	0	0
b8	NULL	184			1446	0							0	0.2			-11249.2		5307.06		0		0		0.679453	0.320547	0	0
b8	NULL	184			1452	0							0	0			-11939.5		5537.39		0		0		0.683159	0.316841	0	0
b8	NULL	184			2259	0							0	0			-6266.74		7457.21		0		0		0.456628	0.543372	0	0
b8	NULL	184			2808	0							1	0			-7738.92		8264.3		0		0		0.483585	0.516415	0	0
b8	NULL	184			279	1	0.9246	0.215	0.464		68.7		0	19.7			-9725.32		4452.94		0		0		0.685932	0.314068	0	0
b8	NULL	184			311	1	0.93841	0.24	0.55		45.8		0	0.2			-5948.2		5044.07		0		0		0.541126	0.458874	0	0
b8	NULL	184			314	1	0.93638	0.125	0.406		60.5		0	0.1			-6277.61		6163.53		0		0		0.504585	0.495415	0	0
b8	NULL	184			357	3	0.92839	0.061	0.39		62.6		0	18			-10539.3		4592.02		0		0		0.696521	0.303479	0	0
b8	NULL	184			367	0							0	19.3			-9991.17		4144.44		0		0		0.706809	0.293191	0	0
b8	NULL	184			379	0							0	18.6			-10234.1		4715.22		0		0		0.684586	0.315414	0	0
b8	NULL	184			414	3	0.93215	0.049	0.379		62.4		0	0			-8851.73		8796.92		0		0		0.501553	0.498447	0	0
b8	NULL	184			425	0							2	0			-8462.49		9082.88		0		0		0.48232	0.51768	0	0
b8	NULL	184			435	0							1	0			-8195.84		8865.35		0		0		0.480379	0.519621	0	0
b8	NULL	184			418	1	0.93713	0.091	0.428		68.2		0	1.1			-9426.99		8442.61		0		0		0.527543	0.472457	0	0
b8	NULL	184			484	10	0.97256	0.062	0.347		60.9		1	0			-6990.13		8426.78		0		0		0.453407	0.546593	0	0
b8	NULL	184			996	0							0	0			-5873.56		8025.78		0		0		0.422578	0.577422	0	0
b8	NULL	184			1001	0							0	0			-8471.58		7785.53		0		0		0.5211	0.4789	0	0
b8	NULL	184			1509	0							1	0.1			-5659.78		8662.91		0		0		0.395162	0.604838	0	0
b8	NULL	184			1935	0							2	0			-5121		8010.77		0		0		0.38997	0.61003	0	0
b8	NULL	184			1941	0							2	0.2			-6386.35		6771.34		0		0		0.48537	0.51463	0	0
b8	NULL	184			1947	0							2	0.3			-6210.05		8096.31		0		0		0.434076	0.565924	0	0
b8	NULL	184			1953	0							2	1.2			-6272.76		7633.91		0		0		0.451061	0.548939	0	0
b8	NULL	184			2067	0							2	0			-6381.5		9138.48		0		0		0.41118	0.58882	0	0
b8	NULL	184			2365	0							0	0.3			-7886.51		8640.86		0		0		0.477179	0.522821	0	0
b8	NULL	184			502	12	0.93261	0.31	0.711		98.9		0	13.6			-7095.27		2594.49		0		0		0.732244	0.267756	0	0
b8	NULL	184			503	0							0	13.7			-7430.12		2536.33		0		0		0.745513	0.254487	0	0
b8	NULL	184			504	0							0	12.7			-7252.8		2596.29		0		0		0.736393	0.263607	0	0
b8	NULL	184			505	0							0	13.1			-7129.71		2681.51		0		0		0.726689	0.273311	0	0
b8	NULL	184			506	0							0	12.3			-7400.88		2638.42		0		0		0.737191	0.262809	0	0
b8	NULL	184			507	0							0	11.5			-7151.47		2706.67		0		0		0.725438	0.274562	0	0
b8	NULL	184			508	0							0	14.7			-7507.91		2334.08		0		0		0.762845	0.237155	0	0
b8	NULL	184			509	0							0	11.3			-7859.8		2618.6		0		0		0.750095	0.249905	0	0
b8	NULL	184			510	0							0	12			-7108.18		2737.45		0		0		0.721963	0.278037	0	0
b8	NULL	184			511	0							0	13.8			-7220.91		2693.65		0		0		0.728314	0.271686	0	0
b8	NULL	184			512	0							0	11.2			-6974		2554.72		0		0		0.731893	0.268107	0	0
b8	NULL	184			513	0							0	11.2			-8165.32		2616.11		0		0		0.75735	0.24265	0	0
b8	NULL	184			516	2	0.91417	0.167	0.452		76.1		0	0.1			-14637.4		3942.19		0		0		0.787821	0.212179	0	0
b8	NULL	184			540	0							1	0.2			-13764.1		3897.26		0		0		0.779334	0.220666	0	0
b8	NULL	184			538	3	0.9439	0.368	0.912		16.5		1	0			-7565.12		9760.1		0		0		0.436654	0.563346	0	0
b8	NULL	184			1486	0							1	0			-5800.03		9815.49		0		0		0.371427	0.628573	0	0
b8	NULL	184			1513	0							1	0			-6329.74		12266.9		0		0		0.34037	0.65963	0	0
b8	NULL	184			548	4	0.95784	0.029	0.333		64.7		2	9.8			-4999.62		5869.46		0		0		0.459986	0.540014	0	0
b8	NULL	184			576	0							0	9.4			-4524.19		5833.32		0		0		0.436803	0.563197	0	0
b8	NULL	184			605	0							0	14.4			-4804.55		4702.11		0		0		0.505388	0.494612	0	0
b8	NULL	184			634	0							0	7.6			-4953.06		5780.35		0		0		0.461462	0.538538	0	0
b8	NULL	184			552	3	0.94805	0.121	0.404		60.5		2	1.8			-7503.18		7062.64		0		0		0.515122	0.484878	0	0
b8	NULL	184			581	0							0	1.2			-7680.32		6967.98		0		0		0.524315	0.475685	0	0
b8	NULL	184			610	0							0	1.4			-7224.47		8063.12		0		0		0.472571	0.527429	0	0
b8	NULL	184			557	3	0.9739	0.05	0.337		64.6		1	0			-8072.76		7668.97		0		0		0.512825	0.487175	0	0
b8	NULL	184			586	0							1	0			-7991.59		8427.09		0		0		0.486738	0.513262	0	0
b8	NULL	184			643	0							1	0			-8497.13		9233.1		0		0		0.479245	0.520755	0	0
b8	NULL	184			666	2	0.96486	0.084	0.417		60.4		1	0			-6589.35		8888.87		0		0		0.425718	0.574282	0	0
b8	NULL	184			1430	0							0	0			-5031.18		8304.97		0		0		0.377259	0.622741	0	0
b8	NULL	184			681	1	0.93517	0.096	0.435		61.7		0	14.5			-5978.2		5605.56		0		0		0.516085	0.483915	0	0
b8	NULL	184			689	1	0.9197	0.493	0.976		17.2		0	1.8			-9493.85		6701.02		0		0		0.586226	0.413774	0	0
b8	NULL	184			700	3	0.93402	0.127	0.445		72.9		-1	0			-7641.33		5262.17		0		0		0.59219	0.40781	0	0
b8	NULL	184			736	0							-1	0			-7994.84		5157.44		0		0		0.607867	0.392133	0	0
b8	NULL	184			771	0							-1	0			-7719.97		4958.56		0		0		0.608901	0.391099	0	0
b8	NULL	184			702	3	0.95139	0.106	0.384		65.9		-1	0			-10070.1		5706.77		0		0		0.638284	0.361716	0	0
b8	NULL	184			738	0							-1	0			-10389.9		5548.53		0		0		0.651877	0.348123	0	0
b8	NULL	184			773	0							-1	0			-9841.33		5655.46		0		0		0.635056	0.364944	0	0
b8	NULL	184			707	2	0.93085	0.277	0.666		30.2		-1	0			-12922.8		4982.41		0		0		0.721733	0.278267	0	0
b8	NULL	184			778	0							-1	0			-12780.3		4729.91		0		0		0.729877	0.270123	0	0
b8	NULL	184			718	3	0.94282	0.232	0.475		59.8		-1	0			-7605.4		5858.33		0		0		0.564881	0.435119	0	0
b8	NULL	184			754	0							-1	0			-7580.35		5534.53		0		0		0.577996	0.422004	0	0
b8	NULL	184			790	0							-1	0			-7640		5893.01		0		0		0.564546	0.435454	0	0
b8	NULL	184			722	3	0.95149	0.281	0.646		37.8		-1	0			-6355.09		7252.77		0		0		0.467016	0.532984	0	0
b8	NULL	184			758	0							-1	0			-6274.54		7417.46		0		0		0.458263	0.541737	0	0
b8	NULL	184			794	0							-1	0			-6184.74		7442.82		0		0		0.453841	0.546159	0	0
b8	NULL	184			799	2	0.93739	0.15	0.43		64.1		1	0			-8414.25		5274.24		0		0		0.614695	0.385305	0	0
b8	NULL	184			802	0							1	0.2			-8618.39		5169.03		0		0		0.625091	0.374909	0	0
b8	NULL	184			810	1	0.93436	0.098	0.399		66.3		2	59.9			-9198.17		6262.32		0		0		0.594947	0.405053	0	0
b8	NULL	184			820	5	0.9618	0.095	0.372		63.1		0	5.3			-5298.71		9342.26		0		0		0.36191	0.63809	0	0
b8	NULL	184			835	0							0	5.1			-4915.47		8534.7		0		0		0.365458	0.634542	0	0
b8	NULL	184			887	0							0	7.5			-5050.38		9882.24		0		0		0.338211	0.661789	0	0
b8	NULL	184			902	0							0	5.8			-5298.18		10003.7		0		0		0.346243	0.653757	0	0
b8	NULL	184			915	0							0	5.6			-5052.34		10463.3		0		0		0.325628	0.674372	0	0
b8	NULL	184			821	1	0.92197	0.502	1.122		131.7		0	0.1			-9750.14		5897.74		0		0		0.623097	0.376903	0	0
b8	NULL	184			850	1	0.91969	0.194	0.54		67.1		0	9			-9697.49		5163.14		0		0		0.652563	0.347437	0	0
b8	NULL	184			861	1	0.91234	0.231	0.525		55.5		0	10.9			-12303.7		4573.13		0		0		0.729028	0.270972	0	0
b8	NULL	184			862	1	0.94597	0.346	0.714		96.8		0	1.2			-9279.09		7106.67		0		0		0.56629	0.43371	0	0
b8	NULL	184			889	1	0.90727	0.334	0.613		56.8		0	5.1			-9121.24		3122.69		0		0		0.74496	0.25504	0	0
b8	NULL	184			892	4	0.9385	0.382	0.856		108.4		1	2.5			-10308.3		7921.67		0		0		0.565459	0.434541	0	0
b8	NULL	184			907	0							0	1.3			-10064.8		7509.49		0		0		0.572699	0.427301	0	0
b8	NULL	184			918	0							0	1.6			-9865.24		7343.91		0		0		0.573256	0.426744	0	0
b8	NULL	184			2388	0							0	2.6			-9751.62		6536.31		0		0		0.598702	0.401298	0	0
b8	NULL	184			929	2	0.96319	0.08	0.351		65		2	0.1			-8375.92		7908.48		0		0		0.514352	0.485648	0	0
b8	NULL	184			2627	0							-1	0			-12190.5		8909.39		0		0		0.577751	0.422249	0	0
b8	NULL	184			959	1	0.92658	0.34	0.801		24.8		0	14.9			-5373.92		6721.33		0		0		0.4443	0.5557	0	0
b8	NULL	184			978	1	0.9428	0.24	0.617		92.5		1	0.4			-9948.24		4847.23		0		0		0.672384	0.327616	0	0
b8	NULL	184			995	1	0.9227	0.41	0.858		105.1		1	0.8			-8315.62		7967.85		0		0		0.510679	0.489321	0	0
b8	NULL	184			998	1	0.95196	0.051	0.418		66.2		0	0.1			-7972.89		8828.58		0		0		0.474535	0.525465	0	0
b8	NULL	184			1009	7	0.91631	0.109	0.518		69		0	10.2			-11399.6		5121.94		0		0		0.689983	0.310017	0	0
b8	NULL	184			1018	0							0	10			-10976.2		4625.55		0		0		0.703523	0.296477	0	0
b8	NULL	184			1027	0							2	4.5			-12224		4295.42		0		0		0.739977	0.260023	0	0
b8	NULL	184			1035	0							0	11.1			-9857.26		4826.3		0		0		0.671313	0.328687	0	0
b8	NULL	184			1044	0							0	14			-9269.4		4616.33		0		0		0.667549	0.332451	0	0
b8	NULL	184			1052	0							0	10.5			-9260.14		4778.39		0		0		0.659623	0.340377	0	0
b8	NULL	184			1063	0							0	9.3			-11693.6		4810.1		0		0		0.708544	0.291456	0	0
b8	NULL	184			1015	2	0.92229	0.159	0.459		54.9		0	0			-8866.76		3704.75		0		0		0.705306	0.294694	0	0
b8	NULL	184			1041	0							0	0			-8889.06		3592.46		0		0		0.712178	0.287822	0	0
b8	NULL	184			1095	1	0.92544	0.887	1.859		-92.2		2	5			-9847.77		4330.39		0		0		0.694573	0.305427	0	0
b8	NULL	184			1162	1	0.96021	0.098	0.418		59.1		0	0			-10869.2		8557.64		0		0		0.559494	0.440506	0	0
b8	NULL	184			1237	1	0.92977	0.113	0.413		59.5		0	9			-15062.4		4168.86		0		0		0.783225	0.216775	0	0
b8	NULL	184			1238	1	0.92859	0.19	0.428		63.6		0	8.6			-9757.77		7030.81		0		0		0.581215	0.418785	0	0
b8	NULL	184			1252	1	0.91065	0.863	1.748		197		1	23.5			-4997.71		4972.85		0		0		0.501247	0.498753	0	0
b8	NULL	184			1255	1	0.94845	0.281	0.669		101.2		1	0.2			-7098.01		8071.88		0		0		0.467901	0.532099	0	0
b8	NULL	184			1320	1	0.94849	0.116	0.405		63.4		1	0			-8161.55		5967.96		0		0		0.577624	0.422376	0	0
b8	NULL	184			1333	1	0.9432	0.325	0.675		38.9		0	0			-5530.68		9415.84		0		0		0.370031	0.629969	0	0
b8	NULL	184			1336	2	0.94254	0.089	0.406		63.7		0	1.5			-12662.9		5272.54		0		0		0.706027	0.293973	0	0
b8	NULL	184			1354	0							0	3.5			-11549.4		6045.92		0		0		0.65639	0.34361	0	0
b8	NULL	184			1370	1	0.96977	0.136	0.426		69.3		1	0			-5713.18		7143.16		0		0		0.444386	0.555614	0	0
b8	NULL	184			1372	1	0.95898	0.189	0.441		61		1	2.3			-4602.6		8623.6		0		0		0.347991	0.652009	0	0
b8	NULL	184			1375	1	0.94235	0.275	0.589		61.2		0	4.3			-7824.29		8289.83		0		0		0.485555	0.514445	0	0
b8	NULL	184			1392	1	0.92745	0.266	0.624		69.5		1	21.9			-9768.82		4093.37		0		0		0.70471	0.29529	0	0
b8	NULL	184			1396	1	0.93094	0.154	0.432		68.1		0	9.5			-13936.6		4398.96		0		0		0.760086	0.239914	0	0
b8	NULL	184			1405	3	0.94488	0.103	0.39		59.3		2	0			-12114.5		5560.64		0		0		0.685397	0.314603	0	0
b8	NULL	184			1412	0							2	0			-11340.6		5528.1		0		0		0.672286	0.327714	0	0
b8	NULL	184			1428	0							0	0.1			-10904.2		4981.65		0		0		0.68641	0.31359	0	0
b8	NULL	184			1408	2	0.94662	0.247	0.537		59.3		2	0			-6173.78		9969.37		0		0		0.38244	0.61756	0	0
b8	NULL	184			1431	0							0	0.5			-6650.64		8634.05		0		0		0.435118	0.564882	0	0
b8	NULL	184			1413	3	0.9743	0.157	0.413		57.6		2	0			-6556.83		8690.93		0		0		0.430019	0.569981	0	0
b8	NULL	184			1437	0							0	0			-6160.67		9623.71		0		0		0.390302	0.609698	0	0
b8	NULL	184			2347	0							0	0			-5780.85		7581.53		0		0		0.432621	0.567379	0	0
b8	NULL	184			1477	1	0.94976	0.255	0.572		44.5		1	0			-5056.06		9977.37		0		0		0.336321	0.663679	0	0
b8	NULL	184			1479	1	0.9088	0.413	0.925		12.4		1	0			-10062.7		6942.88		0		0		0.591729	0.408271	0	0
b8	NULL	184			1480	2	0.95498	0.1	0.413		65.1		1	0			-8479.55		9245.69		0		0		0.478388	0.521612	0	0
b8	NULL	184			1503	0							1	0			-8486.14		8892.2		0		0		0.488317	0.511683	0	0
b8	NULL	184			1481	1	0.93796	0.202	0.584		70.2		1	0.3			-8167.35		7028.88		0		0		0.537459	0.462541	0	0
b8	NULL	184			1484	2	0.96052	0.275	0.643		37		1	3.1			-7163		4613.73		0		0		0.608233	0.391767	0	0
b8	NULL	184			1508	0							1	2.6			-7484.11		4533.5		0		0		0.622762	0.377238	0	0
b8	NULL	184			1488	2	0.95438	0.29	0.533		76.2		1	0.4			-9411.7		7908.39		0		0		0.543398	0.456602	0	0
b8	NULL	184			1510	0							1	0			-9579.72		7312.63		0		0		0.567104	0.432896	0	0
b8	NULL	184			1493	3	0.95697	0.054	0.387		67.3		0	12.7			-6056.25		8044.49		0		0		0.429499	0.570501	0	0
b8	NULL	184			1515	0							0	17.7			-5259.81		7554.5		0		0		0.410464	0.589536	0	0
b8	NULL	184			1778	0							0	0.2			-8813.06		9154.14		0		0		0.490508	0.509492	0	0
b8	NULL	184			1558	1	0.93408	0.236	0.463		59.5		0	0.9			-8571.91		6045.09		0		0		0.586434	0.413566	0	0
b8	NULL	184			1584	2	0.96884	0.22	0.569		42.6		0	0			-6557.29		10647.8		0		0		0.381125	0.618875	0	0
b8	NULL	184			2358	0							2	0.3			-7067.94		9465.4		0		0		0.427496	0.572504	0	0
b8	NULL	184			1609	1	0.93847	0.129	0.404		64.2		1	4.3			-5281.79		7819.19		0		0		0.40316	0.59684	0	0
b8	NULL	184			1615	5	0.97041	0.077	0.395		60.5		1	0			-6963.39		5781.09		0		0		0.546385	0.453615	0	0
b8	NULL	184			2435	0							0	1.1			-6986.74		5842.72		0		0		0.544586	0.455414	0	0
b8	NULL	184			2452	0							0	0.4			-7165.8		6085.7		0		0		0.540754	0.459246	0	0
b8	NULL	184			2741	0							0	0			-7049.17		5075.59		0		0		0.581386	0.418614	0	0
b8	NULL	184			2754	0							1	0			-6640.39		5335.29		0		0		0.55449	0.44551	0	0
b8	NULL	184			1618	1	0.94296	0.066	0.337		65.9		2	11.8			-12176.9		4611.68		0		0		0.725308	0.274692	0	0
b8	NULL	184			1630	1	0.91175	0.177	0.457		60.1		0	18.7			-5844.58		4456.47		0		0		0.567377	0.432623	0	0
b8	NULL	184			1666	1	0.94592	0.222	0.583		74.8		0	3.7			-12552.6		5255.24		0		0		0.704892	0.295108	0	0
b8	NULL	184			1668	1	0.91701	0.185	0.462		67.8		0	10.9			-10332.5		4088.92		0		0		0.716469	0.283531	0	0
b8	NULL	184			1689	1	0.95121	0.083	0.386		60.2		1	0			-8734.57		7264.56		0		0		0.54594	0.45406	0	0
b8	NULL	184			1724	1	0.94247	0.18	0.462		57.5		2	3.6			-6811.59		5315.43		0		0		0.561687	0.438313	0	0
b8	NULL	184			1732	2	0.9225	0.204	0.522		80.8		1	0.3			-11475.2		4307.53		0		0		0.727073	0.272927	0	0
b8	NULL	184			1752	0							1	0.5			-12574.3		4313.56		0		0		0.744576	0.255424	0	0
b8	NULL	184			1744	2	0.94598	0.207	0.56		46.3		0	0			-10750.4		4602.03		0		0		0.700241	0.299759	0	0
b8	NULL	184			1766	0							0	0			-10124		3994.1		0		0		0.717094	0.282906	0	0
b8	NULL	184			1749	3	0.96727	0.068	0.387		63.6		0	0			-7336.01		8075.77		0		0		0.476	0.524	0	0
b8	NULL	184			1768	0							1	0			-7564.64		6523.23		0		0		0.536961	0.463039	0	0
b8	NULL	184			1791	0							1	1.8			-8503.78		6538.13		0		0		0.565339	0.434661	0	0
b8	NULL	184			1763	1	0.94688	0.06	0.362		65.8		0	1.7			-9519.15		6426.69		0		0		0.596968	0.403032	0	0
b8	NULL	184			1770	1	0.94333	0.187	0.514		81.6		0	7.2			-7528.37		7073.62		0		0		0.515572	0.484428	0	0
b8	NULL	184			1787	1	0.91496	0.35	0.727		91.8		1	24.4			-10489.6		4275.41		0		0		0.710437	0.289563	0	0
b8	NULL	184			1797	1	0.93142	0.17	0.569		77		0	11.6			-7885.53		5434.24		0		0		0.592017	0.407983	0	0
b8	NULL	184			1804	1	0.9309	0.283	0.544		74.3		1	22.8			-7162.67		4337.63		0		0		0.622825	0.377175	0	0
b8	NULL	184			1823	2	0.9385	0.122	0.462		59.2		2	0.3			-7664.43		6839.42		0		0		0.528441	0.471559	0	0
b8	NULL	184			1829	0							1	1.2			-9748.35		7048.52		0		0		0.580367	0.419633	0	0
b8	NULL	184			1828	1	0.95372	0.25	0.508		72.4		1	33.5			-6570.4		7128.16		0		0		0.479642	0.520358	0	0
b8	NULL	184			1836	1	0.95776	0.158	0.478		77.5		0	0.6			-9107.21		7339.79		0		0		0.553731	0.446269	0	0
b8	NULL	184			1846	1	0.90456	0.765	1.641		-53		0	11.9			-7503.12		4190.45		0		0		0.641645	0.358355	0	0
b8	NULL	184			1861	1	0.96118	0.13	0.443		51.2		0	0.7			-8228.35		7760.82		0		0		0.51462	0.48538	0	0
b8	NULL	184			1865	1	0.93558	0.206	0.468		67.8		0	0			-6758.5		9481.95		0		0		0.416152	0.583848	0	0
b8	NULL	184			1879	1	0.94275	0.187	0.611		79.6		1	0			-9972.79		9056.58		0		0		0.524074	0.475926	0	0
b8	NULL	184			1891	1	0.93707	0.154	0.43		67.9		0	5.8			-7480.49		4896.57		0		0		0.604383	0.395617	0	0
b8	NULL	184			1895	1	0.92096	0.184	0.555		75.3		1	2.7			-4908.52		3387.23		0		0		0.591691	0.408309	0	0
b8	NULL	184			1910	1	0.91762	0.143	0.414		81.6		1	21.7			-9634.72		3358.21		0		0		0.741536	0.258464	0	0
b8	NULL	184			1911	1	0.93096	0.167	0.46		75.2		1	0.4			-7057.96		4714.08		0		0		0.599553	0.400447	0	0
b8	NULL	184			1931	5	0.95639	0.15	0.423		68.1		2	0.1			-7894.04		8377.02		0		0		0.485158	0.514842	0	0
b8	NULL	184			1937	0							2	0.2			-8296.26		7831.21		0		0		0.514418	0.485582	0	0
b8	NULL	184			1944	0							1	0.9			-8012.21		6789.48		0		0		0.541304	0.458696	0	0
b8	NULL	184			1949	0							2	0.4			-8558.02		8876.65		0		0		0.490862	0.509138	0	0
b8	NULL	184			1955	0							2	2.2			-8183.99		7689.88		0		0		0.515564	0.484436	0	0
b8	NULL	184			1960	1	0.94704	0.184	0.461		60.9		2	11.9			-4979.26		7755.5		0		0		0.390998	0.609002	0	0
b8	NULL	184			1963	1	0.95523	0.123	0.438		57.3		1	2.2			-7875.49		9131.65		0		0		0.46307	0.53693	0	0
b8	NULL	184			1973	1	0.94999	0.14	0.428		64.6		0	0.5			-8360.56		6355.75		0		0		0.568115	0.431885	0	0
b8	NULL	184			1987	1	0.952	0.171	0.508		56.7		2	0			-10044.8		5609.42		0		0		0.641667	0.358333	0	0
b8	NULL	184			1992	1	0.94239	0.097	0.525		64.1		1	0			-8693.75		3479.48		0		0		0.71417	0.28583	0	0
b8	NULL	184			2045	1	0.94158	0.225	0.563		76.8		1	0.8			-6423.58		9090.51		0		0		0.414048	0.585952	0	0
b8	NULL	184			2053	3	0.92643	0.229	0.552		59.6		2	1.1			-6968.35		5158		0		0		0.574645	0.425355	0	0
b8	NULL	184			2064	0							2	0.4			-8396.63		5669.07		0		0		0.596958	0.403042	0	0
b8	NULL	184			2081	0							2	0			-9289.47		6545.71		0		0		0.586635	0.413365	0	0
b8	NULL	184			2072	1	0.9645	0.084	0.387		62.2		2	0			-6959.85		7581.53		0		0		0.478624	0.521376	0	0
b8	NULL	184			2083	1	0.94161	0.243	0.598		56.1		2	11.4			-6882.67		6775.26		0		0		0.503932	0.496068	0	0
b8	NULL	184			2087	1	0.94467	0.089	0.365		61.8		0	0.5			-6256.74		7521.87		0		0		0.454091	0.545909	0	0
b8	NULL	184			2090	1	0.9426	0.101	0.424		71.5		0	0.5			-13152.5		6356.14		0		0		0.674188	0.325812	0	0
b8	NULL	184			2101	1	0.9206	0.348	0.762		100.1		0	4.1			-7380.58		6919.57		0		0		0.516119	0.483881	0	0
b8	NULL	184			2107	3	0.94311	0.051	0.377		61.7		0	2.7			-10410.9		8216.82		0		0		0.558894	0.441106	0	0
b8	NULL	184			2114	0							0	6.5			-8990.81		7097.69		0		0		0.558835	0.441165	0	0
b8	NULL	184			2117	0							0	3			-11518.9		7964.27		0		0		0.591224	0.408776	0	0
b8	NULL	184			2110	1	0.93904	0.129	0.418		53.8		1	2.6			-12766.8		5767.02		0		0		0.688837	0.311163	0	0
b8	NULL	184			2160	1	0.92913	0.216	0.499		51.1		0	0			-11332.4		5238.06		0		0		0.683892	0.316108	0	0
b8	NULL	184			2173	1	0.93359	0.106	0.425		72.8		1	32.6			-10057.7		5172.96		0		0		0.660359	0.339641	0	0
b8	NULL	184			2176	1	0.94885	0.168	0.542		75		1	0			-11547.1		8778.54		0		0		0.568106	0.431894	0	0
b8	NULL	184			2179	1	0.94553	0.114	0.461		61.2		0	0			-8394.42		5981.69		0		0		0.583915	0.416085	0	0
b8	NULL	184			2181	1	0.94538	0.181	0.549		49		0	5.9			-5718.04		5899.59		0		0		0.492186	0.507814	0	0
b8	NULL	184			2188	1	0.94824	0.179	0.53		52.1		0	0			-12544.7		7354.43		0		0		0.630415	0.369585	0	0
b8	NULL	184			2196	1	0.92942	0.173	0.534		77.8		0	0.5			-9072.55		4610.44		0		0		0.663053	0.336947	0	0
b8	NULL	184			2246	1	0.91575	0.543	1.212		138.5		1	7.8			-6583.31		3262.5		0		0		0.668641	0.331359	0	0
b8	NULL	184			2360	2	0.93283	0.078	0.44		64.9		2	2.8			-7553.97		4598.11		0		0		0.62162	0.37838	0	0
b8	NULL	184			2364	0							0	2.5			-7355.41		5091.04		0		0		0.590964	0.409036	0	0
b8	NULL	184			2368	1	0.97481	0.153	0.496		67.9		0	0.3			-7486.65		8125.59		0		0		0.479537	0.520463	0	0
b8	NULL	184			2392	2	0.93925	0.169	0.516		69.9		0	0			-11125.2		6599.9		0		0		0.627653	0.372347	0	0
b8	NULL	184			2406	0							0	0.1			-13696.6		6797.07		0		0		0.668333	0.331667	0	0
b8	NULL	184			2395	2	0.9598	0.098	0.468		62.3		0	0.2			-6753.58		6884.35		0		0		0.495206	0.504794	0	0
b8	NULL	184			2410	0							1	0.2			-7469.3		7034.1		0		0		0.515003	0.484997	0	0
b8	NULL	184			2423	1	0.95307	0.286	0.678		38.3		1	2.6			-7031.23		9066.82		0		0		0.436775	0.563225	0	0
b8	NULL	184			2436	5	0.9127	0.11	0.494		56.3		0	9.1			-4169.94		4513.89		0		0		0.480196	0.519804	0	0
b8	NULL	184			2445	0							0	7.8			-4380.1		4779.31		0		0		0.478208	0.521792	0	0
b8	NULL	184			2453	0							0	7.8			-4242.52		4504.54		0		0		0.485022	0.514978	0	0
b8	NULL	184			2462	0							0	8			-4468.58		4646.11		0		0		0.490261	0.509739	0	0
b8	NULL	184			2470	0							0	8.7			-4560.84		4675.57		0		0		0.493789	0.506211	0	0
b8	NULL	184			2437	5	0.92816	0.271	0.62		80.4		0	11.2			-9398.53		6331.97		0		0		0.597472	0.402528	0	0
b8	NULL	184			2446	0							0	12.5			-8565.18		6608.17		0		0		0.564488	0.435512	0	0
b8	NULL	184			2454	0							0	12.8			-8854.56		6473.65		0		0		0.577664	0.422336	0	0
b8	NULL	184			2463	0							0	13.4			-8330.85		6834.24		0		0		0.549344	0.450656	0	0
b8	NULL	184			2472	0							0	13.1			-9252.79		5257.18		0		0		0.637685	0.362315	0	0
b8	NULL	184			2444	3	0.94945	0.23	0.543		57		1	1.1			-6302.33		6103.53		0		0		0.508012	0.491988	0	0
b8	NULL	184			2461	0							0	0.9			-7009.11		5137.76		0		0		0.57703	0.42297	0	0
b8	NULL	184			2469	0							0	0.8			-6320.6		5809.96		0		0		0.521048	0.478952	0	0
b8	NULL	184			2507	2	0.93861	0.111	0.469		64.4		0	11.2			-10550.1		4363.86		0		0		0.707398	0.292602	0	0
b8	NULL	184			2526	0							2	7.4			-12017.5		4685.38		0		0		0.719487	0.280513	0	0
b8	NULL	184			2564	1	0.96373	0.239	0.549		65.9		-1	0			-8859.5		8337.86		0		0		0.515166	0.484834	0	0
b8	NULL	184			2604	1	0.93976	0.1	0.466		67.3		-1	0			-10100		6228.28		0		0		0.618559	0.381441	0	0
b8	NULL	184			2619	1	0.92995	0.164	0.516		71.9		-1	0			-7938.61		5156.63		0		0		0.606221	0.393779	0	0
b8	NULL	184			2622	1	0.93606	0.132	0.466		59.3		-1	0			-9121.06		5958.15		0		0		0.604877	0.395123	0	0
b8	NULL	184			2667	1	0.9374	0.119	0.509		54.6		2	1.1			-17088.3		4198.02		0		0		0.802783	0.197217	0	0
b8	NULL	184			2676	1	0.91796	0.124	0.484		73.1		1	4.7			-16053.9		3408.5		0		0		0.824867	0.175133	0	0
b8	NULL	184			2685	2	0.95371	0.138	0.496		60.1		1	3			-7373.43		5505.74		0		0		0.572508	0.427492	0	0
b8	NULL	184			2688	0							0	1.9			-7469.21		5166.29		0		0		0.591129	0.408871	0	0
b8	NULL	184			2686	2	0.93141	0.098	0.465		61		0	5.9			-6048.1		5431.85		0		0		0.52684	0.47316	0	0
b8	NULL	184			2689	0							0	6.8			-6321.26		5434.02		0		0		0.537738	0.462262	0	0
b8	NULL	184			2762	1	0.94401	0.102	0.46		65.7		0	2.9			-7043.25		7490.54		0		0		0.484612	0.515388	0	0
b8	NULL	184			2788	1	0.93227	0.264	0.594		79.3		0	0			-10735.5		6178.34		0		0		0.634717	0.365283	0	0
b8	NULL	184			2796	1	0.9539	0.167	0.518		53.5		1	0			-6524.38		9142.72		0		0		0.416438	0.583562	0	0
b8	NULL	184			2812	1	0.93735	0.146	0.511		54.2		1	5.5			-6170.17		5244.67		0		0		0.540539	0.459461	0	0
b8	NULL	184			2830	1	0.92113	0.179	0.512		56.1		0	7.9			-11948.5		3557.48		0		0		0.770574	0.229426	0	0
b8	NULL	184			2851	1	0.93993	0.165	0.52		49.8		0	0			-8713.98		10092.6		0		0		0.463347	0.536653	0	0
b8	NULL	184			2854	1	0.89986	0.133	0.485		56.4		1	23.5			-8327.62		4075.61		0		0		0.671407	0.328593	0	0
b8	NULL	184			2856	1	0.93853	0.139	0.512		79.7		1	2			-8395.98		6870.73		0		0		0.549953	0.450047	0	0
b8	NULL	184			2858	1	0.93412	0.27	0.626		44.1		1	0			-11588.6		3531.55		0		0		0.766435	0.233565	0	0
b8	NULL	252	152	203			0.90874	0.344	0.814	0.125	-195.4	62.3		33.26	19.12	0.5573	-8459.77	2893.77	2767.94	1082.68	0	0	0	0	0.753472	0.246528	0	0
b8	NULL	252			252	2	0.93374	0.237	0.535		-170.4		-1	0			-5055.55		2192.7		0		0		0.697486	0.302514	0	0
b8	NULL	252			265	0							-1	0			-5164.52		2287.06		0		0		0.693077	0.306923	0	0
b8	NULL	252			15	1	0.86715	0.597	1.205		-271.6		0	14			-18018.3		3647.42		0		0		0.83165	0.16835	0	0
b8	NULL	252			16	1	0.87664	0.229	0.527		-172.9		0	2.1			-14902.2		2375.07		0		0		0.862532	0.137468	0	0
b8	NULL	252			22	1	0.87448	0.628	1.36		-69.9		1	45.6			-4402.41		2700.53		0		0		0.619801	0.380199	0	0
b8	NULL	252			30	1	0.93125	0.219	0.571		-163.8		1	24			-7159.68		1975.24		0		0		0.78377	0.21623	0	0
b8	NULL	252			37	1	0.87251	0.203	0.527		-175.3		1	38.6			-8469.69		2840.29		0		0		0.748869	0.251131	0	0
b8	NULL	252			44	1	0.90781	0.199	0.552		-188.2		1	46.1			-8091.21		1848.74		0		0		0.814009	0.185991	0	0
b8	NULL	252			50	1	0.8606	0.666	1.372		-69.8		0	17.4			-13073.8		2241.36		0		0		0.853651	0.146349	0	0
b8	NULL	252			62	1	0.89421	0.197	0.501		-171.1		1	40			-6870		2662.66		0		0		0.72068	0.27932	0	0
b8	NULL	252			76	3	0.89189	0.214	0.628		-161.1		1	25.6			-15798.2		2400.11		0		0		0.868114	0.131886	0	0
b8	NULL	252			91	0							1	25.6			-16976.8		2293.92		0		0		0.880964	0.119036	0	0
b8	NULL	252			106	0							1	27.6			-16229		2225.75		0		0		0.879394	0.120606	0	0
b8	NULL	252			117	1	0.89591	0.66	1.297		-282.9		0	14.6			-9295.85		4493.9		0		0		0.674113	0.325887	0	0
b8	NULL	252			129	1	0.87325	0.609	1.339		-293.1		1	25.4			-8798.15		2562.58		0		0		0.774435	0.225565	0	0
b8	NULL	252			153	2	0.87177	0.219	0.602		-198.9		0	17.3			-8353.12		4587.1		0		0		0.645516	0.354484	0	0
b8	NULL	252			177	0							0	18			-9336.53		4461.3		0		0		0.676667	0.323333	0	0
b8	NULL	252			174	1	0.88022	0.303	0.628		-201.6		1	38.8			-6470.47		2893.63		0		0		0.690987	0.309013	0	0
b8	NULL	252			188	2	0.90977	0.275	0.578		-168.1		1	31.5			-8374.79		2114.16		0		0		0.798439	0.201561	0	0
b8	NULL	252			201	0							1	29.5			-8660.45		2305.95		0		0		0.789726	0.210274	0	0
b8	NULL	252			189	2	0.90394	0.166	0.503		-180		1	39.3			-8265.45		2336.67		0		0		0.779604	0.220396	0	0
b8	NULL	252			202	0							1	48.1			-6960.9		1817.16		0		0		0.792988	0.207012	0	0
b8	NULL	252			210	1	0.89306	0.629	1.414		-304.3		1	45.8			-10680.3		1463.38		0		0		0.879494	0.120506	0	0
b8	NULL	252			213	1	0.88139	0.184	0.482		-175.3		2	59.4			-5688.97		2630.35		0		0		0.683826	0.316174	0	0
b8	NULL	252			216	1	0.90986	0.197	0.501		-182.1		2	53			-4648.46		1554.31		0		0		0.749417	0.250583	0	0
b8	NULL	252			225	3	0.87437	0.212	0.525		-179.8		2	59.2			-7219.52		3016.23		0		0		0.705324	0.294676	0	0
b8	NULL	252			226	0							2	52.5			-8297.7		2853.25		0		0		0.744125	0.255875	0	0
b8	NULL	252			227	0							2	58.4			-6697.7		2986.92		0		0		0.691581	0.308419	0	0
b8	NULL	252			234	2	0.89238	0.205	0.578		-172		1	27.4			-8070.47		3216.58		0		0		0.71502	0.28498	0	0
b8	NULL	252			243	0							1	25.6			-7986.25		4105.69		0		0		0.660461	0.339539	0	0
b8	NULL	252			250	2	0.90982	0.186	0.487		-181.2		-1	0			-8445.71		1341.51		0		0		0.862932	0.137068	0	0
b8	NULL	252			263	0							-1	0			-9552.99		1400.3		0		0		0.872157	0.127843	0	0
b8	NULL	252			253	2	0.86664	0.262	0.574		-192.6		-1	0			-6661.46		5420.12		0		0		0.551373	0.448627	0	0
b8	NULL	252			266	0							-1	0			-5902.01		5173.28		0		0		0.532899	0.467101	0	0
b8	NULL	252			256	2	0.90045	0.203	0.525		-190		-1	0			-8695.13		2664.35		0		0		0.765451	0.234549	0	0
b8	NULL	252			269	0							-1	0			-9350.35		2642.18		0		0		0.779681	0.220319	0	0
b8	NULL	252			282	1	0.89853	0.188	0.503		-175.2		1	39.1			-7868.19		2215.95		0		0		0.780254	0.219746	0	0
b8	NULL	252			307	1	0.86217	0.636	1.329		-287		0	2.9			-8088.03		2877.12		0		0		0.737612	0.262388	0	0
b8	NULL	252			335	2	0.88316	0.246	0.536		-180.7		1	33.6			-7921.42		1860.99		0		0		0.809762	0.190238	0	0
b8	NULL	252			343	0							1	36.9			-6318.42		1709.45		0		0		0.787061	0.212939	0	0
b8	NULL	252			339	1	0.91247	0.164	0.51		-183.4		2	53.8			-5254.46		2777.91		0		0		0.654161	0.345839	0	0
b8	NULL	252			356	3	0.86481	0.164	0.515		-182.5		1	41.4			-12460.1		2263.07		0		0		0.846292	0.153708	0	0
b8	NULL	252			366	0							1	46.4			-11880.6		1989.05		0		0		0.85659	0.14341	0	0
b8	NULL	252			378	0							1	42.8			-9396.8		1758.59		0		0		0.842355	0.157645	0	0
b8	NULL	252			449	2	0.88744	0.209	0.546		-186.8		1	27.5			-11470.5		1824.42		0		0		0.862773	0.137227	0	0
b8	NULL	252			468	0							1	31.4			-11476.5		1805.78		0		0		0.864046	0.135954	0	0
b8	NULL	252			489	4	0.88719	0.172	0.503		-182.3		1	31.8			-5290.76		4780.39		0		0		0.525338	0.474662	0	0
b8	NULL	252			562	0							1	37			-6403.78		3890.38		0		0		0.622079	0.377921	0	0
b8	NULL	252			620	0							1	35.8			-6222.19		3953.94		0		0		0.61145	0.38855	0	0
b8	NULL	252			648	0							1	39.1			-6320.85		3663.86		0		0		0.633053	0.366947	0	0
b8	NULL	252			534	1	0.89073	0.719	1.566		-19.3		1	25.1			-8657.9		2251.63		0		0		0.793609	0.206391	0	0
b8	NULL	252			571	4	0.89287	0.164	0.494		-183.4		0	16.1			-11007.7		2563.46		0		0		0.811109	0.188891	0	0
b8	NULL	252			600	0							0	18.1			-9890.27		2594.59		0		0		0.792181	0.207819	0	0
b8	NULL	252			628	0							0	13.4			-12007.5		2367.04		0		0		0.835332	0.164668	0	0
b8	NULL	252			659	0							0	15.9			-11075.4		1833.91		0		0		0.857939	0.142061	0	0
b8	NULL	252			798	2	0.89465	0.24	0.633		-160.6		1	32.1			-7415.48		2640.81		0		0		0.737397	0.262603	0	0
b8	NULL	252			801	0							1	34.9			-7562.48		2743.08		0		0		0.733825	0.266175	0	0
b8	NULL	252			823	2	0.90436	0.201	0.486		-185.3		1	42.5			-8161.1		2714.57		0		0		0.7504	0.2496	0	0
b8	NULL	252			836	0							1	41.6			-6580.12		2481.51		0		0		0.726152	0.273848	0	0
b8	NULL	252			926	1	0.92543	0.182	0.512		-169.6		2	54.7			-5815.69		1726.83		0		0		0.771054	0.228946	0	0
b8	NULL	252			971	2	0.92537	0.235	0.525		-179.4		1	27.4			-9952.43		2109.71		0		0		0.825097	0.174903	0	0
b8	NULL	252			973	0							1	28			-10421		2073.97		0		0		0.834016	0.165984	0	0
b8	NULL	252			975	1	0.92001	0.537	1.202		-270.9		2	69.6			-4477.29		3029.2		0		0		0.596456	0.403544	0	0
b8	NULL	252			991	1	0.85426	0.67	1.443		-301.5		0	17			-5984.35		3108.15		0		0		0.658163	0.341837	0	0
b8	NULL	252			1008	3	0.92292	0.308	0.746		-215.4		2	62.3			-3132.95		2758.14		0		0		0.531812	0.468188	0	0
b8	NULL	252			1043	0							2	69			-2708.85		2207.32		0		0		0.551008	0.448992	0	0
b8	NULL	252			1051	0							2	55.6			-3503.46		2678.71		0		0		0.566704	0.433296	0	0
b8	NULL	252			1016	2	0.91335	0.657	1.438		-57.1		2	63.5			-2867.75		2216.15		0		0		0.564085	0.435915	0	0
b8	NULL	252			1061	0							2	57.9			-3319.17		2242.94		0		0		0.596747	0.403253	0	0
b8	NULL	252			1034	1	0.913	0.53	1.179		-271		2	57.7			-2513.51		3339.24		0		0		0.429458	0.570542	0	0
b8	NULL	252			1068	1	0.92093	0.206	0.508		-185.8		2	64.2			-3943.96		2296.6		0		0		0.631988	0.368012	0	0
b8	NULL	252			1100	2	0.87226	0.17	0.476		-174.9		1	27.4			-12820.1		2260.8		0		0		0.850089	0.149911	0	0
b8	NULL	252			1111	0							1	28.5			-13114		2309.74		0		0		0.850247	0.149753	0	0
b8	NULL	252			1101	2	0.91136	0.168	0.516		-186.3		1	28.8			-9353.04		2179.32		0		0		0.811026	0.188974	0	0
b8	NULL	252			1112	0							1	29.2			-9178.88		2262.1		0		0		0.802281	0.197719	0	0
b8	NULL	252			1239	1	0.90432	0.182	0.504		-182.1		2	77.6			-3710.06		1964.33		0		0		0.653825	0.346175	0	0
b8	NULL	252			1253	1	0.85159	0.6	1.342		-67.5		1	22.1			-10133.4		3859.72		0		0		0.724169	0.275831	0	0
b8	NULL	252			1254	1	0.89161	0.177	0.514		-180.3		1	41.7			-11397.1		1532.66		0		0		0.881463	0.118537	0	0
b8	NULL	252			1256	1	0.87665	0.714	1.464		-294.3		1	22.5			-9790.72		2933.72		0		0		0.769442	0.230558	0	0
b8	NULL	252			1275	1	0.87504	0.652	1.333		-280.4		0	13.1			-11916.9		2587.75		0		0		0.821591	0.178409	0	0
b8	NULL	252			1282	1	0.88664	0.246	0.559		-166.2		2	57.5			-7284.2		1452.77		0		0		0.833722	0.166278	0	0
b8	NULL	252			1299	2	0.89868	0.19	0.519		-173.8		1	22			-9206.6		2207.26		0		0		0.806616	0.193384	0	0
b8	NULL	252			1312	0							1	22			-8620.83		2262.32		0		0		0.792126	0.207874	0	0
b8	NULL	252			1300	2	0.90047	0.208	0.517		-185.9		1	34.5			-8168.4		3326.05		0		0		0.710639	0.289361	0	0
b8	NULL	252			1313	0							1	34.6			-7583.82		3431.41		0		0		0.688485	0.311515	0	0
b8	NULL	252			1301	2	0.87292	0.18	0.529		-178.7		1	33.7			-9333.4		5255.06		0		0		0.63978	0.36022	0	0
b8	NULL	252			1315	0							1	35.7			-9216.4		5000.25		0		0		0.648282	0.351718	0	0
b8	NULL	252			1383	2	0.88086	0.173	0.495		-191		1	23.8			-9486.52		3547.03		0		0		0.727854	0.272146	0	0
b8	NULL	252			1387	0							1	22.1			-8602.02		3797.7		0		0		0.693727	0.306273	0	0
b8	NULL	252			1478	1	0.88852	0.689	1.525		-317.8		1	20.3			-11414.9		2331.03		0		0		0.83042	0.16958	0	0
b8	NULL	252			1489	1	0.86056	0.685	1.476		-300.3		0	17.1			-9255.16		3382.28		0		0		0.73236	0.26764	0	0
b8	NULL	252			1512	1	0.8673	0.676	1.511		-310.6		1	25.7			-6359.66		3056.63		0		0		0.675389	0.324611	0	0
b8	NULL	252			1532	1	0.92041	0.18	0.488		-176.3		1	32.3			-9008.67		3666.51		0		0		0.710733	0.289267	0	0
b8	NULL	252			1551	2	0.89077	0.229	0.552		-195.2		0	2.3			-8927.24		2890.63		0		0		0.755402	0.244598	0	0
b8	NULL	252			1552	0							0	0.1			-11428.1		3044		0		0		0.789665	0.210335	0	0
b8	NULL	252			1565	1	0.87669	0.62	1.403		-299.8		2	54.1			-5954.3		2406.83		0		0		0.712141	0.287859	0	0
b8	NULL	252			1570	1	0.865	0.577	1.309		-287.2		2	59			-6144.02		2154.51		0		0		0.740375	0.259625	0	0
b8	NULL	252			1597	1	0.8961	0.256	0.583		-161		2	50.8			-6933.06		1503.19		0		0		0.821818	0.178182	0	0
b8	NULL	252			1627	1	0.9053	0.179	0.51		-169.9		2	46.8			-10792.1		2152.41		0		0		0.83372	0.16628	0	0
b8	NULL	252			1631	1	0.87234	0.647	1.451		-302.1		1	39.3			-4635.02		2908.59		0		0		0.61443	0.38557	0	0
b8	NULL	252			1645	1	0.86138	0.303	0.569		-190.6		0	6.4			-10360.5		4871.65		0		0		0.680174	0.319826	0	0
b8	NULL	252			1655	1	0.89143	0.677	1.5		-308.2		1	44.7			-6276.14		2195.44		0		0		0.740846	0.259154	0	0
b8	NULL	252			1664	1	0.8809	0.686	1.416		-298.7		0	4.9			-9101.99		3602.06		0		0		0.716464	0.283536	0	0
b8	NULL	252			1667	1	0.88674	0.241	0.55		-183.5		0	19.5			-8071.94		2214.4		0		0		0.784724	0.215276	0	0
b8	NULL	252			1682	1	0.86942	0.285	0.63		-154.9		0	11.3			-7469.09		6986.53		0		0		0.516691	0.483309	0	0
b8	NULL	252			1686	1	0.91917	0.196	0.501		-177.6		1	49.6			-6797.38		1896.39		0		0		0.781868	0.218132	0	0
b8	NULL	252			1695	1	0.86645	0.612	1.413		-293.6		1	21.7			-10767		4765.42		0		0		0.693194	0.306806	0	0
b8	NULL	252			1735	1	0.85817	0.651	1.417		-300.4		1	25.3			-9966.98		3040.85		0		0		0.766229	0.233771	0	0
b8	NULL	252			1738	1	0.88382	0.191	0.483		-183.1		1	48.9			-8837.27		2236.03		0		0		0.79807	0.20193	0	0
b8	NULL	252			1741	1	0.85283	0.656	1.472		-307.9		0	15.1			-8115.9		2828.03		0		0		0.741589	0.258411	0	0
b8	NULL	252			1755	1	0.86377	0.662	1.388		-295.5		1	21.6			-10745.2		2191.8		0		0		0.830579	0.169421	0	0
b8	NULL	252			1758	1	0.88599	0.361	0.767		-216.4		1	23.9			-7554.05		3062.18		0		0		0.711557	0.288443	0	0
b8	NULL	252			1769	1	0.91256	0.284	0.689		-154.3		0	9.9			-18493.4		2563.25		0		0		0.878269	0.121731	0	0
b8	NULL	252			1773	1	0.91735	0.232	0.558		-181.7		1	44.7			-7529.32		2502.24		0		0		0.750563	0.249437	0	0
b8	NULL	252			1775	1	0.90227	0.331	0.776		-165.7		2	54.1			-9845.19		3358.79		0		0		0.745623	0.254377	0	0
b8	NULL	252			1821	1	0.87269	0.287	0.592		-165.6		2	64			-3731.46		2841.33		0		0		0.567713	0.432287	0	0
b8	NULL	252			1827	1	0.86359	0.645	1.416		-301.1		0	18.8			-6504.4		4825.64		0		0		0.574084	0.425916	0	0
b8	NULL	252			1840	1	0.86945	0.633	1.318		-289.4		1	46.5			-5427.46		3929.34		0		0		0.580055	0.419945	0	0
b8	NULL	252			1841	1	0.88302	0.211	0.519		-184.4		2	58.7			-2723.38		1984.52		0		0		0.57847	0.42153	0	0
b8	NULL	252			1874	1	0.91781	0.238	0.536		-186.2		1	20.6			-9111.75		2034.65		0		0		0.817461	0.182539	0	0
b8	NULL	252			1903	1	0.86238	0.623	1.395		-290.9		1	28			-6599.63		2876.56		0		0		0.696443	0.303557	0	0
b8	NULL	252			1926	1	0.88218	0.394	0.638		-179.7		2	32.9			-7692.02		1942.69		0		0		0.798365	0.201635	0	0
b8	NULL	252			1929	1	0.89274	0.192	0.522		-175.8		2	56.7			-4683.29		2056.33		0		0		0.694889	0.305111	0	0
b8	NULL	252			1932	2	0.89865	0.343	0.621		-188.1		2	18.9			-10263		3609.54		0		0		0.739806	0.260194	0	0
b8	NULL	252			1950	0							2	17			-8671.69		4470.55		0		0		0.659833	0.340167	0	0
b8	NULL	252			1938	1	0.90097	0.318	0.615		-174		2	19			-7612.36		3262.69		0		0		0.699984	0.300016	0	0
b8	NULL	252			1942	1	0.92691	0.184	0.508		-175.3		2	47.1			-4351.61		2488.93		0		0		0.63615	0.36385	0	0
b8	NULL	252			1945	1	0.90294	0.302	0.644		-196.5		2	18.8			-10227.6		3268.31		0		0		0.757829	0.242171	0	0
b8	NULL	252			1948	1	0.9016	0.291	0.568		-175.9		2	47.1			-5137.94		1971.2		0		0		0.722723	0.277277	0	0
b8	NULL	252			1954	1	0.87414	0.56	1.294		-285.6		2	5.9			-11743.1		2949.8		0		0		0.799237	0.200763	0	0
b8	NULL	252			1958	1	0.92933	0.212	0.513		-177.5		2	4			-11169.4		3105.35		0		0		0.782458	0.217542	0	0
b8	NULL	252			1990	1	0.89803	0.181	0.513		-181		2	3.3			-15749.1		2183.53		0		0		0.878237	0.121763	0	0
b8	NULL	252			1998	3	0.92252	0.217	0.528		-171.7		2	37.8			-7411.01		2270.55		0		0		0.765477	0.234523	0	0
b8	NULL	252			2005	0							2	41.8			-6836.02		1868.84		0		0		0.785311	0.214689	0	0
b8	NULL	252			2016	0							2	44.5			-7120.42		1398.21		0		0		0.835864	0.164136	0	0
b8	NULL	252			2000	1	0.90043	0.206	0.546		-171.4		2	31			-5837.05		1854.55		0		0		0.758886	0.241114	0	0
b8	NULL	252			2034	1	0.88911	0.346	0.757		-148.7		2	30.6			-8046.72		2475.14		0		0		0.764762	0.235238	0	0
b8	NULL	252			2059	1	0.88535	0.247	0.595		-195		2	66.7			-3918.69		1828.43		0		0		0.681853	0.318147	0	0
b8	NULL	252			2077	1	0.89305	0.199	0.577		-179.6		2	60.9			-4571.8		1614.78		0		0		0.738987	0.261013	0	0
b8	NULL	252			2097	1	0.88024	0.225	0.561		-174.2		0	13.2			-8964.93		2265.25		0		0		0.798289	0.201711	0	0
b8	NULL	252			2100	1	0.86516	0.359	0.801		-220.7		1	33.1			-7834.93		2333.73		0		0		0.770498	0.229502	0	0
b8	NULL	252			2102	1	0.87632	0.243	0.544		-177.9		0	11.8			-15361		3781.13		0		0		0.80247	0.19753	0	0
b8	NULL	252			2105	1	0.91109	0.475	0.827		-211		1	39.7			-10873.6		1670.93		0		0		0.8668	0.1332	0	0
b8	NULL	252			2122	1	0.87072	0.369	0.848		-129		0	8.4			-13118.7		2543.09		0		0		0.837624	0.162376	0	0
b8	NULL	252			2153	1	0.8786	0.655	1.487		-317		0	0			-11112.6		4786.79		0		0		0.698932	0.301068	0	0
b8	NULL	252			2154	1	0.88541	0.236	0.535		-186.6		1	26.9			-6487.32		3382.89		0		0		0.657263	0.342737	0	0
b8	NULL	252			2165	1	0.93568	0.186	0.522		-184.9		0	8.2			-12652.7		2285.51		0		0		0.847002	0.152998	0	0
b8	NULL	252			2175	1	0.89065	0.559	1.295		-288.4		1	24.5			-7578.63		1739.65		0		0		0.813308	0.186692	0	0
b8	NULL	252			2185	1	0.90828	0.236	0.651		-176.6		1	35.8			-7544.7		3111.36		0		0		0.70802	0.29198	0	0
b8	NULL	252			2247	1	0.91049	0.236	0.66		-186.1		2	70.6			-4178.92		1266.1		0		0		0.767476	0.232524	0	0
b8	NULL	252			2252	1	0.88438	0.199	0.633		-179.9		2	58.4			-6716.25		1834.54		0		0		0.785454	0.214546	0	0
b8	NULL	252			2253	1	0.86415	0.23	0.661		-191.6		0	12.7			-9045.9		3689.72		0		0		0.710283	0.289717	0	0
b8	NULL	252			2256	1	0.87809	0.193	0.628		-171.2		2	64			-5429.95		1940.18		0		0		0.736751	0.263249	0	0
b8	NULL	252			2261	1	0.91695	0.219	0.669		-192.5		1	37.4			-6420.79		1728.59		0		0		0.787887	0.212113	0	0
b8	NULL	252			2269	1	0.89939	0.275	0.609		-199.1		0	5.2			-7706.06		3637.92		0		0		0.679308	0.320692	0	0
b8	NULL	252			2286	1	0.88712	0.629	1.424		-302.3		0	19.5			-7043.27		3233.19		0		0		0.685379	0.314621	0	0
b8	NULL	252			2296	1	0.87624	0.27	0.675		-182.4		1	35.4			-4526.63		2590.25		0		0		0.636041	0.363959	0	0
b8	NULL	252			2312	1	0.9383	0.174	0.627		-176.9		1	21.4			-12739.1		1596.64		0		0		0.888626	0.111374	0	0
b8	NULL	252			2318	1	0.8779	0.205	0.64		-181.3		0	8.6			-14041.8		1978.03		0		0		0.876526	0.123474	0	0
b8	NULL	252			2325	1	0.90115	0.243	0.679		-177.6		0	19.8			-10819.8		2941.03		0		0		0.786275	0.213725	0	0
b8	NULL	252			2337	2	0.92224	0.186	0.62		-178.8		2	60.7			-5144.64		1563.66		0		0		0.766907	0.233093	0	0
b8	NULL	252			2343	0							2	64.3			-5455.53		1386.51		0		0		0.797354	0.202646	0	0
b8	NULL	252			2346	1	0.91452	0.18	0.617		-181.9		1	37.9			-7821.7		2709.33		0		0		0.742729	0.257271	0	0
b8	NULL	252			2351	1	0.89665	0.253	0.665		-185.8		1	36.8			-5844.53		2187.53		0		0		0.72765	0.27235	0	0
b8	NULL	252			2353	2	0.90292	0.692	1.463		-298.8		1	35.1			-9883.41		1865.31		0		0		0.841233	0.158767	0	0
b8	NULL	252			2355	0							1	38			-9278.46		1620.83		0		0		0.85129	0.14871	0	0
b8	NULL	252			2354	2	0.90572	0.255	0.686		-179.7		2	51.1			-6207.62		2918.56		0		0		0.680199	0.319801	0	0
b8	NULL	252			2356	0							2	50			-5684.46		3250.18		0		0		0.636227	0.363773	0	0
b8	NULL	252			2373	2	0.88588	0.161	0.618		-177.9		2	65.3			-11371.4		1747.38		0		0		0.866803	0.133197	0	0
b8	NULL	252			2376	0							2	67.6			-10010		1704.77		0		0		0.854477	0.145523	0	0
b8	NULL	252			2421	1	0.89851	0.438	0.822		-177.1		1	22.9			-8016.51		5033.25		0		0		0.614303	0.385697	0	0
b8	NULL	252			2440	5	0.86158	0.732	1.542		-310.5		1	25.2			-10776.4		5972.42		0		0		0.643412	0.356588	0	0
b8	NULL	252			2449	0							1	24.6			-9631.58		6047.8		0		0		0.614283	0.385717	0	0
b8	NULL	252			2457	0							1	25.6			-10626.7		6005.91		0		0		0.638908	0.361092	0	0
b8	NULL	252			2466	0							1	23.3			-9473.38		6636.71		0		0		0.58804	0.41196	0	0
b8	NULL	252			2476	0							1	25			-10276		5487.15		0		0		0.6519	0.3481	0	0
b8	NULL	252			2471	1	0.84832	0.759	1.571		-43.7		0	2.3			-9745.58		3566.68		0		0		0.732076	0.267924	0	0
b8	NULL	252			2538	1	0.8679	0.602	1.392		-296.5		2	33.1			-7653.94		1984.52		0		0		0.794104	0.205896	0	0
b8	NULL	252			2544	1	0.92821	0.673	1.444		-296.3		2	45.9			-8657.81		2184.66		0		0		0.798509	0.201491	0	0
b8	NULL	252			2590	1	0.88541	0.214	0.634		-180.6		-1	0			-7401.08		1974.74		0		0		0.789379	0.210621	0	0
b8	NULL	252			2600	1	0.9022	0.222	0.659		-196.5		-1	0			-11397		1859.46		0		0		0.859732	0.140268	0	0
b8	NULL	252			2623	1	0.90975	0.251	0.672		-184.7		-1	0			-7746.77		1930.79		0		0		0.800488	0.199512	0	0
b8	NULL	252			2632	1	0.8764	0.596	1.29		-279.6		2	25.9			-9662.38		3150.68		0		0		0.754104	0.245896	0	0
b8	NULL	252			2661	1	0.86893	0.179	0.614		-182.5		2	7.7			-11676.8		3057.16		0		0		0.79251	0.20749	0	0
b8	NULL	252			2678	1	0.89716	0.202	0.626		-179.7		2	54.3			-7566.47		1681.36		0		0		0.818189	0.181811	0	0
b8	NULL	252			2721	1	0.88583	0.63	1.394		-297.3		1	26.3			-11075.4		2753.8		0		0		0.80087	0.19913	0	0
b8	NULL	252			2729	1	0.86968	0.669	1.429		-297		0	14.3			-10667.5		3224.07		0		0		0.767911	0.232089	0	0
b8	NULL	252			2730	1	0.86161	0.611	1.372		-72.3		1	33.8			-5179.06		1924.63		0		0		0.729066	0.270934	0	0
b8	NULL	252			2789	1	0.92436	0.187	0.625		-185.7		0	13.1			-11551.3		3134.91		0		0		0.786541	0.213459	0	0
b8	NULL	252			2799	1	0.85194	0.205	0.646		-190.7		1	26.4			-10763		5566.07		0		0		0.659132	0.340868	0	0
b8	NULL	252			2815	1	0.88721	0.249	0.671		-171.3		2	64.6			-5816.46		1935.68		0		0		0.750304	0.249696	0	0
b8	NULL	252			2823	1	0.89416	0.633	1.39		-290.2		2	22.6			-8108.64		4387.74		0		0		0.648879	0.351121	0	0
b8	NULL	252			2827	1	0.86111	0.25	0.703		-175.6		1	46.9			-6856.49		2185.23		0		0		0.758317	0.241683	0	0
b8	NULL	252			2832	1	0.87612	0.201	0.638		-177.3		0	16			-10014.9		3828.48		0		0		0.723443	0.276557	0	0
b8	NULL	252			2834	6	0.8747	0.658	1.5		-45.1		1	28.4			-8861.08		1944.86		0		0		0.820019	0.179981	0	0
b8	NULL	252			2836	0							1	21.8			-10167.4		2121.51		0		0		0.827363	0.172637	0	0
b8	NULL	252			2838	0							1	30.4			-8935.93		1876.59		0		0		0.826443	0.173557	0	0
b8	NULL	252			2840	0							1	23.9			-9836.01		2030.07		0		0		0.828918	0.171082	0	0
b8	NULL	252			2842	0							1	29.8			-8858.84		1687.78		0		0		0.83997	0.16003	0	0
b8	NULL	252			2844	0							1	29.7			-9169.88		1999.78		0		0		0.820963	0.179037	0	0
b8	NULL	252			2855	1	0.91355	0.194	0.644		-186.4		1	39.5			-6657.96		1912.03		0		0		0.776892	0.223108	0	0
b8	NULL	252			2863	1	0.87062	0.632	1.45		-55.1		2	52.4			-4169.07		3300.92		0		0		0.558109	0.441891	0	0
b8	NULL	252			2881	1	0.92175	0.171	0.613		-175.6		1	24.6			-8600.56		2040.17		0		0		0.808268	0.191732	0	0
b8	NULL	921	94	128			0.88774	0.452	1.005	0.134	192.7	82.4		58.79	24.57	0.8402	-7164.82	3049.23	1415.37	610.86	0	0	0	0	0.835042	0.164958	0	0
b8	NULL	921			921	1	0.88418	0.421	0.911		169.2		2	82.7			-4137.51		1368.04		0		0		0.751516	0.248484	0	0
b8	NULL	921			23	1	0.89532	0.351	0.833		187		2	67.7			-6407.62		929.36		0		0		0.873332	0.126668	0	0
b8	NULL	921			49	1	0.85303	0.483	1.03		291.5		1	47.8			-6703.51		1558.23		0		0		0.811392	0.188608	0	0
b8	NULL	921			84	1	0.89228	0.377	0.906		180.7		2	76.1			-7740.49		911.89		0		0		0.894608	0.105392	0	0
b8	NULL	921			274	1	0.89239	0.328	0.813		186		2	66.4			-5628.8		1226.6		0		0		0.821075	0.178925	0	0
b8	NULL	921			421	3	0.86687	0.355	0.895		169.9		1	33			-16680.3		1419.52		0		0		0.921573	0.0784273	0	0
b8	NULL	921			431	0							1	37.3			-11855.9		1311.26		0		0		0.900414	0.0995857	0	0
b8	NULL	921			443	0							1	34.7			-14362.5		1376.48		0		0		0.912543	0.0874569	0	0
b8	NULL	921			424	2	0.87819	0.444	1.009		290		2	59.1			-7544.82		1062.81		0		0		0.876527	0.123473	0	0
b8	NULL	921			2578	0							-1	0			-9179.76		1246.21		0		0		0.880471	0.119529	0	0
b8	NULL	921			446	1	0.86055	0.477	1.045		294.3		1	34.3			-11987.4		1637.92		0		0		0.879788	0.120212	0	0
b8	NULL	921			488	6	0.87824	0.382	0.856		179.2		2	62.5			-5417.01		1621.94		0		0		0.769576	0.230424	0	0
b8	NULL	921			496	0							2	64.4			-5575.87		1663.82		0		0		0.770181	0.229819	0	0
b8	NULL	921			561	0							2	63.9			-5694.74		1513.08		0		0		0.790078	0.209922	0	0
b8	NULL	921			590	0							2	64.3			-6322.09		1474.12		0		0		0.810918	0.189082	0	0
b8	NULL	921			619	0							2	62.9			-5810.99		1487.66		0		0		0.796173	0.203827	0	0
b8	NULL	921			647	0							2	64.8			-5546.93		1490.58		0		0		0.788195	0.211805	0	0
b8	NULL	921			490	2	0.85426	0.476	1.049		292.8		1	43.4			-14265.6		1773.12		0		0		0.889448	0.110552	0	0
b8	NULL	921			497	0							1	43.6			-12554		1666.06		0		0		0.882838	0.117162	0	0
b8	NULL	921			517	1	0.878	0.472	1.046		296.3		2	67.1			-6679.33		1828.36		0		0		0.785093	0.214907	0	0
b8	NULL	921			535	1	0.83156	0.578	1.299		63		1	49.2			-6580.54		1838.82		0		0		0.781596	0.218404	0	0
b8	NULL	921			546	1	0.89976	0.343	0.85		181.5		2	95.3			-2265.35		1142.52		0		0		0.664741	0.335259	0	0
b8	NULL	921			547	1	0.85912	0.327	0.827		191.2		2	96.9			-1959.8		2303.59		0		0		0.459681	0.540319	0	0
b8	NULL	921			760	2	0.85603	0.385	0.867		183.9		-1	0			-8515.77		1570.79		0		0		0.844269	0.155731	0	0
b8	NULL	921			796	0							-1	0			-8381.39		1683.69		0		0		0.83272	0.16728	0	0
b8	NULL	921			878	1	0.89728	0.343	0.848		181.4		2	73.6			-6041.33		995.56		0		0		0.858523	0.141477	0	0
b8	NULL	921			922	1	0.86057	0.628	1.363		61.6		2	54.3			-8965.94		1578.95		0		0		0.850264	0.149736	0	0
b8	NULL	921			985	1	0.87167	0.371	0.88		180.5		2	54.2			-6665.71		1158.51		0		0		0.851933	0.148067	0	0
b8	NULL	921			1094	1	0.85176	0.4	0.928		285.3		2	78.1			-3357.63		717.95		0		0		0.823841	0.176159	0	0
b8	NULL	921			1168	1	0.89641	0.392	0.873		184.9		2	67.9			-5276.69		1145.85		0		0		0.821589	0.178411	0	0
b8	NULL	921			1173	1	0.87125	0.356	0.851		176.4		2	59.6			-13546.4		746.1		0		0		0.947798	0.0522021	0	0
b8	NULL	921			1246	1	0.87966	0.348	0.836		180.1		2	61.2			-3739.06		1554.18		0		0		0.706384	0.293616	0	0
b8	NULL	921			1337	1	0.84251	0.507	1.051		298.5		1	45.5			-8753.35		1585.28		0		0		0.846664	0.153336	0	0
b8	NULL	921			1358	1	0.91289	0.325	0.823		182.9		2	85.7			-3835.34		696.66		0		0		0.84628	0.15372	0	0
b8	NULL	921			1366	1	0.81898	0.426	0.984		289.1		1	43.6			-5379.73		1824.59		0		0		0.746737	0.253263	0	0
b8	NULL	921			1380	1	0.85818	0.429	0.987		286.3		2	57.1			-4618.81		1089.65		0		0		0.809117	0.190883	0	0
b8	NULL	921			1382	2	0.83922	0.318	0.814		190.9		2	57.3			-7011.31		1668.21		0		0		0.807799	0.192201	0	0
b8	NULL	921			1386	0							2	61.7			-6172.7		1443.64		0		0		0.810455	0.189545	0	0
b8	NULL	921			1401	1	0.88335	0.445	0.967		282.8		2	84.9			-13674.9		1599.13		0		0		0.895304	0.104696	0	0
b8	NULL	921			1456	1	0.91231	0.349	0.873		180.1		2	99.6			-2941.54		606.86		0		0		0.828976	0.171024	0	0
b8	NULL	921			1472	1	0.84368	0.741	1.391		84.2		2	59.3			-5573.66		1182.7		0		0		0.82495	0.17505	0	0
b8	NULL	921			1501	1	0.84441	0.585	1.337		48.1		1	30			-10890		1992.42		0		0		0.845338	0.154662	0	0
b8	NULL	921			1566	1	0.83351	0.477	1.013		292.3		1	35.1			-7600.74		1427.75		0		0		0.841862	0.158138	0	0
b8	NULL	921			1588	1	0.8394	0.623	1.307		78		2	62.5			-5101.68		2314.12		0		0		0.687947	0.312053	0	0
b8	NULL	921			1590	1	0.87321	0.581	1.31		65.3		2	85.1			-3811.91		373.24		0		0		0.910818	0.089182	0	0
b8	NULL	921			1592	1	0.82788	0.421	0.892		183.9		0	14.1			-10348.7		1463.86		0		0		0.876076	0.123924	0	0
b8	NULL	921			1602	1	0.92532	0.326	0.849		180.6		2	95.6			-3706.76		495.74		0		0		0.882037	0.117963	0	0
b8	NULL	921			1621	2	0.84234	0.461	1.073		301.9		2	23.2			-13727.3		1761.55		0		0		0.88627	0.11373	0	0
b8	NULL	921			1624	0							2	23.9			-14265.9		1777.52		0		0		0.889206	0.110794	0	0
b8	NULL	921			1669	1	0.8612	0.433	0.928		173.9		2	63.8			-9442.34		972.87		0		0		0.906591	0.0934086	0	0
b8	NULL	921			1685	1	0.85012	0.581	1.323		60.2		2	56.9			-5775.91		973.04		0		0		0.855823	0.144177	0	0
b8	NULL	921			1718	1	0.87192	0.514	1.09		299.5		2	68.1			-6906.99		1296.17		0		0		0.841991	0.158009	0	0
b8	NULL	921			1753	1	0.87733	0.636	1.336		66.2		2	64.3			-4703.56		1429.27		0		0		0.766948	0.233052	0	0
b8	NULL	921			1789	1	0.86321	0.39	0.921		177		2	92.8			-3200.1		915.46		0		0		0.777561	0.222439	0	0
b8	NULL	921			1790	1	0.83854	0.413	0.852		260.9		2	43.6			-11412.1		2879.97		0		0		0.798492	0.201508	0	0
b8	NULL	921			1793	1	0.88154	0.37	0.876		177.4		2	88.8			-4254.84		555.33		0		0		0.884551	0.115449	0	0
b8	NULL	921			1799	1	0.89018	0.399	0.915		169.2		2	77.9			-4026.99		1303.67		0		0		0.755439	0.244561	0	0
b8	NULL	921			1815	1	0.86073	0.44	1.003		287.1		2	86.6			-11195.9		1882.53		0		0		0.856059	0.143941	0	0
b8	NULL	921			1820	1	0.86266	0.427	0.948		162.8		2	76.5			-2502.57		1622.65		0		0		0.606651	0.393349	0	0
b8	NULL	921			1842	1	0.87048	0.446	1.03		294.8		2	72.1			-2322.42		2138.66		0		0		0.520596	0.479404	0	0
b8	NULL	921			1844	1	0.84628	0.605	1.332		55.2		1	49.2			-8841.04		1195.93		0		0		0.880848	0.119152	0	0
b8	NULL	921			1849	1	0.85481	0.509	1.046		148.7		2	79.9			-5391		2851.6		0		0		0.654041	0.345959	0	0
b8	NULL	921			1897	1	0.88283	0.355	0.849		181.6		2	80.7			-4494.97		637.05		0		0		0.875868	0.124132	0	0
b8	NULL	921			1915	1	0.87137	0.593	1.337		59.7		2	87.7			-4975.27		733.48		0		0		0.871517	0.128483	0	0
b8	NULL	921			1927	1	0.88117	0.659	1.385		63.3		2	69			-5900.7		852.05		0		0		0.873822	0.126178	0	0
b8	NULL	921			1984	1	0.88362	0.501	1.166		322.2		2	81.8			-3874.74		990.92		0		0		0.796344	0.203656	0	0
b8	NULL	921			1986	1	0.89548	0.388	0.86		183.4		2	68.8			-5290.72		1105		0		0		0.827228	0.172772	0	0
b8	NULL	921			1994	1	0.86419	0.487	1.077		300		2	50.2			-13592.6		1561.17		0		0		0.896978	0.103022	0	0
b8	NULL	921			2049	2	0.88844	0.34	0.778		195.6		2	64			-4616.1		1124.6		0		0		0.804101	0.195899	0	0
b8	NULL	921			2068	0							2	61.3			-4078.08		1621.53		0		0		0.715502	0.284498	0	0
b8	NULL	921			2123	2	0.88168	0.453	1.038		294.5		2	78.7			-3436.65		757.61		0		0		0.81937	0.18063	0	0
b8	NULL	921			2134	0							2	79.1			-3652.09		791.59		0		0		0.821862	0.178138	0	0
b8	NULL	921			2164	1	0.8521	0.347	0.822		187.1		1	47.9			-6579.16		1715.65		0		0		0.793166	0.206834	0	0
b8	NULL	921			2170	1	0.8501	0.347	0.797		192.6		1	48.5			-10654.8		1487.4		0		0		0.877501	0.122499	0	0
b8	NULL	921			2233	3	0.88006	0.389	0.827		183.7		2	81.3			-4478.19		991.49		0		0		0.81873	0.18127	0	0
b8	NULL	921			2235	0							2	81.4			-7110.72		1019.45		0		0		0.874609	0.125391	0	0
b8	NULL	921			2238	0							2	78.7			-5180.34		1034.38		0		0		0.83356	0.16644	0	0
b8	NULL	921			2348	1	0.89292	0.376	0.852		179.6		2	62.4			-7254.67		828.84		0		0		0.897465	0.102535	0	0
b8	NULL	921			2371	4	0.91207	0.632	1.366		54.9		2	68.9			-4154.1		1256.96		0		0		0.767705	0.232295	0	0
b8	NULL	921			2372	0							2	65.2			-4923.4		1271.29		0		0		0.794777	0.205223	0	0
b8	NULL	921			2374	0							2	66.8			-5058.83		1203.64		0		0		0.807801	0.192199	0	0
b8	NULL	921			2375	0							2	64.3			-4965.63		1351.35		0		0		0.786077	0.213923	0	0
b8	NULL	921			2424	1	0.87529	0.594	1.323		51.2		2	71.7			-8214.93		653.37		0		0		0.926325	0.0736748	0	0
b8	NULL	921			2447	3	0.8192	0.377	0.866		175.9		1	29.1			-7194.71		2677.31		0		0		0.728798	0.271202	0	0
b8	NULL	921			2455	0							1	28.8			-7516.93		2671.03		0		0		0.737825	0.262175	0	0
b8	NULL	921			2473	0							1	27.7			-7604.4		2942.88		0		0		0.720982	0.279018	0	0
b8	NULL	921			2481	2	0.90005	0.358	0.855		176		2	78.7			-6271.12		534.09		0		0		0.921517	0.0784825	0	0
b8	NULL	921			2495	0							2	80.5			-5890.55		482.13		0		0		0.924344	0.0756558	0	0
b8	NULL	921			2483	1	0.8551	0.463	0.923		167.9		2	61.4			-5305.3		995.69		0		0		0.841979	0.158021	0	0
b8	NULL	921			2490	2	0.84683	0.414	0.879		177.2		2	53.4			-9884.89		1349.06		0		0		0.879912	0.120088	0	0
b8	NULL	921			2504	0							2	54.4			-10256.1		1210.49		0		0		0.894434	0.105566	0	0
b8	NULL	921			2497	1	0.86068	0.402	0.882		176.4		2	61.2			-5293.76		943.93		0		0		0.848673	0.151327	0	0
b8	NULL	921			2508	4	0.82653	0.452	0.956		286.8		0	5			-10227.8		2812.43		0		0		0.784327	0.215673	0	0
b8	NULL	921			2515	0							0	6.1			-9840.12		2680.15		0		0		0.785935	0.214065	0	0
b8	NULL	921			2520	0							0	5.7			-9940.96		2730.29		0		0		0.784529	0.215471	0	0
b8	NULL	921			2527	0							2	5.2			-10381.7		2742.51		0		0		0.791035	0.208965	0	0
b8	NULL	921			2522	2	0.87159	0.568	1.298		61.7		2	86.9			-3913.8		642.27		0		0		0.85903	0.14097	0	0
b8	NULL	921			2529	0							2	84.2			-4220.92		822.9		0		0		0.83685	0.16315	0	0
b8	NULL	921			2534	1	0.8578	0.63	1.355		52.7		2	43.7			-3274.28		1715.05		0		0		0.656256	0.343744	0	0
b8	NULL	921			2535	1	0.84285	0.625	1.354		58.9		2	45.4			-3835.83		2437.78		0		0		0.611423	0.388577	0	0
b8	NULL	921			2558	1	0.86122	0.651	1.359		68.6		-1	0			-9252.11		1282.14		0		0		0.878288	0.121712	0	0
b8	NULL	921			2568	1	0.88527	0.637	1.347		55.6		-1	0			-3257.53		1071.33		0		0		0.752515	0.247485	0	0
b8	NULL	921			2618	1	0.84891	0.488	1.001		296		-1	0			-8298.01		1031.14		0		0		0.889471	0.110529	0	0
b8	NULL	921			2677	1	0.87495	0.455	1.002		288.5		2	78.4			-7076.37		1477.37		0		0		0.827284	0.172716	0	0
b8	NULL	921			2680	1	0.85829	0.476	0.936		177.2		2	50.2			-10112.3		1342.14		0		0		0.882828	0.117172	0	0
b8	NULL	921			2713	1	0.85949	0.378	0.836		182.2		2	55			-5012.84		1639.06		0		0		0.753595	0.246405	0	0
b8	NULL	921			2718	1	0.85862	0.463	0.994		292.9		2	58.9			-9981.07		1358.98		0		0		0.880161	0.119839	0	0
b8	NULL	921			2734	1	0.91186	0.363	0.835		179		2	69.9			-5925.33		686.06		0		0		0.896231	0.103769	0	0
b8	NULL	921			2737	1	0.834	0.521	1.088		298.6		0	16.2			-10266.5		2269.96		0		0		0.818931	0.181069	0	0
b8	NULL	921			2771	8	0.85072	0.421	0.95		289.4		1	43.8			-8457.19		1151.69		0		0		0.880143	0.119857	0	0
b8	NULL	921			2772	0							1	40.6			-9888.22		1328.7		0		0		0.881545	0.118455	0	0
b8	NULL	921			2773	0							1	38.1			-10199.7		1355.26		0		0		0.882712	0.117288	0	0
b8	NULL	921			2775	0							1	39.6			-9194.26		1297.52		0		0		0.87633	0.12367	0	0
b8	NULL	921			2776	0							1	36.9			-10500.9		1443.02		0		0		0.879184	0.120816	0	0
b8	NULL	921			2777	0							1	41.8			-9021.83		1220.56		0		0		0.880833	0.119167	0	0
b8	NULL	921			2778	0							1	39.8			-9444.1		1204.9		0		0		0.886853	0.113147	0	0
b8	NULL	921			2779	0							1	39.8			-9547.71		1261.28		0		0		0.883312	0.116688	0	0
b8	NULL	921			2782	1	0.88266	0.45	0.973		288.9		2	51.5			-7770.73		1087.48		0		0		0.877235	0.122765	0	0
b8	NULL	921			2793	1	0.87751	0.621	1.337		55.4		1	40.1			-7827.81		1355.98		0		0		0.852351	0.147649	0	0
b8	NULL	921			2804	1	0.87309	0.467	0.994		293.8		2	60.4			-6163.33		1433.3		0		0		0.811324	0.188676	0	0
b8	NULL	921			2813	1	0.89736	0.348	0.819		182.2		2	72.5			-6312.82		1216.81		0		0		0.838397	0.161603	0	0
b8	NULL	921			2822	1	0.88906	0.38	0.844		180		2	79.6			-4600.26		704.07		0		0		0.867265	0.132735	0	0
b8	NULL	921			2825	1	0.81541	0.628	1.366		59.4		1	48.1			-8618.42		3866.02		0		0		0.690333	0.309667	0	0
b8	NULL	921			2828	1	0.82139	0.453	0.89		176.7		2	64.1			-4658.63		2753.62		0		0		0.628504	0.371496	0	0
b8	NULL	921			2831	1	0.88221	0.461	0.976		289.9		2	81.8			-5351.17		915.61		0		0		0.853895	0.146105	0	0
b8	NULL	921			2852	1	0.86791	0.344	0.822		179.9		2	59.3			-6398.11		977.72		0		0		0.867443	0.132557	0	0
b8	NULL	921			2879	1	0.84693	0.636	1.341		61.9		1	40.5			-7668.74		2079.81		0		0		0.786654	0.213346	0	0
b8	NULL	921			2880	1	0.8703	0.394	0.897		172.5		2	58.6			-10169.8		653.34		0		0		0.939635	0.0603652	0	0
b8	NULL	990	214	421			0.95765	0.162	0.481	0.117	179.7	20.8		3.05	6.56	0.2706	-8782.19	2586.49	6911.12	1991.3	0	0	0	0	0.559614	0.440386	0	0
b8	NULL	990			990	1	0.94969	0.128	0.382		176.3		0	0.9			-8367.88		5416.86		0		0		0.607039	0.392961	0	0
b8	NULL	990			11	3	0.93862	0.131	0.411		187.2		0	7.5			-6990.88		5175.86		0		0		0.574589	0.425411	0	0
b8	NULL	990			12	0							0	3.8			-7005.21		5299.66		0		0		0.569304	0.430696	0	0
b8	NULL	990			13	0							0	6.2			-6581.95		5421.25		0		0		0.54835	0.45165	0	0
b8	NULL	990			26	14	0.97483	0.062	0.345		176.8		2	0			-7463.9		9882.52		0		0		0.430285	0.569715	0	0
b8	NULL	990			217	0							0	0			-8171.99		10047.1		0		0		0.44854	0.55146	0	0
b8	NULL	990			290	0							0	0.9			-6690.4		9681.2		0		0		0.408659	0.591341	0	0
b8	NULL	990			295	0							0	1.5			-6638.53		9533.4		0		0		0.410497	0.589503	0	0
b8	NULL	990			1048	0							0	0			-8700.55		11150.5		0		0		0.438293	0.561707	0	0
b8	NULL	990			1071	0							0	10.2			-8085.45		7019.44		0		0		0.535287	0.464713	0	0
b8	NULL	990			1073	0							0	10.6			-8182.84		7028.57		0		0		0.537941	0.462059	0	0
b8	NULL	990			1462	0							2	0			-7762.69		11509.2		0		0		0.402799	0.597201	0	0
b8	NULL	990			2140	0							2	0.2			-6704.08		10819.9		0		0		0.382567	0.617433	0	0
b8	NULL	990			2142	0							2	0			-7346.39		12632		0		0		0.367717	0.632283	0	0
[truncated: 12,224 more rows]

## Sheet: c) VALmL (membrane proteins)
Chess Square	Parse	Cluster ID	Unique Count	Total Count	Member Name	Similars Count	Composite Similarity	RMSD Hvy Atoms	RMSD All Atoms	RMSD Atom CB	Chi-1	stdev	InOut	Sidechain SASA	stdev SASA	flipid	Sidechain LASA	stdev LASA	fSASA(out)	fLASA(out)	Sum Hydro(-)	stdev Hydro(-)	Sum Hydro(+)	stdev Hydro(+)	Sum Polar(-)	stdev Polar(-)	Sum Polar(+)	stdev Polar(+)	fHydro(-)	fHydro(+)	fPolar(-)	fPolar(+)
a1	NULL	1	2	2			0.94799	0.463	1.009	0.206	-25.8	82.4		4.4	4.4	0.0864	28.35	28.35	0	0.5	-9601.03	1037.31	3292.97	35.83	0	0	0	0	0.744612	0.255388	0	0
a1	NULL	1			1	1	0.94358	0.463	1.009		-108.2		2	0		0.1729	56.7				-8563.72		3328.8		0		0		0.720093	0.279907	0	0
a1	NULL	1			2	1	0.95239	0.463	1.009		56.6		0	8.8		0	0				-10638.3		3257.14		0		0		0.765597	0.234403	0	0
a2	NULL	1	1	1			1	0	0	0	-111.6	0		68.7	0	0.0196	0	0	1	0	-5543.91	0	3898.09	0	0	0	0	0	0.587154	0.412846	0	0
a2	NULL	1			1	1	1	0	0		-111.6		2	68.7		0.0196	0				-5543.91		3898.09		0		0		0.587154	0.412846	0	0
a4	NULL	1	2	2			0.94774	0.315	0.671	0.125	131.6	48.6		0	0	0.3865	61.2	28	0	0.75	-6852.29	910.38	8591.43	4179.68	0	0	0	0	0.443694	0.556306	0	0
a4	NULL	1			1	1	0.92275	0.315	0.671		83		1	0		0.1231	33.2				-5941.92		4411.75		0		0		0.573895	0.426105	0	0
a4	NULL	1			2	1	0.97272	0.315	0.671		180.2		2	0		0.6498	89.2				-7762.67		12771.1		0		0		0.378044	0.621956	0	0
a5	NULL	1	3	3			0.95276	0.178	0.4	0.151	-77.1	6.5		1.8	2.55	0.1962	20.63	29.18	0	0.3333	-8519.29	2111.74	7669.35	3616.47	0	0	0	0	0.526251	0.473749	0	0
a5	NULL	1			1	1	0.94555	0.17	0.315		-77.2		0	0		0.0065	0				-10240.2		5148.76		0		0		0.665424	0.334576	0	0
a5	NULL	1			2	1	0.94859	0.206	0.46		-85.1		0	5.4		0.0283	0				-9772.66		5075.65		0		0		0.658166	0.341834	0	0
a5	NULL	1			3	1	0.96414	0.157	0.427		-69.1		2	0		0.5539	61.9				-5545.06		12783.6		0		0		0.302534	0.697466	0	0
a6	NULL	1	1	1			1	0	0	0	-158.1	0		24.8	0	0.068	0	0	0.5	0	-6852.13	0	4667.87	0	0	0	0	0	0.594803	0.405197	0	0
a6	NULL	1			1	1	1	0	0		-158.1		1	24.8		0.068	0				-6852.13		4667.87		0		0		0.594803	0.405197	0	0
a7	NULL	1	1	1			1	0	0	0	52.3	0		0	0	0.2768	48.9	0	0	0.5	-5926.79	0	5256.99	0	0	0	0	0	0.529945	0.470055	0	0
a7	NULL	1			1	1	1	0	0		52.3		1	0		0.2768	48.9				-5926.79		5256.99		0		0		0.529945	0.470055	0	0
a8	NULL	2	1	1			1	0	0	0	175.7	0		3.5	0	0	0	0	0.5	0	-13295.2	0	2491.64	0	0	0	0	0	0.84217	0.15783	0	0
a8	NULL	2			2	1	1	0	0		175.7		1	3.5		0	0				-13295.2		2491.64		0		0		0.84217	0.15783	0	0
a8	NULL	3	4	5			0.99459	0.206	0.495	0.137	60.4	8.2		25.94	24.25	0.0016	0	0	0.3	0	-8535.57	2803.38	2781.75	720.41	0	0	0	0	0.754204	0.245796	0	0
a8	NULL	3			3	1	0.99452	0.214	0.451		47.7		0	0.3		0	0				-9583.46		3708.9		0		0		0.720975	0.279025	0	0
a8	NULL	3			1	1	0.9973	0.209	0.646		71.8		1	45.4		0.0079	0				-5268.52		2180.39		0		0		0.707287	0.292713	0	0
a8	NULL	3			4	1	0.99707	0.255	0.524		66.3		2	63.5		0	0				-5144.93		1734.99		0		0		0.747818	0.252182	0	0
a8	NULL	3			5	2	0.99563	0.139	0.413		58.9		0	10.2		0	0				-10958.7		3237.4		0		0		0.771952	0.228048	0	0
a8	NULL	3			6	0							0	10.3		0	0				-11722.2		3047.08		0		0		0.793688	0.206312	0	0
b1	NULL	1	8	12			0.9806	0.112	0.414	0.094	-61	7		4.18	6.19	0.0143	0	0	0.25	0	-9735.79	988.72	6889.35	1759.62	0	0	0	0	0.585606	0.414394	0	0
b1	NULL	1			1	1	0.98349	0.08	0.437		-56.3		0	0		0	0				-9561.83		9286.22		0		0		0.507311	0.492689	0	0
b1	NULL	1			3	2	0.98198	0.072	0.351		-67.1		0	1.4		0.0009	0				-9501.99		6126.84		0		0		0.607978	0.392022	0	0
b1	NULL	1			4	0							0	2.9		0.0018	0				-8442.47		4822.24		0		0		0.636461	0.363539	0	0
b1	NULL	1			24	2	0.92915	0.081	0.384		-63.8		0	1.6		0	0				-11185.2		6444.79		0		0		0.634442	0.365558	0	0
b1	NULL	1			36	0							0	2.3		0	0				-12169.5		6528.21		0		0		0.650856	0.349144	0	0
b1	NULL	1			26	3	0.91622	0.07	0.384		-55.8		2	0		0	0				-10067		8434.39		0		0		0.544121	0.455879	0	0
b1	NULL	1			27	0							2	0		0.0021	0				-9850.58		9139.38		0		0		0.518726	0.481274	0	0
b1	NULL	1			28	0							2	0		0	0				-9714.73		9043.99		0		0		0.517878	0.482122	0	0
b1	NULL	1			34	1	0.94575	0.145	0.473		-56		0	5.2		0.0427	0				-9114.66		7112.09		0		0		0.561706	0.438294	0	0
b1	NULL	1			38	1	0.91874	0.236	0.455		-57.8		0	16.5		0.0347	0				-8860.78		6169.39		0		0		0.589533	0.410467	0	0
b1	NULL	1			39	1	0.91833	0.1	0.401		-58		0	18.7		0.0895	0				-9349.91		3251.26		0		0		0.741987	0.258013	0	0
b1	NULL	1			41	1	0.92021	0.188	0.448		-61		0	1.6		0	0				-9010.77		6313.45		0		0		0.588008	0.411992	0	0
b1	NULL	2	4	4			0.97852	0.403	0.905	0.128	-112.7	57.5		0.12	0.22	0.3413	41.75	28.3	0.125	0.625	-12211.3	2109.33	4768.63	1412.75	0	0	0	0	0.719161	0.280839	0	0
b1	NULL	2			2	1	0.99591	0.192	0.42		-134.7		1	0		0.3805	31.8				-14195.3		5553.37		0		0		0.718798	0.281202	0	0
b1	NULL	2			5	1	0.90364	0.434	1.005		-57		2	0		0.574	64				-14329.5		2731.81		0		0		0.839883	0.160117	0	0
b1	NULL	2			9	1	0.948	0.419	0.935		-62		2	0		0.4105	71.2				-9467.35		4291.26		0		0		0.688104	0.311896	0	0
b1	NULL	2			23	1	0.88709	0.566	1.261		-196.9		1	0.5		0	0				-10853.1		6498.1		0		0		0.625495	0.374505	0	0
b1	NULL	12	4	4			0.99823	0.113	0.374	0.094	-66.3	3.3		0.15	0.26	0.2285	24.38	14.42	0	0.375	-12929.2	4122.49	5571.04	324.74	0	0	0	0	0.698866	0.301134	0	0
b1	NULL	12			12	1	0.99999	0.003	0.01		-71.4		1	0		0.3925	34.8				-19087.3		5460		0		0		0.777572	0.222428	0	0
b1	NULL	12			11	1	0.90663	0.143	0.374		-67.1		1	0		0.1839	27.4				-8073.63		6126.29		0		0		0.568569	0.431431	0	0
b1	NULL	12			22	1	0.94643	0.089	0.435		-63.4		1	0		0.3375	35.3				-13956.1		5313.39		0		0		0.724258	0.275742	0	0
b1	NULL	12			40	1	0.88247	0.219	0.676		-63.4		0	0.6		0	0				-10599.7		5384.47		0		0		0.663138	0.336862	0	0
b1	NULL	13	7	11			0.98803	0.051	0.275	0.052	-61.9	1.8		0	0	0.3281	63.05	4.98	0	1	-5178.93	883.25	7076.14	1888.68	0	0	0	0	0.422595	0.577405	0	0
b1	NULL	13			13	3	0.99223	0.017	0.24		-62.2		2	0		0.3922	65.2				-5043.43		8248.74		0		0		0.379429	0.620571	0	0
b1	NULL	13			14	0							2	0		0.3831	62.4				-5069.42		8344.7		0		0		0.377917	0.622083	0	0
b1	NULL	13			21	0							2	0		0.4195	62.7				-5960.51		8610.27		0		0		0.409073	0.590927	0	0
b1	NULL	13			8	3	0.94843	0.053	0.268		-62.4		2	0		0.2919	51.8				-4859.67		6646.61		0		0		0.422349	0.577651	0	0
b1	NULL	13			16	0							2	0		0.3561	61.7				-4579.1		7844.33		0		0		0.368586	0.631414	0	0
b1	NULL	13			19	0							2	0		0.3505	66.2				-4255.4		7414.26		0		0		0.364655	0.635345	0	0
b1	NULL	13			15	1	0.93845	0.032	0.248		-62.5		2	0		0.2952	61.3				-7073.38		5941		0		0		0.543505	0.456495	0	0
b1	NULL	13			17	1	0.93789	0.118	0.331		-61.4		2	0		0.4016	58.1				-6449.19		8938.16		0		0		0.419123	0.580877	0	0
b1	NULL	13			18	1	0.94539	0.033	0.259		-61.4		2	0		0.1929	64.4				-4625.73		5275.4		0		0		0.467192	0.532808	0	0
b1	NULL	13			20	1	0.97299	0.024	0.285		-64		2	0		0.4202	67.9				-4890.17		8337.6		0		0		0.36969	0.63031	0	0
b1	NULL	13			31	1	0.92919	0.098	0.372		-58.8		2	0		0.1057	71.8				-4162.27		2236.51		0		0		0.650479	0.349521	0	0
b1	NULL	25	2	2			0.95234	0.406	0.896	0.128	-222.9	68.2		36.55	23.85	0.0015	0	0	0.5	0	-7546.52	343.02	1668.4	97.95	0	0	0	0	0.818946	0.181054	0	0
b1	NULL	25			25	1	0.96193	0.406	0.896		-154.7		2	60.4		0.0031	0				-7889.54		1766.35		0		0		0.81707	0.18293	0	0
b1	NULL	25			33	1	0.94275	0.406	0.896		-291		0	12.7		0	0				-7203.49		1570.45		0		0		0.82101	0.17899	0	0
b1	NULL	30	3	3			0.96874	0.301	0.751	0.068	20.3	61.9		6.5	9.05	0.1456	16.23	22.96	0	0.1667	-8348.31	1323.52	4959.02	1408.97	0	0	0	0	0.627347	0.372653	0	0
b1	NULL	30			30	1	0.96021	0.054	0.254		63.4		0	19.3		0	0				-7258.32		3889.36		0		0		0.651106	0.348894	0	0
b1	NULL	30			37	1	0.97922	0.065	0.308		64.7		0	0.2		0.0115	0				-7575.55		6949.75		0		0		0.521542	0.478458	0	0
b1	NULL	30			44	1	0.85378	0.783	1.691		-67.2		1	0		0.4253	48.7				-10211.1		4037.95		0		0		0.716616	0.283384	0	0
b1	NULL	42	4	4			0.99454	0.056	0.447	0.029	-64	3.2		0	0	0.3001	52.88	8.09	0	0.875	-5242.98	373.56	6502.67	1207.15	0	0	0	0	0.446376	0.553624	0	0
b1	NULL	42			42	1	0.99994	0.004	0.055		-66.9		2	0		0.3283	63.3				-5606.76		6476.1		0		0		0.464026	0.535974	0	0
b1	NULL	42			6	1	0.95543	0.066	0.574		-60.6		2	0		0.402	54.4				-4871.74		8295.46		0		0		0.369991	0.630009	0	0
b1	NULL	42			10	1	0.93356	0.08	0.591		-61		2	0		0.323	53.2				-5626.2		6345.58		0		0		0.469955	0.530045	0	0
b1	NULL	42			29	1	0.94257	0.073	0.567		-67.3		1	0		0.1472	40.6				-4867.23		4893.53		0		0		0.498653	0.501347	0	0
b1	NULL	43	4	4			0.9649	0.416	0.937	0.087	-91.1	43.4		16.12	15.05	0.0471	17.65	30.57	0.125	0.25	-10542.8	4293.57	2951.17	769.66	0	0	0	0	0.781298	0.218702	0	0
b1	NULL	43			43	1	0.99439	0.2	0.452		-164.9		0	11.7		0	0				-17613.5		3876.54		0		0		0.819612	0.180388	0	0
b1	NULL	43			7	1	0.8569	0.534	1.155		-62.1		2	0		0.1884	70.6				-6030.79		2408.05		0		0		0.714647	0.285353	0	0
b1	NULL	43			32	1	0.90836	0.408	0.947		-79.8		1	40.8		0	0				-9501.58		2003.34		0		0		0.825871	0.174129	0	0
b1	NULL	43			35	1	0.86287	0.524	1.193		-57.7		0	12		0	0				-9025.51		3516.73		0		0		0.719609	0.280391	0	0
b2	NULL	1	4	4			0.92486	0.358	0.673	0.225	192.8	62.4		0	0	0.3471	55.15	9.03	0	0.875	-9239.62	2566.82	7118.09	4210.35	0	0	0	0	0.564848	0.435152	0	0
b2	NULL	1			1	1	0.95038	0.663	1.3		84.9		1	0		0.4158	39.7				-5922.21		13689.3		0		0		0.301976	0.698024	0	0
b2	NULL	1			2	1	0.93621	0.275	0.466		229.2		2	0		0.4064	58.5				-13070		4498.07		0		0		0.743964	0.256036	0	0
b2	NULL	1			3	1	0.94421	0.269	0.487		233.1		2	0		0.3608	60				-9505.36		7697.57		0		0		0.552543	0.447457	0	0
b2	NULL	1			4	1	0.86863	0.225	0.438		223.9		2	0		0.2055	62.4				-8460.88		2587.42		0		0		0.765808	0.234192	0	0
b3	NULL	1	2	2			0.97544	0.036	0.146	0.027	178	0.3		5.35	5.35	0.0016	0	0	0	0	-11250.6	377.17	6425.96	1611	0	0	0	0	0.63647	0.36353	0	0
b3	NULL	1			1	1	0.95776	0.036	0.146		177.7		0	10.7		0	0				-10873.5		4814.95		0		0		0.693089	0.306911	0	0
b3	NULL	1			2	1	0.99313	0.036	0.146		178.4		0	0		0.0031	0				-11627.8		8036.96		0		0		0.591301	0.408699	0	0
b3	NULL	3	4	4			0.98298	0.064	0.354	0.062	-178.5	1.9		0.7	1.21	0.159	26.85	20.59	0.25	0.5	-8032.19	5200.04	5968.38	1145.46	0	0	0	0	0.573704	0.426296	0	0
b3	NULL	3			3	1	0.98672	0.002	0.023		-179.7		2	0		0.2978	57.9				-4089.03		6519.95		0		0		0.385431	0.614569	0	0
b3	NULL	3			4	1	0.9029	0.052	0.5		-177		1	0		0.1076	25.9				-4455.29		5808.86		0		0		0.434063	0.565937	0	0
b3	NULL	3			5	1	0.85821	0.134	0.16		-176.3		1	0		0.2271	23.6				-16868.8		7328.26		0		0		0.697142	0.302858	0	0
b3	NULL	3			12	1	0.88458	0.067	0.733		-180.9		2	2.8		0.0037	0				-6715.66		4216.43		0		0		0.614307	0.385693	0	0
b3	NULL	8	2	2			0.95759	0.094	0.307	0.07	-177.2	3.8		0	0	0.4266	73.65	9.35	0	1	-6358.44	2917.85	7447.25	396.31	0	0	0	0	0.460567	0.539433	0	0
b3	NULL	8			8	1	0.94556	0.094	0.307		-173.4		2	0		0.5071	83				-3440.58		7843.57		0		0		0.304904	0.695096	0	0
b3	NULL	8			11	1	0.96962	0.094	0.307		-181		2	0		0.3462	64.3				-9276.29		7050.94		0		0		0.568148	0.431852	0	0
b3	NULL	10	3	4			0.98358	0.051	0.388	0.041	-173.5	2.8		0	0	0.2849	38.53	12.15	0	0.625	-5526.8	950.15	7622.51	1001.68	0	0	0	0	0.420311	0.579689	0	0
b3	NULL	10			10	1	0.98834	0.041	0.402		-176		1	0		0.2038	33.2				-4936.38		9160.26		0		0		0.350181	0.649819	0	0
b3	NULL	10			6	2	0.97632	0.042	0.351		-175.9		1	0		0.2801	30.4				-6381.3		6904.83		0		0		0.480298	0.519702	0	0
b3	NULL	10			7	0							1	0		0.333	31				-6512.25		7843.94		0		0		0.45362	0.54638	0	0
b3	NULL	10			9	1	0.93496	0.091	0.452		-169.1		2	0		0.3226	59.5				-4277.29		6581.02		0		0		0.393919	0.606081	0	0
b4	NULL	3	16	21			0.95258	0.184	0.472	0.165	-178.4	11.8		0.62	1.6	0.1087	12.13	20.18	0.4286	0.2619	-9121.59	2509.04	6366.48	1606.82	0	0	0	0	0.588943	0.411057	0	0
b4	NULL	3			3	1	0.95975	0.229	0.508		-151.7		1	1.7		0	0				-9630.09		6529.41		0		0		0.59594	0.40406	0	0
b4	NULL	3			5	1	0.9044	0.28	0.466		-183.3		0	0		0.1944	15.7				-8675.29		7284.48		0		0		0.543572	0.456428	0	0
b4	NULL	3			20	3	0.95787	0.079	0.298		-170.1		2	0		0	0				-5894.27		8655.45		0		0		0.405112	0.594888	0	0
b4	NULL	3			23	0							2	0		0	0				-5764.77		9635.48		0		0		0.37433	0.62567	0	0
b4	NULL	3			26	0							2	0		0.0015	0				-5792.22		8189.51		0		0		0.414271	0.585729	0	0
b4	NULL	3			22	3	0.89895	0.191	0.42		-194.1		2	1.6		0	0				-8278.98		5202.65		0		0		0.614093	0.385907	0	0
b4	NULL	3			25	0							2	0.8		0	0				-8440.37		5001.01		0		0		0.627939	0.372061	0	0
b4	NULL	3			28	0							2	0.4		0	0				-8381.19		4860.31		0		0		0.632949	0.367051	0	0
b4	NULL	3			58	1	0.91312	0.089	0.307		-180.9		0	0.7		0.0081	0				-11096.2		5314.25		0		0		0.676168	0.323832	0	0
b4	NULL	3			59	1	0.96181	0.173	0.527		-191.5		0	7.4		0	0				-12445.7		5715.63		0		0		0.685285	0.314715	0	0
b4	NULL	3			69	1	0.92323	0.139	0.44		-183.1		2	0		0.3303	24.2				-12992.9		7302.69		0		0		0.640183	0.359817	0	0
b4	NULL	3			72	1	0.91373	0.322	0.556		-176.1		2	0		0.4189	62.9				-7824.11		5463.8		0		0		0.588814	0.411186	0	0
b4	NULL	3			88	2	0.95338	0.174	0.442		-185.8		0	0		0	0				-9343.15		5398.48		0		0		0.633794	0.366206	0	0
b4	NULL	3			128	0							0	0		0	0				-10823.3		6406.98		0		0		0.628156	0.371844	0	0
b4	NULL	3			89	1	0.90557	0.162	0.445		-172.2		2	0		0	0				-9989.61		6943.35		0		0		0.589951	0.410049	0	0
b4	NULL	3			94	1	0.90373	0.269	0.645		-197.1		2	0.1		0	0				-11432.4		3567.45		0		0		0.762167	0.237833	0	0
b4	NULL	3			106	1	0.92996	0.153	0.357		-180.2		2	0		0.2306	33.2				-6806.43		8354.98		0		0		0.448931	0.551069	0	0
b4	NULL	3			108	1	0.94581	0.148	0.46		-164.4		1	0.4		0	0				-10629.5		4450.14		0		0		0.704891	0.295109	0	0
b4	NULL	3			111	1	0.90799	0.163	0.605		-168.9		2	0		0.2081	22.3				-3939.23		4587.23		0		0		0.462001	0.537999	0	0
b4	NULL	3			119	1	0.92124	0.313	0.56		-176.7		2	0		0.5282	65.6				-13801.5		8698.68		0		0		0.613396	0.386604	0	0
b4	NULL	3			129	1	0.92364	0.236	0.655		-178.7		1	0		0.3636	30.8				-9572.06		6134.12		0		0		0.609445	0.390555	0	0
b4	NULL	33	7	7			0.9533	0.51	1.124	0.226	100.9	92.3		10.7	14.99	0.1188	10.74	19.02	0.3571	0.2143	-10923.7	3897.5	3921.28	1510	0	0	0	0	0.735851	0.264149	0	0
b4	NULL	33			33	1	0.97512	0.151	0.365		49.7		2	0.4		0	0				-13288.2		3605.92		0		0		0.786558	0.213442	0	0
b4	NULL	33			4	1	0.86854	0.726	1.558		-78.7		1	0		0.2019	21.6				-10832.3		3899.2		0		0		0.735316	0.264684	0	0
b4	NULL	33			16	1	0.94854	0.19	0.553		73.6		0	2.8		0.0159	0				-10116.2		4672.73		0		0		0.684039	0.315961	0	0
b4	NULL	33			38	1	0.90799	0.296	0.775		91.6		2	0		0.5569	53.6				-17116.2		7152.75		0		0		0.705272	0.294728	0	0
b4	NULL	33			42	1	0.88669	0.754	1.555		194.8		1	21.1		0	0				-6428.39		2582.67		0		0		0.713389	0.286611	0	0
b4	NULL	33			117	1	0.85816	0.727	1.49		186.5		2	43.2		0.0571	0				-5068.76		2320.06		0		0		0.686004	0.313996	0	0
b4	NULL	33			124	1	0.86628	0.724	1.575		189.2		0	7.4		0	0				-13615.6		3215.62		0		0		0.808949	0.191051	0	0
b4	NULL	40	20	23			0.96893	0.126	0.444	0.12	182.5	7.5		1.63	4.21	0.2833	34.53	26.61	0.1522	0.6304	-6072.69	1837.36	7481.46	2005.95	0	0	0	0	0.448032	0.551968	0	0
b4	NULL	40			40	1	0.99281	0.083	0.391		175.8		2	0		0.5406	59.4				-6732.24		8645.5		0		0		0.437791	0.562209	0	0
b4	NULL	40			19	2	0.957	0.112	0.383		191.5		2	0		0.5148	63.6				-3443.93		10087		0		0		0.254524	0.745476	0	0
b4	NULL	40			35	0							1	0		0.3273	36.6				-3698.96		7677.99		0		0		0.325128	0.674872	0	0
b4	NULL	40			39	1	0.94261	0.276	0.531		181.2		2	6.1		0.0067	0				-7199.87		6973.2		0		0		0.507997	0.492003	0	0
b4	NULL	40			56	1	0.93386	0.151	0.425		185.7		2	0		0.6209	58.3				-9407.17		10191.2		0		0		0.479997	0.520003	0	0
b4	NULL	40			60	1	0.92106	0.104	0.347		176.8		2	0		0.3397	53.3				-4691.26		8707.44		0		0		0.350128	0.649872	0	0
b4	NULL	40			65	1	0.95764	0.079	0.385		181.1		2	0		0.3284	35.5				-3462.09		7042.99		0		0		0.329563	0.670437	0	0
b4	NULL	40			71	2	0.92929	0.035	0.343		183.3		1	0		0	0				-5799.93		6749.72		0		0		0.462159	0.537841	0	0
b4	NULL	40			98	0							2	0.3		0	0				-6375.01		6566.5		0		0		0.492602	0.507398	0	0
b4	NULL	40			73	1	0.91702	0.125	0.353		191.6		2	0		0.3137	56.4				-7005.27		5888.04		0		0		0.543326	0.456674	0	0
b4	NULL	40			78	1	0.93818	0.185	0.48		166.4		2	0		0.4822	65.9				-7628.73		6994.37		0		0		0.52169	0.47831	0	0
b4	NULL	40			86	1	0.92076	0.229	0.656		202.9		0	0		0	0				-8893.03		4600.42		0		0		0.659063	0.340937	0	0
b4	NULL	40			102	1	0.94175	0.087	0.383		186.9		2	0		0.405	60.5				-3949.28		7804.46		0		0		0.336002	0.663998	0	0
b4	NULL	40			103	1	0.96409	0.083	0.463		181.7		2	0		0.482	54.2				-4017.2		8446.18		0		0		0.32232	0.67768	0	0
b4	NULL	40			104	1	0.95439	0.104	0.494		179.1		2	0		0.3426	52.8				-5612.87		6500.42		0		0		0.463365	0.536635	0	0
b4	NULL	40			110	1	0.96402	0.072	0.47		189.4		2	0		0.2852	30.5				-4966.46		6618.09		0		0		0.428714	0.571286	0	0
b4	NULL	40			112	1	0.95216	0.13	0.502		178.3		2	0		0.4307	48.3				-3959.21		10546.6		0		0		0.272939	0.727061	0	0
b4	NULL	40			114	1	0.91511	0.233	0.581		183.1		2	0		0.5018	54.1				-8678.18		11322		0		0		0.433904	0.566096	0	0
b4	NULL	40			115	1	0.93549	0.198	0.573		171.5		2	0		0.5259	64.7				-4416.04		8551.36		0		0		0.340549	0.659451	0	0
b4	NULL	40			118	1	0.93458	0.115	0.507		181.2		2	18.7		0.0683	0				-6837.56		4739.68		0		0		0.590604	0.409396	0	0
b4	NULL	40			125	2	0.90971	0.119	0.385		177.8		0	7.7		0	0				-7834.71		4215.72		0		0		0.65016	0.34984	0	0
b4	NULL	40			127	0							0	4.8		0	0				-7648.39		3876.6		0		0		0.663635	0.336365	0	0
b4	NULL	40			132	1	0.92928	0.247	0.628		176.4		0	0		0	0				-7414.47		9328.11		0		0		0.442851	0.557149	0	0
b4	NULL	49	17	20			0.9565	0.162	0.454	0.134	178.8	14.6		1.41	3.35	0.1855	27.64	24.03	0.175	0.5	-4979.9	1396.6	6911.86	1184.93	0	0	0	0	0.418769	0.581231	0	0
b4	NULL	49			49	1	0.96667	0.065	0.257		179.1		1	1.2		0	0				-5679.24		4342.82		0		0		0.566674	0.433326	0	0
b4	NULL	49			7	1	0.95204	0.162	0.562		177.4		2	0		0.4249	69.2				-7835.99		6641.93		0		0		0.541237	0.458763	0	0
b4	NULL	49			8	2	0.92977	0.175	0.439		193		2	0		0.5024	70				-3523.52		7154.96		0		0		0.329965	0.670035	0	0
b4	NULL	49			101	0							2	0		0.3843	61.9				-3984.18		7061.49		0		0		0.360701	0.639299	0	0
b4	NULL	49			29	2	0.9604	0.261	0.448		171.2		0	0		0.1027	14.2				-3486.56		8308.97		0		0		0.295583	0.704417	0	0
b4	NULL	49			30	0							0	11.3		0.054	0				-4025.87		8245.8		0		0		0.328062	0.671938	0	0
b4	NULL	49			34	1	0.96787	0.101	0.335		182.4		1	0		0.294	37.2				-3574.56		7190.92		0		0		0.332039	0.667961	0	0
b4	NULL	49			37	1	0.94809	0.103	0.35		186		1	0		0.2358	38.4				-3755.41		5754.66		0		0		0.394888	0.605112	0	0
b4	NULL	49			51	1	0.95433	0.151	0.315		175.9		1	0		0.2242	36.7				-6391.11		8082.07		0		0		0.441583	0.558417	0	0
b4	NULL	49			53	1	0.97138	0.088	0.394		180.2		1	2.1		0	0				-7419.4		5842.3		0		0		0.559461	0.440539	0	0
b4	NULL	49			66	1	0.94195	0.126	0.365		168.8		2	0		0.3829	47.9				-5194.5		8067.03		0		0		0.391697	0.608303	0	0
b4	NULL	49			79	1	0.94573	0.108	0.363		181.1		2	0		0.1766	20.6				-3989.84		5835.76		0		0		0.406066	0.593934	0	0
b4	NULL	49			81	2	0.94904	0.053	0.294		172.9		2	0		0.1369	37.5				-4150.86		6328.32		0		0		0.396105	0.603895	0	0
b4	NULL	49			82	0							2	0		0.1214	38.1				-4044.95		6062.5		0		0		0.400195	0.599805	0	0
b4	NULL	49			97	1	0.95239	0.094	0.287		178.2		2	0		0	0				-7576.04		5955.09		0		0		0.559897	0.440103	0	0
b4	NULL	49			99	1	0.94603	0.314	0.64		207.5		2	11.3		0.0733	0				-5707.39		6682.15		0		0		0.460662	0.539338	0	0
b4	NULL	49			107	1	0.96504	0.297	0.529		189.7		2	0		0.3474	44.6				-4349.33		9458.49		0		0		0.31499	0.68501	0	0
b4	NULL	49			113	1	0.95358	0.17	0.648		188.1		1	1.2		0.0109	0				-5875.01		6406.52		0		0		0.478361	0.521639	0	0
b4	NULL	49			131	1	0.95596	0.177	0.655		180.5		0	1		0.0074	0				-5294.76		8385.04		0		0		0.38705	0.61295	0	0
b4	NULL	49			134	1	0.92386	0.189	0.667		173.4		1	0		0.2311	36.5				-3739.44		6430.43		0		0		0.367698	0.632302	0	0
b4	NULL	50	14	17			0.97362	0.162	0.49	0.144	-61.8	10.4		3.42	6.56	0.1095	11.79	19.63	0.5	0.1471	-9694.37	2873.53	6574.41	1785.92	0	0	0	0	0.595888	0.404112	0	0
b4	NULL	50			50	1	0.996	0.112	0.331		-55.9		1	0.7		0.0005	0				-12342.1		8593.56		0		0		0.589526	0.410474	0	0
b4	NULL	50			1	1	0.90332	0.204	0.622		-71.9		1	0		0.4507	43.8				-11660.8		8227.15		0		0		0.586324	0.413676	0	0
b4	NULL	50			13	1	0.91243	0.107	0.433		-63.4		1	0		0.3647	45.8				-14645.9		9567.29		0		0		0.604872	0.395128	0	0
b4	NULL	50			21	3	0.93487	0.083	0.308		-63.8		2	2.4		0.0014	0				-7560.75		6217.49		0		0		0.548746	0.451254	0	0
b4	NULL	50			24	0							2	2		0	0				-7785.42		6129.45		0		0		0.559504	0.440496	0	0
b4	NULL	50			27	0							2	3.1		0.005	0				-7893.26		6138.35		0		0		0.562534	0.437466	0	0
b4	NULL	50			32	1	0.93836	0.171	0.535		-74.3		2	0		0.3509	53				-6131.25		8671.79		0		0		0.414189	0.585811	0	0
b4	NULL	50			48	1	0.93098	0.106	0.509		-67.2		1	0		0	0				-10211.2		5673.95		0		0		0.642814	0.357186	0	0
b4	NULL	50			55	1	0.94883	0.213	0.523		-76.4		0	2.7		0.0028	0				-7772.16		4609.02		0		0		0.62774	0.37226	0	0
b4	NULL	50			57	1	0.93075	0.396	0.808		-38		0	0		0.1762	14.6				-5336.64		6071.43		0		0		0.467795	0.532205	0	0
b4	NULL	50			70	1	0.9306	0.161	0.402		-67.8		2	25.3		0.065	0				-10214.5		4605.37		0		0		0.689243	0.310757	0	0
b4	NULL	50			83	1	0.95249	0.069	0.294		-62.2		1	0		0.0058	0				-9224.49		4133.53		0		0		0.690558	0.309442	0	0
b4	NULL	50			95	2	0.93536	0.065	0.437		-58.4		2	0.2		0.0145	0				-12974.9		6515.15		0		0		0.665718	0.334282	0	0
b4	NULL	50			96	0							2	0.8		0.0068	0				-15903.6		5192.7		0		0		0.753857	0.246143	0	0
b4	NULL	50			126	1	0.93691	0.247	0.547		-42.5		0	5.8		0.0019	0				-9406.59		4612.47		0		0		0.670986	0.329014	0	0
b4	NULL	50			133	1	0.95831	0.188	0.607		-60		1	0		0.335	43.3				-8690.49		10182.1		0		0		0.460482	0.539518	0	0
b4	NULL	50			140	1	0.93381	0.35	0.831		-72.5		2	15.1		0.0812	0				-7050.3		6624.13		0		0		0.515583	0.484417	0	0
b4	NULL	63	6	7			0.98295	0.382	0.92	0.118	-159.5	78.2		43.49	27.71	0.0934	20.43	32.43	0.7143	0.2857	-6653.45	2482.88	2704.24	748.83	0	0	0	0	0.711014	0.288986	0	0
b4	NULL	63			63	2	0.99452	0.062	0.138		-165.7		2	57.4		0.0012	0				-9390.14		1904.38		0		0		0.831389	0.168611	0	0
b4	NULL	63			64	0							2	60.4		0	0				-8060.29		1746.96		0		0		0.821871	0.178129	0	0
b4	NULL	63			62	1	0.95252	0.128	0.544		-177.9		2	63.1		0.0053	0				-7770.63		2361.44		0		0		0.766934	0.233066	0	0
b4	NULL	63			91	1	0.8492	0.815	1.758		-301.6		2	67.2		0	0				-2052.18		2681.25		0		0		0.43355	0.56645	0	0
b4	NULL	63			93	1	0.89819	0.709	1.517		-53.4		2	56.3		0.0076	0				-6820.72		2708.3		0		0		0.715784	0.284216	0	0
b4	NULL	63			123	1	0.87857	0.15	0.69		-179.2		2	0		0.4501	66.1				-8574.05		3819.4		0		0		0.691821	0.308179	0	0
b4	NULL	63			139	1	0.84544	0.705	1.577		-58.8		2	0		0.1899	76.9				-3906.16		3707.92		0		0		0.513018	0.486982	0	0
b4	NULL	68	22	29			0.95972	0.129	0.41	0.113	-173.1	30.2		1.6	5.12	0.0853	10.15	22.23	0.5385	0.1923	-7387.3	2152.67	7051.37	1536.17	0	0	0	0	0.511633	0.488367	0	0
b4	NULL	68			68	1	0.97864	0.065	0.259		-179.6		2	0.4		0	0				-5437.34		9858.61		0		0		0.355476	0.644524	0	0
b4	NULL	68			2	1	0.93188	0.185	0.455		-188.8		1	0		0.2223	20.1				-8547.7		9896.72		0		0		0.46343	0.53657	0	0
b4	NULL	68			9	1	0.95028	0.071	0.34		-174.3		2	0		0.5102	77.2				-5421.62		8569.75		0		0		0.387497	0.612503	0	0
b4	NULL	68			10	4	0.93403	0.05	0.324		-174.6		2	0		0	0				-6822.23		5902.52		0		0		0.536139	0.463861	0	0
b4	NULL	68			11	0							2	0		0.0007	0				-6632.22		5788.51		0		0		0.533964	0.466036	0	0
b4	NULL	68			12	0							2	0		0.0039	0				-6862.75		6111.98		0		0		0.528932	0.471068	0	0
b4	NULL	68			74	0							2	0		0	0				-9442.76		7349.84		0		0		0.562317	0.437683	0	0
b4	NULL	68			15	2	0.96926	0.07	0.205		-183.9		2	0.6		0	0				-7289.56		7523.7		0		0		0.492097	0.507903	0	0
b4	NULL	68			17	0							0	0.6		0	0				-7634.1		7852.05		0		0		0.492963	0.507037	0	0
b4	NULL	68			18	1	0.93283	0.032	0.304		-179		2	0		0.3765	63.9				-3221.56		7265.53		0		0		0.307193	0.692807	0	0
b4	NULL	68			36	1	0.95667	0.091	0.247		-169.3		1	0		0.3877	40				-4794.65		7782.97		0		0		0.381205	0.618795	0	0
b4	NULL	68			41	3	0.93275	0.09	0.291		-178.6		2	0.9		0	0				-8130.06		5846.45		0		0		0.581695	0.418305	0	0
b4	NULL	68			43	0							1	0.7		0	0				-8156.52		5801.58		0		0		0.584357	0.415643	0	0
b4	NULL	68			44	0							1	0.8		0	0				-8288.92		5951.49		0		0		0.58207	0.41793	0	0
b4	NULL	68			45	2	0.92255	0.209	0.401		-183.4		-1	0		0.1226	0				-4720.83		7446.69		0		0		0.387986	0.612014	0	0
b4	NULL	68			47	0							-1	0		0.1781	0				-4737.77		8141.85		0		0		0.36785	0.63215	0	0
b4	NULL	68			46	1	0.91533	0.183	0.43		-170.7		-1	0		0.0194	0				-3262.21		9247.44		0		0		0.260775	0.739225	0	0
b4	NULL	68			52	1	0.93943	0.098	0.231		-177.3		1	0.4		0	0				-11268.4		10313.5		0		0		0.522122	0.477878	0	0
b4	NULL	68			67	1	0.93229	0.189	0.437		-194.1		2	26.7		0.0771	0				-8462.66		5950.8		0		0		0.587136	0.412864	0	0
b4	NULL	68			80	1	0.94296	0.099	0.244		-183.9		1	0.3		0.0008	0				-6938.89		4632.21		0		0		0.599674	0.400326	0	0
b4	NULL	68			84	1	0.92842	0.94	1.935		-16.7		1	0.6		0	0				-9425.27		4602.75		0		0		0.671889	0.328111	0	0
b4	NULL	68			87	1	0.95426	0.093	0.356		-178.9		0	0		0	0				-10484.7		6118.01		0		0		0.631506	0.368494	0	0
b4	NULL	68			90	1	0.92295	0.114	0.313		-178		2	3.6		0	0				-11038.2		5191.96		0		0		0.680104	0.319896	0	0
b4	NULL	68			100	1	0.95355	0.108	0.381		-171.8		2	0		0.4496	55.9				-6746.15		8318.98		0		0		0.447799	0.552201	0	0
b4	NULL	68			105	1	0.93207	0.123	0.384		-169.2		2	2.2		0	0				-9369.14		6173.63		0		0		0.602797	0.397203	0	0
b4	NULL	68			116	1	0.95425	0.098	0.633		-174.7		2	1.3		0	0				-8468.65		6776.91		0		0		0.555483	0.444517	0	0
b4	NULL	68			136	1	0.95033	0.089	0.627		-176.4		1	0.8		0	0				-10390.8		6592.12		0		0		0.611839	0.388161	0	0
b4	NULL	68			138	1	0.95669	0.111	0.641		-186.9		2	0		0.1879	6.9				-5255.93		8071.66		0		0		0.394365	0.605635	0	0
b4	NULL	68			142	1	0.94831	0.167	0.732		-190.9		0	1.7		0	0				-6980.08		5409.51		0		0		0.563383	0.436617	0	0
b4	NULL	76	13	14			0.97656	0.447	1.015	0.173	114.5	64.7		4.96	5.89	0.1186	19.61	31.04	0.1786	0.3571	-6639.1	1752.45	5858.43	1600.8	0	0	0	0	0.531233	0.468767	0	0
b4	NULL	76			76	2	0.99261	0.076	0.345		65.8		0	6.4		0.0799	0				-5586.64		6653.21		0		0		0.45643	0.54357	0	0
b4	NULL	76			77	0							0	7.5		0.051	0				-5652.44		5969.14		0		0		0.486374	0.513626	0	0
b4	NULL	76			6	1	0.92927	0.386	0.669		35.2		0	7.2		0.0074	0				-5350.03		5500.1		0		0		0.493084	0.506916	0	0
b4	NULL	76			14	1	0.869	0.74	1.66		186.1		2	0		0.2148	52.6				-7940.61		3588.17		0		0		0.688764	0.311236	0	0
b4	NULL	76			31	1	0.87162	0.845	1.753		199.5		0	16.6		0.0677	0				-5476.4		4203.8		0		0		0.565732	0.434268	0	0
b4	NULL	76			54	1	0.89182	0.814	1.774		201.7		2	0		0.2357	72.9				-9380.9		4020.23		0		0		0.700008	0.299992	0	0
b4	NULL	76			61	1	0.87878	0.815	1.754		188.8		2	0		0.3858	92.5				-6093.85		4888.74		0		0		0.554865	0.445135	0	0
b4	NULL	76			75	1	0.90209	0.706	1.497		167		2	10.7		0	0				-8888.89		6132.74		0		0		0.591739	0.408261	0	0
b4	NULL	76			85	1	0.94783	0.177	0.404		66.3		2	0		0.2603	10.4				-3591.48		8680.64		0		0		0.292654	0.707346	0	0
b4	NULL	76			92	1	0.89358	0.785	1.635		183.3		2	16.4		0.0295	0				-8498.07		4375.85		0		0		0.6601	0.3399	0	0
b4	NULL	76			109	1	0.93343	0.228	0.518		69.3		2	0		0.328	46.1				-7793.8		8128.44		0		0		0.489491	0.510509	0	0
b4	NULL	76			130	1	0.92281	0.206	0.611		66		0	4.7		0	0				-8315.29		4731.19		0		0		0.637359	0.362641	0	0
b4	NULL	76			135	1	0.95146	0.169	0.626		39.6		1	0		0	0				-6248.08		7992.19		0		0		0.438761	0.561239	0	0
b4	NULL	76			141	1	0.93548	0.215	0.644		77.1		0	0		0	0				-4130.96		7153.63		0		0		0.366071	0.633929	0	0
b4	NULL	121	4	4			0.97317	0.129	0.189	0.153	179	4.6		0	0	0.3889	59.42	36.42	0	0.875	-7649.73	4613.07	7591.58	284.4	0	0	0	0	0.501908	0.498092	0	0
b4	NULL	121			121	1	0.99517	0.035	0.051		173.7		2	0		0.2307	24.6				-6861.5		7560.7		0		0		0.47576	0.52424	0	0
b4	NULL	121			120	1	0.93414	0.151	0.225		179		2	0		0.5833	91.4				-2985.36		7634.87		0		0		0.281101	0.718899	0	0
b4	NULL	121			122	1	0.96051	0.104	0.147		177.1		1	0		0.1667	21.7				-5483.25		7184.98		0		0		0.432835	0.567165	0	0
b4	NULL	121			137	1	0.88816	0.226	0.333		186.3		2	0		0.575	100				-15268.8		7985.76		0		0		0.656594	0.343406	0	0
b5	NULL	7	3	3			0.99133	0.401	0.842	0.172	-208.1	60.5		63	1.65	0.0024	0	0	1	0	-5423.71	2729.03	2094.34	992.27	0	0	0	0	0.721425	0.278575	0	0
b5	NULL	7			7	1	0.99981	0.018	0.048		-157.3		2	61.5		0.0053	0				-7471.21		1917.6		0		0		0.795757	0.204243	0	0
b5	NULL	7			8	1	0.90163	0.194	0.508		-173.8		2	65.3		0.0019	0				-7233.2		977.11		0		0		0.88099	0.11901	0	0
b5	NULL	7			41	1	0.82338	0.992	1.97		-293.1		2	62.2		0	0				-1566.73		3388.3		0		0		0.31619	0.68381	0	0
b5	NULL	10	5	5			0.98442	0.141	0.417	0.141	-63.7	7.8		0.4	0.8	0.1552	29.28	24.06	0.1	0.4	-9458.96	1690.74	5541.45	1601.11	0	0	0	0	0.63058	0.36942	0	0
b5	NULL	10			10	1	0.99801	0.05	0.145		-72.8		2	0		0.3301	53.7				-8256.37		8360.76		0		0		0.496859	0.503141	0	0
b5	NULL	10			1	1	0.89624	0.164	0.387		-49.6		1	0		0.2834	46.9				-10553.7		4677.32		0		0		0.692908	0.307092	0	0
b5	NULL	10			11	1	0.9653	0.082	0.244		-63.2		1	0		0.1628	45.8				-7920.25		6249.06		0		0		0.558972	0.441028	0	0
b5	NULL	10			29	1	0.89003	0.18	0.533		-68.6		1	0		0	0				-8291.65		4014.47		0		0		0.673783	0.326217	0	0
b5	NULL	10			61	1	0.89955	0.229	0.773		-64.3		0	2		0	0				-12272.9		4405.63		0		0		0.73585	0.26415	0	0
b5	NULL	15	10	11			0.97162	0.276	0.638	0.177	92.2	34.8		0.91	1.94	0.2372	34.16	39.3	0.2273	0.5455	-7144.7	2285.98	8281.3	1965.86	0	0	0	0	0.46316	0.53684	0	0
b5	NULL	15			15	1	0.99063	0.069	0.238		81.3		2	0		0.5414	98.7				-6735.15		9281.25		0		0		0.420516	0.579484	0	0
b5	NULL	15			27	2	0.90093	0.114	0.437		75.4		1	1.5		0	0				-8328.94		7085.72		0		0		0.540326	0.459674	0	0
b5	NULL	15			28	0							1	1.3		0	0				-8344.78		7514.17		0		0		0.526187	0.473813	0	0
b5	NULL	15			34	1	0.8908	0.304	0.593		75.4		0	6.8		0	0				-6817.79		5398.45		0		0		0.558092	0.441908	0	0
b5	NULL	15			35	1	0.87803	0.479	1.041		130.1		2	0		0.5394	90.5				-8795.28		10124		0		0		0.464885	0.535115	0	0
b5	NULL	15			43	1	0.85548	0.185	0.358		79.4		2	0		0.559	87.9				-2816.49		6324.72		0		0		0.308109	0.691891	0	0
b5	NULL	15			45	1	0.89803	0.236	0.665		58.9		2	0.1		0	0				-8598.2		7254.6		0		0		0.542377	0.457623	0	0
b5	NULL	15			46	1	0.85959	0.762	1.519		170.8		2	0		0.3244	21				-3502.09		11912.7		0		0		0.22719	0.77281	0	0
b5	NULL	15			51	1	0.9362	0.221	0.578		54.3		2	0		0.1536	20				-9450.01		6865.95		0		0		0.579188	0.420812	0	0
b5	NULL	15			64	1	0.93523	0.167	0.443		80.9		2	0		0.4917	57.7				-5173.07		11058.6		0		0		0.318702	0.681298	0	0
b5	NULL	15			66	1	0.9029	0.445	0.956		134.6		1	0.3		0	0				-10029.9		8274.04		0		0		0.547965	0.452035	0	0
b5	NULL	21	8	13			0.97754	0.127	0.436	0.112	-57.6	6.9		0.58	2.03	0.0696	4.35	9.21	0.4231	0.1923	-9941.05	2275	6246.29	1630.35	0	0	0	0	0.614125	0.385875	0	0
b5	NULL	21			21	1	0.96737	0.128	0.428		-51.7		0	0		0	0				-9806.13		4473.26		0		0		0.686733	0.313267	0	0
b5	NULL	21			3	2	0.94336	0.225	0.417		-61.9		1	0		0	0				-7019.04		6709.87		0		0		0.51126	0.48874	0	0
b5	NULL	21			4	0							1	0		0	0				-7312.2		6395.57		0		0		0.533435	0.466565	0	0
b5	NULL	21			6	4	0.99371	0.086	0.367		-61.9		2	0		0.0027	0				-9853.66		7623.43		0		0		0.563804	0.436196	0	0
b5	NULL	21			12	0							1	0		0	0				-9824.56		7016.27		0		0		0.583377	0.416623	0	0
b5	NULL	21			13	0							1	0		0	0				-10104.7		7037.96		0		0		0.589447	0.410553	0	0
b5	NULL	21			30	0							1	0		0	0				-10026.5		5561.77		0		0		0.643209	0.356791	0	0
b5	NULL	21			16	1	0.94638	0.147	0.332		-59.3		2	0		0.0112	0				-12304.5		5899.28		0		0		0.675931	0.324069	0	0
b5	NULL	21			48	2	0.93948	0.101	0.554		-57.2		2	0		0.3392	26.1				-11655.2		4273.56		0		0		0.731707	0.268293	0	0
b5	NULL	21			49	0							2	0		0.3568	25.3				-13529.2		4824.11		0		0		0.737154	0.262846	0	0
b5	NULL	21			54	1	0.92763	0.1	0.535		-59.2		2	0		0	0				-13515.6		4166.18		0		0		0.76438	0.23562	0	0
b5	NULL	21			63	1	0.91546	0.196	0.632		-40.8		1	0		0.107	5.2				-8117.15		6870.87		0		0		0.541576	0.458424	0	0
b5	NULL	21			67	1	0.93418	0.212	0.627		-48.2		0	7.6		0.0875	0				-6165.13		10349.6		0		0		0.37331	0.62669	0	0
b5	NULL	23	4	4			0.98402	0.208	0.489	0.223	-68.4	5.9		46.3	7.17	0.0328	0	0	0.75	0	-8481.33	3403.6	4022.9	458.08	0	0	0	0	0.678277	0.321723	0	0
b5	NULL	23			23	1	0.99143	0.082	0.172		-69.3		1	41.7		0	0				-11751.1		3553.82		0		0		0.7678	0.2322	0	0
b5	NULL	23			5	1	0.89695	0.264	0.741		-63.5		2	51.2		0.0968	0				-6384.59		3843.87		0		0		0.624199	0.375801	0	0
b5	NULL	23			9	1	0.98952	0.078	0.263		-63.1		1	37.2		0.0202	0				-11803.9		4781.25		0		0		0.711714	0.288286	0	0
b5	NULL	23			39	1	0.92261	0.408	0.779		-77.6		2	55.1		0.0141	0				-3985.7		3912.64		0		0		0.504625	0.495375	0	0
b5	NULL	42	6	7			0.98783	0.461	0.978	0.181	-9.7	63.8		4.84	4.65	0.1176	16.96	20.56	0.2143	0.4286	-7192.96	2409.04	6108.48	3236.45	0	0	0	0	0.540766	0.459234	0	0
b5	NULL	42			42	1	0.99964	0.397	0.876		-51.2		0	7		0.0021	0				-8814.72		4906.22		0		0		0.642428	0.357572	0	0
b5	NULL	42			32	2	0.91378	0.432	1.058		89.5		1	6.4		0.0027	0				-5107.29		5681.91		0		0		0.473371	0.526629	0	0
b5	NULL	42			33	0							0	7.5		0	0				-4938.93		5492.93		0		0		0.473447	0.526553	0	0
b5	NULL	42			36	1	0.91284	0.529	1.077		-64.4		2	0		0.1556	31.4				-6754.59		4836.06		0		0		0.582762	0.417238	0	0
b5	NULL	42			38	1	0.91719	0.492	1.09		-70.5		2	0		0.1973	53				-11857.5		5232.88		0		0		0.693812	0.306188	0	0
b5	NULL	42			52	1	0.89701	0.499	0.981		-52.4		2	13		0.008	0				-8093.42		2860.23		0		0		0.738879	0.261121	0	0
b5	NULL	42			62	1	0.88419	0.459	0.831		-0.8		2	0		0.4572	34.3				-4784.19		13749.1		0		0		0.25814	0.74186	0	0
b5	NULL	47	7	7			0.9698	0.235	0.656	0.134	-136.2	31.8		0.67	1.03	0.1243	16.9	16.06	0.2143	0.3571	-6560.25	2475.83	6985.65	2572.95	0	0	0	0	0.484298	0.515702	0	0
b5	NULL	47			47	1	0.99382	0.102	0.245		-164.6		2	0		0.2745	23.9				-3436.39		10202		0		0		0.251964	0.748036	0	0
b5	NULL	47			2	1	0.89894	0.163	0.704		-139.4		1	0		0.1249	27				-7543.52		3999.3		0		0		0.653525	0.346475	0	0
b5	NULL	47			37	1	0.89715	0.497	1.129		-84.3		1	0		0.1188	22.9				-4673.17		4086.19		0		0		0.533506	0.466494	0	0
b5	NULL	47			40	1	0.94748	0.134	0.361		-150.2		2	2.9		0	0				-5174.37		7370.65		0		0		0.412464	0.587536	0	0
b5	NULL	47			50	1	0.87976	0.397	0.917		-93.7		1	0.4		0	0				-10876.7		5462.64		0		0		0.665676	0.334324	0	0
b5	NULL	47			65	1	0.93203	0.157	0.589		-146.7		1	0		0.3518	44.5				-5176.53		11005.3		0		0		0.319897	0.680103	0	0
b5	NULL	47			68	1	0.91765	0.194	0.649		-174.4		0	1.4		0	0				-9041.08		6773.47		0		0		0.571694	0.428306	0	0
b5	NULL	55	6	9			0.97545	0.097	0.365	0.083	-62.5	5.1		2.87	4.78	0.0398	0.98	2.77	0.6111	0.1111	-7337.02	1841.3	6484.74	1065.9	0	0	0	0	0.530831	0.469169	0	0
b5	NULL	55			55	2	0.98731	0.085	0.28		-61.2		2	3.9		0.0656	0				-5847.95		6073.49		0		0		0.490541	0.509459	0	0
b5	NULL	55			56	0							2	3.1		0.0306	0				-5837.13		5884.36		0		0		0.497985	0.502015	0	0
b5	NULL	55			17	1	0.91516	0.185	0.451		-68.7		0	15.8		0	0				-6458.48		4806.4		0		0		0.573329	0.426671	0	0
b5	NULL	55			24	3	0.95678	0.053	0.421		-58.7		1	0		0	0				-7832.89		7127.23		0		0		0.523585	0.476415	0	0
b5	NULL	55			25	0							1	0		0	0				-8259.72		7039.25		0		0		0.539887	0.460113	0	0
[truncated: 14,846 more rows]

## Sheet: d) VALmN (membrane proteins)
Chess Square	Parse	Cluster ID	Unique Count	Total Count	Member Name	Similars Count	Composite Similarity	RMSD Hvy Atoms	RMSD All Atoms	RMSD Atom CB	Chi-1	stdev	InOut	Sidechain SASA	stdev SASA	flipid	Sidechain LASA	stdev LASA	fSASA(out)	fLASA(out)	Sum Hydro(-)	stdev Hydro(-)	Sum Hydro(+)	stdev Hydro(+)	Sum Polar(-)	stdev Polar(-)	Sum Polar(+)	stdev Polar(+)	fHydro(-)	fHydro(+)	fPolar(-)	fPolar(+)
[truncated: 15,157 more rows]

[truncated: 1 more sheets: e) VALmC (membrane proteins)]
