# Supplementary material for: 3D interaction homology: The hydrophobic residues alanine, isoleucine, leucine, proline and valine play different structural roles in soluble and membrane proteins
Source: Front Mol Biosci. 2023 Mar 28;10:1116868. doi: 10.3389/fmolb.2023.1116868 (PMC10086146; doi:10.3389/fmolb.2023.1116868)
Supplement: Supplementary file 1 [file DataSheet1.zip › AL_Mughram_et_al_SupportingInformation/TableS5_Valine_pdbids_residueslist.xlsx]

## Sheet: a) VAL (soluble proteins)
Chess Square	Parse	Map ID	pdb ID	residue	name	chain	phi	psi	omega	atno: N	atno: CA	atno: CB	atno: C	atno: O
a1	NULL	1	1AM5	VAL	2	A	-163.29	173.7	178.64	27	28	31	29	30
a1	NULL	2	1B1U	VAL	67	A	-168.77	157.18	178.07	968	969	972	970	971
a1	NULL	3	1BVZ	VAL	523	A	-170.47	161.68	-67.6	8387	8388	8391	8389	8390
a1	NULL	4	1BWZ	VAL	189	A	-163.92	166.73	178.64	2947	2948	2951	2949	2950
a1	NULL	5	1DVN	VAL	32	A	-160.39	158.38	177.41	481	482	485	483	484
a1	NULL	6	1FP9	VAL	22	A	-168.67	163.48	179.31	324	325	328	326	327
a1	NULL	7	1GND	VAL	266	A	-163.12	-171.35	178.78	4240	4241	4244	4242	4243
a1	NULL	8	1HQZ	VAL	71	6	-157.93	156.04	179.7	11658	11659	11662	11660	11661
a1	NULL	9	1NYL	VAL	409	A	-155.61	178.11	-179.14	6224	6225	6228	6226	6227
a1	NULL	10	1OUV	VAL	77	A	-163	159.95	178.52	767	768	771	769	770
a1	NULL	11	1PTD	VAL	202	A	-168.85	166.96	-178.33	3230	3231	3234	3232	3233
a1	NULL	12	1QAD	VAL	99	A	-162.18	160.64	171.76	1463	1464	1467	1465	1466
a1	NULL	13	1RH9	VAL	132	A	-159.52	156.26	175.5	1622	1623	1626	1624	1625
a1	NULL	14	1S0G	VAL	307	A	-155.8	174.93	177.44	4896	4897	4900	4898	4899
a1	NULL	15	1S4U	VAL	192	X	-156.32	156.84	169.7	2798	2799	2802	2800	2801
a1	NULL	16	1T7N	VAL	563	A	-157.32	157.05	179.78	8566	8567	8570	8568	8569
a1	NULL	17	1UNP	VAL	45	A	-159.55	155.01	179.58	729	730	733	731	732
a1	NULL	18	1V0S	VAL	280	A	-162.48	156.22	172.34	3961	3962	3965	3963	3964
a1	NULL	19	1W6X	VAL	212	A	-168.99	156.51	179.95	618	619	622	620	621
a1	NULL	20	1W6X	VAL	212	B	-169.25	159.52	179.85	1492	1493	1496	1494	1495
a1	NULL	21	1XGO	VAL	290	A	-158.85	173.2	-178.38	4625	4626	4629	4627	4628
a1	NULL	22	1XQG	VAL	195	B	-156.73	168.28	-179.95	9018	9019	9022	9020	9021
a1	NULL	23	1XQJ	VAL	195	A	-159.7	168.64	-178.77	3094	3095	3098	3096	3097
a1	NULL	24	1XQZ	VAL	86	A	-156.01	162.72	179.79	814	815	818	816	817
a1	NULL	25	1XR7	VAL	52	A	-176.45	156.61	173.28	824	825	828	826	827
a1	NULL	26	1YW5	VAL	115	A	-157.82	156.29	178.92	1842	1843	1846	1844	1845
a1	NULL	27	2AEH	VAL	270	B	-158.41	176.55	177.21	9311	9312	9315	9313	9314
a1	NULL	28	2BZX	VAL	2	A	-171.39	157.29	178.45	17	18	21	19	20
a1	NULL	29	2CIU	VAL	157	A	-155.6	164.54	176.22	851	852	855	853	854
a1	NULL	30	2DKA	VAL	432	A	-161.15	162.17	178.43	6440	6441	6444	6442	6443
a1	NULL	31	2DKA	VAL	432	B	-158.45	158.28	178.35	14397	14398	14401	14399	14400
a1	NULL	32	2EKC	VAL	177	B	-157.8	157.92	178.25	6905	6906	6909	6907	6908
a1	NULL	33	2F6B	VAL	117	A	-163.11	156.56	-179.57	1747	1748	1751	1749	1750
a1	NULL	34	2HXY	VAL	343	C	-162.88	165.99	-179.65	17083	17084	17087	17085	17086
a1	NULL	35	2NMS	VAL	66	A	-164.24	160.24	178.45	773	774	777	775	776
a1	NULL	36	2P5P	VAL	364	B	-156.96	172.45	-179.11	2435	2436	2439	2437	2438
a1	NULL	37	2P6O	VAL	166	A	-161.41	155.22	176.62	2615	2616	2619	2617	2618
a1	NULL	38	2P9Q	VAL	22	B	-157.56	172.13	-177.99	6505	6506	6509	6507	6508
a1	NULL	39	2PLF	VAL	18	A	-169.48	161.66	179.97	247	248	251	249	250
a1	NULL	40	2PTD	VAL	202	A	-161.13	163.48	179.79	3233	3234	3237	3235	3236
a1	NULL	41	2QWT	VAL	42	A	-165.34	159.19	178.84	577	578	581	579	580
a1	NULL	42	2SIL	VAL	280	A	-156.29	155.5	171.9	4260	4261	4264	4262	4263
a1	NULL	43	2ZQK	VAL	74	A	-165.59	168.16	-179.5	1036	1037	1040	1038	1039
a1	NULL	44	3AB7	VAL	152	A	170.34	172.02	-179	1805	1806	1809	1807	1808
a1	NULL	45	3AQK	VAL	20	A	177.87	155.3	177.84	33	34	37	35	36
a1	NULL	46	3AQK	VAL	170	A	-156.61	171.36	-178.56	2077	2078	2081	2079	2080
a1	NULL	47	3D9W	VAL	188	A	-172.44	155.89	178.59	2873	2874	2877	2875	2876
a1	NULL	48	3DEL	VAL	146	D	-156.14	155.7	177.54	9205	9206	9209	9207	9208
a1	NULL	49	3DEL	VAL	146	F	-155.69	156.14	179.6	12890	12891	12894	12892	12893
a1	NULL	50	3HOE	VAL	176	B	-159.77	156.64	-179.59	5742	5743	5746	5744	5745
a1	NULL	51	3ICH	VAL	12	A	-166.48	155.94	177.55	96	97	100	98	99
a1	NULL	52	3LHA	VAL	124	A	-163.52	160.4	-174.74	1861	1862	1865	1863	1864
a1	NULL	53	3LHA	VAL	124	B	-163.02	162	-175.18	6510	6511	6514	6512	6513
a1	NULL	54	3NCW	VAL	820	B	-164.93	172.16	-177.9	3812	3813	3816	3814	3815
a1	NULL	55	3NCW	VAL	820	D	-163.62	160.87	-177.79	9364	9365	9368	9366	9367
a1	NULL	56	3NCX	VAL	820	B	-155.15	156.75	-177.89	3888	3889	3892	3890	3891
a1	NULL	57	5PTD	VAL	202	A	-158.21	168.65	-179.69	3223	3224	3227	3225	3226
a1	NULL	58	6PTD	VAL	202	A	-161.57	164.7	-179.75	3232	3233	3236	3234	3235
a1	NULL	59	7PTD	VAL	202	A	-158.17	174.43	179.84	3228	3229	3232	3230	3231
a3	NULL	1	2GTG	VAL	3	A	-178.69	-73.3	169.29	15	16	19	17	18
a3	NULL	2	2NUB	VAL	513	A	-159.72	-76.63	178.51	8460	8461	8464	8462	8463
a4	NULL	1	2QZW	VAL	12	B	175.21	-34.14	179.66	5214	5215	5218	5216	5217
a4	NULL	2	2R62	VAL	353	A	-155.2	-42.96	-175.55	2820	2821	2824	2822	2823
a5	NULL	1	1HTZ	VAL	216	F	-158.32	-12.45	178.83	23212	23213	23216	23214	23215
a5	NULL	2	1I5P	VAL	18	A	-160.14	19.56	-179.06	254	255	258	256	257
a5	NULL	3	1KCT	VAL	321	A	-155.25	8.8	179.82	4791	4792	4795	4793	4794
a5	NULL	4	1MRV	VAL	434	A	-171.46	-9.81	178.01	4010	4011	4014	4012	4013
a5	NULL	5	1YZ1	VAL	36	D	-157.49	5.1	-179.46	7671	7672	7675	7673	7674
a5	NULL	6	2ZPC	VAL	73	A	-156.59	12.45	-178.9	1082	1083	1086	1084	1085
a7	NULL	1	1ATU	VAL	337	A	-169.77	104.43	179.35	5032	5033	5036	5034	5035
a7	NULL	2	1BVZ	VAL	290	A	-159.34	83.61	-175.46	4596	4597	4600	4598	4599
a7	NULL	3	1BVZ	VAL	290	B	-155.53	87.91	-173.22	13954	13955	13958	13956	13957
a7	NULL	4	1ISN	VAL	282	A	-166.23	105.73	-179.1	4305	4306	4309	4307	4308
a7	NULL	5	1PEV	VAL	400	A	-166.62	85.15	-179.07	5937	5938	5941	5939	5940
a7	NULL	6	1YZ6	VAL	85	A	-164.23	90.78	-179.97	1323	1324	1327	1325	1326
a7	NULL	7	2W7U	VAL	4	B	-163.21	92.37	-158.81	2944	2945	2948	2946	2947
a7	NULL	8	2Z15	VAL	123	B	-161.08	91.37	-179.91	3837	3838	3841	3839	3840
a7	NULL	9	3K5O	VAL	404	B	-158.48	107.76	178.4	18305	18306	18309	18307	18308
a7	NULL	10	3OMW	VAL	135	D	-171.24	107.15	-172.11	11301	11302	11305	11303	11304
a8	NULL	1	1A8Q	VAL	124	A	-157.42	137.24	-178.42	1877	1878	1881	1879	1880
a8	NULL	2	1AB5	VAL	107	A	-156.27	126.46	-178.75	1548	1549	1552	1550	1551
a8	NULL	3	1ATU	VAL	173	A	178.23	154.01	179.83	2373	2374	2377	2375	2376
a8	NULL	4	1ATU	VAL	371	A	-163.71	146.57	-178.8	5554	5555	5558	5556	5557
a8	NULL	5	1ATU	VAL	388	A	-155.02	110.81	-179.52	5840	5841	5844	5842	5843
a8	NULL	6	1B8X	VAL	221	A	-173.91	130.93	179.48	3616	3617	3620	3618	3619
a8	NULL	7	1BAR	VAL	54	B	-160.75	153.79	177.73	2756	2757	2760	2758	2759
a8	NULL	8	1BHE	VAL	372	A	-155.16	130.07	179.51	5572	5573	5576	5574	5575
a8	NULL	9	1BVZ	VAL	110	B	-157.71	137	169.44	11061	11062	11065	11063	11064
a8	NULL	10	1C3P	VAL	250	A	-164.72	150.99	179.27	3954	3955	3958	3956	3957
a8	NULL	11	1CEM	VAL	210	A	-167.57	118.16	177.58	2637	2638	2641	2639	2640
a8	NULL	12	1CF1	VAL	130	A	-158.26	132.74	-179.12	1944	1945	1948	1946	1947
a8	NULL	13	1CF1	VAL	130	B	-156.07	131.81	-179.16	7758	7759	7762	7760	7761
a8	NULL	14	1CF1	VAL	74	C	-163.47	122.63	-179.23	12733	12734	12737	12735	12736
a8	NULL	15	1CF1	VAL	130	C	-157.03	133.1	-179.59	13618	13619	13622	13620	13621
a8	NULL	16	1CF1	VAL	130	D	-156.69	132.22	179.92	19608	19609	19612	19610	19611
a8	NULL	17	1DKL	VAL	42	B	171.1	137.62	-179.76	6744	6745	6748	6746	6747
a8	NULL	18	1EUG	VAL	128	A	-155.44	147.81	170.01	1943	1944	1947	1945	1946
a8	NULL	19	1EUR	VAL	237	A	-155.72	138.72	176.81	2807	2808	2811	2809	2810
a8	NULL	20	1FC7	VAL	337	A	-157.18	138.25	175.41	3902	3903	3906	3904	3905
a8	NULL	21	1FMT	VAL	84	A	-156.83	148.19	177	1173	1174	1177	1175	1176
a8	NULL	22	1FMT	VAL	84	B	-157.17	147.46	176.5	5873	5874	5877	5875	5876
a8	NULL	23	1G0X	VAL	22	A	-162.95	146.54	179.3	301	302	305	303	304
a8	NULL	24	1G62	VAL	199	A	-163.17	149.34	176.01	2889	2890	2893	2891	2892
a8	NULL	25	1GHS	VAL	143	B	-156.65	148.15	-179.97	6582	6583	6586	6584	6585
a8	NULL	26	1GLN	VAL	425	A	-156.42	137.05	179.34	6932	6933	6936	6934	6935
a8	NULL	27	1GMU	VAL	30	A	-167.93	151.04	179.87	473	474	477	475	476
a8	NULL	28	1GMU	VAL	30	B	-168.02	148.48	178.68	2605	2606	2609	2607	2608
a8	NULL	29	1GMU	VAL	30	C	-168.31	150.72	179.37	4737	4738	4741	4739	4740
a8	NULL	30	1GMU	VAL	30	D	-168.78	146.11	179.69	6900	6901	6904	6902	6903
a8	NULL	31	1GOA	VAL	5	A	-160.77	131.19	177.27	78	79	82	80	81
a8	NULL	32	1GP3	VAL	1518	A	-158.98	152.56	-179.58	42	43	46	44	45
a8	NULL	33	1GQZ	VAL	153	A	-159.47	154.63	170.94	2326	2327	2330	2328	2329
a8	NULL	34	1GQZ	VAL	189	A	-158.3	153.22	170.88	2877	2878	2881	2879	2880
a8	NULL	35	1H9V	VAL	89	A	-159.94	133.65	177.62	1350	1351	1354	1352	1353
a8	NULL	36	1I04	VAL	100	A	-155.97	142.69	178.27	1282	1283	1286	1284	1285
a8	NULL	37	1IO1	VAL	373	A	-156.66	138.81	179.67	4576	4577	4580	4578	4579
a8	NULL	38	1J42	VAL	69	A	-156.53	133.07	176.69	983	984	987	985	986
a8	NULL	39	1J6R	VAL	173	A	-160.62	149.77	-177.76	2764	2765	2768	2766	2767
a8	NULL	40	1J6R	VAL	173	B	-161.08	144.87	179.87	5914	5915	5918	5916	5917
a8	NULL	41	1JSS	VAL	150	A	-156.41	145.47	179.86	2024	2025	2028	2026	2027
a8	NULL	42	1JTI	VAL	175	B	-160.27	143.03	179.24	8551	8552	8555	8553	8554
a8	NULL	43	1KCT	VAL	145	A	-158.72	116.05	-179.91	1948	1949	1952	1950	1951
a8	NULL	44	1KCT	VAL	185	A	-164.93	136.89	179.26	2583	2584	2587	2585	2586
a8	NULL	45	1KS5	VAL	83	A	-162.69	151.9	176.68	1190	1191	1194	1192	1193
a8	NULL	46	1L5T	VAL	57	A	-173.69	140.33	-179.97	826	827	830	828	829
a8	NULL	47	1L5T	VAL	57	B	179.41	139.94	-179.06	5854	5855	5858	5856	5857
a8	NULL	48	1LF4	VAL	73	A	-157.91	149.38	178.41	1118	1119	1122	1120	1121
a8	NULL	49	1LLT	VAL	67	A	-157.56	126.43	179.12	1004	1005	1008	1006	1007
a8	NULL	50	1M53	VAL	442	A	-161.08	147.79	-179.57	6519	6520	6523	6521	6522
a8	NULL	51	1MBM	VAL	158	D	-157.12	146.99	177.01	10365	10366	10369	10367	10368
a8	NULL	52	1MIL	VAL	63	A	171.24	120.53	-175.69	924	925	928	926	927
a8	NULL	53	1MTZ	VAL	240	A	-161.55	147.11	178.87	3744	3745	3748	3746	3747
a8	NULL	54	1MWP	VAL	86	A	-155.54	142.87	179.54	901	902	905	903	904
a8	NULL	55	1NOA	VAL	55	A	-156.48	154.71	177.83	705	706	709	707	708
a8	NULL	56	1NYL	VAL	282	A	-159.48	151.78	179.83	4306	4307	4310	4308	4309
a8	NULL	57	1NYL	VAL	459	A	-157.09	133.79	179.37	6825	6826	6829	6827	6828
a8	NULL	58	1PEV	VAL	497	A	-156.19	152.46	-178.06	7352	7353	7356	7354	7355
a8	NULL	59	1PRQ	VAL	86	A	-155.71	146.32	177.81	1207	1208	1211	1209	1210
a8	NULL	60	1Q1H	VAL	63	A	-159.82	153.21	177.61	1001	1002	1005	1003	1004
a8	NULL	61	1Q2U	VAL	69	A	-156.75	140.11	177.23	1027	1028	1031	1029	1030
a8	NULL	62	1Q7F	VAL	920	A	-158.32	140.02	176.5	2594	2595	2598	2596	2597
a8	NULL	63	1Q7F	VAL	1030	A	-155.08	144.39	179.14	4316	4317	4320	4318	4319
a8	NULL	64	1Q7F	VAL	920	B	-160.86	140.25	177.05	7058	7059	7062	7060	7061
a8	NULL	65	1QIH	VAL	22	A	-155.41	124.42	-179.82	281	282	285	283	284
a8	NULL	66	1QNT	VAL	44	A	-158.15	139.86	-178.91	493	494	497	495	496
a8	NULL	67	1RAJ	VAL	330	A	-156.06	145.53	175.67	1930	1931	1934	1932	1933
a8	NULL	68	1RAT	VAL	63	A	-164.08	146.85	-176.31	943	944	947	945	946
a8	NULL	69	1RI6	VAL	44	A	-156.36	141.44	179.57	654	655	658	656	657
a8	NULL	70	1S0G	VAL	515	A	-170.71	151.46	178.71	8203	8204	8207	8205	8206
a8	NULL	71	1S9H	VAL	399	B	-156.81	135.46	178.55	6794	6795	6798	6796	6797
a8	NULL	72	1S9H	VAL	478	C	-161	150.62	-179.62	10835	10836	10839	10837	10838
a8	NULL	73	1TK1	VAL	109	A	-157.25	144.5	177.56	1130	1131	1134	1132	1133
a8	NULL	74	1TQO	VAL	23	A	-155.57	148.65	179.77	248	249	252	250	251
a8	NULL	75	1UGN	VAL	22	A	-155.28	142.17	179.55	308	309	312	310	311
a8	NULL	76	1V0S	VAL	203	A	-161.36	135.39	164.61	2879	2880	2883	2881	2882
a8	NULL	77	1V7Q	VAL	166	A	-160.18	145.38	179.25	2617	2618	2621	2619	2620
a8	NULL	78	1VMO	VAL	38	B	-155.64	145.21	-179.72	3043	3044	3047	3045	3046
a8	NULL	79	1W8V	VAL	2	A	-159.32	150.28	179.97	20	21	24	22	23
a8	NULL	80	1WG3	VAL	114	A	-159.93	151.35	179.47	1704	1705	1708	1706	1707
a8	NULL	81	1WJ9	VAL	146	A	-158.37	149.05	177.57	2242	2243	2246	2244	2245
a8	NULL	82	1WLY	VAL	217	A	-157.03	145.82	175.1	3091	3092	3095	3093	3094
a8	NULL	83	1WNS	VAL	80	A	-162.33	141.48	179.69	1333	1334	1337	1335	1336
a8	NULL	84	1WRJ	VAL	58	A	-159.97	149.34	178.97	921	922	925	923	924
a8	NULL	85	1X0M	VAL	381	A	-160.47	139.95	179.92	5759	5760	5763	5761	5762
a8	NULL	86	1X6L	VAL	310	A	-157.15	140.18	179.17	4336	4337	4340	4338	4339
a8	NULL	87	1XIX	VAL	104	A	-163.11	153.64	174.92	1598	1599	1602	1600	1601
a8	NULL	88	1XQG	VAL	195	A	-169.04	150	-179.66	3094	3095	3098	3096	3097
a8	NULL	89	1XQV	VAL	240	A	-158.43	149.99	-179.41	3747	3748	3751	3749	3750
a8	NULL	90	1Y6J	VAL	272	A	172.18	145.53	178.92	3693	3694	3697	3695	3696
a8	NULL	91	1YA9	VAL	77	A	-156.99	150.58	171.26	1188	1189	1192	1190	1191
a8	NULL	92	1YAB	VAL	137	A	-158.64	132.32	177.22	1120	1121	1124	1122	1123
a8	NULL	93	1YJL	VAL	249	A	-160.05	141.67	178.44	2988	2989	2992	2990	2991
a8	NULL	94	1YRZ	VAL	1020	A	-155.7	145.33	178.24	257	258	261	259	260
a8	NULL	95	1YUO	VAL	209	A	-161.31	141.72	179.24	2016	2017	2020	2018	2019
a8	NULL	96	1YVY	VAL	328	A	-159.88	134.01	177.81	4842	4843	4846	4844	4845
a8	NULL	97	1YVY	VAL	365	A	-157.49	143.25	179.69	5420	5421	5424	5422	5423
a8	NULL	98	1YVY	VAL	1328	B	-163.05	124.65	179.38	12412	12413	12416	12414	12415
a8	NULL	99	1YZ6	VAL	64	A	-163.46	153.59	178.43	960	961	964	962	963
a8	NULL	100	1YZE	VAL	189	A	-173.03	143.13	-178.39	1342	1343	1346	1344	1345
a8	NULL	101	1ZI0	VAL	703	A	-160.89	149.66	177.91	2199	2200	2203	2201	2202
a8	NULL	102	1ZI0	VAL	787	B	-159.8	150.72	179.87	7600	7601	7604	7602	7603
a8	NULL	103	1ZOX	VAL	48	A	-161.02	146.51	-179.85	728	729	732	730	731
a8	NULL	104	1ZR5	VAL	210	A	-161.46	153.3	-169.1	482	483	486	484	485
a8	NULL	105	1ZR5	VAL	210	B	-162.5	153.63	-170.41	3345	3346	3349	3347	3348
a8	NULL	106	1ZWZ	VAL	81	A	-156.32	152.62	173.13	1190	1191	1194	1192	1193
a8	NULL	107	2A2F	VAL	42	X	-156.81	152.39	177.94	700	701	704	702	703
a8	NULL	108	2AEH	VAL	215	A	-163.77	152.71	-178.93	3016	3017	3020	3018	3019
a8	NULL	109	2AEW	VAL	197	A	-168.04	136.05	179.77	2294	2295	2298	2296	2297
a8	NULL	110	2AEW	VAL	144	B	-159.21	112.94	179.83	4364	4365	4368	4366	4367
a8	NULL	111	2AEW	VAL	197	B	-177.25	126.17	179.52	5177	5178	5181	5179	5180
a8	NULL	112	2ALA	VAL	146	A	-165.76	138.83	175.11	2231	2232	2235	2233	2234
a8	NULL	113	2BJQ	VAL	147	A	-155.5	139.14	176.24	2251	2252	2255	2253	2254
a8	NULL	114	2C24	VAL	132	A	-162.97	133.41	167.19	1818	1819	1822	1820	1821
a8	NULL	115	2CKW	VAL	10	A	-165.49	141.1	172.16	153	154	157	155	156
a8	NULL	116	2CVF	VAL	109	A	-155.96	138.33	177.23	1644	1645	1648	1646	1647
a8	NULL	117	2CVF	VAL	192	A	-163.37	127.98	179.88	3022	3023	3026	3024	3025
a8	NULL	118	2D0A	VAL	41	A	-161.51	142.15	179.14	603	604	607	605	606
a8	NULL	119	2DL2	VAL	24	A	-167.11	116.99	-178.21	323	324	327	325	326
a8	NULL	120	2DPS	VAL	4	A	-167.31	124.83	179.73	22	23	26	24	25
a8	NULL	121	2EG9	VAL	210	A	-165.7	125.72	180	2158	2159	2162	2160	2161
a8	NULL	122	2EIF	VAL	21	A	-161.44	150.97	177.27	293	294	297	295	296
a8	NULL	123	2F6B	VAL	117	B	-161.86	154.09	174.43	4876	4877	4880	4878	4879
a8	NULL	124	2FBO	VAL	16	J	-158.04	139.66	179.1	209	210	213	211	212
a8	NULL	125	2FJZ	VAL	143	A	-158.58	151.11	170.95	201	202	205	203	204
a8	NULL	126	2FKL	VAL	182	A	-160.34	144.45	170.1	891	892	895	893	894
a8	NULL	127	2FRG	VAL	63	P	-160.47	147.68	172.33	677	678	681	679	680
a8	NULL	128	2FZP	VAL	301	A	-161.64	147.18	166.67	1828	1829	1832	1830	1831
a8	NULL	129	2GCB	VAL	139	A	-156.85	148.43	179.34	2191	2192	2195	2193	2194
a8	NULL	130	2GCJ	VAL	243	A	-163.69	141.96	-179.32	61	62	65	63	64
a8	NULL	131	2GCJ	VAL	243	B	-163.67	149.65	-179.16	3838	3839	3842	3840	3841
a8	NULL	132	2GCJ	VAL	371	B	-155.45	148.53	-161.41	6017	6018	6021	6019	6020
a8	NULL	133	2GCJ	VAL	243	C	-170.6	149.62	-178.97	7630	7631	7634	7632	7633
a8	NULL	134	2GCJ	VAL	243	D	174.95	129.76	-176.74	11391	11392	11395	11393	11394
a8	NULL	135	2GEE	VAL	241	A	-159.86	141.09	178.43	2316	2317	2320	2318	2319
a8	NULL	136	2GRK	VAL	49	A	-162.84	136.19	-179.36	618	619	622	620	621
a8	NULL	137	2GRV	VAL	395	A	-158.38	152.6	176.31	5418	5419	5422	5420	5421
a8	NULL	138	2GRV	VAL	395	B	-156.98	150.82	176.64	13023	13024	13027	13025	13026
a8	NULL	139	2GRV	VAL	395	C	-157.78	153.24	176.56	20591	20592	20595	20593	20594
a8	NULL	140	2H1R	VAL	166	A	-155.9	146.62	-179.83	2523	2524	2527	2525	2526
a8	NULL	141	2H36	VAL	47	X	-163.2	150.37	-178.04	749	750	753	751	752
a8	NULL	142	2HDV	VAL	619	A	-158.27	136.15	177.19	1419	1420	1423	1421	1422
a8	NULL	143	2HDV	VAL	619	B	-157.93	141.43	177.52	3010	3011	3014	3012	3013
a8	NULL	144	2HTB	VAL	36	A	-160.26	142.94	156.58	595	596	599	597	598
a8	NULL	145	2HTB	VAL	36	B	-159.66	141.76	162.67	5048	5049	5052	5050	5051
a8	NULL	146	2HXY	VAL	376	B	-160.86	139.92	-179.78	11553	11554	11557	11555	11556
a8	NULL	147	2HXY	VAL	330	D	-157.21	137.59	-179.26	22961	22962	22965	22963	22964
a8	NULL	148	2HZ7	VAL	468	A	-155.41	153.12	178.94	6752	6753	6756	6754	6755
a8	NULL	149	2I6V	VAL	225	A	-161.88	153.04	169.05	112	113	116	114	115
a8	NULL	150	2IUG	VAL	101	A	-159.06	150.34	171.79	1573	1574	1577	1575	1576
a8	NULL	151	2IUS	VAL	1217	E	-157.3	133.73	179.94	29961	29962	29965	29963	29964
a8	NULL	152	2IUS	VAL	1217	F	-156.08	135.51	179.22	35914	35915	35918	35916	35917
a8	NULL	153	2J0U	VAL	346	B	-156.67	134.59	-173.54	9197	9198	9201	9199	9200
a8	NULL	154	2J63	VAL	338	A	-158.96	137.2	172.75	3404	3405	3408	3406	3407
a8	NULL	155	2J63	VAL	338	B	-157.69	139.16	171.11	8571	8572	8575	8573	8574
a8	NULL	156	2NSB	VAL	101	A	-161.89	123.53	178.87	1692	1693	1696	1694	1695
a8	NULL	157	2NZI	VAL	212	A	-173.47	153.87	178.45	3316	3317	3320	3318	3319
a8	NULL	158	2OKT	VAL	24	A	-162.25	153.49	158.38	413	414	417	415	416
a8	NULL	159	2OLA	VAL	24	A	-161.15	148.18	166.06	413	414	417	415	416
a8	NULL	160	2OUM	VAL	62	A	-161.49	145.57	176.93	841	842	845	843	844
a8	NULL	161	2OWE	VAL	166	A	-158.89	146.63	179.01	2615	2616	2619	2617	2618
a8	NULL	162	2P4H	VAL	229	X	-155.61	149.25	178.61	3238	3239	3242	3240	3241
a8	NULL	163	2P6O	VAL	166	B	-170.54	152.96	177.84	5317	5318	5321	5319	5320
a8	NULL	164	2P9Q	VAL	280	B	-156.33	148.75	-179.78	10410	10411	10414	10412	10413
a8	NULL	165	2PW7	VAL	23	A	-158.08	153.48	-179.18	248	249	252	250	251
a8	NULL	166	2QR3	VAL	48	A	-164	154.3	174.57	756	757	760	758	759
a8	NULL	167	2QS0	VAL	126	A	-159.55	149.39	179.79	1914	1915	1918	1916	1917
a8	NULL	168	2QS0	VAL	128	A	-161.51	148.99	177.83	1944	1945	1948	1946	1947
a8	NULL	169	2R62	VAL	229	B	-159.33	154.88	-167.74	4858	4859	4862	4860	4861
a8	NULL	170	2RAT	VAL	63	A	-161.07	143.45	179.13	943	944	947	945	946
a8	NULL	171	2RH5	VAL	112	A	-157.17	129.69	-177.47	1769	1770	1773	1771	1772
a8	NULL	172	2RH5	VAL	112	B	-157.45	128.87	-179.75	8343	8344	8347	8345	8346
a8	NULL	173	2UUT	VAL	10	A	-162.3	152.82	176.84	153	154	157	155	156
a8	NULL	174	2VO8	VAL	948	A	-156.36	150.47	179.27	134	135	138	136	137
a8	NULL	175	2VQ4	VAL	88	A	-159.61	131.38	177.79	1245	1246	1249	1247	1248
a8	NULL	176	2VR9	VAL	166	A	-162.87	144.14	-179.96	1763	1764	1767	1765	1766
a8	NULL	177	2VR9	VAL	166	B	-165.64	142.8	-179.98	4679	4680	4683	4681	4682
a8	NULL	178	2VR9	VAL	166	C	-163.68	142.4	179.87	7596	7597	7600	7598	7599
a8	NULL	179	2W9P	VAL	43	N	-160.38	117.95	178.48	19288	19289	19292	19290	19291
a8	NULL	180	2X16	VAL	37	A	-160.06	120.14	175.48	387	388	391	389	390
a8	NULL	181	2X3X	VAL	387	D	-161.08	145.33	-179.15	14089	14090	14093	14091	14092
a8	NULL	182	2X3X	VAL	387	E	-161.46	136	-177.2	14939	14940	14943	14941	14942
a8	NULL	183	2X3X	VAL	438	E	-159.05	152.31	-179.24	15716	15717	15720	15718	15719
a8	NULL	184	2X4L	VAL	137	A	-159.57	145.53	170.15	1280	1281	1284	1282	1283
a8	NULL	185	2X7L	VAL	154	A	-161.17	131.68	-175.92	2242	2243	2246	2244	2245
a8	NULL	186	2X7L	VAL	11	B	-160.95	132.5	179.04	3362	3363	3366	3364	3365
a8	NULL	187	2X7L	VAL	154	C	-159.72	131.46	-176.57	8665	8666	8669	8667	8668
a8	NULL	188	2X7L	VAL	11	D	-157.37	132.77	-178.86	9785	9786	9789	9787	9788
a8	NULL	189	2X7L	VAL	154	E	-162.19	132.38	-176.45	15088	15089	15092	15090	15091
a8	NULL	190	2X7L	VAL	11	F	-160.64	131.45	178.16	16208	16209	16212	16210	16211
a8	NULL	191	2X7L	VAL	154	G	-160.31	131.55	-176.84	21511	21512	21515	21513	21514
a8	NULL	192	2X7L	VAL	186	G	-155.2	145.68	177.42	21965	21966	21969	21967	21968
a8	NULL	193	2X7L	VAL	154	H	-160.89	131.74	-176.98	24722	24723	24726	24724	24725
a8	NULL	194	2X7L	VAL	186	H	-155.07	145.66	177.02	25176	25177	25180	25178	25179
a8	NULL	195	2X7L	VAL	11	I	-156.5	132.49	179.89	25842	25843	25846	25844	25845
a8	NULL	196	2X7L	VAL	154	J	-161.71	132.28	-176.77	31145	31146	31149	31147	31148
a8	NULL	197	2X7L	VAL	11	K	-159.47	133.01	-179.82	32265	32266	32269	32267	32268
a8	NULL	198	2X7L	VAL	11	L	-159.43	132.62	179.65	35477	35478	35481	35479	35480
a8	NULL	199	2X9Y	VAL	445	A	-161.54	147.27	174.7	3818	3819	3822	3820	3821
a8	NULL	200	2YXM	VAL	20	A	-159.72	148.44	178.7	234	235	238	236	237
a8	NULL	201	2Z15	VAL	123	A	-156.59	129.09	179.08	1890	1891	1894	1892	1893
a8	NULL	202	2ZJ8	VAL	377	A	-155.68	136.61	178.13	5959	5960	5963	5961	5962
a8	NULL	203	3AB7	VAL	152	B	167.74	144	179.31	5197	5198	5201	5199	5200
a8	NULL	204	3BYL	VAL	251	A	-158.8	150.22	174.74	3268	3269	3272	3270	3271
a8	NULL	205	3BZR	VAL	258	A	-156.98	146.31	173.91	347	348	351	349	350
a8	NULL	206	3BZS	VAL	258	A	-159.18	149.29	177.43	159	160	163	161	162
a8	NULL	207	3CKH	VAL	44	A	-156.75	139.43	-176.24	564	565	568	566	567
a8	NULL	208	3E0C	VAL	874	A	-155.22	138.14	172.22	11295	11296	11299	11297	11298
a8	NULL	209	3E1S	VAL	547	A	-158.24	137.07	172.86	5092	5093	5096	5094	5095
a8	NULL	210	3EZO	VAL	153	A	-157.49	138.63	-169.94	2175	2176	2179	2177	2178
a8	NULL	211	3FUV	VAL	93	B	179.35	149.29	172.77	5327	5328	5331	5329	5330
a8	NULL	212	3G39	VAL	67	A	-160.22	153	167.79	957	958	961	959	960
a8	NULL	213	3G9U	VAL	234	A	-155.17	154.39	178.08	3418	3419	3422	3420	3421
a8	NULL	214	3GBL	VAL	68	A	-158.93	150.8	175.11	1054	1055	1058	1056	1057
a8	NULL	215	3HOE	VAL	50	A	-157.7	138.05	173.33	80	81	84	82	83
a8	NULL	216	3I50	VAL	15	E	-172.59	149.57	-178.17	125	126	129	127	128
a8	NULL	217	3I50	VAL	21	E	-156.05	142.79	175.52	207	208	211	209	210
a8	NULL	218	3I50	VAL	96	E	-157.66	146.3	-171.83	1320	1321	1324	1322	1323
a8	NULL	219	3I50	VAL	97	E	-155.68	149.97	177.13	1336	1337	1340	1338	1339
a8	NULL	220	3I50	VAL	30	L	-155.59	153.39	177.7	4504	4505	4508	4506	4507
a8	NULL	221	3IBY	VAL	58	A	-157.04	143.34	171.49	851	852	855	853	854
a8	NULL	222	3JSY	VAL	167	A	-156.69	140.79	-177.65	2531	2532	2535	2533	2534
a8	NULL	223	3K6F	VAL	4	B	-155.51	120.66	174.4	1588	1589	1592	1590	1591
a8	NULL	224	3K9K	VAL	440	A	172.7	145.69	-178.3	25	26	29	27	28
a8	NULL	225	3KB5	VAL	334	A	-157.08	152.68	176.4	855	856	859	857	858
a8	NULL	226	3KNQ	VAL	155	B	-166.51	122.27	-179.71	4732	4733	4736	4734	4735
a8	NULL	227	3KT9	VAL	90	A	-158.65	142.81	174.8	1459	1460	1463	1461	1462
a8	NULL	228	3L1I	VAL	234	A	-161.05	146.68	175.28	3421	3422	3425	3423	3424
a8	NULL	229	3L1J	VAL	234	A	-155.07	152.54	-178.61	3421	3422	3425	3423	3424
a8	NULL	230	3LH9	VAL	124	A	-163.63	153.51	177.21	1861	1862	1865	1863	1864
a8	NULL	231	3MXX	VAL	220	A	-155.6	150.96	173.61	3001	3002	3005	3003	3004
a8	NULL	232	3N0E	VAL	93	A	-155.56	147.63	-176.74	1107	1108	1111	1109	1110
a8	NULL	233	3NCW	VAL	806	B	-158.57	140.33	179.49	3624	3625	3628	3626	3627
a8	NULL	234	3NFP	VAL	185	H	-158.18	145.25	179.09	8993	8994	8997	8995	8996
a8	NULL	235	3NGG	VAL	19	B	-156.09	154.39	171.24	932	933	936	934	935
a8	NULL	236	3O7H	VAL	23	A	-163.38	145.32	-178.78	308	309	312	310	311
a8	NULL	237	3O7H	VAL	23	B	-163.49	138.61	178.04	2822	2823	2826	2824	2825
a8	NULL	238	3O7I	VAL	23	A	-166.43	144	179.18	320	321	324	322	323
a8	NULL	239	3O7I	VAL	23	B	-164.57	144.69	179.53	2610	2611	2614	2612	2613
a8	NULL	240	3O7K	VAL	23	A	-167.69	143.37	179.5	320	321	324	322	323
a8	NULL	241	3ODO	VAL	402	B	-156.85	137.76	-174.33	6273	6274	6277	6275	6276
a8	NULL	242	3OPW	VAL	11	A	-157.1	128.67	169.84	72	73	76	74	75
a8	NULL	243	3RAT	VAL	63	A	-157.35	146.99	176.32	943	944	947	945	946
a8	NULL	244	4EUG	VAL	128	A	-157.21	145.29	167.1	1943	1944	1947	1945	1946
a8	NULL	245	4RAT	VAL	63	A	-158.09	144.4	178.17	943	944	947	945	946
a8	NULL	246	9GAA	VAL	255	A	-165.8	129.95	172.72	3608	3609	3612	3610	3611
b1	NULL	1	1A06	VAL	46	A	-142.52	164.11	176.68	594	595	598	596	597
b1	NULL	2	1A0P	VAL	166	A	-148.78	157.71	174.21	2349	2350	2353	2351	2352
b1	NULL	3	1A21	VAL	31	A	-122.68	158.07	-174.33	450	451	454	452	453
b1	NULL	4	1A21	VAL	177	A	-133.39	162.09	178.76	2552	2553	2556	2554	2555
b1	NULL	5	1A21	VAL	187	A	-112.95	160.55	-178.51	2700	2701	2704	2702	2703
b1	NULL	6	1A21	VAL	31	B	-122.02	157.52	-175.56	3494	3495	3498	3496	3497
b1	NULL	7	1A21	VAL	177	B	-137.05	168.71	179.71	5671	5672	5675	5673	5674
b1	NULL	8	1A21	VAL	187	B	-119.57	169.21	-178.22	5819	5820	5823	5821	5822
b1	NULL	9	1A2J	VAL	150	A	-127.72	156.82	0.19	2247	2248	2251	2249	2250
b1	NULL	10	1A2L	VAL	150	A	-113.21	158.84	-0.05	2203	2204	2207	2205	2206
b1	NULL	11	1A2M	VAL	150	A	-116.53	158.01	0.09	2149	2150	2153	2151	2152
b1	NULL	12	1A33	VAL	9	A	-134.07	157.69	-179.32	97	98	101	99	100
b1	NULL	13	1A3H	VAL	20	A	-131.54	158.56	175.3	232	233	236	234	235
b1	NULL	14	1A5D	VAL	103	A	-131.58	158.87	-180	1639	1640	1643	1641	1642
b1	NULL	15	1A5D	VAL	103	B	-129.92	164.85	179.47	4452	4453	4456	4454	4455
b1	NULL	16	1AAJ	VAL	37	A	-137.86	169.14	174.24	533	534	537	535	536
b1	NULL	17	1AF9	VAL	915	A	-127.78	169.68	179.83	622	623	626	624	625
b1	NULL	18	1AF9	VAL	1243	A	-136.54	163.87	176.84	5917	5918	5921	5919	5920
b1	NULL	19	1AFU	VAL	63	A	-137.72	164	178.58	931	932	935	933	934
b1	NULL	20	1AFU	VAL	116	A	-129.33	163.66	179.66	1712	1713	1716	1714	1715
b1	NULL	21	1AFU	VAL	63	B	-143.87	163.78	176.83	2758	2759	2762	2760	2761
b1	NULL	22	1AFU	VAL	116	B	-133.85	172.5	-179.77	3539	3540	3543	3541	3542
b1	NULL	23	1AGI	VAL	106	A	-134.65	164.51	177.12	1706	1707	1710	1708	1709
b1	NULL	24	1AGJ	VAL	20	A	-124.14	160.05	179.31	326	327	330	328	329
b1	NULL	25	1AGJ	VAL	191	A	-133.46	165.23	-179.73	2997	2998	3001	2999	3000
b1	NULL	26	1AGJ	VAL	214	A	-131.91	163.83	179.24	3306	3307	3310	3308	3309
b1	NULL	27	1AGJ	VAL	20	B	-128.75	170.03	179.17	4089	4090	4093	4091	4092
b1	NULL	28	1AGJ	VAL	191	B	-133.82	167.98	-179.98	6760	6761	6764	6762	6763
b1	NULL	29	1AGJ	VAL	214	B	-135.04	161.21	179.11	7069	7070	7073	7071	7072
b1	NULL	30	1AKO	VAL	65	A	-138.56	157.53	178.52	1031	1032	1035	1033	1034
b1	NULL	31	1ALB	VAL	80	A	-129.64	175.63	166.76	1222	1223	1226	1224	1225
b1	NULL	32	1AM5	VAL	192	A	-129.6	164.4	176.59	2758	2759	2762	2760	2761
b1	NULL	33	1AME	VAL	27	A	-130.94	165.3	178.73	411	412	415	413	414
b1	NULL	34	1AO6	VAL	293	A	-134.76	157.58	-178.73	4538	4539	4542	4540	4541
b1	NULL	35	1AOV	VAL	95	A	-132.56	170.31	168.16	1405	1406	1409	1407	1408
b1	NULL	36	1AOV	VAL	98	A	-122.85	178.94	177.18	1447	1448	1451	1449	1450
b1	NULL	37	1AOV	VAL	208	A	-133.33	-161.92	172.64	3101	3102	3105	3103	3104
b1	NULL	38	1AOV	VAL	253	A	-120.47	158.95	175.19	3784	3785	3788	3786	3787
b1	NULL	39	1AOV	VAL	437	A	-150.08	-167.17	-179.18	6570	6571	6574	6572	6573
b1	NULL	40	1ARB	VAL	167	A	-145.5	167.97	171.34	2390	2391	2394	2392	2393
b1	NULL	41	1ARL	VAL	132	A	-124.32	-176.44	177.46	2106	2107	2110	2108	2109
b1	NULL	42	1ATT	VAL	250	A	-127.84	159.77	174.6	3778	3779	3782	3780	3781
b1	NULL	43	1ATT	VAL	356	B	-116.04	168.33	175.57	12044	12045	12048	12046	12047
b1	NULL	44	1ATT	VAL	411	B	-114.89	159.39	-172.75	12839	12840	12843	12841	12842
b1	NULL	45	1ATU	VAL	185	A	-129.68	167.38	179.42	2572	2573	2576	2574	2575
b1	NULL	46	1AUN	VAL	140	A	-135.3	164.57	179.98	2046	2047	2050	2048	2049
b1	NULL	47	1AVU	VAL	82	A	-129.27	160.18	170.95	1217	1218	1221	1219	1220
b1	NULL	48	1AVU	VAL	162	A	-134.55	157.85	178.86	2288	2289	2292	2290	2291
b1	NULL	49	1AVU	VAL	171	A	-136	164.95	165.45	2401	2402	2405	2403	2404
b1	NULL	50	1AW7	VAL	62	A	-136.06	165.13	176.35	928	929	932	930	931
b1	NULL	51	1AW7	VAL	262	B	-136.82	159.45	175.12	4008	4009	4012	4010	4011
b1	NULL	52	1AW7	VAL	462	C	-135.45	160.27	178.5	7088	7089	7092	7090	7091
b1	NULL	53	1AW7	VAL	662	D	-136.92	159.58	178.94	10168	10169	10172	10170	10171
b1	NULL	54	1AYD	VAL	25	A	-133.62	164.85	176.45	334	335	338	336	337
b1	NULL	55	1B1J	VAL	105	A	-138.3	165.48	177.9	1653	1654	1657	1655	1656
b1	NULL	56	1B5Z	VAL	74	A	-117.09	160.96	-179.91	1146	1147	1150	1148	1149
b1	NULL	57	1B7I	VAL	27	A	-130.79	164.54	175.54	411	412	415	413	414
b1	NULL	58	1B7J	VAL	27	A	-134.27	164.72	176	405	406	409	407	408
b1	NULL	59	1B7K	VAL	27	A	-127.55	169.01	176.08	411	412	415	413	414
b1	NULL	60	1BA2	VAL	126	A	-123.12	158.35	174.44	1890	1891	1894	1892	1893
b1	NULL	61	1BA2	VAL	269	A	-115.23	167.1	-178.46	4015	4016	4019	4017	4018
b1	NULL	62	1BA2	VAL	126	B	-122.05	155.14	173.63	5942	5943	5946	5944	5945
b1	NULL	63	1BA2	VAL	269	B	-124.5	169.22	179.44	8067	8068	8071	8069	8070
b1	NULL	64	1BA7	VAL	44	A	-132.47	162.82	176.09	607	608	611	609	610
b1	NULL	65	1BA7	VAL	82	A	-138.98	155.71	178.87	1212	1213	1216	1214	1215
b1	NULL	66	1BA7	VAL	162	A	-136.08	157.61	177.3	2208	2209	2212	2210	2211
b1	NULL	67	1BA7	VAL	171	A	-124.45	167.11	177.7	2330	2331	2334	2332	2333
b1	NULL	68	1BA7	VAL	44	B	-128.28	162.04	176.79	3030	3031	3034	3032	3033
b1	NULL	69	1BA7	VAL	162	B	-139.04	168.86	176.78	4659	4660	4663	4661	4662
b1	NULL	70	1BA7	VAL	171	B	-134.73	168.31	175.61	4785	4786	4789	4787	4788
b1	NULL	71	1BAR	VAL	54	A	-124.39	157.02	178.14	651	652	655	653	654
b1	NULL	72	1BEE	VAL	122	A	-127.2	165.75	179.74	1934	1935	1938	1936	1937
b1	NULL	73	1BFG	VAL	63	A	-137.88	164.38	173.01	718	719	722	720	721
b1	NULL	74	1BHE	VAL	91	A	-132.79	168.21	178.92	1280	1281	1284	1282	1283
b1	NULL	75	1BHE	VAL	132	A	-120.85	172.82	174.86	1859	1860	1863	1861	1862
b1	NULL	76	1BK1	VAL	34	A	-136.5	157.25	-179.27	466	467	470	468	469
b1	NULL	77	1BK1	VAL	166	A	-143.75	162.12	171.46	2386	2387	2390	2388	2389
b1	NULL	78	1BK2	VAL	44	A	-124.04	173.39	177.3	652	653	656	654	655
b1	NULL	79	1BK2	VAL	53	A	-144.48	160.98	179.35	788	789	792	790	791
b1	NULL	80	1BK2	VAL	58	A	-114.57	164.05	-178.97	859	860	863	861	862
b1	NULL	81	1BM0	VAL	293	A	-117.78	174.11	179.76	4538	4539	4542	4540	4541
b1	NULL	82	1BQC	VAL	24	A	-144.72	158.63	172.91	360	361	364	362	363
b1	NULL	83	1BQC	VAL	269	A	-127.73	155.4	178.58	4010	4011	4014	4012	4013
b1	NULL	84	1BR9	VAL	29	A	-126.87	161.84	169.03	412	413	416	414	415
b1	NULL	85	1BRY	VAL	223	Y	-132.64	156.16	-179.06	3467	3468	3471	3469	3470
b1	NULL	86	1BRY	VAL	2	Z	-130.7	156.89	-176.74	3852	3853	3856	3854	3855
b1	NULL	87	1BSQ	VAL	123	A	-131.97	157.05	-179.86	1934	1935	1938	1936	1937
b1	NULL	88	1BUE	VAL	225	A	-115.08	159.78	179.49	3014	3015	3018	3016	3017
b1	NULL	89	1BVZ	VAL	94	A	-138.11	156.1	177.61	1473	1474	1477	1475	1476
b1	NULL	90	1BVZ	VAL	371	A	-143.17	167.5	-173.88	5909	5910	5913	5911	5912
b1	NULL	91	1BVZ	VAL	371	B	-124.75	173.14	168.4	15267	15268	15271	15269	15270
b1	NULL	92	1BVZ	VAL	523	B	-136.43	170.84	-113.22	17745	17746	17749	17747	17748
b1	NULL	93	1BWZ	VAL	148	A	-126.26	168.18	178.97	2333	2334	2337	2335	2336
b1	NULL	94	1BWZ	VAL	153	A	-134.76	-172.35	-179.85	2396	2397	2400	2398	2399
b1	NULL	95	1BWZ	VAL	164	A	-131.96	158.27	179.23	2552	2553	2556	2554	2555
b1	NULL	96	1BY7	VAL	156	A	-133.77	172.99	-178.94	1746	1747	1750	1748	1749
b1	NULL	97	1BY8	VAL	112	A	-111.13	164.88	-179.41	1780	1781	1784	1782	1783
b1	NULL	98	1BY8	VAL	232	A	-121.81	161.51	-179.85	3559	3560	3563	3561	3562
b1	NULL	99	1BY8	VAL	263	A	-122.54	-166.22	-178.3	4016	4017	4020	4018	4019
b1	NULL	100	1BYW	VAL	36	A	-140.31	155.5	-179.24	158	159	162	160	161
b1	NULL	101	1BZ4	VAL	85	A	-132.33	177.76	179.71	1052	1053	1056	1054	1055
b1	NULL	102	1C3F	VAL	216	A	-141.12	156.38	177.06	3121	3122	3125	3123	3124
b1	NULL	103	1C5G	VAL	147	A	-126.65	155.27	179.09	1951	1952	1955	1953	1954
b1	NULL	104	1C5G	VAL	220	A	-143	155.78	179.2	3127	3128	3131	3129	3130
b1	NULL	105	1C5H	VAL	168	A	-139.9	158.73	172.17	2516	2517	2520	2518	2519
b1	NULL	106	1C90	VAL	216	B	-143.34	156.09	178.23	7058	7059	7062	7060	7061
b1	NULL	107	1C91	VAL	216	A	-136.37	156.52	174.78	3116	3117	3120	3118	3119
b1	NULL	108	1C92	VAL	216	A	-134.74	155.53	178.19	3114	3115	3118	3116	3117
b1	NULL	109	1C92	VAL	240	A	-125.3	155.38	178.04	3476	3477	3480	3478	3479
b1	NULL	110	1CDJ	VAL	12	A	-142.24	162.01	178.89	182	183	186	184	185
b1	NULL	111	1CDU	VAL	12	A	-144.35	159.05	177.43	182	183	186	184	185
b1	NULL	112	1CDU	VAL	168	A	-120.45	156.47	-175.74	2610	2611	2614	2612	2613
b1	NULL	113	1CEM	VAL	318	A	-116.83	173.91	-175.42	4315	4316	4319	4317	4318
b1	NULL	114	1CF1	VAL	44	B	-141.53	158.09	177.55	6524	6525	6528	6526	6527
b1	NULL	115	1CF1	VAL	44	D	-141.42	158.12	177.35	18240	18241	18244	18242	18243
b1	NULL	116	1CF1	VAL	74	D	-116.18	-170.16	179.9	18723	18724	18727	18725	18726
b1	NULL	117	1CFY	VAL	40	A	-114.81	170.78	179.49	546	547	550	548	549
b1	NULL	118	1CFY	VAL	40	B	-117.11	171.58	179.82	2613	2614	2617	2615	2616
b1	NULL	119	1CHD	VAL	328	A	-132.8	156.08	177.68	2617	2618	2621	2619	2620
b1	NULL	120	1CII	VAL	308	A	-113.42	162.05	-178.93	4474	4475	4478	4476	4477
b1	NULL	121	1CIY	VAL	309	A	-151.89	156.32	175.35	4489	4490	4493	4491	4492
b1	NULL	122	1CIY	VAL	382	A	-152.19	-170.59	177.51	5588	5589	5592	5590	5591
b1	NULL	123	1CJS	VAL	201	A	-122.08	161.57	-179.54	3293	3294	3297	3295	3296
b1	NULL	124	1CK3	VAL	103	A	-115.18	175.86	-179.67	1210	1211	1214	1212	1213
b1	NULL	125	1CKH	VAL	74	A	-126.08	168.57	-178.17	1148	1149	1152	1150	1151
b1	NULL	126	1CLW	VAL	537	A	-141.23	171.75	179.81	6177	6178	6181	6179	6180
b1	NULL	127	1CMS	VAL	42	A	-140.16	166.49	177.67	629	630	633	631	632
b1	NULL	128	1CNS	VAL	228	B	-142.42	155.05	177.36	6878	6879	6882	6880	6881
b1	NULL	129	1CNU	VAL	37	A	-123.22	165	178.99	551	552	555	553	554
b1	NULL	130	1CNV	VAL	121	A	-136.53	165.89	176.27	1860	1861	1864	1862	1863
b1	NULL	131	1COF	VAL	40	A	-111.39	175.42	179.43	546	547	550	548	549
b1	NULL	132	1COL	VAL	167	A	-110.27	169.34	-179.18	2489	2490	2493	2491	2492
b1	NULL	133	1COL	VAL	167	B	-123.91	162.81	179.55	5467	5468	5471	5469	5470
b1	NULL	134	1CQM	VAL	65	A	-136.73	166.15	175.34	1083	1084	1087	1085	1086
b1	NULL	135	1CQM	VAL	65	B	-137.26	164.73	175.41	2728	2729	2732	2730	2731
b1	NULL	136	1CQN	VAL	65	A	-141.89	162.76	175.74	1083	1084	1087	1085	1086
b1	NULL	137	1CQN	VAL	65	B	-139.27	162.52	177.05	2728	2729	2732	2730	2731
b1	NULL	138	1CSK	VAL	65	D	-118.31	157.13	179.85	3456	3457	3460	3458	3459
b1	NULL	139	1CV2	VAL	268	A	-117.95	160.71	175.74	4117	4118	4121	4119	4120
b1	NULL	140	1CVF	VAL	31	A	-145.51	165.24	178.34	416	417	420	418	419
b1	NULL	141	1CVF	VAL	78	A	-134.5	159.83	178.39	1131	1132	1135	1133	1134
b1	NULL	142	1CVF	VAL	242	A	-145.71	157.4	-178.9	3685	3686	3689	3687	3688
b1	NULL	143	1CZT	VAL	109	A	-124.27	159	-179.98	1777	1778	1781	1779	1780
b1	NULL	144	1D2P	VAL	559	A	-134.86	157.9	-179.57	376	377	380	378	379
b1	NULL	145	1D2P	VAL	651	A	-135.05	160.86	178.54	1829	1830	1833	1831	1832
b1	NULL	146	1D2P	VAL	692	A	-117.13	157.97	179.09	2469	2470	2473	2471	2472
b1	NULL	147	1D2P	VAL	746	A	-127.94	156.45	178.55	3311	3312	3315	3313	3314
b1	NULL	148	1D6M	VAL	467	A	-134.29	156.84	180	7321	7322	7325	7323	7324
b1	NULL	149	1DG3	VAL	83	A	-139.64	160.93	179.49	1030	1031	1034	1032	1033
b1	NULL	150	1DJA	VAL	103	A	-128.73	170.76	-179.33	1140	1141	1144	1142	1143
b1	NULL	151	1DJB	VAL	103	A	-122.28	166.11	-179.02	1127	1128	1131	1129	1130
b1	NULL	152	1DK7	VAL	273	A	-142.5	162.16	177.13	1287	1288	1291	1289	1290
b1	NULL	153	1DK7	VAL	276	A	-141.18	157.83	178.33	1323	1324	1327	1325	1326
b1	NULL	154	1DK7	VAL	273	B	-129.34	164.6	177.82	3499	3500	3503	3501	3502
b1	NULL	155	1DLC	VAL	555	A	-122.65	160.36	-179.26	7809	7810	7813	7811	7812
b1	NULL	156	1DQ7	VAL	40	A	-118.46	164.74	-179.97	549	550	553	551	552
b1	NULL	157	1DQ7	VAL	45	A	-132.26	159.63	-179.54	623	624	627	625	626
b1	NULL	158	1DQ7	VAL	40	B	-131.25	159.81	179.65	1449	1450	1453	1451	1452
b1	NULL	159	1DQ7	VAL	45	B	-126.23	167.88	179.38	1523	1524	1527	1525	1526
b1	NULL	160	1DT3	VAL	2	A	-120.61	178.73	178.44	18	19	22	20	21
b1	NULL	161	1DT3	VAL	2	B	-134.74	158.65	-177.64	4034	4035	4038	4036	4037
b1	NULL	162	1DU4	VAL	2	B	-117.4	158.81	179.69	4034	4035	4038	4036	4037
b1	NULL	163	1DU4	VAL	2	D	-111.48	157.28	-178.73	12066	12067	12070	12068	12069
b1	NULL	164	1DUA	VAL	2	A	-133.02	155.44	-179.58	18	19	22	20	21
b1	NULL	165	1DUA	VAL	191	A	-133.48	170.96	-179.58	2997	2998	3001	2999	3000
b1	NULL	166	1DUA	VAL	214	A	-131.78	163.81	178.87	3306	3307	3310	3308	3309
b1	NULL	167	1DUE	VAL	191	A	-129.29	170.84	-179.65	2997	2998	3001	2999	3000
b1	NULL	168	1DUE	VAL	214	A	-137.06	163.73	179.65	3305	3306	3309	3307	3308
b1	NULL	169	1DVN	VAL	124	A	-124.14	170.08	179.12	1951	1952	1955	1953	1954
b1	NULL	170	1DVN	VAL	157	A	-120.58	161.56	-179.43	2479	2480	2483	2481	2482
b1	NULL	171	1DWU	VAL	150	A	-120.66	174.63	-174.93	2396	2397	2400	2398	2399
b1	NULL	172	1DWU	VAL	150	B	-134.14	162.72	177.68	5805	5806	5809	5807	5808
b1	NULL	173	1DWU	VAL	162	B	-139.5	164.6	175.91	6015	6016	6019	6017	6018
b1	NULL	174	1DY6	VAL	225	A	-129.13	156.03	179.42	3106	3107	3110	3108	3109
b1	NULL	175	1DY6	VAL	225	B	-120.47	157.79	179.19	7202	7203	7206	7204	7205
b1	NULL	176	1DYW	VAL	6	A	-130.88	168.61	-177.53	88	89	92	90	91
b1	NULL	177	1DYW	VAL	124	A	-142.72	173.36	168.47	1843	1844	1847	1845	1846
b1	NULL	178	1e+21	VAL	63	A	-145.45	169.48	178.52	881	882	885	883	884
b1	NULL	179	1e+21	VAL	108	A	-125.2	156.16	177.77	1573	1574	1577	1575	1576
b1	NULL	180	1e+21	VAL	116	A	-137.99	174.19	179.93	1677	1678	1681	1679	1680
b1	NULL	181	1E4J	VAL	16	A	-120.58	167.6	-179.72	241	242	245	243	244
b1	NULL	182	1EA8	VAL	85	A	-132.34	179.36	177.56	1041	1042	1045	1043	1044
b1	NULL	183	1ECL	VAL	8	A	-118.35	163.59	-178.43	96	97	100	98	99
b1	NULL	184	1ECL	VAL	453	A	-151.48	162.38	178.64	6549	6550	6553	6551	6552
b1	NULL	185	1ECL	VAL	510	A	-140.8	168.82	176.95	7442	7443	7446	7444	7445
b1	NULL	186	1EDE	VAL	122	A	-132.54	163.74	179.08	1937	1938	1941	1939	1940
b1	NULL	187	1EG3	VAL	57	A	-134.82	162.17	178.81	147	148	151	149	150
b1	NULL	188	1EIC	VAL	63	A	-135.83	161.13	179.46	943	944	947	945	946
b1	NULL	189	1EIC	VAL	116	A	-127.37	165.93	179.83	1724	1725	1728	1726	1727
b1	NULL	190	1EID	VAL	63	A	-130.24	164.37	179.86	943	944	947	945	946
b1	NULL	191	1EID	VAL	116	A	-126.68	165.82	179.76	1724	1725	1728	1726	1727
b1	NULL	192	1EIE	VAL	63	A	-136.43	157.66	179.92	943	944	947	945	946
b1	NULL	193	1EIE	VAL	108	A	-129.33	155.41	177.6	1617	1618	1621	1619	1620
b1	NULL	194	1EIE	VAL	116	A	-127.94	167.54	179.86	1724	1725	1728	1726	1727
b1	NULL	195	1EIF	VAL	10	A	-149.27	156.49	179.32	94	95	98	96	97
b1	NULL	196	1EIF	VAL	21	A	-144.98	159.26	178.52	260	261	264	262	263
b1	NULL	197	1EIF	VAL	69	A	-139.4	157.28	179.31	941	942	945	943	944
b1	NULL	198	1EIF	VAL	117	A	-131.29	171.39	176.36	1684	1685	1688	1686	1687
b1	NULL	199	1EKL	VAL	27	A	-128.24	165.3	-177.86	411	412	415	413	414
b1	NULL	200	1EP7	VAL	89	A	-126.83	161.26	-179.81	1310	1311	1314	1312	1313
b1	NULL	201	1EQ6	VAL	46	A	-127.56	157.72	174.38	238	239	242	240	241
b1	NULL	202	1EQ6	VAL	47	A	-141.68	163.08	-179.52	254	255	258	256	257
b1	NULL	203	1EQ6	VAL	60	A	-121.66	156.63	179.7	449	450	453	451	452
b1	NULL	204	1ERJ	VAL	583	A	-149.88	158.53	176.34	3523	3524	3527	3525	3526
b1	NULL	205	1ERJ	VAL	636	A	-135.12	160.24	179.04	4088	4089	4092	4090	4091
b1	NULL	206	1ERJ	VAL	449	B	-134.47	156.63	178.71	6788	6789	6792	6790	6791
b1	NULL	207	1ERJ	VAL	532	B	-136.87	156.58	178.64	8029	8030	8033	8031	8032
b1	NULL	208	1ERJ	VAL	583	B	-149.27	160.01	176.3	8669	8670	8673	8671	8672
b1	NULL	209	1ERJ	VAL	636	B	-134.83	161.06	178.52	9246	9247	9250	9248	9249
b1	NULL	210	1ERJ	VAL	449	C	-135.7	155.24	177.45	12032	12033	12036	12034	12035
b1	NULL	211	1ERJ	VAL	583	C	-149.2	157.86	176.52	13977	13978	13981	13979	13980
b1	NULL	212	1ERJ	VAL	636	C	-136.11	160.23	178.94	14561	14562	14565	14563	14564
b1	NULL	213	1ERK	VAL	49	A	-120.99	175.97	178.74	682	683	686	684	685
b1	NULL	214	1ES6	VAL	79	A	-137.48	166.05	174.42	493	494	497	495	496
b1	NULL	215	1ES6	VAL	166	A	-116.28	160.02	-179.85	1876	1877	1880	1878	1879
b1	NULL	216	1ES6	VAL	250	A	-133.63	169.62	179.8	3000	3001	3004	3002	3003
b1	NULL	217	1ES6	VAL	306	A	-128.94	156.37	177.63	3751	3752	3755	3753	3754
b1	NULL	218	1ET9	VAL	34	A	-125.06	170.24	-179.82	518	519	522	520	521
b1	NULL	219	1ET9	VAL	66	A	-123.94	166.38	178.25	1014	1015	1018	1016	1017
b1	NULL	220	1EUG	VAL	79	A	-130.92	164.44	-177.19	1158	1159	1162	1160	1161
b1	NULL	221	1EUJ	VAL	61	A	-135.88	174.03	177.84	909	910	913	911	912
b1	NULL	222	1EUJ	VAL	100	A	-132.06	158.48	179.8	1501	1502	1505	1503	1504
b1	NULL	223	1EUJ	VAL	154	A	-110.06	162	179.37	2349	2350	2353	2351	2352
b1	NULL	224	1EUJ	VAL	61	B	-141.57	171.9	177.91	3428	3429	3432	3430	3431
b1	NULL	225	1EUJ	VAL	100	B	-130.42	159.8	179.86	4020	4021	4024	4022	4023
b1	NULL	226	1EUJ	VAL	154	B	-110.73	164.8	179.55	4868	4869	4872	4870	4871
b1	NULL	227	1EUR	VAL	256	A	-140.2	155.8	-178.78	3081	3082	3085	3083	3084
b1	NULL	228	1EZK	VAL	21	A	-135.04	157.96	-177.62	299	300	303	301	302
b1	NULL	229	1F00	VAL	682	I	-115.14	156.67	178.8	349	350	353	351	352
b1	NULL	230	1F00	VAL	720	I	-149.97	158.82	-179.87	930	931	934	932	933
b1	NULL	231	1F00	VAL	748	I	-132.31	166.67	-179.87	1336	1337	1340	1338	1339
b1	NULL	232	1F00	VAL	851	I	-137.19	168.08	178.71	2877	2878	2881	2879	2880
b1	NULL	233	1F00	VAL	911	I	-135.69	173	178.71	3794	3795	3798	3796	3797
b1	NULL	234	1F1S	VAL	240	A	-128.74	155.28	179.75	1072	1073	1076	1074	1075
b1	NULL	235	1F1S	VAL	729	A	-138.15	161.22	178.22	8867	8868	8871	8869	8870
b1	NULL	236	1F1S	VAL	873	A	-116.09	155.36	-179.22	11124	11125	11128	11126	11127
b1	NULL	237	1F6W	VAL	136	A	-132.01	163.1	178.92	2071	2072	2075	2073	2074
b1	NULL	238	1F6W	VAL	145	A	-122.77	177.17	178.7	2231	2232	2235	2233	2234
b1	NULL	239	1F6W	VAL	222	A	-132.21	167.94	-178.89	3349	3350	3353	3351	3352
b1	NULL	240	1F6W	VAL	288	A	-138.24	170.96	179.83	4393	4394	4397	4395	4396
b1	NULL	241	1F9M	VAL	20	A	-123.16	175.67	-179.62	154	155	158	156	157
b1	NULL	242	1F9M	VAL	20	B	-127.35	175.24	179.07	1927	1928	1931	1929	1930
b1	NULL	243	1FAA	VAL	20	A	-119.83	170	176.82	289	290	293	291	292
b1	NULL	244	1FAA	VAL	88	A	-149.71	166.33	176.61	1386	1387	1390	1388	1389
b1	NULL	245	1FB0	VAL	26	A	-127	159.2	179.65	284	285	288	286	287
b1	NULL	246	1FB0	VAL	26	B	-117.85	160.08	179.56	1910	1911	1914	1912	1913
b1	NULL	247	1FB0	VAL	99	B	-121.63	163.18	179.68	3058	3059	3062	3060	3061
b1	NULL	248	1FB6	VAL	26	A	-120.25	162.37	179.53	269	270	273	271	272
b1	NULL	249	1FB6	VAL	26	B	-119.95	161.41	179.79	1893	1894	1897	1895	1896
b1	NULL	250	1FB6	VAL	99	B	-121.53	160.65	179.9	3039	3040	3043	3041	3042
b1	NULL	251	1FC7	VAL	178	A	-120.78	169.4	177.45	1605	1606	1609	1607	1608
b1	NULL	252	1FC7	VAL	366	A	-138.99	163.32	178.11	4323	4324	4327	4325	4326
b1	NULL	253	1FG4	VAL	14	A	-126.73	167.45	-177.24	198	199	202	200	201
b1	NULL	254	1FG4	VAL	14	B	-114.09	174.69	-177.44	2455	2456	2459	2457	2458
b1	NULL	255	1FL0	VAL	207	A	-141.31	175.17	176.21	899	900	903	901	902
b1	NULL	256	1FLH	VAL	40	A	-141.82	158.99	179.78	588	589	592	590	591
b1	NULL	257	1FLH	VAL	164	A	-145.37	163.91	174.75	2362	2363	2366	2364	2365
b1	NULL	258	1FLH	VAL	247	A	-118.83	155.49	178.16	3525	3526	3529	3527	3528
b1	NULL	259	1FO9	VAL	161	A	-141.81	167.65	175.55	885	886	889	887	888
b1	NULL	260	1FO9	VAL	386	A	-137.38	168.52	179.38	4383	4384	4387	4385	4386
b1	NULL	261	1FP9	VAL	24	A	-134.88	163.36	-179.57	347	348	351	349	350
b1	NULL	262	1FP9	VAL	46	A	-129.47	170.11	179.89	716	717	720	718	719
b1	NULL	263	1FP9	VAL	243	A	-119.97	172.45	-179.75	3871	3872	3875	3873	3874
b1	NULL	264	1FP9	VAL	246	A	-123.76	156.76	179.93	3904	3905	3908	3906	3907
b1	NULL	265	1FR1	VAL	278	A	-127.63	160.59	179.7	4325	4326	4329	4327	4328
b1	NULL	266	1FR1	VAL	209	B	-140.69	159.54	174.24	8814	8815	8818	8816	8817
b1	NULL	267	1FR1	VAL	278	B	-119.02	160.88	-178.61	9897	9898	9901	9899	9900
b1	NULL	268	1FS3	VAL	63	A	-137.67	164.95	179.62	943	944	947	945	946
b1	NULL	269	1FS3	VAL	108	A	-128.85	155.71	177.72	1617	1618	1621	1619	1620
b1	NULL	270	1FS3	VAL	116	A	-127.74	166.36	179.91	1724	1725	1728	1726	1727
b1	NULL	271	1FSN	VAL	31	A	-134.56	161.44	177.63	433	434	437	435	436
b1	NULL	272	1FSN	VAL	78	A	-125.06	166.86	178.7	1148	1149	1152	1150	1151
b1	NULL	273	1FSN	VAL	31	B	-134.6	161.44	177.65	4447	4448	4451	4449	4450
b1	NULL	274	1FSN	VAL	78	B	-125.12	166.85	178.73	5162	5163	5166	5164	5165
b1	NULL	275	1FVA	VAL	44	A	-128.28	170.19	178.19	236	237	240	238	239
b1	NULL	276	1FVA	VAL	56	A	-134.95	161.37	-177.8	417	418	421	419	420
b1	NULL	277	1FVA	VAL	116	A	-132.11	163.8	172.67	1307	1308	1311	1309	1310
b1	NULL	278	1FVA	VAL	44	B	-135.68	166.37	176.99	3282	3283	3286	3284	3285
b1	NULL	279	1FVA	VAL	56	B	-142.19	157.89	179.53	3463	3464	3467	3465	3466
b1	NULL	280	1FVA	VAL	116	B	-129.81	163.29	174.39	4353	4354	4357	4355	4356
b1	NULL	281	1FVJ	VAL	61	A	-119.15	158.13	-178.4	941	942	945	943	944
b1	NULL	282	1FVJ	VAL	150	A	-135.62	158.03	-1.63	2273	2274	2277	2275	2276
b1	NULL	283	1FVJ	VAL	61	B	-110.61	156.85	-178.05	3783	3784	3787	3785	3786
b1	NULL	284	1FVJ	VAL	150	B	-125.71	156.82	-0.11	5103	5104	5107	5105	5106
b1	NULL	285	1G0X	VAL	112	A	-130.83	156.05	179.6	1684	1685	1688	1686	1687
b1	NULL	286	1G1K	VAL	19	A	-126.52	162.11	179.44	232	233	236	234	235
b1	NULL	287	1G1K	VAL	19	B	-124.84	161.48	178.98	2297	2298	2301	2299	2300
b1	NULL	288	1G4W	VAL	331	R	-118.71	158.74	-179.53	2029	2030	2033	2031	2032
b1	NULL	289	1G61	VAL	2137	A	-139.93	165.81	171.03	2133	2134	2137	2135	2136
b1	NULL	290	1G61	VAL	4064	B	-147.5	157.96	-175.78	4378	4379	4382	4380	4381
b1	NULL	291	1G61	VAL	4137	B	-138.91	165.53	171.1	5566	5567	5570	5568	5569
b1	NULL	292	1G62	VAL	114	A	-133.46	157.44	179.19	1667	1668	1671	1669	1670
b1	NULL	293	1G62	VAL	117	A	-126	157.47	177.97	1712	1713	1716	1714	1715
b1	NULL	294	1G62	VAL	135	A	-139.63	164.81	177.41	1983	1984	1987	1985	1986
b1	NULL	295	1G62	VAL	161	A	-125.73	169.56	179.52	2365	2366	2369	2367	2368
b1	NULL	296	1G62	VAL	186	A	-134.85	166.65	179.72	2731	2732	2735	2733	2734
b1	NULL	297	1G6L	VAL	56	A	-129.35	165.79	178.7	870	871	874	872	873
b1	NULL	298	1G6L	VAL	1011	A	-135.78	157.13	176.97	1725	1726	1729	1727	1728
b1	NULL	299	1G6L	VAL	1056	A	-126.35	161.57	177.42	2414	2415	2418	2416	2417
b1	NULL	300	1G83	VAL	138	A	-135.95	163.71	-179.64	833	834	837	835	836
b1	NULL	301	1G8A	VAL	144	A	-119.07	165.04	179.31	2301	2302	2305	2303	2304
b1	NULL	302	1G8A	VAL	224	A	-133.53	160.7	179.48	3610	3611	3614	3612	3613
b1	NULL	303	1G9O	VAL	90	A	-128.92	162.51	174.6	1255	1256	1259	1257	1258
b1	NULL	304	1GCE	VAL	209	A	-136.19	160.3	178.14	3226	3227	3230	3228	3229
b1	NULL	305	1GCP	VAL	655	A	-132.21	165.91	178.02	927	928	931	929	930
b1	NULL	306	1GCP	VAL	655	B	-136.78	163.86	177.92	1968	1969	1972	1970	1971
b1	NULL	307	1GCP	VAL	655	C	-134.68	163.41	177.08	2978	2979	2982	2980	2981
b1	NULL	308	1GCP	VAL	655	D	-134.8	164.92	179.79	3988	3989	3992	3990	3991
b1	NULL	309	1GD6	VAL	73	A	-147.66	155.77	178.95	1139	1140	1143	1141	1142
b1	NULL	310	1GEQ	VAL	163	A	-127.67	165.13	179.77	2571	2572	2575	2573	2574
b1	NULL	311	1GEQ	VAL	163	B	-127.03	163.93	-179.54	6379	6380	6383	6381	6382
b1	NULL	312	1GLN	VAL	145	A	-120.97	164.62	177.14	2302	2303	2306	2304	2305
b1	NULL	313	1GLO	VAL	136	A	-140.14	165.57	168.64	2035	2036	2039	2037	2038
b1	NULL	314	1GLO	VAL	138	A	-136.77	163.48	172.28	2058	2059	2062	2060	2061
b1	NULL	315	1GLO	VAL	166	A	-140.44	-178.32	-174.61	2491	2492	2495	2493	2494
b1	NULL	316	1GMU	VAL	32	A	-135.14	171.55	178.26	511	512	515	513	514
b1	NULL	317	1GMU	VAL	32	B	-131.25	173.38	178.67	2643	2644	2647	2645	2646
b1	NULL	318	1GMU	VAL	32	C	-132.94	172.43	179.75	4775	4776	4779	4777	4778
b1	NULL	319	1GMU	VAL	32	D	-136.68	174.34	178.23	6938	6939	6942	6940	6941
b1	NULL	320	1GND	VAL	291	A	-146.08	156.81	177.72	4622	4623	4626	4624	4625
b1	NULL	321	1GOZ	VAL	1038	A	-120.01	162.62	179.8	572	573	576	574	575
b1	NULL	322	1GOZ	VAL	1082	A	-129.98	172.04	175.47	1329	1330	1333	1331	1332
b1	NULL	323	1GOZ	VAL	1223	A	-138.54	156.46	178.51	3464	3465	3468	3466	3467
b1	NULL	324	1GOZ	VAL	2038	B	-120.86	163.68	179.67	4286	4287	4290	4288	4289
b1	NULL	325	1GOZ	VAL	2082	B	-134.23	-179	176.26	5043	5044	5047	5045	5046
b1	NULL	326	1GOZ	VAL	2223	B	-136.59	155.94	178.15	7178	7179	7182	7180	7181
b1	NULL	327	1GQZ	VAL	70	A	-131.67	159.28	-176.53	1073	1074	1077	1075	1076
b1	NULL	328	1GQZ	VAL	148	A	-112.6	158.51	172.65	2263	2264	2267	2265	2266
b1	NULL	329	1GSO	VAL	199	A	-137.56	164.41	176.54	2884	2885	2888	2886	2887
b1	NULL	330	1GSO	VAL	378	A	-124.69	157.28	179.52	5507	5508	5511	5509	5510
b1	NULL	331	1GY0	VAL	124	A	-128.43	167.81	-179.79	1912	1913	1916	1914	1915
b1	NULL	332	1GYD	VAL	36	B	-137.21	159.88	171.49	48	49	52	50	51
b1	NULL	333	1GYD	VAL	40	B	-115.11	164.6	-178.62	107	108	111	109	110
b1	NULL	334	1GYD	VAL	252	B	-121.28	164.48	-176.41	3452	3453	3456	3454	3455
b1	NULL	335	1GYU	VAL	754	A	-127.28	166.18	-177.53	768	769	772	770	771
b1	NULL	336	1GYV	VAL	754	A	-123.18	162.11	-177.86	768	769	772	770	771
b1	NULL	337	1GZI	VAL	27	A	-133.56	166.64	174.5	405	406	409	407	408
b1	NULL	338	1GZK	VAL	169	A	-123.99	170.16	177.67	365	366	369	367	368
b1	NULL	339	1GZK	VAL	246	A	-149.17	161.19	179.55	1442	1443	1446	1444	1445
b1	NULL	340	1H3Q	VAL	89	A	-127.82	157.91	177.76	1405	1406	1409	1407	1408
b1	NULL	341	1H6T	VAL	70	A	-124.96	156.31	174.79	597	598	601	599	600
b1	NULL	342	1H6T	VAL	294	A	-123.32	167.51	179.18	4168	4169	4172	4170	4171
b1	NULL	343	1H7I	VAL	85	A	-134.32	170.55	167.89	1041	1042	1045	1043	1044
b1	NULL	344	1H9V	VAL	16	A	-124.08	167.76	178.11	249	250	253	251	252
b1	NULL	345	1H9V	VAL	116	A	-120.23	161.62	179.47	1799	1800	1803	1801	1802
b1	NULL	346	1HA1	VAL	103	A	-119.41	155.38	178.15	1377	1378	1381	1379	1380
b1	NULL	347	1HAR	VAL	60	A	-113.09	167.61	177.11	906	907	910	908	909
b1	NULL	348	1HAR	VAL	148	A	-133.28	171	179.47	1965	1966	1969	1967	1968
b1	NULL	349	1HBQ	VAL	11	A	-127.85	171.99	-178.99	170	171	174	172	173
b1	NULL	350	1HBQ	VAL	69	A	-139.1	155.57	177.52	1080	1081	1084	1082	1083
b1	NULL	351	1HCL	VAL	30	A	-144.14	163.97	176.76	467	468	471	469	470
b1	NULL	352	1HD5	VAL	24	A	-137.21	164.81	179.5	346	347	350	348	349
b1	NULL	353	1HD5	VAL	188	A	-137.07	156.26	172.19	2608	2609	2612	2610	2611
b1	NULL	354	1HD8	VAL	266	A	-116.36	163.22	-174.85	3770	3771	3774	3772	3773
b1	NULL	355	1HD8	VAL	347	A	-117.41	159.63	179.6	5052	5053	5056	5054	5055
b1	NULL	356	1HDE	VAL	122	A	-132.71	158.97	-178.51	1937	1938	1941	1939	1940
b1	NULL	357	1HDE	VAL	122	B	-133.22	157.93	-178.96	6783	6784	6787	6785	6786
b1	NULL	358	1HIB	VAL	19	A	-135.73	168.58	178.78	257	258	261	259	260
b1	NULL	359	1HIB	VAL	58	A	-137.15	166.6	174.1	856	857	860	858	859
b1	NULL	360	1HIB	VAL	72	A	-141.31	158.91	175.91	1081	1082	1085	1083	1084
b1	NULL	361	1HIB	VAL	85	A	-141.23	161.96	178.6	1293	1294	1297	1295	1296
b1	NULL	362	1HOE	VAL	33	A	-117.79	160.11	167.58	461	462	465	463	464
b1	NULL	363	1HQZ	VAL	71	4	-133.77	156.49	177.89	7444	7445	7448	7446	7447
b1	NULL	364	1HQZ	VAL	71	7	-133.66	155.29	178.88	13770	13771	13774	13772	13773
b1	NULL	365	1HST	VAL	60	B	-127.87	158.2	-168.25	1718	1719	1722	1720	1721
b1	NULL	366	1HTZ	VAL	103	B	-120.85	176.62	-178.26	5273	5274	5277	5275	5276
b1	NULL	367	1HTZ	VAL	103	E	-119.76	178	-179.09	17414	17415	17418	17416	17417
b1	NULL	368	1HTZ	VAL	103	F	-138.83	-172.93	-178.66	21461	21462	21465	21463	21464
b1	NULL	369	1HV0	VAL	168	A	-139.33	158.88	173.32	2517	2518	2521	2519	2520
b1	NULL	370	1HV1	VAL	168	A	-137.59	157.88	171.46	2511	2512	2515	2513	2514
b1	NULL	371	1HVA	VAL	31	A	-127.91	171.16	170.71	416	417	420	418	419
b1	NULL	372	1HVA	VAL	242	A	-146.01	155.5	179.49	3686	3687	3690	3688	3689
b1	NULL	373	1HYQ	VAL	87	A	-121.58	156.67	180	1223	1224	1227	1225	1226
b1	NULL	374	1HYQ	VAL	140	A	-140.54	165.52	177.34	2038	2039	2042	2040	2041
b1	NULL	375	1HZ6	VAL	4	A	-125.2	177.34	178.92	84	85	88	86	87
b1	NULL	376	1HZ6	VAL	4	B	-137.04	170.44	176.76	1032	1033	1036	1034	1035
b1	NULL	377	1HZ6	VAL	4	C	-137.36	172.5	177.54	1980	1981	1984	1982	1983
b1	NULL	378	1HZT	VAL	66	A	-150.73	161.53	179.3	577	578	581	579	580
b1	NULL	379	1I0C	VAL	25	A	-141.37	157.42	179.1	317	318	321	319	320
b1	NULL	380	1I0C	VAL	43	A	-131.58	166.06	176.51	643	644	647	645	646
b1	NULL	381	1I0C	VAL	43	B	-131.71	166.26	175.49	1599	1600	1603	1601	1602
b1	NULL	382	1I1B	VAL	19	A	-147.18	161.73	178.55	264	265	268	266	267
b1	NULL	383	1I1B	VAL	58	A	-136.62	165.44	172.06	863	864	867	865	866
b1	NULL	384	1I1B	VAL	72	A	-142.68	157.32	176.28	1088	1089	1092	1090	1091
b1	NULL	385	1I1B	VAL	85	A	-137.6	161.71	-179.82	1300	1301	1304	1302	1303
b1	NULL	386	1I1B	VAL	151	A	-131.61	157.04	-178.33	2351	2352	2355	2353	2354
b1	NULL	387	1I1J	VAL	84	A	-120.78	159.71	169.96	1281	1282	1285	1283	1284
b1	NULL	388	1I1J	VAL	97	A	-123.6	160.69	-179.95	1491	1492	1495	1493	1494
b1	NULL	389	1I1J	VAL	84	B	-120.03	159.45	171.44	2854	2855	2858	2856	2857
b1	NULL	390	1I1Z	VAL	74	A	-125.62	174.56	-177.31	1146	1147	1150	1148	1149
b1	NULL	391	1I20	VAL	74	A	-121.25	169.15	-177.89	1146	1147	1150	1148	1149
b1	NULL	392	1I2H	VAL	1032	A	-126.59	168.77	175.52	497	498	501	499	500
b1	NULL	393	1I2H	VAL	1044	A	-137.88	157.69	173.3	691	692	695	693	694
b1	NULL	394	1I3V	VAL	12	A	-130.77	164.11	179.96	155	156	159	157	158
b1	NULL	395	1I3V	VAL	12	B	-132.92	167.75	178.86	2078	2079	2082	2080	2081
b1	NULL	396	1I5P	VAL	549	A	-141.99	165.33	177.62	8604	8605	8608	8606	8607
b1	NULL	397	1I6A	VAL	149	A	-131.83	-179.79	-178.67	986	987	990	988	989
b1	NULL	398	1I9Y	VAL	667	A	-140.45	163.15	175.92	2016	2017	2020	2018	2019
b1	NULL	399	1IAD	VAL	113	A	-135.87	163.1	169.47	1683	1684	1687	1685	1686
b1	NULL	400	1IDJ	VAL	129	A	-137.09	-169.87	177.67	1780	1781	1784	1782	1783
b1	NULL	401	1IDJ	VAL	129	B	-137.06	-169.88	177.64	6913	6914	6917	6915	6916
b1	NULL	402	1IDK	VAL	74	A	-121.49	159.03	-177.92	989	990	993	991	992
b1	NULL	403	1IDK	VAL	92	A	-121.8	162.38	177.91	1247	1248	1251	1249	1250
b1	NULL	404	1IFG	VAL	48	A	-137.16	164.69	179.45	686	687	690	688	689
b1	NULL	405	1IFG	VAL	81	A	-118.29	168.34	179.94	1206	1207	1210	1208	1209
b1	NULL	406	1IIB	VAL	34	B	-137.83	156.67	177.72	2099	2100	2103	2101	2102
b1	NULL	407	1IIZ	VAL	74	A	-147.22	164.59	177.24	1166	1167	1170	1168	1169
b1	NULL	408	1IJ9	VAL	161	A	-134.85	162.45	-179.4	2468	2469	2472	2470	2471
b1	NULL	409	1IJ9	VAL	190	A	-122.28	156.29	179.31	2928	2929	2932	2930	2931
b1	NULL	410	1IJQ	VAL	632	A	-133.43	156.36	176.59	3916	3917	3920	3918	3919
b1	NULL	411	1ILW	VAL	178	A	-139.9	172.05	171.97	2778	2779	2782	2780	2781
b1	NULL	412	1IO1	VAL	307	A	-128.99	168.27	177.83	3629	3630	3633	3631	3632
b1	NULL	413	1IO1	VAL	372	A	-111.1	175.05	-177.26	4560	4561	4564	4562	4563
b1	NULL	414	1IQ0	VAL	275	A	-125.51	156.05	178.9	4437	4438	4441	4439	4440
b1	NULL	415	1IQV	VAL	153	A	-138.76	161.62	178.9	1609	1610	1613	1611	1612
b1	NULL	416	1IST	VAL	4	A	-121.46	163.88	177.35	31	32	35	33	34
b1	NULL	417	1IST	VAL	115	A	-154.1	159.35	171.13	1689	1690	1693	1691	1692
b1	NULL	418	1IST	VAL	4	B	-126.14	164.23	-178.89	2419	2420	2423	2421	2422
b1	NULL	419	1IST	VAL	115	B	-152.33	158.69	167.24	4077	4078	4081	4079	4080
b1	NULL	420	1IU1	VAL	754	A	-128.81	165.42	-178.92	775	776	779	777	778
b1	NULL	421	1IU1	VAL	754	B	-127.96	157.56	175.24	2688	2689	2692	2690	2691
b1	NULL	422	1IUK	VAL	61	A	-114.7	158.49	-178.28	967	968	971	969	970
b1	NULL	423	1IV7	VAL	93	A	-116.42	162.51	175.22	1531	1532	1535	1533	1534
b1	NULL	424	1IV7	VAL	193	B	-126.81	158.41	177.17	3105	3106	3109	3107	3108
b1	NULL	425	1IZ4	VAL	136	A	-127.57	165.79	177.27	2059	2060	2063	2061	2062
b1	NULL	426	1IZ5	VAL	71	A	-144.98	156.58	177.28	1074	1075	1078	1076	1077
b1	NULL	427	1IZ5	VAL	136	A	-141.06	165.08	177.81	2059	2060	2063	2061	2062
b1	NULL	428	1IZ5	VAL	71	B	-144.34	156.34	177.03	4857	4858	4861	4859	4860
b1	NULL	429	1IZ5	VAL	136	B	-139.34	164.3	178.27	5842	5843	5846	5844	5845
b1	NULL	430	1IZ6	VAL	66	A	-127.94	160.5	178.27	997	998	1001	999	1000
b1	NULL	431	1IZ6	VAL	99	A	-144.1	162.92	179.16	1520	1521	1524	1522	1523
b1	NULL	432	1IZ6	VAL	119	A	-128.54	157.9	175.84	1823	1824	1827	1825	1826
b1	NULL	433	1IZ6	VAL	66	B	-133.53	162.99	178.59	3138	3139	3142	3140	3141
b1	NULL	434	1IZ6	VAL	119	B	-137.83	167.54	175.5	3964	3965	3968	3966	3967
b1	NULL	435	1IZ6	VAL	99	C	-139.93	161.71	178.86	5802	5803	5806	5804	5805
b1	NULL	436	1IZ6	VAL	119	C	-136.14	162.2	176.04	6105	6106	6109	6107	6108
b1	NULL	437	1IZP	VAL	63	A	-138.02	163.39	179.63	942	943	946	944	945
b1	NULL	438	1IZP	VAL	116	A	-125.99	169.17	-179.93	1723	1724	1727	1725	1726
b1	NULL	439	1IZQ	VAL	63	A	-131.96	157.96	179.32	939	940	943	941	942
b1	NULL	440	1IZQ	VAL	116	A	-128.5	167.6	-179.89	1720	1721	1724	1722	1723
b1	NULL	441	1IZR	VAL	63	A	-137.5	162.51	179.71	933	934	937	935	936
b1	NULL	442	1IZR	VAL	116	A	-127.94	168.42	-179.91	1714	1715	1718	1716	1717
b1	NULL	443	1J08	VAL	142	A	-144.28	179.95	176.37	2253	2254	2257	2255	2256
b1	NULL	444	1J08	VAL	142	B	-137.32	174.4	177.13	5826	5827	5830	5828	5829
b1	NULL	445	1J08	VAL	142	C	-139.67	170.32	176.7	9399	9400	9403	9401	9402
b1	NULL	446	1J08	VAL	142	D	-147.39	175.47	176.04	12972	12973	12976	12974	12975
b1	NULL	447	1J08	VAL	142	E	-139.7	-178.43	177.15	16545	16546	16549	16547	16548
b1	NULL	448	1J08	VAL	206	E	-149.92	157.63	179.85	17538	17539	17542	17540	17541
b1	NULL	449	1J08	VAL	142	F	-140.68	176.94	176.56	20118	20119	20122	20120	20121
b1	NULL	450	1J08	VAL	206	F	-133.9	157.7	179.07	21111	21112	21115	21113	21114
b1	NULL	451	1J08	VAL	142	G	-144.26	176.48	176.85	23691	23692	23695	23693	23694
b1	NULL	452	1J08	VAL	193	G	-126.68	157.33	0	24475	24476	24479	24477	24478
b1	NULL	453	1J08	VAL	142	H	-143.63	173.85	176.83	27264	27265	27268	27266	27267
b1	NULL	454	1J08	VAL	193	H	-117.65	158.21	0.14	28048	28049	28052	28050	28051
b1	NULL	455	1J27	VAL	39	A	-121.74	158.66	172.21	657	658	661	659	660
b1	NULL	456	1J27	VAL	55	A	-122.81	173.9	175.1	899	900	903	901	902
b1	NULL	457	1J2F	VAL	229	B	-125.82	162.94	-179.67	4108	4109	4112	4110	4111
b1	NULL	458	1J3A	VAL	31	A	-113.1	165.16	-178.02	483	484	487	485	486
b1	NULL	459	1J3A	VAL	37	A	-123.93	156.86	178.74	570	571	574	572	573
b1	NULL	460	1J3A	VAL	129	A	-136.4	157.67	178.47	1940	1941	1944	1942	1943
b1	NULL	461	1J42	VAL	123	A	-148.18	169.5	178.38	1738	1739	1742	1740	1741
b1	NULL	462	1J6R	VAL	175	B	-140.99	155.04	-173.45	5942	5943	5946	5944	5945
b1	NULL	463	1J6R	VAL	177	B	-145.66	-173.24	176.2	5972	5973	5976	5974	5975
b1	NULL	464	1J8Y	VAL	104	F	-140.29	169.17	179.49	1708	1709	1712	1710	1711
b1	NULL	465	1JAB	VAL	27	A	-129.75	164.99	-179.2	408	409	412	410	411
b1	NULL	466	1JAM	VAL	11	A	-145.06	160.93	179.49	70	71	74	72	73
b1	NULL	467	1JAM	VAL	73	A	-154.63	163.84	179.53	1093	1094	1097	1095	1096
b1	NULL	468	1JAM	VAL	101	A	-136.53	166.22	-179	1585	1586	1589	1587	1588
b1	NULL	469	1JAM	VAL	192	A	-133.99	164.44	-179.43	3128	3129	3132	3130	3131
b1	NULL	470	1JB3	VAL	63	A	-127.04	156.82	177.39	931	932	935	933	934
b1	NULL	471	1JB3	VAL	78	A	-142.55	157.36	178.05	1141	1142	1145	1143	1144
b1	NULL	472	1JB3	VAL	88	A	-138.91	173.69	177.69	1298	1299	1302	1300	1301
b1	NULL	473	1JCF	VAL	69	A	-131.63	179	179.9	1056	1057	1060	1058	1059
b1	NULL	474	1JCF	VAL	102	A	-142.35	157.23	179.29	1599	1600	1603	1601	1602
b1	NULL	475	1JHS	VAL	46	A	-131.11	155.77	174.76	227	228	231	229	230
b1	NULL	476	1JHS	VAL	47	A	-140.37	158.19	-179.66	243	244	247	245	246
b1	NULL	477	1JHS	VAL	60	A	-122.19	159.73	-179.91	438	439	442	440	441
b1	NULL	478	1JI6	VAL	409	A	-139.02	162.79	178.62	5539	5540	5543	5541	5542
b1	NULL	479	1JI6	VAL	555	A	-123.1	161.34	179.76	7799	7800	7803	7801	7802
b1	NULL	480	1JLN	VAL	505	A	-142.07	170.82	177.28	4042	4043	4046	4044	4045
b1	NULL	481	1JON	VAL	273	A	-135.67	161.99	178.43	1245	1246	1249	1247	1248
b1	NULL	482	1JON	VAL	276	A	-144.37	159.65	177.96	1281	1282	1285	1283	1284
b1	NULL	483	1JOS	VAL	53	A	-131.7	157.63	170.99	747	748	751	749	750
b1	NULL	484	1JPD	VAL	306	X	-133.14	165.02	-178.91	4564	4565	4568	4566	4567
b1	NULL	485	1JPE	VAL	64	A	-110.3	156.17	-179.54	892	893	896	894	895
b1	NULL	486	1JSS	VAL	139	A	-145.77	158.13	179.57	1876	1877	1880	1878	1879
b1	NULL	487	1JSS	VAL	152	A	-131.39	164.37	179.66	2051	2052	2055	2053	2054
b1	NULL	488	1JSS	VAL	152	B	-133.94	166.79	179.43	5184	5185	5188	5186	5187
b1	NULL	489	1JSS	VAL	174	B	-139.67	155.56	-179.96	5538	5539	5542	5540	5541
b1	NULL	490	1JTI	VAL	219	A	-141.39	162.44	179	3407	3408	3411	3409	3410
b1	NULL	491	1JTI	VAL	219	B	-136.04	161.51	178.66	9284	9285	9288	9286	9287
b1	NULL	492	1JVA	VAL	366	A	-121.68	166.25	176.67	1121	1122	1125	1123	1124
b1	NULL	493	1JVA	VAL	511	A	-142.81	160.49	-179.76	3489	3490	3493	3491	3492
b1	NULL	494	1JVA	VAL	366	B	-129.34	163.74	177.78	7818	7819	7822	7820	7821
b1	NULL	495	1JVA	VAL	646	B	-127.48	162.85	178.73	12099	12100	12103	12101	12102
b1	NULL	496	1JVA	VAL	735	B	-114.5	167.59	-178.29	13321	13322	13325	13323	13324
b1	NULL	497	1JVT	VAL	63	A	-138.74	165.08	178.76	931	932	935	933	934
b1	NULL	498	1JVT	VAL	108	A	-127.85	156.55	178.61	1605	1606	1609	1607	1608
b1	NULL	499	1JVT	VAL	116	A	-123.02	158.17	179.59	1712	1713	1716	1714	1715
b1	NULL	500	1JVT	VAL	63	B	-140.63	161.7	176.15	2758	2759	2762	2760	2761
b1	NULL	501	1JVT	VAL	108	B	-134.53	155.09	176.65	3432	3433	3436	3434	3435
b1	NULL	502	1JVT	VAL	116	B	-129.43	171.36	179.49	3539	3540	3543	3541	3542
b1	NULL	503	1JVV	VAL	63	A	-132.86	162.39	-179.41	931	932	935	933	934
b1	NULL	504	1JVV	VAL	116	A	-123.48	159.61	179.94	1712	1713	1716	1714	1715
b1	NULL	505	1JVV	VAL	63	B	-136.95	170.2	176.95	2758	2759	2762	2760	2761
b1	NULL	506	1JVV	VAL	108	B	-134.18	157.74	177.73	3432	3433	3436	3434	3435
b1	NULL	507	1JVV	VAL	116	B	-130.32	171.81	-179.84	3539	3540	3543	3541	3542
b1	NULL	508	1JVW	VAL	119	A	-110.12	175.78	178.32	1371	1372	1375	1373	1374
b1	NULL	509	1JWR	VAL	74	A	-121.69	175.75	-168.62	1146	1147	1150	1148	1149
b1	NULL	510	1JY5	VAL	164	A	-137.34	155.09	-178.38	2351	2352	2355	2353	2354
b1	NULL	511	1JY5	VAL	202	A	-133.15	167.85	-179.72	2917	2918	2921	2919	2920
b1	NULL	512	1JY5	VAL	202	B	-128.8	164.75	-179.45	5934	5935	5938	5936	5937
b1	NULL	513	1JYH	VAL	68	A	-141.03	174.97	175.96	1101	1102	1105	1103	1104
b1	NULL	514	1JYH	VAL	71	A	-127.64	169.24	179.88	1147	1148	1151	1149	1150
b1	NULL	515	1JYH	VAL	152	A	-142.66	169.49	177.54	2390	2391	2394	2392	2393
b1	NULL	516	1K0F	VAL	55	A	-148.77	163.89	176.68	336	337	340	338	339
b1	NULL	517	1K0O	VAL	12	A	-122.81	160.92	177.29	104	105	108	106	107
b1	NULL	518	1K0O	VAL	12	B	-129.82	172.08	-178.61	3634	3635	3638	3636	3637
b1	NULL	519	1K50	VAL	4	A	-145.37	177.72	179.42	33	34	37	35	36
b1	NULL	520	1K50	VAL	4	C	-137.97	173.14	177.48	1917	1918	1921	1919	1920
b1	NULL	521	1K5A	VAL	78	A	-132.12	161.33	178.65	1225	1226	1229	1227	1228
b1	NULL	522	1K5A	VAL	105	A	-137.68	166.7	175.88	1631	1632	1635	1633	1634
b1	NULL	523	1K95	VAL	139	A	-125.49	163.97	178.46	1241	1242	1245	1243	1244
b1	NULL	524	1KAG	VAL	10	A	-121.97	158.07	-179.79	136	137	140	138	139
b1	NULL	525	1KAG	VAL	10	B	-126.78	155.12	-178.36	2586	2587	2590	2588	2589
b1	NULL	526	1KCT	VAL	333	A	-143.2	157.92	178.31	4978	4979	4982	4980	4981
b1	NULL	527	1KEH	VAL	409	A	-141.09	158.73	-178.09	6117	6118	6121	6119	6120
b1	NULL	528	1KEX	VAL	67	A	-134.44	156.37	178.85	1022	1023	1026	1024	1025
b1	NULL	529	1KEX	VAL	90	A	-126.41	163.41	-179.52	1408	1409	1412	1410	1411
b1	NULL	530	1KF5	VAL	63	A	-142.14	161.38	171.77	943	944	947	945	946
b1	NULL	531	1KF5	VAL	116	A	-133.68	162.19	176.56	1724	1725	1728	1726	1727
b1	NULL	532	1KF7	VAL	63	A	-141.93	161.29	172.61	943	944	947	945	946
b1	NULL	533	1KF7	VAL	116	A	-133.69	162.03	176.7	1724	1725	1728	1726	1727
b1	NULL	534	1KF8	VAL	63	A	-141.23	160.89	169.92	943	944	947	945	946
b1	NULL	535	1KF8	VAL	116	A	-134.05	161.87	175.72	1724	1725	1728	1726	1727
b1	NULL	536	1KGE	VAL	103	A	-123.32	171.71	-176.81	1128	1129	1132	1130	1131
b1	NULL	537	1KGF	VAL	103	A	-119.69	171.86	179.37	1128	1129	1132	1130	1131
b1	NULL	538	1KH0	VAL	4	A	-134.3	163.73	176.98	33	34	37	35	36
b1	NULL	539	1KH0	VAL	4	B	-122.59	168.84	177.65	1018	1019	1022	1020	1021
b1	NULL	540	1KID	VAL	271	A	-138.34	155.35	177.98	1352	1353	1356	1354	1355
b1	NULL	541	1KID	VAL	273	A	-129.07	156.08	171.09	1390	1391	1394	1392	1393
b1	NULL	542	1KID	VAL	276	A	-137.83	161.45	175.67	1426	1427	1430	1428	1429
b1	NULL	543	1KOE	VAL	140	A	-148	159.09	176.29	34	35	38	36	37
b1	NULL	544	1KOE	VAL	203	A	-128.73	160.92	176.66	1009	1010	1013	1011	1012
b1	NULL	545	1KQ5	VAL	1417	A	-135.84	168.41	180	798	799	802	800	801
b1	NULL	546	1KQ5	VAL	2417	B	-135.78	170.58	-178.78	3181	3182	3185	3183	3184
b1	NULL	547	1KQX	VAL	82	A	-135.01	161.59	174.14	1298	1299	1302	1300	1301
b1	NULL	548	1KS5	VAL	92	A	-143.77	169.24	176.84	1338	1339	1342	1340	1341
b1	NULL	549	1KU3	VAL	407	A	-137.75	166.65	-178.64	600	601	604	602	603
b1	NULL	550	1KW2	VAL	104	A	-135.19	161.9	178.97	1266	1267	1270	1268	1269
b1	NULL	551	1KW2	VAL	378	A	-140.25	170.82	-179.79	5515	5516	5519	5517	5518
b1	NULL	552	1KW2	VAL	378	B	-131.21	167.21	-179.28	12483	12484	12487	12485	12486
b1	NULL	553	1KWI	VAL	108	A	-147.54	158.38	179.95	1079	1080	1083	1081	1082
b1	NULL	554	1KXA	VAL	244	A	-119.11	170.5	176.73	2075	2076	2079	2077	2078
b1	NULL	555	1KXB	VAL	244	A	-123.56	172.6	176.37	2074	2075	2078	2076	2077
b1	NULL	556	1KXC	VAL	244	A	-128.54	168.82	176.33	2083	2084	2087	2085	2086
b1	NULL	557	1KXD	VAL	244	A	-124.53	166.94	176.19	2080	2081	2084	2082	2083
b1	NULL	558	1KXE	VAL	244	A	-138.32	170.52	175.51	2047	2048	2051	2049	2050
b1	NULL	559	1KXF	VAL	244	A	-129.52	167.23	175.09	2092	2093	2096	2094	2095
b1	NULL	560	1KZF	VAL	142	A	-129.3	159.41	175.41	1973	1974	1977	1975	1976
b1	NULL	561	1L0B	VAL	1599	A	-134.34	160.2	-177.67	135	136	139	137	138
b1	NULL	562	1L0B	VAL	1625	A	-116.87	159.16	179.53	562	563	566	564	565
b1	NULL	563	1L15	VAL	157	A	-128.11	168.26	-174.38	2507	2508	2511	2509	2510
b1	NULL	564	1L1N	VAL	16	A	-124.3	169.04	-179.4	226	227	230	228	229
b1	NULL	565	1L1N	VAL	16	B	-139.84	171.48	179.81	2898	2899	2902	2900	2901
b1	NULL	566	1L3K	VAL	104	A	-135.32	166.48	-172.4	1333	1334	1337	1335	1336
b1	NULL	567	1L5T	VAL	98	A	-152.6	167.03	175.21	1464	1465	1468	1466	1467
b1	NULL	568	1L5T	VAL	98	B	-147.61	166.41	174.46	6492	6493	6496	6494	6495
b1	NULL	569	1L6P	VAL	64	A	-115.21	158.23	-178.62	956	957	960	958	959
b1	NULL	570	1L8F	VAL	24	A	-127.37	165.91	178.47	339	340	343	341	342
b1	NULL	571	1L8F	VAL	186	A	-134.25	163.03	179.06	2633	2634	2637	2635	2636
b1	NULL	572	1L8K	VAL	185	A	-119.36	159.41	179.86	2989	2990	2993	2991	2992
b1	NULL	573	1LA1	VAL	271	A	-128.22	166.98	176.13	1298	1299	1302	1300	1301
b1	NULL	574	1LAW	VAL	65	A	-114.53	158.13	175.28	982	983	986	984	985
b1	NULL	575	1LCI	VAL	506	A	-126.37	156	179.78	7436	7437	7440	7438	7439
b1	NULL	576	1LCI	VAL	519	A	-117.39	176.31	176.21	7627	7628	7631	7629	7630
b1	NULL	577	1LF1	VAL	20	A	-136.8	164.07	-179.16	232	233	236	234	235
b1	NULL	578	1LF4	VAL	246	A	-126.18	156.11	-179.17	3714	3715	3718	3716	3717
b1	NULL	579	1LGY	VAL	108	A	-118.29	167.06	177.84	1624	1625	1628	1626	1627
b1	NULL	580	1LGY	VAL	7	B	-117.7	170.74	171.34	4127	4128	4131	4129	4130
b1	NULL	581	1LGY	VAL	108	B	-139.99	167.31	178.35	5710	5711	5714	5712	5713
b1	NULL	582	1LGY	VAL	108	C	-125.91	175.82	-178.99	9796	9797	9800	9798	9799
b1	NULL	583	1LHH	VAL	74	A	-122.57	164.78	-177.47	1146	1147	1150	1148	1149
b1	NULL	584	1LHI	VAL	74	A	-116.27	170.99	-178.74	1139	1140	1143	1141	1142
b1	NULL	585	1LHJ	VAL	74	A	-118.09	159.56	-177.3	1146	1147	1150	1148	1149
b1	NULL	586	1LHK	VAL	74	A	-122.59	172.41	-177.64	1146	1147	1150	1148	1149
b1	NULL	587	1LHL	VAL	74	A	-121.35	173.31	-178.03	1150	1151	1154	1152	1153
b1	NULL	588	1LHM	VAL	74	A	-122.91	170.01	-179.67	1146	1147	1150	1148	1149
b1	NULL	589	1LIS	VAL	81	A	-116.67	163.84	-177.85	1321	1322	1325	1323	1324
b1	NULL	590	1LIT	VAL	130	A	-136.69	168.83	174.09	1768	1769	1772	1770	1771
b1	NULL	591	1LMI	VAL	22	A	-128.65	156.43	167.87	299	300	303	301	302
b1	NULL	592	1LOU	VAL	91	A	-131.45	156.87	173.47	1523	1524	1527	1525	1526
b1	NULL	593	1LPL	VAL	211	A	-140.94	165.17	178.3	1139	1140	1143	1141	1142
b1	NULL	594	1LRZ	VAL	43	A	-119.09	165.53	179.47	663	664	667	665	666
b1	NULL	595	1LTU	VAL	8	A	-130.37	166.89	178.37	95	96	99	97	98
b1	NULL	596	1LTU	VAL	98	A	-131.69	163.69	-177.71	1514	1515	1518	1516	1517
b1	NULL	597	1LUF	VAL	605	A	-140.37	159.33	175.43	729	730	733	731	732
b1	NULL	598	1LV1	VAL	11	A	-137.6	163.75	179.53	181	182	185	183	184
b1	NULL	599	1LV1	VAL	56	A	-136.33	161.68	179.16	870	871	874	872	873
b1	NULL	600	1LV1	VAL	1011	A	-134.67	160.4	179.96	1725	1726	1729	1727	1728
b1	NULL	601	1LV1	VAL	1056	A	-130.53	161.29	179.2	2414	2415	2418	2416	2417
b1	NULL	602	1LZ4	VAL	74	A	-134.22	159	-178.6	1118	1119	1122	1120	1121
b1	NULL	603	1LZL	VAL	49	A	-138.3	165.31	172.15	693	694	697	695	696
b1	NULL	604	1LZL	VAL	79	A	-119.82	160.04	172.63	1134	1135	1138	1136	1137
b1	NULL	605	1M14	VAL	718	A	-142.77	155.5	176.76	744	745	748	746	747
b1	NULL	606	1M14	VAL	827	A	-116.8	162.94	-177.99	2503	2504	2507	2505	2506
b1	NULL	607	1M3I	VAL	124	C	-142.6	162.22	178.49	15885	15886	15889	15887	15888
b1	NULL	608	1M3I	VAL	198	C	-141.94	158.24	179.55	17043	17044	17047	17045	17046
b1	NULL	609	1M3I	VAL	124	D	-143.72	161.88	178.56	23141	23142	23145	23143	23144
b1	NULL	610	1M3I	VAL	198	D	-142.37	157.89	179.76	24299	24300	24303	24301	24302
b1	NULL	611	1M4V	VAL	31	A	-116.19	157.15	179.47	428	429	432	430	431
b1	NULL	612	1M4V	VAL	31	B	-114.37	160.41	179.56	3707	3708	3711	3709	3710
b1	NULL	613	1M7N	VAL	983	A	-148.39	164.4	178.1	46	47	50	48	49
b1	NULL	614	1M7N	VAL	1027	A	-145.36	166.83	177.29	733	734	737	735	736
b1	NULL	615	1M7N	VAL	983	B	-135.02	166.09	178.03	4752	4753	4756	4754	4755
b1	NULL	616	1M7N	VAL	1027	B	-125.84	-179.3	177.93	5439	5440	5443	5441	5442
b1	NULL	617	1M8N	VAL	33	A	-130.26	167.82	178.8	439	440	443	441	442
b1	NULL	618	1M8N	VAL	33	B	-146.07	175.74	178.64	2107	2108	2111	2109	2110
b1	NULL	619	1M8N	VAL	33	C	-142.87	177.9	177.93	3775	3776	3779	3777	3778
b1	NULL	620	1M8N	VAL	33	D	-129.39	169.92	178.74	5450	5451	5454	5452	5453
b1	NULL	621	1M8U	VAL	164	A	-134.92	156.91	-178.57	2674	2675	2678	2676	2677
b1	NULL	622	1MB1	VAL	15	A	-138.54	168.31	156.25	182	183	186	184	185
b1	NULL	623	1MB1	VAL	78	A	-139.78	155.32	173.52	1220	1221	1224	1222	1223
b1	NULL	624	1MBM	VAL	186	A	-139.74	162.39	178.4	2549	2550	2553	2551	2552
b1	NULL	625	1MBM	VAL	189	A	-135.28	158.4	175.09	2587	2588	2591	2589	2590
b1	NULL	626	1MBM	VAL	186	B	-133.14	166.21	-176.94	5371	5372	5375	5373	5374
b1	NULL	627	1MBM	VAL	189	B	-137.29	161.36	174.85	5409	5410	5413	5411	5412
b1	NULL	628	1MBM	VAL	158	C	-148.42	155.36	177.91	7681	7682	7685	7683	7684
b1	NULL	629	1MBM	VAL	186	C	-130.73	160.39	-179.04	8106	8107	8110	8108	8109
b1	NULL	630	1MBM	VAL	189	C	-137.93	160.57	176.52	8144	8145	8148	8146	8147
b1	NULL	631	1MBM	VAL	186	D	-134.89	159.18	179.81	10790	10791	10794	10792	10793
b1	NULL	632	1MBM	VAL	189	D	-133.44	159.81	177.05	10828	10829	10832	10830	10831
b1	NULL	633	1MC4	VAL	219	A	-137.54	168.31	179.86	3304	3305	3308	3306	3307
b1	NULL	634	1MD6	VAL	56	A	-137.28	155.04	176.69	848	849	852	850	851
b1	NULL	635	1MD6	VAL	60	A	-136.92	176.63	179.06	909	910	913	911	912
b1	NULL	636	1MH3	VAL	302	A	-124.91	169.36	-179.17	4574	4575	4578	4576	4577
b1	NULL	637	1MH4	VAL	302	A	-131.7	171.06	-178.87	4574	4575	4578	4576	4577
b1	NULL	638	1MIX	VAL	230	A	-134.63	159.07	179.2	563	564	567	565	566
b1	NULL	639	1MIX	VAL	315	A	-121.48	173.54	179.6	1963	1964	1967	1965	1966
b1	NULL	640	1MIX	VAL	380	A	-126.93	158.35	177.98	3044	3045	3048	3046	3047
b1	NULL	641	1MJC	VAL	51	A	-138.61	165.34	178.35	742	743	746	744	745
b1	NULL	642	1MN4	VAL	117	A	-126.68	156.6	179.49	903	904	907	905	906
b1	NULL	643	1MN4	VAL	283	A	-122.44	159.54	179.74	3383	3384	3387	3385	3386
b1	NULL	644	1MRV	VAL	169	A	-123.58	-178.17	-179.53	339	340	343	341	342
b1	NULL	645	1MSJ	VAL	27	A	-123.28	159.45	170.2	413	414	417	415	416
b1	NULL	646	1MTZ	VAL	99	A	-130.41	175.74	177.34	1490	1491	1494	1492	1493
b1	NULL	647	1MUK	VAL	214	A	-146.57	155.26	177.12	3307	3308	3311	3309	3310
b1	NULL	648	1MUK	VAL	627	A	-127.9	155.08	179.36	9756	9757	9760	9758	9759
b1	NULL	649	1MUK	VAL	1238	A	-122.34	163.78	176.91	19300	19301	19304	19302	19303
b1	NULL	650	1MW7	VAL	122	A	-120.1	158.41	179.93	1550	1551	1554	1552	1553
b1	NULL	651	1MWK	VAL	38	B	-122.68	162.81	-179.53	5612	5613	5616	5614	5615
b1	NULL	652	1MWP	VAL	112	A	-142.74	171.43	177.19	1331	1332	1335	1333	1334
b1	NULL	653	1MX6	VAL	29	A	-112.89	156.58	176.93	354	355	358	356	357
b1	NULL	654	1MZD	VAL	160	A	-143.76	170.29	178.82	2310	2311	2314	2312	2313
b1	NULL	655	1N05	VAL	13	A	-140.84	165.57	178.74	51	52	55	53	54
b1	NULL	656	1N7P	VAL	384	A	-111.95	162.27	168.27	3444	3445	3448	3446	3447
b1	NULL	657	1N7P	VAL	801	A	-127.31	155.44	176.86	9930	9931	9934	9932	9933
b1	NULL	658	1NA7	VAL	65	A	-149.98	163.06	179.17	1003	1004	1007	1005	1006
b1	NULL	659	1NA7	VAL	101	A	-121.72	168.85	179.73	1628	1629	1632	1630	1631
b1	NULL	660	1NA7	VAL	192	A	-125.72	160.41	-179.63	3153	3154	3157	3155	3156
b1	NULL	661	1NAR	VAL	258	A	-152	167.46	175.85	4095	4096	4099	4097	4098
b1	NULL	662	1NGN	VAL	524	A	-132.9	158.51	179.55	1871	1872	1875	1873	1874
b1	NULL	663	1NIJ	VAL	235	A	-121.31	167.35	175.61	3614	3615	3618	3616	3617
b1	NULL	664	1NJ4	VAL	266	A	-114.35	157.42	-178.88	3877	3878	3881	3879	3880
b1	NULL	665	1NJ4	VAL	292	A	-128.25	162.83	177.72	4265	4266	4269	4267	4268
b1	NULL	666	1NJ4	VAL	347	A	-117.69	161.09	176.33	5159	5160	5163	5161	5162
b1	NULL	667	1NKR	VAL	90	A	-134.25	168.73	178.95	1325	1326	1329	1327	1328
b1	NULL	668	1NKR	VAL	118	A	-132.09	168.2	176.89	1732	1733	1736	1734	1735
b1	NULL	669	1NM8	VAL	37	A	-134.14	158.2	-179.62	464	465	468	466	467
b1	NULL	670	1NM8	VAL	352	A	-143.35	160.21	179.63	5493	5494	5497	5495	5496
b1	NULL	671	1NND	VAL	88	A	-139.74	155.23	179.78	1014	1015	1018	1016	1017
b1	NULL	672	1NND	VAL	266	A	-145.72	157.66	178.29	3857	3858	3861	3859	3860
b1	NULL	673	1NOA	VAL	19	A	-115.61	155.89	177.39	227	228	231	229	230
b1	NULL	674	1NP2	VAL	289	A	-128.68	166.47	178.92	4394	4395	4398	4396	4397
b1	NULL	675	1NP2	VAL	307	A	-130.89	165.99	178.56	4653	4654	4657	4655	4656
b1	NULL	676	1NP2	VAL	73	B	-127.08	160.16	178.49	7688	7689	7692	7690	7691
b1	NULL	677	1NPU	VAL	11	A	-140.31	161.39	179.67	169	170	173	171	172
b1	NULL	678	1NTG	VAL	62	A	-135.94	178.17	-179.91	965	966	969	967	968
b1	NULL	679	1NTG	VAL	62	B	-132.95	168.97	179.94	3649	3650	3653	3651	3652
b1	NULL	680	1NTG	VAL	62	C	-125.72	177.63	178.7	6333	6334	6337	6335	6336
b1	NULL	681	1NTG	VAL	62	D	-126.62	172.21	178.93	9017	9018	9021	9019	9020
b1	NULL	682	1NTN	VAL	49	A	-122.4	177.65	-178.88	700	701	704	702	703
b1	NULL	683	1NTY	VAL	1463	A	-137.51	155.81	179.88	3811	3812	3815	3813	3814
b1	NULL	684	1NYL	VAL	542	A	-151.62	162.51	179.87	8065	8066	8069	8067	8068
b1	NULL	685	1O0X	VAL	37	A	-137.49	160.02	-179.91	531	532	535	533	534
b1	NULL	686	1O0X	VAL	58	A	-138.58	156.66	179.16	890	891	894	892	893
b1	NULL	687	1O0X	VAL	81	A	-147.9	165.72	175.71	1238	1239	1242	1240	1241
b1	NULL	688	1O0X	VAL	172	A	-143.01	164.02	175.74	2667	2668	2671	2669	2670
b1	NULL	689	1O0X	VAL	217	A	-138.46	163.75	174.93	3339	3340	3343	3341	3342
b1	NULL	690	1O0X	VAL	218	A	-137.93	157.19	179.82	3355	3356	3359	3357	3358
b1	NULL	691	1O65	VAL	164	A	-136.61	174.1	177.12	2254	2255	2258	2256	2257
b1	NULL	692	1O65	VAL	164	B	-128.13	170.59	-179.73	5633	5634	5637	5635	5636
b1	NULL	693	1O65	VAL	164	C	-129.03	179.07	-179.04	8937	8938	8941	8939	8940
b1	NULL	694	1O7F	VAL	384	A	-142.5	165.74	177.48	5739	5740	5743	5741	5742
b1	NULL	695	1O7U	VAL	21	A	-129.73	155.26	175.1	288	289	292	290	291
b1	NULL	696	1O8I	VAL	15	A	-115.73	-170.26	-179.75	160	161	164	162	163
b1	NULL	697	1O8M	VAL	15	A	-126.73	-171.1	179.67	160	161	164	162	163
b1	NULL	698	1O8X	VAL	21	A	-125.08	157.99	175.33	288	289	292	290	291
b1	NULL	699	1O9H	VAL	240	A	-131.6	156.88	-179.66	3641	3642	3645	3643	3644
b1	NULL	700	1O9Z	VAL	125	A	-132.45	156.35	177.08	1668	1669	1672	1670	1671
b1	NULL	701	1OA4	VAL	48	A	-137.54	157.63	-178.7	703	704	707	705	706
b1	NULL	702	1OD0	VAL	14	A	-123.4	160.28	-173.78	177	178	181	179	180
b1	NULL	703	1OD0	VAL	14	B	-123.39	155.49	-177.76	7089	7090	7093	7091	7092
b1	NULL	704	1OD0	VAL	300	B	-135.15	161.28	-176.22	11530	11531	11534	11532	11533
b1	NULL	705	1OEM	VAL	184	X	-127.29	166.53	178.22	3014	3015	3018	3016	3017
b1	NULL	706	1OGM	VAL	110	X	-130.8	161.65	166.19	1576	1577	1580	1578	1579
b1	NULL	707	1OGM	VAL	179	X	-125.08	158.64	-176.91	2602	2603	2606	2604	2605
b1	NULL	708	1OGM	VAL	368	X	-133.25	158.62	176.14	5408	5409	5412	5410	5411
b1	NULL	709	1OGM	VAL	389	X	-127.44	156.58	177.54	5720	5721	5724	5722	5723
b1	NULL	710	1OI7	VAL	4	A	-138.65	155.35	176.2	58	59	62	60	61
b1	NULL	711	1OIB	VAL	50	A	-145.36	166.52	-178.24	707	708	711	709	710
b1	NULL	712	1OIB	VAL	75	A	-122.1	162.64	-178.57	1070	1071	1074	1072	1073
b1	NULL	713	1OIB	VAL	80	A	-112.28	164.81	179.65	1135	1136	1139	1137	1138
b1	NULL	714	1OIB	VAL	166	A	-127.21	178.1	179	2451	2452	2455	2453	2454
b1	NULL	715	1OIB	VAL	50	B	-139.97	169.94	-179.07	5538	5539	5542	5540	5541
b1	NULL	716	1OIB	VAL	166	B	-142.04	169.93	177.86	7282	7283	7286	7284	7285
b1	NULL	717	1OIB	VAL	194	B	-132.05	171.6	177.42	7692	7693	7696	7694	7695
b1	NULL	718	1OJQ	VAL	76	A	-121.91	158.06	178.73	1167	1168	1171	1169	1170
b1	NULL	719	1OJQ	VAL	83	A	-123.86	163.88	-172.59	1271	1272	1275	1273	1274
b1	NULL	720	1OMP	VAL	302	A	-119.29	159.72	-178.72	4631	4632	4635	4633	4634
b1	NULL	721	1ONL	VAL	72	A	-151.66	163.34	179.12	1068	1069	1072	1070	1071
b1	NULL	722	1ONL	VAL	50	B	-131.21	166.46	-179.75	2678	2679	2682	2680	2681
b1	NULL	723	1ONL	VAL	72	B	-138.61	174.49	179.78	2996	2997	3000	2998	2999
b1	NULL	724	1ONL	VAL	50	C	-113.56	164.89	179.23	4606	4607	4610	4608	4609
b1	NULL	725	1ONL	VAL	72	C	-144.07	170.78	179.81	4924	4925	4928	4926	4927
b1	NULL	726	1OO8	VAL	145	A	-145.74	162.61	179.83	1853	1854	1857	1855	1856
b1	NULL	727	1OO8	VAL	170	A	-125.55	162.76	179.37	2211	2212	2215	2213	2214
b1	NULL	728	1OO8	VAL	216	A	-130.21	163.16	179.76	2959	2960	2963	2961	2962
b1	NULL	729	1OOI	VAL	58	X	-134.33	163.89	174.53	898	899	902	900	901
b1	NULL	730	1OOI	VAL	77	X	-130.6	156.8	175.4	1199	1200	1203	1201	1202
b1	NULL	731	1ORC	VAL	25	A	-127.95	170.28	178.8	354	355	358	356	357
b1	NULL	732	1OTM	VAL	40	A	-153.51	160.35	179.11	65	66	69	67	68
b1	NULL	733	1OTM	VAL	70	A	-133.02	157.7	179.75	535	536	539	537	538
b1	NULL	734	1OUV	VAL	113	A	-129.57	167.16	179.56	1308	1309	1312	1310	1311
b1	NULL	735	1OUV	VAL	149	A	-143.02	169.65	178.75	1841	1842	1845	1843	1844
b1	NULL	736	1OW1	VAL	3496	A	-139.04	168.88	178.76	17	18	21	19	20
b1	NULL	737	1OW1	VAL	3522	A	-140.14	163.7	175.33	444	445	448	446	447
b1	NULL	738	1OZ9	VAL	41	A	-119.75	161.17	177.66	588	589	592	590	591
b1	NULL	739	1P14	VAL	1027	A	-140.3	165.78	175.77	770	771	774	772	773
b1	NULL	740	1P1X	VAL	173	A	-116.85	175.67	-172.63	2636	2637	2640	2638	2639
b1	NULL	741	1P1X	VAL	1173	B	-118.27	175.88	-173.82	6445	6446	6449	6447	6448
b1	NULL	742	1P38	VAL	20	A	-131.41	160.61	179.33	294	295	298	296	297
b1	NULL	743	1P38	VAL	50	A	-129.78	168.83	177.24	726	727	730	728	729
b1	NULL	744	1P3C	VAL	16	A	-123.46	160.96	-178.73	230	231	234	232	233
b1	NULL	745	1P3C	VAL	119	A	-124.9	164.69	167.49	1724	1725	1728	1726	1727
b1	NULL	746	1P6F	VAL	113	A	-135.4	168.07	178.72	1739	1740	1743	1741	1742
b1	NULL	747	1P9Q	VAL	8	C	-119.93	162.31	179.61	93	94	97	95	96
b1	NULL	748	1P9Q	VAL	23	C	-133.9	162.76	176.82	341	342	345	343	344
b1	NULL	749	1PAF	VAL	132	A	-136.77	155.8	-175.42	2080	2081	2084	2082	2083
b1	NULL	750	1PCV	VAL	139	A	-130.86	164.97	-179.68	2033	2034	2037	2035	2036
b1	NULL	751	1PCV	VAL	139	B	-131.17	166.17	-179.84	5009	5010	5013	5011	5012
b1	NULL	752	1PEV	VAL	236	A	-150.26	159.43	-178.78	3489	3490	3493	3491	3492
b1	NULL	753	1PEV	VAL	454	A	-152.21	155.82	178.25	6714	6715	6718	6716	6717
b1	NULL	754	1PGS	VAL	87	A	-113.81	-177.1	175.54	1321	1322	1325	1323	1324
b1	NULL	755	1PGX	VAL	74	A	-110.48	158.23	-178.44	970	971	974	972	973
b1	NULL	756	1PRY	VAL	144	A	-125.09	159.83	173.28	2290	2291	2294	2292	2293
b1	NULL	757	1PRY	VAL	224	A	-130.74	161.7	176.8	3602	3603	3606	3604	3605
b1	NULL	758	1PSN	VAL	40	A	-132.39	161.21	173.61	588	589	592	590	591
b1	NULL	759	1PSN	VAL	146	A	-124.82	164.57	-177.84	2109	2110	2113	2111	2112
b1	NULL	760	1PTD	VAL	79	A	-116.64	174.02	179.25	1249	1250	1253	1251	1252
b1	NULL	761	1PTD	VAL	89	A	-149.08	155.78	-178.95	1419	1420	1423	1421	1422
b1	NULL	762	1PTF	VAL	42	A	-133.3	161.42	176.2	655	656	659	657	658
b1	NULL	763	1PTF	VAL	61	A	-127.95	159.89	175.1	920	921	924	922	923
b1	NULL	764	1PTX	VAL	7	A	-137.22	165	174.23	100	101	104	102	103
b1	NULL	765	1PVX	VAL	190	A	-115.69	160.28	178.77	2743	2744	2747	2745	2746
b1	NULL	766	1PW2	VAL	30	A	-137.06	179.24	177.6	467	468	471	469	470
b1	NULL	767	1PWT	VAL	43	A	-130.61	164.49	175.52	697	698	701	699	700
b1	NULL	768	1PWT	VAL	52	A	-137	158.25	177.41	838	839	842	840	841
b1	NULL	769	1PWT	VAL	57	A	-131.18	158.34	-179.02	909	910	913	911	912
b1	NULL	770	1PXU	VAL	63	A	-128.38	165.26	178.65	1008	1009	1012	1010	1011
b1	NULL	771	1PXU	VAL	78	A	-146.94	160.47	177.74	1217	1218	1221	1219	1220
b1	NULL	772	1PXU	VAL	88	A	-137.72	171.55	178.34	1374	1375	1378	1376	1377
b1	NULL	773	1PXW	VAL	99	B	-116.41	177.98	-179.22	3407	3408	3411	3409	3410
b1	NULL	774	1PXY	VAL	473	A	-134.1	166.47	179.64	5109	5110	5113	5111	5112
b1	NULL	775	1PXZ	VAL	26	A	-125.57	166.72	177.69	378	379	382	380	381
b1	NULL	776	1PXZ	VAL	113	A	-137.18	164.94	174.09	1681	1682	1685	1683	1684
b1	NULL	777	1PXZ	VAL	26	B	-120.33	172.36	175.19	5523	5524	5527	5525	5526
b1	NULL	778	1PXZ	VAL	113	B	-137.71	166.41	174.87	6826	6827	6830	6828	6829
b1	NULL	779	1PZC	VAL	17	A	-129.92	162.08	173.22	237	238	241	239	240
b1	NULL	780	1Q2U	VAL	123	A	-140.5	163.01	175.24	1815	1816	1819	1817	1818
b1	NULL	781	1Q46	VAL	19	A	-112.23	155.53	178.8	284	285	288	286	287
b1	NULL	782	1Q46	VAL	21	A	-135.21	162.08	177.59	317	318	321	319	320
b1	NULL	783	1Q46	VAL	33	A	-137.35	168.61	177.47	496	497	500	498	499
b1	NULL	784	1Q7F	VAL	833	A	-148.72	157.83	178.14	1197	1198	1201	1199	1200
b1	NULL	785	1Q7F	VAL	921	A	-136.6	167.27	179.27	2610	2611	2614	2612	2613
b1	NULL	786	1Q7F	VAL	922	A	-139.69	157.8	177.8	2626	2627	2630	2628	2629
b1	NULL	787	1Q7F	VAL	1007	A	-140.4	155.39	179.35	3936	3937	3940	3938	3939
b1	NULL	788	1Q7F	VAL	921	B	-142.66	160.6	179.69	7074	7075	7078	7076	7077
b1	NULL	789	1Q7F	VAL	922	B	-135.66	158.35	177.09	7090	7091	7094	7092	7093
b1	NULL	790	1Q7M	VAL	303	A	-122.86	161.75	-177.39	4810	4811	4814	4812	4813
b1	NULL	791	1Q7M	VAL	246	B	-140.55	155.56	179.68	12738	12739	12742	12740	12741
b1	NULL	792	1Q7M	VAL	303	B	-125.95	161.59	-177.95	13684	13685	13688	13686	13687
b1	NULL	793	1Q7M	VAL	385	B	-117.62	158.88	179.91	15002	15003	15006	15004	15005
b1	NULL	794	1Q7M	VAL	470	B	-135.42	155.24	177.63	16322	16323	16326	16324	16325
b1	NULL	795	1Q7M	VAL	504	B	-152.3	156.28	178.56	16841	16842	16845	16843	16844
b1	NULL	796	1Q7S	VAL	118	A	-125.49	171.75	-178.33	895	896	899	897	898
b1	NULL	797	1Q7S	VAL	118	B	-127.08	174.81	-179.34	2690	2691	2694	2692	2693
b1	NULL	798	1Q87	VAL	180	A	-146.4	158.44	179.96	521	522	525	523	524
b1	NULL	799	1Q87	VAL	180	B	-138.28	165.12	178.86	3439	3440	3443	3441	3442
b1	NULL	800	1QA2	VAL	125	A	-112.31	155.21	-178.86	209	210	213	211	212
b1	NULL	801	1QA2	VAL	537	A	-139.3	171.59	179.39	6178	6179	6182	6180	6181
b1	NULL	802	1QA3	VAL	537	A	-139.74	171.38	179.08	6181	6182	6185	6183	6184
b1	NULL	803	1QAU	VAL	32	A	-128.83	169.2	176.2	293	294	297	295	296
b1	NULL	804	1QCX	VAL	74	A	-128.5	171.11	-179.52	991	992	995	993	994
b1	NULL	805	1QCX	VAL	92	A	-127.4	166.25	179.79	1262	1263	1266	1264	1265
b1	NULL	806	1QCX	VAL	129	A	-129.66	-178.63	178.97	1825	1826	1829	1827	1828
b1	NULL	807	1QIH	VAL	141	A	-132.17	159.16	176.86	2130	2131	2134	2132	2133
b1	NULL	808	1QIH	VAL	150	A	-121.35	175.88	-179.95	2283	2284	2287	2285	2286
b1	NULL	809	1QIH	VAL	236	A	-135.44	168.8	179.12	3535	3536	3539	3537	3538
b1	NULL	810	1QIH	VAL	293	A	-133.01	173.33	179.63	4468	4469	4472	4470	4471
b1	NULL	811	1QIH	VAL	323	A	-142.86	170.22	177.22	4932	4933	4936	4934	4935
b1	NULL	812	1QIL	VAL	62	A	-144.1	157.55	177.15	928	929	932	930	931
b1	NULL	813	1QIL	VAL	62	B	-137.98	167.7	177.11	4008	4009	4012	4010	4011
b1	NULL	814	1QIL	VAL	62	C	-142.87	164.65	176.93	7088	7089	7092	7090	7091
b1	NULL	815	1QK8	VAL	21	A	-128.62	156.14	-179.08	288	289	292	290	291
b1	NULL	816	1QKX	VAL	9	A	-134.85	156.58	179.26	66	67	70	68	69
b1	NULL	817	1QKX	VAL	44	A	-132.41	169.29	178.12	659	660	663	661	662
b1	NULL	818	1QKX	VAL	53	A	-139.9	157.77	179.65	796	797	800	798	799
b1	NULL	819	1QKX	VAL	58	A	-127.83	156.34	179.8	867	868	871	869	870
b1	NULL	820	1QLP	VAL	145	A	-137.99	163.33	179.38	1921	1922	1925	1923	1924
b1	NULL	821	1QMT	VAL	109	A	-118.12	155.47	177.63	1792	1793	1796	1794	1795
b1	NULL	822	1QNT	VAL	111	A	-129.36	157.47	-179.18	1557	1558	1561	1559	1560
b1	NULL	823	1QNT	VAL	149	A	-127.91	-178.32	179.65	2122	2123	2126	2124	2125
b1	NULL	824	1QOI	VAL	13	A	-129.73	166.67	180	113	114	117	115	116
b1	NULL	825	1QOI	VAL	170	A	-126.85	155.35	176.41	2522	2523	2526	2524	2525
b1	NULL	826	1QOK	VAL	38	A	-135.14	161.75	-179.78	173	174	177	175	176
b1	NULL	827	1QOK	VAL	44	A	-131.68	163.69	177.17	256	257	260	258	259
b1	NULL	828	1QQL	VAL	54	A	-140.87	162.61	175.75	789	790	793	791	792
b1	NULL	829	1QSW	VAL	74	A	-111.45	160.97	178.78	1132	1133	1136	1134	1135
b1	NULL	830	1QSW	VAL	74	C	-136.18	-172.2	175.35	5112	5113	5116	5114	5115
b1	NULL	831	1QWK	VAL	71	A	-150.92	170.14	177.69	987	988	991	989	990
b1	NULL	832	1QWK	VAL	152	A	-135.09	164.27	178.67	2273	2274	2277	2275	2276
b1	NULL	833	1QWK	VAL	176	A	-140.94	167.61	177.3	2636	2637	2640	2638	2639
b1	NULL	834	1QXT	VAL	55	A	-127.96	161.35	179.67	750	751	754	752	753
b1	NULL	835	1QXT	VAL	193	A	-121.79	160.57	178.7	2934	2935	2938	2936	2937
b1	NULL	836	1QY3	VAL	55	A	-127.05	156.59	179.51	772	773	776	774	775
b1	NULL	837	1QY3	VAL	193	A	-117.21	160.88	178.86	2956	2957	2960	2958	2959
b1	NULL	838	1QYO	VAL	55	A	-129.85	157.41	179.62	783	784	787	785	786
b1	NULL	839	1QYO	VAL	193	A	-117.81	165.46	178.86	2960	2961	2964	2962	2963
b1	NULL	840	1QYR	VAL	187	A	-131.33	162.26	176.17	2646	2647	2650	2648	2649
b1	NULL	841	1QYR	VAL	187	B	-127.58	160.67	170.69	6547	6548	6551	6549	6550
b1	NULL	842	1R69	VAL	54	A	-134.04	172.17	178.5	845	846	849	847	848
b1	NULL	843	1R6K	VAL	148	A	-126.62	176.6	-179.86	2207	2208	2211	2209	2210
b1	NULL	844	1R8N	VAL	23	A	-121.23	164.32	179.48	347	348	351	349	350
b1	NULL	845	1R8N	VAL	34	A	-115.77	156.74	-179.74	467	468	471	469	470
b1	NULL	846	1R8N	VAL	61	A	-128.45	168.81	173.62	880	881	884	882	883
b1	NULL	847	1R8N	VAL	96	A	-140.57	168.7	178.81	1439	1440	1443	1441	1442
b1	NULL	848	1R8N	VAL	137	A	-136.52	156.26	178.94	2070	2071	2074	2072	2073
b1	NULL	849	1R8N	VAL	161	A	-141.01	170.14	177.29	2417	2418	2421	2419	2420
b1	NULL	850	1R8N	VAL	172	A	-126.23	170.29	175.64	2594	2595	2598	2596	2597
b1	NULL	851	1R8N	VAL	173	A	-140.18	160.37	-178.16	2610	2611	2614	2612	2613
b1	NULL	852	1R9H	VAL	38	A	-140.44	172.81	174.26	527	528	531	529	530
b1	NULL	853	1R9H	VAL	69	A	-135.29	171.58	179.74	995	996	999	997	998
b1	NULL	854	1RA4	VAL	78	A	-129.2	157.11	-172.7	1200	1201	1204	1202	1203
b1	NULL	855	1RA4	VAL	92	A	-127.76	171.11	177.75	1397	1398	1401	1399	1400
b1	NULL	856	1RAJ	VAL	439	A	-121.31	163.73	-179.29	3706	3707	3710	3708	3709
b1	NULL	857	1RAT	VAL	116	A	-129.99	164.58	177.18	1724	1725	1728	1726	1727
b1	NULL	858	1RBX	VAL	63	A	-144.85	161.58	178.38	943	944	947	945	946
b1	NULL	859	1RBX	VAL	108	A	-125.17	157.24	175.38	1617	1618	1621	1619	1620
b1	NULL	860	1RBX	VAL	116	A	-123.05	166.64	179.33	1724	1725	1728	1726	1727
b1	NULL	861	1RH1	VAL	167	A	-121.36	161	176.75	2161	2162	2165	2163	2164
b1	NULL	862	1RH1	VAL	195	A	-121.03	165.85	-174.07	2604	2605	2608	2606	2607
b1	NULL	863	1RH1	VAL	255	A	-117.67	176.65	172.91	3492	3493	3496	3494	3495
b1	NULL	864	1RH1	VAL	268	A	-142.02	170.77	173.94	3671	3672	3675	3673	3674
b1	NULL	865	1RH6	VAL	50	A	-124.59	171.98	172.59	865	866	869	867	868
b1	NULL	866	1RHA	VAL	63	A	-133.81	166.58	176.57	943	944	947	945	946
b1	NULL	867	1RHA	VAL	116	A	-125.54	167.84	176.5	1724	1725	1728	1726	1727
b1	NULL	868	1RHB	VAL	63	A	-140.48	162.01	178.27	943	944	947	945	946
b1	NULL	869	1RHB	VAL	108	A	-124.24	157.36	174.55	1610	1611	1614	1612	1613
b1	NULL	870	1RHB	VAL	116	A	-127.81	165.03	178.04	1717	1718	1721	1719	1720
b1	NULL	871	1RI5	VAL	174	A	-135.24	160.65	179.89	2138	2139	2142	2140	2141
b1	NULL	872	1RI6	VAL	54	A	-134.88	155.7	179.44	830	831	834	832	833
b1	NULL	873	1RI6	VAL	56	A	-136.81	165.78	178.76	853	854	857	855	856
b1	NULL	874	1RI6	VAL	184	A	-144.7	159.34	178.88	2736	2737	2740	2738	2739
b1	NULL	875	1RI6	VAL	284	A	-121.3	157.48	-179.27	4263	4264	4267	4265	4266
b1	NULL	876	1RJB	VAL	579	A	-128.86	164.6	177.99	120	121	124	122	123
b1	NULL	877	1RJB	VAL	641	A	-141.55	169.61	179.02	1085	1086	1089	1087	1088
b1	NULL	878	1RJB	VAL	808	A	-134.43	158.37	175.96	2495	2496	2499	2497	2498
b1	NULL	879	1RNF	VAL	76	A	-136.13	160.04	177.82	1244	1245	1248	1246	1247
b1	NULL	880	1RNF	VAL	78	A	-141.71	170.62	175.05	1282	1283	1286	1284	1285
b1	NULL	881	1RNF	VAL	103	A	-127.17	161.88	-178.69	1666	1667	1670	1668	1669
b1	NULL	882	1RNF	VAL	76	B	-136.24	164.77	177.53	3142	3143	3146	3144	3145
b1	NULL	883	1RNF	VAL	78	B	-138.29	169.75	172.02	3180	3181	3184	3182	3183
b1	NULL	884	1RNF	VAL	103	B	-124.83	166.91	-179.32	3564	3565	3568	3566	3567
b1	NULL	885	1ROW	VAL	12	A	-128.76	159.83	179.26	121	122	125	123	124
b1	NULL	886	1ROW	VAL	12	B	-140.07	158.57	179.4	1628	1629	1632	1630	1631
b1	NULL	887	1ROW	VAL	32	B	-123.66	156.55	179.8	1896	1897	1900	1898	1899
b1	NULL	888	1ROW	VAL	95	B	-123.03	156.72	177.57	2829	2830	2833	2831	2832
b1	NULL	889	1RPM	VAL	1066	A	-130.3	165.88	179.76	3018	3019	3022	3020	3021
b1	NULL	890	1RPM	VAL	1066	B	-130.16	165.98	179.81	7425	7426	7429	7427	7428
b1	NULL	891	1RTC	VAL	70	A	-129.44	156.84	-178.67	1128	1129	1132	1130	1131
b1	NULL	892	1RYB	VAL	58	A	-140.86	161.02	165.52	849	850	853	851	852
b1	NULL	893	1RYN	VAL	59	A	-141.7	165.54	174.6	869	870	873	871	872
b1	NULL	894	1RZ2	VAL	97	A	-119.05	162.7	178.89	1022	1023	1026	1024	1025
b1	NULL	895	1S0G	VAL	199	A	-110.72	157.52	-179.8	3215	3216	3219	3217	3218
b1	NULL	896	1S0G	VAL	380	A	-133.77	156.76	179.84	6089	6090	6093	6091	6092
b1	NULL	897	1S0G	VAL	584	A	-139.01	168.03	178.37	9336	9337	9340	9338	9339
b1	NULL	898	1S0G	VAL	1117	A	-121.76	164.96	179.36	18075	18076	18079	18077	18078
b1	NULL	899	1S0L	VAL	58	A	-140.22	166.93	176.61	891	892	895	893	894
b1	NULL	900	1S0L	VAL	72	A	-143.07	167.3	177.75	1116	1117	1120	1118	1119
b1	NULL	901	1S0L	VAL	85	A	-128.57	163.57	178.35	1328	1329	1332	1330	1331
b1	NULL	902	1S21	VAL	136	A	-132.05	165.88	178.59	1652	1653	1656	1654	1655
b1	NULL	903	1S21	VAL	200	A	-137.82	157.57	177.61	2362	2363	2366	2364	2365
b1	NULL	904	1S2M	VAL	265	A	-147.12	159.59	161.56	3521	3522	3525	3523	3524
b1	NULL	905	1S2M	VAL	334	A	-133.1	164.35	-176.26	4685	4686	4689	4687	4688
b1	NULL	906	1S7J	VAL	184	A	-130.61	169.98	-179.21	2885	2886	2889	2887	2888
b1	NULL	907	1S7J	VAL	187	A	-121.81	161.54	179.4	2933	2934	2937	2935	2936
b1	NULL	908	1S7J	VAL	184	B	-129.36	170.58	-179.4	6964	6965	6968	6966	6967
b1	NULL	909	1S7J	VAL	187	B	-121.28	162.48	179.38	7012	7013	7016	7014	7015
b1	NULL	910	1S9H	VAL	478	A	-115.99	161.39	179.26	3923	3924	3927	3925	3926
b1	NULL	911	1S9H	VAL	478	B	-118.72	159.42	179.98	8009	8010	8013	8011	8012
b1	NULL	912	1SAU	VAL	66	A	-150.99	160.39	170.54	1087	1088	1091	1089	1090
b1	NULL	913	1SE2	VAL	82	A	-128.1	155.48	175.47	1310	1311	1314	1312	1313
b1	NULL	914	1SEF	VAL	38	A	-131.42	161.63	179.87	380	381	384	382	383
b1	NULL	915	1SEF	VAL	225	A	-132.86	160.27	-177.07	3259	3260	3263	3261	3262
b1	NULL	916	1SEF	VAL	244	A	-134.21	158.8	-178.65	3548	3549	3552	3550	3551
b1	NULL	917	1SGZ	VAL	93	A	-143.78	157.59	178.28	1472	1473	1476	1474	1475
b1	NULL	918	1SGZ	VAL	201	A	-134.76	175.16	-179.88	3132	3133	3136	3134	3135
b1	NULL	919	1SGZ	VAL	93	B	-144.91	165.99	177.82	7472	7473	7476	7474	7475
b1	NULL	920	1SGZ	VAL	201	B	-132.3	174.36	179.27	9132	9133	9136	9134	9135
b1	NULL	921	1SGZ	VAL	93	C	-139.23	165.9	177.77	13472	13473	13476	13474	13475
b1	NULL	922	1SGZ	VAL	201	C	-135.11	176.65	179.7	15132	15133	15136	15134	15135
b1	NULL	923	1SGZ	VAL	93	D	-140.22	162.43	178.81	19472	19473	19476	19474	19475
b1	NULL	924	1SGZ	VAL	201	D	-134.43	174.16	179.87	21132	21133	21136	21134	21135
b1	NULL	925	1SH0	VAL	170	A	-139.26	160.32	173.38	2497	2498	2501	2499	2500
b1	NULL	926	1SH0	VAL	170	B	-135.35	156.79	174.38	10355	10356	10359	10357	10358
b1	NULL	927	1SHG	VAL	9	A	-132.21	157.54	176.45	59	60	63	61	62
b1	NULL	928	1SHG	VAL	23	A	-123.3	164.01	178.89	295	296	299	297	298
b1	NULL	929	1SHG	VAL	44	A	-134.65	170.94	177.31	652	653	656	654	655
b1	NULL	930	1SHG	VAL	53	A	-131.96	159.92	174.36	793	794	797	795	796
b1	NULL	931	1SHM	VAL	12	A	-136.01	167.75	173.32	138	139	142	140	141
b1	NULL	932	1SHM	VAL	12	B	-137.71	163.17	177.63	1852	1853	1856	1854	1855
b1	NULL	933	1SI7	VAL	156	A	-140.26	165.63	179.47	2425	2426	2429	2427	2428
b1	NULL	934	1SI7	VAL	220	A	-124.32	162.3	179.51	3442	3443	3446	3444	3445
b1	NULL	935	1SIF	VAL	15	A	-125.85	155.11	174.59	231	232	235	233	234
b1	NULL	936	1SLL	VAL	180	A	-128.25	170.49	179.42	1480	1481	1484	1482	1483
b1	NULL	937	1SLL	VAL	189	A	-121	158.23	178.57	1638	1639	1642	1640	1641
b1	NULL	938	1SLL	VAL	193	A	-127.38	162.79	179.73	1702	1703	1706	1704	1705
b1	NULL	939	1SLL	VAL	489	A	-126.56	156.36	179.7	6240	6241	6244	6242	6243
b1	NULL	940	1SLL	VAL	538	A	-124.8	172.66	-179.22	7022	7023	7026	7024	7025
b1	NULL	941	1SN1	VAL	59	A	-122.29	168.15	-179.8	886	887	890	888	889
b1	NULL	942	1SQW	VAL	131	A	-124.01	158.31	172.99	2123	2124	2127	2125	2126
b1	NULL	943	1SR8	VAL	66	A	-139.03	160.73	178.49	1041	1042	1045	1043	1044
b1	NULL	944	1SR8	VAL	80	A	-136.97	170.94	177.38	1241	1242	1245	1243	1244
b1	NULL	945	1SRV	VAL	273	A	-144.79	156.48	168.34	1286	1287	1290	1288	1289
b1	NULL	946	1SU9	VAL	123	A	-115.44	159.14	-177.9	1329	1330	1333	1331	1332
b1	NULL	947	1SU9	VAL	123	B	-114.21	160.26	-178.13	3469	3470	3473	3471	3472
b1	NULL	948	1SUL	VAL	113	A	-136.23	171.58	-176.22	1637	1638	1641	1639	1640
b1	NULL	949	1SUU	VAL	553	A	-141.04	160.5	165.84	715	716	719	717	718
b1	NULL	950	1SUU	VAL	640	A	-112.3	162.27	176.78	1894	1895	1898	1896	1897
b1	NULL	951	1SUU	VAL	657	A	-127.4	159.99	173.7	2158	2159	2162	2160	2161
b1	NULL	952	1SUU	VAL	690	A	-116.16	165.65	176.39	2677	2678	2681	2679	2680
b1	NULL	953	1SUU	VAL	759	A	-141	157.24	157.79	3764	3765	3768	3766	3767
b1	NULL	954	1SZI	VAL	241	A	-135.25	157.95	179.06	552	553	556	554	555
b1	NULL	955	1T00	VAL	57	A	-135.53	160.98	178.07	887	888	891	889	890
b1	NULL	956	1T2P	VAL	146	A	-124.62	176.93	-178.38	1315	1316	1319	1317	1318
b1	NULL	957	1T2P	VAL	168	A	-148.99	157.42	179.67	1668	1669	1672	1670	1671
b1	NULL	958	1T3X	VAL	37	A	-131.27	168.87	179.7	543	544	547	545	546
b1	NULL	959	1T3X	VAL	56	A	-123.32	173.09	176.84	821	822	825	823	824
b1	NULL	960	1T3Y	VAL	37	A	-131.6	161.45	172.99	543	544	547	545	546
b1	NULL	961	1T3Y	VAL	56	A	-123.02	159.76	170.27	821	822	825	823	824
b1	NULL	962	1T45	VAL	560	A	-116.16	160.2	-173.5	244	245	248	246	247
b1	NULL	963	1T45	VAL	620	A	-132.56	171.43	170.79	1170	1171	1174	1172	1173
b1	NULL	964	1T4Q	VAL	19	A	-138.56	157.91	178.83	288	289	292	290	291
b1	NULL	965	1T4Q	VAL	58	A	-137.61	165.58	176.23	887	888	891	889	890
b1	NULL	966	1T4Q	VAL	72	A	-140.8	156.77	178.57	1112	1113	1116	1114	1115
b1	NULL	967	1T4Q	VAL	85	A	-134.46	164.74	178.69	1324	1325	1328	1326	1327
b1	NULL	968	1T7A	VAL	3	A	-133.24	158.65	178.89	28	29	32	30	31
b1	NULL	969	1T7A	VAL	61	A	-116.21	164.99	179.95	901	902	905	903	904
b1	NULL	970	1T7B	VAL	59	A	-123.18	169.59	-180	906	907	910	908	909
b1	NULL	971	1T7N	VAL	58	A	-134.65	162.78	-179.57	505	506	509	507	508
b1	NULL	972	1T7N	VAL	292	A	-119.02	158.5	-179.86	4298	4299	4302	4300	4301
b1	NULL	973	1T7N	VAL	570	A	-133.89	155.72	-179.38	8666	8667	8670	8668	8669
b1	NULL	974	1TF5	VAL	307	A	-133.86	162.87	177.48	4746	4747	4750	4748	4749
b1	NULL	975	1TG0	VAL	8	A	-132.05	163.02	177.4	119	120	123	121	122
b1	NULL	976	1TG0	VAL	62	A	-127.51	165.1	171.51	963	964	967	965	966
b1	NULL	977	1TGN	VAL	31	A	-119.98	159.82	174.13	191	192	195	193	194
b1	NULL	978	1TGO	VAL	82	A	-130.1	170.13	179.23	1365	1366	1369	1367	1368
b1	NULL	979	1TGO	VAL	184	A	-116.36	176.05	-177.86	3028	3029	3032	3030	3031
b1	NULL	980	1TGO	VAL	596	A	-140.61	161.23	179.82	9806	9807	9810	9808	9809
b1	NULL	981	1THV	VAL	13	A	-133	156.38	176.7	191	192	195	193	194
b1	NULL	982	1TIB	VAL	2	A	-122.3	169.87	176.25	18	19	22	20	21
b1	NULL	983	1TIE	VAL	44	A	-125.23	161.17	174.41	615	616	619	617	618
b1	NULL	984	1TIE	VAL	73	A	-122.96	162.72	172.48	1074	1075	1078	1076	1077
b1	NULL	985	1TIE	VAL	155	A	-135.14	157.91	177.28	2217	2218	2221	2219	2220
b1	NULL	986	1TIE	VAL	165	A	-125.99	158.53	178.67	2356	2357	2360	2358	2359
b1	NULL	987	1TJ6	VAL	14	A	-137.77	169.39	166.62	76	77	80	78	79
b1	NULL	988	1TJ6	VAL	14	B	-140.26	157.67	171.61	1768	1769	1772	1770	1771
b1	NULL	989	1TJE	VAL	45	A	-139.01	164.34	178.19	641	642	645	643	644
b1	NULL	990	1TJE	VAL	139	A	-133.48	170.67	178.23	2140	2141	2144	2142	2143
b1	NULL	991	1TK1	VAL	37	A	-119.19	162.04	-178.77	490	491	494	492	493
b1	NULL	992	1TM2	VAL	243	A	-126.98	166.85	-179.6	3254	3255	3258	3256	3257
b1	NULL	993	1TOO	VAL	19	A	-140.06	156.95	178.88	288	289	292	290	291
b1	NULL	994	1TOO	VAL	58	A	-141.39	165.72	176.88	887	888	891	889	890
b1	NULL	995	1TOO	VAL	72	A	-139.89	160.41	177.86	1112	1113	1116	1114	1115
b1	NULL	996	1TOO	VAL	85	A	-135.06	163.74	179.06	1324	1325	1328	1326	1327
b1	NULL	997	1TP0	VAL	58	A	-140.46	169.18	177.63	891	892	895	893	894
b1	NULL	998	1TP0	VAL	72	A	-139.83	160.77	178.37	1116	1117	1120	1118	1119
b1	NULL	999	1TP0	VAL	85	A	-136.95	163.53	178.62	1328	1329	1332	1330	1331
b1	NULL	1000	1TQ3	VAL	328	A	-132.89	163.3	175.57	360	361	364	362	363
b1	NULL	1001	1TS2	VAL	62	A	-142.78	167.25	176.95	928	929	932	930	931
b1	NULL	1002	1TS2	VAL	262	B	-137.57	162.86	176.91	4011	4012	4015	4013	4014
b1	NULL	1003	1TS2	VAL	462	C	-136.51	163.79	176.57	7094	7095	7098	7096	7097
b1	NULL	1004	1TS3	VAL	62	A	-143.06	163.49	177.34	928	929	932	930	931
b1	NULL	1005	1TS3	VAL	262	B	-137.85	160.78	176.8	4008	4009	4012	4010	4011
b1	NULL	1006	1TS3	VAL	462	C	-140.72	159.73	177.33	7088	7089	7092	7090	7091
b1	NULL	1007	1TS5	VAL	62	A	-136.03	171.22	178.01	928	929	932	930	931
b1	NULL	1008	1TS5	VAL	262	B	-142.36	166.55	178.7	4010	4011	4014	4012	4013
b1	NULL	1009	1TSF	VAL	20	A	-137.98	160.17	177.34	223	224	227	225	226
b1	NULL	1010	1TUC	VAL	44	A	-138.29	164.26	177.87	437	438	441	439	440
b1	NULL	1011	1TUC	VAL	53	A	-132.93	157.31	179.91	578	579	582	580	581
b1	NULL	1012	1TUC	VAL	58	A	-136.73	159.12	179.01	649	650	653	651	652
b1	NULL	1013	1TUD	VAL	23	A	-132.09	163.25	179.18	564	565	568	566	567
b1	NULL	1014	1TUD	VAL	44	A	-127.21	168.09	177.32	921	922	925	923	924
b1	NULL	1015	1TUO	VAL	220	A	-129.07	175.09	176.52	3226	3227	3230	3228	3229
b1	NULL	1016	1TUX	VAL	20	A	-150.6	156.01	175.65	283	284	287	285	286
b1	NULL	1017	1TUX	VAL	233	A	-142.35	156.03	179.98	3537	3538	3541	3539	3540
b1	NULL	1018	1TWE	VAL	19	A	-136.78	157.3	178.74	288	289	292	290	291
b1	NULL	1019	1TWE	VAL	58	A	-138.35	167.05	176.48	887	888	891	889	890
b1	NULL	1020	1TWE	VAL	72	A	-139.94	159.46	177.9	1112	1113	1116	1114	1115
b1	NULL	1021	1TWE	VAL	85	A	-131.94	161.64	178.91	1324	1325	1328	1326	1327
b1	NULL	1022	1TWM	VAL	19	A	-137.24	161.43	179.17	288	289	292	290	291
b1	NULL	1023	1TWM	VAL	58	A	-139.79	164.36	176.49	887	888	891	889	890
b1	NULL	1024	1TWM	VAL	72	A	-137.35	162.52	178.05	1112	1113	1116	1114	1115
b1	NULL	1025	1TWM	VAL	85	A	-134.1	163.44	179.03	1324	1325	1328	1326	1327
b1	NULL	1026	1TXJ	VAL	68	A	-137.95	175.93	178.65	807	808	811	809	810
b1	NULL	1027	1TZQ	VAL	60	A	-121.96	166.56	179.9	816	817	820	818	819
b1	NULL	1028	1U09	VAL	9	A	-126.31	167.42	-179.24	126	127	130	128	129
b1	NULL	1029	1U09	VAL	105	A	-144.18	178.63	179.71	1592	1593	1596	1594	1595
b1	NULL	1030	1U09	VAL	375	A	-135.63	165.65	179.58	5767	5768	5771	5769	5770
b1	NULL	1031	1U6D	VAL	453	X	-117.23	-167.44	-176.55	1929	1930	1933	1931	1932
b1	NULL	1032	1U6D	VAL	547	X	-113.7	-168.45	-177.09	3361	3362	3365	3363	3364
b1	NULL	1033	1UAI	VAL	127	A	-141.14	163.7	175.95	1846	1847	1850	1848	1849
b1	NULL	1034	1UAX	VAL	104	A	-140.7	155.07	178.39	1678	1679	1682	1680	1681
b1	NULL	1035	1UAX	VAL	3	B	-125.04	156.53	-179.46	3450	3451	3454	3452	3453
b1	NULL	1036	1UAX	VAL	104	B	-149.46	165.83	177.57	5086	5087	5090	5088	5089
b1	NULL	1037	1UBI	VAL	17	A	-136.94	167.85	173.26	271	272	275	273	274
b1	NULL	1038	1UBQ	VAL	17	A	-139.02	170.72	174.7	271	272	275	273	274
b1	NULL	1039	1UCH	VAL	32	A	-129.74	156.92	170.29	461	462	465	463	464
b1	NULL	1040	1UCH	VAL	174	A	-137.79	157.75	179.21	2388	2389	2392	2390	2391
b1	NULL	1041	1UCT	VAL	25	A	-153.44	155.59	179.21	335	336	339	337	338
b1	NULL	1042	1UEB	VAL	13	A	-139.8	162.18	177.4	192	193	196	194	195
b1	NULL	1043	1UEB	VAL	128	A	-124.53	158.29	179.89	2002	2003	2006	2004	2005
b1	NULL	1044	1UEB	VAL	159	A	-137.7	158.69	177.92	2433	2434	2437	2435	2436
b1	NULL	1045	1UEB	VAL	161	A	-131.57	155.95	179.57	2466	2467	2470	2468	2469
b1	NULL	1046	1UEB	VAL	213	B	-141.68	165.63	177.39	3020	3021	3024	3022	3023
b1	NULL	1047	1UEB	VAL	328	B	-125.07	159.89	-179.75	4830	4831	4834	4832	4833
b1	NULL	1048	1UEB	VAL	359	B	-134.38	157.64	178.67	5165	5166	5169	5167	5168
b1	NULL	1049	1UEB	VAL	361	B	-131.41	164.18	179.79	5198	5199	5202	5200	5201
b1	NULL	1050	1UEC	VAL	183	A	-131.6	161.8	177.38	317	318	321	319	320
b1	NULL	1051	1UEC	VAL	253	A	-143.51	171.87	177.86	1361	1362	1365	1363	1364
b1	NULL	1052	1UEC	VAL	271	A	-122.12	157.28	-178.89	1672	1673	1676	1674	1675
b1	NULL	1053	1UEK	VAL	9	A	-126.14	156.11	171.93	134	135	138	136	137
b1	NULL	1054	1UEK	VAL	44	A	-139.49	175.85	-169.4	704	705	708	706	707
b1	NULL	1055	1UEK	VAL	163	A	-128.29	157.49	177.05	2478	2479	2482	2480	2481
b1	NULL	1056	1UFK	VAL	43	A	-132.81	158.33	-178.65	668	669	672	670	671
b1	NULL	1057	1UFK	VAL	167	A	-133.41	165.91	179.3	2463	2464	2467	2465	2466
b1	NULL	1058	1UFK	VAL	248	A	-131.64	155.57	176.98	3708	3709	3712	3710	3711
b1	NULL	1059	1UGN	VAL	112	A	-131.1	166.19	-179.85	1741	1742	1745	1743	1744
b1	NULL	1060	1UGN	VAL	126	A	-133.25	167.74	-178.61	1926	1927	1930	1928	1929
b1	NULL	1061	1UH7	VAL	318	A	-136.23	155.83	177.57	4597	4598	4601	4599	4600
b1	NULL	1062	1UH9	VAL	318	A	-135.59	155.28	177.59	4597	4598	4601	4599	4600
b1	NULL	1063	1UKF	VAL	266	A	-125.82	160.23	178.57	2690	2691	2694	2692	2693
b1	NULL	1064	1UKR	VAL	166	A	-140.13	162.55	164.64	2375	2376	2379	2377	2378
b1	NULL	1065	1UKR	VAL	166	B	-139.53	161.61	163.43	4972	4973	4976	4974	4975
b1	NULL	1066	1UKR	VAL	166	C	-140.23	162.14	163.85	7569	7570	7573	7571	7572
b1	NULL	1067	1UKR	VAL	166	D	-139.9	161.79	164.43	10166	10167	10170	10168	10169
b1	NULL	1068	1UN2	VAL	51	A	-128.21	158.95	1.1	763	764	767	765	766
b1	NULL	1069	1UN3	VAL	105	A	-130.87	164.59	162.15	1484	1485	1488	1486	1487
b1	NULL	1070	1UNP	VAL	90	A	-132.4	157.68	-176.32	1481	1482	1485	1483	1484
b1	NULL	1071	1UOK	VAL	221	A	-127.5	158.02	178.86	3584	3585	3588	3586	3587
b1	NULL	1072	1UOK	VAL	278	A	-140.29	157.16	176.08	4484	4485	4488	4486	4487
b1	NULL	1073	1UOY	VAL	36	A	-119.74	155.29	-178.99	481	482	485	483	484
b1	NULL	1074	1UP1	VAL	104	A	-134.34	168.12	-179.86	1411	1412	1415	1413	1414
b1	NULL	1075	1URP	VAL	126	A	-122.41	160.47	174.96	1878	1879	1882	1880	1881
b1	NULL	1076	1URP	VAL	269	A	-119.57	171.97	-179.97	4003	4004	4007	4005	4006
b1	NULL	1077	1URP	VAL	126	B	-123.49	160.51	174.86	5918	5919	5922	5920	5921
b1	NULL	1078	1URP	VAL	269	B	-122.78	171.88	179.49	8043	8044	8047	8045	8046
b1	NULL	1079	1URP	VAL	126	C	-122.42	160.91	176.31	9958	9959	9962	9960	9961
b1	NULL	1080	1URP	VAL	269	C	-120.67	174.1	179.77	12083	12084	12087	12085	12086
b1	NULL	1081	1URP	VAL	126	D	-124.31	159.33	176.97	13998	13999	14002	14000	14001
b1	NULL	1082	1URP	VAL	269	D	-121.75	173.68	-179.64	16123	16124	16127	16125	16126
b1	NULL	1083	1UUE	VAL	23	A	-134.9	155.9	-178.98	295	296	299	297	298
b1	NULL	1084	1UUE	VAL	53	A	-143.47	159.46	179.68	786	787	790	788	789
b1	NULL	1085	1UXZ	VAL	61	A	-131.14	156.56	173.63	866	867	870	868	869
b1	NULL	1086	1UXZ	VAL	102	A	-138.84	160.65	166.41	1425	1426	1429	1427	1428
b1	NULL	1087	1UXZ	VAL	61	B	-132.58	156.5	174.2	2735	2736	2739	2737	2738
b1	NULL	1088	1UXZ	VAL	102	B	-140.59	158.15	167.71	3294	3295	3298	3296	3297
b1	NULL	1089	1V0S	VAL	376	A	-121	169.32	177.05	5358	5359	5362	5360	5361
b1	NULL	1090	1VAV	VAL	92	A	-135.09	159.88	179.78	1464	1465	1468	1466	1467
b1	NULL	1091	1VAV	VAL	92	B	-134.22	161.1	179.63	4937	4938	4941	4939	4940
b1	NULL	1092	1VCA	VAL	161	A	-128.91	162.22	-179.19	2468	2469	2472	2470	2471
b1	NULL	1093	1VCA	VAL	161	B	-113.24	156.4	-178.19	5551	5552	5555	5553	5554
b1	NULL	1094	1VF8	VAL	303	A	-145.95	157.61	-179.88	4702	4703	4706	4704	4705
b1	NULL	1095	1VFQ	VAL	37	A	-135.35	166.83	179.85	571	572	575	573	574
b1	NULL	1096	1VFQ	VAL	56	A	-122.65	162.14	176.1	849	850	853	851	852
b1	NULL	1097	1VIC	VAL	121	B	-131.01	162.92	179.45	5789	5790	5793	5791	5792
b1	NULL	1098	1VJK	VAL	18	A	-143.82	159.05	178.47	288	289	292	290	291
b1	NULL	1099	1VJK	VAL	69	A	-140.92	170.54	178.24	1088	1089	1092	1090	1091
b1	NULL	1100	1VJS	VAL	120	A	-116.36	156.94	180	1794	1795	1798	1796	1797
b1	NULL	1101	1VJS	VAL	409	A	-132.18	160.85	-179.55	6293	6294	6297	6295	6296
b1	NULL	1102	1VLW	VAL	111	A	-137.82	159.45	174.92	1723	1724	1727	1725	1726
b1	NULL	1103	1VLW	VAL	111	B	-138.58	157.34	173.78	4898	4899	4902	4900	4901
b1	NULL	1104	1VMO	VAL	38	A	-128.53	159.72	179.09	582	583	586	584	585
b1	NULL	1105	1VR2	VAL	865	A	-141.11	174.06	176.99	672	673	676	674	675
b1	NULL	1106	1VR2	VAL	898	A	-131.22	161.09	178.48	1204	1205	1208	1206	1207
b1	NULL	1107	1VR2	VAL	916	A	-129.44	172.02	179.32	1465	1466	1469	1467	1468
b1	NULL	1108	1W28	VAL	189	A	-134.88	159.96	174.02	2515	2516	2519	2517	2518
b1	NULL	1109	1W6X	VAL	224	A	-138.61	168.25	177.86	799	800	803	801	802
b1	NULL	1110	1W6X	VAL	224	B	-137.53	164.77	177.78	1673	1674	1677	1675	1676
b1	NULL	1111	1W7B	VAL	248	A	-129.82	168.06	-179.57	3628	3629	3632	3630	3631
b1	NULL	1112	1W8V	VAL	6	A	-120.05	162.28	-179.05	78	79	82	80	81
b1	NULL	1113	1W8Z	VAL	77	A	-127.9	155.11	179.3	1139	1140	1143	1141	1142
b1	NULL	1114	1W8Z	VAL	77	B	-122.2	159.95	-179.21	3314	3315	3318	3316	3317
b1	NULL	1115	1W9F	VAL	77	A	-134.69	156.38	-174.5	1139	1140	1143	1141	1142
b1	NULL	1116	1W9F	VAL	77	B	-117.18	159.88	-172.56	3276	3277	3280	3278	3279
b1	NULL	1117	1WBA	VAL	33	A	-139.92	170.34	177.6	443	444	447	445	446
b1	NULL	1118	1WBA	VAL	47	A	-136.63	169.86	174.88	637	638	641	639	640
b1	NULL	1119	1WBA	VAL	157	A	-111.47	156.43	-178.45	2338	2339	2342	2340	2341
b1	NULL	1120	1WBA	VAL	167	A	-132.11	172.59	175.98	2484	2485	2488	2486	2487
b1	NULL	1121	1WDX	VAL	11	A	-136.98	157.86	-179.14	104	105	108	106	107
b1	NULL	1122	1WDX	VAL	65	A	-131.74	162.81	176.03	948	949	952	950	951
b1	NULL	1123	1WDX	VAL	11	B	-142.92	155.22	-173.75	1077	1078	1081	1079	1080
b1	NULL	1124	1WDX	VAL	65	B	-130.95	163.16	174.73	1921	1922	1925	1923	1924
b1	NULL	1125	1WDX	VAL	65	C	-127.83	168.01	172.62	2894	2895	2898	2896	2897
b1	NULL	1126	1WFC	VAL	20	A	-128.79	156.28	170.64	224	225	228	226	227
b1	NULL	1127	1WFC	VAL	50	A	-129.02	162.44	170.79	658	659	662	660	661
b1	NULL	1128	1WJ9	VAL	209	A	-122.93	157.46	179.76	2991	2992	2995	2993	2994
b1	NULL	1129	1WKO	VAL	164	A	-147.61	156.18	176.95	2517	2518	2521	2519	2520
b1	NULL	1130	1WLY	VAL	21	A	-131.48	155.38	-178.44	296	297	300	298	299
b1	NULL	1131	1WLY	VAL	31	A	-136.36	162.35	172.92	427	428	431	429	430
b1	NULL	1132	1WLY	VAL	88	A	-145.47	169.69	172.86	1116	1117	1120	1118	1119
b1	NULL	1133	1WLY	VAL	177	A	-144.15	173.57	-177.7	2490	2491	2494	2492	2493
b1	NULL	1134	1WMK	VAL	76	A	-117.78	166.28	-179.73	1231	1232	1235	1233	1234
b1	NULL	1135	1WMK	VAL	290	A	-128.99	167.47	174.01	4678	4679	4682	4680	4681
b1	NULL	1136	1WMK	VAL	76	E	-117.99	166.68	-178.08	6170	6171	6174	6172	6173
b1	NULL	1137	1WMK	VAL	290	E	-134.15	163.6	176.32	9617	9618	9621	9619	9620
b1	NULL	1138	1WMK	VAL	76	C	-118.37	164.22	-177.2	11209	11210	11213	11211	11212
b1	NULL	1139	1WMK	VAL	290	C	-134.63	166.02	175.25	14656	14657	14660	14658	14659
b1	NULL	1140	1WMK	VAL	76	B	-118.26	164.54	-176.32	16148	16149	16152	16150	16151
b1	NULL	1141	1WMK	VAL	290	B	-131.96	165.25	176.23	19595	19596	19599	19597	19598
b1	NULL	1142	1WMK	VAL	76	F	-118.66	162.81	-177.22	21197	21198	21201	21199	21200
b1	NULL	1143	1WMK	VAL	290	F	-134.61	163.46	176.22	24644	24645	24648	24646	24647
b1	NULL	1144	1WMK	VAL	76	D	-118.02	161.84	-175.84	26136	26137	26140	26138	26139
b1	NULL	1145	1WMK	VAL	290	D	-133.65	164.86	175.63	29583	29584	29587	29585	29586
b1	NULL	1146	1WMK	VAL	76	H	-121.67	161.73	-176.19	31185	31186	31189	31187	31188
b1	NULL	1147	1WMK	VAL	290	H	-131.7	166.68	174.7	34632	34633	34636	34634	34635
b1	NULL	1148	1WMK	VAL	76	G	-118.05	165.4	-177.98	36134	36135	36138	36136	36137
b1	NULL	1149	1WMK	VAL	290	G	-132.4	165.62	175.24	39581	39582	39585	39583	39584
b1	NULL	1150	1WMM	VAL	24	A	-143.99	160.29	179.83	407	408	411	409	410
b1	NULL	1151	1WN0	VAL	23	B	-125.19	155.37	-179.36	2197	2198	2201	2199	2200
b1	NULL	1152	1WNS	VAL	71	A	-123.13	159.19	-179.29	1172	1173	1176	1174	1175
b1	NULL	1153	1WNS	VAL	82	A	-130.41	166.24	179.83	1364	1365	1368	1366	1367
b1	NULL	1154	1WNS	VAL	596	A	-148.5	174.54	-179.42	9686	9687	9690	9688	9689
b1	NULL	1155	1WOU	VAL	9	A	-132.82	162.56	179.49	81	82	85	83	84
b1	NULL	1156	1WR2	VAL	59	A	-126.17	172.67	179.59	943	944	947	945	946
b1	NULL	1157	1WR2	VAL	122	A	-133.54	166.52	-179.57	2000	2001	2004	2002	2003
b1	NULL	1158	1WRJ	VAL	16	A	-122.35	160.62	179.27	244	245	248	246	247
b1	NULL	1159	1WRJ	VAL	88	A	-114.58	160.86	179.29	1448	1449	1452	1450	1451
b1	NULL	1160	1WVH	VAL	1610	A	-144.06	173.41	176.59	48	49	52	50	51
b1	NULL	1161	1WVH	VAL	1646	A	-131.45	159.08	177.14	575	576	579	577	578
b1	NULL	1162	1WVW	VAL	152	A	-145.33	156.68	179.98	2455	2456	2459	2457	2458
b1	NULL	1163	1WWA	VAL	288	X	-146	155	-179.05	85	86	89	87	88
b1	NULL	1164	1WXF	VAL	243	A	-131.13	158.74	179.85	3403	3404	3407	3405	3406
b1	NULL	1165	1WYB	VAL	295	A	-129.59	167.93	-176.22	4159	4160	4163	4161	4162
b1	NULL	1166	1WYC	VAL	295	A	-128.49	168.07	-177.47	4261	4262	4265	4263	4264
b1	NULL	1167	1X1H	VAL	364	A	-131.43	167.51	-179.04	5132	5133	5136	5134	5135
b1	NULL	1168	1X1H	VAL	466	A	-145.49	174.44	175.76	6681	6682	6685	6683	6684
b1	NULL	1169	1X1P	VAL	23	A	-129.41	155.91	179.29	314	315	318	316	317
b1	NULL	1170	1X7F	VAL	300	A	-123.18	161.42	172.01	4516	4517	4520	4518	4519
b1	NULL	1171	1X7F	VAL	308	A	-126.73	160.25	177.12	4647	4648	4651	4649	4650
b1	NULL	1172	1XDW	VAL	190	A	-139.06	-178.32	175.4	2966	2967	2970	2968	2969
b1	NULL	1173	1XDZ	VAL	70	A	-125.96	169.1	-175.87	1154	1155	1158	1156	1157
b1	NULL	1174	1XEU	VAL	223	A	-129.52	157	-177.22	2989	2990	2993	2991	2992
b1	NULL	1175	1XEU	VAL	265	A	-129.56	159.17	176.09	3655	3656	3659	3657	3658
b1	NULL	1176	1XEU	VAL	270	A	-132.9	165.31	-179.28	3733	3734	3737	3735	3736
b1	NULL	1177	1XG6	VAL	49	A	-134.8	170.92	177.19	694	695	698	696	697
b1	NULL	1178	1XG6	VAL	78	A	-136.95	161.49	176.93	1162	1163	1166	1164	1165
b1	NULL	1179	1XG6	VAL	164	A	-146.23	159.85	177.55	2533	2534	2537	2535	2536
b1	NULL	1180	1XGO	VAL	85	A	-153.15	156.76	-178.32	1339	1340	1343	1341	1342
b1	NULL	1181	1XGO	VAL	126	A	-136.3	158.75	176.99	1930	1931	1934	1932	1933
b1	NULL	1182	1XGO	VAL	267	A	-138.33	166.04	179.45	4247	4248	4251	4249	4250
b1	NULL	1183	1XI6	VAL	240	A	-146.55	172.81	-168.06	3149	3150	3153	3151	3152
b1	NULL	1184	1XIX	VAL	44	A	-134.58	168.04	179.83	694	695	698	696	697
b1	NULL	1185	1XIZ	VAL	37	A	-138.62	166.88	178.78	624	625	628	626	627
b1	NULL	1186	1XIZ	VAL	63	A	-126.69	156.35	178.23	1013	1014	1017	1015	1016
b1	NULL	1187	1XIZ	VAL	37	B	-137.88	170.83	179.26	3040	3041	3044	3042	3043
b1	NULL	1188	1XIZ	VAL	58	B	-123.7	170.24	178.9	3361	3362	3365	3363	3364
b1	NULL	1189	1XKR	VAL	60	A	-130.97	172.31	177.98	958	959	962	960	961
b1	NULL	1190	1XMB	VAL	220	A	-122.38	161.56	-178.27	2864	2865	2868	2866	2867
b1	NULL	1191	1XNC	VAL	168	A	-139.82	160.82	175.66	2513	2514	2517	2515	2516
b1	NULL	1192	1XO1	VAL	186	A	-137.8	157.09	-179.25	2253	2254	2257	2255	2256
b1	NULL	1193	1XO1	VAL	186	B	-137.72	157.7	-178.35	6142	6143	6146	6144	6145
b1	NULL	1194	1XPS	VAL	63	A	-137.28	170.93	178.54	943	944	947	945	946
b1	NULL	1195	1XPS	VAL	116	A	-133.21	169.7	-179.82	1724	1725	1728	1726	1727
b1	NULL	1196	1XPS	VAL	63	B	-139.02	167.88	177.24	2782	2783	2786	2784	2785
b1	NULL	1197	1XPS	VAL	108	B	-138.16	157.02	175.28	3456	3457	3460	3458	3459
b1	NULL	1198	1XPS	VAL	116	B	-134.82	166.52	179.23	3563	3564	3567	3565	3566
b1	NULL	1199	1XPT	VAL	63	A	-139.02	161.52	179.42	943	944	947	945	946
b1	NULL	1200	1XPT	VAL	116	A	-131.46	165.82	179.82	1724	1725	1728	1726	1727
b1	NULL	1201	1XPT	VAL	63	B	-136.27	162.51	179.29	2782	2783	2786	2784	2785
b1	NULL	1202	1XPT	VAL	116	B	-129.44	162.38	-179.52	3563	3564	3567	3565	3566
b1	NULL	1203	1XQG	VAL	119	A	-123.34	-174.08	-178.99	1877	1878	1881	1879	1880
b1	NULL	1204	1XQG	VAL	119	B	-129.75	179.97	-179.69	7801	7802	7805	7803	7804
b1	NULL	1205	1XQG	VAL	153	B	-128.95	-177.15	179.82	8328	8329	8332	8330	8331
b1	NULL	1206	1XQJ	VAL	119	A	-139.75	-179.83	-179.81	1877	1878	1881	1879	1880
b1	NULL	1207	1XQJ	VAL	153	A	-142.19	158.14	-179.16	2404	2405	2408	2406	2407
b1	NULL	1208	1XQO	VAL	159	A	-136.62	159.92	158.68	2612	2613	2616	2614	2615
b1	NULL	1209	1XQV	VAL	99	A	-122.65	174.98	178.72	1493	1494	1497	1495	1496
b1	NULL	1210	1XQZ	VAL	64	A	-135.18	167.98	179.37	461	462	465	463	464
b1	NULL	1211	1XR7	VAL	150	A	-126.86	179.28	-176.73	2332	2333	2336	2334	2335
b1	NULL	1212	1XR7	VAL	52	B	-136.78	157	172.42	8178	8179	8182	8180	8181
b1	NULL	1213	1XR7	VAL	150	B	-121.44	177.95	-176.35	9686	9687	9690	9688	9689
b1	NULL	1214	1XSZ	VAL	126	A	-111.66	161.06	-179.64	2020	2021	2024	2022	2023
b1	NULL	1215	1XX2	VAL	209	A	-138.3	158.97	176.35	3211	3212	3215	3213	3214
b1	NULL	1216	1XX2	VAL	298	A	-118.51	160.79	177.12	4551	4552	4555	4553	4554
b1	NULL	1217	1XX2	VAL	1298	B	-120.21	155.95	176.86	10023	10024	10027	10025	10026
b1	NULL	1218	1XYH	VAL	83	A	-134.55	157.94	179.89	1269	1270	1273	1271	1272
b1	NULL	1219	1XYH	VAL	136	A	-125.63	171.48	177	2090	2091	2094	2092	2093
b1	NULL	1220	1XYZ	VAL	556	A	-131.93	156.34	179.97	634	635	638	636	637
b1	NULL	1221	1XYZ	VAL	556	B	-130.22	159.07	-179.89	5665	5666	5669	5667	5668
b1	NULL	1222	1Y0M	VAL	846	A	-131.82	164.87	172.53	900	901	904	902	903
b1	NULL	1223	1Y6I	VAL	188	A	-130.53	158.06	-177.39	2945	2946	2949	2947	2948
b1	NULL	1224	1Y6J	VAL	280	A	-122.26	160.42	178.76	3812	3813	3816	3814	3815
b1	NULL	1225	1Y9U	VAL	108	A	-122.74	-176.85	177.53	1582	1583	1586	1584	1585
b1	NULL	1226	1YAB	VAL	129	A	-122.99	-176.16	162.5	1001	1002	1005	1003	1004
b1	NULL	1227	1YAB	VAL	129	B	-129.16	169.93	173.19	2382	2383	2386	2384	2385
b1	NULL	1228	1YBI	VAL	16	A	-127.15	162.09	159.62	100	101	104	102	103
b1	NULL	1229	1YBI	VAL	117	A	-127.27	161.12	175.02	1733	1734	1737	1735	1736
b1	NULL	1230	1YBI	VAL	16	B	-132.55	161.39	157.25	4634	4635	4638	4636	4637
b1	NULL	1231	1YBI	VAL	243	B	-122.42	161.19	-169.36	8295	8296	8299	8297	8298
b1	NULL	1232	1YF2	VAL	23	A	-121.17	160.52	178.95	369	370	373	371	372
b1	NULL	1233	1YF2	VAL	109	A	-142.48	172.35	177.2	1720	1721	1724	1722	1723
b1	NULL	1234	1YF2	VAL	282	A	-113.99	165.71	-179.28	4600	4601	4604	4602	4603
b1	NULL	1235	1YF2	VAL	23	B	-137	-179.93	178.92	7345	7346	7349	7347	7348
b1	NULL	1236	1YF2	VAL	109	B	-148.82	175.26	174.85	8708	8709	8712	8710	8711
b1	NULL	1237	1YF2	VAL	282	B	-128.94	168.34	-178.92	11588	11589	11592	11590	11591
b1	NULL	1238	1YFO	VAL	404	A	-121.67	167.52	179.76	3014	3015	3018	3016	3017
b1	NULL	1239	1YFO	VAL	404	B	-115.64	164.39	179.86	7486	7487	7490	7488	7489
b1	NULL	1240	1YFO	VAL	459	B	-130.19	156.42	-179.86	8336	8337	8340	8338	8339
b1	NULL	1241	1YHG	VAL	55	A	-132.88	155.79	179.67	750	751	754	752	753
b1	NULL	1242	1YHG	VAL	493	B	-113.14	160.02	179.82	6380	6381	6384	6382	6383
b1	NULL	1243	1YHH	VAL	55	A	-129.41	157.38	179.68	783	784	787	785	786
b1	NULL	1244	1YHH	VAL	193	A	-118.25	162.29	178.95	2970	2971	2974	2972	2973
b1	NULL	1245	1YHI	VAL	55	A	-132.21	159.61	179.51	783	784	787	785	786
b1	NULL	1246	1YHI	VAL	176	A	-129.19	160.06	178.25	2707	2708	2711	2709	2710
b1	NULL	1247	1YHI	VAL	193	A	-133.42	161.72	178.36	2954	2955	2958	2956	2957
b1	NULL	1248	1YHV	VAL	296	A	-127.56	169.67	178.64	699	700	703	701	702
b1	NULL	1249	1YHW	VAL	296	A	-128.07	170.97	178.75	699	700	703	701	702
b1	NULL	1250	1YJL	VAL	158	A	-131.49	165.54	-180	1575	1576	1579	1577	1578
b1	NULL	1251	1YKS	VAL	439	A	-128.59	171.9	175.31	3829	3830	3833	3831	3832
b1	NULL	1252	1YKS	VAL	522	A	-121.67	161.24	177.18	5086	5087	5090	5088	5089
b1	NULL	1253	1YNZ	VAL	53	A	-129.56	163.14	173.26	814	815	818	816	817
b1	NULL	1254	1YOJ	VAL	294	A	-145.51	156.48	168.5	413	414	417	415	416
b1	NULL	1255	1YOJ	VAL	330	A	-132.56	161.4	162.05	742	743	746	744	745
b1	NULL	1256	1YOJ	VAL	294	B	-132.05	171.88	168.92	3802	3803	3806	3804	3805
b1	NULL	1257	1YPA	VAL	57	I	-121.56	167.02	179.76	592	593	596	594	595
b1	NULL	1258	1YPB	VAL	57	I	-120.13	166.85	179.01	589	590	593	591	592
b1	NULL	1259	1YPC	VAL	57	I	-120.07	166.78	178.85	593	594	597	595	596
b1	NULL	1260	1YPC	VAL	70	I	-113.66	156.01	177.73	827	828	831	829	830
b1	NULL	1261	1YQB	VAL	37	A	-142.96	158.54	170.51	413	414	417	415	416
b1	NULL	1262	1YRW	VAL	136	A	-113.23	-171.56	-178.54	2002	2003	2006	2004	2005
b1	NULL	1263	1YRZ	VAL	1172	A	-140.38	159.82	178.44	2682	2683	2686	2684	2685
b1	NULL	1264	1YRZ	VAL	1203	A	-140.99	160.42	177.84	3192	3193	3196	3194	3195
b1	NULL	1265	1YRZ	VAL	2172	B	-139.84	160.24	178.4	10908	10909	10912	10910	10911
b1	NULL	1266	1YRZ	VAL	2203	B	-139.38	160.91	177.46	11418	11419	11422	11420	11421
b1	NULL	1267	1YTL	VAL	83	A	-135	159.67	174.17	1052	1053	1056	1054	1055
b1	NULL	1268	1YTL	VAL	83	B	-128.76	160.04	173.46	3567	3568	3571	3569	3570
b1	NULL	1269	1YTL	VAL	83	C	-129.87	161.72	171.35	6072	6073	6076	6074	6075
b1	NULL	1270	1YTL	VAL	83	D	-133.26	158.89	-179.63	8587	8588	8591	8589	8590
b1	NULL	1271	1YVR	VAL	24	A	-143.74	178.82	176.71	290	291	294	292	293
b1	NULL	1272	1YVR	VAL	254	A	-115.38	175.32	-178.65	3920	3921	3924	3922	3923
b1	NULL	1273	1YVR	VAL	364	A	-135.62	160.26	179.4	5642	5643	5646	5644	5645
b1	NULL	1274	1YVR	VAL	413	A	-137.42	160.09	179.47	6383	6384	6387	6385	6386
b1	NULL	1275	1YVY	VAL	52	A	-136.41	161.01	178.46	682	683	686	684	685
b1	NULL	1276	1YVY	VAL	1052	B	-131.18	162	-180	8231	8232	8235	8233	8234
b1	NULL	1277	1YVY	VAL	1090	B	-145.05	156.48	-179.63	8820	8821	8824	8822	8823
b1	NULL	1278	1YW5	VAL	62	A	-113.95	169.1	-178.02	965	966	969	967	968
b1	NULL	1279	1YW5	VAL	68	A	-129.9	157.7	179.41	1046	1047	1050	1048	1049
b1	NULL	1280	1YW5	VAL	70	A	-140.42	159.6	175.24	1086	1087	1090	1088	1089
b1	NULL	1281	1YWP	VAL	7	A	-137.54	158.57	-179.56	105	106	109	107	108
b1	NULL	1282	1YWP	VAL	57	A	-132.4	161.77	172.75	925	926	929	927	928
b1	NULL	1283	1YXA	VAL	239	A	-133.11	157.94	169.37	2936	2937	2940	2938	2939
b1	NULL	1284	1YXA	VAL	239	B	-131.57	155.23	166.45	8709	8710	8713	8711	8712
b1	NULL	1285	1YZ6	VAL	15	A	-124.48	171.43	179.26	159	160	163	161	162
b1	NULL	1286	1YZ6	VAL	155	A	-139.19	158.91	179.91	2462	2463	2466	2464	2465
b1	NULL	1287	1YZY	VAL	40	A	-124.69	170.65	-179.38	556	557	560	558	559
b1	NULL	1288	1YZY	VAL	131	A	-121.9	160.77	178.15	1962	1963	1966	1964	1965
b1	NULL	1289	1YZY	VAL	216	A	-137.42	156.29	179.89	3256	3257	3260	3258	3259
b1	NULL	1290	1YZY	VAL	40	B	-140.08	162.49	179.73	6794	6795	6798	6796	6797
b1	NULL	1291	1YZY	VAL	131	B	-135.49	158.91	179.12	8200	8201	8204	8202	8203
b1	NULL	1292	1YZY	VAL	309	B	-113.64	162.84	179.75	10908	10909	10912	10910	10911
b1	NULL	1293	1Z78	VAL	31	A	-138.38	-178.24	179.66	328	329	332	330	331
b1	NULL	1294	1Z81	VAL	43	A	-120.51	-172.62	-178.91	270	271	274	272	273
b1	NULL	1295	1Z81	VAL	191	A	-126.65	171.88	178.46	2550	2551	2554	2552	2553
b1	NULL	1296	1Z9X	VAL	290	A	-115.75	158.18	175.19	4679	4680	4683	4681	4682
b1	NULL	1297	1Z9X	VAL	290	B	-115.29	158.09	174.99	9619	9620	9623	9621	9622
b1	NULL	1298	1Z9X	VAL	290	C	-115.39	158.12	174.86	14559	14560	14563	14561	14562
b1	NULL	1299	1ZHV	VAL	107	A	-135.9	159.72	178.97	1569	1570	1573	1571	1572
b1	NULL	1300	1ZI0	VAL	539	A	-135.28	167.57	178.47	54	55	58	56	57
b1	NULL	1301	1ZI0	VAL	655	A	-143.21	161.4	179.79	1481	1482	1485	1483	1484
b1	NULL	1302	1ZI0	VAL	721	A	-125.42	-178.1	-179.63	2456	2457	2460	2458	2459
b1	NULL	1303	1ZI0	VAL	771	A	-113.7	-171.46	-179.3	3156	3157	3160	3158	3159
b1	NULL	1304	1ZI0	VAL	789	A	-145.34	165.95	179.58	3417	3418	3421	3419	3420
b1	NULL	1305	1ZI0	VAL	815	A	-119.83	-167.79	179.78	3796	3797	3800	3798	3799
b1	NULL	1306	1ZI0	VAL	539	B	-133.68	160.09	177.46	4224	4225	4228	4226	4227
b1	NULL	1307	1ZI0	VAL	655	B	-136.51	171.22	-179.94	5748	5749	5752	5750	5751
b1	NULL	1308	1ZI0	VAL	703	B	-151.65	163.78	178.73	6430	6431	6434	6432	6433
b1	NULL	1309	1ZI0	VAL	721	B	-110.89	-177.22	179.82	6685	6686	6689	6687	6688
b1	NULL	1310	1ZI0	VAL	822	B	-134.01	174.18	-179.31	8091	8092	8095	8093	8094
b1	NULL	1311	1ZLM	VAL	66	A	-132.49	160.71	178.09	872	873	876	874	875
b1	NULL	1312	1ZMF	VAL	142	A	-133.47	169.76	-177.26	48	49	52	50	51
b1	NULL	1313	1ZMY	VAL	12	A	-124.45	156.77	179.68	127	128	131	129	130
b1	NULL	1314	1ZMY	VAL	79	A	-115.24	164.03	-178.26	1072	1073	1076	1074	1075
b1	NULL	1315	1ZNW	VAL	120	A	-144.43	160.89	168.46	1526	1527	1530	1528	1529
b1	NULL	1316	1ZOX	VAL	39	A	-137.29	155.3	-0.39	581	582	585	583	584
b1	NULL	1317	1ZSA	VAL	31	A	-148	165.26	179.67	433	434	437	435	436
b1	NULL	1318	1ZSA	VAL	78	A	-116.97	156.88	177.77	1148	1149	1152	1150	1151
b1	NULL	1319	1ZU3	VAL	59	A	-122.85	167.9	-179.76	874	875	878	876	877
b1	NULL	1320	1ZVG	VAL	3	A	-137.49	158.77	178.33	28	29	32	30	31
b1	NULL	1321	1ZVG	VAL	61	A	-117.91	165.13	-179.6	898	899	902	900	901
b1	NULL	1322	1ZVT	VAL	500	A	-136.99	157.63	169.18	43	44	47	45	46
b1	NULL	1323	1ZVT	VAL	510	A	-130.64	157.98	169.78	203	204	207	205	206
b1	NULL	1324	1ZVT	VAL	535	A	-129.44	161.1	-178	562	563	566	564	565
b1	NULL	1325	1ZWZ	VAL	95	B	-112.91	159.24	-175.46	3304	3305	3308	3306	3307
b1	NULL	1326	1ZX6	VAL	5	A	-124.58	162.34	179.95	39	40	43	41	42
b1	NULL	1327	1ZX6	VAL	54	A	-128.41	162.77	172.67	797	798	801	799	800
b1	NULL	1328	1ZXT	VAL	41	B	-127.25	156.8	177.04	1635	1636	1639	1637	1638
b1	NULL	1329	1ZYL	VAL	84	A	-146.5	156.06	179.25	1320	1321	1324	1322	1323
b1	NULL	1330	1ZYN	VAL	60	A	-133.07	173.22	178.65	950	951	954	952	953
b1	NULL	1331	1ZYN	VAL	60	B	-123.69	174.37	178.81	3983	3984	3987	3985	3986
b1	NULL	1332	1ZYN	VAL	171	B	-128.18	160.34	-0.07	5680	5681	5684	5682	5683
b1	NULL	1333	1ZYP	VAL	60	A	-130.87	174.3	179.39	950	951	954	952	953
b1	NULL	1334	1ZYP	VAL	60	B	-117.87	173.8	179.32	3983	3984	3987	3985	3986
b1	NULL	1335	1ZYP	VAL	171	B	-125.64	157.74	-0.08	5680	5681	5684	5682	5683
b1	NULL	1336	1ZYV	VAL	3	A	-136.11	155.63	179.26	28	29	32	30	31
b1	NULL	1337	2A08	VAL	59	A	-128.88	162.47	174.14	836	837	840	838	839
b1	NULL	1338	2A08	VAL	59	B	-126.38	167.12	169.28	1700	1701	1704	1702	1703
b1	NULL	1339	2A0J	VAL	63	A	-112.71	155.6	179.2	941	942	945	943	944
b1	NULL	1340	2A1V	VAL	91	A	-120.73	162.15	177.87	1423	1424	1427	1425	1426
b1	NULL	1341	2A4A	VAL	50	A	-140.43	171.49	169.91	708	709	712	710	711
b1	NULL	1342	2A4A	VAL	177	A	-115.27	168.53	-172.22	2774	2775	2778	2776	2777
b1	NULL	1343	2A4A	VAL	50	B	-139.15	172.04	169.84	4691	4692	4695	4693	4694
b1	NULL	1344	2A4A	VAL	177	B	-116.47	177.02	-176.16	6757	6758	6761	6759	6760
b1	NULL	1345	2A6T	VAL	114	A	-128.54	162.79	180	1777	1778	1781	1779	1780
b1	NULL	1346	2A6Z	VAL	77	A	-130.83	158.46	167.36	1109	1110	1113	1111	1112
b1	NULL	1347	2A7T	VAL	40	A	-132.86	160.86	179.48	549	550	553	551	552
b1	NULL	1348	2A7T	VAL	45	A	-121.04	166.69	-178.2	623	624	627	625	626
b1	NULL	1349	2A7T	VAL	40	B	-141.77	161.8	179.82	1449	1450	1453	1451	1452
b1	NULL	1350	2A7T	VAL	45	B	-127.25	170.59	-179.57	1523	1524	1527	1525	1526
b1	NULL	1351	2ADO	VAL	1900	A	-139.5	172.96	177.5	125	126	129	127	128
b1	NULL	1352	2ADO	VAL	2038	A	-139.7	162.86	-179.26	2270	2271	2274	2272	2273
b1	NULL	1353	2ADO	VAL	1900	B	-136.57	170.28	175.93	3148	3149	3152	3150	3151
b1	NULL	1354	2ADO	VAL	2038	B	-138.92	163.8	-180	5293	5294	5297	5295	5296
b1	NULL	1355	2AE1	VAL	60	A	-130.68	-176.74	179.19	869	870	873	871	872
b1	NULL	1356	2AEH	VAL	270	A	-149.39	177.32	178.13	3957	3958	3961	3959	3960
b1	NULL	1357	2AEH	VAL	95	B	-122.03	160.52	178.86	6356	6357	6360	6358	6359
b1	NULL	1358	2AHD	VAL	86	A	-152.83	-174.76	178.32	1359	1360	1363	1361	1362
b1	NULL	1359	2AHD	VAL	125	A	-137.14	160.59	-177.86	1987	1988	1991	1989	1990
b1	NULL	1360	2AHD	VAL	286	B	-153.01	-174.76	178.37	3967	3968	3971	3969	3970
b1	NULL	1361	2AHD	VAL	325	B	-136.56	161.09	-177.97	4595	4596	4599	4597	4598
b1	NULL	1362	2AHD	VAL	86	C	-153.14	-174.64	178.66	6575	6576	6579	6577	6578
b1	NULL	1363	2AHD	VAL	125	C	-136.01	161.15	-177.64	7203	7204	7207	7205	7206
b1	NULL	1364	2AHD	VAL	286	D	-152.63	-174.57	178.42	9183	9184	9187	9185	9186
b1	NULL	1365	2AHD	VAL	325	D	-137.09	160.91	-177.73	9811	9812	9815	9813	9814
b1	NULL	1366	2AHE	VAL	23	A	-123.4	162.1	174.3	124	125	128	126	127
b1	NULL	1367	2AHF	VAL	27	A	-148.87	163.61	175.74	420	421	424	422	423
b1	NULL	1368	2AHF	VAL	269	A	-110.05	167.98	179.85	4215	4216	4219	4217	4218
b1	NULL	1369	2AHF	VAL	27	B	-146.24	163.53	175.83	6292	6293	6296	6294	6295
b1	NULL	1370	2AHN	VAL	13	A	-127.52	164.7	179.24	189	190	193	191	192
b1	NULL	1371	2AJG	VAL	261	A	-117.49	156.64	176.37	507	508	511	509	510
b1	NULL	1372	2AJG	VAL	245	B	-128.01	165.26	176.36	3007	3008	3011	3009	3010
b1	NULL	1373	2AJG	VAL	261	B	-122.12	160.32	175.05	3255	3256	3259	3257	3258
b1	NULL	1374	2AL6	VAL	270	A	-146.79	179.38	176.5	3974	3975	3978	3976	3977
b1	NULL	1375	2AL6	VAL	270	B	-146.18	-171.51	177.3	9465	9466	9469	9467	9468
b1	NULL	1376	2ALR	VAL	5	A	-119.33	164.48	179.53	45	46	49	47	48
b1	NULL	1377	2ALR	VAL	181	A	-121.66	155.68	175.78	2800	2801	2804	2802	2803
b1	NULL	1378	2ALR	VAL	184	A	-142.57	177.55	177.13	2852	2853	2856	2854	2855
b1	NULL	1379	2AR7	VAL	157	A	-131.6	161.62	165.79	2377	2378	2381	2379	2380
b1	NULL	1380	2AR7	VAL	157	B	-131.96	155.79	163.58	5813	5814	5817	5815	5816
b1	NULL	1381	2AWG	VAL	125	A	-131.39	155.67	163.16	565	566	569	567	568
b1	NULL	1382	2AWG	VAL	152	A	-135.21	170.2	177.48	974	975	978	976	977
b1	NULL	1383	2AWU	VAL	402	A	-134.95	157.71	166.97	1284	1285	1288	1286	1287
b1	NULL	1384	2AWU	VAL	382	B	-115.83	162.91	-177.75	2358	2359	2362	2360	2361
b1	NULL	1385	2B1L	VAL	71	A	-148.63	155.87	176.64	226	227	230	228	229
b1	NULL	1386	2B2A	VAL	47	A	-134.62	165	-179.91	588	589	592	590	591
b1	NULL	1387	2B2A	VAL	47	B	-133.63	165.52	179.25	3258	3259	3262	3260	3261
b1	NULL	1388	2B2A	VAL	47	C	-134.7	164.18	-179.73	5779	5780	5783	5781	5782
b1	NULL	1389	2B3O	VAL	23	A	-143.96	178.89	178.38	345	346	349	347	348
b1	NULL	1390	2B3O	VAL	422	A	-141.15	164.48	179.75	6298	6299	6302	6300	6301
b1	NULL	1391	2B49	VAL	764	A	-128.32	162.17	174.5	1884	1885	1888	1886	1887
b1	NULL	1392	2B49	VAL	814	A	-134.59	159.77	178.24	2639	2640	2643	2641	2642
b1	NULL	1393	2B78	VAL	36	A	-136.77	170.28	177.81	581	582	585	583	584
b1	NULL	1394	2B78	VAL	67	A	-140.76	163.75	178.85	1075	1076	1079	1077	1078
b1	NULL	1395	2B78	VAL	119	A	-116.48	156.51	-179.87	1914	1915	1918	1916	1917
b1	NULL	1396	2B78	VAL	185	A	-129.06	168.67	-179.67	2913	2914	2917	2915	2916
b1	NULL	1397	2BCE	VAL	16	A	-130.57	157.57	179.42	210	211	214	212	213
b1	NULL	1398	2BCE	VAL	136	A	-138.35	159.54	176.9	1971	1972	1975	1973	1974
b1	NULL	1399	2BCE	VAL	145	A	-121.68	171.36	179.74	2131	2132	2135	2133	2134
b1	NULL	1400	2BCE	VAL	222	A	-134.52	161.82	-178.7	3256	3257	3260	3258	3259
b1	NULL	1401	2BCE	VAL	288	A	-139.82	176.88	-179.89	4277	4278	4281	4279	4280
b1	NULL	1402	2BCE	VAL	290	A	-137.45	157.18	177.59	4307	4308	4311	4309	4310
b1	NULL	1403	2BEA	VAL	49	A	-138.48	171.26	177.02	612	613	616	614	615
b1	NULL	1404	2BEA	VAL	78	A	-134.42	159.83	177.21	1075	1076	1079	1077	1078
b1	NULL	1405	2BEA	VAL	164	A	-145.08	168.64	177.6	2375	2376	2379	2377	2378
b1	NULL	1406	2BEA	VAL	49	B	-133.28	175.75	178.87	3229	3230	3233	3231	3232
b1	NULL	1407	2BEA	VAL	78	B	-128.25	164.08	176.61	3692	3693	3696	3694	3695
b1	NULL	1408	2BEA	VAL	164	B	-147.26	171.88	179.6	4992	4993	4996	4994	4995
b1	NULL	1409	2BEN	VAL	193	A	-137.03	162.35	178.18	2495	2496	2499	2497	2498
b1	NULL	1410	2BEN	VAL	193	B	-130.53	163.19	178.36	5049	5050	5053	5051	5052
b1	NULL	1411	2BF2	VAL	13	A	-114.15	156.33	-179.29	174	175	178	176	177
b1	NULL	1412	2BF5	VAL	13	A	-140.42	158.09	176.53	31	32	35	33	34
b1	NULL	1413	2BF5	VAL	13	B	-132.95	158.49	177.66	1475	1476	1479	1477	1478
b1	NULL	1414	2BFH	VAL	63	A	-140.45	162.71	175.97	718	719	722	720	721
b1	NULL	1415	2BGT	VAL	54	A	-127.26	157.7	177.07	850	851	854	852	853
b1	NULL	1416	2BGT	VAL	65	A	-121.78	164.8	-178.83	1031	1032	1035	1033	1034
b1	NULL	1417	2BIT	VAL	6	X	-124.88	163.7	179.56	57	58	61	59	60
b1	NULL	1418	2BJQ	VAL	64	A	-119.24	168.63	170.45	939	940	943	941	942
b1	NULL	1419	2BJQ	VAL	164	A	-129.93	170.37	-173.04	2488	2489	2492	2490	2491
b1	NULL	1420	2BJQ	VAL	263	A	-132.01	157.86	174.99	4020	4021	4024	4022	4023
b1	NULL	1421	2BK8	VAL	18	A	-137.91	166.08	175.24	235	236	239	237	238
b1	NULL	1422	2BMF	VAL	362	A	-121.9	159.98	-179.7	2874	2875	2878	2876	2877
b1	NULL	1423	2BMF	VAL	461	A	-136.09	-168.34	-179.98	4446	4447	4450	4448	4449
b1	NULL	1424	2BMF	VAL	461	B	-119.4	-170.34	-179.28	11523	11524	11527	11525	11526
b1	NULL	1425	2BMF	VAL	516	B	-129.38	162.72	179.97	12381	12382	12385	12383	12384
b1	NULL	1426	2BQG	VAL	74	A	-145.25	172.72	-179.23	1146	1147	1150	1148	1149
b1	NULL	1427	2BQH	VAL	74	A	-125.67	165.88	-179.73	1146	1147	1150	1148	1149
b1	NULL	1428	2BQI	VAL	74	A	-131.08	157.5	179.84	1146	1147	1150	1148	1149
b1	NULL	1429	2BQK	VAL	74	A	-141.29	156.77	-180	1146	1147	1150	1148	1149
b1	NULL	1430	2BV1	VAL	60	B	-142.41	158.04	171.83	2070	2071	2074	2072	2073
b1	NULL	1431	2BVV	VAL	168	A	-142.4	157.25	172.99	2517	2518	2521	2519	2520
b1	NULL	1432	2BVZ	VAL	65	A	-137.29	158.68	176.25	1084	1085	1088	1086	1087
b1	NULL	1433	2BXJ	VAL	65	A	-138.59	163.02	175.67	1075	1076	1079	1077	1078
b1	NULL	1434	2BXJ	VAL	65	B	-134.08	161.99	176.18	2703	2704	2707	2705	2706
b1	NULL	1435	2BYG	VAL	256	A	-111.09	161.25	170.35	1040	1041	1044	1042	1043
b1	NULL	1436	2BZX	VAL	55	A	-137.2	169.98	178.32	859	860	863	861	862
b1	NULL	1437	2C0F	VAL	244	A	-130.6	162.7	-175.15	3174	3175	3178	3176	3177
b1	NULL	1438	2C0F	VAL	119	B	-122.81	158.68	-169.4	4642	4643	4646	4644	4645
b1	NULL	1439	2C0Y	VAL	235	A	-147.38	162.14	177.19	3541	3542	3545	3543	3544
b1	NULL	1440	2C0Y	VAL	237	A	-136.23	162.72	177.71	3564	3565	3568	3566	3567
b1	NULL	1441	2C0Y	VAL	265	A	-136.27	-178.8	-177.18	3997	3998	4001	3999	4000
b1	NULL	1442	2C24	VAL	175	A	-125.53	164.36	174.29	2512	2513	2516	2514	2515
b1	NULL	1443	2C24	VAL	175	B	-123.69	160.76	173.42	5240	5241	5244	5242	5243
b1	NULL	1444	2C6U	VAL	159	A	-117.39	177.93	-171.96	982	983	986	984	985
b1	NULL	1445	2CBE	VAL	31	A	-135.58	165.96	172.94	450	451	454	452	453
b1	NULL	1446	2CBE	VAL	78	A	-132.29	160.94	176.24	1165	1166	1169	1167	1168
b1	NULL	1447	2CBE	VAL	218	A	-127.38	156.94	178.69	3342	3343	3346	3344	3345
b1	NULL	1448	2CBE	VAL	242	A	-143.58	155.06	179.65	3726	3727	3730	3728	3729
b1	NULL	1449	2CI3	VAL	17	A	-138.29	166.17	179.66	151	152	155	153	154
b1	NULL	1450	2CI4	VAL	17	A	-135.21	168.88	-179.59	141	142	145	143	144
b1	NULL	1451	2CPL	VAL	6	A	-118.1	158.4	-179.89	61	62	65	63	64
b1	NULL	1452	2CVF	VAL	21	A	-120.76	159.9	179.75	270	271	274	272	273
b1	NULL	1453	2CVF	VAL	111	A	-120.59	171.47	-178.59	1676	1677	1680	1678	1679
b1	NULL	1454	2CVF	VAL	149	A	-127.38	160.2	177.22	2303	2304	2307	2305	2306
b1	NULL	1455	2CX5	VAL	106	A	-138.75	174.03	177.99	1569	1570	1573	1571	1572
b1	NULL	1456	2CX5	VAL	126	A	-134.81	165.69	-179.58	1868	1869	1872	1870	1871
b1	NULL	1457	2CX5	VAL	25	B	-124.73	160.47	179.13	2707	2708	2711	2709	2710
b1	NULL	1458	2CX5	VAL	106	B	-139.33	176.33	177.97	3919	3920	3923	3921	3922
b1	NULL	1459	2CX5	VAL	126	B	-140.05	165.77	-179.24	4218	4219	4222	4220	4221
b1	NULL	1460	2CX5	VAL	25	C	-121.54	157.67	-179.6	5057	5058	5061	5059	5060
b1	NULL	1461	2CX5	VAL	106	C	-143.35	170.17	179.24	6269	6270	6273	6271	6272
b1	NULL	1462	2CX5	VAL	126	C	-134.01	162.67	-178.88	6568	6569	6572	6570	6571
b1	NULL	1463	2CX5	VAL	106	D	-145.27	169.99	178.95	8619	8620	8623	8621	8622
b1	NULL	1464	2CX5	VAL	126	D	-130.72	163.57	-178.99	8918	8919	8922	8920	8921
b1	NULL	1465	2CXC	VAL	42	A	-120.09	167.54	-178.83	585	586	589	587	588
b1	NULL	1466	2CY1	VAL	42	A	-118.84	169.55	-179.68	585	586	589	587	588
b1	NULL	1467	2CY1	VAL	89	A	-125.18	158.25	177.1	1322	1323	1326	1324	1325
b1	NULL	1468	2CY1	VAL	109	A	-123.38	170.29	179.87	1666	1667	1670	1668	1669
b1	NULL	1469	2CYG	VAL	159	A	-118.13	160.3	170.66	2003	2004	2007	2005	2006
b1	NULL	1470	2CZW	VAL	95	A	-117.08	172.58	-178.62	1390	1391	1394	1392	1393
b1	NULL	1471	2D0A	VAL	99	A	-147.8	157.14	178.07	1424	1425	1428	1426	1427
b1	NULL	1472	2D42	VAL	94	A	-152.02	155.61	179.35	1422	1423	1426	1424	1425
b1	NULL	1473	2D5D	VAL	93	A	-128.86	169.82	178.05	253	254	257	255	256
b1	NULL	1474	2D5D	VAL	99	A	-125.44	155.57	-179.27	352	353	356	354	355
b1	NULL	1475	2D5D	VAL	130	A	-138.17	162.85	178.8	854	855	858	856	857
b1	NULL	1476	2D5D	VAL	136	A	-127.99	158.48	179.24	939	940	943	941	942
b1	NULL	1477	2D5D	VAL	93	B	-131.58	167.83	178.66	1343	1344	1347	1345	1346
b1	NULL	1478	2D5D	VAL	130	B	-135.2	168.35	179.54	1944	1945	1948	1946	1947
b1	NULL	1479	2D5J	VAL	27	A	-147.9	166.3	175.71	420	421	424	422	423
b1	NULL	1480	2D5J	VAL	269	A	-116.58	164.94	179.93	4213	4214	4217	4215	4216
b1	NULL	1481	2D5J	VAL	27	B	-145.34	165.25	175.86	6290	6291	6294	6292	6293
b1	NULL	1482	2D7J	VAL	73	A	-129.77	165.65	177.54	1134	1135	1138	1136	1137
b1	NULL	1483	2D7U	VAL	7	A	-138.42	162.28	179.84	96	97	100	98	99
b1	NULL	1484	2D7U	VAL	193	A	-143.4	178.92	179.64	2683	2684	2687	2685	2686
b1	NULL	1485	2D7U	VAL	260	A	-115.61	155.44	179.63	3696	3697	3700	3698	3699
b1	NULL	1486	2DBI	VAL	256	A	-121.04	157.35	176.99	3666	3667	3670	3668	3669
b1	NULL	1487	2DBI	VAL	278	A	-142.33	159.78	175.25	4010	4011	4014	4012	4013
b1	NULL	1488	2DE0	VAL	558	X	-130.27	165.96	-176.56	7144	7145	7148	7146	7147
b1	NULL	1489	2DEP	VAL	357	A	-137.51	164.53	179.35	5055	5056	5059	5057	5058
b1	NULL	1490	2DEP	VAL	357	B	-139.11	162.36	178.97	10517	10518	10521	10519	10520
b1	NULL	1491	2DFE	VAL	23	A	-121.05	156.05	-179.34	314	315	318	316	317
b1	NULL	1492	2DFF	VAL	25	A	-121.13	164.08	-178.23	346	347	350	348	349
b1	NULL	1493	2DFH	VAL	109	A	-152.51	155.79	179.97	1674	1675	1678	1676	1677
b1	NULL	1494	2DKA	VAL	135	A	-134.69	156.22	179.59	1888	1889	1892	1890	1891
b1	NULL	1495	2DKA	VAL	468	A	-128.04	162.18	179.38	7007	7008	7011	7009	7010
b1	NULL	1496	2DKA	VAL	520	A	-124.82	155.13	178.93	7539	7540	7543	7541	7542
b1	NULL	1497	2DLA	VAL	33	C	-125.52	165.08	178.81	7784	7785	7788	7786	7787
b1	NULL	1498	2DLA	VAL	112	C	-138.88	166.94	-179	9109	9110	9113	9111	9112
b1	NULL	1499	2DLI	VAL	24	A	-130.96	155.47	178.66	313	314	317	315	316
b1	NULL	1500	2DPS	VAL	66	A	-146.65	168.4	179.7	981	982	985	983	984
b1	NULL	1501	2DPS	VAL	66	B	-145.29	160.26	-179.43	4573	4574	4577	4575	4576
b1	NULL	1502	2DQX	VAL	50	A	-134.84	164.92	-179.87	694	695	698	696	697
b1	NULL	1503	2DUK	VAL	29	A	-119.97	161.26	176.46	466	467	470	468	469
b1	NULL	1504	2DUK	VAL	65	A	-132.23	173.3	-179.42	975	976	979	977	978
b1	NULL	1505	2DUK	VAL	65	B	-134.1	171.13	177.12	3199	3200	3203	3201	3202
b1	NULL	1506	2DWY	VAL	564	B	-127.29	165.11	173.63	2896	2897	2900	2898	2899
b1	NULL	1507	2DWY	VAL	564	D	-127.25	155.22	176.35	6985	6986	6989	6987	6988
b1	NULL	1508	2DWY	VAL	587	D	-117.34	158.15	176.12	7351	7352	7355	7353	7354
b1	NULL	1509	2DZP	VAL	163	A	-127.01	-175.5	179.47	2573	2574	2577	2575	2576
b1	NULL	1510	2DZP	VAL	163	B	-124.22	164.37	-179.91	6426	6427	6430	6428	6429
b1	NULL	1511	2DZS	VAL	163	A	-120.92	162.87	179.67	2566	2567	2570	2568	2569
b1	NULL	1512	2DZS	VAL	163	B	-121.17	162.44	-179.96	6412	6413	6416	6414	6415
b1	NULL	1513	2DZT	VAL	163	A	-123.14	164.93	178.84	2569	2570	2573	2571	2572
b1	NULL	1514	2DZT	VAL	163	B	-122.85	163.88	-179.49	6418	6419	6422	6420	6421
b1	NULL	1515	2DZU	VAL	163	A	-125.71	169.99	179.86	2573	2574	2577	2575	2576
b1	NULL	1516	2DZU	VAL	163	B	-123.93	169.41	-179.91	6426	6427	6430	6428	6429
b1	NULL	1517	2DZV	VAL	163	A	-125.36	166.53	179.24	2569	2570	2573	2571	2572
b1	NULL	1518	2DZV	VAL	163	B	-123.82	166.45	-179.62	6418	6419	6422	6420	6421
b1	NULL	1519	2DZW	VAL	163	A	-115.27	168.23	-179.5	2571	2572	2575	2573	2574
b1	NULL	1520	2DZW	VAL	163	B	-115.41	168.76	-179.45	6417	6418	6421	6419	6420
b1	NULL	1521	2DZX	VAL	163	A	-130.66	164.4	179.21	2561	2562	2565	2563	2564
b1	NULL	1522	2DZX	VAL	163	B	-130.69	162.96	179.27	6402	6403	6406	6404	6405
b1	NULL	1523	2000000000	VAL	163	A	-126.4	160.43	179.17	2566	2567	2570	2568	2569
b1	NULL	1524	2000000000	VAL	163	B	-127.09	159.17	179.61	6412	6413	6416	6414	6415
b1	NULL	1525	2E0J	VAL	116	A	-134.07	160.08	-179.55	1783	1784	1787	1785	1786
b1	NULL	1526	2E0J	VAL	63	B	-131.78	161.02	171.11	2939	2940	2943	2941	2942
b1	NULL	1527	2E0J	VAL	116	B	-131.05	162.88	-178.55	3735	3736	3739	3737	3738
b1	NULL	1528	2E0Q	VAL	125	A	-139.11	167.18	178.76	1343	1344	1347	1345	1346
b1	NULL	1529	2E3H	VAL	218	A	-141.68	163.5	162.33	121	122	125	123	124
b1	NULL	1530	2E3I	VAL	64	A	-134.3	162.27	178.43	133	134	137	135	136
b1	NULL	1531	2E3M	VAL	386	A	-110.69	-179.98	178.07	394	395	398	396	397
b1	NULL	1532	2E3M	VAL	427	A	-138.18	161.2	177.52	1027	1028	1031	1029	1030
b1	NULL	1533	2E3M	VAL	507	A	-133.07	165.36	169.48	2330	2331	2334	2332	2333
b1	NULL	1534	2E3S	VAL	427	A	-132.29	159.3	174.67	990	991	994	992	993
b1	NULL	1535	2E3S	VAL	507	A	-134.15	166.51	171.81	2229	2230	2233	2231	2232
b1	NULL	1536	2E3U	VAL	38	A	-134.21	179.11	176.07	93	94	97	95	96
b1	NULL	1537	2E3Z	VAL	318	A	-134.28	164.27	177.7	4942	4943	4946	4944	4945
b1	NULL	1538	2E3Z	VAL	318	B	-135.27	164.23	177.85	12176	12177	12180	12178	12179
b1	NULL	1539	2EC5	VAL	1069	A	-132.32	171.68	172.77	7817	7818	7821	7819	7820
b1	NULL	1540	2EC5	VAL	1087	A	-126.25	157.54	166.3	8079	8080	8083	8081	8082
b1	NULL	1541	2EC5	VAL	1069	B	-142.59	169.68	170.82	19019	19020	19023	19021	19022
b1	NULL	1542	2EC5	VAL	1087	B	-133.61	156.29	174.08	19281	19282	19285	19283	19284
b1	NULL	1543	2EGU	VAL	5	A	-134.21	168.71	-179.66	68	69	72	70	71
b1	NULL	1544	2EIF	VAL	10	A	-138.38	167.09	177.18	127	128	131	129	130
b1	NULL	1545	2EKC	VAL	179	A	-119.76	157.65	-179.73	2889	2890	2893	2891	2892
b1	NULL	1546	2EKC	VAL	215	B	-112.43	157.97	179.97	7453	7454	7457	7455	7456
b1	NULL	1547	2ELA	VAL	504	A	-140.82	162.2	179.24	144	145	148	146	147
b1	NULL	1548	2ELA	VAL	512	A	-134.12	172.66	178.67	273	274	277	275	276
b1	NULL	1549	2ELA	VAL	504	B	-140.34	162.51	178.79	2172	2173	2176	2174	2175
b1	NULL	1550	2ELA	VAL	512	B	-137.54	160.34	177.87	2301	2302	2305	2303	2304
b1	NULL	1551	2ENG	VAL	24	A	-129.8	163.36	176.36	348	349	352	350	351
b1	NULL	1552	2ENG	VAL	187	A	-134.91	162.51	172.23	2608	2609	2612	2610	2611
b1	NULL	1553	2ERF	VAL	31	A	-136.38	178.71	176.7	354	355	358	356	357
b1	NULL	1554	2ES3	VAL	31	A	-129.3	177.72	176.45	354	355	358	356	357
b1	NULL	1555	2ES3	VAL	31	B	-131.97	175.29	175.76	3577	3578	3581	3579	3580
b1	NULL	1556	2ET6	VAL	535	A	-131.75	163.68	177.63	7870	7871	7874	7872	7873
b1	NULL	1557	2ETA	VAL	132	A	-129.64	164.94	173.41	902	903	906	904	905
b1	NULL	1558	2ETA	VAL	132	B	-127.89	156.88	171.79	4606	4607	4610	4608	4609
b1	NULL	1559	2EVB	VAL	93	A	-132.86	173.19	179.59	313	314	317	315	316
b1	NULL	1560	2EVB	VAL	99	A	-129.19	158.37	-179.85	412	413	416	414	415
b1	NULL	1561	2EVB	VAL	130	A	-129.39	161.4	178.89	914	915	918	916	917
b1	NULL	1562	2EVB	VAL	136	A	-121.54	164.3	179.85	999	1000	1003	1001	1002
b1	NULL	1563	2EX0	VAL	195	A	-143.61	158.27	176.75	2786	2787	2790	2788	2789
b1	NULL	1564	2EXE	VAL	335	A	-135.42	173.5	-176.71	1703	1704	1707	1705	1706
b1	NULL	1565	2EXO	VAL	227	A	-135.73	156.99	179.52	3372	3373	3376	3374	3375
b1	NULL	1566	2F1N	VAL	7	A	-127.38	168.84	177.32	125	126	129	127	128
b1	NULL	1567	2F1N	VAL	82	A	-131.94	162.48	177.89	1236	1237	1240	1238	1239
b1	NULL	1568	2F1S	VAL	149	A	-138.95	157.5	176.99	2238	2239	2242	2240	2241
b1	NULL	1569	2F23	VAL	102	A	-144.85	161.1	176.4	1564	1565	1568	1566	1567
b1	NULL	1570	2F23	VAL	105	A	-135.82	173.83	178.31	1613	1614	1617	1615	1616
b1	NULL	1571	2F23	VAL	102	B	-134.29	159.62	176.85	3951	3952	3955	3953	3954
b1	NULL	1572	2F23	VAL	105	B	-129.57	170.7	178.28	4000	4001	4004	4002	4003
b1	NULL	1573	2F51	VAL	83	A	-133.24	163.88	178.68	1226	1227	1230	1228	1229
b1	NULL	1574	2F51	VAL	83	B	-138.13	160.9	178.74	2920	2921	2924	2922	2923
b1	NULL	1575	2F68	VAL	133	X	-129.31	162.32	177.85	1580	1581	1584	1582	1583
b1	NULL	1576	2F82	VAL	189	A	-135.22	157.5	175.87	2775	2776	2779	2777	2778
b1	NULL	1577	2FBO	VAL	22	J	-133.75	155.24	178.39	280	281	284	282	283
b1	NULL	1578	2FBO	VAL	148	J	-135.76	158.81	179.77	2165	2166	2169	2167	2168
b1	NULL	1579	2FC3	VAL	94	A	-136.68	175.9	-178.11	1455	1456	1459	1457	1458
b1	NULL	1580	2FCB	VAL	21	A	-131.6	176.63	179.63	252	253	256	254	255
b1	NULL	1581	2FCB	VAL	121	A	-127.38	158.63	179.04	1805	1806	1809	1807	1808
b1	NULL	1582	2FCF	VAL	1167	A	-134.24	159.2	170.84	329	330	333	331	332
b1	NULL	1583	2FH7	VAL	1560	A	-117.58	164.72	179.4	3102	3103	3106	3104	3105
b1	NULL	1584	2FH7	VAL	1677	A	-127.93	169.6	-177.36	4925	4926	4929	4927	4928
b1	NULL	1585	2FH7	VAL	1849	A	-133.57	157.84	178.87	7593	7594	7597	7595	7596
b1	NULL	1586	2FH7	VAL	1905	A	-132	156.82	177.59	8426	8427	8430	8428	8429
b1	NULL	1587	2FIA	VAL	76	A	-136.91	162.46	-176.1	1229	1230	1233	1231	1232
b1	NULL	1588	2FIA	VAL	76	B	-126.75	156.91	-178.21	3840	3841	3844	3842	3843
b1	NULL	1589	2FJ8	VAL	88	A	-116.9	158.08	178.08	1247	1248	1251	1249	1250
b1	NULL	1590	2FJI	VAL	570	1	-132.35	174.42	179.81	2479	2480	2483	2481	2482
b1	NULL	1591	2FJI	VAL	570	2	-144.32	172.65	-179.97	8760	8761	8764	8762	8763
b1	NULL	1592	2FK7	VAL	139	A	-139.49	165.26	-177.63	1831	1832	1835	1833	1834
b1	NULL	1593	2FK7	VAL	179	A	-135.9	161.72	175.09	2392	2393	2396	2394	2395
b1	NULL	1594	2FK9	VAL	20	A	-140.61	157.09	170.79	333	334	337	335	336
b1	NULL	1595	2FN9	VAL	275	A	-133.33	173.72	-171.07	4203	4204	4207	4205	4206
b1	NULL	1596	2FN9	VAL	275	B	-138.19	166.6	-178.45	8509	8510	8513	8511	8512
b1	NULL	1597	2FNE	VAL	1974	A	-128.6	166.04	175.89	295	296	299	297	298
b1	NULL	1598	2FNE	VAL	1974	B	-132.13	169.36	179.73	1732	1733	1736	1734	1735
b1	NULL	1599	2FNE	VAL	1974	C	-131.24	163.57	176.57	3216	3217	3220	3218	3219
b1	NULL	1600	2FOK	VAL	130	A	-144.46	158.84	179.59	1867	1868	1871	1869	1870
b1	NULL	1601	2FOK	VAL	240	A	-141.77	161.22	177.79	3540	3541	3544	3542	3543
b1	NULL	1602	2FOK	VAL	240	B	-142.93	177.75	178.71	12410	12411	12414	12412	12413
b1	NULL	1603	2FP3	VAL	288	A	-132.17	160.27	-179.43	2082	2083	2086	2084	2085
b1	NULL	1604	2FY2	VAL	36	A	-139.32	166.94	179.8	449	450	453	451	452
b1	NULL	1605	2FY2	VAL	186	A	-126.74	158.19	178.57	2583	2584	2587	2585	2586
b1	NULL	1606	2FY2	VAL	433	A	-146.78	159.94	178.2	6483	6484	6487	6485	6486
b1	NULL	1607	2FY2	VAL	449	A	-149.4	-178.92	173.83	6745	6746	6749	6747	6748
b1	NULL	1608	2G4F	VAL	230	B	-132.3	159.45	166.92	7922	7923	7926	7924	7925
b1	NULL	1609	2G4F	VAL	232	B	-132.67	155.7	-176.43	7950	7951	7954	7952	7953
b1	NULL	1610	2G5D	VAL	64	A	-130.5	164.09	171.22	312	313	316	314	315
b1	NULL	1611	2G5D	VAL	182	A	-119.51	-176.47	-177.09	2034	2035	2038	2036	2037
b1	NULL	1612	2G7K	VAL	241	A	-135.86	179.77	179.33	3627	3628	3631	3629	3630
b1	NULL	1613	2G7K	VAL	359	A	-124.76	163.26	179.07	5463	5464	5467	5465	5466
b1	NULL	1614	2G7K	VAL	359	B	-110.07	160.67	178.4	11827	11828	11831	11829	11830
b1	NULL	1615	2G8Q	VAL	63	A	-134.19	157.14	174.43	943	944	947	945	946
b1	NULL	1616	2G8Q	VAL	116	A	-134.74	161.46	-179.71	1724	1725	1728	1726	1727
b1	NULL	1617	2G8Q	VAL	63	B	-140.52	159.6	173.16	2782	2783	2786	2784	2785
b1	NULL	1618	2G8Q	VAL	116	B	-135.88	165.77	178.56	3563	3564	3567	3565	3566
b1	NULL	1619	2GAE	VAL	44	A	-118.66	159.71	177.02	329	330	333	331	332
b1	NULL	1620	2GAE	VAL	278	A	-126.29	167.83	168.57	3940	3941	3944	3942	3943
b1	NULL	1621	2GAE	VAL	318	A	-141.83	168.88	176.9	4555	4556	4559	4557	4558
b1	NULL	1622	2GAI	VAL	11	A	-128.19	174.09	179.2	81	82	85	83	84
b1	NULL	1623	2GAI	VAL	11	B	-126	170.18	178.56	9594	9595	9598	9596	9597
b1	NULL	1624	2GAI	VAL	276	B	-123.15	155.87	179.37	13950	13951	13954	13952	13953
b1	NULL	1625	2GAJ	VAL	11	A	-124.95	171.65	177.23	81	82	85	83	84
b1	NULL	1626	2GAJ	VAL	11	B	-124.53	167.78	179.61	9594	9595	9598	9596	9597
b1	NULL	1627	2GAJ	VAL	207	B	-138.99	156.4	-178.6	12822	12823	12826	12824	12825
b1	NULL	1628	2GAS	VAL	88	A	-126.34	178.25	-179.65	1193	1194	1197	1195	1196
b1	NULL	1629	2GAS	VAL	134	A	-111.91	164.37	179.28	1922	1923	1926	1924	1925
b1	NULL	1630	2GAS	VAL	88	B	-131.83	176.84	-179.93	6028	6029	6032	6030	6031
b1	NULL	1631	2GBJ	VAL	25	A	-141.32	164.03	164.63	327	328	331	329	330
b1	NULL	1632	2GBJ	VAL	25	B	-140.63	169.12	170.28	1556	1557	1560	1558	1559
b1	NULL	1633	2GBK	VAL	24	A	-129.61	173.65	172.56	385	386	389	387	388
b1	NULL	1634	2GBK	VAL	77	A	-136.77	158.87	179.74	1229	1230	1233	1231	1232
b1	NULL	1635	2GBK	VAL	24	B	-136.83	175.21	172.51	1715	1716	1719	1717	1718
b1	NULL	1636	2GBK	VAL	77	B	-132	172.05	-179.38	2559	2560	2563	2561	2562
b1	NULL	1637	2GBK	VAL	24	C	-131.4	-179.4	170.04	3045	3046	3049	3047	3048
b1	NULL	1638	2GBK	VAL	77	C	-130.13	164.95	175.64	3889	3890	3893	3891	3892
b1	NULL	1639	2GBK	VAL	24	D	-136.42	177.44	175.34	4382	4383	4386	4384	4385
b1	NULL	1640	2GBK	VAL	77	D	-132.38	155.93	179.34	5226	5227	5230	5228	5229
b1	NULL	1641	2GBN	VAL	17	A	-138.21	160.42	170.19	271	272	275	273	274
b1	NULL	1642	2GBN	VAL	78	A	-126.68	161.49	-176.77	1171	1172	1175	1173	1174
b1	NULL	1643	2GCB	VAL	118	A	-136.73	166.58	178.27	1826	1827	1830	1828	1829
b1	NULL	1644	2GCB	VAL	365	A	-123.3	167.39	179.7	5509	5510	5513	5511	5512
b1	NULL	1645	2GCJ	VAL	371	A	-123.13	173.67	173.41	2240	2241	2244	2242	2243
b1	NULL	1646	2GCJ	VAL	371	C	-136.33	160.88	170.4	9809	9810	9813	9811	9812
b1	NULL	1647	2GCJ	VAL	371	D	-123.91	168.44	171.92	13570	13571	13574	13572	13573
b1	NULL	1648	2GEE	VAL	143	A	-117.29	168.49	-179.24	853	854	857	855	856
b1	NULL	1649	2GG4	VAL	314	A	-140.47	172.71	177.12	4573	4574	4577	4575	4576
b1	NULL	1650	2GHB	VAL	336	B	-125.53	156.92	-178.44	10939	10940	10943	10941	10942
b1	NULL	1651	2GKV	VAL	48	E	-138.74	167.38	175.36	257	258	261	259	260
b1	NULL	1652	2GKV	VAL	136	E	-135.68	158.18	174.28	1342	1343	1346	1344	1345
b1	NULL	1653	2GKV	VAL	239	E	-114.6	163.61	178.02	2475	2476	2479	2477	2478
b1	NULL	1654	2GMF	VAL	42	A	-136.28	156.62	176.93	596	597	600	598	599
b1	NULL	1655	2GMF	VAL	42	B	-134.31	176.55	178.96	2511	2512	2515	2513	2514
b1	NULL	1656	2GPR	VAL	56	A	-150.12	179.6	176.38	776	777	780	778	779
b1	NULL	1657	2GPR	VAL	100	A	-132.86	164.54	177.53	1433	1434	1437	1435	1436
b1	NULL	1658	2GPR	VAL	106	A	-126.05	160.75	175.82	1524	1525	1528	1526	1527
b1	NULL	1659	2GPR	VAL	113	A	-154.77	168.57	176.06	1624	1625	1628	1626	1627
b1	NULL	1660	2GPR	VAL	124	A	-122.27	166.56	179.91	1804	1805	1808	1806	1807
b1	NULL	1661	2GPR	VAL	149	A	-135.63	166.84	175.97	2191	2192	2195	2193	2194
b1	NULL	1662	2GRK	VAL	163	A	-147.78	-178.81	-179.92	2295	2296	2299	2297	2298
b1	NULL	1663	2GRK	VAL	200	A	-132.93	172.01	-178.56	2878	2879	2882	2880	2881
b1	NULL	1664	2GRV	VAL	254	A	-138.29	163.06	170.71	3483	3484	3487	3485	3486
b1	NULL	1665	2GRV	VAL	359	A	-131.68	169.09	172.37	5055	5056	5059	5057	5058
b1	NULL	1666	2GRV	VAL	440	A	-130.18	159.38	178.09	6053	6054	6057	6055	6056
b1	NULL	1667	2GRV	VAL	147	B	-125.78	168.77	176.52	9509	9510	9513	9511	9512
b1	NULL	1668	2GRV	VAL	254	B	-130.24	161.68	169.64	11146	11147	11150	11148	11149
b1	NULL	1669	2GRV	VAL	359	B	-130.25	155.34	173.81	12718	12719	12722	12720	12721
b1	NULL	1670	2GRV	VAL	383	B	-132.34	157.82	170.6	12842	12843	12846	12844	12845
b1	NULL	1671	2GRV	VAL	147	C	-131.38	155.64	177.28	17063	17064	17067	17065	17066
b1	NULL	1672	2GRV	VAL	254	C	-137.61	163.97	171.8	18700	18701	18704	18702	18703
b1	NULL	1673	2GRV	VAL	359	C	-133.35	170.55	176.03	20272	20273	20276	20274	20275
b1	NULL	1674	2GRV	VAL	440	C	-128.01	159.78	179.21	21226	21227	21230	21228	21229
[truncated: 51,827 more rows]

## Sheet: b) VALmS (membrane proteins)
Chess Square	Parse	Map ID	pdb ID	residue	name	chain	phi	psi	omega	atno: N	atno: CA	atno: CB	atno: C	atno: O
a1	NULL	1	3fh6	VAL	813	X	-159.85	161.45	175.66	12806	12807	12810	12808	12809
a1	NULL	2	4ev6	VAL	640	X	-159.08	167.39	179.74	10655	10656	10659	10657	10658
a1	NULL	3	4p6v	VAL	1430	X	-172.19	164.71	163.36	21890	21891	21894	21892	21893
a1	NULL	4	5a63	VAL	191	X	-165.28	167.55	178.51	2917	2918	2921	2919	2920
a1	NULL	5	5l8r	VAL	2780	K	-164.7	164.21	-161.44	43254	43255	43258	43256	43257
a1	NULL	6	5t3r	VAL	615	A	-156.59	155.49	-165.23	9565	9566	9569	9567	9568
a1	NULL	7	6h3i	VAL	1193	A	-168.91	171.62	177.41	18357	18358	18361	18359	18360
a2	NULL	1	3rfu	VAL	426	X	-155.74	-148.85	160.58	6498	6499	6502	6500	6501
a5	NULL	1	6h3i	VAL	952	A	-169.65	18.58	179.94	14675	14676	14679	14677	14678
a6	NULL	1	4q35	VAL	75	X	-170.85	22.5	-159.12	1076	1077	1080	1078	1079
a7	NULL	1	5mrw	VAL	876	B	-161.47	100.62	-170.69	13193	13194	13197	13195	13196
a8	NULL	1	1dxr	VAL	381	X	-170.29	132.32	168.76	5891	5892	5895	5893	5894
a8	NULL	2	1fft	VAL	85	X	-169.87	141.79	-168.45	1206	1207	1210	1208	1209
a8	NULL	3	1kqf	VAL	3933	X	-161.99	136.83	175.5	58700	58701	58704	58702	58703
a8	NULL	4	1p49	VAL	355	X	-158.67	152.15	171.51	5472	5473	5476	5474	5475
a8	NULL	5	1p49	VAL	459	X	-156.08	135.81	169.12	7116	7117	7120	7118	7119
a8	NULL	6	1pp9	VAL	1922	X	-161.14	148.03	-179.3	29816	29817	29820	29818	29819
a8	NULL	7	2xok	VAL	832	X	-164.3	136.29	167.57	12747	12748	12751	12749	12750
a8	NULL	8	3b8e	VAL	664	X	-165.27	110.89	168.95	10203	10204	10207	10205	10206
a8	NULL	9	3fh6	VAL	835	X	-156.22	138.28	170.64	13156	13157	13160	13158	13159
a8	NULL	10	3org	VAL	481	X	-169.29	152.63	-0.14	7492	7493	7496	7494	7495
a8	NULL	11	3org	VAL	1015	X	-161.69	154.54	8.05	15833	15834	15837	15835	15836
a8	NULL	12	3wdo	VAL	392	X	-157.33	138.32	-179.9	6002	6003	6006	6004	6005
a8	NULL	13	4ev6	VAL	1067	X	-162.02	152.56	171.38	17793	17794	17797	17795	17796
a8	NULL	14	4p02	VAL	612	X	-155.9	128.43	176.49	9728	9729	9732	9730	9731
a8	NULL	15	4ysx	VAL	606	X	-163.88	136.35	171.99	9321	9322	9325	9323	9324
a8	NULL	16	5c58	VAL	671	A	-160.72	130.9	172.76	10221	10222	10225	10223	10224
a8	NULL	17	5fq6	VAL	166	A	-155.13	142.37	176.56	2459	2460	2463	2461	2462
a8	NULL	18	5gko	VAL	353	B	-159.55	145.82	-160.37	5319	5320	5323	5321	5322
a8	NULL	19	5gmy	VAL	770	B	-165.37	138.55	173.12	12270	12271	12274	12272	12273
a8	NULL	20	5t0o	VAL	562	A	-160.3	151.31	170.47	8720	8721	8724	8722	8723
a8	NULL	21	5y79	VAL	520	B	-160.4	116.66	177.27	8308	8309	8312	8310	8311
a8	NULL	22	6cxh	VAL	27	A	-155.98	149.41	-179.22	439	440	443	441	442
a8	NULL	23	6hum	VAL	1855	A	-164.77	153.48	-179.22	29118	29119	29122	29120	29121
b1	NULL	1	1eys	VAL	223	X	-127.31	170.32	174.26	3274	3275	3278	3276	3277
b1	NULL	2	1kf6	VAL	39	X	-120.14	165.04	165.9	487	488	491	489	490
b1	NULL	3	1kf6	VAL	312	X	-130.98	161.41	162.65	4563	4564	4567	4565	4566
b1	NULL	4	1kf6	VAL	313	X	-112.58	163.82	-177.79	4579	4580	4583	4581	4582
b1	NULL	5	1kqf	VAL	976	X	-135.45	155.46	166.27	14626	14627	14630	14628	14629
b1	NULL	6	1kqf	VAL	2462	X	-133.13	156.51	165.67	36774	36775	36778	36776	36777
b1	NULL	7	1kqf	VAL	2531	X	-128.94	157.83	175.03	37720	37721	37724	37722	37723
b1	NULL	8	1m56	VAL	788	X	-119.63	169.9	172.16	12305	12306	12309	12307	12308
b1	NULL	9	1pp9	VAL	686	X	-124.52	155.14	167.01	10469	10470	10473	10471	10472
b1	NULL	10	1pp9	VAL	2699	X	-120.51	155.44	166.19	41727	41728	41731	41729	41730
b1	NULL	11	1pw4	VAL	266	X	-123.75	157.96	-173.65	4231	4232	4235	4233	4234
b1	NULL	12	1q90	VAL	987	X	-121.33	160.89	171.01	15213	15214	15217	15215	15216
b1	NULL	13	1zoy	VAL	313	X	-127.88	171.81	-177.46	4649	4650	4653	4651	4652
b1	NULL	14	1zoy	VAL	477	X	-127.89	159.21	178.85	7133	7134	7137	7135	7136
b1	NULL	15	2dyr	VAL	726	X	-124.48	161.07	171.93	11390	11391	11394	11392	11393
b1	NULL	16	2dyr	VAL	1022	X	-121.82	156.84	167.03	16109	16110	16113	16111	16112
b1	NULL	17	2dyr	VAL	2501	X	-121.18	155.4	173.02	39401	39402	39405	39403	39404
b1	NULL	18	2dyr	VAL	2797	X	-119.77	158.93	168.16	44120	44121	44124	44122	44123
b1	NULL	19	2h88	VAL	312	X	-117.7	-174.67	177.23	4640	4641	4644	4642	4643
b1	NULL	20	2jln	VAL	287	X	-131.66	158.87	174.75	4398	4399	4402	4400	4401
b1	NULL	21	2qts	VAL	40	X	-125.7	168.7	169.36	661	662	665	663	664
b1	NULL	22	2qts	VAL	457	X	-127.87	164.2	167.86	7235	7236	7239	7237	7238
b1	NULL	23	2qts	VAL	754	X	-122.92	155.65	-174.51	11874	11875	11878	11876	11877
b1	NULL	24	2qts	VAL	879	X	-127.09	171.41	169.35	13889	13890	13893	13891	13892
b1	NULL	25	2qts	VAL	1176	X	-121.2	155.76	-173.9	18528	18529	18532	18530	18531
b1	NULL	26	2rdd	VAL	322	X	-118.83	155.93	-176.34	4843	4844	4847	4845	4846
b1	NULL	27	2rdd	VAL	1227	X	-132.83	170.04	-180	18810	18811	18814	18812	18813
b1	NULL	28	2rdd	VAL	1377	X	-118.37	155.43	-176.56	21096	21097	21100	21098	21099
b1	NULL	29	2rdd	VAL	2282	X	-137.22	163	-178.8	35064	35065	35068	35066	35067
b1	NULL	30	2rdd	VAL	2432	X	-120.35	157.13	-175.34	37350	37351	37354	37352	37353
b1	NULL	31	2xok	VAL	85	X	-118.27	156.55	172	1259	1260	1263	1261	1262
b1	NULL	32	2xok	VAL	560	X	-121.55	156.61	176	8561	8562	8565	8563	8564
b1	NULL	33	2xok	VAL	569	X	-120.83	157.29	169.07	8690	8691	8694	8692	8693
b1	NULL	34	2xok	VAL	1907	X	-129.21	172.35	172.38	29247	29248	29251	29249	29250
b1	NULL	35	2xok	VAL	2003	X	-131	171.12	-179.46	30660	30661	30664	30662	30663
b1	NULL	36	2xok	VAL	2376	X	-136.89	169.73	175.11	36395	36396	36399	36397	36398
b1	NULL	37	2xok	VAL	2473	X	-127.61	167.54	178.7	37822	37823	37826	37824	37825
b1	NULL	38	2xok	VAL	2846	X	-128.26	175.32	174.76	43557	43558	43561	43559	43560
b1	NULL	39	2yev	VAL	922	X	-116.65	163.57	175.52	14741	14742	14745	14743	14744
b1	NULL	40	2zw3	VAL	765	X	-110.25	160.83	175.59	12540	12541	12544	12542	12543
b1	NULL	41	2zw3	VAL	1167	X	-110.59	159.27	174.7	19126	19127	19130	19128	19129
b1	NULL	42	2zw3	VAL	2373	X	-113.09	157.91	177.22	38884	38885	38888	38886	38887
b1	NULL	43	2zxe	VAL	155	X	-128.5	155.8	174.58	2413	2414	2417	2415	2416
b1	NULL	44	3a7k	VAL	616	X	-128.23	155.88	172.93	9397	9398	9401	9399	9400
b1	NULL	45	3b8e	VAL	407	X	-153.54	-172.38	179.47	6232	6233	6236	6234	6235
b1	NULL	46	3cx5	VAL	163	X	-120.82	174.48	177.2	2436	2437	2440	2438	2439
b1	NULL	47	3cx5	VAL	2114	X	-116.8	171.16	177.7	33024	33025	33028	33026	33027
b1	NULL	48	3cxh	VAL	163	X	-117.62	168.53	176.99	2437	2438	2441	2439	2440
b1	NULL	49	3cxh	VAL	1096	X	-115.67	157.07	178.11	17135	17136	17139	17137	17138
b1	NULL	50	3cxh	VAL	1493	X	-112.75	155.12	177.66	23290	23291	23294	23292	23293
b1	NULL	51	3cxh	VAL	2109	X	-117.83	173.31	177.22	32942	32943	32946	32944	32945
b1	NULL	52	3fh6	VAL	825	X	-117.73	170.81	174.47	12989	12990	12993	12991	12992
b1	NULL	53	3fh6	VAL	839	X	-116.26	-171.97	-177.27	13229	13230	13233	13231	13232
b1	NULL	54	3fh6	VAL	1184	X	-150.61	168.92	170.59	18617	18618	18621	18619	18620
b1	NULL	55	3fh6	VAL	1196	X	-134.29	156.79	-177.5	18800	18801	18804	18802	18803
b1	NULL	56	3fh6	VAL	1268	X	-123.88	158.15	-168.23	19940	19941	19944	19942	19943
b1	NULL	57	3h90	VAL	2	X	-121.91	-168.41	-167.99	22	23	26	24	25
b1	NULL	58	3hd6	VAL	196	X	-111.18	162.59	-176.27	3177	3178	3181	3179	3180
b1	NULL	59	3ne5	VAL	277	X	-119.84	157.53	173.45	4314	4315	4318	4316	4317
b1	NULL	60	3ne5	VAL	599	X	-129.01	156.66	174.5	9286	9287	9290	9288	9289
b1	NULL	61	3ne5	VAL	927	X	-124.77	158.91	173.08	14306	14307	14310	14308	14309
b1	NULL	62	3ne5	VAL	2601	X	-121.85	159.49	171.96	40331	40332	40335	40333	40334
b1	NULL	63	3ne5	VAL	4275	X	-125.04	155.97	168.38	66355	66356	66359	66357	66358
b1	NULL	64	3puw	VAL	1776	X	-118.01	160.36	-176.75	27704	27705	27708	27706	27707
b1	NULL	65	3qak	VAL	153	X	-127.88	162.51	168.21	2281	2282	2285	2283	2284
b1	NULL	66	3rfu	VAL	166	X	-128.76	158.87	173.53	2629	2630	2633	2631	2632
b1	NULL	67	3rfz	VAL	179	A	-123.61	159.15	169.39	2637	2638	2641	2639	2640
b1	NULL	68	3rfz	VAL	1075	A	-110.9	157.29	170.88	16052	16053	16056	16054	16055
b1	NULL	69	3rfz	VAL	1232	A	-121.58	179.87	-177.92	18564	18565	18568	18566	18567
b1	NULL	70	3rfz	VAL	1256	A	-113.32	157.62	177.97	18930	18931	18934	18932	18933
b1	NULL	71	3rgb	VAL	1566	X	-112.24	155.72	-178.94	24750	24751	24754	24752	24753
b1	NULL	72	3rko	VAL	70	X	-124.71	-168.08	-178.74	1060	1061	1064	1062	1063
b1	NULL	73	3s8g	VAL	605	X	-130.8	159.64	172.74	9663	9664	9667	9665	9666
b1	NULL	74	3s8g	VAL	664	X	-118.06	171.45	176.1	10552	10553	10556	10554	10555
b1	NULL	75	3t9n	VAL	123	X	-119.63	163.08	169.17	2015	2016	2019	2017	2018
b1	NULL	76	3t9n	VAL	389	X	-112.59	164.09	166.56	6333	6334	6337	6335	6336
b1	NULL	77	3t9n	VAL	653	X	-121.94	162.47	167.84	10612	10613	10616	10614	10615
b1	NULL	78	3t9n	VAL	917	X	-121.68	162.1	167.36	14891	14892	14895	14893	14894
b1	NULL	79	3t9n	VAL	1182	X	-121.2	164.03	169	19185	19186	19189	19187	19188
b1	NULL	80	3t9n	VAL	1446	X	-127.52	162.84	169.87	23464	23465	23468	23466	23467
b1	NULL	81	3t9n	VAL	1710	X	-122.91	161.41	167.72	27743	27744	27747	27745	27746
b1	NULL	82	3v8x	VAL	236	X	-130.55	164.08	172.79	3486	3487	3490	3488	3489
b1	NULL	83	3v8x	VAL	608	X	-122.13	166.47	172.52	9260	9261	9264	9262	9263
b1	NULL	84	3v8x	VAL	951	X	-129.27	155.14	169.58	14648	14649	14652	14650	14651
b1	NULL	85	3v8x	VAL	1055	X	-131.83	-175.8	169.2	16161	16162	16165	16163	16164
b1	NULL	86	3v8x	VAL	1279	X	-123.44	157.82	175.57	19602	19603	19606	19604	19605
b1	NULL	87	3v8x	VAL	1282	X	-124.89	158.05	172.07	19644	19645	19648	19646	19647
b1	NULL	88	3v8x	VAL	1383	X	-136.62	-171.73	-177.19	21165	21166	21169	21167	21168
b1	NULL	89	4dbl	VAL	1170	X	-116.1	179.73	174.15	18034	18035	18038	18036	18037
b1	NULL	90	4dji	VAL	461	X	-136.03	-169.37	170.42	7112	7113	7116	7114	7115
b1	NULL	91	4epa	VAL	221	X	-112.93	168.22	175.61	3221	3222	3225	3223	3224
b1	NULL	92	4epa	VAL	617	X	-124.73	157.07	174.2	9300	9301	9304	9302	9303
b1	NULL	93	4ev6	VAL	1261	X	-123.03	155.55	172.63	21053	21054	21057	21055	21056
b1	NULL	94	4ev6	VAL	1271	X	-137.96	-167.63	179.65	21198	21199	21202	21200	21201
b1	NULL	95	4gd3	VAL	338	X	-134.75	155.46	168.12	5082	5083	5086	5084	5085
b1	NULL	96	4gd3	VAL	1219	X	-132.28	155.97	166.6	18528	18529	18532	18530	18531
b1	NULL	97	4h13	VAL	411	X	-116.76	162.47	169.89	6510	6511	6514	6512	6513
b1	NULL	98	4h13	VAL	1371	X	-115.52	161.23	170.36	21449	21450	21453	21451	21452
b1	NULL	99	4h1w	VAL	502	X	-132.41	177.51	-170.47	7767	7768	7771	7769	7770
b1	NULL	100	4il3	VAL	327	X	-124.79	-171.31	-160.05	5350	5351	5354	5352	5353
b1	NULL	101	4knf	VAL	1071	X	-113.34	170.07	179.85	16384	16385	16388	16386	16387
b1	NULL	102	4mnd	VAL	354	X	-154.6	175.43	163.41	5570	5571	5574	5572	5573
b1	NULL	103	4mnd	VAL	531	X	-112.6	155.58	175.55	8438	8439	8442	8440	8441
b1	NULL	104	4mnd	VAL	762	X	-150.44	168.75	168.14	12067	12068	12071	12069	12070
b1	NULL	105	4mt0	VAL	842	X	-135.47	158.07	172.91	12905	12906	12909	12907	12908
b1	NULL	106	4mt0	VAL	1287	X	-128.23	155.09	169.83	19704	19705	19708	19706	19707
b1	NULL	107	4mt4	VAL	199	X	-115.96	157.2	176.19	3079	3080	3083	3081	3082
b1	NULL	108	4mt4	VAL	671	X	-123.19	157.37	173.28	10497	10498	10501	10499	10500
b1	NULL	109	4mt4	VAL	1144	X	-128.14	158.44	178.6	17939	17940	17943	17941	17942
b1	NULL	110	4n4r	VAL	178	X	-117.2	159.96	-179.33	2844	2845	2848	2846	2847
b1	NULL	111	4ogq	VAL	727	X	-118.56	158.19	170.55	11192	11193	11196	11194	11195
b1	NULL	112	4ogq	VAL	1676	X	-120.15	155.91	171.67	25743	25744	25747	25745	25746
b1	NULL	113	4oh3	VAL	795	X	-136.18	164.51	174.4	12293	12294	12297	12295	12296
b1	NULL	114	4p00	VAL	202	X	-118.64	163.86	-175.6	3196	3197	3200	3198	3199
b1	NULL	115	4p02	VAL	202	X	-120.13	156.6	-175.5	3196	3197	3200	3198	3199
b1	NULL	116	4p02	VAL	603	X	-135.85	163.07	163.4	9570	9571	9574	9572	9573
b1	NULL	117	4p02	VAL	1224	X	-121.61	159.22	174.59	18962	18963	18966	18964	18965
b1	NULL	118	4p6v	VAL	29	X	-124.36	156.99	173.61	439	440	443	441	442
b1	NULL	119	4p6v	VAL	72	X	-132.48	164	164.82	1125	1126	1129	1127	1128
b1	NULL	120	4p6v	VAL	278	X	-120.11	155.02	172.89	4280	4281	4284	4282	4283
b1	NULL	121	4p6v	VAL	1245	X	-128.05	162.6	-154.98	19060	19061	19064	19062	19063
b1	NULL	122	4tqu	VAL	524	X	-128.16	158.79	171.2	8512	8513	8516	8514	8515
b1	NULL	123	4tqu	VAL	897	X	-115.13	178.7	177	14309	14310	14313	14311	14312
b1	NULL	124	4u1w	VAL	309	X	-126.72	164.24	179.21	4827	4828	4831	4829	4830
b1	NULL	125	4u1w	VAL	363	X	-110.81	159.74	175.99	5689	5690	5693	5691	5692
b1	NULL	126	4u1w	VAL	1059	X	-130.99	177.63	179.06	16620	16621	16624	16622	16623
b1	NULL	127	4u1w	VAL	1348	X	-127.67	156.06	-177.96	21221	21222	21225	21223	21224
b1	NULL	128	4u1w	VAL	1811	X	-122.66	161.16	175.35	28455	28456	28459	28457	28458
b1	NULL	129	4u1w	VAL	1868	X	-116.45	167.47	175.62	29358	29359	29362	29360	29361
b1	NULL	130	4u1w	VAL	2547	X	-125.84	162.66	177.8	40021	40022	40025	40023	40024
b1	NULL	131	4u1w	VAL	2843	X	-110.24	163.31	-179.36	44716	44717	44720	44718	44719
b1	NULL	132	4y7k	VAL	136	X	-116.31	156.91	178.79	2203	2204	2207	2205	2206
b1	NULL	133	4y7k	VAL	386	X	-118.68	158.37	176.62	6198	6199	6202	6200	6201
b1	NULL	134	4y7k	VAL	1111	X	-118.7	156.58	179.23	17828	17829	17832	17830	17831
b1	NULL	135	4ysx	VAL	308	X	-114.62	160.62	-177.35	4612	4613	4616	4614	4615
b1	NULL	136	4ysx	VAL	353	X	-124.08	155.3	177.81	5325	5326	5329	5327	5328
b1	NULL	137	4zgv	VAL	550	A	-112.86	158.28	165.89	8410	8411	8414	8412	8413
b1	NULL	138	4zwj	VAL	360	X	-134.13	157.04	170.02	5691	5692	5695	5693	5694
b1	NULL	139	4zyo	VAL	135	X	-125.16	157.45	169.9	2199	2200	2203	2201	2202
b1	NULL	140	5ah3	VAL	1105	A	-118.08	156.24	-167.35	16694	16695	16698	16696	16697
b1	NULL	141	5b58	VAL	863	A	-125.29	155.84	171.96	12724	12725	12728	12726	12727
b1	NULL	142	5b58	VAL	916	A	-151.6	171.42	-170.03	13484	13485	13488	13486	13487
b1	NULL	143	5b58	VAL	1169	A	-137.67	167.13	-174.05	17289	17290	17293	17291	17292
b1	NULL	144	5c58	VAL	519	A	-127.75	155.16	174.27	7894	7895	7898	7896	7897
b1	NULL	145	5c6p	VAL	355	X	-123.53	167.26	-167.42	5464	5465	5468	5466	5467
b1	NULL	146	5c78	VAL	449	X	-141.16	173.19	171.66	7454	7455	7458	7456	7457
b1	NULL	147	5c78	VAL	1013	X	-129.05	171.85	171.73	16753	16754	16757	16755	16756
b1	NULL	148	5cfy	VAL	112	A	-141.24	163.11	-175.24	1768	1769	1772	1770	1771
b1	NULL	149	5cfy	VAL	523	B	-131.05	-167.36	-179.86	8025	8026	8029	8027	8028
b1	NULL	150	5cfy	VAL	934	C	-136.49	157.86	172.9	14282	14283	14286	14284	14285
b1	NULL	151	5d0q	VAL	372	A	-135.37	163.04	171.37	5812	5813	5816	5814	5815
b1	NULL	152	5d3m	VAL	98	A	-125.52	163.79	162.68	1458	1459	1462	1460	1461
b1	NULL	153	5d3m	VAL	318	A	-119.84	163.52	155.97	4868	4869	4872	4870	4871
b1	NULL	154	5doq	VAL	167	A	-114.65	-175.85	172.32	2677	2678	2681	2679	2680
b1	NULL	155	5f15	VAL	27	A	-112.06	156.58	-176.93	422	423	426	424	425
b1	NULL	156	5f15	VAL	531	A	-116.56	158.59	167.51	8336	8337	8340	8338	8339
b1	NULL	157	5fp1	VAL	535	A	-128.9	155.1	-179.02	8052	8053	8056	8054	8055
b1	NULL	158	5fq6	VAL	683	A	-121.07	158.96	173.75	10209	10210	10213	10211	10212
b1	NULL	159	5fq6	VAL	809	A	-137.48	160.31	176.15	12098	12099	12102	12100	12101
b1	NULL	160	5fq6	VAL	1047	A	-117.83	155.97	168.56	15884	15885	15888	15886	15887
b1	NULL	161	5fq6	VAL	1269	A	-128.73	167.56	-172.77	19254	19255	19258	19256	19257
b1	NULL	162	5fq6	VAL	1301	A	-127.6	166.49	170.42	19762	19763	19766	19764	19765
b1	NULL	163	5fq6	VAL	1313	A	-121.67	157.17	178.32	19950	19951	19954	19952	19953
b1	NULL	164	5fq6	VAL	1444	A	-117.05	156.72	170.72	21946	21947	21950	21948	21949
b1	NULL	165	5fq6	VAL	2050	A	-126.4	156.23	178.38	31049	31050	31053	31051	31052
b1	NULL	166	5fq6	VAL	2793	A	-124.98	155.42	174.64	42355	42356	42359	42357	42358
b1	NULL	167	5fq6	VAL	2853	A	-139.03	160.79	-170.25	43246	43247	43250	43248	43249
b1	NULL	168	5fq6	VAL	2885	A	-127.37	165.71	168.59	43754	43755	43758	43756	43757
b1	NULL	169	5fq6	VAL	3093	A	-128.67	160.36	-173.67	46930	46931	46934	46932	46933
b1	NULL	170	5fr8	VAL	515	A	-128.82	-170.97	175.54	7845	7846	7849	7847	7848
b1	NULL	171	5gko	VAL	373	B	-129.25	159.11	169.62	5620	5621	5624	5622	5623
b1	NULL	172	5gko	VAL	1023	D	-113.85	158.86	160.35	15460	15461	15464	15462	15463
b1	NULL	173	5gmy	VAL	692	B	-126.71	159.55	179.15	11031	11032	11035	11033	11034
b1	NULL	174	5h3o	VAL	60	A	-119.06	162.42	173.88	969	970	973	971	972
b1	NULL	175	5h3o	VAL	570	B	-110.45	159.96	-168.16	9431	9432	9435	9433	9434
b1	NULL	176	5h3o	VAL	1080	C	-131.2	164.25	177.05	17893	17894	17897	17895	17896
b1	NULL	177	5h3o	VAL	1590	D	-110.96	159.99	172.46	26356	26357	26360	26358	26359
b1	NULL	178	5j4i	VAL	750	A	-114.8	166.15	171.42	11243	11244	11247	11245	11246
b1	NULL	179	5jsi	VAL	243	A	-110.45	163.87	175.27	3756	3757	3760	3758	3759
b1	NULL	180	5khn	VAL	173	A	-137.71	169.7	179.29	2600	2601	2604	2602	2603
b1	NULL	181	5ksd	VAL	143	A	-117.76	-178.65	178.84	2217	2218	2221	2219	2220
b1	NULL	182	5ksd	VAL	185	A	-122.77	156.09	-164.41	2845	2846	2849	2847	2848
b1	NULL	183	5mrw	VAL	681	B	-110.39	158.32	173.84	10350	10351	10354	10352	10353
b1	NULL	184	5n6m	VAL	315	B	-121.24	-179.5	177.98	4829	4830	4833	4831	4832
b1	NULL	185	5nmi	VAL	686	B	-135.7	159.85	162.83	10483	10484	10487	10485	10486
b1	NULL	186	5nmi	VAL	1308	D	-131.37	158.55	-174.37	20070	20071	20074	20072	20073
b1	NULL	187	5nmi	VAL	2281	L	-120.26	155.15	-176.95	35378	35379	35382	35380	35381
b1	NULL	188	5oqt	VAL	346	A	-124.94	155.1	169.64	5309	5310	5313	5311	5312
b1	NULL	189	5osa	VAL	315	B	-154.68	155.67	172.1	5076	5077	5080	5078	5079
b1	NULL	190	5osa	VAL	628	C	-113.29	162.48	166.87	10132	10133	10136	10134	10135
b1	NULL	191	5osa	VAL	941	D	-119.5	155.62	171.87	15188	15189	15192	15190	15191
b1	NULL	192	5osa	VAL	1254	E	-118.02	159.82	177.05	20244	20245	20248	20246	20247
b1	NULL	193	5osa	VAL	1310	E	-135.15	157.6	-171.98	21122	21123	21126	21124	21125
b1	NULL	194	5t0o	VAL	2189	C	-125.89	158.88	-179.32	33923	33924	33927	33925	33926
b1	NULL	195	5t3r	VAL	383	A	-120.34	-175.27	171.74	5947	5948	5951	5949	5950
b1	NULL	196	5t3r	VAL	574	A	-117.8	173.53	177.48	8967	8968	8971	8969	8970
b1	NULL	197	5tgz	VAL	251	A	-114.43	170.85	178.53	3968	3969	3972	3970	3971
b1	NULL	198	5tgz	VAL	298	A	-121.63	156.89	166.8	4657	4658	4661	4659	4660
b1	NULL	199	5tj6	VAL	504	C	-117.73	157.68	-159.68	8129	8130	8133	8131	8132
b1	NULL	200	5u70	VAL	269	B	-135.62	161.39	167.01	4542	4543	4546	4544	4545
b1	NULL	201	5u70	VAL	2073	J	-149.08	159.27	-171.97	33968	33969	33972	33970	33971
b1	NULL	202	5u70	VAL	2975	N	-127.3	167.4	171.82	48680	48681	48684	48682	48683
b1	NULL	203	5uja	VAL	419	C	-120.56	177.94	-171.23	6753	6754	6757	6755	6756
b1	NULL	204	5v7p	VAL	196	A	-125.95	161.68	-172.86	3115	3116	3119	3117	3118
b1	NULL	205	5v7p	VAL	285	B	-112.04	159.46	174.3	4550	4551	4554	4552	4553
b1	NULL	206	5v8k	VAL	6	A	-137.28	163.86	167.5	82	83	86	84	85
b1	NULL	207	5vbl	VAL	129	C	-135.17	-162.44	-176.38	2081	2082	2085	2083	2084
b1	NULL	208	5xez	VAL	31	A	-118	165.89	163.12	499	500	503	501	502
b1	NULL	209	5xpd	VAL	255	A	-126.98	157.95	165.71	4068	4069	4072	4070	4071
b1	NULL	210	5ylv	VAL	149	A	-129.46	166.21	166.54	2273	2274	2277	2275	2276
b1	NULL	211	5ylv	VAL	154	A	-132.56	162.44	178.42	2343	2344	2347	2345	2346
b1	NULL	212	5ylv	VAL	176	A	-134.99	160.86	169.9	2680	2681	2684	2682	2683
b1	NULL	213	5ylv	VAL	1215	A	-124.15	165.98	169.92	18913	18914	18917	18915	18916
b1	NULL	214	5z96	VAL	137	A	-138.41	163.31	175.85	2189	2190	2193	2191	2192
b1	NULL	215	6a90	VAL	1376	A	-134.58	155.27	166.13	22472	22473	22476	22474	22475
b1	NULL	216	6bd4	VAL	111	A	-128.48	155.43	179.71	1749	1750	1753	1751	1752
b1	NULL	217	6bhu	VAL	550	B	-124.96	158.81	-177.95	8780	8781	8784	8782	8783
b1	NULL	218	6bhu	VAL	682	C	-114.61	171.71	170.62	10878	10879	10882	10880	10881
b1	NULL	219	6bhu	VAL	1174	C	-129.96	155.1	-177.78	18703	18704	18707	18705	18706
b1	NULL	220	6bqr	VAL	2887	S	-115.82	156.03	-175.55	45817	45818	45821	45819	45820
b1	NULL	221	6bvg	VAL	112	A	-131.71	159	-170.58	1668	1669	1672	1670	1671
b1	NULL	222	6bvg	VAL	559	A	-135.1	159.8	170.74	8623	8624	8627	8625	8626
b1	NULL	223	6bw6	VAL	594	B	-138.07	-166.26	169.64	9512	9513	9516	9514	9515
b1	NULL	224	6bwj	VAL	61	A	-129.32	166.44	160.13	957	958	961	959	960
b1	NULL	225	6bwj	VAL	670	A	-127.22	157.15	165.11	10795	10796	10799	10797	10798
b1	NULL	226	6bwj	VAL	1288	A	-131.29	165.08	165.94	20773	20774	20777	20775	20776
b1	NULL	227	6bwj	VAL	1897	A	-135.12	159.77	166.73	30612	30613	30616	30614	30615
b1	NULL	228	6c08	VAL	170	A	-149.23	157.4	171.66	2758	2759	2762	2760	2761
b1	NULL	229	6c1r	VAL	227	A	-126.98	162.51	160.19	3546	3547	3550	3548	3549
b1	NULL	230	6c6l	VAL	2301	A	-122.51	157	173.2	34867	34868	34871	34869	34870
b1	NULL	231	6cjt	VAL	726	A	-141.55	160.84	176.71	11748	11749	11752	11750	11751
b1	NULL	232	6cxh	VAL	280	A	-125.79	161.3	174.78	4332	4333	4336	4334	4335
b1	NULL	233	6cxh	VAL	387	A	-131.97	158.5	-177.59	5927	5928	5931	5929	5930
b1	NULL	234	6cxh	VAL	1004	A	-134.17	163.67	171.5	15693	15694	15697	15695	15696
b1	NULL	235	6cxh	VAL	1054	A	-138.23	155.59	-178.32	16432	16433	16436	16434	16435
b1	NULL	236	6cxh	VAL	1111	A	-116.93	163.65	-178.65	17288	17289	17292	17290	17291
b1	NULL	237	6cxh	VAL	1728	A	-130.95	164.99	177.34	27054	27055	27058	27056	27057
b1	NULL	238	6cxh	VAL	1778	A	-122.46	157.81	167.64	27793	27794	27797	27795	27796
b1	NULL	239	6cxh	VAL	1835	A	-124.38	166.3	179.6	28649	28650	28653	28651	28652
b1	NULL	240	6d0j	VAL	836	A	-134.79	155.95	172.72	13025	13026	13029	13027	13028
b1	NULL	241	6d0j	VAL	926	A	-137.06	155.22	173.09	14341	14342	14345	14343	14344
b1	NULL	242	6ddf	VAL	325	A	-123.4	160.59	172.69	5176	5177	5180	5178	5179
b1	NULL	243	6dg7	VAL	44	A	-117.03	159.68	167.75	724	725	728	726	727
b1	NULL	244	6dg7	VAL	110	A	-131.93	160.52	173.34	1822	1823	1826	1824	1825
b1	NULL	245	6dg7	VAL	435	A	-113.96	164.13	165.54	7224	7225	7228	7226	7227
b1	NULL	246	6dg7	VAL	499	A	-140.23	157.97	169.06	8285	8286	8289	8287	8288
b1	NULL	247	6dg7	VAL	501	A	-127.11	161.01	176.38	8322	8323	8326	8324	8325
b1	NULL	248	6dg7	VAL	805	A	-139.09	155.46	167.44	13367	13368	13371	13369	13370
b1	NULL	249	6dg7	VAL	826	A	-130.78	161.79	165.25	13724	13725	13728	13726	13727
b1	NULL	250	6dg7	VAL	890	A	-130.52	160.29	169.54	14785	14786	14789	14787	14788
b1	NULL	251	6dg7	VAL	892	A	-130.83	158.8	173.62	14822	14823	14826	14824	14825
b1	NULL	252	6dg7	VAL	1217	A	-117.09	161.13	170.56	20224	20225	20228	20226	20227
b1	NULL	253	6dg7	VAL	1283	A	-123.42	156	172.3	21322	21323	21326	21324	21325
b1	NULL	254	6dg7	VAL	1587	A	-141.94	157.31	169.69	26367	26368	26371	26369	26370
b1	NULL	255	6dg7	VAL	1674	A	-134.09	159.6	174.09	27822	27823	27826	27824	27825
b1	NULL	256	6du8	VAL	620	A	-138.15	159.69	-169.3	9922	9923	9926	9924	9925
b1	NULL	257	6du8	VAL	1041	A	-137.67	162.29	-171.84	16744	16745	16748	16746	16747
b1	NULL	258	6du8	VAL	1462	A	-144.55	162.75	-167.03	23566	23567	23570	23568	23569
b1	NULL	259	6e3y	VAL	111	A	-110.45	163.94	179.23	1751	1752	1755	1753	1754
b1	NULL	260	6fkf	VAL	587	A	-140.07	167.07	-175.19	9044	9045	9048	9046	9047
b1	NULL	261	6fkf	VAL	681	A	-144.34	173.34	-174.34	10452	10453	10456	10454	10455
b1	NULL	262	6fkf	VAL	1077	A	-149.31	155.75	-165.91	16511	16512	16515	16513	16514
b1	NULL	263	6fkf	VAL	1538	A	-128.13	164.27	170.23	23691	23692	23695	23693	23694
b1	NULL	264	6fkf	VAL	1566	A	-144.7	170.71	-171.57	24086	24087	24090	24088	24089
b1	NULL	265	6fkf	VAL	1941	A	-130.05	167.36	167.68	29836	29837	29840	29838	29839
b1	NULL	266	6fkf	VAL	2143	A	-133.6	156.55	168.91	32870	32871	32874	32872	32873
b1	NULL	267	6fkf	VAL	2513	A	-131.71	157.69	-177.76	38673	38674	38677	38675	38676
b1	NULL	268	6fkf	VAL	3119	A	-114.21	155.56	-169.75	48044	48045	48048	48046	48047
b1	NULL	269	6fkf	VAL	3370	A	-132.31	168.38	171.55	51924	51925	51928	51926	51927
b1	NULL	270	6fkf	VAL	5086	A	-132.99	166.83	-177.23	77223	77224	77227	77225	77226
b1	NULL	271	6fok	VAL	496	A	-131.37	163.64	170.73	7549	7550	7553	7551	7552
b1	NULL	272	6gpx	VAL	146	A	-128.24	155.12	169.51	2349	2350	2353	2351	2352
b1	NULL	273	6gpx	VAL	226	A	-131.1	155.46	174.77	3616	3617	3620	3618	3619
b1	NULL	274	6gyn	VAL	427	A	-116.75	158.74	172.81	7063	7064	7067	7065	7066
b1	NULL	275	6h3i	VAL	187	A	-137.88	156.91	170.81	2975	2976	2979	2977	2978
b1	NULL	276	6h3i	VAL	194	A	-131.97	155.89	-175.12	3096	3097	3100	3098	3099
b1	NULL	277	6h3i	VAL	1321	A	-130.11	157.21	-178.36	20396	20397	20400	20398	20399
b1	NULL	278	6hum	VAL	1792	A	-123.41	155.76	165.29	28077	28078	28081	28079	28080
b1	NULL	279	6hum	VAL	3638	A	-142.21	157.89	169.03	57125	57126	57129	57127	57128
b1	NULL	280	6hum	VAL	3675	A	-138.74	164.23	179.93	57715	57716	57719	57717	57718
b1	NULL	281	6idf	VAL	191	A	-144.6	167.99	-162.63	2917	2918	2921	2919	2920
b1	NULL	282	6idf	VAL	891	A	-129.59	159.45	-179.87	14047	14048	14051	14049	14050
b1	NULL	283	6idf	VAL	1124	A	-137.9	157.52	178.14	17660	17661	17664	17662	17663
b1	NULL	284	6iyc	VAL	191	A	-137.77	-170.98	-132.06	2917	2918	2921	2919	2920
b1	NULL	285	6iyc	VAL	1123	A	-135.15	155.64	178.36	17645	17646	17649	17647	17648
b1	NULL	286	6mgv	VAL	528	A	-148.87	-176.78	-172.03	8627	8628	8631	8629	8630
b1	NULL	287	6mgv	VAL	1162	A	-146.62	175.87	-171.61	18942	18943	18946	18944	18945
b1	NULL	288	6msm	VAL	485	A	-143.83	175.2	167.72	7944	7945	7948	7946	7947
b1	NULL	289	6msm	VAL	1070	A	-128.16	159.06	171.25	17369	17370	17373	17371	17372
b1	NULL	290	6nbq	VAL	250	A	-143.02	157.31	164.02	4025	4026	4029	4027	4028
b1	NULL	291	6nbq	VAL	411	A	-116.36	156.32	-179.02	6569	6570	6573	6571	6572
b1	NULL	292	6nbq	VAL	688	A	-138.73	155.79	-173.1	10943	10944	10947	10945	10946
b1	NULL	293	6nbq	VAL	1282	A	-122.7	157.2	164.07	20330	20331	20334	20332	20333
b1	NULL	294	6nbq	VAL	1314	A	-134.2	165.52	-174.58	20831	20832	20835	20833	20834
b1	NULL	295	6nbq	VAL	1352	A	-138.98	166.59	159.14	21430	21431	21434	21432	21433
b1	NULL	296	6nt4	VAL	1285	A	-149.82	155.86	175.24	21055	21056	21059	21057	21058
b1	NULL	297	6o20	VAL	1311	A	-140.09	156.67	-178.04	20882	20883	20886	20884	20885
b1	NULL	298	6o20	VAL	1923	A	-141.05	160.34	168.11	30701	30702	30705	30703	30704
b1	NULL	299	6o20	VAL	2535	A	-135.1	155.12	176.75	40520	40521	40524	40522	40523
b1	NULL	300	6oeu	VAL	115	A	-123.99	155.75	-165.99	1837	1838	1841	1839	1840
b1	NULL	301	6oeu	VAL	272	A	-149.38	158.37	-178.67	4335	4336	4339	4337	4338
b1	NULL	302	6qp6	VAL	513	A	-137.62	172.2	-179.09	8415	8416	8419	8417	8418
b1	NULL	303	6qp6	VAL	1254	A	-145.09	156.58	-166.35	20623	20624	20627	20625	20626
b1	NULL	304	6r3q	VAL	98	A	-117.3	-160.46	179.38	1618	1619	1622	1620	1621
b1	NULL	305	6r3q	VAL	243	A	-114.9	165.88	172	3950	3951	3954	3952	3953
b1	NULL	306	6r3q	VAL	298	A	-126.85	157.61	172.14	4799	4800	4803	4801	4802
b2	NULL	1	3wkv	VAL	38	X	-115.94	-150.3	-161.52	650	651	654	652	653
b2	NULL	2	4ev6	VAL	326	X	-120.5	-144.23	-173.56	5408	5409	5412	5410	5411
b2	NULL	3	5gmy	VAL	341	B	-120.62	-156.72	-161.89	5447	5448	5451	5449	5450
b3	NULL	1	1jb0	VAL	606	X	-125.58	-71.83	-176.73	8916	8917	8920	8918	8919
b3	NULL	2	1rhz	VAL	243	X	-130.42	-104.67	-169.88	3833	3834	3837	3835	3836
b3	NULL	3	2qjy	VAL	463	X	-113.64	-73.11	-171.75	7365	7366	7369	7367	7368
b3	NULL	4	3cx5	VAL	1207	X	-118.01	-70.66	-171.74	18921	18922	18925	18923	18924
b3	NULL	5	3cx5	VAL	3158	X	-114	-73.54	-172.15	49510	49511	49514	49512	49513
b3	NULL	6	4kt0	VAL	605	A	-114.92	-73.11	-177.35	9369	9370	9373	9371	9372
b3	NULL	7	4m48	VAL	324	X	-122.2	-70.98	-172.14	5106	5107	5110	5108	5109
b3	NULL	8	4tqu	VAL	1064	X	-120.56	-70.75	176.13	16930	16931	16934	16932	16933
b3	NULL	9	4xk8	VAL	608	X	-110.79	-71.53	-174.98	9464	9465	9468	9466	9467
b3	NULL	10	4zwj	VAL	406	X	-114.59	-76.03	-170.93	6456	6457	6460	6458	6459
b3	NULL	11	5khn	VAL	668	C	-122.34	-90.34	-167.06	10071	10072	10075	10073	10074
b3	NULL	12	5khn	VAL	1054	D	-126.38	-75.55	-179.19	15922	15923	15926	15924	15925
b3	NULL	13	5l8r	VAL	1429	E	-121.13	-77.63	-172.98	22085	22086	22089	22087	22088
b3	NULL	14	5nmi	VAL	3317	O	-121.07	-71.2	176.54	51323	51324	51327	51325	51326
b3	NULL	15	5oc9	VAL	508	A	-112.07	-74.31	177.72	8422	8423	8426	8424	8425
b3	NULL	16	5oc9	VAL	1124	A	-112.41	-81.66	179.55	18598	18599	18602	18600	18601
b3	NULL	17	5osa	VAL	60	A	-124.44	-71.39	-173.03	938	939	942	940	941
b3	NULL	18	5osa	VAL	686	C	-130.93	-78.26	173.49	11050	11051	11054	11052	11053
b3	NULL	19	5u6o	VAL	1709	H	-115	-77.16	-177.31	28059	28060	28063	28061	28062
b3	NULL	20	5z1w	VAL	245	A	-137.61	-70.44	-170.03	3863	3864	3867	3865	3866
b3	NULL	21	5z1w	VAL	1103	A	-136.77	-76.6	-170.3	17699	17700	17703	17701	17702
b3	NULL	22	5zx5	VAL	1864	A	-144.31	-84.72	-148.49	30452	30453	30456	30454	30455
b3	NULL	23	5zx5	VAL	2678	A	-138.21	-94.63	-149.3	43877	43878	43881	43879	43880
b3	NULL	24	6bhu	VAL	562	B	-114.11	-78.12	-172.98	8965	8966	8969	8967	8968
b3	NULL	25	6nbq	VAL	3006	A	-136.04	-71.87	-176.42	47346	47347	47350	47348	47349
b4	NULL	1	1eys	VAL	59	X	-114.47	-54.7	179.05	839	840	843	841	842
b4	NULL	2	1eys	VAL	1025	X	-117.53	-40.18	171.19	15212	15213	15216	15214	15215
b4	NULL	3	1fft	VAL	791	X	-142.68	-42.95	-176.96	11619	11620	11623	11621	11622
b4	NULL	4	1jb0	VAL	936	X	-112.57	-63.49	-173.02	13756	13757	13760	13758	13759
b4	NULL	5	1kf6	VAL	594	X	-116.44	-57.63	-175.36	8762	8763	8766	8764	8765
b4	NULL	6	1kqf	VAL	122	X	-110.24	-32.68	178.08	1833	1834	1837	1835	1836
b4	NULL	7	1kqf	VAL	4344	X	-117.08	-31.07	-167.11	64695	64696	64699	64697	64698
b4	NULL	8	1l9b	VAL	537	X	-122.13	-43.49	-179.88	8441	8442	8445	8443	8444
b4	NULL	9	1p49	VAL	364	X	-121.84	-52.58	-177.1	5633	5634	5637	5635	5636
b4	NULL	10	1pp9	VAL	1286	X	-115.93	-65.01	-179.02	19710	19711	19714	19712	19713
b4	NULL	11	1pp9	VAL	3286	X	-114.31	-51.11	-170.15	50793	50794	50797	50795	50796
b4	NULL	12	1pp9	VAL	3304	X	-114.46	-66.46	179.75	51061	51062	51065	51063	51064
b4	NULL	13	1q90	VAL	591	X	-113.14	-32.65	179.51	9187	9188	9191	9189	9190
b4	NULL	14	1q90	VAL	1543	X	-114.47	-35.53	-179	23874	23875	23878	23876	23877
b4	NULL	15	1s5h	VAL	372	X	-111.61	-26.42	-179.91	5606	5607	5610	5608	5609
b4	NULL	16	2dyr	VAL	1545	X	-117.62	-51.76	177.42	24404	24405	24408	24406	24407
b4	NULL	17	2dyr	VAL	3320	X	-114.36	-65.17	-176.46	52419	52420	52423	52421	52422
b4	NULL	18	2hdi	VAL	473	X	-139.28	-59.69	-164.58	7214	7215	7218	7216	7217
b4	NULL	19	2jln	VAL	271	X	-120.18	-36.46	-178.45	4169	4170	4173	4171	4172
b4	NULL	20	2qjy	VAL	1326	X	-118.27	-61.23	-173.04	20649	20650	20653	20651	20652
b4	NULL	21	2rdd	VAL	61	X	-116.32	-62.84	-176.14	923	924	927	925	926
b4	NULL	22	2rdd	VAL	1116	X	-114.69	-63.15	-176.34	17168	17169	17172	17170	17171
b4	NULL	23	2rdd	VAL	2171	X	-114.57	-63.83	-176.84	33422	33423	33426	33424	33425
b4	NULL	24	2yiu	VAL	456	X	-121.89	-64.87	-168.65	7344	7345	7348	7346	7347
b4	NULL	25	2yiu	VAL	1264	X	-116.8	-57.87	-169.52	19950	19951	19954	19952	19953
b4	NULL	26	3a7k	VAL	606	X	-115.47	-48.72	-171.07	9266	9267	9270	9268	9269
b4	NULL	27	3b8e	VAL	14	X	-121.65	-53.84	-176.3	230	231	234	232	233
b4	NULL	28	3b8e	VAL	561	X	-111.62	-39.54	178.68	8664	8665	8668	8666	8667
b4	NULL	29	3b8e	VAL	716	X	-121.88	-44.72	174.92	10939	10940	10943	10941	10942
b4	NULL	30	3cx5	VAL	1225	X	-122.52	-62.2	-179.18	19192	19193	19196	19194	19195
b4	NULL	31	3cx5	VAL	3176	X	-119.01	-63.49	-178.42	49781	49782	49785	49783	49784
b4	NULL	32	3cxh	VAL	1207	X	-112.92	-58.85	-167.17	18922	18923	18926	18924	18925
b4	NULL	33	3cxh	VAL	1225	X	-116.62	-57	179.27	19193	19194	19197	19195	19196
b4	NULL	34	3cxh	VAL	3153	X	-112.06	-40.63	-170.74	49427	49428	49431	49429	49430
b4	NULL	35	3cxh	VAL	3171	X	-119.47	-53.87	179.48	49698	49699	49702	49700	49701
b4	NULL	36	3kvn	VAL	294	X	-132.41	-31.69	-171.37	4224	4225	4228	4226	4227
b4	NULL	37	3m73	VAL	132	X	-115.43	-61.3	170.62	2147	2148	2151	2149	2150
b4	NULL	38	3m73	VAL	445	X	-118.94	-59.41	169.31	7144	7145	7148	7146	7147
b4	NULL	39	3m73	VAL	758	X	-117.75	-54.65	168.88	12141	12142	12145	12143	12144
b4	NULL	40	3mk7	VAL	640	X	-112.13	-36.13	-177.06	10061	10062	10065	10063	10064
b4	NULL	41	3ne5	VAL	708	X	-118.13	-67.03	-173.35	10957	10958	10961	10959	10960
b4	NULL	42	3ne5	VAL	2382	X	-119.67	-64.01	-173.8	36982	36983	36986	36984	36985
b4	NULL	43	3ne5	VAL	4056	X	-118.88	-62.4	-174.44	63006	63007	63010	63008	63009
b4	NULL	44	3org	VAL	528	X	-113.25	-51.56	179.06	8257	8258	8261	8259	8260
b4	NULL	45	3org	VAL	1062	X	-112.42	-53.79	179.56	16598	16599	16602	16600	16601
b4	NULL	46	3puw	VAL	1062	X	-111.52	-62.54	-175.49	16562	16563	16566	16564	16565
b4	NULL	47	3rfu	VAL	473	X	-111.86	-40.05	-175.06	7180	7181	7184	7182	7183
b4	NULL	48	3v8x	VAL	930	X	-120.37	-45.4	-178.19	14324	14325	14328	14326	14327
b4	NULL	49	4fso	VAL	166	X	-126.7	-65.39	-178.77	2588	2589	2592	2590	2591
b4	NULL	50	4gc0	VAL	39	X	-111.46	-41.63	176.1	570	571	574	572	573
b4	NULL	51	4gx0	VAL	745	X	-120.82	-31.08	-178.43	11667	11668	11671	11669	11670
b4	NULL	52	4gx0	VAL	1667	X	-118.98	-33.39	-176.24	25980	25981	25984	25982	25983
b4	NULL	53	4il3	VAL	131	X	-141.97	-63.23	-177.87	2140	2141	2144	2142	2143
b4	NULL	54	4j7c	VAL	383	X	-117.46	-28.08	179.66	6048	6049	6052	6050	6051
b4	NULL	55	4j7c	VAL	599	X	-113.97	-25.61	177.91	9463	9464	9467	9465	9466
b4	NULL	56	4j7c	VAL	1249	X	-114.06	-26.45	177.77	19736	19737	19740	19738	19739
b4	NULL	57	4j7c	VAL	1682	X	-116.82	-29.82	177.5	26580	26581	26584	26582	26583
b4	NULL	58	4kpp	VAL	91	A	-118.87	-50.48	173.91	1397	1398	1401	1399	1400
b4	NULL	59	4kt0	VAL	170	A	-114.2	-63.46	-175.75	2609	2610	2613	2611	2612
b4	NULL	60	4m48	VAL	314	X	-110.31	-27.17	175.84	4968	4969	4972	4970	4971
b4	NULL	61	4m64	VAL	37	X	-127.01	-65.42	178.23	575	576	579	577	578
b4	NULL	62	4m64	VAL	224	X	-112.73	-29.99	176.16	3559	3560	3563	3561	3562
b4	NULL	63	4n7w	VAL	302	X	-111.52	-25.1	-174.44	4639	4640	4643	4641	4642
b4	NULL	64	4oh3	VAL	762	X	-113.21	-35.83	170.83	11775	11776	11779	11777	11778
b4	NULL	65	4pl0	VAL	559	X	-116.89	-45.43	176.88	8986	8987	8990	8988	8989
b4	NULL	66	4tqu	VAL	472	X	-118.35	-53.62	-175.83	7638	7639	7642	7640	7641
b4	NULL	67	4u1w	VAL	1961	X	-114.96	-36.92	176.94	30813	30814	30817	30815	30816
b4	NULL	68	4xk8	VAL	938	X	-115.42	-54.41	-174.07	14647	14648	14651	14649	14650
b4	NULL	69	4xk8	VAL	1499	X	-117.5	-39.53	-175.97	23410	23411	23414	23412	23413
b4	NULL	70	4ysx	VAL	663	X	-120.47	-62.73	-170.53	10269	10270	10273	10271	10272
b4	NULL	71	4zwj	VAL	19	X	-111.32	-27.16	-163.96	248	249	252	250	251
b4	NULL	72	5c58	VAL	730	A	-145.62	-44.72	-179.35	11028	11029	11032	11030	11031
b4	NULL	73	5c6p	VAL	449	X	-122.44	-51.41	165.63	6937	6938	6941	6939	6940
b4	NULL	74	5c78	VAL	632	X	-125.47	-32.49	166.07	10455	10456	10459	10457	10458
b4	NULL	75	5eke	VAL	426	A	-118.2	-37.23	-166.2	6870	6871	6874	6872	6873
b4	NULL	76	5fq6	VAL	1823	A	-114.52	-44.64	-179.74	27635	27636	27639	27637	27638
b4	NULL	77	5h3o	VAL	274	A	-114.24	-57.04	-177.83	4600	4601	4604	4602	4603
b4	NULL	78	5h3o	VAL	472	A	-117.74	-44.85	167.99	7815	7816	7819	7817	7818
b4	NULL	79	5h3o	VAL	784	B	-121	-66.67	-176.91	13062	13063	13066	13064	13065
b4	NULL	80	5h3o	VAL	982	B	-115.13	-44.05	170.43	16277	16278	16281	16279	16280
b4	NULL	81	5h3o	VAL	1804	D	-110.7	-38.79	-177.4	29987	29988	29991	29989	29990
b4	NULL	82	5hvx	VAL	697	F	-110.82	-36.46	-179.58	11215	11216	11219	11217	11218
b4	NULL	83	5irx	VAL	81	A	-119.39	-53.14	175.59	1249	1250	1253	1251	1252
b4	NULL	84	5irx	VAL	869	A	-114.65	-51.92	175.9	14263	14264	14267	14265	14266
b4	NULL	85	5khn	VAL	1342	F	-114.75	-25.02	165.28	20320	20321	20324	20322	20323
b4	NULL	86	5l8r	VAL	1759	F	-121.77	-53.54	179.42	27266	27267	27270	27268	27269
b4	NULL	87	5l8r	VAL	2320	G	-117.35	-36.16	-164.85	36016	36017	36020	36018	36019
b4	NULL	88	5nmi	VAL	1292	D	-116.11	-60.21	174.49	19834	19835	19838	19836	19837
b4	NULL	89	5osa	VAL	87	A	-110.03	-47.66	174.57	1378	1379	1382	1380	1381
b4	NULL	90	5osa	VAL	1312	E	-118.77	-67.18	-170	21162	21163	21166	21164	21165
b4	NULL	91	5t0o	VAL	62	A	-116.47	-54.7	-176.01	924	925	928	926	927
b4	NULL	92	5t0o	VAL	267	A	-117.07	-29.48	-178.2	4020	4021	4024	4022	4023
b4	NULL	93	5t0o	VAL	1196	B	-123.32	-44.77	-177.96	18455	18456	18459	18457	18458
b4	NULL	94	5t0o	VAL	2121	C	-110.42	-54.35	178.96	32951	32952	32955	32953	32954
b4	NULL	95	5t0o	VAL	2326	C	-148.1	-36.9	177.14	36047	36048	36051	36049	36050
b4	NULL	96	5t3r	VAL	1136	A	-113.41	-45.53	-179.19	17616	17617	17620	17618	17619
b4	NULL	97	5uja	VAL	160	B	-112.59	-30.36	-166.96	2605	2606	2609	2607	2608
b4	NULL	98	5uja	VAL	552	C	-130.73	-49.83	-169.42	8791	8792	8795	8793	8794
b4	NULL	99	5w3s	VAL	775	D	-141.05	-40.1	166.46	12711	12712	12715	12713	12714
b4	NULL	100	5w3s	VAL	1077	E	-116.2	-25.48	-173.48	17724	17725	17728	17726	17727
b4	NULL	101	5wie	VAL	908	C	-111.51	-54.74	-176.06	14526	14527	14530	14528	14529
b4	NULL	102	5x41	VAL	600	E	-138.72	-32.79	161.67	8936	8937	8940	8938	8939
b4	NULL	103	5z1w	VAL	674	A	-149.29	-66.15	-171.2	10781	10782	10785	10783	10784
b4	NULL	104	5z1w	VAL	1532	A	-143.29	-69.19	-170.62	24617	24618	24621	24619	24620
b4	NULL	105	5zx5	VAL	1735	A	-139.89	-30.92	-173.9	28378	28379	28382	28380	28381
b4	NULL	106	5zx5	VAL	1795	A	-143.12	-25.21	172.11	29317	29318	29321	29319	29320
b4	NULL	107	5zx5	VAL	2011	A	-110.57	-25.57	177.45	32889	32890	32893	32891	32892
b4	NULL	108	5zx5	VAL	2549	A	-126.62	-26.65	-171.26	41803	41804	41807	41805	41806
b4	NULL	109	6a2j	VAL	118	A	-115.2	-27.58	-172.45	1869	1870	1873	1871	1872
b4	NULL	110	6a90	VAL	1135	A	-118.4	-44.5	-170.69	18721	18722	18725	18723	18724
b4	NULL	111	6bqr	VAL	31	A	-110.56	-39.74	-178.37	457	458	461	459	460
b4	NULL	112	6bqr	VAL	118	A	-119.59	-36.14	173.56	1742	1743	1746	1744	1745
b4	NULL	113	6bqr	VAL	979	G	-110.86	-38.75	175.79	15509	15510	15513	15511	15512
b4	NULL	114	6bqr	VAL	1066	G	-114.33	-30.95	179.03	16794	16795	16798	16796	16797
b4	NULL	115	6bqr	VAL	2014	M	-119.25	-29.09	176.19	31847	31848	31851	31849	31850
b4	NULL	116	6btm	VAL	59	A	-124.15	-48.46	-179.61	916	917	920	918	919
b4	NULL	117	6btm	VAL	142	A	-131.34	-39.03	176.97	2226	2227	2230	2228	2229
b4	NULL	118	6btm	VAL	669	A	-124.63	-47.79	166.52	10194	10195	10198	10196	10197
b4	NULL	119	6c9a	VAL	1064	A	-118.6	-25.25	178.59	17743	17744	17747	17745	17746
b4	NULL	120	6cjt	VAL	279	A	-112.42	-45.87	-167.94	4529	4530	4533	4531	4532
b4	NULL	121	6csm	VAL	139	A	-117.16	-29.6	178.82	2164	2165	2168	2166	2167
b4	NULL	122	6cud	VAL	786	A	-110.2	-60.38	-177.83	12637	12638	12641	12639	12640
b4	NULL	123	6cud	VAL	1490	A	-117.34	-58.56	-178.57	24003	24004	24007	24005	24006
b4	NULL	124	6cud	VAL	2194	A	-126.85	-54.16	179.3	35369	35370	35373	35371	35372
b4	NULL	125	6cxh	VAL	297	A	-130.18	-33.5	-173.33	4598	4599	4602	4600	4601
b4	NULL	126	6cxh	VAL	1021	A	-134.5	-33.93	-176.87	15959	15960	15963	15961	15962
b4	NULL	127	6cxh	VAL	1315	A	-116.64	-46.36	-178.96	20606	20607	20610	20608	20609
b4	NULL	128	6cxh	VAL	1745	A	-128.82	-32.18	-177.16	27320	27321	27324	27322	27323
b4	NULL	129	6dnf	VAL	235	A	-120.05	-46.75	-160.37	3736	3737	3740	3738	3739
b4	NULL	130	6dnf	VAL	685	A	-130.06	-43.04	-166.36	10912	10913	10916	10914	10915
b4	NULL	131	6e1m	VAL	214	A	-110.98	-42.7	-176.42	3487	3488	3491	3489	3490
b4	NULL	132	6fkf	VAL	1727	A	-125.28	-46.3	179.93	26515	26516	26519	26517	26518
b4	NULL	133	6g7o	VAL	167	A	-115.56	-52.86	-170	2728	2729	2732	2730	2731
b4	NULL	134	6gv1	VAL	154	A	-110.36	-37.36	-172.66	2388	2389	2392	2390	2391
b4	NULL	135	6gyn	VAL	1759	A	-113.2	-68.79	176.43	28997	28998	29001	28999	29000
b4	NULL	136	6h3i	VAL	225	A	-110.7	-53.41	-167.49	3529	3530	3533	3531	3532
b4	NULL	137	6h3i	VAL	470	A	-117.34	-69.45	-167.42	7266	7267	7270	7268	7269
b4	NULL	138	6h3i	VAL	1293	A	-129.09	-66.68	-174.78	19958	19959	19962	19960	19961
b4	NULL	139	6h3i	VAL	1854	A	-129.7	-37.48	-173.8	28761	28762	28765	28763	28764
b4	NULL	140	6h3i	VAL	2104	A	-127.93	-60.02	153.38	32755	32756	32759	32757	32758
b4	NULL	141	6hcy	VAL	641	A	-128.54	-27.03	179.93	10278	10279	10282	10280	10281
b4	NULL	142	6hcy	VAL	1077	A	-121.38	-44.17	-177.64	17343	17344	17347	17345	17346
b4	NULL	143	6hum	VAL	723	A	-117.13	-46.46	175.69	11501	11502	11505	11503	11504
b4	NULL	144	6hum	VAL	868	A	-128.77	-67.31	172.15	13718	13719	13722	13720	13721
b4	NULL	145	6hum	VAL	3044	A	-110.37	-42.85	-178.18	47893	47894	47897	47895	47896
b4	NULL	146	6hum	VAL	3726	A	-149.5	-29.51	170.21	58496	58497	58500	58498	58499
b4	NULL	147	6idf	VAL	285	A	-111.18	-43.97	-176.58	4334	4335	4338	4336	4337
b4	NULL	148	6iyc	VAL	285	A	-114.46	-39.46	-174.23	4334	4335	4338	4336	4337
b4	NULL	149	6mhs	VAL	599	A	-114.07	-45.49	168.7	9791	9792	9795	9793	9794
b4	NULL	150	6mhs	VAL	881	A	-115.23	-44.84	-160.71	14278	14279	14282	14280	14281
b4	NULL	151	6mhs	VAL	1206	A	-126.55	-38.01	177.48	19702	19703	19706	19704	19705
b4	NULL	152	6mhs	VAL	1488	A	-111.2	-44.86	-156.29	24189	24190	24193	24191	24192
b4	NULL	153	6mhs	VAL	1813	A	-122.56	-41.07	170.56	29613	29614	29617	29615	29616
b4	NULL	154	6mhs	VAL	2095	A	-114.87	-41.17	-156.25	34100	34101	34104	34102	34103
b4	NULL	155	6mhs	VAL	2397	A	-110.4	-26.73	-159.83	39126	39127	39130	39128	39129
b4	NULL	156	6mhs	VAL	2420	A	-128.08	-43.63	169.52	39524	39525	39528	39526	39527
b4	NULL	157	6nbq	VAL	1618	A	-121.31	-45.63	-177.5	25600	25601	25604	25602	25603
b4	NULL	158	6nbq	VAL	2446	A	-142.78	-65.34	175.99	38540	38541	38544	38542	38543
b4	NULL	159	6o20	VAL	618	A	-112.5	-39.04	-174.96	9920	9921	9924	9922	9923
b4	NULL	160	6o20	VAL	695	A	-110.96	-49.01	174.2	11115	11116	11119	11117	11118
b4	NULL	161	6r3q	VAL	480	A	-134.43	-50.37	-175.29	7597	7598	7601	7599	7600
b5	NULL	1	1dxr	VAL	203	X	-126.19	-16.13	-173.15	3160	3161	3164	3162	3163
b5	NULL	2	1dxr	VAL	214	X	-118.78	8.51	-165.29	3322	3323	3326	3324	3325
b5	NULL	3	1kf6	VAL	340	X	-115.28	1.05	179.69	5035	5036	5039	5037	5038
b5	NULL	4	1kqf	VAL	1372	X	-117.38	-17.67	-165.21	20399	20400	20403	20401	20402
b5	NULL	5	1kqf	VAL	2433	X	-111.83	-21.29	166.26	36346	36347	36350	36348	36349
b5	NULL	6	1kqf	VAL	2858	X	-116.02	-11.43	-172.68	42547	42548	42551	42549	42550
b5	NULL	7	1kqf	VAL	3919	X	-116.33	-18.07	165.83	58494	58495	58498	58496	58497
b5	NULL	8	1l9b	VAL	914	X	-122.56	-22.8	-173.64	14150	14151	14154	14152	14153
b5	NULL	9	1q90	VAL	1186	X	-110.78	3.3	177.76	18283	18284	18287	18285	18286
b5	NULL	10	2ahy	VAL	309	X	-117.02	18.55	159.21	5024	5025	5028	5026	5027
b5	NULL	11	2dyr	VAL	1419	X	-117.55	-24.98	-176.15	22391	22392	22395	22393	22394
b5	NULL	12	2dyr	VAL	1700	X	-111.69	10.87	178.19	26793	26794	26797	26795	26796
b5	NULL	13	2dyr	VAL	3194	X	-117.44	-23.47	-176.09	50403	50404	50407	50405	50406
b5	NULL	14	2e+74	VAL	612	X	-117.57	-1.46	-175	9570	9571	9574	9572	9573
b5	NULL	15	2hdi	VAL	672	X	-116.1	-10.1	172.45	10321	10322	10325	10323	10324
b5	NULL	16	2iub	VAL	1135	X	-114.63	16.11	-174.14	18843	18844	18847	18845	18846
b5	NULL	17	2rdd	VAL	1320	X	-115	-9.26	-173.64	20254	20255	20258	20256	20257
b5	NULL	18	2rdd	VAL	2375	X	-112.17	-10.41	-170.74	36508	36509	36512	36510	36511
b5	NULL	19	2wlk	VAL	64	X	-114.37	18.95	172.98	1001	1002	1005	1003	1004
b5	NULL	20	2xok	VAL	835	X	-118.89	-0.6	177.11	12798	12799	12802	12800	12801
b5	NULL	21	2xok	VAL	2077	X	-126.6	7.91	-178.65	31781	31782	31785	31783	31784
b5	NULL	22	2yev	VAL	223	X	-110.88	9.05	-173.01	3480	3481	3484	3482	3483
b5	NULL	23	2yev	VAL	1015	X	-118.29	5.29	-175.06	16157	16158	16161	16159	16160
b5	NULL	24	2yiu	VAL	676	X	-113.18	17.62	172.88	10626	10627	10630	10628	10629
b5	NULL	25	3cx5	VAL	1474	X	-113.51	9.94	-176.94	23006	23007	23010	23008	23009
b5	NULL	26	3cx5	VAL	3379	X	-111.27	-21.01	175.24	52934	52935	52938	52936	52937
b5	NULL	27	3cxh	VAL	1426	X	-111.29	-24.38	171.42	22308	22309	22312	22310	22311
b5	NULL	28	3f7y	VAL	234	X	-113.17	-23.11	-179.7	3461	3462	3465	3463	3464
b5	NULL	29	3gd8	VAL	333	X	-116.83	3.32	174.25	4989	4990	4993	4991	4992
b5	NULL	30	3gd8	VAL	556	X	-113.53	-0.06	176.7	8324	8325	8328	8326	8327
b5	NULL	31	3gd8	VAL	779	X	-115.04	5.23	175.63	11659	11660	11663	11661	11662
b5	NULL	32	3kly	VAL	76	X	-128.17	-23.41	9.51	1133	1134	1137	1135	1136
b5	NULL	33	3ne5	VAL	760	X	-122.86	-11.35	-175.12	11780	11781	11784	11782	11783
b5	NULL	34	3ne5	VAL	1432	X	-115.55	-11.29	-170.8	22204	22205	22208	22206	22207
b5	NULL	35	3ne5	VAL	2434	X	-123.01	-9.7	-174.97	37805	37806	37809	37807	37808
b5	NULL	36	3ne5	VAL	3106	X	-112.39	-11.99	-173.22	48228	48229	48232	48230	48231
b5	NULL	37	3ne5	VAL	4108	X	-117.96	-10.39	-176.3	63829	63830	63833	63831	63832
b5	NULL	38	3ne5	VAL	4780	X	-113.67	-11.83	-172.43	74252	74253	74256	74254	74255
b5	NULL	39	3rce	VAL	295	X	-112.58	19.12	170.86	4863	4864	4867	4865	4866
b5	NULL	40	4c4v	VAL	345	X	-122.88	-11.04	-168.6	5244	5245	5248	5246	5247
b5	NULL	41	4dji	VAL	247	X	-119.81	-13.43	168.19	3785	3786	3789	3787	3788
b5	NULL	42	4gd3	VAL	652	X	-124.73	16.35	-179.2	9908	9909	9912	9910	9911
b5	NULL	43	4gd3	VAL	1533	X	-127.12	17.88	179.78	23354	23355	23358	23356	23357
b5	NULL	44	4gx0	VAL	1204	X	-110.57	-22.98	-176.39	18796	18797	18800	18798	18799
b5	NULL	45	4h13	VAL	612	X	-112.07	12.83	179.57	9570	9571	9574	9572	9573
b5	NULL	46	4j7c	VAL	816	X	-112	-24.49	178.4	12892	12893	12896	12894	12895
b5	NULL	47	4kt0	VAL	1491	A	-117.6	-9.85	176.66	23073	23074	23077	23075	23076
b5	NULL	48	4mt0	VAL	24	X	-121.23	-2.45	-171.32	358	359	362	360	361
b5	NULL	49	4mt0	VAL	469	X	-120.13	-4.12	-173.58	7157	7158	7161	7159	7160
b5	NULL	50	4mt0	VAL	914	X	-113.37	-9.29	-173.95	13956	13957	13960	13958	13959
b5	NULL	51	4n75	VAL	281	X	-118.47	-10.08	-169.63	4203	4204	4207	4205	4206
b5	NULL	52	4ogq	VAL	150	X	-110.02	-24.67	-176.98	2417	2418	2421	2419	2420
b5	NULL	53	4ogq	VAL	781	X	-112.47	-18.37	-179.78	11968	11969	11972	11970	11971
b5	NULL	54	4ogq	VAL	1730	X	-111.96	-18.39	-177.14	26519	26520	26523	26521	26522
b5	NULL	55	4u1w	VAL	1638	X	-112.41	-7.06	-179.17	25690	25691	25694	25692	25693
b5	NULL	56	4u1w	VAL	2044	X	-110.14	-21.47	178.75	32143	32144	32147	32145	32146
b5	NULL	57	4wis	VAL	5	X	-118.64	18.37	-175.52	58	59	62	60	61
b5	NULL	58	4wis	VAL	219	X	-118.27	19.94	-176.63	3563	3564	3567	3565	3566
b5	NULL	59	4wis	VAL	873	X	-122.18	17.68	-177.19	14057	14058	14061	14059	14060
b5	NULL	60	4xk8	VAL	1686	X	-114.57	17.85	175.56	26328	26329	26332	26330	26331
b5	NULL	61	4ysx	VAL	183	X	-113.25	12.5	176.43	2743	2744	2747	2745	2746
b5	NULL	62	4ysx	VAL	254	X	-112.59	-22.51	-177.91	3800	3801	3804	3802	3803
b5	NULL	63	4yzf	VAL	296	A	-112.03	-18.65	177	4804	4805	4808	4806	4807
b5	NULL	64	4yzf	VAL	771	A	-110.76	5.86	-172.46	12548	12549	12552	12550	12551
b5	NULL	65	5b58	VAL	1200	A	-110.33	-16.23	177.89	17744	17745	17748	17746	17747
b5	NULL	66	5j4i	VAL	180	A	-119.57	13.34	162.69	2790	2791	2794	2792	2793
b5	NULL	67	5jsi	VAL	86	A	-110.35	-0.74	177.97	1356	1357	1360	1358	1359
b5	NULL	68	5u70	VAL	3131	N	-118.76	-16.12	161.13	51207	51208	51211	51209	51210
b5	NULL	69	5w3s	VAL	592	C	-112.72	-20.72	-179.13	9769	9770	9773	9771	9772
b5	NULL	70	5wie	VAL	584	B	-132.68	10.71	-169.03	9338	9339	9342	9340	9341
b5	NULL	71	5x5y	VAL	66	A	-135.72	17.67	-173.72	985	986	989	987	988
b5	NULL	72	5x5y	VAL	305	B	-125.53	6.57	-175.54	4674	4675	4678	4676	4677
b5	NULL	73	5ylv	VAL	439	A	-120.3	-3.99	173.91	6688	6689	6692	6690	6691
b5	NULL	74	5zx5	VAL	167	A	-132.14	-24.16	173.89	2594	2595	2598	2596	2597
b5	NULL	75	5zx5	VAL	383	A	-118.25	-23.39	171.22	6143	6144	6147	6145	6146
b5	NULL	76	5zx5	VAL	699	A	-111.51	-13.27	-178.1	11388	11389	11392	11390	11391
b5	NULL	77	5zx5	VAL	981	A	-149.18	-22.97	172.66	15922	15923	15926	15924	15925
b5	NULL	78	5zx5	VAL	1197	A	-115.48	-23.1	170.4	19471	19472	19475	19473	19474
b5	NULL	79	5zx5	VAL	1513	A	-126.18	-10.4	-179.46	24716	24717	24720	24718	24719
b5	NULL	80	5zx5	VAL	1733	A	-117.91	-6.37	-163.41	28346	28347	28350	28348	28349
b5	NULL	81	5zx5	VAL	2210	A	-121.87	-17.22	178.89	36259	36260	36263	36261	36262
b5	NULL	82	5zx5	VAL	2547	A	-122.78	-6.65	-162.19	41771	41772	41775	41773	41774
b5	NULL	83	5zx5	VAL	2609	A	-141.08	-19.47	172.7	42742	42743	42746	42744	42745
b5	NULL	84	5zx5	VAL	3141	A	-114.31	-10.59	-179.91	51567	51568	51571	51569	51570
b5	NULL	85	6a90	VAL	1310	A	-134.01	-14.03	-159.61	21507	21508	21511	21509	21510
b5	NULL	86	6bhu	VAL	165	B	-116.09	-17.47	-175.53	2675	2676	2679	2677	2678
b5	NULL	87	6bqr	VAL	2962	S	-126.99	-14.86	178.93	46902	46903	46906	46904	46905
b5	NULL	88	6btm	VAL	1009	A	-115.6	10.06	-177.88	15260	15261	15264	15262	15263
b5	NULL	89	6btm	VAL	1132	A	-129.75	-16.96	166.01	17127	17128	17131	17129	17130
b5	NULL	90	6bug	VAL	54	A	-127.04	-3.6	179.71	832	833	836	834	835
b5	NULL	91	6c6l	VAL	2574	A	-115.4	-2.56	169.17	39254	39255	39258	39256	39257
b5	NULL	92	6c6l	VAL	2892	A	-110.76	7.15	-179.01	44274	44275	44278	44276	44277
b5	NULL	93	6c9a	VAL	341	A	-116.41	-22.29	174.73	5701	5702	5705	5703	5704
b5	NULL	94	6c9a	VAL	539	A	-114.83	17.21	-175.49	8986	8987	8990	8988	8989
b5	NULL	95	6c9a	VAL	1262	A	-114.17	10.5	-167.31	21028	21029	21032	21030	21031
b5	NULL	96	6cnn	VAL	343	A	-124.13	12.97	170.01	5543	5544	5547	5545	5546
b5	NULL	97	6cnn	VAL	703	A	-118.25	12.81	169.23	11373	11374	11377	11375	11376
b5	NULL	98	6cnn	VAL	1423	A	-118.86	12.04	174.31	23034	23035	23038	23036	23037
b5	NULL	99	6cnn	VAL	1494	A	-118.97	-2.08	165.28	24130	24131	24134	24132	24133
b5	NULL	100	6cnn	VAL	1640	A	-124.97	-1.55	167.04	26349	26350	26353	26351	26352
b5	NULL	101	6cnn	VAL	1786	A	-118	-12.88	163.06	28568	28569	28572	28570	28571
b5	NULL	102	6cnn	VAL	1932	A	-122.99	-2.24	169.34	30787	30788	30791	30789	30790
b5	NULL	103	6csm	VAL	414	A	-126.2	-18.55	178.01	6529	6530	6533	6531	6532
b5	NULL	104	6cud	VAL	1457	A	-112.38	-5.92	171.48	23477	23478	23481	23479	23480
b5	NULL	105	6cxh	VAL	1222	A	-117.64	3.99	-175.6	19154	19155	19158	19156	19157
b5	NULL	106	6ddf	VAL	303	A	-112.37	-22.66	177.14	4845	4846	4849	4847	4848
b5	NULL	107	6e3y	VAL	29	A	-116.79	15.3	-177.5	398	399	402	400	401
b5	NULL	108	6e3y	VAL	56	A	-115.65	-14.45	-178.71	834	835	838	836	837
b5	NULL	109	6fkf	VAL	603	A	-113.77	10.3	-173.31	9272	9273	9276	9274	9275
b5	NULL	110	6fkf	VAL	661	A	-120.58	7.81	-175.98	10149	10150	10153	10151	10152
b5	NULL	111	6fkf	VAL	1640	A	-122.33	6.74	173.66	25191	25192	25195	25193	25194
b5	NULL	112	6fkf	VAL	2557	A	-122.43	-7.81	-159.49	39296	39297	39300	39298	39299
b5	NULL	113	6fkf	VAL	2819	A	-112.84	14.18	-169.81	43248	43249	43252	43250	43251
b5	NULL	114	6gpx	VAL	72	A	-116.95	1.66	-172.85	1178	1179	1182	1180	1181
b5	NULL	115	6h7d	VAL	113	A	-115.92	-2.2	173.96	1729	1730	1733	1731	1732
b5	NULL	116	6hbu	VAL	131	A	-119.27	11.18	177.75	1992	1993	1996	1994	1995
b5	NULL	117	6hbu	VAL	715	A	-126.3	11.5	-178.86	11129	11130	11133	11131	11132
b5	NULL	118	6hum	VAL	1045	A	-119.75	15.12	169.68	16524	16525	16528	16526	16527
b5	NULL	119	6hum	VAL	1312	A	-140.91	-11.6	167.91	20595	20596	20599	20597	20598
b5	NULL	120	6hum	VAL	1524	A	-117.14	16.56	164.05	23923	23924	23927	23925	23926
b5	NULL	121	6hum	VAL	1610	A	-112.58	6.12	-174.74	25233	25234	25237	25235	25236
b5	NULL	122	6hum	VAL	2370	A	-119.78	-18.93	177.08	37401	37402	37405	37403	37404
b5	NULL	123	6hum	VAL	2725	A	-113.36	-3.14	176.78	42917	42918	42921	42919	42920
b5	NULL	124	6hum	VAL	3543	A	-112.17	0.36	169.93	55643	55644	55647	55645	55646
b5	NULL	125	6iyc	VAL	335	A	-122.41	12.8	-165.73	5133	5134	5137	5135	5136
b5	NULL	126	6mhq	VAL	162	A	-110.11	-21.97	-176.72	2632	2633	2636	2634	2635
b5	NULL	127	6mhs	VAL	1334	A	-115.21	-0.33	174.99	21719	21720	21723	21721	21722
b5	NULL	128	6n25	VAL	480	A	-111.29	-4.74	-176.88	7917	7918	7921	7919	7920
b5	NULL	129	6n25	VAL	1156	A	-110.04	-11.87	-177.58	19027	19028	19031	19029	19030
b5	NULL	130	6nbq	VAL	3057	A	-117.09	-0.26	177.82	48155	48156	48159	48157	48158
b5	NULL	131	6nbq	VAL	3621	A	-138.14	10.03	-159.16	56821	56822	56825	56823	56824
b5	NULL	132	6nt4	VAL	576	A	-112.73	1.69	-168.72	9357	9358	9361	9359	9360
b5	NULL	133	6nzw	VAL	202	A	-123.37	3.79	174.85	3347	3348	3351	3349	3350
b5	NULL	134	6nzw	VAL	515	A	-117.55	-11.91	174.12	8564	8565	8568	8566	8567
b5	NULL	135	6nzw	VAL	828	A	-129.12	1.26	177.67	13781	13782	13785	13783	13784
b5	NULL	136	6nzw	VAL	1098	A	-111.74	-17.45	-176.2	18270	18271	18274	18272	18273
b5	NULL	137	6nzw	VAL	1141	A	-117.32	0.1	-178.51	19007	19008	19011	19009	19010
b5	NULL	138	6nzw	VAL	1454	A	-119.1	2.44	175.84	24224	24225	24228	24226	24227
b5	NULL	139	6nzw	VAL	1767	A	-118.16	-0.16	-177.79	29450	29451	29454	29452	29453
b5	NULL	140	6o20	VAL	1347	A	-111.21	15.46	170.5	21466	21467	21470	21468	21469
b5	NULL	141	6o20	VAL	1784	A	-118.24	-24.72	168.88	28516	28517	28520	28518	28519
b5	NULL	142	6o20	VAL	2571	A	-112.93	11.88	172.38	41104	41105	41108	41106	41107
b5	NULL	143	6o7u	VAL	21	A	-121.12	15.9	-167.59	331	332	335	333	334
b5	NULL	144	6o7u	VAL	34	A	-120.33	-1.25	-172.3	550	551	554	552	553
b5	NULL	145	6o7u	VAL	1093	A	-111.32	-17.75	-171.19	17440	17441	17444	17442	17443
b5	NULL	146	6o7u	VAL	1389	A	-119.38	-2.46	-165.26	22155	22156	22159	22157	22158
b5	NULL	147	6oeu	VAL	200	A	-115.44	3.24	178.48	3261	3262	3265	3263	3264
b5	NULL	148	6qp6	VAL	454	A	-114.68	-9.14	-174.82	7474	7475	7478	7476	7477
b5	NULL	149	6qp6	VAL	1195	A	-110.55	-12.92	-172.4	19682	19683	19686	19684	19685
b5	NULL	150	6r3q	VAL	207	A	-151.32	-6.04	170.91	3385	3386	3389	3387	3388
b5	NULL	151	6r3q	VAL	926	A	-111.91	5.28	-168.38	14709	14710	14713	14711	14712
b6	NULL	1	1dxr	VAL	1086	X	-113.91	22.79	177.95	16250	16251	16254	16252	16253
b6	NULL	2	1jb0	VAL	2102	X	-122.35	36.14	177.82	30900	30901	30904	30902	30903
b6	NULL	3	1kqf	VAL	1869	X	-110.42	32.56	-171.02	27907	27908	27911	27909	27910
b6	NULL	4	1kqf	VAL	4171	X	-117.43	27.73	-174.85	62104	62105	62108	62106	62107
b6	NULL	5	1p49	VAL	266	X	-117	42.31	174.89	4155	4156	4159	4157	4158
b6	NULL	6	1rhz	VAL	203	X	-131.03	51.54	-174.86	3192	3193	3196	3194	3195
b6	NULL	7	2ahy	VAL	206	X	-147.29	33.25	164.38	3350	3351	3354	3352	3353
b6	NULL	8	2dyr	VAL	3475	X	-114.48	27.4	-177.58	54808	54809	54812	54810	54811
b6	NULL	9	2hdi	VAL	454	X	-119.6	28.66	167.87	6920	6921	6924	6922	6923
b6	NULL	10	2nq2	VAL	593	X	-112	33.39	-178.79	9323	9324	9327	9325	9326
b6	NULL	11	2qjy	VAL	730	X	-117.41	21.35	-178.87	11293	11294	11297	11295	11296
b6	NULL	12	2qjy	VAL	1593	X	-115.48	22.16	-178.3	24578	24579	24582	24580	24581
b6	NULL	13	3b8e	VAL	606	X	-111.92	31.4	176.67	9322	9323	9326	9324	9325
b6	NULL	14	3cxh	VAL	2693	X	-115.8	23.47	-176.97	42085	42086	42089	42087	42088
b6	NULL	15	3fh6	VAL	587	X	-110.71	33.65	174.87	9255	9256	9259	9257	9258
b6	NULL	16	3m73	VAL	249	X	-110.24	38.3	176.99	4013	4014	4017	4015	4016
b6	NULL	17	3rfu	VAL	411	X	-131.62	64.88	-177.46	6292	6293	6296	6294	6295
b6	NULL	18	3s8g	VAL	448	X	-119.54	64.05	-167.16	7181	7182	7185	7183	7184
b6	NULL	19	4h1w	VAL	642	X	-117.79	31.09	176.36	9956	9957	9960	9958	9959
b6	NULL	20	4h1w	VAL	859	X	-114.82	35.86	-179.49	13233	13234	13237	13235	13236
b6	NULL	21	4mt4	VAL	196	X	-111.74	20.24	-179.39	3046	3047	3050	3048	3049
b6	NULL	22	4mt4	VAL	1141	X	-111.22	20.83	-179.92	17906	17907	17910	17908	17909
b6	NULL	23	4p6v	VAL	1496	X	-118.79	23.56	-179.97	22831	22832	22835	22833	22834
b6	NULL	24	4rdq	VAL	1472	X	-110.07	29.04	176.33	24045	24046	24049	24047	24048
b6	NULL	25	4rfs	VAL	875	X	-129.01	26.59	-177.6	13691	13692	13695	13693	13694
b6	NULL	26	4tq4	VAL	70	X	-114.71	53.79	-178.74	1114	1115	1118	1116	1117
b6	NULL	27	4u4t	VAL	52	X	-113.96	24.82	174.11	845	846	849	847	848
b6	NULL	28	4wis	VAL	659	X	-120.08	25.18	-177.28	10552	10553	10556	10554	10555
b6	NULL	29	4xk8	VAL	700	X	-118.55	21.35	174.84	10912	10913	10916	10914	10915
b6	NULL	30	4xk8	VAL	2672	X	-116.52	33.08	177.07	41443	41444	41447	41445	41446
b6	NULL	31	4xyd	VAL	528	A	-141.43	28.59	178.2	8392	8393	8396	8394	8395
b6	NULL	32	4zwc	VAL	233	X	-114.07	32.59	-168.09	3613	3614	3617	3615	3616
b6	NULL	33	5b58	VAL	1218	A	-118.31	35.44	178.6	18010	18011	18014	18012	18013
b6	NULL	34	5doq	VAL	575	A	-119.11	30.23	-174.91	9185	9186	9189	9187	9188
b6	NULL	35	5fq6	VAL	1435	A	-117.43	34.99	-173.98	21799	21800	21803	21801	21802
b6	NULL	36	5fq6	VAL	3019	A	-116.87	31.11	-170.85	45791	45792	45795	45793	45794
b6	NULL	37	5irx	VAL	390	A	-125.39	35.37	-176.95	6440	6441	6444	6442	6443
b6	NULL	38	5irx	VAL	784	A	-120.46	52.95	175.38	12947	12948	12951	12949	12950
b6	NULL	39	5irx	VAL	1178	A	-118.09	20.58	-166.5	19454	19455	19458	19456	19457
b6	NULL	40	5irx	VAL	1572	A	-118.33	54.12	174.26	25961	25962	25965	25963	25964
b6	NULL	41	5j4i	VAL	617	A	-121.62	21.79	166.79	9375	9376	9379	9377	9378
b6	NULL	42	5ksd	VAL	357	A	-128.51	27.18	167.73	5490	5491	5494	5492	5493
b6	NULL	43	5l2a	VAL	926	D	-117.87	22.48	-179.38	13824	13825	13828	13826	13827
b6	NULL	44	5l8r	VAL	1521	E	-124.47	37.59	168.8	23527	23528	23531	23529	23530
b6	NULL	45	5l8r	VAL	2509	H	-119.15	23.42	177.24	38964	38965	38968	38966	38967
b6	NULL	46	5m87	VAL	13	A	-125.03	45.68	174.79	176	177	180	178	179
b6	NULL	47	5nmi	VAL	3522	O	-118.62	23.22	179.25	54549	54550	54553	54551	54552
b6	NULL	48	5t3r	VAL	841	A	-112.52	51.45	-179.73	13123	13124	13127	13125	13126
b6	NULL	49	5v8k	VAL	240	A	-117.8	31.98	-173.22	3757	3758	3761	3759	3760
b6	NULL	50	5w3s	VAL	288	B	-135.48	47.57	-178.06	4729	4730	4733	4731	4732
b6	NULL	51	5x3x	VAL	517	B	-123.75	44.41	-173.16	7740	7741	7744	7742	7743
b6	NULL	52	5x5y	VAL	1112	F	-118	25.43	-169.58	17384	17385	17388	17386	17387
b6	NULL	53	6btm	VAL	1167	A	-123.98	45.97	-172.8	17698	17699	17702	17700	17701
b6	NULL	54	6bug	VAL	19	A	-141.68	60.8	-173.1	293	294	297	295	296
b6	NULL	55	6cxh	VAL	625	A	-146.86	30.69	164.41	9786	9787	9790	9788	9789
b6	NULL	56	6cxh	VAL	802	A	-115.98	63.47	179.18	12567	12568	12571	12569	12570
b6	NULL	57	6cxh	VAL	1349	A	-111.76	27.34	165.99	21147	21148	21151	21149	21150
b6	NULL	58	6cxh	VAL	1526	A	-118.33	61.28	175.93	23928	23929	23932	23930	23931
b6	NULL	59	6ddf	VAL	46	A	-121.43	43.74	170.89	696	697	700	698	699
b6	NULL	60	6dnf	VAL	220	A	-138.09	61.69	164.36	3497	3498	3501	3499	3500
b6	NULL	61	6dnf	VAL	445	A	-136.8	43.7	163.56	7074	7075	7078	7076	7077
b6	NULL	62	6dnf	VAL	670	A	-136.48	38.64	152.61	10673	10674	10677	10675	10676
b6	NULL	63	6dnf	VAL	895	A	-131.2	58.52	173.28	14272	14273	14276	14274	14275
b6	NULL	64	6fkf	VAL	3046	A	-113.85	20.91	164.36	46875	46876	46879	46877	46878
b6	NULL	65	6h3i	VAL	337	A	-136.68	64.28	-176.37	5223	5224	5227	5225	5226
b6	NULL	66	6hum	VAL	1362	A	-110.38	34.97	-162.84	21377	21378	21381	21379	21380
b6	NULL	67	6hum	VAL	2286	A	-135.49	42.15	171.71	36026	36027	36030	36028	36029
b6	NULL	68	6idf	VAL	335	A	-117.15	21.04	-157.96	5133	5134	5137	5135	5136
b6	NULL	69	6idf	VAL	1328	A	-144.49	27.33	-160.02	20958	20959	20962	20960	20961
b6	NULL	70	6n25	VAL	8	A	-117.36	22.44	174.59	120	121	124	122	123
b6	NULL	71	6n25	VAL	346	A	-117.65	23.99	172.59	5677	5678	5681	5679	5680
b6	NULL	72	6n25	VAL	1022	A	-112.86	26.88	-178.68	16787	16788	16791	16789	16790
b6	NULL	73	6n25	VAL	1360	A	-111.05	26.48	174.06	22342	22343	22346	22344	22345
b6	NULL	74	6nbq	VAL	2749	A	-111.7	21.97	175.31	43362	43363	43366	43364	43365
b6	NULL	75	6nt4	VAL	1352	A	-153.28	41.06	156.2	22039	22040	22043	22041	22042
b6	NULL	76	6oeu	VAL	307	A	-150.91	36.25	-169.38	4907	4908	4911	4909	4910
b7	NULL	1	1dxr	VAL	22	X	-125.07	104.87	-175.87	301	302	305	303	304
b7	NULL	2	1dxr	VAL	59	X	-111.1	103.31	-173.43	874	875	878	876	877
b7	NULL	3	1dxr	VAL	541	X	-122.48	101.66	-175.5	8270	8271	8274	8272	8273
b7	NULL	4	1eys	VAL	57	X	-118.43	97.83	-175.51	806	807	810	808	809
b7	NULL	5	1eys	VAL	1071	X	-117.02	105.86	169.41	15872	15873	15876	15874	15875
b7	NULL	6	1eys	VAL	1096	X	-118.1	90.15	175.03	16288	16289	16292	16290	16291
b7	NULL	7	1eys	VAL	1098	X	-126.04	96.91	179.58	16326	16327	16330	16328	16329
b7	NULL	8	1fft	VAL	607	X	-127.09	83.25	176.57	8936	8937	8940	8938	8939
b7	NULL	9	1fft	VAL	636	X	-115.65	102.44	-176.24	9362	9363	9366	9364	9365
b7	NULL	10	1jb0	VAL	946	X	-122.08	103.08	178.29	13894	13895	13898	13896	13897
b7	NULL	11	1jb0	VAL	1607	X	-110.31	105.84	176.13	23633	23634	23637	23635	23636
b7	NULL	12	1jb0	VAL	1723	X	-120.52	108.86	177.41	25437	25438	25441	25439	25440
b7	NULL	13	1jb0	VAL	2034	X	-116.81	107.66	-172.07	29906	29907	29910	29908	29909
b7	NULL	14	1kf6	VAL	646	X	-125.77	102.94	-171.77	9511	9512	9515	9513	9514
b7	NULL	15	1kf6	VAL	918	X	-121.67	104.81	179.12	13564	13565	13568	13566	13567
b7	NULL	16	1kqf	VAL	156	X	-123.97	88.59	179.62	2334	2335	2338	2336	2337
b7	NULL	17	1kqf	VAL	192	X	-115.47	108.89	-174.71	2854	2855	2858	2856	2857
b7	NULL	18	1kqf	VAL	224	X	-118.02	94.43	-172.14	3309	3310	3313	3311	3312
b7	NULL	19	1kqf	VAL	408	X	-120.23	97.7	-179.16	6086	6087	6090	6088	6089
b7	NULL	20	1kqf	VAL	743	X	-113.64	109.18	178.79	11153	11154	11157	11155	11156
b7	NULL	21	1kqf	VAL	832	X	-118.19	89.54	177.75	12436	12437	12440	12438	12439
b7	NULL	22	1kqf	VAL	1204	X	-120.77	97.54	-171.13	17869	17870	17873	17871	17872
b7	NULL	23	1kqf	VAL	1642	X	-125.05	90.15	-178.04	24482	24483	24486	24484	24485
b7	NULL	24	1kqf	VAL	1710	X	-118.88	92.96	-171.18	25457	25458	25461	25459	25460
b7	NULL	25	1kqf	VAL	1894	X	-121.05	106.18	-179.97	28234	28235	28238	28236	28237
b7	NULL	26	1kqf	VAL	2229	X	-114.15	109.95	178.68	33301	33302	33305	33303	33304
b7	NULL	27	1kqf	VAL	2690	X	-120.33	105.54	-177.07	40017	40018	40021	40019	40020
b7	NULL	28	1kqf	VAL	3128	X	-127.83	91.4	-179.17	46630	46631	46634	46632	46633
b7	NULL	29	1kqf	VAL	3196	X	-117.19	97.58	-174.54	47605	47606	47609	47607	47608
b7	NULL	30	1kqf	VAL	3380	X	-122.27	96.45	178.87	50382	50383	50386	50384	50385
b7	NULL	31	1kqf	VAL	3804	X	-116.13	85.93	-179.23	56732	56733	56736	56734	56735
b7	NULL	32	1l9b	VAL	746	X	-111.82	98.81	178.16	11640	11641	11644	11642	11643
b7	NULL	33	1m56	VAL	1075	X	-141.79	68.61	-179.7	16793	16794	16797	16795	16796
b7	NULL	34	1p49	VAL	260	X	-117.28	102.73	-176.66	4052	4053	4056	4054	4055
b7	NULL	35	1pp9	VAL	25	X	-118.52	100.44	-170.65	361	362	365	363	364
b7	NULL	36	1pp9	VAL	1571	X	-113.06	103.2	-174.6	24139	24140	24143	24141	24142
b7	NULL	37	1pp9	VAL	2038	X	-120.71	101.07	-172.72	31618	31619	31622	31620	31621
b7	NULL	38	1pp9	VAL	3589	X	-116.37	92.14	-171.34	55490	55491	55494	55492	55493
b7	NULL	39	1pp9	VAL	3629	X	-122.47	109.27	177.11	56168	56169	56172	56170	56171
b7	NULL	40	1q90	VAL	569	X	-112.44	91.02	-179.1	8866	8867	8870	8868	8869
b7	NULL	41	1uaz	VAL	75	X	-125.37	101.57	174.54	1130	1131	1134	1132	1133
b7	NULL	42	1zoy	VAL	717	X	-110.44	107.33	175.63	10991	10992	10995	10993	10994
b7	NULL	43	2dyr	VAL	510	X	-121.5	109.81	174.92	7942	7943	7946	7944	7945
b7	NULL	44	2dyr	VAL	666	X	-120.98	109.86	177.37	10488	10489	10492	10490	10491
b7	NULL	45	2dyr	VAL	677	X	-133	95.05	-177.52	10650	10651	10654	10652	10653
b7	NULL	46	2dyr	VAL	1339	X	-115.96	88.3	-166.45	21150	21151	21154	21152	21153
b7	NULL	47	2dyr	VAL	2285	X	-122.6	109.27	173.79	35953	35954	35957	35955	35956
b7	NULL	48	2dyr	VAL	2452	X	-130.95	96.1	-176.01	38661	38662	38665	38663	38664
b7	NULL	49	2dyr	VAL	3114	X	-121.63	90.66	-165.99	49162	49163	49166	49164	49165
b7	NULL	50	2e+74	VAL	985	X	-111.06	103.37	-178.28	15308	15309	15312	15310	15311
b7	NULL	51	2h88	VAL	140	X	-111.46	82.62	-166.02	2046	2047	2050	2048	2049
b7	NULL	52	2iub	VAL	132	X	-115.68	96.95	175.22	2166	2167	2170	2168	2169
b7	NULL	53	2iub	VAL	463	X	-114.89	97.62	175.95	7676	7677	7680	7678	7679
b7	NULL	54	2iub	VAL	793	X	-118.63	95.65	170.16	13162	13163	13166	13164	13165
b7	NULL	55	2iub	VAL	1125	X	-114.58	96.51	174.36	18679	18680	18683	18681	18682
b7	NULL	56	2iub	VAL	1456	X	-113.72	97.64	175.92	24189	24190	24193	24191	24192
b7	NULL	57	2nq2	VAL	490	X	-124.7	104.88	-178.44	7656	7657	7660	7658	7659
b7	NULL	58	2nq2	VAL	926	X	-127.13	105.71	172.2	14515	14516	14519	14517	14518
b7	NULL	59	2nq2	VAL	1038	X	-123.18	108.88	179.32	16278	16279	16282	16280	16281
b7	NULL	60	2qjy	VAL	733	X	-115.52	101.07	171.14	11331	11332	11335	11333	11334
b7	NULL	61	2qjy	VAL	804	X	-126.3	108.06	177.72	12431	12432	12435	12433	12434
b7	NULL	62	2qjy	VAL	1667	X	-125.04	104.4	176.8	25716	25717	25720	25718	25719
b7	NULL	63	2qts	VAL	50	X	-116.92	104.56	-179.73	812	813	816	814	815
b7	NULL	64	2qts	VAL	233	X	-120	101.67	-177.4	3712	3713	3716	3714	3715
b7	NULL	65	2qts	VAL	467	X	-123.97	103.36	177.25	7386	7387	7390	7388	7389
b7	NULL	66	2qts	VAL	650	X	-117.36	96.58	178.95	10286	10287	10290	10288	10289
b7	NULL	67	2qts	VAL	889	X	-120.95	102.19	176.87	14040	14041	14044	14042	14043
b7	NULL	68	2qts	VAL	1072	X	-116.96	89.93	177.62	16940	16941	16944	16942	16943
b7	NULL	69	2rdd	VAL	567	X	-121.9	109.02	179.36	8683	8684	8687	8685	8686
b7	NULL	70	2rdd	VAL	600	X	-123.45	109.75	176.04	9214	9215	9218	9216	9217
b7	NULL	71	2rdd	VAL	603	X	-128.49	105.87	174.79	9260	9261	9264	9262	9263
b7	NULL	72	2rdd	VAL	753	X	-122.11	101.46	178.63	11531	11532	11535	11533	11534
b7	NULL	73	2rdd	VAL	1658	X	-128.3	105.85	175.45	25513	25514	25517	25515	25516
b7	NULL	74	2rdd	VAL	1808	X	-118.31	97.95	177.49	27785	27786	27789	27787	27788
b7	NULL	75	2rdd	VAL	2713	X	-129.22	105.6	175.97	41767	41768	41771	41769	41770
b7	NULL	76	2rdd	VAL	2863	X	-121.45	97.78	179.55	44038	44039	44042	44040	44041
b7	NULL	77	2uuh	VAL	40	X	-112.27	90.71	179.67	642	643	646	644	645
b7	NULL	78	2uuh	VAL	342	X	-117.66	89.74	175.15	5448	5449	5452	5450	5451
b7	NULL	79	2wlk	VAL	171	X	-115.71	107.39	179.08	2660	2661	2664	2662	2663
b7	NULL	80	2wlk	VAL	753	X	-115.38	109.48	-179.79	11803	11804	11807	11805	11806
b7	NULL	81	2xok	VAL	134	X	-126.2	74.7	-172.05	1980	1981	1984	1982	1983
b7	NULL	82	2xok	VAL	618	X	-123.78	68.91	-177.97	9411	9412	9415	9413	9414
b7	NULL	83	2xok	VAL	693	X	-117.1	98.89	-175.48	10610	10611	10614	10612	10613
b7	NULL	84	2xok	VAL	1051	X	-110.22	107.27	-176.87	16095	16096	16099	16097	16098
b7	NULL	85	2xok	VAL	1090	X	-110.87	84.21	178.55	16670	16671	16674	16672	16673
b7	NULL	86	2xok	VAL	1101	X	-126.28	74.02	-175.24	16832	16833	16836	16834	16835
b7	NULL	87	2xok	VAL	1176	X	-111.33	103.84	-170.54	18030	18031	18034	18032	18033
b7	NULL	88	2xok	VAL	1463	X	-133.56	96.84	175.86	22443	22444	22447	22445	22446
b7	NULL	89	2xok	VAL	1754	X	-119.19	108.46	-172.62	26867	26868	26871	26869	26870
b7	NULL	90	2xok	VAL	1757	X	-118.9	104.49	172.41	26910	26911	26914	26912	26913
b7	NULL	91	2xok	VAL	1932	X	-137.21	99.55	177.14	29591	29592	29595	29593	29594
b7	NULL	92	2xok	VAL	2134	X	-119.42	105.21	-175.81	32658	32659	32662	32660	32661
b7	NULL	93	2xok	VAL	2220	X	-117.53	99	176.66	33974	33975	33978	33976	33977
b7	NULL	94	2xok	VAL	2223	X	-116.59	103.78	-167.8	34015	34016	34019	34017	34018
b7	NULL	95	2xok	VAL	2226	X	-118.38	109.92	166.62	34058	34059	34062	34060	34061
b7	NULL	96	2xok	VAL	2228	X	-112.95	107.67	179.2	34095	34096	34099	34097	34098
b7	NULL	97	2xok	VAL	2402	X	-135.53	103.34	179.66	36753	36754	36757	36755	36756
b7	NULL	98	2xok	VAL	2569	X	-127.15	109.2	176.71	39278	39279	39282	39280	39281
b7	NULL	99	2xok	VAL	2573	X	-111.02	103.86	175.77	39335	39336	39339	39337	39338
b7	NULL	100	2xok	VAL	2690	X	-127.43	102.48	168.18	41136	41137	41140	41138	41139
b7	NULL	101	2xok	VAL	2696	X	-118.18	101.28	173.55	41220	41221	41224	41222	41223
b7	NULL	102	2xok	VAL	2698	X	-111.45	109.71	179.66	41257	41258	41261	41259	41260
b7	NULL	103	2xok	VAL	2926	X	-114.83	105.45	-177.24	44837	44838	44841	44839	44840
b7	NULL	104	2yev	VAL	928	X	-115.78	89.14	-170.45	14848	14849	14852	14850	14851
b7	NULL	105	2yiu	VAL	1274	X	-111.15	108.1	174.74	20097	20098	20101	20099	20100
b7	NULL	106	2zxe	VAL	582	X	-122.93	107.58	179.44	8901	8902	8905	8903	8904
b7	NULL	107	2zxe	VAL	585	X	-128.06	96.86	-174.34	8953	8954	8957	8955	8956
b7	NULL	108	2zxe	VAL	633	X	-123.73	106.36	-175.73	9654	9655	9658	9656	9657
b7	NULL	109	3b8e	VAL	591	X	-115.43	97.24	-173.67	9109	9110	9113	9111	9112
b7	NULL	110	3b8e	VAL	639	X	-122.57	109.51	-178.86	9808	9809	9812	9810	9811
b7	NULL	111	3b8e	VAL	707	X	-121.98	108.54	176.54	10830	10831	10834	10832	10833
b7	NULL	112	3beh	VAL	734	X	-113.87	96.87	-179.18	11385	11386	11389	11387	11388
b7	NULL	113	3cx5	VAL	434	X	-125.4	108.57	178.67	6679	6680	6683	6681	6682
b7	NULL	114	3cx5	VAL	448	X	-116.45	90.63	175.83	6885	6886	6889	6887	6888
b7	NULL	115	3cx5	VAL	704	X	-123.29	107.2	-174.94	10902	10903	10906	10904	10905
b7	NULL	116	3cx5	VAL	1217	X	-111.17	103.82	175.24	19062	19063	19066	19064	19065
b7	NULL	117	3cx5	VAL	2399	X	-114.03	93.68	-175.31	37473	37474	37477	37475	37476
b7	NULL	118	3cx5	VAL	2655	X	-121.37	104.69	-177.42	41491	41492	41495	41493	41494
b7	NULL	119	3cx5	VAL	3168	X	-114.52	107.74	175.01	49651	49652	49655	49653	49654
b7	NULL	120	3cxh	VAL	448	X	-117.52	97.73	177.6	6886	6887	6890	6888	6889
b7	NULL	121	3cxh	VAL	1492	X	-123.66	109.25	178.95	23274	23275	23278	23276	23277
b7	NULL	122	3cxh	VAL	2169	X	-124.75	106.71	-173.06	33850	33851	33854	33852	33853
b7	NULL	123	3cxh	VAL	2380	X	-124.41	106.89	-178.11	37185	37186	37189	37187	37188
b7	NULL	124	3cxh	VAL	2650	X	-114.42	99.43	-178.08	41409	41410	41413	41411	41412
b7	NULL	125	3fh6	VAL	649	X	-127.12	98.52	-164.69	10179	10180	10183	10181	10182
b7	NULL	126	3fh6	VAL	774	X	-124.19	105.35	175	12198	12199	12202	12200	12201
b7	NULL	127	3fh6	VAL	844	X	-134.01	90.99	172.97	13307	13308	13311	13309	13310
b7	NULL	128	3fh6	VAL	876	X	-121.1	93.03	177.16	13786	13787	13790	13788	13789
b7	NULL	129	3fh6	VAL	904	X	-134.52	109.2	174.69	14249	14250	14253	14251	14252
b7	NULL	130	3fh6	VAL	1215	X	-136.63	89.57	168.69	19118	19119	19122	19120	19121
b7	NULL	131	3fh6	VAL	1247	X	-128.76	93.65	173.38	19597	19598	19601	19599	19600
b7	NULL	132	3fh6	VAL	1275	X	-138.76	92.61	170.76	20060	20061	20064	20062	20063
b7	NULL	133	3fh6	VAL	1277	X	-132.66	101.07	172.19	20095	20096	20099	20097	20098
b7	NULL	134	3mk7	VAL	593	X	-118.41	93.31	-167.74	9340	9341	9344	9342	9343
b7	NULL	135	3nd0	VAL	519	X	-117.12	107.73	-173.21	7967	7968	7971	7969	7970
b7	NULL	136	3ne5	VAL	273	X	-114.52	103.47	175.86	4238	4239	4242	4240	4241
b7	NULL	137	3ne5	VAL	490	X	-120.65	105.63	-175.05	7577	7578	7581	7579	7580
b7	NULL	138	3ne5	VAL	820	X	-118.59	106.79	-172.58	12705	12706	12709	12707	12708
b7	NULL	139	3ne5	VAL	1947	X	-113.93	100.5	177.38	30263	30264	30267	30265	30266
b7	NULL	140	3ne5	VAL	2164	X	-117.09	109.77	-178.09	33602	33603	33606	33604	33605
b7	NULL	141	3ne5	VAL	2269	X	-113.73	106.09	-177.38	35235	35236	35239	35237	35238
b7	NULL	142	3ne5	VAL	3153	X	-134.61	98.8	172.8	48970	48971	48974	48972	48973
b7	NULL	143	3ne5	VAL	3614	X	-112.31	104.09	-174.95	56186	56187	56190	56188	56189
b7	NULL	144	3ne5	VAL	3621	X	-114.65	98.71	179.24	56287	56288	56291	56289	56290
b7	NULL	145	3ne5	VAL	3838	X	-122.5	105.2	-177.83	59626	59627	59630	59628	59629
b7	NULL	146	3ne5	VAL	4168	X	-117.95	104.87	-171.86	64754	64755	64758	64756	64757
b7	NULL	147	3ne5	VAL	4827	X	-123.27	90.01	172.67	74994	74995	74998	74996	74997
b7	NULL	148	3org	VAL	520	X	-123.89	75.33	172.83	8133	8134	8137	8135	8136
b7	NULL	149	3org	VAL	523	X	-110.62	108.32	176.86	8175	8176	8179	8177	8178
b7	NULL	150	3org	VAL	1054	X	-121.04	82.91	173.45	16474	16475	16478	16476	16477
b7	NULL	151	3org	VAL	1057	X	-111.42	109.53	178.04	16516	16517	16520	16518	16519
b7	NULL	152	3puw	VAL	1155	X	-131.19	107.12	-176.77	17989	17990	17993	17991	17992
b7	NULL	153	3puw	VAL	1426	X	-130.37	100.2	175.01	22263	22264	22267	22265	22266
b7	NULL	154	3rfz	VAL	27	A	-115.14	104.68	-174.39	352	353	356	354	355
b7	NULL	155	3rfz	VAL	118	A	-121.91	97.23	-172.59	1714	1715	1718	1716	1717
b7	NULL	156	3rfz	VAL	333	A	-137.62	102.95	-175.53	4844	4845	4848	4846	4847
b7	NULL	157	3rfz	VAL	561	A	-120.85	102.8	178.12	8302	8303	8306	8304	8305
b7	NULL	158	3rfz	VAL	1059	A	-120.73	105.81	-166.31	15809	15810	15813	15811	15812
b7	NULL	159	3rfz	VAL	1066	A	-124.02	102.65	164.74	15909	15910	15913	15911	15912
b7	NULL	160	3rfz	VAL	1224	A	-111.81	92.5	175.36	18460	18461	18464	18462	18463
b7	NULL	161	3rgb	VAL	54	X	-126.28	81.04	-179.66	877	878	881	879	880
b7	NULL	162	3rgb	VAL	78	X	-115.76	81.52	168.71	1248	1249	1252	1250	1251
b7	NULL	163	3rgb	VAL	867	X	-123.1	81.68	-179.07	13831	13832	13835	13833	13834
b7	NULL	164	3rgb	VAL	891	X	-115.08	85.96	170.86	14202	14203	14206	14204	14205
b7	NULL	165	3rgb	VAL	1249	X	-126.25	81.73	179.77	19814	19815	19818	19816	19817
b7	NULL	166	3rgb	VAL	1273	X	-115.68	79.49	170.7	20185	20186	20189	20187	20188
b7	NULL	167	3rgb	VAL	1391	X	-140.64	106.79	177.07	22078	22079	22082	22080	22081
b7	NULL	168	3rgb	VAL	1456	X	-122.12	109.57	-7.94	23073	23074	23077	23075	23076
b7	NULL	169	3rko	VAL	1030	X	-129.22	99.86	-176.74	16095	16096	16099	16097	16098
b7	NULL	170	3s8g	VAL	679	X	-110.61	105.44	-170.96	10778	10779	10782	10780	10781
b7	NULL	171	3t9n	VAL	160	X	-121.63	106.84	173.09	2585	2586	2589	2587	2588
b7	NULL	172	3t9n	VAL	426	X	-121.1	109.15	174.4	6903	6904	6907	6905	6906
b7	NULL	173	3t9n	VAL	690	X	-114.61	108.8	172.83	11182	11183	11186	11184	11185
b7	NULL	174	3t9n	VAL	954	X	-119	109.39	173.06	15461	15462	15465	15463	15464
b7	NULL	175	3t9n	VAL	1219	X	-120.09	106.81	171.4	19755	19756	19759	19757	19758
b7	NULL	176	3t9n	VAL	1483	X	-122.11	108.25	173.69	24034	24035	24038	24036	24037
b7	NULL	177	3t9n	VAL	1747	X	-122.3	107.04	174.78	28313	28314	28317	28315	28316
b7	NULL	178	3ukm	VAL	325	X	-113.16	105.96	172.63	5246	5247	5250	5248	5249
b7	NULL	179	3w9t	VAL	106	X	-118.88	99.25	176.85	1559	1560	1563	1561	1562
b7	NULL	180	3w9t	VAL	537	X	-121.5	98.05	178.92	7922	7923	7926	7924	7925
b7	NULL	181	3w9t	VAL	968	X	-114.92	102.3	176.85	14285	14286	14289	14287	14288
b7	NULL	182	3w9t	VAL	1399	X	-114.24	104.29	179.11	20648	20649	20652	20650	20651
b7	NULL	183	3w9t	VAL	1830	X	-114.74	101.33	176.63	27011	27012	27015	27013	27014
b7	NULL	184	3w9t	VAL	2261	X	-117.19	102.64	176.03	33374	33375	33378	33376	33377
b7	NULL	185	3w9t	VAL	2458	X	-133.38	105.22	179.53	36304	36305	36308	36306	36307
b7	NULL	186	3w9t	VAL	2692	X	-113.73	100.58	-178.99	39737	39738	39741	39739	39740
b7	NULL	187	3wdo	VAL	191	X	-118.17	86.83	171.66	2891	2892	2895	2893	2894
b7	NULL	188	4ayt	VAL	420	X	-125.82	102.26	-179.46	6512	6513	6516	6514	6515
b7	NULL	189	4ayt	VAL	985	X	-126.83	101.35	179.97	15234	15235	15238	15236	15237
b7	NULL	190	4dbl	VAL	670	X	-119.31	109.99	-179.05	10388	10389	10392	10390	10391
b7	NULL	191	4dbl	VAL	918	X	-122.49	104.04	-176.77	14191	14192	14195	14193	14194
b7	NULL	192	4ezc	VAL	177	X	-112.3	105.65	-179.21	2724	2725	2728	2726	2727
b7	NULL	193	4fc4	VAL	133	X	-121.2	109.31	-177.53	1976	1977	1980	1978	1979
b7	NULL	194	4gd3	VAL	143	X	-113.62	85.68	-173.21	2161	2162	2165	2163	2164
b7	NULL	195	4gd3	VAL	324	X	-125.71	85.6	174.57	4858	4859	4862	4860	4861
b7	NULL	196	4gd3	VAL	832	X	-117.49	108.06	-164.68	12709	12710	12713	12711	12712
b7	NULL	197	4gd3	VAL	1028	X	-114.42	84.16	-173.91	15676	15677	15680	15678	15679
b7	NULL	198	4gd3	VAL	1205	X	-124.43	86.74	172.92	18304	18305	18308	18306	18307
b7	NULL	199	4gd3	VAL	1713	X	-113.58	109.53	-166.29	26155	26156	26159	26157	26158
b7	NULL	200	4gx0	VAL	140	X	-121.34	106.17	175.39	2305	2306	2309	2307	2308
b7	NULL	201	4gx0	VAL	228	X	-114.26	106.58	175.11	3631	3632	3635	3633	3634
b7	NULL	202	4gx0	VAL	337	X	-111.86	109.18	-175.04	5318	5319	5322	5320	5321
b7	NULL	203	4gx0	VAL	515	X	-130.14	104.54	175.13	8155	8156	8159	8157	8158
b7	NULL	204	4gx0	VAL	603	X	-112.61	102.44	174.77	9481	9482	9485	9483	9484
b7	NULL	205	4gx0	VAL	1062	X	-121.32	105.66	174.53	16617	16618	16621	16619	16620
b7	NULL	206	4gx0	VAL	1150	X	-116.4	102.87	175.54	17943	17944	17947	17945	17946
b7	NULL	207	4gx0	VAL	1437	X	-129.1	105.77	175.64	22468	22469	22472	22470	22471
b7	NULL	208	4gx0	VAL	1525	X	-113	103.58	173.91	23794	23795	23798	23796	23797
b7	NULL	209	4h13	VAL	488	X	-111.68	103.95	-166.64	7715	7716	7719	7717	7718
b7	NULL	210	4h13	VAL	1266	X	-135.18	99.92	177.56	19793	19794	19797	19795	19796
b7	NULL	211	4h13	VAL	1448	X	-115.48	102.28	-169.77	22654	22655	22658	22656	22657
b7	NULL	212	4h1w	VAL	366	X	-132.07	99.75	177.54	5685	5686	5689	5687	5688
b7	NULL	213	4h1w	VAL	431	X	-120.77	106.1	-178.16	6644	6645	6648	6646	6647
b7	NULL	214	4h1w	VAL	524	X	-115.03	84.04	-176.5	8111	8112	8115	8113	8114
b7	NULL	215	4huq	VAL	86	X	-115.37	103.47	179.49	1298	1299	1302	1300	1301
b7	NULL	216	4huq	VAL	89	X	-110.04	99.57	176.43	1338	1339	1342	1340	1341
b7	NULL	217	4huq	VAL	348	X	-118.24	105.22	-178.01	5321	5322	5325	5323	5324
b7	NULL	218	4huq	VAL	476	X	-122.06	107.02	170.11	7302	7303	7306	7304	7305
b7	NULL	219	4il3	VAL	237	X	-113.15	106.41	-177.34	3935	3936	3939	3937	3938
b7	NULL	220	4j72	VAL	197	X	-111.48	98.68	-176.59	3179	3180	3183	3181	3182
b7	NULL	221	4j7c	VAL	1304	X	-112.45	96.15	174.64	20604	20605	20608	20606	20607
b7	NULL	222	4knf	VAL	610	X	-120.14	70.48	-177	9349	9350	9353	9351	9352
b7	NULL	223	4kpp	VAL	60	A	-116.81	104.51	167.1	924	925	928	926	927
b7	NULL	224	4kt0	VAL	550	A	-121.27	90.85	179.92	8516	8517	8520	8518	8519
b7	NULL	225	4kt0	VAL	944	A	-120.56	95.95	-176.78	14646	14647	14650	14648	14649
b7	NULL	226	4mnd	VAL	157	X	-121.88	101.47	-170.11	2471	2472	2475	2473	2474
b7	NULL	227	4mnd	VAL	191	X	-116.04	90.34	-162.75	3040	3041	3044	3042	3043
b7	NULL	228	4mnd	VAL	565	X	-122.36	98.54	-169.52	8968	8969	8972	8970	8971
b7	NULL	229	4mnd	VAL	596	X	-112.05	108.3	174.65	9486	9487	9490	9488	9489
b7	NULL	230	4mnd	VAL	599	X	-120.59	92.84	-162.94	9537	9538	9541	9539	9540
b7	NULL	231	4n75	VAL	248	X	-112.41	91.56	-171.63	3723	3724	3727	3725	3726
b7	NULL	232	4nab	VAL	366	X	-113.06	92.89	-174.52	5681	5682	5685	5683	5684
b7	NULL	233	4ogq	VAL	1519	X	-113.83	101.42	-172.86	23442	23443	23446	23444	23445
b7	NULL	234	4p00	VAL	134	X	-118.92	98.29	176.54	2139	2140	2143	2141	2142
b7	NULL	235	4p00	VAL	230	X	-116.53	102.79	176.34	3634	3635	3638	3636	3637
b7	NULL	236	4p00	VAL	260	X	-123.29	108.15	178.63	4108	4109	4112	4110	4111
b7	NULL	237	4p00	VAL	1070	X	-128.5	102.89	170.88	16716	16717	16720	16718	16719
b7	NULL	238	4p00	VAL	1095	X	-121.68	98.06	-179.43	17138	17139	17142	17140	17141
b7	NULL	239	4p00	VAL	1115	X	-122.6	109.56	-177.3	17406	17407	17410	17408	17409
b7	NULL	240	4p00	VAL	1167	X	-125.41	105.62	-175.68	18183	18184	18187	18185	18186
b7	NULL	241	4p02	VAL	134	X	-118.05	89.46	176.03	2139	2140	2143	2141	2142
b7	NULL	242	4p02	VAL	230	X	-118.82	109.99	177.2	3634	3635	3638	3636	3637
b7	NULL	243	4p02	VAL	260	X	-120.72	103.87	177.57	4108	4109	4112	4110	4111
b7	NULL	244	4p02	VAL	857	X	-111.09	108.31	-179.92	13539	13540	13543	13541	13542
b7	NULL	245	4p02	VAL	1053	X	-122.22	104.33	-175.69	16460	16461	16464	16462	16463
b7	NULL	246	4p02	VAL	1070	X	-127.71	106.11	172.05	16716	16717	16720	16718	16719
b7	NULL	247	4p02	VAL	1095	X	-116.13	94.8	-176.57	17138	17139	17142	17140	17141
b7	NULL	248	4p02	VAL	1115	X	-123.34	105.71	-179.86	17406	17407	17410	17408	17409
b7	NULL	249	4p02	VAL	1167	X	-116.92	93.33	-177.05	18183	18184	18187	18185	18186
b7	NULL	250	4p6v	VAL	90	X	-116.26	101.62	-171	1411	1412	1415	1413	1414
b7	NULL	251	4p6v	VAL	261	X	-111.02	98.24	-174.96	4008	4009	4012	4010	4011
b7	NULL	252	4p6v	VAL	323	X	-121.8	109.38	-178.73	4950	4951	4954	4952	4953
b7	NULL	253	4p6v	VAL	414	X	-138.17	102.76	-169.01	6344	6345	6348	6346	6347
b7	NULL	254	4q35	VAL	28	X	-111.9	102.35	172.99	391	392	395	393	394
b7	NULL	255	4q35	VAL	847	X	-114.52	106.09	176.47	13231	13232	13235	13233	13234
b7	NULL	256	4q79	VAL	6	X	-122.69	98.89	-172.06	91	92	95	93	94
b7	NULL	257	4q79	VAL	79	X	-110.25	108.08	178.85	1234	1235	1238	1236	1237
b7	NULL	258	4q79	VAL	391	X	-114.9	105.34	-174.08	5968	5969	5972	5970	5971
b7	NULL	259	4q79	VAL	588	X	-116.65	95.57	-177.8	8966	8967	8970	8968	8969
b7	NULL	260	4q79	VAL	786	X	-123.7	93.65	-178.29	11983	11984	11987	11985	11986
b7	NULL	261	4q79	VAL	1165	X	-122.65	109.17	179.55	17779	17780	17783	17781	17782
b7	NULL	262	4q79	VAL	1356	X	-134.33	99.53	-179.78	20701	20702	20705	20703	20704
b7	NULL	263	4q79	VAL	1547	X	-119.14	100.99	-179	23623	23624	23627	23625	23626
b7	NULL	264	4quv	VAL	296	X	-123.69	98.94	-171.36	4785	4786	4789	4787	4788
b7	NULL	265	4quv	VAL	384	X	-122.61	88.94	-175.05	6250	6251	6254	6252	6253
b7	NULL	266	4rdq	VAL	113	X	-110.23	93.54	-173.3	1877	1878	1881	1879	1880
b7	NULL	267	4rdq	VAL	479	X	-110.47	98.51	-169.63	7859	7860	7863	7861	7862
b7	NULL	268	4rdq	VAL	845	X	-115.67	90.16	-172.69	13840	13841	13844	13842	13843
b7	NULL	269	4rdq	VAL	1211	X	-114.43	96.54	-172.96	19821	19822	19825	19823	19824
b7	NULL	270	4rdq	VAL	1577	X	-112.39	93.95	-173.15	25802	25803	25806	25804	25805
b7	NULL	271	4rfs	VAL	25	X	-114.66	109.96	174.82	355	356	359	357	358
b7	NULL	272	4rfs	VAL	199	X	-120.37	102.14	-167.02	3034	3035	3038	3036	3037
b7	NULL	273	4rfs	VAL	377	X	-117.15	108.27	-174.63	5780	5781	5784	5782	5783
b7	NULL	274	4tqu	VAL	569	X	-114.45	102.58	-167.93	9207	9208	9211	9209	9210
b7	NULL	275	4tqu	VAL	888	X	-122.4	96.24	-173.18	14173	14174	14177	14175	14176
b7	NULL	276	4tqu	VAL	976	X	-121.03	82.63	177.12	15577	15578	15581	15579	15580
b7	NULL	277	4tqu	VAL	1111	X	-116.95	101.48	-175.26	17707	17708	17711	17709	17710
b7	NULL	278	4tqu	VAL	1215	X	-119.64	86.27	-172.49	19368	19369	19372	19370	19371
b7	NULL	279	4tqu	VAL	1427	X	-113.61	109.79	177.77	22807	22808	22811	22809	22810
b7	NULL	280	4tqu	VAL	1628	X	-122.07	100.45	178.07	26006	26007	26010	26008	26009
b7	NULL	281	4u1w	VAL	219	X	-115.06	98.23	174.48	3398	3399	3402	3400	3401
b7	NULL	282	4u1w	VAL	292	X	-115.71	93.03	178.75	4552	4553	4556	4554	4555
b7	NULL	283	4u1w	VAL	374	X	-135.26	104.81	177.51	5864	5865	5868	5866	5867
b7	NULL	284	4u1w	VAL	1102	X	-117.97	108.65	179	17318	17319	17322	17320	17321
b7	NULL	285	4u1w	VAL	1113	X	-112.69	103.01	175.67	17485	17486	17489	17487	17488
b7	NULL	286	4u1w	VAL	1122	X	-137.81	104.76	176	17628	17629	17632	17630	17631
b7	NULL	287	4u1w	VAL	1583	X	-123.62	106.38	-175.93	24796	24797	24800	24798	24799
b7	NULL	288	4u1w	VAL	1870	X	-116.88	109.24	179.77	29390	29391	29394	29392	29393
b7	NULL	289	4u1w	VAL	1879	X	-132.96	106.29	-179.95	29533	29534	29537	29535	29536
b7	NULL	290	4umv	VAL	452	X	-113.9	101.26	176.07	6799	6800	6803	6801	6802
b7	NULL	291	4wis	VAL	10	X	-124.26	95.76	173.49	153	154	157	155	156
b7	NULL	292	4wis	VAL	664	X	-122.87	97.39	170.39	10647	10648	10651	10649	10650
b7	NULL	293	4xk8	VAL	507	X	-124.98	108.64	-179.5	7873	7874	7877	7875	7876
b7	NULL	294	4xk8	VAL	1723	X	-118.16	106.86	179.68	26918	26919	26922	26920	26921
b7	NULL	295	4xk8	VAL	3093	X	-115.36	92.05	172.1	47861	47862	47865	47863	47864
b7	NULL	296	4y7k	VAL	195	X	-137.17	82.8	178.96	3103	3104	3107	3105	3106
b7	NULL	297	4y7k	VAL	197	X	-122.48	103.03	175.36	3139	3140	3143	3141	3142
b7	NULL	298	4y7k	VAL	445	X	-142.76	84.12	-178.29	7098	7099	7102	7100	7101
b7	NULL	299	4y7k	VAL	447	X	-118.7	103.33	-177.1	7134	7135	7138	7136	7137
b7	NULL	300	4y7k	VAL	686	X	-139.06	85.21	176.77	10962	10963	10966	10964	10965
b7	NULL	301	4y7k	VAL	688	X	-118.03	97.54	178.86	10998	10999	11002	11000	11001
b7	NULL	302	4y7k	VAL	928	X	-137.47	83.13	179.39	14845	14846	14849	14847	14848
b7	NULL	303	4y7k	VAL	930	X	-113.39	95.6	178.81	14881	14882	14885	14883	14884
b7	NULL	304	4y7k	VAL	1170	X	-139.5	86.64	176.71	18728	18729	18732	18730	18731
b7	NULL	305	4y7k	VAL	1172	X	-113.68	98.55	176.67	18764	18765	18768	18766	18767
b7	NULL	306	4ysx	VAL	40	X	-110.47	105.77	-177.7	553	554	557	555	556
b7	NULL	307	4ysx	VAL	143	X	-110.34	81.56	-169.45	2110	2111	2114	2112	2113
b7	NULL	308	4ysx	VAL	458	X	-110.92	105.93	179.05	6875	6876	6879	6877	6878
b7	NULL	309	4ysx	VAL	720	X	-111.49	98.45	170.11	11145	11146	11149	11147	11148
b7	NULL	310	4zgv	VAL	400	A	-121.23	105.36	179.34	6128	6129	6132	6130	6131
b7	NULL	311	4zgv	VAL	408	A	-138.86	81.16	-166.49	6244	6245	6248	6246	6247
b7	NULL	312	4zgv	VAL	733	A	-132.5	102.82	165.05	11243	11244	11247	11245	11246
b7	NULL	313	4zwc	VAL	299	X	-134.45	89.2	-175.42	4670	4671	4674	4672	4673
b7	NULL	314	4zwj	VAL	564	X	-115.98	109.23	175.51	8932	8933	8936	8934	8935
b7	NULL	315	4zwj	VAL	597	X	-121.4	98.87	177.9	9460	9461	9464	9462	9463
b7	NULL	316	5a63	VAL	330	X	-128.62	105.98	-175.32	5059	5060	5063	5061	5062
b7	NULL	317	5a63	VAL	375	X	-119.6	105.45	-177.93	5751	5752	5755	5753	5754
b7	NULL	318	5a63	VAL	378	X	-121.26	96.99	162.57	5791	5792	5795	5793	5794
b7	NULL	319	5a63	VAL	588	X	-113.91	109.87	172.28	9074	9075	9078	9076	9077
b7	NULL	320	5b58	VAL	725	A	-128.11	107.1	-172.96	10566	10567	10570	10568	10569
b7	NULL	321	5c58	VAL	776	A	-120.21	82.25	-179.75	11678	11679	11682	11680	11681
b7	NULL	322	5d0q	VAL	63	A	-112.94	94.74	173.06	956	957	960	958	959
b7	NULL	323	5d0q	VAL	132	A	-116.61	107.38	-176.07	2022	2023	2026	2024	2025
b7	NULL	324	5d0q	VAL	633	A	-118.98	83.02	-171.39	9761	9762	9765	9763	9764
b7	NULL	325	5d0q	VAL	914	A	-118.85	99.08	175.81	13984	13985	13988	13986	13987
b7	NULL	326	5d0q	VAL	1012	A	-138.98	79.65	152.33	15424	15425	15428	15426	15427
b7	NULL	327	5d3m	VAL	477	A	-111.98	108.97	173.23	7331	7332	7335	7333	7334
b7	NULL	328	5d3m	VAL	480	A	-119.07	96.72	170.91	7385	7386	7389	7387	7388
b7	NULL	329	5d3m	VAL	588	A	-126.21	108.92	-7.14	9092	9093	9096	9094	9095
b7	NULL	330	5eik	VAL	205	A	-110.69	94.04	174.82	3259	3260	3263	3261	3262
b7	NULL	331	5eke	VAL	122	A	-120.98	106.71	178.7	1943	1944	1947	1945	1946
b7	NULL	332	5eke	VAL	333	A	-115.1	98.49	175.54	5381	5382	5385	5383	5384
b7	NULL	333	5eke	VAL	410	A	-110.99	106.77	-179.37	6596	6597	6600	6598	6599
b7	NULL	334	5eke	VAL	599	A	-112.13	107.22	-175.09	9684	9685	9688	9686	9687
b7	NULL	335	5eke	VAL	632	A	-112.08	106.8	164.27	10240	10241	10244	10242	10243
b7	NULL	336	5eke	VAL	657	A	-123.26	88.89	-174.84	10653	10654	10657	10655	10656
b7	NULL	337	5eke	VAL	709	A	-115.02	105.31	-178.6	11455	11456	11459	11457	11458
b7	NULL	338	5eke	VAL	964	A	-119.07	107.2	-174.85	15637	15638	15641	15639	15640
b7	NULL	339	5fgn	VAL	227	A	-123.4	109.35	-175.92	3675	3676	3679	3677	3678
b7	NULL	340	5fgn	VAL	367	A	-119.66	93.21	174.81	5793	5794	5797	5795	5796
b7	NULL	341	5fp1	VAL	604	A	-130.43	105.42	169.74	9074	9075	9078	9076	9077
b7	NULL	342	5fp1	VAL	633	A	-117.57	108.21	171.98	9522	9523	9526	9524	9525
b7	NULL	343	5fq6	VAL	558	A	-118.12	95.06	174.5	8359	8360	8363	8361	8362
b7	NULL	344	5fq6	VAL	2139	A	-115.25	100.86	177.23	32294	32295	32298	32296	32297
b7	NULL	345	5fq6	VAL	3030	A	-112.98	108.68	172.83	45968	45969	45972	45970	45971
b7	NULL	346	5fq6	VAL	3102	A	-134.15	108.15	-164.34	47071	47072	47075	47073	47074
b7	NULL	347	5fq6	VAL	3109	A	-115.64	108.47	-173.98	47183	47184	47187	47185	47186
b7	NULL	348	5gko	VAL	11	A	-123.29	104.33	-174.78	165	166	169	167	168
b7	NULL	349	5gko	VAL	200	A	-115.48	109.82	-177.75	3028	3029	3032	3030	3031
b7	NULL	350	5gko	VAL	228	A	-139.72	96.71	-179.7	3461	3462	3465	3463	3464
b7	NULL	351	5gko	VAL	661	C	-117.92	102.05	-178.27	10004	10005	10008	10006	10007
b7	NULL	352	5gko	VAL	717	C	-112.07	100.19	-176.3	10842	10843	10846	10844	10845
b7	NULL	353	5gko	VAL	1259	D	-117.07	99.39	-175.36	19076	19077	19080	19078	19079
b7	NULL	354	5gmy	VAL	589	B	-125.32	101.38	179.65	9406	9407	9410	9408	9409
b7	NULL	355	5gmy	VAL	743	B	-132.24	96.11	167.44	11853	11854	11857	11855	11856
b7	NULL	356	5gmy	VAL	802	B	-118.2	108.39	171.58	12784	12785	12788	12786	12787
b7	NULL	357	5h3o	VAL	891	B	-114.89	107.47	179.29	14836	14837	14840	14838	14839
b7	NULL	358	5h3o	VAL	941	B	-135.18	100.94	175.14	15658	15659	15662	15660	15661
b7	NULL	359	5ksd	VAL	494	A	-135.8	108.37	176.94	7628	7629	7632	7630	7631
b7	NULL	360	5ksd	VAL	608	A	-120.73	109.62	174.04	9324	9325	9328	9326	9327
b7	NULL	361	5l8r	VAL	1328	E	-123.8	84.37	-175.21	20495	20496	20499	20497	20498
b7	NULL	362	5l8r	VAL	1438	E	-113.72	105.09	-179.53	22212	22213	22216	22214	22215
b7	NULL	363	5l8r	VAL	2495	H	-112.22	104.92	-172.03	38742	38743	38746	38744	38745
b7	NULL	364	5m87	VAL	11	A	-134.29	108.13	169.25	145	146	149	147	148
b7	NULL	365	5mrw	VAL	683	B	-125.07	107.39	177.25	10385	10386	10389	10387	10388
b7	NULL	366	5mrw	VAL	736	B	-116.78	102.59	-177.35	11108	11109	11112	11110	11111
b7	NULL	367	5mrw	VAL	923	B	-115.43	97.58	-164.09	13929	13930	13933	13931	13932
b7	NULL	368	5n6m	VAL	334	B	-110.85	101.07	-174.15	5118	5119	5122	5120	5121
b7	NULL	369	5n6m	VAL	392	C	-117.53	98.87	-179.58	6007	6008	6011	6009	6010
b7	NULL	370	5n6m	VAL	430	C	-111.92	102	169.79	6593	6594	6597	6595	6596
b7	NULL	371	5nmi	VAL	681	B	-116.44	96.23	179.2	10411	10412	10415	10413	10414
b7	NULL	372	5nmi	VAL	2049	L	-123.03	104.48	-174.61	31831	31832	31835	31833	31834
b7	NULL	373	5nmi	VAL	2349	L	-120.99	99.27	-167.53	36342	36343	36346	36344	36345
b7	NULL	374	5nmi	VAL	2706	M	-113.24	107	178.3	41898	41899	41902	41900	41901
b7	NULL	375	5nmi	VAL	3684	Q	-127.31	109.93	-174.37	57190	57191	57194	57192	57193
b7	NULL	376	5nmi	VAL	3840	S	-124.46	109.38	176.63	59697	59698	59701	59699	59700
b7	NULL	377	5oqt	VAL	84	A	-116.63	96.26	-175.23	1238	1239	1242	1240	1241
b7	NULL	378	5osa	VAL	328	B	-116.67	107.58	177.28	5262	5263	5266	5264	5265
b7	NULL	379	5osa	VAL	1267	E	-117.23	108.59	-174.1	20430	20431	20434	20432	20433
b7	NULL	380	5t0o	VAL	130	A	-121.01	101.66	-173.5	1896	1897	1900	1898	1899
b7	NULL	381	5t0o	VAL	270	A	-114.62	96.84	176.8	4058	4059	4062	4060	4061
b7	NULL	382	5t0o	VAL	1161	B	-113.79	91.27	-179.11	17936	17937	17940	17938	17939
b7	NULL	383	5t0o	VAL	1315	B	-112.05	104.65	178.29	20284	20285	20288	20286	20287
b7	NULL	384	5t0o	VAL	1847	B	-110.06	99.8	176.44	28769	28770	28773	28771	28772
b7	NULL	385	5t0o	VAL	2187	C	-129.83	106.64	-164.03	33893	33894	33897	33895	33896
b7	NULL	386	5t0o	VAL	2329	C	-115.92	92.05	-178.16	36085	36086	36089	36087	36088
b7	NULL	387	5t0o	VAL	2869	C	-111.44	108.25	-173.42	44653	44654	44657	44655	44656
b7	NULL	388	5tj6	VAL	306	C	-137.25	103.05	173.91	4965	4966	4969	4967	4968
b7	NULL	389	5tj6	VAL	309	C	-112.8	104.88	179.29	5015	5016	5019	5017	5018
b7	NULL	390	5tj6	VAL	389	C	-123.34	102.13	178.66	6297	6298	6301	6299	6300
b7	NULL	391	5tj6	VAL	1169	H	-114.75	95.1	172.18	18629	18630	18633	18631	18632
b7	NULL	392	5tj6	VAL	1196	H	-112.67	104.3	169.56	19059	19060	19063	19061	19062
b7	NULL	393	5tj6	VAL	1199	H	-122.98	107.89	-171.18	19109	19110	19113	19111	19112
b7	NULL	394	5tj6	VAL	1439	H	-113.48	97.56	175.13	22923	22924	22927	22925	22926
b7	NULL	395	5tj6	VAL	2378	N	-110.66	94.28	175.66	37783	37784	37787	37785	37786
b7	NULL	396	5tj6	VAL	2976	S	-134.58	91.72	178.3	47233	47234	47237	47235	47236
b7	NULL	397	5tj6	VAL	2979	S	-126.81	100.21	-171.27	47283	47284	47287	47285	47286
b7	NULL	398	5tj6	VAL	3059	S	-114.37	101.82	175.55	48564	48565	48568	48566	48567
b7	NULL	399	5tj6	VAL	3187	S	-113.03	107.39	178.27	50595	50596	50599	50597	50598
b7	NULL	400	5tj6	VAL	3268	T	-111.42	84.05	-176.49	51865	51866	51869	51867	51868
b7	NULL	401	5tj6	VAL	3304	T	-112.38	108.16	-172.89	52441	52442	52445	52443	52444
b7	NULL	402	5u6o	VAL	897	D	-117.14	96.99	172.47	14736	14737	14740	14738	14739
b7	NULL	403	5u6o	VAL	1379	F	-111.24	105.48	177.65	22637	22638	22641	22639	22640
b7	NULL	404	5u70	VAL	295	B	-126	90.15	-171.77	4983	4984	4987	4985	4986
b7	NULL	405	5u70	VAL	666	C	-110.5	102.78	-173.05	10887	10888	10891	10889	10890
b7	NULL	406	5u70	VAL	753	C	-128.72	109.02	174.09	12285	12286	12289	12287	12288
b7	NULL	407	5u70	VAL	1300	F	-120.42	107.6	173.55	21375	21376	21379	21377	21378
b7	NULL	408	5u70	VAL	2201	J	-121.34	103.5	175.03	36072	36073	36076	36074	36075
b7	NULL	409	5u70	VAL	2288	J	-118.47	104.71	177.15	37429	37430	37433	37431	37432
b7	NULL	410	5u70	VAL	2444	K	-126.26	102.67	-168.73	39911	39912	39915	39913	39914
b7	NULL	411	5u70	VAL	2469	K	-115.45	93.96	178.77	40296	40297	40300	40298	40299
b7	NULL	412	5u70	VAL	3001	N	-113.73	106.16	-169.49	49122	49123	49126	49124	49125
b7	NULL	413	5u70	VAL	3104	N	-132.79	90.07	-179.73	50801	50802	50805	50803	50804
b7	NULL	414	5u70	VAL	3325	O	-126.55	96.49	179.58	54283	54284	54287	54285	54286
b7	NULL	415	5uiw	VAL	340	C	-117.63	103.69	-164.44	5548	5549	5552	5550	5551
b7	NULL	416	5uja	VAL	410	C	-126.86	99.86	167.37	6629	6630	6633	6631	6632
b7	NULL	417	5uja	VAL	444	C	-124.6	108.77	-179.63	7106	7107	7110	7108	7109
b7	NULL	418	5v7p	VAL	198	A	-112.06	100.48	-179.9	3150	3151	3154	3152	3153
b7	NULL	419	5v7p	VAL	314	B	-119.3	109.89	173.28	4991	4992	4995	4993	4994
b7	NULL	420	5w3s	VAL	1203	F	-114.86	101.77	-169.61	19735	19736	19739	19737	19738
b7	NULL	421	5w3s	VAL	1258	F	-113.08	88.16	168.14	20638	20639	20642	20640	20641
b7	NULL	422	5w3s	VAL	1688	G	-118.53	99.28	178.21	27707	27708	27711	27709	27710
b7	NULL	423	5wie	VAL	79	A	-129.36	105.76	-164.7	1218	1219	1222	1220	1221
b7	NULL	424	5wie	VAL	795	C	-126.62	96.97	-171.11	12697	12698	12701	12699	12700
b7	NULL	425	5wie	VAL	1215	D	-129.83	103.48	168.08	19434	19435	19438	19436	19437
b7	NULL	426	5wie	VAL	1511	E	-123.11	105.37	-167.49	24176	24177	24180	24178	24179
b7	NULL	427	5wie	VAL	1931	F	-138.65	96.57	164.55	30913	30914	30917	30915	30916
b7	NULL	428	5wie	VAL	2227	G	-118.66	97.79	-174.89	35655	35656	35659	35657	35658
b7	NULL	429	5wie	VAL	2267	G	-127.29	98.1	160.34	36316	36317	36320	36318	36319
b7	NULL	430	5x3x	VAL	83	A	-114.56	94.84	-178.75	1231	1232	1235	1233	1234
b7	NULL	431	5x3x	VAL	308	B	-114.51	103.13	178.89	4597	4598	4601	4599	4600
b7	NULL	432	5x3x	VAL	363	B	-119.73	96.07	-175.88	5434	5435	5438	5436	5437
b7	NULL	433	5x3x	VAL	366	B	-115.88	102.79	177.51	5476	5477	5480	5478	5479
b7	NULL	434	5x41	VAL	76	B	-126.61	101.12	173.45	1110	1111	1114	1112	1113
b7	NULL	435	5x41	VAL	79	B	-125.5	107.14	173.55	1152	1153	1156	1154	1155
b7	NULL	436	5x5y	VAL	291	B	-129.44	106.76	-173.17	4462	4463	4466	4464	4465
b7	NULL	437	5x5y	VAL	297	B	-125.66	106.9	176.63	4541	4542	4545	4543	4544
b7	NULL	438	5x5y	VAL	298	B	-115.18	109.21	-172.24	4557	4558	4561	4559	4560
b7	NULL	439	5x5y	VAL	692	D	-124.98	103.05	-176.58	10700	10701	10704	10702	10703
b7	NULL	440	5xez	VAL	104	A	-116.7	100.05	172.42	1654	1655	1658	1656	1657
b7	NULL	441	5xpd	VAL	241	A	-118.79	93.61	-172.06	3856	3857	3860	3858	3859
b7	NULL	442	5y79	VAL	526	B	-117.08	96.65	178.46	8381	8382	8385	8383	8384
b7	NULL	443	5z1w	VAL	651	A	-121.05	109.5	177.89	10401	10402	10405	10403	10404
b7	NULL	444	5zx5	VAL	203	A	-113.29	103.14	162.55	3170	3171	3174	3172	3173
b7	NULL	445	6al2	VAL	101	A	-120.59	100.42	-176.09	1501	1502	1505	1503	1504
b7	NULL	446	6al2	VAL	261	A	-140.54	90.69	-167.59	3928	3929	3932	3930	3931
b7	NULL	447	6bhu	VAL	420	B	-126.87	107.57	171.75	6804	6805	6808	6806	6807
b7	NULL	448	6bhu	VAL	463	B	-122.57	108.58	175.31	7414	7415	7418	7416	7417
b7	NULL	449	6bhu	VAL	967	C	-126.82	96.08	179.52	15430	15431	15434	15432	15433
b7	NULL	450	6bms	VAL	229	B	-112.75	94.76	178.33	3813	3814	3817	3815	3816
b7	NULL	451	6bqr	VAL	992	G	-115.66	106.73	-173.38	15725	15726	15729	15727	15728
b7	NULL	452	6bqr	VAL	2094	M	-113.79	106.59	172.34	33080	33081	33084	33082	33083
b7	NULL	453	6bqr	VAL	2888	S	-123.96	90.69	-173.04	45833	45834	45837	45835	45836
b7	NULL	454	6btm	VAL	1044	A	-118.63	107.84	-164.54	15778	15779	15782	15780	15781
b7	NULL	455	6bw6	VAL	507	B	-130.75	87.62	-124.36	8133	8134	8137	8135	8136
b7	NULL	456	6cjt	VAL	332	A	-113.09	109.46	176.18	5367	5368	5371	5369	5370
b7	NULL	457	6cjt	VAL	761	A	-119.56	106.06	178.87	12297	12298	12301	12299	12300
b7	NULL	458	6cjt	VAL	1553	A	-122.03	108.57	-168.87	25118	25119	25122	25120	25121
b7	NULL	459	6cud	VAL	37	A	-137.79	79.54	177.37	566	567	570	568	569
b7	NULL	460	6cud	VAL	741	A	-125.26	107.37	-178.88	11932	11933	11936	11934	11935
b7	NULL	461	6cud	VAL	1445	A	-127.1	96.79	-177.64	23298	23299	23302	23300	23301
b7	NULL	462	6cud	VAL	2149	A	-134.77	98.62	-176.99	34664	34665	34668	34666	34667
b7	NULL	463	6cxh	VAL	78	A	-118.55	65.99	176.1	1207	1208	1211	1209	1210
b7	NULL	464	6dg7	VAL	1261	A	-118.73	106.17	173.04	20971	20972	20975	20973	20974
b7	NULL	465	6du8	VAL	635	A	-115.45	109.67	-174.69	10174	10175	10178	10176	10177
b7	NULL	466	6du8	VAL	1477	A	-111.91	107.27	-172.09	23818	23819	23822	23820	23821
b7	NULL	467	6e3y	VAL	23	A	-115.03	104.44	-93.45	304	305	308	306	307
b7	NULL	468	6fkf	VAL	546	A	-122.83	106.88	170.59	8446	8447	8450	8448	8449
b7	NULL	469	6fkf	VAL	814	A	-114.9	106.03	-179.11	12481	12482	12485	12483	12484
b7	NULL	470	6fkf	VAL	934	A	-112.91	107.25	177.62	14359	14360	14363	14361	14362
b7	NULL	471	6fkf	VAL	1666	A	-111.26	103.93	159.49	25571	25572	25575	25573	25574
b7	NULL	472	6fkf	VAL	2641	A	-117.27	109.97	169.01	40553	40554	40557	40555	40556
b7	NULL	473	6h3i	VAL	330	A	-117.79	102.6	-170.76	5117	5118	5121	5119	5120
b7	NULL	474	6h3i	VAL	1033	A	-122.26	108.82	-167.68	15869	15870	15873	15871	15872
b7	NULL	475	6h3i	VAL	1984	A	-110.78	105.03	177.44	30799	30800	30803	30801	30802
b7	NULL	476	6hbu	VAL	17	A	-115.91	109.18	-178.97	263	264	267	265	266
b7	NULL	477	6hcy	VAL	107	A	-123.27	96.99	-178.26	1652	1653	1656	1654	1655
b7	NULL	478	6hcy	VAL	543	A	-122.13	84.58	-165.2	8717	8718	8721	8719	8720
b7	NULL	479	6hcy	VAL	979	A	-125.13	96.22	-172.69	15782	15783	15786	15784	15785
b7	NULL	480	6hum	VAL	314	A	-112.72	104.57	168.88	4939	4940	4943	4941	4942
b7	NULL	481	6hum	VAL	902	A	-123.37	105.42	177.14	14279	14280	14283	14281	14282
b7	NULL	482	6hum	VAL	3505	A	-125.13	98	178.58	55055	55056	55059	55057	55058
b7	NULL	483	6idf	VAL	43	A	-130.68	108.84	-174.4	644	645	648	646	647
b7	NULL	484	6idf	VAL	1265	A	-112.38	98.89	-172.53	19941	19942	19945	19943	19944
b7	NULL	485	6iyc	VAL	43	A	-123.29	109.95	-176.38	644	645	648	646	647
b7	NULL	486	6iyc	VAL	1264	A	-129.68	100.54	-175.44	19926	19927	19930	19928	19929
b7	NULL	487	6mhs	VAL	622	A	-110.32	100.65	176.21	10144	10145	10148	10146	10147
b7	NULL	488	6mhs	VAL	1229	A	-122.48	108.22	175.21	20055	20056	20059	20057	20058
b7	NULL	489	6mhs	VAL	1836	A	-129.57	94.7	172.59	29966	29967	29970	29968	29969
b7	NULL	490	6n25	VAL	113	A	-114.99	103.86	-163.49	1877	1878	1881	1879	1880
b7	NULL	491	6n25	VAL	340	A	-120.76	106.66	-177.7	5574	5575	5578	5576	5577
b7	NULL	492	6n25	VAL	789	A	-118.86	97.9	-163.49	12989	12990	12993	12991	12992
b7	NULL	493	6n25	VAL	1016	A	-111.55	107.58	-174.52	16684	16685	16688	16686	16687
b7	NULL	494	6n25	VAL	1354	A	-114.26	106.83	-176.25	22239	22240	22243	22241	22242
b7	NULL	495	6nbq	VAL	1173	A	-114.53	108.07	178.64	18637	18638	18641	18639	18640
b8	NULL	1	1dxr	VAL	45	X	-115.1	151.92	176.48	659	660	663	661	662
b8	NULL	2	1dxr	VAL	130	X	-124.55	150.37	167.1	1962	1963	1966	1964	1965
b8	NULL	3	1dxr	VAL	145	X	-122.57	154.29	179.85	2193	2194	2197	2195	2196
b8	NULL	4	1dxr	VAL	312	X	-123.99	140.97	-175.83	4789	4790	4793	4791	4792
b8	NULL	5	1dxr	VAL	407	X	-123.14	127.61	177.91	6293	6294	6297	6295	6296
b8	NULL	6	1dxr	VAL	409	X	-124.13	134.13	-3.4	6323	6324	6327	6325	6326
b8	NULL	7	1dxr	VAL	443	X	-122.04	151.55	-175.31	6849	6850	6853	6851	6852
b8	NULL	8	1dxr	VAL	454	X	-121.47	139.15	174.92	7002	7003	7006	7004	7005
b8	NULL	9	1dxr	VAL	466	X	-128.95	147.78	174.1	7166	7167	7170	7168	7169
b8	NULL	10	1dxr	VAL	1151	X	-124.74	133.62	-179.62	17221	17222	17225	17223	17224
b8	NULL	11	1000000000000	VAL	79	X	-125.81	141.66	172.05	1118	1119	1122	1120	1121
b8	NULL	12	1000000000000	VAL	318	X	-117.8	133.54	171.66	4610	4611	4614	4612	4613
b8	NULL	13	1000000000000	VAL	557	X	-114.28	137.81	173.49	8102	8103	8106	8104	8105
b8	NULL	14	1eys	VAL	128	X	-122.4	151.29	168.83	1897	1898	1901	1899	1900
b8	NULL	15	1eys	VAL	145	X	-137.67	152.5	172.07	2168	2169	2172	2170	2171
b8	NULL	16	1eys	VAL	292	X	-125.02	143.56	-179.62	4323	4324	4327	4325	4326
b8	NULL	17	1eys	VAL	600	X	-130.02	124.52	-178.94	8905	8906	8909	8907	8908
b8	NULL	18	1eys	VAL	602	X	-124.45	141.2	-179.9	8938	8939	8942	8940	8941
b8	NULL	19	1eys	VAL	880	X	-118.61	131.95	-177.93	13066	13067	13070	13068	13069
b8	NULL	20	1eys	VAL	900	X	-131.68	125.16	178.51	13385	13386	13389	13387	13388
b8	NULL	21	1eys	VAL	963	X	-111.72	134.89	174.04	14326	14327	14330	14328	14329
b8	NULL	22	1eys	VAL	964	X	-118.93	137.32	-177.65	14342	14343	14346	14344	14345
b8	NULL	23	1eys	VAL	972	X	-113.03	124.07	-176.84	14461	14462	14465	14463	14464
b8	NULL	24	1eys	VAL	1021	X	-129.05	154.12	171.22	15141	15142	15145	15143	15144
b8	NULL	25	1eys	VAL	1044	X	-119.01	131.45	-177.78	15475	15476	15479	15477	15478
b8	NULL	26	1eys	VAL	1057	X	-122.67	134.94	-178.6	15637	15638	15641	15639	15640
b8	NULL	27	1eys	VAL	1059	X	-121.27	146.54	174.54	15677	15678	15681	15679	15680
b8	NULL	28	1eys	VAL	1080	X	-124.21	148.58	173.43	16019	16020	16023	16021	16022
b8	NULL	29	1eys	VAL	1118	X	-126.89	133.98	-177.48	16605	16606	16609	16607	16608
b8	NULL	30	1fft	VAL	325	X	-110.54	136.7	-171.97	4752	4753	4756	4754	4755
b8	NULL	31	1fft	VAL	625	X	-129.67	116.91	178.82	9214	9215	9218	9216	9217
b8	NULL	32	1fft	VAL	640	X	-113.81	134.62	174.27	9441	9442	9445	9443	9444
b8	NULL	33	1fft	VAL	744	X	-127.33	135.19	169.7	10938	10939	10942	10940	10941
b8	NULL	34	1jb0	VAL	2	X	-118.84	122.16	-172.35	27	28	31	29	30
b8	NULL	35	1jb0	VAL	3	X	-126.23	141.63	-177	43	44	47	45	46
b8	NULL	36	1jb0	VAL	4	X	-143.13	150.12	164.76	59	60	63	61	62
b8	NULL	37	1jb0	VAL	9	X	-121.69	116.61	174.09	127	128	131	129	130
b8	NULL	38	1jb0	VAL	505	X	-122.47	128.1	-164.15	7416	7417	7420	7418	7419
b8	NULL	39	1jb0	VAL	610	X	-115.79	115.72	177.5	8977	8978	8981	8979	8980
b8	NULL	40	1jb0	VAL	852	X	-131.98	154.99	170.93	12474	12475	12478	12476	12477
b8	NULL	41	1jb0	VAL	1483	X	-114.75	112.69	-177.73	21903	21904	21907	21905	21906
b8	NULL	42	1jb0	VAL	1507	X	-116.01	145.27	177.09	22241	22242	22245	22243	22244
b8	NULL	43	1jb0	VAL	1615	X	-123.59	134.21	178.92	23760	23761	23764	23762	23763
b8	NULL	44	1jb0	VAL	1651	X	-124.15	128.95	173.49	24338	24339	24342	24340	24341
b8	NULL	45	1jb0	VAL	1674	X	-118.8	114.07	-171.75	24688	24689	24692	24690	24691
b8	NULL	46	1jb0	VAL	1704	X	-122.86	132.33	176.07	25140	25141	25144	25142	25143
b8	NULL	47	1jb0	VAL	1735	X	-112.54	135.07	175.91	25613	25614	25617	25615	25616
b8	NULL	48	1jb0	VAL	1762	X	-121.37	142.6	178.31	26010	26011	26014	26012	26013
b8	NULL	49	1jb0	VAL	1772	X	-118.92	148.42	174.15	26140	26141	26144	26142	26143
b8	NULL	50	1jb0	VAL	1904	X	-131.51	151	-179.12	28044	28045	28048	28046	28047
b8	NULL	51	1kf6	VAL	114	X	-127.72	138.09	173.61	1601	1602	1605	1603	1604
b8	NULL	52	1kf6	VAL	163	X	-118.62	136.89	176.2	2394	2395	2398	2396	2397
b8	NULL	53	1kf6	VAL	172	X	-110.41	126.88	178.69	2524	2525	2528	2526	2527
b8	NULL	54	1kf6	VAL	182	X	-127.58	139.94	170.01	2670	2671	2674	2672	2673
b8	NULL	55	1kf6	VAL	189	X	-123.06	122.76	179.43	2768	2769	2772	2770	2771
b8	NULL	56	1kf6	VAL	256	X	-115.76	149.6	175.06	3679	3680	3683	3681	3682
b8	NULL	57	1kf6	VAL	342	X	-128.38	128.27	171.84	5058	5059	5062	5060	5061
b8	NULL	58	1kf6	VAL	351	X	-135.23	154.5	174.27	5188	5189	5192	5190	5191
b8	NULL	59	1kf6	VAL	378	X	-135.54	148.96	174.13	5577	5578	5581	5579	5580
b8	NULL	60	1kf6	VAL	587	X	-117.85	120.07	179.58	8642	8643	8646	8644	8645
b8	NULL	61	1kf6	VAL	605	X	-116.22	122.07	171.03	8922	8923	8926	8924	8925
b8	NULL	62	1kf6	VAL	649	X	-121.8	119.65	177.19	9555	9556	9559	9557	9558
b8	NULL	63	1kf6	VAL	667	X	-110.79	113.88	179.6	9851	9852	9855	9853	9854
b8	NULL	64	1kf6	VAL	681	X	-114.14	154.09	172.98	10062	10063	10066	10064	10065
b8	NULL	65	1kqf	VAL	191	X	-131.04	138.82	176.08	2838	2839	2842	2840	2841
b8	NULL	66	1kqf	VAL	223	X	-120.23	115.21	176.97	3293	3294	3297	3295	3296
b8	NULL	67	1kqf	VAL	546	X	-117.18	114.25	179.51	8247	8248	8251	8249	8250
b8	NULL	68	1kqf	VAL	568	X	-132.07	151.53	167.96	8566	8567	8570	8568	8569
b8	NULL	69	1kqf	VAL	886	X	-119.67	151.66	-176.72	13317	13318	13321	13319	13320
b8	NULL	70	1kqf	VAL	904	X	-124.79	153.31	174.52	13551	13552	13555	13553	13554
b8	NULL	71	1kqf	VAL	928	X	-118.78	118.57	179.9	13941	13942	13945	13943	13944
b8	NULL	72	1kqf	VAL	961	X	-144.02	140.12	-173.24	14404	14405	14408	14406	14407
b8	NULL	73	1kqf	VAL	1010	X	-113.73	127.71	-176.19	15104	15105	15108	15106	15107
b8	NULL	74	1kqf	VAL	1045	X	-123.08	154.85	174.89	15572	15573	15576	15574	15575
b8	NULL	75	1kqf	VAL	1059	X	-120.85	147.27	175.07	15782	15783	15786	15784	15785
b8	NULL	76	1kqf	VAL	1265	X	-133	119.15	166.66	18756	18757	18760	18758	18759
b8	NULL	77	1kqf	VAL	1457	X	-123.06	153.57	-179.53	21654	21655	21658	21656	21657
b8	NULL	78	1kqf	VAL	1677	X	-129.25	134.37	173.22	24986	24987	24990	24988	24989
b8	NULL	79	1kqf	VAL	1678	X	-114.69	111.05	-173.68	25002	25003	25006	25004	25005
b8	NULL	80	1kqf	VAL	1709	X	-118.78	116.61	176.69	25441	25442	25445	25443	25444
b8	NULL	81	1kqf	VAL	2001	X	-114.36	130.29	-173.95	29908	29909	29912	29910	29911
b8	NULL	82	1kqf	VAL	2032	X	-117.39	114.33	178.57	30395	30396	30399	30397	30398
b8	NULL	83	1kqf	VAL	2054	X	-126.04	152.05	168.61	30714	30715	30718	30716	30717
b8	NULL	84	1kqf	VAL	2163	X	-111.91	131.79	178.66	32324	32325	32328	32326	32327
b8	NULL	85	1kqf	VAL	2372	X	-117.6	147.62	-175.73	35465	35466	35469	35467	35468
b8	NULL	86	1kqf	VAL	2390	X	-127.55	151.17	172.18	35699	35700	35703	35701	35702
b8	NULL	87	1kqf	VAL	2414	X	-120.26	114.35	176.24	36089	36090	36093	36091	36092
b8	NULL	88	1kqf	VAL	2447	X	-145.16	144.04	-170.98	36552	36553	36556	36554	36555
b8	NULL	89	1kqf	VAL	2496	X	-110.24	137.65	-177.61	37252	37253	37256	37254	37255
b8	NULL	90	1kqf	VAL	2545	X	-124.26	146.81	173.38	37930	37931	37934	37932	37933
b8	NULL	91	1kqf	VAL	2751	X	-131.24	125.59	165.99	40904	40905	40908	40906	40907
b8	NULL	92	1kqf	VAL	2943	X	-120.86	153.2	178.15	43802	43803	43806	43804	43805
b8	NULL	93	1kqf	VAL	3163	X	-129.46	129.85	171.84	47134	47135	47138	47136	47137
b8	NULL	94	1kqf	VAL	3195	X	-118.72	117.14	175.58	47589	47590	47593	47591	47592
b8	NULL	95	1kqf	VAL	3518	X	-116.27	116.68	178.58	52543	52544	52547	52545	52546
b8	NULL	96	1kqf	VAL	3540	X	-123.76	148.85	175.02	52862	52863	52866	52864	52865
b8	NULL	97	1kqf	VAL	3715	X	-114.33	117.76	179.56	55449	55450	55453	55451	55452
b8	NULL	98	1kqf	VAL	3858	X	-119.55	148.9	-176.42	57613	57614	57617	57615	57616
b8	NULL	99	1kqf	VAL	3876	X	-125.61	149.16	173.11	57847	57848	57851	57849	57850
b8	NULL	100	1kqf	VAL	3900	X	-116.81	112.45	177.22	58237	58238	58241	58239	58240
b8	NULL	101	1kqf	VAL	3908	X	-111.32	114.21	-176.26	58353	58354	58357	58355	58356
b8	NULL	102	1kqf	VAL	3948	X	-135.19	154.84	167.95	58922	58923	58926	58924	58925
b8	NULL	103	1kqf	VAL	3982	X	-110.7	134.27	-174.83	59400	59401	59404	59402	59403
b8	NULL	104	1kqf	VAL	4017	X	-125.17	153.66	174.9	59868	59869	59872	59870	59871
b8	NULL	105	1kqf	VAL	4031	X	-125.45	149	175.09	60078	60079	60082	60080	60081
b8	NULL	106	1kqf	VAL	4237	X	-136.06	115.9	167.6	63052	63053	63056	63054	63055
b8	NULL	107	1kqf	VAL	4429	X	-119.9	151.54	-179.75	65950	65951	65954	65952	65953
b8	NULL	108	1l9b	VAL	538	X	-115.02	127.55	-179.13	8457	8458	8461	8459	8460
b8	NULL	109	1l9b	VAL	616	X	-122.35	135.8	-3.43	9668	9669	9672	9670	9671
b8	NULL	110	1l9b	VAL	650	X	-126.66	154.84	-175.71	10145	10146	10149	10147	10148
b8	NULL	111	1l9b	VAL	656	X	-111.53	141.29	179.43	10227	10228	10231	10229	10230
b8	NULL	112	1l9b	VAL	694	X	-111.68	123.64	177.71	10797	10798	10801	10799	10800
b8	NULL	113	1l9b	VAL	722	X	-116.07	130	171.57	11244	11245	11248	11246	11247
b8	NULL	114	1l9b	VAL	737	X	-121.91	146.4	173.35	11487	11488	11491	11489	11490
b8	NULL	115	1l9b	VAL	744	X	-117.05	126.45	-177.94	11607	11608	11611	11609	11610
b8	NULL	116	1l9b	VAL	766	X	-117.02	132.8	-176.05	11931	11932	11935	11933	11934
b8	NULL	117	1l9b	VAL	814	X	-136.88	154.64	170.36	12625	12626	12629	12627	12628
b8	NULL	118	1l9b	VAL	816	X	-119.79	118.4	176.87	12660	12661	12664	12662	12663
b8	NULL	119	1m56	VAL	652	X	-136.51	146.41	179.79	10211	10212	10215	10213	10214
b8	NULL	120	1m56	VAL	654	X	-119.01	142.72	169.23	10241	10242	10245	10243	10244
b8	NULL	121	1m56	VAL	718	X	-136.4	146.33	167.98	11222	11223	11226	11224	11225
b8	NULL	122	1m56	VAL	739	X	-135.74	110.95	178.15	11543	11544	11547	11545	11546
b8	NULL	123	1m56	VAL	744	X	-118.25	141.49	-174.08	11610	11611	11614	11612	11613
b8	NULL	124	1m56	VAL	785	X	-112.85	125.31	177.86	12251	12252	12255	12253	12254
b8	NULL	125	1p49	VAL	78	X	-122.35	145.06	170.79	1143	1144	1147	1145	1146
b8	NULL	126	1p49	VAL	327	X	-119.14	137.94	172.79	5076	5077	5080	5078	5079
b8	NULL	127	1p49	VAL	430	X	-134.12	115.67	-179.08	6656	6657	6660	6658	6659
b8	NULL	128	1p49	VAL	467	X	-132.28	145.07	-179.42	7232	7233	7236	7234	7235
b8	NULL	129	1p49	VAL	517	X	-132.73	140.78	177.04	8043	8044	8047	8045	8046
b8	NULL	130	1pp9	VAL	16	X	-118.22	127.48	170.66	222	223	226	224	225
b8	NULL	131	1pp9	VAL	37	X	-117.12	138.58	-175.59	522	523	526	524	525
b8	NULL	132	1pp9	VAL	196	X	-121.71	117.62	169.65	3010	3011	3014	3012	3013
b8	NULL	133	1pp9	VAL	253	X	-118.41	127.48	174.65	3851	3852	3855	3853	3854
b8	NULL	134	1pp9	VAL	325	X	-115.94	119.42	-175.04	4870	4871	4874	4872	4873
b8	NULL	135	1pp9	VAL	422	X	-115.57	130	175.99	6400	6401	6404	6402	6403
b8	NULL	136	1pp9	VAL	526	X	-119.62	112.44	-179.3	7975	7976	7979	7977	7978
b8	NULL	137	1pp9	VAL	537	X	-116.33	138.81	-179.13	8145	8146	8149	8147	8148
b8	NULL	138	1pp9	VAL	639	X	-140.1	142.32	174.04	9765	9766	9769	9767	9768
b8	NULL	139	1pp9	VAL	713	X	-113.9	133.78	176	10829	10830	10833	10831	10832
b8	NULL	140	1pp9	VAL	731	X	-110.56	137.39	-179.49	11091	11092	11095	11093	11094
b8	NULL	141	1pp9	VAL	737	X	-143.78	123.89	-179.94	11187	11188	11191	11189	11190
b8	NULL	142	1pp9	VAL	1278	X	-122.39	131.7	-177.42	19580	19581	19584	19582	19583
b8	NULL	143	1pp9	VAL	1300	X	-111.96	151.37	174.92	19915	19916	19919	19917	19918
b8	NULL	144	1pp9	VAL	1302	X	-121.69	143.13	176.65	19946	19947	19950	19948	19949
b8	NULL	145	1pp9	VAL	1600	X	-114.29	148.82	167.83	24624	24625	24628	24626	24627
b8	NULL	146	1pp9	VAL	1606	X	-120.58	115.8	-177.24	24737	24738	24741	24739	24740
b8	NULL	147	1pp9	VAL	1611	X	-123.93	111.34	177.17	24817	24818	24821	24819	24820
b8	NULL	148	1pp9	VAL	1666	X	-121.39	132.12	177.99	25601	25602	25605	25603	25604
b8	NULL	149	1pp9	VAL	1778	X	-127.73	113.55	-178.66	27530	27531	27534	27532	27533
b8	NULL	150	1pp9	VAL	1781	X	-116.8	119.32	179.04	27587	27588	27591	27589	27590
b8	NULL	151	1pp9	VAL	1938	X	-120.76	125.89	-176.12	30063	30064	30067	30065	30066
b8	NULL	152	1pp9	VAL	1941	X	-124.09	143.29	-176.42	30100	30101	30104	30102	30103
b8	NULL	153	1pp9	VAL	1945	X	-120.15	135.97	174.65	30160	30161	30164	30162	30163
b8	NULL	154	1pp9	VAL	1949	X	-114.77	117.77	-176.93	30211	30212	30215	30213	30214
b8	NULL	155	1pp9	VAL	2029	X	-119.95	120.17	172.77	31479	31480	31483	31481	31482
b8	NULL	156	1pp9	VAL	2050	X	-117.54	139.1	-175.61	31779	31780	31783	31781	31782
b8	NULL	157	1pp9	VAL	2209	X	-123.1	118.76	168.83	34267	34268	34271	34269	34270
b8	NULL	158	1pp9	VAL	2266	X	-124.13	125.97	179.4	35109	35110	35113	35111	35112
b8	NULL	159	1pp9	VAL	2338	X	-116.99	118.16	-174.56	36128	36129	36132	36130	36131
b8	NULL	160	1pp9	VAL	2435	X	-114.83	130.18	174.08	37658	37659	37662	37660	37661
b8	NULL	161	1pp9	VAL	2539	X	-119.08	114.12	-178.17	39233	39234	39237	39235	39236
b8	NULL	162	1pp9	VAL	2550	X	-114.07	139.57	179.04	39403	39404	39407	39405	39406
b8	NULL	163	1pp9	VAL	2652	X	-135.7	145.65	173.1	41023	41024	41027	41025	41026
b8	NULL	164	1pp9	VAL	2726	X	-115.08	133.34	176.07	42086	42087	42090	42088	42089
b8	NULL	165	1pp9	VAL	2750	X	-144.41	123.62	179.26	42444	42445	42448	42446	42447
b8	NULL	166	1pp9	VAL	3296	X	-124.09	127.71	179.74	50931	50932	50935	50933	50934
b8	NULL	167	1pp9	VAL	3318	X	-111.73	147.11	176.95	51266	51267	51270	51268	51269
b8	NULL	168	1pp9	VAL	3320	X	-117.91	144.9	177.93	51297	51298	51301	51299	51300
b8	NULL	169	1pp9	VAL	3618	X	-111.49	148.86	169.66	55975	55976	55979	55977	55978
b8	NULL	170	1pp9	VAL	3624	X	-119.68	112.79	-174.98	56088	56089	56092	56090	56091
b8	NULL	171	1pp9	VAL	3684	X	-122.96	129.04	-179.55	56952	56953	56956	56954	56955
b8	NULL	172	1pp9	VAL	3796	X	-129.11	122.15	179.19	58881	58882	58885	58883	58884
b8	NULL	173	1pp9	VAL	3799	X	-115.48	120.92	178.57	58938	58939	58942	58940	58941
b8	NULL	174	1pp9	VAL	3941	X	-144.02	144.46	179.57	61177	61178	61181	61179	61180
b8	NULL	175	1pp9	VAL	3957	X	-118.74	128.52	-177.43	61424	61425	61428	61426	61427
b8	NULL	176	1pp9	VAL	3960	X	-127.51	138.57	-174.88	61461	61462	61465	61463	61464
b8	NULL	177	1pp9	VAL	3964	X	-127.3	135.69	177.02	61521	61522	61525	61523	61524
b8	NULL	178	1pp9	VAL	3968	X	-111.59	120.36	-176.9	61572	61573	61576	61574	61575
b8	NULL	179	1q90	VAL	31	X	-133.64	153.88	176.82	461	462	465	463	464
b8	NULL	180	1q90	VAL	35	X	-121.3	153.34	173.73	526	527	530	528	529
b8	NULL	181	1q90	VAL	39	X	-133.8	141.18	172.12	583	584	587	585	586
b8	NULL	182	1q90	VAL	74	X	-129.17	120.44	-178.67	1131	1132	1135	1133	1134
b8	NULL	183	1q90	VAL	114	X	-122.04	145.15	171.86	1782	1783	1786	1784	1785
b8	NULL	184	1q90	VAL	115	X	-145.88	154.15	-179.43	1798	1799	1802	1800	1801
b8	NULL	185	1q90	VAL	118	X	-125.98	151.74	-179.76	1835	1836	1839	1837	1838
b8	NULL	186	1q90	VAL	127	X	-127.61	118.23	-177.5	1980	1981	1984	1982	1983
b8	NULL	187	1q90	VAL	141	X	-134.7	124.85	175.8	2197	2198	2201	2199	2200
b8	NULL	188	1q90	VAL	159	X	-120.51	142.31	169.65	2488	2489	2492	2490	2491
b8	NULL	189	1q90	VAL	205	X	-110.84	127.11	179.39	3166	3167	3170	3168	3169
b8	NULL	190	1q90	VAL	216	X	-120.36	146.68	175.73	3330	3331	3334	3332	3333
b8	NULL	191	1q90	VAL	222	X	-118.82	147.61	172.27	3421	3422	3425	3423	3424
b8	NULL	192	1q90	VAL	606	X	-116.22	126.66	-179.66	9400	9401	9404	9402	9403
b8	NULL	193	1q90	VAL	983	X	-135.15	152.31	177.26	15148	15149	15152	15150	15151
b8	NULL	194	1q90	VAL	991	X	-135.18	141.58	173.46	15270	15271	15274	15272	15273
b8	NULL	195	1q90	VAL	1026	X	-121.58	123.39	178.21	15818	15819	15822	15820	15821
b8	NULL	196	1q90	VAL	1066	X	-119.13	147.57	171.8	16469	16470	16473	16471	16472
b8	NULL	197	1q90	VAL	1067	X	-142.73	154.71	175.59	16485	16486	16489	16487	16488
b8	NULL	198	1q90	VAL	1070	X	-125.55	150.86	179.03	16522	16523	16526	16524	16525
b8	NULL	199	1q90	VAL	1079	X	-126.35	119.87	-175.4	16667	16668	16671	16669	16670
b8	NULL	200	1q90	VAL	1093	X	-136.2	120.95	175.78	16884	16885	16888	16886	16887
b8	NULL	201	1q90	VAL	1111	X	-123.44	139.9	170.97	17175	17176	17179	17177	17178
b8	NULL	202	1q90	VAL	1157	X	-114	113.26	177.21	17853	17854	17857	17855	17856
b8	NULL	203	1q90	VAL	1168	X	-113.76	144.84	176.45	18017	18018	18021	18019	18020
b8	NULL	204	1q90	VAL	1174	X	-123.71	148.64	170.92	18108	18109	18112	18110	18111
b8	NULL	205	1q90	VAL	1496	X	-110.25	115.34	176.79	23185	23186	23189	23187	23188
b8	NULL	206	1q90	VAL	1558	X	-110.54	130.58	-174.64	24087	24088	24091	24089	24090
b8	NULL	207	1qfg	VAL	328	X	-128.7	139.85	163.13	4985	4986	4989	4987	4988
b8	NULL	208	1qfg	VAL	329	X	-113.52	121.39	-174.11	5001	5002	5005	5003	5004
b8	NULL	209	1qfg	VAL	379	X	-138.6	143.24	172.93	5777	5778	5781	5779	5780
b8	NULL	210	1qfg	VAL	499	X	-120.97	124.04	-175.99	7640	7641	7644	7642	7643
b8	NULL	211	1qfg	VAL	553	X	-119.7	142.37	178.7	8459	8460	8463	8461	8462
b8	NULL	212	1rh5	VAL	230	X	-114.14	111.65	-175.09	3633	3634	3637	3635	3636
b8	NULL	213	1rh5	VAL	243	X	-119.25	131.92	173.44	3832	3833	3836	3834	3835
b8	NULL	214	1uaz	VAL	77	X	-120.49	116.58	-177.81	1163	1164	1167	1165	1166
b8	NULL	215	1uaz	VAL	109	X	-123.84	154.28	-178.35	1690	1691	1694	1692	1693
b8	NULL	216	1zoy	VAL	7	X	-115.06	120.26	-176.58	96	97	100	98	99
b8	NULL	217	1zoy	VAL	14	X	-117.55	135.39	170.38	198	199	202	200	201
b8	NULL	218	1zoy	VAL	15	X	-115.04	126.65	179.26	214	215	218	216	217
b8	NULL	219	1zoy	VAL	183	X	-133.35	151.12	169.92	2725	2726	2729	2727	2728
b8	NULL	220	1zoy	VAL	202	X	-113.05	121.32	179.6	3030	3031	3034	3032	3033
b8	NULL	221	1zoy	VAL	342	X	-135.59	134.47	166.64	5106	5107	5110	5108	5109
b8	NULL	222	1zoy	VAL	351	X	-134.41	147.76	-179.02	5248	5249	5252	5250	5251
b8	NULL	223	1zoy	VAL	374	X	-125.04	118.96	-178.45	5614	5615	5618	5616	5617
b8	NULL	224	1zoy	VAL	579	X	-147.31	131.23	171.5	8807	8808	8811	8809	8810
b8	NULL	225	2b2f	VAL	388	X	-116.02	130.22	178.61	5803	5804	5807	5805	5806
b8	NULL	226	2b2f	VAL	779	X	-120.27	124.13	179.16	11652	11653	11656	11654	11655
b8	NULL	227	2b2f	VAL	1170	X	-117.46	118.66	-179.73	17501	17502	17505	17503	17504
b8	NULL	228	2c3e	VAL	102	X	-121.7	122.35	-178.52	1624	1625	1628	1626	1627
b8	NULL	229	2dyr	VAL	484	X	-118.98	128.68	-179.93	7537	7538	7541	7539	7540
b8	NULL	230	2dyr	VAL	609	X	-120.41	135.62	175.42	9537	9538	9541	9539	9540
b8	NULL	231	2dyr	VAL	650	X	-122.54	152.09	177.49	10215	10216	10219	10217	10218
b8	NULL	232	2dyr	VAL	722	X	-122.53	118.05	176.8	11321	11322	11325	11323	11324
b8	NULL	233	2dyr	VAL	1012	X	-129.37	150.85	173.78	15941	15942	15945	15943	15944
b8	NULL	234	2dyr	VAL	1025	X	-116.47	115.22	176.32	16152	16153	16156	16154	16155
b8	NULL	235	2dyr	VAL	1305	X	-112.54	129.83	176.7	20624	20625	20628	20626	20627
b8	NULL	236	2dyr	VAL	1316	X	-111.58	135.07	-175.15	20769	20770	20773	20771	20772
b8	NULL	237	2dyr	VAL	2259	X	-113.18	128.32	177.78	35548	35549	35552	35550	35551
b8	NULL	238	2dyr	VAL	2384	X	-117.19	136.35	176.61	37548	37549	37552	37550	37551
b8	NULL	239	2dyr	VAL	2425	X	-124.12	152.89	175.76	38226	38227	38230	38228	38229
b8	NULL	240	2dyr	VAL	2441	X	-120.78	110.68	175.32	38499	38500	38503	38501	38502
b8	NULL	241	2dyr	VAL	2497	X	-129.73	122.2	178.7	39332	39333	39336	39334	39335
b8	NULL	242	2dyr	VAL	2787	X	-120.48	145.38	173.94	43952	43953	43956	43954	43955
b8	NULL	243	2dyr	VAL	2800	X	-118.05	111.99	178.45	44163	44164	44167	44165	44166
b8	NULL	244	2dyr	VAL	3080	X	-110.36	130.64	176.61	48635	48636	48639	48637	48638
b8	NULL	245	2e+74	VAL	409	X	-117.97	128.42	175.67	6479	6480	6483	6481	6482
b8	NULL	246	2e+74	VAL	415	X	-129.12	134.31	169.28	6568	6569	6572	6570	6571
b8	NULL	247	2e+74	VAL	450	X	-114.9	115.75	-179.6	7097	7098	7101	7099	7100
b8	NULL	248	2e+74	VAL	491	X	-133.32	127.08	175.06	7769	7770	7773	7771	7772
b8	NULL	249	2e+74	VAL	506	X	-111.37	130.71	179.13	8000	8001	8004	8002	8003
b8	NULL	250	2e+74	VAL	583	X	-121.49	139.63	175.29	9166	9167	9170	9168	9169
b8	NULL	251	2e+74	VAL	594	X	-121.9	150.98	170.62	9325	9326	9329	9327	9328
b8	NULL	252	2e+74	VAL	600	X	-110.27	137.31	-177.15	9401	9402	9405	9403	9404
b8	NULL	253	2e+74	VAL	665	X	-126.95	132.02	175.55	10416	10417	10420	10418	10419
b8	NULL	254	2e+74	VAL	734	X	-116.72	134.64	172.62	11441	11442	11445	11443	11444
b8	NULL	255	2e+74	VAL	736	X	-125.81	142.36	-177.42	11476	11477	11480	11478	11479
b8	NULL	256	2e+74	VAL	811	X	-111.77	120.78	-177.21	12573	12574	12577	12575	12576
b8	NULL	257	2e+74	VAL	1368	X	-118.63	130.94	172.87	21377	21378	21381	21379	21380
b8	NULL	258	2e+74	VAL	1374	X	-128.9	136.58	169.36	21466	21467	21470	21468	21469
b8	NULL	259	2e+74	VAL	1409	X	-113.69	114.73	-179.53	21995	21996	21999	21997	21998
b8	NULL	260	2e+74	VAL	1450	X	-133.86	121.68	171.32	22667	22668	22671	22669	22670
b8	NULL	261	2e+74	VAL	1465	X	-113.68	132.66	178.39	22898	22899	22902	22900	22901
b8	NULL	262	2e+74	VAL	1531	X	-110.05	133.73	174.86	23905	23906	23909	23907	23908
b8	NULL	263	2e+74	VAL	1542	X	-129.45	142.66	175.55	24064	24065	24068	24066	24067
b8	NULL	264	2e+74	VAL	1553	X	-122.27	147.57	174.55	24223	24224	24227	24225	24226
b8	NULL	265	2e+74	VAL	1559	X	-118.5	136.03	-177.68	24299	24300	24303	24301	24302
b8	NULL	266	2e+74	VAL	1624	X	-130.46	128.9	169.03	25314	25315	25318	25316	25317
b8	NULL	267	2e+74	VAL	1693	X	-121.77	141.02	171.15	26339	26340	26343	26341	26342
b8	NULL	268	2e+74	VAL	1695	X	-126.31	143.42	177.11	26374	26375	26378	26376	26377
b8	NULL	269	2e+74	VAL	1770	X	-113.66	125.95	-176.86	27471	27472	27475	27473	27474
b8	NULL	270	2h88	VAL	13	X	-122.55	130.12	177.37	187	188	191	189	190
b8	NULL	271	2h88	VAL	14	X	-111.49	123.54	179.84	203	204	207	205	206
b8	NULL	272	2h88	VAL	182	X	-133.37	151.3	170.5	2711	2712	2715	2713	2714
b8	NULL	273	2h88	VAL	350	X	-131.39	147.96	174.56	5238	5239	5242	5240	5241
b8	NULL	274	2h88	VAL	373	X	-130.22	131.24	177.64	5594	5595	5598	5596	5597
b8	NULL	275	2h88	VAL	578	X	-124.12	130.68	159.92	8782	8783	8786	8784	8785
b8	NULL	276	2h88	VAL	640	X	-120.53	131.55	167.73	9789	9790	9793	9791	9792
b8	NULL	277	2hdi	VAL	84	X	-114.31	127.27	-171.6	1288	1289	1292	1290	1291
b8	NULL	278	2hdi	VAL	249	X	-121.38	129.46	171.15	3831	3832	3835	3833	3834
b8	NULL	279	2hdi	VAL	392	X	-134.82	152.86	172.25	5980	5981	5984	5982	5983
b8	NULL	280	2hdi	VAL	432	X	-112.71	118.84	176.97	6582	6583	6586	6584	6585
b8	NULL	281	2hdi	VAL	467	X	-117.63	134.38	-177.8	7111	7112	7115	7113	7114
b8	NULL	282	2hdi	VAL	642	X	-128.03	130.34	173.04	9830	9831	9834	9832	9833
b8	NULL	283	2iub	VAL	14	X	-117.38	115.57	166.99	205	206	209	207	208
b8	NULL	284	2iub	VAL	27	X	-110.1	127.73	167.94	426	427	430	428	429
b8	NULL	285	2iub	VAL	95	X	-119	129.65	173.17	1540	1541	1544	1542	1543
b8	NULL	286	2iub	VAL	105	X	-121.34	119.18	-177.79	1716	1717	1720	1718	1719
b8	NULL	287	2iub	VAL	123	X	-116.81	120.32	175.44	2021	2022	2025	2023	2024
b8	NULL	288	2iub	VAL	345	X	-120.88	121.24	171.82	5715	5716	5719	5717	5718
b8	NULL	289	2iub	VAL	358	X	-112.97	126.64	168.53	5936	5937	5940	5938	5939
b8	NULL	290	2iub	VAL	426	X	-124.2	123.18	173.9	7050	7051	7054	7052	7053
b8	NULL	291	2iub	VAL	436	X	-117.08	121.11	178.49	7226	7227	7230	7228	7229
b8	NULL	292	2iub	VAL	454	X	-115.24	120.82	176.67	7531	7532	7535	7533	7534
b8	NULL	293	2iub	VAL	675	X	-116.71	118.09	168.1	11201	11202	11205	11203	11204
b8	NULL	294	2iub	VAL	688	X	-112.84	127.28	167.5	11422	11423	11426	11424	11425
b8	NULL	295	2iub	VAL	756	X	-119.8	129.89	172.86	12536	12537	12540	12538	12539
b8	NULL	296	2iub	VAL	766	X	-118.35	120.23	178.72	12712	12713	12716	12714	12715
b8	NULL	297	2iub	VAL	784	X	-121.13	120.48	175.09	13017	13018	13021	13019	13020
b8	NULL	298	2iub	VAL	1007	X	-125.47	120.44	169.61	16718	16719	16722	16720	16721
b8	NULL	299	2iub	VAL	1088	X	-116.62	128.91	172.03	18053	18054	18057	18055	18056
b8	NULL	300	2iub	VAL	1098	X	-117.86	121.05	176.47	18229	18230	18233	18231	18232
b8	NULL	301	2iub	VAL	1116	X	-115.95	120.16	177.06	18534	18535	18538	18536	18537
b8	NULL	302	2iub	VAL	1338	X	-123.86	118.16	169.5	22228	22229	22232	22230	22231
b8	NULL	303	2iub	VAL	1419	X	-115.42	134.46	167.21	23563	23564	23567	23565	23566
b8	NULL	304	2iub	VAL	1429	X	-117.81	121.08	177.41	23739	23740	23743	23741	23742
b8	NULL	305	2iub	VAL	1447	X	-116.39	122.05	176.31	24044	24045	24048	24046	24047
b8	NULL	306	2jln	VAL	185	X	-129.69	137.31	175.75	2904	2905	2908	2906	2907
b8	NULL	307	2jln	VAL	229	X	-127.24	141.83	165.87	3553	3554	3557	3555	3556
b8	NULL	308	2mpr	VAL	335	X	-119.62	116.46	176.37	5091	5092	5095	5093	5094
b8	NULL	309	2nq2	VAL	314	X	-121.97	110.81	-175.21	4881	4882	4885	4883	4884
b8	NULL	310	2nq2	VAL	378	X	-129.96	111.04	171.85	5893	5894	5897	5895	5896
b8	NULL	311	2nq2	VAL	552	X	-118.7	121.71	169.56	8677	8678	8681	8679	8680
b8	NULL	312	2nq2	VAL	866	X	-117.83	135.73	-177.47	13579	13580	13583	13581	13582
b8	NULL	313	2nq2	VAL	919	X	-121.18	128.6	-173.76	14404	14405	14408	14406	14407
b8	NULL	314	2nq2	VAL	1100	X	-124.86	123.49	175.14	17299	17300	17303	17301	17302
b8	NULL	315	2qjy	VAL	240	X	-135.69	149.37	176.11	3794	3795	3798	3796	3797
b8	NULL	316	2qjy	VAL	291	X	-136.62	127.78	176.77	4627	4628	4631	4629	4630
b8	NULL	317	2qjy	VAL	434	X	-123.28	140.62	174.1	6912	6913	6916	6914	6915
b8	NULL	318	2qjy	VAL	593	X	-124.48	131.82	173.29	9265	9266	9269	9267	9268
b8	NULL	319	2qjy	VAL	622	X	-116.9	132.47	175.49	9681	9682	9685	9683	9684
b8	NULL	320	2qjy	VAL	728	X	-119.63	118.06	168.82	11265	11266	11269	11267	11268
b8	NULL	321	2qjy	VAL	737	X	-111.36	131.35	171.72	11383	11384	11387	11385	11386
b8	NULL	322	2qjy	VAL	741	X	-114.79	146.35	176.94	11449	11450	11453	11451	11452
b8	NULL	323	2qjy	VAL	800	X	-113.06	114.34	-177.02	12367	12368	12371	12369	12370
b8	NULL	324	2qjy	VAL	1103	X	-131.64	151	174.58	17078	17079	17082	17080	17081
b8	NULL	325	2qjy	VAL	1297	X	-120.53	144.56	170.04	20196	20197	20200	20198	20199
b8	NULL	326	2qjy	VAL	1456	X	-131.87	130.36	174.53	22550	22551	22554	22552	22553
b8	NULL	327	2qjy	VAL	1485	X	-117.96	134.04	179.66	22966	22967	22970	22968	22969
b8	NULL	328	2qjy	VAL	1591	X	-122.1	117.56	173.43	24550	24551	24554	24552	24553
b8	NULL	329	2qjy	VAL	1604	X	-118.96	150.13	171.06	24734	24735	24738	24736	24737
b8	NULL	330	2qjy	VAL	1663	X	-112.22	114.07	-176.95	25652	25653	25656	25654	25655
b8	NULL	331	2qts	VAL	34	X	-126.25	145.96	-177.71	563	564	567	565	566
b8	NULL	332	2qts	VAL	147	X	-127.02	131.91	175.83	2402	2403	2406	2404	2405
b8	NULL	333	2qts	VAL	207	X	-122.3	137.86	172.49	3321	3322	3325	3323	3324
b8	NULL	334	2qts	VAL	225	X	-123.85	121.64	-175.93	3594	3595	3598	3596	3597
b8	NULL	335	2qts	VAL	320	X	-116.23	116.73	-168.31	5038	5039	5042	5040	5041
b8	NULL	336	2qts	VAL	327	X	-124.28	138.52	172.64	5134	5135	5138	5136	5137
b8	NULL	337	2qts	VAL	337	X	-122.35	153.13	-174.33	5300	5301	5304	5302	5303
b8	NULL	338	2qts	VAL	365	X	-115.51	134.19	-178.58	5765	5766	5769	5767	5768
b8	NULL	339	2qts	VAL	451	X	-120.95	135.04	-178.55	7137	7138	7141	7139	7140
b8	NULL	340	2qts	VAL	564	X	-131.79	121.15	174.82	8977	8978	8981	8979	8980
b8	NULL	341	2qts	VAL	624	X	-123.02	140.18	172.95	9896	9897	9900	9898	9899
b8	NULL	342	2qts	VAL	642	X	-132.06	126.14	-170.1	10168	10169	10172	10170	10171
b8	NULL	343	2qts	VAL	737	X	-113.54	115.14	-173.73	11612	11613	11616	11614	11615
b8	NULL	344	2qts	VAL	744	X	-123.82	136.08	172.17	11708	11709	11712	11710	11711
b8	NULL	345	2qts	VAL	782	X	-118.69	134.91	-178.79	12339	12340	12343	12341	12342
b8	NULL	346	2qts	VAL	873	X	-115.62	138.07	-178.13	13791	13792	13795	13793	13794
b8	NULL	347	2qts	VAL	986	X	-126.54	122.74	175.23	15631	15632	15635	15633	15634
b8	NULL	348	2qts	VAL	1046	X	-123.01	138.51	172.93	16550	16551	16554	16552	16553
b8	NULL	349	2qts	VAL	1064	X	-126.26	128.42	-169.86	16822	16823	16826	16824	16825
b8	NULL	350	2qts	VAL	1166	X	-123.75	136.54	170.87	18362	18363	18366	18364	18365
b8	NULL	351	2qts	VAL	1204	X	-116.88	136.82	-179.58	18993	18994	18997	18995	18996
b8	NULL	352	2rdd	VAL	88	X	-123.05	127.77	174.29	1313	1314	1317	1315	1316
b8	NULL	353	2rdd	VAL	129	X	-129.67	128.69	179.36	1942	1943	1946	1944	1945
b8	NULL	354	2rdd	VAL	142	X	-113.19	113.29	-172.2	2134	2135	2138	2136	2137
b8	NULL	355	2rdd	VAL	172	X	-136.06	152.78	-177.03	2565	2566	2569	2567	2568
b8	NULL	356	2rdd	VAL	175	X	-110.25	132.29	-175.37	2600	2601	2604	2602	2603
b8	NULL	357	2rdd	VAL	214	X	-124.4	138.93	173.11	3231	3232	3235	3233	3234
b8	NULL	358	2rdd	VAL	253	X	-117.58	117.35	-179.16	3818	3819	3822	3820	3821
b8	NULL	359	2rdd	VAL	562	X	-144.1	145.36	169.55	8599	8600	8603	8601	8602
b8	NULL	360	2rdd	VAL	654	X	-119.83	140.27	-179.93	10031	10032	10035	10033	10034
b8	NULL	361	2rdd	VAL	755	X	-119.97	113.18	177.05	11568	11569	11572	11570	11571
b8	NULL	362	2rdd	VAL	781	X	-120.73	126.98	176.89	11974	11975	11978	11976	11977
b8	NULL	363	2rdd	VAL	1143	X	-123.06	126.9	174.41	17558	17559	17562	17560	17561
b8	NULL	364	2rdd	VAL	1184	X	-132.34	138.81	-178.34	18187	18188	18191	18189	18190
b8	NULL	365	2rdd	VAL	1197	X	-115.14	118.92	-172.13	18379	18380	18383	18381	18382
b8	NULL	366	2rdd	VAL	1230	X	-112.96	131.15	-168.77	18845	18846	18849	18847	18848
b8	NULL	367	2rdd	VAL	1269	X	-133.19	141.05	177.62	19476	19477	19480	19478	19479
b8	NULL	368	2rdd	VAL	1308	X	-122.89	114.36	-176.61	20063	20064	20067	20065	20066
b8	NULL	369	2rdd	VAL	1617	X	-139.9	138.7	167.92	24852	24853	24856	24854	24855
b8	NULL	370	2rdd	VAL	1622	X	-126.63	116.13	177.59	24936	24937	24940	24938	24939
b8	NULL	371	2rdd	VAL	1655	X	-124.38	110.05	176.62	25467	25468	25471	25469	25470
b8	NULL	372	2rdd	VAL	1709	X	-120.88	139.19	-179.69	26284	26285	26288	26286	26287
b8	NULL	373	2rdd	VAL	1810	X	-123.7	116.32	178.26	27822	27823	27826	27824	27825
b8	NULL	374	2rdd	VAL	1836	X	-121.06	125.39	175.74	28228	28229	28232	28230	28231
b8	NULL	375	2rdd	VAL	2198	X	-121.86	124.98	175.17	33812	33813	33816	33814	33815
b8	NULL	376	2rdd	VAL	2239	X	-131.21	127.61	-178.59	34441	34442	34445	34443	34444
b8	NULL	377	2rdd	VAL	2252	X	-114.95	116.16	-172.64	34633	34634	34637	34635	34636
b8	NULL	378	2rdd	VAL	2285	X	-114.06	134.59	-172.7	35099	35100	35103	35101	35102
b8	NULL	379	2rdd	VAL	2324	X	-122.91	140.65	175.68	35730	35731	35734	35732	35733
b8	NULL	380	2rdd	VAL	2363	X	-114.38	115.22	-178.76	36317	36318	36321	36319	36320
b8	NULL	381	2rdd	VAL	2672	X	-141.96	142.35	170.47	41106	41107	41110	41108	41109
b8	NULL	382	2rdd	VAL	2677	X	-127.22	111.42	178	41190	41191	41194	41192	41193
b8	NULL	383	2rdd	VAL	2710	X	-123.5	110.9	176.23	41721	41722	41725	41723	41724
b8	NULL	384	2rdd	VAL	2764	X	-120.32	139.77	-179.98	42538	42539	42542	42540	42541
b8	NULL	385	2rdd	VAL	2865	X	-120.31	113.12	175.93	44075	44076	44079	44077	44078
b8	NULL	386	2rdd	VAL	2891	X	-121.24	125.65	176.14	44481	44482	44485	44483	44484
b8	NULL	387	2wlk	VAL	132	X	-112.73	117.74	179.59	2016	2017	2020	2018	2019
b8	NULL	388	2wlk	VAL	139	X	-124.01	144.82	165.76	2134	2135	2138	2136	2137
b8	NULL	389	2wlk	VAL	166	X	-121.61	130.82	172.71	2573	2574	2577	2575	2576
b8	NULL	390	2wlk	VAL	169	X	-119.72	119.32	170.1	2625	2626	2629	2627	2628
b8	NULL	391	2wlk	VAL	231	X	-112.61	121.58	169.2	3635	3636	3639	3637	3638
b8	NULL	392	2wlk	VAL	244	X	-135.32	147.75	175.3	3831	3832	3835	3833	3834
b8	NULL	393	2wlk	VAL	423	X	-114.46	122.14	178.1	6588	6589	6592	6590	6591
b8	NULL	394	2wlk	VAL	430	X	-123.53	146.52	164.25	6706	6707	6710	6708	6709
b8	NULL	395	2wlk	VAL	457	X	-123.35	131.77	175.26	7145	7146	7149	7147	7148
b8	NULL	396	2wlk	VAL	460	X	-119.85	120.76	169.98	7197	7198	7201	7199	7200
b8	NULL	397	2wlk	VAL	462	X	-117.74	111.95	-179.81	7232	7233	7236	7234	7235
b8	NULL	398	2wlk	VAL	522	X	-116.13	120.13	170.07	8207	8208	8211	8209	8210
b8	NULL	399	2wlk	VAL	535	X	-128.84	149.57	-179.65	8403	8404	8407	8405	8406
b8	NULL	400	2wlk	VAL	714	X	-112.8	119.06	178.19	11159	11160	11163	11161	11162
b8	NULL	401	2wlk	VAL	721	X	-125.27	145.65	166.4	11277	11278	11281	11279	11280
b8	NULL	402	2wlk	VAL	748	X	-121.51	131.17	174.41	11716	11717	11720	11718	11719
b8	NULL	403	2wlk	VAL	751	X	-119.12	121.23	167.47	11768	11769	11772	11770	11771
b8	NULL	404	2wlk	VAL	813	X	-113.24	131.34	170.04	12778	12779	12782	12780	12781
b8	NULL	405	2wlk	VAL	826	X	-129.84	147.48	178.9	12974	12975	12978	12976	12977
b8	NULL	406	2wlk	VAL	1005	X	-110.69	124.01	178.98	15731	15732	15735	15733	15734
b8	NULL	407	2wlk	VAL	1012	X	-123.81	146.63	166.31	15849	15850	15853	15851	15852
b8	NULL	408	2wlk	VAL	1039	X	-124.68	127.82	178.2	16288	16289	16292	16290	16291
b8	NULL	409	2wlk	VAL	1042	X	-120.18	119.95	169.2	16340	16341	16344	16342	16343
b8	NULL	410	2wlk	VAL	1044	X	-119.47	111.99	179.57	16375	16376	16379	16377	16378
b8	NULL	411	2wlk	VAL	1104	X	-114.71	121.58	170.25	17350	17351	17354	17352	17353
b8	NULL	412	2wlk	VAL	1117	X	-129.42	150.37	178.14	17546	17547	17550	17548	17549
b8	NULL	413	2wsw	VAL	681	X	-113.73	116.04	174.31	10820	10821	10824	10822	10823
b8	NULL	414	2xok	VAL	11	X	-130.11	139.34	177.09	155	156	159	157	158
b8	NULL	415	2xok	VAL	18	X	-119.39	128.85	173.22	250	251	254	252	253
b8	NULL	416	2xok	VAL	30	X	-124.95	153.43	178.67	435	436	439	437	438
b8	NULL	417	2xok	VAL	65	X	-114.26	132.25	177.96	956	957	960	958	959
b8	NULL	418	2xok	VAL	74	X	-125.56	141.92	170.53	1100	1101	1104	1102	1103
b8	NULL	419	2xok	VAL	76	X	-121.88	151.65	177.78	1130	1131	1134	1132	1133
b8	NULL	420	2xok	VAL	84	X	-113.89	110.02	-176.23	1243	1244	1247	1245	1246
b8	NULL	421	2xok	VAL	108	X	-124.21	131.55	170.32	1576	1577	1580	1578	1579
b8	NULL	422	2xok	VAL	179	X	-129.94	123.59	178.85	2696	2697	2700	2698	2699
b8	NULL	423	2xok	VAL	183	X	-111.88	116.93	176.3	2759	2760	2763	2761	2762
b8	NULL	424	2xok	VAL	348	X	-127.03	144.25	167.24	5316	5317	5320	5318	5319
b8	NULL	425	2xok	VAL	495	X	-135.6	134.06	177.5	7586	7587	7590	7588	7589
b8	NULL	426	2xok	VAL	514	X	-128.63	154.84	172.75	7866	7867	7870	7868	7869
b8	NULL	427	2xok	VAL	532	X	-115.12	112.1	173.75	8123	8124	8127	8125	8126
b8	NULL	428	2xok	VAL	543	X	-113.48	138.22	172.94	8293	8294	8297	8295	8296
b8	NULL	429	2xok	VAL	558	X	-129.47	149.31	168.51	8531	8532	8535	8533	8534
b8	NULL	430	2xok	VAL	568	X	-113.1	123.82	-178.65	8674	8675	8678	8676	8677
b8	NULL	431	2xok	VAL	592	X	-118.81	132.35	178.2	9007	9008	9011	9009	9010
b8	NULL	432	2xok	VAL	663	X	-125.47	110.74	-179.54	10127	10128	10131	10129	10130
b8	NULL	433	2xok	VAL	728	X	-111.18	120.13	-179.54	11124	11125	11128	11126	11127
b8	NULL	434	2xok	VAL	787	X	-112.98	128.22	172.26	12066	12067	12070	12068	12069
b8	NULL	435	2xok	VAL	978	X	-134.79	129.67	-179.59	15007	15008	15011	15009	15010
b8	NULL	436	2xok	VAL	985	X	-123.59	137.47	171.24	15102	15103	15106	15104	15105
b8	NULL	437	2xok	VAL	997	X	-126.57	147.71	173.92	15287	15288	15291	15289	15290
b8	NULL	438	2xok	VAL	1015	X	-111.72	129.75	175.89	15544	15545	15548	15546	15547
b8	NULL	439	2xok	VAL	1032	X	-112.68	132.41	-174.86	15808	15809	15812	15810	15811
b8	NULL	440	2xok	VAL	1041	X	-114.41	147.52	167.02	15952	15953	15956	15954	15955
b8	NULL	441	2xok	VAL	1043	X	-121.21	147.16	-175.88	15982	15983	15986	15984	15985
b8	NULL	442	2xok	VAL	1052	X	-112.6	148.99	170.02	16111	16112	16115	16113	16114
b8	NULL	443	2xok	VAL	1075	X	-123.15	137.24	169.49	16428	16429	16432	16430	16431
b8	NULL	444	2xok	VAL	1146	X	-122.41	116.11	179.17	17548	17549	17552	17550	17551
b8	NULL	445	2xok	VAL	1270	X	-118.11	133.46	-179.89	19486	19487	19490	19488	19489
b8	NULL	446	2xok	VAL	1315	X	-140.29	145.5	164.22	20167	20168	20171	20169	20170
b8	NULL	447	2xok	VAL	1468	X	-121.11	112.82	175.64	22514	22515	22518	22516	22517
b8	NULL	448	2xok	VAL	1470	X	-121.15	134.62	-179.81	22542	22543	22546	22544	22545
b8	NULL	449	2xok	VAL	1518	X	-112.98	139.61	173.4	23279	23280	23283	23281	23282
b8	NULL	450	2xok	VAL	1523	X	-115.97	131.5	-177.04	23363	23364	23367	23365	23366
b8	NULL	451	2xok	VAL	1532	X	-125.19	142.29	174.87	23482	23483	23486	23484	23485
b8	NULL	452	2xok	VAL	1534	X	-127.67	148.11	179.44	23512	23513	23516	23514	23515
b8	NULL	453	2xok	VAL	1630	X	-126.39	128.45	172.01	24968	24969	24972	24970	24971
b8	NULL	454	2xok	VAL	1662	X	-141.75	140.89	169.43	25465	25466	25469	25467	25468
b8	NULL	455	2xok	VAL	1665	X	-120.85	122.99	-178.81	25510	25511	25514	25512	25513
b8	NULL	456	2xok	VAL	1698	X	-118.89	141.69	170	26005	26006	26009	26007	26008
b8	NULL	457	2xok	VAL	1751	X	-122	114.65	174.85	26826	26827	26830	26828	26829
b8	NULL	458	2xok	VAL	1879	X	-119.33	139.09	177.07	28792	28793	28796	28794	28795
b8	NULL	459	2xok	VAL	1937	X	-113.68	140.79	174.88	29662	29663	29666	29664	29665
b8	NULL	460	2xok	VAL	1939	X	-122.29	130.85	177.31	29690	29691	29694	29692	29693
b8	NULL	461	2xok	VAL	1992	X	-112.46	127.3	179.12	30511	30512	30515	30513	30514
b8	NULL	462	2xok	VAL	2001	X	-119.1	145.93	170.07	30630	30631	30634	30632	30633
b8	NULL	463	2xok	VAL	2099	X	-124.65	112.09	175.7	32116	32117	32120	32118	32119
b8	NULL	464	2xok	VAL	2131	X	-119.79	136.29	168.58	32613	32614	32617	32615	32616
b8	NULL	465	2xok	VAL	2407	X	-120.55	138.43	173.17	36824	36825	36828	36826	36827
b8	NULL	466	2xok	VAL	2409	X	-122.35	126.19	173.52	36852	36853	36856	36854	36855
b8	NULL	467	2xok	VAL	2445	X	-115.89	147.36	174.56	37415	37416	37419	37417	37418
b8	NULL	468	2xok	VAL	2457	X	-113.75	138.98	173.66	37589	37590	37593	37591	37592
b8	NULL	469	2xok	VAL	2462	X	-112.72	125.21	-178.81	37673	37674	37677	37675	37676
b8	NULL	470	2xok	VAL	2471	X	-123.38	139.69	169.01	37792	37793	37796	37794	37795
b8	NULL	471	2xok	VAL	2604	X	-121.02	124.36	-175.72	39820	39821	39824	39822	39823
b8	NULL	472	2xok	VAL	2693	X	-116.96	112.28	-177.08	41177	41178	41181	41179	41180
b8	NULL	473	2xok	VAL	2818	X	-118.4	133.34	-173.37	43102	43103	43106	43104	43105
b8	NULL	474	2xok	VAL	3142	X	-136.81	145.64	170.41	48169	48170	48173	48171	48172
b8	NULL	475	2xok	VAL	3145	X	-125.1	132.66	-179.6	48216	48217	48220	48218	48219
b8	NULL	476	2xok	VAL	3164	X	-116.34	127.26	-177.25	48499	48500	48503	48501	48502
b8	NULL	477	2xok	VAL	3172	X	-127.9	144.88	177.7	48622	48623	48626	48624	48625
b8	NULL	478	2xok	VAL	3174	X	-123.77	141.54	-179.35	48653	48654	48657	48655	48656
b8	NULL	479	2yev	VAL	508	X	-111.51	148.18	175.63	8055	8056	8059	8057	8058
b8	NULL	480	2yev	VAL	595	X	-137.79	133.47	168.77	9473	9474	9477	9475	9476
b8	NULL	481	2yev	VAL	881	X	-125.23	115.08	174.41	14087	14088	14091	14089	14090
b8	NULL	482	2yev	VAL	883	X	-111.03	119.32	178.62	14118	14119	14122	14120	14121
b8	NULL	483	2yev	VAL	911	X	-120.82	121.61	176.72	14568	14569	14572	14570	14571
b8	NULL	484	2yev	VAL	913	X	-120.47	141.7	173.57	14598	14599	14602	14600	14601
b8	NULL	485	2yev	VAL	974	X	-111.47	112.23	-177.14	15548	15549	15552	15550	15551
b8	NULL	486	2yev	VAL	1042	X	-138.29	149.75	174.18	16545	16546	16549	16547	16548
b8	NULL	487	2yev	VAL	1088	X	-112.74	134.59	-177.99	17270	17271	17274	17272	17273
b8	NULL	488	2yiu	VAL	285	X	-124.32	121.28	164.07	4568	4569	4572	4570	4571
b8	NULL	489	2yiu	VAL	291	X	-115.74	127.97	175.74	4658	4659	4662	4660	4661
b8	NULL	490	2yiu	VAL	505	X	-111.47	147.91	-179.81	8085	8086	8089	8087	8088
b8	NULL	491	2yiu	VAL	572	X	-120.03	139.96	171.31	9061	9062	9065	9063	9064
b8	NULL	492	2yiu	VAL	674	X	-119.23	127.96	174.32	10598	10599	10602	10600	10601
b8	NULL	493	2yiu	VAL	687	X	-112.94	137.7	175.25	10776	10777	10780	10778	10779
b8	NULL	494	2yiu	VAL	694	X	-114.82	130.6	178.85	10900	10901	10904	10902	10903
b8	NULL	495	2yiu	VAL	749	X	-126.04	121.25	175.38	11750	11751	11754	11752	11753
b8	NULL	496	2yiu	VAL	1093	X	-129.05	114.06	162.69	17174	17175	17178	17176	17177
b8	NULL	497	2yiu	VAL	1313	X	-111.11	150.38	-179.29	20691	20692	20695	20693	20694
b8	NULL	498	2yiu	VAL	1380	X	-119.14	137.49	173.57	21667	21668	21671	21669	21670
b8	NULL	499	2yiu	VAL	1502	X	-115.25	125.22	178.52	23506	23507	23510	23508	23509
b8	NULL	500	2yiu	VAL	1553	X	-110.94	111.12	-178.71	24297	24298	24301	24299	24300
b8	NULL	501	2yiu	VAL	1557	X	-120.73	121.26	174	24356	24357	24360	24358	24359
b8	NULL	502	2zw3	VAL	151	X	-120.44	137.4	173.5	2497	2498	2501	2499	2500
b8	NULL	503	2zw3	VAL	352	X	-124.24	143.67	172.8	5790	5791	5794	5792	5793
b8	NULL	504	2zw3	VAL	553	X	-122.68	141.22	168.86	9083	9084	9087	9085	9086
b8	NULL	505	2zw3	VAL	754	X	-125.87	140.37	174.68	12376	12377	12380	12378	12379
b8	NULL	506	2zw3	VAL	955	X	-125.05	138.51	173.38	15669	15670	15673	15671	15672
b8	NULL	507	2zw3	VAL	1156	X	-124.11	144.03	178.21	18962	18963	18966	18964	18965
b8	NULL	508	2zw3	VAL	1357	X	-129.6	148.69	170.88	22255	22256	22259	22257	22258
b8	NULL	509	2zw3	VAL	1558	X	-124.34	138.8	171.04	25548	25549	25552	25550	25551
b8	NULL	510	2zw3	VAL	1759	X	-123.12	145.29	176.07	28841	28842	28845	28843	28844
b8	NULL	511	2zw3	VAL	1960	X	-127.43	148.97	177.45	32134	32135	32138	32136	32137
b8	NULL	512	2zw3	VAL	2161	X	-125.31	140.1	170.42	35427	35428	35431	35429	35430
b8	NULL	513	2zw3	VAL	2362	X	-123.5	148.1	174.14	38720	38721	38724	38722	38723
b8	NULL	514	2zxe	VAL	140	X	-114.29	152.13	173.02	2179	2180	2183	2181	2182
b8	NULL	515	2zxe	VAL	162	X	-125.26	146.8	179.14	2508	2509	2512	2510	2511
b8	NULL	516	2zxe	VAL	182	X	-125.41	148.75	177.09	2810	2811	2814	2812	2813
b8	NULL	517	2zxe	VAL	401	X	-129.39	147.09	170.65	6132	6133	6136	6134	6135
b8	NULL	518	2zxe	VAL	416	X	-125.85	133.79	169.86	6370	6371	6374	6372	6373
b8	NULL	519	2zxe	VAL	447	X	-147.26	141.8	173.78	6822	6823	6826	6824	6825
b8	NULL	520	2zxe	VAL	475	X	-124.19	136.41	172.56	7283	7284	7287	7285	7286
b8	NULL	521	2zxe	VAL	658	X	-121.03	118.46	171.66	10045	10046	10049	10047	10048
b8	NULL	522	2zxe	VAL	681	X	-110.39	140.25	168.61	10410	10411	10414	10412	10413
b8	NULL	523	2zxe	VAL	683	X	-117.59	129.37	175.29	10436	10437	10440	10438	10439
b8	NULL	524	2zxe	VAL	701	X	-121.61	116.77	179.5	10680	10681	10684	10682	10683
b8	NULL	525	2zxe	VAL	1135	X	-115.93	115.72	178.7	17577	17578	17581	17579	17580
b8	NULL	526	2zxe	VAL	1167	X	-124.22	129.56	174.15	18109	18110	18113	18111	18112
b8	NULL	527	2zxe	VAL	1251	X	-115.86	128.62	174.77	19510	19511	19514	19512	19513
b8	NULL	528	3a7k	VAL	96	X	-113.61	133.02	174.2	1441	1442	1445	1443	1444
b8	NULL	529	3a7k	VAL	99	X	-117.89	142.33	175.05	1476	1477	1480	1478	1479
b8	NULL	530	3a7k	VAL	355	X	-115.76	138.77	175.25	5405	5406	5409	5407	5408
b8	NULL	531	3a7k	VAL	358	X	-121.1	146.25	178.26	5440	5441	5444	5442	5443
b8	NULL	532	3a7k	VAL	613	X	-112.84	145.12	175.71	9362	9363	9366	9364	9365
b8	NULL	533	3ayf	VAL	71	X	-125.15	134.32	-176.49	1121	1122	1125	1123	1124
b8	NULL	534	3ayf	VAL	130	X	-135.51	141.52	175.96	2039	2040	2043	2041	2042
b8	NULL	535	3ayf	VAL	132	X	-111.26	126.62	-179.79	2074	2075	2078	2076	2077
b8	NULL	536	3ayf	VAL	510	X	-123.35	147.34	179.34	8257	8258	8261	8259	8260
b8	NULL	537	3b8e	VAL	146	X	-116	151.05	177.8	2281	2282	2285	2283	2284
b8	NULL	538	3b8e	VAL	166	X	-116.63	136.83	176.84	2585	2586	2589	2587	2588
b8	NULL	539	3b8e	VAL	168	X	-115.37	128.21	173.1	2616	2617	2620	2618	2619
b8	NULL	540	3b8e	VAL	188	X	-116	135.66	172.9	2915	2916	2919	2917	2918
b8	NULL	541	3b8e	VAL	333	X	-111.98	112.14	178.12	5132	5133	5136	5134	5135
b8	NULL	542	3b8e	VAL	453	X	-143.73	151.1	172.55	6957	6958	6961	6959	6960
b8	NULL	543	3b8e	VAL	481	X	-122.68	131.99	173.41	7417	7418	7421	7419	7420
b8	NULL	544	3b8e	VAL	588	X	-117	152.17	169.39	9057	9058	9061	9059	9060
b8	NULL	545	3b8e	VAL	689	X	-120.4	135.08	-178.38	10594	10595	10598	10596	10597
b8	NULL	546	3beh	VAL	62	X	-124.31	130.1	176.63	947	948	951	949	950
b8	NULL	547	3beh	VAL	508	X	-122.87	120.21	173.99	7868	7869	7872	7870	7871
b8	NULL	548	3cx5	VAL	27	X	-127.25	132.63	176.3	357	358	361	359	360
b8	NULL	549	3cx5	VAL	28	X	-118.54	116.25	177.45	373	374	377	375	376
b8	NULL	550	3cx5	VAL	80	X	-118.17	125.34	-174.59	1146	1147	1150	1148	1149
b8	NULL	551	3cx5	VAL	181	X	-126.94	130.82	172.64	2698	2699	2702	2700	2701
b8	NULL	552	3cx5	VAL	223	X	-120.07	128.33	-178.12	3344	3345	3348	3346	3347
b8	NULL	553	3cx5	VAL	450	X	-116.13	127.87	-177.55	6923	6924	6927	6925	6926
b8	NULL	554	3cx5	VAL	582	X	-123.91	117.11	-179.69	9021	9022	9025	9023	9024
b8	NULL	555	3cx5	VAL	607	X	-121.16	137.92	170	9412	9413	9416	9414	9415
b8	NULL	556	3cx5	VAL	646	X	-119.86	118.57	178.01	10030	10031	10034	10032	10033
b8	NULL	557	3cx5	VAL	653	X	-130.46	130.52	173.98	10139	10140	10143	10141	10142
b8	NULL	558	3cx5	VAL	660	X	-121.39	144.03	176.07	10234	10235	10238	10236	10237
b8	NULL	559	3cx5	VAL	769	X	-125.31	137.29	179.16	11934	11935	11938	11936	11937
b8	NULL	560	3cx5	VAL	771	X	-122.85	141.98	179.88	11960	11961	11964	11962	11963
b8	NULL	561	3cx5	VAL	1047	X	-127.43	126.06	169.24	16327	16328	16331	16329	16330
b8	NULL	562	3cx5	VAL	1053	X	-134.9	127.45	170.48	16411	16412	16415	16413	16414
b8	NULL	563	3cx5	VAL	1341	X	-113.61	142.16	175.08	20914	20915	20918	20916	20917
b8	NULL	564	3cx5	VAL	1408	X	-111.58	147.85	175.19	22027	22028	22031	22029	22030
b8	NULL	565	3cx5	VAL	1480	X	-118.89	140.13	177.84	23100	23101	23104	23102	23103
b8	NULL	566	3cx5	VAL	1482	X	-127.33	127.14	179.65	23131	23132	23135	23133	23134
b8	NULL	567	3cx5	VAL	1493	X	-124.86	129.44	177.69	23295	23296	23299	23297	23298
b8	NULL	568	3cx5	VAL	1494	X	-113.87	113.35	179.18	23311	23312	23315	23313	23314
b8	NULL	569	3cx5	VAL	1495	X	-116	148.48	-179.55	23327	23328	23331	23329	23330
b8	NULL	570	3cx5	VAL	1502	X	-121.49	111.86	177.48	23449	23450	23453	23451	23452
b8	NULL	571	3cx5	VAL	1518	X	-119.22	127.77	176.69	23715	23716	23719	23717	23718
b8	NULL	572	3cx5	VAL	1533	X	-119.8	140.66	173.75	23937	23938	23941	23939	23940
b8	NULL	573	3cx5	VAL	1598	X	-116.05	142.17	177.4	24908	24909	24912	24910	24911
b8	NULL	574	3cx5	VAL	1829	X	-113.31	141.87	178.49	28572	28573	28576	28574	28575
b8	NULL	575	3cx5	VAL	1976	X	-122.67	124.35	178.19	30921	30922	30925	30923	30924
b8	NULL	576	3cx5	VAL	1978	X	-111.7	125.19	178.94	30944	30945	30948	30946	30947
b8	NULL	577	3cx5	VAL	1979	X	-110.43	111.67	175.17	30960	30961	30964	30962	30963
b8	NULL	578	3cx5	VAL	2031	X	-120.01	119.6	-177.56	31733	31734	31737	31735	31736
b8	NULL	579	3cx5	VAL	2132	X	-124.77	121.77	173.11	33286	33287	33290	33288	33289
b8	NULL	580	3cx5	VAL	2134	X	-112.48	135.15	176.55	33318	33319	33322	33320	33321
b8	NULL	581	3cx5	VAL	2174	X	-125.27	123.2	-174.29	33932	33933	33936	33934	33935
b8	NULL	582	3cx5	VAL	2385	X	-122.71	110.59	175.45	37267	37268	37271	37269	37270
b8	NULL	583	3cx5	VAL	2533	X	-116.01	115.53	179.97	39610	39611	39614	39612	39613
b8	NULL	584	3cx5	VAL	2558	X	-119.17	136.33	172.66	40001	40002	40005	40003	40004
b8	NULL	585	3cx5	VAL	2597	X	-125.5	121.98	176.97	40619	40620	40623	40621	40622
b8	NULL	586	3cx5	VAL	2604	X	-130.97	131.15	172.44	40728	40729	40732	40730	40731
b8	NULL	587	3cx5	VAL	2611	X	-121.11	140.49	177.42	40823	40824	40827	40825	40826
b8	NULL	588	3cx5	VAL	2720	X	-123.98	141.8	176.77	42523	42524	42527	42525	42526
b8	NULL	589	3cx5	VAL	2722	X	-118.59	135.87	178.15	42549	42550	42553	42551	42552
b8	NULL	590	3cx5	VAL	2998	X	-123.26	130.5	171.59	46917	46918	46921	46919	46920
b8	NULL	591	3cx5	VAL	3004	X	-136.24	121.67	176.72	47001	47002	47005	47003	47004
b8	NULL	592	3cx5	VAL	3047	X	-112.15	150.34	176.57	47723	47724	47727	47725	47726
b8	NULL	593	3cx5	VAL	3292	X	-114.43	141.33	173.69	51503	51504	51507	51505	51506
b8	NULL	594	3cx5	VAL	3359	X	-116.98	143.95	178.89	52616	52617	52620	52618	52619
b8	NULL	595	3cx5	VAL	3433	X	-122.57	128.45	172.65	53720	53721	53724	53722	53723
b8	NULL	596	3cx5	VAL	3444	X	-125.95	133.9	175.98	53884	53885	53888	53886	53887
b8	NULL	597	3cx5	VAL	3445	X	-116.91	113.1	176.69	53900	53901	53904	53902	53903
b8	NULL	598	3cx5	VAL	3446	X	-117.61	153.95	177.33	53916	53917	53920	53918	53919
b8	NULL	599	3cx5	VAL	3453	X	-122.43	113.89	176.35	54038	54039	54042	54040	54041
b8	NULL	600	3cx5	VAL	3469	X	-121.63	123.65	177.9	54304	54305	54308	54306	54307
b8	NULL	601	3cx5	VAL	3484	X	-116.28	139.24	170.08	54526	54527	54530	54528	54529
b8	NULL	602	3cx5	VAL	3549	X	-124.1	138.3	-178.92	55497	55498	55501	55499	55500
b8	NULL	603	3cx5	VAL	3780	X	-114.85	143.06	177.68	59161	59162	59165	59163	59164
b8	NULL	604	3cxh	VAL	25	X	-119.06	137.71	176.66	334	335	338	336	337
b8	NULL	605	3cxh	VAL	27	X	-116.77	132.1	175.99	357	358	361	359	360
b8	NULL	606	3cxh	VAL	28	X	-116.09	117.32	-179.45	373	374	377	375	376
b8	NULL	607	3cxh	VAL	80	X	-119.45	120.89	-178.36	1146	1147	1150	1148	1149
b8	NULL	608	3cxh	VAL	181	X	-120.02	126.64	170.15	2699	2700	2703	2701	2702
b8	NULL	609	3cxh	VAL	183	X	-110.1	133.37	177.71	2731	2732	2735	2733	2734
b8	NULL	610	3cxh	VAL	223	X	-124	123.02	-178.46	3345	3346	3349	3347	3348
b8	NULL	611	3cxh	VAL	434	X	-134.55	116.4	178.86	6680	6681	6684	6682	6683
b8	NULL	612	3cxh	VAL	582	X	-114.61	115.96	178.13	9023	9024	9027	9025	9026
b8	NULL	613	3cxh	VAL	607	X	-123.53	137.76	172.72	9414	9415	9418	9416	9417
b8	NULL	614	3cxh	VAL	646	X	-126.36	117.39	173.98	10032	10033	10036	10034	10035
b8	NULL	615	3cxh	VAL	653	X	-131.11	127.15	173.84	10141	10142	10145	10143	10144
b8	NULL	616	3cxh	VAL	660	X	-123.45	141.9	178.4	10236	10237	10240	10238	10239
b8	NULL	617	3cxh	VAL	769	X	-127.92	141.67	178.75	11936	11937	11940	11938	11939
b8	NULL	618	3cxh	VAL	771	X	-117.02	134.72	178.48	11962	11963	11966	11964	11965
b8	NULL	619	3cxh	VAL	1047	X	-128.77	113.57	162.15	16329	16330	16333	16331	16332
b8	NULL	620	3cxh	VAL	1053	X	-135.11	129.47	170.47	16413	16414	16417	16415	16416
b8	NULL	621	3cxh	VAL	1217	X	-115.1	111.12	175.84	19063	19064	19067	19065	19066
b8	NULL	622	3cxh	VAL	1341	X	-114.13	136.37	174.7	20915	20916	20919	20917	20918
b8	NULL	623	3cxh	VAL	1408	X	-121.73	147.18	175.12	22028	22029	22032	22030	22031
b8	NULL	624	3cxh	VAL	1478	X	-118.08	131.39	172.23	23063	23064	23067	23065	23066
b8	NULL	625	3cxh	VAL	1480	X	-122.23	131.7	174.58	23094	23095	23098	23096	23097
b8	NULL	626	3cxh	VAL	1491	X	-125.59	142.51	-176.62	23258	23259	23262	23260	23261
b8	NULL	627	3cxh	VAL	1500	X	-116.64	130.08	176.88	23412	23413	23416	23414	23415
b8	NULL	628	3cxh	VAL	1516	X	-129.61	118.24	172.24	23678	23679	23682	23680	23681
b8	NULL	629	3cxh	VAL	1531	X	-114.93	129.3	170.5	23900	23901	23904	23902	23903
b8	NULL	630	3cxh	VAL	1826	X	-113.95	143.96	179.58	28521	28522	28525	28523	28524
b8	NULL	631	3cxh	VAL	1949	X	-111.66	133.63	173.18	30533	30534	30537	30535	30536
b8	NULL	632	3cxh	VAL	1958	X	-114.39	117.91	-179.88	30666	30667	30670	30668	30669
b8	NULL	633	3cxh	VAL	1971	X	-118.54	135.86	174.43	30839	30840	30843	30841	30842
b8	NULL	634	3cxh	VAL	1973	X	-120.15	135.9	173.89	30862	30863	30866	30864	30865
b8	NULL	635	3cxh	VAL	1974	X	-119.91	125.51	178.95	30878	30879	30882	30880	30881
b8	NULL	636	3cxh	VAL	2026	X	-119.19	125.18	177.7	31651	31652	31655	31653	31654
b8	NULL	637	3cxh	VAL	2127	X	-118.17	129.66	170.45	33204	33205	33208	33206	33207
b8	NULL	638	3cxh	VAL	2129	X	-114.9	133.4	177.89	33236	33237	33240	33238	33239
b8	NULL	639	3cxh	VAL	2396	X	-111.71	125.69	-178.4	37429	37430	37433	37431	37432
b8	NULL	640	3cxh	VAL	2528	X	-113.05	125.86	179.39	39528	39529	39532	39530	39531
b8	NULL	641	3cxh	VAL	2553	X	-125.38	133.43	171.01	39919	39920	39923	39921	39922
b8	NULL	642	3cxh	VAL	2592	X	-124.21	114.55	177.65	40537	40538	40541	40539	40540
b8	NULL	643	3cxh	VAL	2599	X	-133.93	131.06	172.11	40646	40647	40650	40648	40649
b8	NULL	644	3cxh	VAL	2606	X	-119.33	138.07	177.11	40741	40742	40745	40743	40744
b8	NULL	645	3cxh	VAL	2715	X	-131.12	145.89	178.25	42441	42442	42445	42443	42444
b8	NULL	646	3cxh	VAL	2717	X	-115.78	139.27	177.56	42467	42468	42471	42469	42470
b8	NULL	647	3cxh	VAL	2993	X	-130.26	121.58	165.83	46834	46835	46838	46836	46837
b8	NULL	648	3cxh	VAL	2999	X	-133.73	126.26	173.76	46918	46919	46922	46920	46921
b8	NULL	649	3cxh	VAL	3042	X	-123.24	138.57	-178.34	47640	47641	47644	47642	47643
b8	NULL	650	3cxh	VAL	3163	X	-111.03	113.35	171.65	49568	49569	49572	49570	49571
b8	NULL	651	3cxh	VAL	3287	X	-117.95	141.76	171.27	51420	51421	51424	51422	51423
b8	NULL	652	3cxh	VAL	3354	X	-127.85	142.53	176.74	52533	52534	52537	52535	52536
b8	NULL	653	3cxh	VAL	3424	X	-140.25	144.09	173.3	53568	53569	53572	53570	53571
b8	NULL	654	3cxh	VAL	3426	X	-130.33	127.03	179.48	53599	53600	53603	53601	53602
b8	NULL	655	3cxh	VAL	3437	X	-120.27	139.61	179.34	53763	53764	53767	53765	53766
b8	NULL	656	3cxh	VAL	3438	X	-116.82	110.04	179.71	53779	53780	53783	53781	53782
b8	NULL	657	3cxh	VAL	3439	X	-112.67	154.32	-173.81	53795	53796	53799	53797	53798
b8	NULL	658	3cxh	VAL	3446	X	-115.32	119.61	179.51	53917	53918	53921	53919	53920
b8	NULL	659	3cxh	VAL	3462	X	-114.52	134.4	176.17	54183	54184	54187	54185	54186
b8	NULL	660	3cxh	VAL	3477	X	-121.94	128.17	170.86	54405	54406	54409	54407	54408
b8	NULL	661	3cxh	VAL	3542	X	-114.15	141.3	177.44	55376	55377	55380	55378	55379
b8	NULL	662	3cxh	VAL	3742	X	-123.06	130.69	-174.33	58604	58605	58608	58606	58607
b8	NULL	663	3cxh	VAL	3772	X	-120.79	141.74	177.29	59027	59028	59031	59029	59030
b8	NULL	664	3dzm	VAL	164	X	-120.2	119.35	171.37	2371	2372	2375	2373	2374
b8	NULL	665	3dzm	VAL	177	X	-124.44	132.51	179.28	2545	2546	2549	2547	2548
b8	NULL	666	3fh6	VAL	573	X	-140.58	145.13	-176.45	9032	9033	9036	9034	9035
b8	NULL	667	3fh6	VAL	602	X	-116.21	147.18	179.1	9490	9491	9494	9492	9493
b8	NULL	668	3fh6	VAL	604	X	-130.62	153.72	176.85	9526	9527	9530	9528	9529
b8	NULL	669	3fh6	VAL	723	X	-110.09	138.54	-177.7	11350	11351	11354	11352	11353
b8	NULL	670	3fh6	VAL	784	X	-120.34	141.53	175.35	12345	12346	12349	12347	12348
b8	NULL	671	3fh6	VAL	823	X	-128.29	128.65	176.43	12956	12957	12960	12958	12959
b8	NULL	672	3fh6	VAL	875	X	-117.12	151.64	170.71	13770	13771	13774	13772	13773
b8	NULL	673	3fh6	VAL	906	X	-143.7	110.04	175.74	14284	14285	14288	14286	14287
b8	NULL	674	3fh6	VAL	973	X	-113.83	138.97	-179.69	15301	15302	15305	15303	15304
b8	NULL	675	3fh6	VAL	975	X	-128.77	142.57	-176.82	15337	15338	15341	15339	15340
b8	NULL	676	3fh6	VAL	1017	X	-132.89	144.3	176.07	15950	15951	15954	15952	15953
b8	NULL	677	3fh6	VAL	1130	X	-134.55	135.36	175.24	17779	17780	17783	17781	17782
b8	NULL	678	3fh6	VAL	1145	X	-119.66	113.68	171.07	18009	18010	18013	18011	18012
b8	NULL	679	3fh6	VAL	1155	X	-117.22	146.78	173.16	18156	18157	18160	18158	18159
b8	NULL	680	3fh6	VAL	1194	X	-130.12	112.13	176.5	18767	18768	18771	18769	18770
b8	NULL	681	3fh6	VAL	1206	X	-154.36	133.31	174.13	18967	18968	18971	18969	18970
b8	NULL	682	3fh6	VAL	1210	X	-115.41	152.95	175.72	19040	19041	19044	19042	19043
b8	NULL	683	3fh6	VAL	1246	X	-126.22	150.37	170.95	19581	19582	19585	19583	19584
b8	NULL	684	3h90	VAL	273	X	-113.17	139.7	175.59	4230	4231	4234	4232	4233
b8	NULL	685	3h90	VAL	556	X	-111.91	148.72	173.22	8611	8612	8615	8613	8614
b8	NULL	686	3kvn	VAL	16	X	-113.21	137.4	170.82	236	237	240	238	239
b8	NULL	687	3kvn	VAL	96	X	-130.9	130.1	170.85	1320	1321	1324	1322	1323
b8	NULL	688	3kvn	VAL	190	X	-123.42	128.15	171.52	2736	2737	2740	2738	2739
b8	NULL	689	3kvn	VAL	505	X	-123.66	117.06	179.25	7442	7443	7446	7444	7445
b8	NULL	690	3mk7	VAL	549	X	-114.13	146.61	178.91	8649	8650	8653	8651	8652
b8	NULL	691	3ne5	VAL	16	X	-132.25	124.78	-179.4	218	219	222	220	221
b8	NULL	692	3ne5	VAL	57	X	-111.99	133.5	179.48	850	851	854	852	853
b8	NULL	693	3ne5	VAL	66	X	-117.54	146.54	174.96	991	992	995	993	994
b8	NULL	694	3ne5	VAL	139	X	-113.33	130.6	174.98	2156	2157	2160	2158	2159
b8	NULL	695	3ne5	VAL	168	X	-122.03	114.88	-175.69	2605	2606	2609	2607	2608
b8	NULL	696	3ne5	VAL	190	X	-117.68	121.84	177.96	2941	2942	2945	2943	2944
b8	NULL	697	3ne5	VAL	209	X	-118.52	152.36	179.29	3262	3263	3266	3264	3265
b8	NULL	698	3ne5	VAL	222	X	-119.93	130.13	172.79	3475	3476	3479	3477	3478
b8	NULL	699	3ne5	VAL	263	X	-126.89	152.35	178.4	4088	4089	4092	4090	4091
b8	NULL	700	3ne5	VAL	286	X	-116.3	141.84	179.72	4438	4439	4442	4440	4441
b8	NULL	701	3ne5	VAL	299	X	-121.53	137.37	173.85	4627	4628	4631	4629	4630
b8	NULL	702	3ne5	VAL	326	X	-127.53	147.41	179.46	5003	5004	5007	5005	5006
b8	NULL	703	3ne5	VAL	379	X	-122.97	125.43	-179.92	5822	5823	5826	5824	5825
b8	NULL	704	3ne5	VAL	388	X	-127.52	148.28	177.89	5963	5964	5967	5965	5966
b8	NULL	705	3ne5	VAL	461	X	-116.06	136.45	172.55	7128	7129	7132	7130	7131
b8	NULL	706	3ne5	VAL	512	X	-116.65	123.34	178.18	7913	7914	7917	7915	7916
b8	NULL	707	3ne5	VAL	531	X	-113.23	136.55	179.56	8234	8235	8238	8236	8237
b8	NULL	708	3ne5	VAL	544	X	-121.52	134.55	174.09	8447	8448	8451	8449	8450
b8	NULL	709	3ne5	VAL	585	X	-124.55	147.53	172.92	9060	9061	9064	9062	9063
b8	NULL	710	3ne5	VAL	595	X	-116.32	114.93	177.3	9210	9211	9214	9212	9213
b8	NULL	711	3ne5	VAL	608	X	-119.06	140.89	178.1	9410	9411	9414	9412	9413
b8	NULL	712	3ne5	VAL	621	X	-118.55	134.64	177.15	9599	9600	9603	9601	9602
b8	NULL	713	3ne5	VAL	679	X	-124.84	139.22	171.46	10517	10518	10521	10519	10520
b8	NULL	714	3ne5	VAL	690	X	-117.66	120.38	-176.6	10675	10676	10679	10677	10678
b8	NULL	715	3ne5	VAL	725	X	-122.52	123.07	178.75	11213	11214	11217	11215	11216
b8	NULL	716	3ne5	VAL	736	X	-111.05	117.81	-177.56	11379	11380	11383	11381	11382
b8	NULL	717	3ne5	VAL	788	X	-120.98	133.36	164.6	12179	12180	12183	12181	12182
b8	NULL	718	3ne5	VAL	823	X	-115.15	114.57	179.16	12742	12743	12746	12744	12745
b8	NULL	719	3ne5	VAL	826	X	-116.99	131.33	167.39	12772	12773	12776	12774	12775
b8	NULL	720	3ne5	VAL	931	X	-117.25	136.38	178.67	14346	14347	14350	14348	14349
b8	NULL	721	3ne5	VAL	1236	X	-132.96	114.05	175.06	19158	19159	19162	19160	19161
b8	NULL	722	3ne5	VAL	1255	X	-122.62	122.52	172.92	19427	19428	19431	19429	19430
b8	NULL	723	3ne5	VAL	1294	X	-123.88	140.79	170.07	20070	20071	20074	20072	20073
b8	NULL	724	3ne5	VAL	1479	X	-127.97	110.5	172.73	22946	22947	22950	22948	22949
b8	NULL	725	3ne5	VAL	1487	X	-119.58	122.52	-179.63	23066	23067	23070	23068	23069
b8	NULL	726	3ne5	VAL	1690	X	-126.11	111.72	179	26243	26244	26247	26245	26246
b8	NULL	727	3ne5	VAL	1731	X	-111.05	140.64	177.05	26875	26876	26879	26877	26878
b8	NULL	728	3ne5	VAL	1740	X	-125.67	149.53	176.18	27016	27017	27020	27018	27019
b8	NULL	729	3ne5	VAL	1813	X	-111.34	129.78	173.82	28181	28182	28185	28183	28184
b8	NULL	730	3ne5	VAL	1842	X	-118.91	119.28	-178.13	28630	28631	28634	28632	28633
b8	NULL	731	3ne5	VAL	1864	X	-124.55	131.68	179.87	28966	28967	28970	28968	28969
b8	NULL	732	3ne5	VAL	1883	X	-115.73	152.16	-179.68	29287	29288	29291	29289	29290
b8	NULL	733	3ne5	VAL	1896	X	-115.57	122.22	172.46	29500	29501	29504	29502	29503
b8	NULL	734	3ne5	VAL	1937	X	-127.32	151.75	177.38	30113	30114	30117	30115	30116
b8	NULL	735	3ne5	VAL	1951	X	-125.71	153.55	173.2	30339	30340	30343	30341	30342
b8	NULL	736	3ne5	VAL	1960	X	-116.81	132.6	179.3	30463	30464	30467	30465	30466
b8	NULL	737	3ne5	VAL	1973	X	-125.8	139.24	173.71	30652	30653	30656	30654	30655
b8	NULL	738	3ne5	VAL	2000	X	-130.65	149.23	177.14	31028	31029	31032	31030	31031
b8	NULL	739	3ne5	VAL	2053	X	-121.29	124	179.71	31847	31848	31851	31849	31850
b8	NULL	740	3ne5	VAL	2062	X	-122.93	147.23	176.63	31988	31989	31992	31990	31991
b8	NULL	741	3ne5	VAL	2135	X	-115.47	136.33	172.31	33153	33154	33157	33155	33156
b8	NULL	742	3ne5	VAL	2186	X	-122.69	120.18	-179.42	33938	33939	33942	33940	33941
b8	NULL	743	3ne5	VAL	2218	X	-118.8	141.08	179.06	34472	34473	34476	34474	34475
b8	NULL	744	3ne5	VAL	2259	X	-125.32	149.39	176.24	35085	35086	35089	35087	35088
b8	NULL	745	3ne5	VAL	2273	X	-128.13	150.86	176.75	35311	35312	35315	35313	35314
b8	NULL	746	3ne5	VAL	2282	X	-118.23	138.18	177.39	35435	35436	35439	35437	35438
b8	NULL	747	3ne5	VAL	2295	X	-126.58	139.35	178.22	35624	35625	35628	35626	35627
b8	NULL	748	3ne5	VAL	2353	X	-128.39	132.73	173.3	36542	36543	36546	36544	36545
[truncated: 12,015 more rows]

## Sheet: c) VALmL (membrane proteins)
Chess Square	Parse	Map ID	pdb ID	residue	name	chain	phi	psi	omega	atno: N	atno: CA	atno: CB	atno: C	atno: O
a1	NULL	1	5eke	VAL	529	A	-170.36	-168.38	-168.35	8594	8595	8598	8596	8597
a1	NULL	2	6du8	VAL	1205	A	-165.2	161.83	-179.4	19499	19500	19503	19501	19502
a2	NULL	1	5d91	VAL	276	X	-159.52	-147.94	166.32	4356	4357	4360	4358	4359
a4	NULL	1	1fft	VAL	937	X	-166.64	-40.07	179.25	13785	13786	13789	13787	13788
a4	NULL	2	5jsi	VAL	380	A	-161.25	-48.44	-179.76	5874	5875	5878	5876	5877
a5	NULL	1	1fft	VAL	279	X	-156.66	-21.92	-166.1	4086	4087	4090	4088	4089
a5	NULL	2	4lz6	VAL	366	A	-164.17	-15.58	174.68	5681	5682	5685	5683	5684
a5	NULL	3	6mgv	VAL	731	A	-156.32	-13.95	-179.54	11903	11904	11907	11905	11906
a6	NULL	1	2c3e	VAL	207	X	-168.29	56.08	-173.34	3228	3229	3232	3230	3231
a7	NULL	1	4fso	VAL	180	X	-166.58	91.22	-6.37	2833	2834	2837	2835	2836
a8	NULL	1	4c4v	VAL	98	X	-156.64	136.62	-179.08	1517	1518	1521	1519	1520
a8	NULL	2	4epa	VAL	15	X	-157.59	147.12	166.02	193	194	197	195	196
a8	NULL	3	5c58	VAL	328	A	-158.83	114.59	176.54	4900	4901	4904	4902	4903
a8	NULL	4	5c58	VAL	417	A	-162.59	148.36	175.98	6285	6286	6289	6287	6288
a8	NULL	5	6du8	VAL	363	A	-162.56	143.63	-176.78	5855	5856	5859	5857	5858
a8	NULL	6	6du8	VAL	784	A	-167.3	151.17	-174.51	12677	12678	12681	12679	12680
b1	NULL	1	2b2f	VAL	1049	X	-110.02	163.22	170.73	15683	15684	15687	15685	15686
b1	NULL	2	3wdo	VAL	183	X	-133.92	169.61	-178.59	2778	2779	2782	2780	2781
b1	NULL	3	3ze5	VAL	160	X	-126.12	163.75	173.29	2488	2489	2492	2490	2491
b1	NULL	4	3ze5	VAL	266	X	-119.31	156.11	174.03	4136	4137	4140	4138	4139
b1	NULL	5	4mt0	VAL	99	X	-118.97	155	176.54	1538	1539	1542	1540	1541
b1	NULL	6	4mt0	VAL	295	X	-130.18	159.64	172.87	4552	4553	4556	4554	4555
b1	NULL	7	4mt0	VAL	544	X	-122.51	167.35	176.86	8337	8338	8341	8339	8340
b1	NULL	8	4mt0	VAL	740	X	-130.71	160.03	169.79	11351	11352	11355	11353	11354
b1	NULL	9	4mt0	VAL	989	X	-119.17	155.72	174.63	15136	15137	15140	15138	15139
b1	NULL	10	4mt0	VAL	1185	X	-130.85	157.79	172.66	18150	18151	18154	18152	18153
b1	NULL	11	4n4r	VAL	125	X	-146.63	169.29	171.52	2024	2025	2028	2026	2027
b1	NULL	12	4q35	VAL	339	X	-120.66	174.04	-172.81	5267	5268	5271	5269	5270
b1	NULL	13	4q79	VAL	95	X	-132.19	158.72	176.3	1452	1453	1456	1454	1455
b1	NULL	14	4q79	VAL	289	X	-134.1	162.37	174.22	4407	4408	4411	4409	4410
b1	NULL	15	4q79	VAL	480	X	-131.04	158.21	178	7329	7330	7333	7331	7332
b1	NULL	16	4q79	VAL	677	X	-126.71	166.74	179.86	10327	10328	10331	10329	10330
b1	NULL	17	4q79	VAL	875	X	-134.66	171.84	174.46	13344	13345	13348	13346	13347
b1	NULL	18	4q79	VAL	1066	X	-127.01	158.09	177.61	16266	16267	16270	16268	16269
b1	NULL	19	4q79	VAL	1254	X	-124.58	155.84	178.77	19140	19141	19144	19142	19143
b1	NULL	20	4q79	VAL	1445	X	-126.5	157.26	172.84	22062	22063	22066	22064	22065
b1	NULL	21	4q79	VAL	1636	X	-129.23	155.71	177.67	24984	24985	24988	24986	24987
b1	NULL	22	4rhb	VAL	136	X	-125.78	169.88	-170.79	2170	2171	2174	2172	2173
b1	NULL	23	4tqu	VAL	239	X	-119.04	159.21	178.01	3926	3927	3930	3928	3929
b1	NULL	24	4xk8	VAL	1439	X	-125.08	155.94	172.45	22516	22517	22520	22518	22519
b1	NULL	25	4xk8	VAL	2958	X	-120.02	155.34	179.05	45794	45795	45798	45796	45797
b1	NULL	26	4xu4	VAL	160	X	-114.35	164.03	179.68	2315	2316	2319	2317	2318
b1	NULL	27	4xu4	VAL	349	X	-113.81	166.95	-179.4	5075	5076	5079	5077	5078
b1	NULL	28	4xu4	VAL	538	X	-114.87	167.52	177.86	7835	7836	7839	7837	7838
b1	NULL	29	5c58	VAL	413	A	-134.63	155.03	171.04	6224	6225	6228	6226	6227
b1	NULL	30	5d0q	VAL	689	A	-137.6	156.75	168.55	10563	10564	10567	10565	10566
b1	NULL	31	5fq6	VAL	1091	A	-119.81	155.51	-177.64	16508	16509	16512	16510	16511
b1	NULL	32	5j4i	VAL	313	A	-116.51	155.5	163.49	4658	4659	4662	4660	4661
b1	NULL	33	5jnq	VAL	116	A	-133.26	165.12	179.44	1847	1848	1851	1849	1850
b1	NULL	34	5l2a	VAL	996	D	-125.77	155.51	179.8	14915	14916	14919	14917	14918
b1	NULL	35	5l2a	VAL	1065	D	-127.29	155.67	158.5	15944	15945	15948	15946	15947
b1	NULL	36	5l8r	VAL	2260	F	-127.61	162.8	174.62	35122	35123	35126	35124	35125
b1	NULL	37	5uld	VAL	737	B	-133	156.46	173.51	11338	11339	11342	11340	11341
b1	NULL	38	5v8k	VAL	468	A	-117.68	177.88	178.92	7325	7326	7329	7327	7328
b1	NULL	39	5y79	VAL	251	A	-138.08	159.94	169.4	3998	3999	4002	4000	4001
b1	NULL	40	6btm	VAL	1321	A	-119.06	156.46	163.64	20159	20160	20163	20161	20162
b1	NULL	41	6bw6	VAL	224	A	-117.55	160.25	166.82	3549	3550	3553	3551	3552
b1	NULL	42	6fok	VAL	306	A	-137.01	159.63	-179.53	4592	4593	4596	4594	4595
b1	NULL	43	6h3i	VAL	1394	A	-129.34	155.5	173.06	21490	21491	21494	21492	21493
b1	NULL	44	6hbu	VAL	463	A	-137.57	157.8	-178.61	7207	7208	7211	7209	7210
b2	NULL	1	4gd3	VAL	1772	X	-149.42	-122.24	177.2	27045	27046	27049	27047	27048
b2	NULL	2	5zx5	VAL	1553	A	-138.83	-153.62	-142.49	25418	25419	25422	25420	25421
b2	NULL	3	5zx5	VAL	2367	A	-143.33	-143.81	-123.64	38843	38844	38847	38845	38846
b2	NULL	4	5zx5	VAL	3181	A	-137.93	-131.63	-150.4	52268	52269	52272	52270	52271
b3	NULL	1	1m56	VAL	97	X	-121.41	-75.57	-169.53	1512	1513	1516	1514	1515
b3	NULL	2	4dve	VAL	131	X	-110.67	-76.05	-170.71	2009	2010	2013	2011	2012
b3	NULL	3	4oh3	VAL	346	X	-110.23	-70.7	-176.54	5262	5263	5266	5264	5265
b3	NULL	4	4ruf	VAL	184	X	-118.45	-71.9	-175	2812	2813	2816	2814	2815
b3	NULL	5	4tqu	VAL	340	X	-118.92	-87.88	-176.58	5503	5504	5507	5505	5506
b3	NULL	6	4wis	VAL	413	X	-117.45	-73.55	-174.23	6647	6648	6651	6649	6650
b3	NULL	7	4wis	VAL	1067	X	-117.92	-71.32	-173.33	17141	17142	17145	17143	17144
b3	NULL	8	5v8k	VAL	607	B	-152.18	-76.23	-179.09	9499	9500	9503	9501	9502
b3	NULL	9	6bug	VAL	285	A	-113.31	-71.18	-175.15	4718	4719	4722	4720	4721
b3	NULL	10	6c08	VAL	279	A	-110.73	-71.22	-172.65	4533	4534	4537	4535	4536
b3	NULL	11	6c9a	VAL	857	A	-133.97	-78.42	166.98	14264	14265	14268	14266	14267
b3	NULL	12	6o7u	VAL	674	A	-121.11	-75.23	-174.65	10970	10971	10974	10972	10973
b4	NULL	1	1eys	VAL	538	X	-119.32	-25.09	-179.07	7975	7976	7979	7977	7978
b4	NULL	2	1eys	VAL	879	X	-111.26	-49.78	-177.21	13050	13051	13054	13052	13053
b4	NULL	3	1fft	VAL	63	X	-114.72	-57.85	172.96	888	889	892	890	891
b4	NULL	4	1fft	VAL	563	X	-113.56	-30.67	160.46	8286	8287	8290	8288	8289
b4	NULL	5	1jb0	VAL	207	X	-120.04	-64.58	-173.65	3059	3060	3063	3061	3062
b4	NULL	6	1p49	VAL	163	X	-112.62	-61.25	-172.61	2452	2453	2456	2454	2455
b4	NULL	7	1pp9	VAL	2885	X	-144.64	-67.45	170.74	44387	44388	44391	44389	44390
b4	NULL	8	1pp9	VAL	3235	X	-111.58	-60.84	-172.38	49979	49980	49983	49981	49982
b4	NULL	9	1uaz	VAL	186	X	-110.79	-64.26	-176.77	2886	2887	2890	2888	2889
b4	NULL	10	2b2f	VAL	128	X	-118.19	-58.27	-176.8	1983	1984	1987	1985	1986
b4	NULL	11	2b2f	VAL	519	X	-119.96	-63.29	-177.14	7832	7833	7836	7834	7835
b4	NULL	12	2b2f	VAL	910	X	-118	-60.68	-176.64	13681	13682	13685	13683	13684
b4	NULL	13	2b2f	VAL	1149	X	-129.79	-27.03	-166.27	17180	17181	17184	17182	17183
b4	NULL	14	2hdi	VAL	168	X	-130.79	-54.06	179.58	2585	2586	2589	2587	2588
b4	NULL	15	2nq2	VAL	241	X	-114.31	-60.5	176.98	3770	3771	3774	3772	3773
b4	NULL	16	2nq2	VAL	253	X	-111.59	-34.28	-175.06	3971	3972	3975	3973	3974
b4	NULL	17	2nq2	VAL	792	X	-115.19	-59.63	178.79	12451	12452	12455	12453	12454
b4	NULL	18	2qjy	VAL	404	X	-115.01	-62.35	-173.73	6496	6497	6500	6498	6499
b4	NULL	19	2qjy	VAL	1267	X	-115.44	-57.05	-173.37	19780	19781	19784	19782	19783
b4	NULL	20	2rdd	VAL	370	X	-124.01	-44.71	170.61	5654	5655	5658	5656	5657
b4	NULL	21	2rdd	VAL	450	X	-120.78	-29.36	175.73	6852	6853	6856	6854	6855
b4	NULL	22	2rdd	VAL	968	X	-122.6	-29.13	173.57	14861	14862	14865	14863	14864
b4	NULL	23	2rdd	VAL	1425	X	-125.18	-44.68	170.79	21907	21908	21911	21909	21910
b4	NULL	24	2rdd	VAL	1505	X	-120.53	-29.85	175.73	23105	23106	23109	23107	23108
b4	NULL	25	2rdd	VAL	2023	X	-124.94	-29.65	173.36	31115	31116	31119	31117	31118
b4	NULL	26	2rdd	VAL	2480	X	-124.88	-41.75	167.58	38161	38162	38165	38163	38164
b4	NULL	27	2rdd	VAL	2560	X	-122.69	-30.44	176.18	39359	39360	39363	39361	39362
b4	NULL	28	2rdd	VAL	3078	X	-123.51	-28.7	175.48	47368	47369	47372	47370	47371
b4	NULL	29	2xq2	VAL	399	X	-110.66	-31.81	175.29	6142	6143	6146	6144	6145
b4	NULL	30	2xq2	VAL	905	X	-112.49	-36.78	179.84	13978	13979	13982	13980	13981
b4	NULL	31	3ayf	VAL	494	X	-119.62	-66.44	-178.2	7984	7985	7988	7986	7987
b4	NULL	32	3b8e	VAL	275	X	-113.37	-33.4	174.8	4191	4192	4195	4193	4194
b4	NULL	33	3b8e	VAL	889	X	-122.19	-35.01	169.83	13697	13698	13701	13699	13700
b4	NULL	34	3c02	VAL	234	X	-112.72	-60.82	-176.11	3632	3633	3636	3634	3635
b4	NULL	35	3c02	VAL	476	X	-115.97	-57.53	-177.31	7389	7390	7393	7391	7392
b4	NULL	36	3c02	VAL	718	X	-113.56	-59.16	-177.89	11146	11147	11150	11148	11149
b4	NULL	37	3c02	VAL	960	X	-113.92	-57.79	-178.48	14903	14904	14907	14905	14906
b4	NULL	38	3cx5	VAL	1845	X	-118.34	-35.21	160.22	28820	28821	28824	28822	28823
b4	NULL	39	3d9s	VAL	596	X	-111.71	-36.92	-178.85	8951	8952	8955	8953	8954
b4	NULL	40	3gd8	VAL	889	X	-113.61	-60.7	-179.64	13294	13295	13298	13296	13297
b4	NULL	41	3m73	VAL	147	X	-122.93	-64.06	-178.34	2388	2389	2392	2390	2391
b4	NULL	42	3m73	VAL	391	X	-111.36	-51.79	-175.03	6253	6254	6257	6255	6256
b4	NULL	43	3m73	VAL	460	X	-123.33	-63.65	-177.75	7385	7386	7389	7387	7388
b4	NULL	44	3m73	VAL	773	X	-123.12	-60.32	-177.83	12382	12383	12386	12384	12385
b4	NULL	45	3ne5	VAL	1138	X	-111.74	-41.12	-174.25	17584	17585	17588	17586	17587
b4	NULL	46	3ne5	VAL	1139	X	-113.69	-44.52	-179.8	17600	17601	17604	17602	17603
b4	NULL	47	3ne5	VAL	4486	X	-110.83	-48.73	-171.05	69632	69633	69636	69634	69635
b4	NULL	48	3qak	VAL	160	X	-115.67	-34.76	178.46	2384	2385	2388	2386	2387
b4	NULL	49	3qak	VAL	175	X	-120.36	-54.98	-177.25	2631	2632	2635	2633	2634
b4	NULL	50	3qak	VAL	258	X	-128.93	-43.65	-175.09	3976	3977	3980	3978	3979
b4	NULL	51	3qnq	VAL	256	X	-121.92	-42.38	175.82	4018	4019	4022	4020	4021
b4	NULL	52	3rko	VAL	1842	X	-111.26	-53.73	-179.34	28747	28748	28751	28749	28750
b4	NULL	53	3s8g	VAL	82	X	-114.3	-47.35	-178.42	1314	1315	1318	1316	1317
b4	NULL	54	3v5s	VAL	187	X	-121.57	-34.76	166.58	2904	2905	2908	2906	2907
b4	NULL	55	3wfd	VAL	33	X	-112.46	-28.61	168.59	521	522	525	523	524
b4	NULL	56	3wo7	VAL	176	X	-117.7	-45.49	173.85	2905	2906	2909	2907	2908
b4	NULL	57	4a2n	VAL	54	X	-118	-65.47	-170.03	941	942	945	943	944
b4	NULL	58	4doj	VAL	1033	X	-116.42	-36.03	179.8	15719	15720	15723	15721	15722
b4	NULL	59	4fso	VAL	252	X	-111.56	-32.99	-177.07	3885	3886	3889	3887	3888
b4	NULL	60	4g7v	VAL	102	X	-118.81	-49.27	-169.64	1626	1627	1630	1628	1629
b4	NULL	61	4gd3	VAL	1768	X	-120.1	-40.45	161.33	26980	26981	26984	26982	26983
b4	NULL	62	4h33	VAL	146	X	-117.18	-44.87	-177.83	2337	2338	2341	2339	2340
b4	NULL	63	4h33	VAL	237	X	-116.43	-45.66	-179.29	3808	3809	3812	3810	3811
b4	NULL	64	4h33	VAL	328	X	-112.14	-48.68	-175.52	5267	5268	5271	5269	5270
b4	NULL	65	4ikx	VAL	90	X	-120.33	-63.25	-169.08	1417	1418	1421	1419	1420
b4	NULL	66	4m64	VAL	158	X	-110.3	-40.68	-173.32	2548	2549	2552	2550	2551
b4	NULL	67	4n4r	VAL	84	X	-134.12	-58	-177.46	1396	1397	1400	1398	1399
b4	NULL	68	4n7w	VAL	164	X	-111.9	-64.31	-173.54	2559	2560	2563	2561	2562
b4	NULL	69	4q2e	VAL	182	X	-110.35	-32.31	-173.58	2941	2942	2945	2943	2944
b4	NULL	70	4q35	VAL	298	X	-118.74	-48.03	179.75	4633	4634	4637	4635	4636
b4	NULL	71	4qim	VAL	209	X	-116.35	-61.21	-179.79	3212	3213	3216	3214	3215
b4	NULL	72	4qnd	VAL	35	X	-110.58	-69.46	-167.58	564	565	568	566	567
b4	NULL	73	4qnd	VAL	132	X	-112.48	-68.34	-169.78	2097	2098	2101	2099	2100
b4	NULL	74	4quv	VAL	239	X	-111.95	-63.5	-173.56	3837	3838	3841	3839	3840
b4	NULL	75	4r0c	VAL	121	X	-113.7	-59.74	-173.49	1785	1786	1789	1787	1788
b4	NULL	76	4r0c	VAL	253	X	-114.99	-37.47	-172.45	3737	3738	3741	3739	3740
b4	NULL	77	4r0c	VAL	736	X	-121.35	-43.97	-175.49	11030	11031	11034	11032	11033
b4	NULL	78	4ruf	VAL	169	X	-128.43	-47.87	-173.08	2567	2568	2571	2569	2570
b4	NULL	79	4ruf	VAL	436	X	-124.61	-58.76	-178.17	6712	6713	6716	6714	6715
b4	NULL	80	4rws	VAL	134	X	-112.98	-67.87	-175.15	2160	2161	2164	2162	2163
b4	NULL	81	4wis	VAL	363	X	-114.68	-57.38	-177.2	5805	5806	5809	5807	5808
b4	NULL	82	4wis	VAL	1017	X	-116.46	-58.86	-176.74	16299	16300	16303	16301	16302
b4	NULL	83	4xyd	VAL	35	A	-110.15	-30.99	175.33	540	541	544	542	543
b4	NULL	84	4zr1	VAL	243	X	-111.68	-32.27	166.8	4031	4032	4035	4033	4034
b4	NULL	85	4zyo	VAL	130	X	-124.55	-25.22	-176.68	2114	2115	2118	2116	2117
b4	NULL	86	5ah3	VAL	81	A	-112.4	-47.06	-170.33	1245	1246	1249	1247	1248
b4	NULL	87	5ah3	VAL	602	A	-118.81	-63.24	-176.51	9126	9127	9130	9128	9129
b4	NULL	88	5ah3	VAL	975	A	-128.4	-48.39	-168.03	14728	14729	14732	14730	14731
b4	NULL	89	5ah3	VAL	1049	A	-110.17	-56.37	177.4	15867	15868	15871	15869	15870
b4	NULL	90	5doq	VAL	788	A	-134.22	-64.61	179.11	12654	12655	12658	12656	12657
b4	NULL	91	5eik	VAL	700	A	-132.64	-41.19	-153.99	11131	11132	11135	11133	11134
b4	NULL	92	5f15	VAL	48	A	-113.56	-65.04	-171.86	733	734	737	735	736
b4	NULL	93	5fr8	VAL	174	A	-122.28	-32.67	-177.37	2625	2626	2629	2627	2628
b4	NULL	94	5gxb	VAL	211	A	-114	-54.45	179	3429	3430	3433	3431	3432
b4	NULL	95	5khn	VAL	318	B	-110.04	-27.33	-176.98	4807	4808	4811	4809	4810
b4	NULL	96	5khn	VAL	1165	E	-123.4	-39.67	-169.66	17617	17618	17621	17619	17620
b4	NULL	97	5l2a	VAL	1223	E	-114.83	-52.15	-174.04	18263	18264	18267	18265	18266
b4	NULL	98	5l7d	VAL	343	A	-124.34	-59.87	-179.08	5250	5251	5254	5252	5253
b4	NULL	99	5mrw	VAL	177	A	-115.95	-61.53	177.95	2774	2775	2778	2776	2777
b4	NULL	100	5ndd	VAL	18	A	-110.95	-56.95	-177.72	254	255	258	256	257
b4	NULL	101	5nmi	VAL	1224	C	-117.22	-66.65	-165	18764	18765	18768	18766	18767
b4	NULL	102	5nmi	VAL	3249	N	-116.95	-67.06	-170.44	50253	50254	50257	50255	50256
b4	NULL	103	5oc9	VAL	290	A	-128.8	-67.19	177.7	4792	4793	4796	4794	4795
b4	NULL	104	5oc9	VAL	907	A	-137.88	-66.11	-178.27	14982	14983	14986	14984	14985
b4	NULL	105	5oqt	VAL	45	A	-121.96	-56.87	-174.33	695	696	699	697	698
b4	NULL	106	5v8k	VAL	41	A	-110.8	-50.79	-175.8	644	645	648	646	647
b4	NULL	107	5wie	VAL	448	B	-112.79	-35.24	-179.86	7160	7161	7164	7162	7163
b4	NULL	108	5wuf	VAL	101	A	-115.91	-34.98	167.05	1623	1624	1627	1625	1626
b4	NULL	109	5x41	VAL	660	E	-120.28	-27.11	174.74	9803	9804	9807	9805	9806
b4	NULL	110	5xjj	VAL	394	A	-127.04	-61.95	-178.11	6101	6102	6105	6103	6104
b4	NULL	111	5z96	VAL	600	A	-114.09	-35.18	-155.24	9796	9797	9800	9798	9799
b4	NULL	112	5zx5	VAL	2265	A	-111.75	-51.56	-176.02	37144	37145	37148	37146	37147
b4	NULL	113	6a90	VAL	619	A	-123.93	-68.32	-174.75	10059	10060	10063	10061	10062
b4	NULL	114	6a90	VAL	650	A	-112.46	-51.08	-149.42	10567	10568	10571	10569	10570
b4	NULL	115	6ak3	VAL	487	A	-114.3	-42.74	170.49	7665	7666	7669	7667	7668
b4	NULL	116	6bd4	VAL	211	A	-124.13	-60.17	-178.3	3335	3336	3339	3337	3338
b4	NULL	117	6bqr	VAL	2504	P	-117.52	-56.12	-174.55	39561	39562	39565	39563	39564
b4	NULL	118	6bug	VAL	378	A	-121.47	-53.81	173.17	6223	6224	6227	6225	6226
b4	NULL	119	6bw6	VAL	137	A	-112.29	-39.07	-4.76	2170	2171	2174	2172	2173
b4	NULL	120	6c08	VAL	291	A	-133.47	-28.64	163.07	4723	4724	4727	4725	4726
b4	NULL	121	6c70	VAL	679	A	-143.52	-30.25	-170.79	10960	10961	10964	10962	10963
b4	NULL	122	6c70	VAL	1455	A	-125.8	-35.87	-166.08	23425	23426	23429	23427	23428
b4	NULL	123	6c9a	VAL	134	A	-126.23	-67.58	159.96	2222	2223	2226	2224	2225
b4	NULL	124	6cxh	VAL	591	A	-123.8	-46.16	178.75	9245	9246	9249	9247	9248
b4	NULL	125	6eyu	VAL	206	A	-112.42	-46.08	-178.14	3236	3237	3240	3238	3239
b4	NULL	126	6eyu	VAL	438	B	-111.97	-44.45	-178.82	6912	6913	6916	6914	6915
b4	NULL	127	6eyu	VAL	670	C	-117.63	-57.02	178.13	10588	10589	10592	10590	10591
b4	NULL	128	6gv1	VAL	112	A	-114.32	-51.22	-174.27	1762	1763	1766	1764	1765
b4	NULL	129	6h3i	VAL	699	A	-136.95	-68.26	172.21	10824	10825	10828	10826	10827
b4	NULL	130	6hum	VAL	3362	A	-138.05	-25.9	-174.25	52795	52796	52799	52797	52798
b4	NULL	131	6hum	VAL	3370	A	-124.16	-39.24	-162.57	52921	52922	52925	52923	52924
b4	NULL	132	6idf	VAL	856	A	-118.76	-37.96	179.3	13490	13491	13494	13492	13493
b4	NULL	133	6mgv	VAL	97	A	-146.86	-29.84	-177.05	1588	1589	1592	1590	1591
b4	NULL	134	6nbq	VAL	2460	A	-110.45	-43.31	-179.01	38764	38765	38768	38766	38767
b4	NULL	135	6nbq	VAL	2705	A	-128.95	-35.66	168.88	42672	42673	42676	42674	42675
b4	NULL	136	6nbq	VAL	3299	A	-130.62	-66.46	-170.51	51833	51834	51837	51835	51836
b4	NULL	137	6nt4	VAL	469	A	-137.77	-38.59	142.08	7560	7561	7564	7562	7563
b4	NULL	138	6nt4	VAL	595	A	-112.78	-68.75	-172.02	9648	9649	9652	9650	9651
b4	NULL	139	6nt4	VAL	658	A	-112.67	-31.13	-177.35	10718	10719	10722	10720	10721
b4	NULL	140	6nt4	VAL	1174	A	-130.89	-69.44	-169.18	19233	19234	19237	19235	19236
b4	NULL	141	6oeu	VAL	427	A	-110.81	-34.25	-176.39	6720	6721	6724	6722	6723
b4	NULL	142	6r3q	VAL	122	A	-125.38	-52.8	-174.93	1994	1995	1998	1996	1997
b5	NULL	1	1dxr	VAL	809	X	-117.61	-17.66	-176.63	12260	12261	12264	12262	12263
b5	NULL	2	1jb0	VAL	698	X	-124.22	16.74	175.42	10252	10253	10256	10254	10255
b5	NULL	3	1ldf	VAL	29	X	-110.8	5.04	174.43	419	420	423	421	422
b5	NULL	4	1ldf	VAL	537	X	-111.28	-15.83	-179.2	8037	8038	8041	8039	8040
b5	NULL	5	1m56	VAL	316	X	-116.39	17.82	-173.54	4849	4850	4853	4851	4852
b5	NULL	6	1m56	VAL	317	X	-127.66	9.25	-165.43	4865	4866	4869	4867	4868
b5	NULL	7	1rh5	VAL	292	X	-114.52	12.4	-173.35	4613	4614	4617	4615	4616
b5	NULL	8	1rhz	VAL	292	X	-120.01	0.3	178.07	4614	4615	4618	4616	4617
b5	NULL	9	1s5h	VAL	166	X	-114.76	-12.66	176.68	2492	2493	2496	2494	2495
b5	NULL	10	2b2f	VAL	367	X	-113.38	-23.96	-169.11	5482	5483	5486	5484	5485
b5	NULL	11	2b2f	VAL	758	X	-128.39	-21.99	-175.95	11331	11332	11335	11333	11334
b5	NULL	12	2dyr	VAL	286	X	-123.2	8.26	-167.7	4419	4420	4423	4421	4422
b5	NULL	13	2dyr	VAL	2061	X	-122.59	6.2	-167.35	32429	32430	32433	32431	32432
b5	NULL	14	2e+74	VAL	1120	X	-111.65	-5.18	-170.95	17470	17471	17474	17472	17473
b5	NULL	15	2nq2	VAL	29	X	-134.86	-19.92	179.61	458	459	462	460	461
b5	NULL	16	2nq2	VAL	804	X	-116.42	-23.91	-175.39	12652	12653	12656	12654	12655
b5	NULL	17	2uuh	VAL	161	X	-121.91	17.39	-175.59	2559	2560	2563	2561	2562
b5	NULL	18	2wsw	VAL	19	X	-123.69	-1.33	176.34	278	279	282	280	281
b5	NULL	19	2wsw	VAL	527	X	-124.39	-2.52	176.16	8331	8332	8335	8333	8334
b5	NULL	20	2wsw	VAL	1035	X	-127.59	5.59	178.1	16384	16385	16388	16386	16387
b5	NULL	21	2yev	VAL	285	X	-121.97	-5.77	-165.17	4484	4485	4488	4486	4487
b5	NULL	22	3cx5	VAL	2891	X	-126.67	14.53	-173.57	45210	45211	45214	45212	45213
b5	NULL	23	3f7y	VAL	322	X	-111.74	-22.89	-178.2	4781	4782	4785	4783	4784
b5	NULL	24	3llq	VAL	288	X	-122.71	-2.85	179.9	4197	4198	4201	4199	4200
b5	NULL	25	3llq	VAL	515	X	-129.51	-0.51	178.92	7487	7488	7491	7489	7490
b5	NULL	26	3llq	VAL	749	X	-123.35	-3.46	178.02	10905	10906	10909	10907	10908
b5	NULL	27	3org	VAL	308	X	-120.16	-21.29	-171.06	4761	4762	4765	4763	4764
b5	NULL	28	3org	VAL	842	X	-123.53	-18.01	-174.62	13103	13104	13107	13105	13106
b5	NULL	29	3s8g	VAL	123	X	-118.27	1.04	-173.64	1985	1986	1989	1987	1988
b5	NULL	30	3s8g	VAL	271	X	-126.4	-8.85	-165.7	4439	4440	4443	4441	4442
b5	NULL	31	3s8g	VAL	367	X	-116.56	-23.73	-178.77	5885	5886	5889	5887	5888
b5	NULL	32	4bwz	VAL	249	X	-145.78	14.54	-178.43	3761	3762	3765	3763	3764
b5	NULL	33	4bwz	VAL	633	X	-146.95	18.76	178.73	9603	9604	9607	9605	9606
b5	NULL	34	4czb	VAL	500	X	-125.61	17.97	-175.21	7827	7828	7831	7829	7830
b5	NULL	35	4gd3	VAL	293	X	-136.46	2.82	-159.18	4399	4400	4403	4401	4402
b5	NULL	36	4ikx	VAL	327	X	-137.72	8.11	34.81	5061	5062	5065	5063	5064
b5	NULL	37	4kt0	VAL	1806	A	-120.09	19.01	172.21	27860	27861	27864	27862	27863
b5	NULL	38	4ww3	VAL	309	X	-114.6	-6.51	177.91	4909	4910	4913	4911	4912
b5	NULL	39	5ah3	VAL	601	A	-112.63	3.45	161.41	9110	9111	9114	9112	9113
b5	NULL	40	5b58	VAL	95	A	-111.12	-0.03	-175.55	1379	1380	1383	1381	1382
b5	NULL	41	5eik	VAL	466	A	-125.23	-16.5	-160.54	7410	7411	7414	7412	7413
b5	NULL	42	5hvx	VAL	125	B	-113.94	6.93	-179.62	2037	2038	2041	2039	2040
b5	NULL	43	5hvx	VAL	839	G	-116.43	-14.44	169.68	13503	13504	13507	13505	13506
b5	NULL	44	5i20	VAL	57	A	-117.69	-20.25	-170.76	796	797	800	798	799
b5	NULL	45	5j4i	VAL	203	A	-111.74	-0.76	164.87	3125	3126	3129	3127	3128
b5	NULL	46	5l8r	VAL	52	A	-111.59	-12.6	145.75	797	798	801	799	800
b5	NULL	47	5ndd	VAL	192	A	-115.58	8.12	167.77	3091	3092	3095	3093	3094
b5	NULL	48	5oge	VAL	201	A	-114.94	-5.39	-175.07	3228	3229	3232	3230	3231
b5	NULL	49	5oge	VAL	505	A	-132.18	1.38	-179.29	8010	8011	8014	8012	8013
b5	NULL	50	5t0o	VAL	1467	B	-114.43	14.1	170.02	22732	22733	22736	22734	22735
b5	NULL	51	5wie	VAL	1300	D	-119.82	3.46	-176.25	20817	20818	20821	20819	20820
b5	NULL	52	5zx5	VAL	582	A	-110.88	-9.38	-177.3	9505	9506	9509	9507	9508
b5	NULL	53	6a90	VAL	1203	A	-136.75	-10.68	176.27	19752	19753	19756	19754	19755
b5	NULL	54	6btm	VAL	2311	A	-124.89	-8.58	-178.02	36059	36060	36063	36061	36062
b5	NULL	55	6cb2	VAL	22	A	-119.28	8.09	171.13	325	326	329	327	328
b5	NULL	56	6cb2	VAL	292	A	-117.69	3.47	175.57	4547	4548	4551	4549	4550
b5	NULL	57	6coy	VAL	879	A	-110.74	-5.38	179.38	13677	13678	13681	13679	13680
b5	NULL	58	6cxh	VAL	498	A	-122.4	7.14	-177.17	7793	7794	7797	7795	7796
b5	NULL	59	6cxh	VAL	1946	A	-118.35	4.8	-179.37	30515	30516	30519	30517	30518
b5	NULL	60	6e3y	VAL	908	A	-113.18	9.83	175.63	14249	14250	14253	14251	14252
b5	NULL	61	6fok	VAL	106	A	-119.62	5.79	-166.2	1548	1549	1552	1550	1551
b5	NULL	62	6h3i	VAL	672	A	-110.14	7.83	-49.42	10398	10399	10402	10400	10401
b5	NULL	63	6hcy	VAL	205	A	-129.35	-6.05	175.93	3213	3214	3217	3215	3216
b5	NULL	64	6hum	VAL	3309	A	-110.89	-21.62	-175.1	51947	51948	51951	51949	51950
b5	NULL	65	6hum	VAL	3328	A	-113.57	-6.34	163.98	52273	52274	52277	52275	52276
b5	NULL	66	6idf	VAL	1112	A	-123.98	-18.9	-157.4	17494	17495	17498	17496	17497
b5	NULL	67	6nbq	VAL	3483	A	-123.13	-19.96	-173.82	54711	54712	54715	54713	54714
b5	NULL	68	6nbq	VAL	3539	A	-111.57	10.7	162.04	55573	55574	55577	55575	55576
b6	NULL	1	1fft	VAL	567	X	-120.56	27.26	-174.29	8343	8344	8347	8345	8346
b6	NULL	2	1l9b	VAL	220	X	-126.2	24.16	161.07	3420	3421	3424	3422	3423
b6	NULL	3	1qfg	VAL	118	X	-133.88	26.32	174.84	1754	1755	1758	1756	1757
b6	NULL	4	1qfg	VAL	662	X	-116.71	28.85	177.93	10057	10058	10061	10059	10060
b6	NULL	5	2x72	VAL	510	X	-120.15	23.24	170.9	8012	8013	8016	8014	8015
b6	NULL	6	4bwz	VAL	81	X	-123.67	25.28	-174.31	1266	1267	1270	1268	1269
b6	NULL	7	4bwz	VAL	465	X	-125.06	24.1	-171.33	7108	7109	7112	7110	7111
b6	NULL	8	4doj	VAL	870	X	-110.24	21.78	176.56	13304	13305	13308	13306	13307
b6	NULL	9	4gey	VAL	163	X	-123.23	40.04	177.69	2499	2500	2503	2501	2502
b6	NULL	10	4huq	VAL	856	X	-111.48	24.14	-179.19	13445	13446	13449	13447	13448
b6	NULL	11	4kt0	VAL	697	A	-117.92	35.14	165.44	10785	10786	10789	10787	10788
b6	NULL	12	4zgv	VAL	693	A	-127.6	41.68	-178.41	10673	10674	10677	10675	10676
b6	NULL	13	5l2a	VAL	1005	D	-120.14	22.33	-177.5	15043	15044	15047	15045	15046
b6	NULL	14	5l8r	VAL	3217	P	-117.2	35.16	170.93	49777	49778	49781	49779	49780
b6	NULL	15	5oge	VAL	28	A	-134.81	46.55	169.86	397	398	401	399	400
b6	NULL	16	5oge	VAL	327	A	-129.61	44.54	166.97	5114	5115	5118	5116	5117
b6	NULL	17	5tj6	VAL	917	F	-125.08	24.55	174.81	14531	14532	14535	14533	14534
b6	NULL	18	5tj6	VAL	1002	H	-120.83	63.44	178.02	15878	15879	15882	15880	15881
b6	NULL	19	5v8k	VAL	562	A	-120.43	64.04	-177.61	8798	8799	8802	8800	8801
b6	NULL	20	5xez	VAL	339	B	-116.78	60.67	166.49	5434	5435	5438	5436	5437
b6	NULL	21	6bar	VAL	81	A	-142.8	32.14	-174.24	1279	1280	1283	1281	1282
b7	NULL	1	1dxr	VAL	615	X	-117	96.48	-167.47	9402	9403	9406	9404	9405
b7	NULL	2	1eys	VAL	336	X	-120.63	98.33	-169.73	5004	5005	5008	5006	5007
b7	NULL	3	1jb0	VAL	104	X	-112.88	106.16	-174.42	1564	1565	1568	1566	1567
b7	NULL	4	1l9b	VAL	26	X	-124.28	90.18	-170.92	404	405	408	406	407
b7	NULL	5	1qfg	VAL	521	X	-125.09	86.06	-178.32	7978	7979	7982	7980	7981
b7	NULL	6	1rh5	VAL	203	X	-124.08	73.14	-176.07	3192	3193	3196	3194	3195
b7	NULL	7	2e+74	VAL	1265	X	-118.94	108.45	168.89	19752	19753	19756	19754	19755
b7	NULL	8	2hdi	VAL	73	X	-119.31	104.41	-172.57	1118	1119	1122	1120	1121
b7	NULL	9	2hdi	VAL	105	X	-119.98	100.91	170.66	1644	1645	1648	1646	1647
b7	NULL	10	2hdi	VAL	123	X	-114.63	108.79	-179.31	1889	1890	1893	1891	1892
b7	NULL	11	2hdi	VAL	140	X	-117.25	106.01	179.93	2166	2167	2170	2168	2169
b7	NULL	12	2mpr	VAL	954	X	-116.38	101.83	-176.59	14581	14582	14585	14583	14584
b7	NULL	13	3b9y	VAL	309	X	-113.87	104.58	-179.92	4637	4638	4641	4639	4640
b7	NULL	14	3b9y	VAL	1085	X	-110.08	102.94	-176.92	16283	16284	16287	16285	16286
b7	NULL	15	3emn	VAL	54	X	-110.95	109.53	-179.97	796	797	800	798	799
b7	NULL	16	3emn	VAL	268	X	-119.01	104.02	-7.83	4087	4088	4091	4089	4090
b7	NULL	17	3qe7	VAL	379	X	-131.65	93.78	-173.65	5794	5795	5798	5796	5797
b7	NULL	18	3rfz	VAL	678	A	-121.86	109.3	-176.2	10084	10085	10088	10086	10087
b7	NULL	19	3rfz	VAL	832	A	-132.25	99.44	175.54	12499	12500	12503	12501	12502
b7	NULL	20	3rko	VAL	80	X	-115.44	92.46	175.25	1208	1209	1212	1210	1211
b7	NULL	21	3rko	VAL	1185	X	-120.48	93.56	179.68	18547	18548	18551	18549	18550
b7	NULL	22	3rlb	VAL	31	X	-113.42	96.51	-171.49	494	495	498	496	497
b7	NULL	23	3s8g	VAL	41	X	-115.88	105.11	179.03	642	643	646	644	645
b7	NULL	24	3v8x	VAL	60	X	-125.61	108.98	-175.51	908	909	912	910	911
b7	NULL	25	3v8x	VAL	118	X	-119.07	106.53	-176.43	1693	1694	1697	1695	1696
b7	NULL	26	3v8x	VAL	576	X	-120.26	89.67	177.46	8741	8742	8745	8743	8744
b7	NULL	27	3v8x	VAL	794	X	-110.66	67.64	173.37	12210	12211	12214	12212	12213
b7	NULL	28	3w9t	VAL	325	X	-110.92	104.04	-174.73	4798	4799	4802	4800	4801
b7	NULL	29	3w9t	VAL	756	X	-114.72	102.89	-177.38	11161	11162	11165	11163	11164
b7	NULL	30	3w9t	VAL	1618	X	-111.61	102.33	-177.93	23887	23888	23891	23889	23890
b7	NULL	31	3w9t	VAL	2480	X	-112.78	104.24	-179.97	36613	36614	36617	36615	36616
b7	NULL	32	3wfd	VAL	34	X	-114.22	85.82	-165.94	537	538	541	539	540
b7	NULL	33	4atv	VAL	41	X	-116.54	93.38	-173.49	593	594	597	595	596
b7	NULL	34	4atv	VAL	418	X	-120.13	102.95	179.98	6382	6383	6386	6384	6385
b7	NULL	35	4atv	VAL	422	X	-118	90.4	-173.23	6458	6459	6462	6460	6461
b7	NULL	36	4c4v	VAL	127	X	-148.99	105.14	178.54	1948	1949	1952	1950	1951
b7	NULL	37	4c4v	VAL	167	X	-125.32	93.69	-167.99	2529	2530	2533	2531	2532
b7	NULL	38	4c4v	VAL	273	X	-114.03	109.34	173.95	4170	4171	4174	4172	4173
b7	NULL	39	4c4v	VAL	314	X	-128.73	102.15	179.73	4788	4789	4792	4790	4791
b7	NULL	40	4doj	VAL	241	X	-134.47	91.32	170.21	3650	3651	3654	3652	3653
b7	NULL	41	4dxw	VAL	645	X	-119.86	65.38	175.74	10753	10754	10757	10755	10756
b7	NULL	42	4epa	VAL	76	X	-113.59	108.11	-167.94	1084	1085	1088	1086	1087
b7	NULL	43	4epa	VAL	166	X	-125.44	107.5	177.71	2435	2436	2439	2437	2438
b7	NULL	44	4epa	VAL	397	X	-124.68	105.75	178.34	5934	5935	5938	5936	5937
b7	NULL	45	4epa	VAL	417	X	-128.37	103.64	-179.65	6258	6259	6262	6260	6261
b7	NULL	46	4epa	VAL	528	X	-122.76	103.58	174.42	7941	7942	7945	7943	7944
b7	NULL	47	4epa	VAL	540	X	-123.24	105	160.44	8099	8100	8103	8101	8102
b7	NULL	48	4fso	VAL	276	X	-122.5	82.59	-178.86	4276	4277	4280	4278	4279
b7	NULL	49	4fso	VAL	343	X	-122.4	109.55	174.83	5372	5373	5376	5374	5375
b7	NULL	50	4gd3	VAL	296	X	-130.93	107.54	179.89	4442	4443	4446	4444	4445
b7	NULL	51	4h13	VAL	306	X	-133.69	93.44	-177.71	4854	4855	4858	4856	4857
b7	NULL	52	4huq	VAL	808	X	-111.8	105.62	177.42	12668	12669	12672	12670	12671
b7	NULL	53	4il3	VAL	100	X	-121.53	74.22	-173.48	1667	1668	1671	1669	1670
b7	NULL	54	4kt0	VAL	1853	A	-125.22	100.1	-162.79	28621	28622	28625	28623	28624
b7	NULL	55	4m48	VAL	79	X	-135.65	106.64	177.41	1225	1226	1229	1227	1228
b7	NULL	56	4mt0	VAL	995	X	-113.11	103.58	-174.2	15220	15221	15224	15222	15223
b7	NULL	57	4n4r	VAL	190	X	-119.66	106.72	178.28	3030	3031	3034	3032	3033
b7	NULL	58	4n4r	VAL	414	X	-130.98	103.61	175.51	6583	6584	6587	6585	6586
b7	NULL	59	4n75	VAL	194	X	-125.75	102.46	173.87	2910	2911	2914	2912	2913
b7	NULL	60	4n75	VAL	235	X	-124.92	96.49	-177.37	3528	3529	3532	3530	3531
b7	NULL	61	4n7w	VAL	151	X	-121.46	108.37	173.12	2349	2350	2353	2351	2352
b7	NULL	62	4p6v	VAL	527	X	-111.54	96.23	164.35	8114	8115	8118	8116	8117
b7	NULL	63	4q2e	VAL	188	X	-121.43	108.71	-174.05	3032	3033	3036	3034	3035
b7	NULL	64	4q2e	VAL	455	X	-115.33	95.46	-169.29	7311	7312	7315	7313	7314
b7	NULL	65	4q2e	VAL	527	X	-122.92	106.42	175.83	8432	8433	8436	8434	8435
b7	NULL	66	4q35	VAL	179	X	-115.61	102.01	-165.21	2696	2697	2700	2698	2699
b7	NULL	67	4q79	VAL	531	X	-131.62	104.63	177.98	8096	8097	8100	8098	8099
b7	NULL	68	4rdr	VAL	95	X	-119.4	105.65	-179.02	1361	1362	1365	1363	1364
b7	NULL	69	4rdr	VAL	115	X	-110.59	95.03	178.69	1659	1660	1663	1661	1662
b7	NULL	70	4rdr	VAL	398	X	-122.18	100.45	177.86	6115	6116	6119	6117	6118
b7	NULL	71	4rdr	VAL	704	X	-121.94	95.59	175.4	10991	10992	10995	10993	10994
b7	NULL	72	4ruf	VAL	109	X	-122.46	75.83	179.55	1616	1617	1620	1618	1619
b7	NULL	73	4xu4	VAL	42	X	-112.64	104.17	-170.24	627	628	631	629	630
b7	NULL	74	4xu4	VAL	231	X	-118.03	106.37	-167.64	3387	3388	3391	3389	3390
b7	NULL	75	4xu4	VAL	420	X	-116.51	106.78	-170.08	6147	6148	6151	6149	6150
b7	NULL	76	4xyd	VAL	439	A	-112.75	88.54	-177.38	7030	7031	7034	7032	7033
b7	NULL	77	4zgv	VAL	139	A	-112.36	95.35	175.82	2001	2002	2005	2003	2004
b7	NULL	78	4zgv	VAL	449	A	-133.64	106.5	-179.15	6843	6844	6847	6845	6846
b7	NULL	79	4zgv	VAL	772	A	-122	94.29	-172.02	11867	11868	11871	11869	11870
b7	NULL	80	5a1s	VAL	279	A	-122.96	109.58	174.71	4327	4328	4331	4329	4330
b7	NULL	81	5c58	VAL	61	A	-114.09	107.87	178.52	924	925	928	926	927
b7	NULL	82	5c6p	VAL	265	X	-125.82	86.26	168.07	4089	4090	4093	4091	4092
b7	NULL	83	5cfy	VAL	631	B	-133.03	94.3	178.54	9688	9689	9692	9690	9691
b7	NULL	84	5d0q	VAL	404	A	-129.51	101.16	164.82	6281	6282	6285	6283	6284
b7	NULL	85	5d0q	VAL	492	A	-148.3	106.8	172.99	7592	7593	7596	7594	7595
b7	NULL	86	5d0q	VAL	579	A	-123.34	104.34	177.38	8948	8949	8952	8950	8951
b7	NULL	87	5eik	VAL	439	A	-117.25	80.59	162.53	6980	6981	6984	6982	6983
b7	NULL	88	5eke	VAL	531	A	-134.15	78.06	170.94	8622	8623	8626	8624	8625
b7	NULL	89	5eke	VAL	1136	A	-139.78	83.21	-173.98	18435	18436	18439	18437	18438
b7	NULL	90	5fp1	VAL	102	A	-110.59	101.04	169.96	1521	1522	1525	1523	1524
b7	NULL	91	5fp1	VAL	550	A	-125.54	95.8	-179.14	8274	8275	8278	8276	8277
b7	NULL	92	5fp1	VAL	647	A	-132.35	103.51	177.57	9740	9741	9744	9742	9743
b7	NULL	93	5fq6	VAL	515	A	-119.03	100.11	-177.44	7758	7759	7762	7760	7761
b7	NULL	94	5fq6	VAL	606	A	-114.57	96.6	-176.64	9008	9009	9012	9010	9011
b7	NULL	95	5fq6	VAL	2096	A	-121.74	91.18	-179.93	31693	31694	31697	31695	31696
b7	NULL	96	5fq6	VAL	2187	A	-110.96	93.17	178.33	32943	32944	32947	32945	32946
b7	NULL	97	5fq6	VAL	2494	A	-123.45	105.48	-175.68	37700	37701	37704	37702	37703
b7	NULL	98	5fr8	VAL	166	A	-124.08	109.7	176.47	2505	2506	2509	2507	2508
b7	NULL	99	5fr8	VAL	344	A	-129.66	100.53	-160.16	5238	5239	5242	5240	5241
b7	NULL	100	5fr8	VAL	439	A	-130.36	109.35	179.23	6669	6670	6673	6671	6672
b7	NULL	101	5fr8	VAL	486	A	-125.36	103.67	-169.2	7352	7353	7356	7354	7355
b7	NULL	102	5l2a	VAL	224	A	-118.04	92.36	165.94	3407	3408	3411	3409	3410
b7	NULL	103	5l2a	VAL	645	B	-129.16	102.59	179.52	9702	9703	9706	9704	9705
b7	NULL	104	5nv9	VAL	420	A	-113.74	104.53	-174.22	6622	6623	6626	6624	6625
b7	NULL	105	5t3r	VAL	563	A	-118.78	109.94	-177.54	8800	8801	8804	8802	8803
b7	NULL	106	5tj6	VAL	1892	M	-110.65	66.01	175.29	29970	29971	29974	29972	29973
b7	NULL	107	5tj6	VAL	2782	S	-118.15	72.01	174.67	44052	44053	44056	44054	44055
b7	NULL	108	5zx5	VAL	424	A	-131.24	101.46	-169.27	6839	6840	6843	6841	6842
b7	NULL	109	5zx5	VAL	1238	A	-125.53	103.72	-172.65	20167	20168	20171	20169	20170
b7	NULL	110	5zx5	VAL	2052	A	-144.1	84.44	177.5	33585	33586	33589	33587	33588
b7	NULL	111	5zx5	VAL	2866	A	-128.92	103.73	-173.41	47010	47011	47014	47012	47013
b7	NULL	112	6c70	VAL	677	A	-120.98	105.3	164.92	10930	10931	10934	10932	10933
b7	NULL	113	6c70	VAL	1453	A	-130.77	110	161.68	23395	23396	23399	23397	23398
b7	NULL	114	6h3i	VAL	1692	A	-142.97	66.56	-174.37	26275	26276	26279	26277	26278
b7	NULL	115	6i6b	VAL	109	A	-112.57	107	-169.07	1771	1772	1775	1773	1774
b7	NULL	116	6nbq	VAL	2471	A	-134.64	83.49	-168.03	38932	38933	38936	38934	38935
b8	NULL	1	1jb0	VAL	1444	X	-119.23	153.19	169.09	21363	21364	21367	21365	21366
b8	NULL	2	1l9b	VAL	17	X	-131.51	148.1	173.1	265	266	269	267	268
b8	NULL	3	1qfg	VAL	34	X	-130.37	124.96	175.06	476	477	480	478	479
b8	NULL	4	1qfg	VAL	35	X	-118.77	118.77	-174.25	492	493	496	494	495
b8	NULL	5	1qfg	VAL	58	X	-136.55	129.51	166.71	838	839	842	840	841
b8	NULL	6	1qfg	VAL	102	X	-125.4	145.83	178.15	1491	1492	1495	1493	1494
b8	NULL	7	1qfg	VAL	146	X	-124.55	129.63	-177.57	2185	2186	2189	2187	2188
b8	NULL	8	1qfg	VAL	264	X	-134.7	136.57	174.24	4012	4013	4016	4014	4015
b8	NULL	9	1qfg	VAL	278	X	-110.46	133.48	167.5	4225	4226	4229	4227	4228
b8	NULL	10	1qfg	VAL	339	X	-133.21	133.43	170.86	5159	5160	5163	5161	5162
b8	NULL	11	1qfg	VAL	360	X	-119.37	125.71	-178.56	5471	5472	5475	5473	5474
b8	NULL	12	1qfg	VAL	427	X	-116.39	119.94	-174.64	6512	6513	6516	6514	6515
b8	NULL	13	1qfg	VAL	429	X	-128.8	135.14	174.92	6549	6550	6553	6551	6552
b8	NULL	14	1qfg	VAL	438	X	-113.8	127.45	167.96	6696	6697	6700	6698	6699
b8	NULL	15	1qfg	VAL	440	X	-111.21	118.67	175.35	6731	6732	6735	6733	6734
b8	NULL	16	1qfg	VAL	475	X	-122.28	135.15	168.78	7275	7276	7279	7277	7278
b8	NULL	17	1qfg	VAL	483	X	-136.27	118.81	178.43	7398	7399	7402	7400	7401
b8	NULL	18	1qfg	VAL	516	X	-126.29	149.19	172.93	7896	7897	7900	7898	7899
b8	NULL	19	1qfg	VAL	518	X	-125.21	140.19	174.69	7919	7920	7923	7921	7922
b8	NULL	20	1qfg	VAL	528	X	-137.22	120.4	173.92	8092	8093	8096	8094	8095
b8	NULL	21	1qfg	VAL	529	X	-123.43	128.83	174.11	8108	8109	8112	8110	8111
b8	NULL	22	1qfg	VAL	533	X	-129.86	128.63	-169.54	8155	8156	8159	8157	8158
b8	NULL	23	1qfg	VAL	563	X	-129.83	129.84	179.34	8603	8604	8607	8605	8606
b8	NULL	24	1qfg	VAL	577	X	-120.84	146.67	175.02	8801	8802	8805	8803	8804
b8	NULL	25	1qfg	VAL	578	X	-140.73	144.86	176.64	8817	8818	8821	8819	8820
b8	NULL	26	1qfg	VAL	651	X	-118.79	131.35	179.79	9874	9875	9878	9876	9877
b8	NULL	27	1qfg	VAL	655	X	-121.24	112.07	-174.38	9931	9932	9935	9933	9934
b8	NULL	28	1qfg	VAL	669	X	-115.02	131.09	-179.94	10139	10140	10143	10141	10142
b8	NULL	29	1qfg	VAL	673	X	-125.64	110.15	176.93	10201	10202	10205	10203	10204
b8	NULL	30	1qfg	VAL	699	X	-125.16	115.89	-177.8	10606	10607	10610	10608	10609
b8	NULL	31	1qfg	VAL	700	X	-122.09	130.01	171.66	10622	10623	10626	10624	10625
b8	NULL	32	1rh5	VAL	474	X	-123.68	140.6	172.5	7513	7514	7517	7515	7516
b8	NULL	33	1rhz	VAL	505	X	-121.21	128.98	177.14	8017	8018	8021	8019	8020
b8	NULL	34	1uaz	VAL	205	X	-118.27	130.64	173.49	3180	3181	3184	3182	3183
b8	NULL	35	1yc9	VAL	671	X	-112.38	121.96	-173.92	10058	10059	10062	10060	10061
b8	NULL	36	1yc9	VAL	1082	X	-115.24	122.63	-174.75	16216	16217	16220	16218	16219
b8	NULL	37	2hdi	VAL	59	X	-116.87	126.56	175.33	896	897	900	898	899
b8	NULL	38	2hdi	VAL	122	X	-135.23	132.38	173.49	1873	1874	1877	1875	1876
b8	NULL	39	2hdi	VAL	138	X	-123.75	118.68	-179.22	2136	2137	2140	2138	2139
b8	NULL	40	2hdi	VAL	194	X	-135.91	135.58	173.73	2962	2963	2966	2964	2965
b8	NULL	41	2hdi	VAL	229	X	-137.45	132.62	-179.92	3511	3512	3515	3513	3514
b8	NULL	42	2hdi	VAL	267	X	-119.82	121.34	169.04	4081	4082	4085	4083	4084
b8	NULL	43	2hdi	VAL	284	X	-112.94	137.95	-177.03	4352	4353	4356	4354	4355
b8	NULL	44	2hdi	VAL	316	X	-128.83	124.86	174.19	4808	4809	4812	4810	4811
b8	NULL	45	2hdi	VAL	332	X	-141.27	126.96	172.03	5065	5066	5069	5067	5068
b8	NULL	46	2hdi	VAL	425	X	-128.24	112.35	-179.69	6466	6467	6470	6468	6469
b8	NULL	47	2hdi	VAL	427	X	-110.17	135.27	-179.65	6496	6497	6500	6498	6499
b8	NULL	48	2hdi	VAL	481	X	-129.74	121.23	-176.68	7343	7344	7347	7345	7346
b8	NULL	49	2hdi	VAL	567	X	-124.57	121.6	177.91	8680	8681	8684	8682	8683
b8	NULL	50	2hdi	VAL	573	X	-122.43	126.91	170.88	8778	8779	8782	8780	8781
b8	NULL	51	2hdi	VAL	594	X	-121.81	115.85	-178.68	9117	9118	9121	9119	9120
b8	NULL	52	2jln	VAL	20	X	-112.49	110.95	172.37	297	298	301	299	300
b8	NULL	53	2jln	VAL	400	X	-121.51	136.89	172.82	6220	6221	6224	6222	6223
b8	NULL	54	2mpr	VAL	64	X	-116.34	114.05	-176.67	945	946	949	947	948
b8	NULL	55	2mpr	VAL	86	X	-119.07	126.5	177.74	1276	1277	1280	1278	1279
b8	NULL	56	2mpr	VAL	171	X	-115.47	130.51	178.21	2576	2577	2580	2578	2579
b8	NULL	57	2mpr	VAL	174	X	-127.31	120.88	178.97	2624	2625	2628	2626	2627
b8	NULL	58	2mpr	VAL	191	X	-127.07	121.62	174.86	2873	2874	2877	2875	2876
b8	NULL	59	2mpr	VAL	231	X	-120.49	130.71	170.63	3478	3479	3482	3480	3481
b8	NULL	60	2mpr	VAL	232	X	-119.53	117.25	179.36	3494	3495	3498	3496	3497
b8	NULL	61	2mpr	VAL	293	X	-130.36	143.9	167.65	4414	4415	4418	4416	4417
b8	NULL	62	2mpr	VAL	312	X	-131	140.82	-178.89	4718	4719	4722	4720	4721
b8	NULL	63	2mpr	VAL	314	X	-133.51	136.3	175.78	4741	4742	4745	4743	4744
b8	NULL	64	2mpr	VAL	330	X	-118.09	113.71	179.84	5021	5022	5025	5023	5024
b8	NULL	65	2mpr	VAL	485	X	-116.89	115.97	-177.03	7380	7381	7384	7382	7383
b8	NULL	66	2mpr	VAL	507	X	-117.61	129.4	178.3	7711	7712	7715	7713	7714
b8	NULL	67	2mpr	VAL	592	X	-113.32	131.66	177.37	9011	9012	9015	9013	9014
b8	NULL	68	2mpr	VAL	595	X	-128.12	120.64	178.76	9059	9060	9063	9061	9062
b8	NULL	69	2mpr	VAL	612	X	-126.17	126.34	176.64	9308	9309	9312	9310	9311
b8	NULL	70	2mpr	VAL	652	X	-117.84	127.27	170.36	9913	9914	9917	9915	9916
b8	NULL	71	2mpr	VAL	653	X	-121.04	116.61	178.25	9929	9930	9933	9931	9932
b8	NULL	72	2mpr	VAL	714	X	-131.34	143.44	167.64	10849	10850	10853	10851	10852
b8	NULL	73	2mpr	VAL	733	X	-128.18	129.27	-175.37	11153	11154	11157	11155	11156
b8	NULL	74	2mpr	VAL	735	X	-133.06	134.71	175.9	11176	11177	11180	11178	11179
b8	NULL	75	2mpr	VAL	751	X	-115.64	113.5	-179.75	11456	11457	11460	11458	11459
b8	NULL	76	2mpr	VAL	756	X	-119.03	117.16	176.48	11526	11527	11530	11528	11529
b8	NULL	77	2mpr	VAL	906	X	-115.7	117.42	-176.78	13815	13816	13819	13817	13818
b8	NULL	78	2mpr	VAL	928	X	-117.33	129.9	177.78	14146	14147	14150	14148	14149
b8	NULL	79	2mpr	VAL	1013	X	-121.96	135.46	-177.71	15446	15447	15450	15448	15449
b8	NULL	80	2mpr	VAL	1016	X	-128.71	119.26	177.81	15494	15495	15498	15496	15497
b8	NULL	81	2mpr	VAL	1033	X	-125.35	125.93	175.83	15743	15744	15747	15745	15746
b8	NULL	82	2mpr	VAL	1073	X	-118.05	127.17	172.27	16348	16349	16352	16350	16351
b8	NULL	83	2mpr	VAL	1074	X	-119.98	116.14	178.87	16364	16365	16368	16366	16367
b8	NULL	84	2mpr	VAL	1135	X	-131.45	143.86	168.33	17284	17285	17288	17286	17287
b8	NULL	85	2mpr	VAL	1154	X	-131.74	132.65	-177.46	17588	17589	17592	17590	17591
b8	NULL	86	2mpr	VAL	1156	X	-135.24	135.45	176.55	17611	17612	17615	17613	17614
b8	NULL	87	2mpr	VAL	1172	X	-115.51	112.52	179.38	17891	17892	17895	17893	17894
b8	NULL	88	2mpr	VAL	1177	X	-118.94	119.22	177.62	17961	17962	17965	17963	17964
b8	NULL	89	2qjy	VAL	1154	X	-133.61	125.14	176.61	17911	17912	17915	17913	17914
b8	NULL	90	2vt4	VAL	237	X	-119.75	126.01	-174.98	3783	3784	3787	3785	3786
b8	NULL	91	2wsw	VAL	1189	X	-112.39	120.07	174.48	18873	18874	18877	18875	18876
b8	NULL	92	2yev	VAL	44	X	-131.98	148.85	170.37	698	699	702	700	701
b8	NULL	93	2yev	VAL	566	X	-112.8	133.64	-4.4	8989	8990	8993	8991	8992
b8	NULL	94	2zxe	VAL	814	X	-125.78	112.55	179.22	12419	12420	12423	12421	12422
b8	NULL	95	3dzm	VAL	23	X	-112.4	124.45	179.72	293	294	297	295	296
b8	NULL	96	3dzm	VAL	24	X	-110.94	131.35	174.33	309	310	313	311	312
b8	NULL	97	3dzm	VAL	36	X	-125.21	130.39	176.35	471	472	475	473	474
b8	NULL	98	3dzm	VAL	40	X	-120.37	123.42	179.72	537	538	541	539	540
b8	NULL	99	3dzm	VAL	76	X	-110.63	114.82	-168.06	1031	1032	1035	1033	1034
b8	NULL	100	3dzm	VAL	95	X	-112.51	118.88	-178.58	1322	1323	1326	1324	1325
b8	NULL	101	3dzm	VAL	101	X	-114.58	141.09	-176.91	1410	1411	1414	1412	1413
b8	NULL	102	3dzm	VAL	135	X	-121.61	134.16	178.18	1917	1918	1921	1919	1920
b8	NULL	103	3dzm	VAL	148	X	-118.07	130.05	172.53	2125	2126	2129	2127	2128
b8	NULL	104	3dzm	VAL	153	X	-126.51	130.85	-177.56	2186	2187	2190	2188	2189
b8	NULL	105	3dzm	VAL	197	X	-124.75	111.66	167.5	2842	2843	2846	2844	2845
b8	NULL	106	3emn	VAL	87	X	-114.69	128.23	177.88	1324	1325	1328	1326	1327
b8	NULL	107	3emn	VAL	143	X	-120.78	122.76	-179.93	2185	2186	2189	2187	2188
b8	NULL	108	3emn	VAL	171	X	-139.15	136.34	178.77	2618	2619	2622	2620	2621
b8	NULL	109	3emn	VAL	184	X	-130.27	118.24	178.46	2826	2827	2830	2828	2829
b8	NULL	110	3emn	VAL	206	X	-120.91	130.54	173.17	3160	3161	3164	3162	3163
b8	NULL	111	3emn	VAL	237	X	-146.78	142.58	176.04	3615	3616	3619	3617	3618
b8	NULL	112	3kvn	VAL	357	X	-130.6	137.51	168.18	5246	5247	5250	5248	5249
b8	NULL	113	3kvn	VAL	398	X	-130.13	151.62	175.87	5801	5802	5805	5803	5804
b8	NULL	114	3kvn	VAL	427	X	-129.86	137.84	177.57	6242	6243	6246	6244	6245
b8	NULL	115	3kvn	VAL	589	X	-119.75	132.01	175.39	8714	8715	8718	8716	8717
b8	NULL	116	3kvn	VAL	620	X	-123.85	142.38	179.1	9192	9193	9196	9194	9195
b8	NULL	117	3m73	VAL	279	X	-121.03	112.07	179.61	4438	4439	4442	4440	4441
b8	NULL	118	3m73	VAL	592	X	-122.8	115.94	179.53	9435	9436	9439	9437	9438
b8	NULL	119	3m73	VAL	905	X	-124.1	116.36	178.66	14432	14433	14436	14434	14435
b8	NULL	120	3org	VAL	120	X	-130.45	149.12	177.89	1858	1859	1862	1860	1861
b8	NULL	121	3org	VAL	654	X	-124.83	135.34	176.81	10200	10201	10204	10202	10203
b8	NULL	122	3puw	VAL	1142	X	-121.1	148.03	179.58	17834	17835	17838	17836	17837
b8	NULL	123	3qe7	VAL	297	X	-118.09	112.14	-176.06	4551	4552	4555	4553	4554
b8	NULL	124	3qnq	VAL	133	X	-135.46	132.68	173.29	2082	2083	2086	2084	2085
b8	NULL	125	3qnq	VAL	370	X	-115.06	143.1	179.21	5818	5819	5822	5820	5821
b8	NULL	126	3qnq	VAL	802	X	-120.16	144.74	174.36	12607	12608	12611	12609	12610
b8	NULL	127	3rfu	VAL	113	X	-116.92	118.3	178.41	1798	1799	1802	1800	1801
b8	NULL	128	3rfz	VAL	20	A	-120.27	128.76	-173.53	242	243	246	244	245
b8	NULL	129	3rfz	VAL	75	A	-115.77	118.68	177.41	1063	1064	1067	1065	1066
b8	NULL	130	3rfz	VAL	405	A	-113.01	135.34	171.58	5914	5915	5918	5916	5917
b8	NULL	131	3rfz	VAL	640	A	-121.75	119.23	175.09	9514	9515	9518	9516	9517
b8	NULL	132	3rfz	VAL	660	A	-123.64	135.35	168.75	9788	9789	9792	9790	9791
b8	NULL	133	3rfz	VAL	714	A	-126.1	133.62	165.14	10671	10672	10675	10673	10674
b8	NULL	134	3rfz	VAL	779	A	-123.72	126.75	176.98	11683	11684	11687	11685	11686
b8	NULL	135	3rfz	VAL	818	A	-129.38	131.53	-179.98	12286	12287	12290	12288	12289
b8	NULL	136	3rfz	VAL	878	A	-119.63	129.75	176.24	13127	13128	13131	13129	13130
b8	NULL	137	3rfz	VAL	882	A	-112.98	129.23	178.27	13168	13169	13172	13170	13171
b8	NULL	138	3rfz	VAL	899	A	-119.66	115.17	173.01	13407	13408	13411	13409	13410
b8	NULL	139	3rgb	VAL	1009	X	-143.13	114.74	179.81	16095	16096	16099	16097	16098
b8	NULL	140	3rko	VAL	472	X	-124.89	117.49	178.38	7256	7257	7260	7258	7259
b8	NULL	141	3ug9	VAL	90	X	-115.61	121.99	173.24	1398	1399	1402	1400	1401
b8	NULL	142	3ug9	VAL	370	X	-117.05	120.39	174.3	5846	5847	5850	5848	5849
b8	NULL	143	3ukm	VAL	101	X	-115.84	142.82	177.92	1596	1597	1600	1598	1599
b8	NULL	144	3v8x	VAL	56	X	-124.51	115.51	179.48	848	849	852	850	851
b8	NULL	145	3v8x	VAL	360	X	-121.84	122.87	176.38	5407	5408	5411	5409	5410
b8	NULL	146	3v8x	VAL	444	X	-118.5	131.45	-176.13	6737	6738	6741	6739	6740
b8	NULL	147	3v8x	VAL	531	X	-112.7	116.44	-177.68	8062	8063	8066	8064	8065
b8	NULL	148	3v8x	VAL	535	X	-117.58	129.34	175.59	8128	8129	8132	8130	8131
b8	NULL	149	3v8x	VAL	543	X	-119.91	127.65	-179.48	8264	8265	8268	8266	8267
b8	NULL	150	3v8x	VAL	744	X	-127.09	139.82	173.78	11410	11411	11414	11412	11413
b8	NULL	151	3v8x	VAL	786	X	-116.32	127.77	-179.87	12092	12093	12096	12094	12095
b8	NULL	152	3v8x	VAL	788	X	-120	116.97	177.92	12120	12121	12124	12122	12123
b8	NULL	153	3w9t	VAL	317	X	-113.42	122.67	-178.93	4694	4695	4698	4696	4697
b8	NULL	154	3w9t	VAL	321	X	-123.37	140.52	178.99	4741	4742	4745	4743	4744
b8	NULL	155	3w9t	VAL	323	X	-120.76	122.09	-179.32	4767	4768	4771	4769	4770
b8	NULL	156	3w9t	VAL	340	X	-124.06	125.79	-177.74	5024	5025	5028	5026	5027
b8	NULL	157	3w9t	VAL	342	X	-121.96	120.71	179.16	5051	5052	5055	5053	5054
b8	NULL	158	3w9t	VAL	344	X	-120.19	126.51	179.72	5089	5090	5093	5091	5092
b8	NULL	159	3w9t	VAL	748	X	-114.25	124.18	179.8	11057	11058	11061	11059	11060
b8	NULL	160	3w9t	VAL	752	X	-130.87	137.75	-179.41	11104	11105	11108	11106	11107
b8	NULL	161	3w9t	VAL	754	X	-120.24	122.25	177.66	11130	11131	11134	11132	11133
b8	NULL	162	3w9t	VAL	771	X	-122.09	133.86	-176.41	11387	11388	11391	11389	11390
b8	NULL	163	3w9t	VAL	773	X	-120.35	115.12	-178.99	11414	11415	11418	11416	11417
b8	NULL	164	3w9t	VAL	775	X	-121.05	122.86	-176.38	11452	11453	11456	11454	11455
b8	NULL	165	3w9t	VAL	1183	X	-128.17	140.01	174.86	17467	17468	17471	17469	17470
b8	NULL	166	3w9t	VAL	1185	X	-117.53	125.4	178.33	17493	17494	17497	17495	17496
b8	NULL	167	3w9t	VAL	1202	X	-122.14	133.41	-178.94	17750	17751	17754	17752	17753
b8	NULL	168	3w9t	VAL	1204	X	-122.68	117.7	178.15	17777	17778	17781	17779	17780
b8	NULL	169	3w9t	VAL	1206	X	-125.33	119.64	-178.51	17815	17816	17819	17817	17818
b8	NULL	170	3w9t	VAL	1610	X	-112.77	118.94	-177.84	23783	23784	23787	23785	23786
b8	NULL	171	3w9t	VAL	1614	X	-126.75	136.69	179.22	23830	23831	23834	23832	23833
b8	NULL	172	3w9t	VAL	1616	X	-120.15	120.3	179.11	23856	23857	23860	23858	23859
b8	NULL	173	3w9t	VAL	1633	X	-126.84	129.11	179.81	24113	24114	24117	24115	24116
b8	NULL	174	3w9t	VAL	1635	X	-123.62	116.73	178.61	24140	24141	24144	24142	24143
b8	NULL	175	3w9t	VAL	1637	X	-119.54	119.3	-179.04	24178	24179	24182	24180	24181
b8	NULL	176	3w9t	VAL	2045	X	-125.57	139.2	-179.21	30193	30194	30197	30195	30196
b8	NULL	177	3w9t	VAL	2047	X	-121.5	128.68	-178.95	30219	30220	30223	30221	30222
b8	NULL	178	3w9t	VAL	2064	X	-123.59	125.66	-179.47	30476	30477	30480	30478	30479
b8	NULL	179	3w9t	VAL	2066	X	-120.27	121.04	-179.27	30503	30504	30507	30505	30506
b8	NULL	180	3w9t	VAL	2068	X	-116.53	114.03	177.57	30541	30542	30545	30543	30544
b8	NULL	181	3w9t	VAL	2476	X	-124.84	142.44	177.75	36556	36557	36560	36558	36559
b8	NULL	182	3w9t	VAL	2478	X	-121.78	117.27	178.19	36582	36583	36586	36584	36585
b8	NULL	183	3w9t	VAL	2495	X	-124.06	138.86	-178.75	36839	36840	36843	36841	36842
b8	NULL	184	3w9t	VAL	2497	X	-123.55	120.17	179.46	36866	36867	36870	36868	36869
b8	NULL	185	3w9t	VAL	2499	X	-120.23	120.15	-179.65	36904	36905	36908	36906	36907
b8	NULL	186	3w9t	VAL	2903	X	-117.75	121.02	-174.12	42872	42873	42876	42874	42875
b8	NULL	187	3w9t	VAL	2907	X	-122.76	140.98	176.68	42919	42920	42923	42921	42922
b8	NULL	188	3w9t	VAL	2909	X	-121.57	117.05	-178.66	42945	42946	42949	42947	42948
b8	NULL	189	3w9t	VAL	2926	X	-123.49	132.51	-178.75	43202	43203	43206	43204	43205
b8	NULL	190	3w9t	VAL	2928	X	-122.11	116.57	179.72	43229	43230	43233	43231	43232
b8	NULL	191	3w9t	VAL	2930	X	-119.91	121.15	179.69	43267	43268	43271	43269	43270
b8	NULL	192	3wfd	VAL	106	X	-131.31	130	175.65	1694	1695	1698	1696	1697
b8	NULL	193	3ze5	VAL	44	X	-125.37	137.81	176.34	688	689	692	690	691
b8	NULL	194	4atv	VAL	37	X	-112.78	118.58	175.48	517	518	521	519	520
b8	NULL	195	4atv	VAL	265	X	-128.84	139.22	-174.26	4077	4078	4081	4079	4080
b8	NULL	196	4atv	VAL	646	X	-130.03	133.86	-172.95	9942	9943	9946	9944	9945
b8	NULL	197	4atv	VAL	651	X	-133.28	123.87	165.92	10002	10003	10006	10004	10005
b8	NULL	198	4c4v	VAL	186	X	-144.46	128.7	170.86	2814	2815	2818	2816	2817
b8	NULL	199	4c4v	VAL	247	X	-123.54	125.86	177.63	3772	3773	3776	3774	3775
b8	NULL	200	4c4v	VAL	253	X	-138.29	138.06	-178.96	3864	3865	3868	3866	3867
b8	NULL	201	4c4v	VAL	265	X	-126.78	143.25	177.81	4050	4051	4054	4052	4053
b8	NULL	202	4c4v	VAL	282	X	-127.66	145.95	171.04	4318	4319	4322	4320	4321
b8	NULL	203	4c4v	VAL	283	X	-119.99	140.2	178.74	4334	4335	4338	4336	4337
b8	NULL	204	4c4v	VAL	352	X	-118.66	140.16	179.95	5325	5326	5329	5327	5328
b8	NULL	205	4c4v	VAL	372	X	-125.36	133.87	-179.21	5631	5632	5635	5633	5634
b8	NULL	206	4c4v	VAL	383	X	-138.25	126.83	-176.32	5810	5811	5814	5812	5813
b8	NULL	207	4epa	VAL	61	X	-115.11	125.19	-173.84	858	859	862	860	861
b8	NULL	208	4epa	VAL	72	X	-114.39	133.29	175.61	1014	1015	1018	1016	1017
b8	NULL	209	4epa	VAL	135	X	-145.43	131.13	-171.91	1946	1947	1950	1948	1949
b8	NULL	210	4epa	VAL	160	X	-129.47	128.93	170.07	2326	2327	2330	2328	2329
b8	NULL	211	4epa	VAL	191	X	-115.87	141.48	173.55	2756	2757	2760	2758	2759
b8	NULL	212	4epa	VAL	294	X	-128.16	127.84	173.6	4380	4381	4384	4382	4383
b8	NULL	213	4epa	VAL	308	X	-126.89	112.87	171	4591	4592	4595	4593	4594
b8	NULL	214	4epa	VAL	311	X	-129.15	144.04	169.1	4636	4637	4640	4638	4639
b8	NULL	215	4epa	VAL	366	X	-131.19	146.28	174.69	5481	5482	5485	5483	5484
b8	NULL	216	4epa	VAL	413	X	-114.69	130.42	177.37	6183	6184	6187	6185	6186
b8	NULL	217	4epa	VAL	458	X	-132.86	129.13	167.09	6874	6875	6878	6876	6877
b8	NULL	218	4epa	VAL	488	X	-132.6	135.98	174.06	7297	7298	7301	7299	7300
b8	NULL	219	4epa	VAL	508	X	-130.14	117.32	-173.42	7618	7619	7622	7620	7621
b8	NULL	220	4epa	VAL	554	X	-119.19	139.45	173.06	8325	8326	8329	8327	8328
b8	NULL	221	4epa	VAL	557	X	-113.96	116.46	-179.26	8374	8375	8378	8376	8377
b8	NULL	222	4epa	VAL	592	X	-115.85	140.18	179.17	8901	8902	8905	8903	8904
b8	NULL	223	4epa	VAL	594	X	-122.83	114.82	177.26	8938	8939	8942	8940	8941
b8	NULL	224	4ezc	VAL	728	X	-111.88	132.59	174.58	11168	11169	11172	11170	11171
b8	NULL	225	4fso	VAL	12	X	-132.37	121.54	166.23	164	165	168	166	167
b8	NULL	226	4fso	VAL	44	X	-139.04	142.05	171.91	662	663	666	664	665
b8	NULL	227	4fso	VAL	59	X	-124.91	136.64	171.04	882	883	886	884	885
b8	NULL	228	4fso	VAL	175	X	-115.74	143.73	178.21	2747	2748	2751	2749	2750
b8	NULL	229	4fso	VAL	286	X	-119.58	132.25	174.19	4439	4440	4443	4441	4442
b8	NULL	230	4gc0	VAL	216	X	-115.98	146.13	-177.36	3260	3261	3264	3262	3263
b8	NULL	231	4gey	VAL	179	X	-111.87	125.11	-178.49	2766	2767	2770	2768	2769
b8	NULL	232	4gey	VAL	189	X	-117.6	145.74	178.35	2936	2937	2940	2938	2939
b8	NULL	233	4gey	VAL	191	X	-133.69	140.99	-179.87	2969	2970	2973	2971	2972
b8	NULL	234	4gey	VAL	277	X	-130.39	129.36	171.78	4233	4234	4237	4235	4236
b8	NULL	235	4gey	VAL	278	X	-122.88	123.51	-178.35	4249	4250	4253	4251	4252
b8	NULL	236	4gey	VAL	302	X	-133.73	133.57	-176.73	4597	4598	4601	4599	4600
b8	NULL	237	4gey	VAL	316	X	-132.97	132.66	176.93	4815	4816	4819	4817	4818
b8	NULL	238	4gey	VAL	336	X	-125.66	128.94	177.4	5112	5113	5116	5114	5115
b8	NULL	239	4gey	VAL	390	X	-120.46	114.63	176.49	5976	5977	5980	5978	5979
b8	NULL	240	4gey	VAL	411	X	-121.61	135.37	174	6295	6296	6299	6297	6298
b8	NULL	241	4h13	VAL	26	X	-111.7	110.28	-173.28	410	411	414	412	413
b8	NULL	242	4j72	VAL	453	X	-120.27	129.81	-179.7	7363	7364	7367	7365	7366
b8	NULL	243	4j7c	VAL	1784	X	-123.71	135.27	-177.79	28153	28154	28157	28155	28156
b8	NULL	244	4kt0	VAL	104	A	-111.73	129.65	175.65	1613	1614	1617	1615	1616
b8	NULL	245	4kt0	VAL	1432	A	-125.41	153.34	177.17	22202	22203	22206	22204	22205
b8	NULL	246	4m58	VAL	58	X	-119.46	139.33	178.42	861	862	865	863	864
b8	NULL	247	4mt0	VAL	550	X	-114.49	116.04	-173.16	8421	8422	8425	8423	8424
b8	NULL	248	4n4r	VAL	89	X	-135.81	123.66	170.58	1494	1495	1498	1496	1497
b8	NULL	249	4n4r	VAL	121	X	-126.72	112.09	-174.63	1970	1971	1974	1972	1973
b8	NULL	250	4n4r	VAL	156	X	-127.24	126.57	174.18	2492	2493	2496	2494	2495
b8	NULL	251	4n4r	VAL	175	X	-133.41	144.27	173.57	2791	2792	2795	2793	2794
b8	NULL	252	4n4r	VAL	243	X	-132.74	114.97	-177.47	3866	3867	3870	3868	3869
b8	NULL	253	4n4r	VAL	249	X	-120.35	115.05	-177.05	3972	3973	3976	3974	3975
b8	NULL	254	4n4r	VAL	274	X	-120.41	130.72	179.77	4370	4371	4374	4372	4373
b8	NULL	255	4n4r	VAL	279	X	-139.97	121.38	-176.42	4464	4465	4468	4466	4467
b8	NULL	256	4n4r	VAL	320	X	-111.85	110.82	174.41	5099	5100	5103	5101	5102
b8	NULL	257	4n4r	VAL	324	X	-130.08	137.96	174.07	5150	5151	5154	5152	5153
b8	NULL	258	4n4r	VAL	339	X	-128.87	132.6	-179.79	5391	5392	5395	5393	5394
b8	NULL	259	4n4r	VAL	341	X	-136.49	138.2	176.23	5418	5419	5422	5420	5421
b8	NULL	260	4n4r	VAL	369	X	-124.55	131.05	-179.48	5853	5854	5857	5855	5856
b8	NULL	261	4n4r	VAL	388	X	-142.21	134.1	173.99	6166	6167	6170	6168	6169
b8	NULL	262	4n4r	VAL	447	X	-111.14	113.15	-173.32	7113	7114	7117	7115	7116
b8	NULL	263	4n4r	VAL	450	X	-129.14	138.47	-175.59	7146	7147	7150	7148	7149
b8	NULL	264	4n4r	VAL	462	X	-123.1	149.73	178.88	7340	7341	7344	7342	7343
b8	NULL	265	4n4r	VAL	490	X	-122.16	116.72	-174.52	7759	7760	7763	7761	7762
b8	NULL	266	4n4r	VAL	603	X	-129.37	144.4	170.9	9505	9506	9509	9507	9508
b8	NULL	267	4n4r	VAL	618	X	-117.05	135.63	-177.81	9735	9736	9739	9737	9738
b8	NULL	268	4n75	VAL	19	X	-116.33	135.07	-179.16	243	244	247	245	246
b8	NULL	269	4n75	VAL	48	X	-133.96	110.17	-178.51	674	675	678	676	677
b8	NULL	270	4n75	VAL	88	X	-122.92	115.89	-170.95	1263	1264	1267	1265	1266
b8	NULL	271	4n75	VAL	107	X	-142.96	129.35	168.26	1554	1555	1558	1556	1557
b8	NULL	272	4n75	VAL	168	X	-121.15	139.24	175.3	2512	2513	2516	2514	2515
b8	NULL	273	4n75	VAL	174	X	-142.48	136.01	173.73	2604	2605	2608	2606	2607
b8	NULL	274	4n75	VAL	186	X	-126.13	127.47	176.4	2790	2791	2794	2792	2793
b8	NULL	275	4n75	VAL	203	X	-128.01	139.09	175.05	3058	3059	3062	3060	3061
b8	NULL	276	4n75	VAL	288	X	-115.4	148.76	179.45	4284	4285	4288	4286	4287
b8	NULL	277	4n75	VAL	302	X	-134.27	137.41	-174.35	4483	4484	4487	4485	4486
b8	NULL	278	4n75	VAL	313	X	-128.41	132.91	-179.34	4662	4663	4666	4664	4665
b8	NULL	279	4p00	VAL	25	X	-140.26	146.73	176.43	388	389	392	390	391
b8	NULL	280	4p02	VAL	25	X	-137.01	145.96	177.45	388	389	392	390	391
b8	NULL	281	4q35	VAL	303	X	-133.83	124.8	172.23	4731	4732	4735	4733	4734
b8	NULL	282	4q35	VAL	335	X	-126.83	116.52	-178.99	5213	5214	5217	5215	5216
b8	NULL	283	4q35	VAL	346	X	-112.09	125.4	-174.51	5372	5373	5376	5374	5375
b8	NULL	284	4q35	VAL	370	X	-121.01	131.44	173.6	5737	5738	5741	5739	5740
b8	NULL	285	4q35	VAL	389	X	-127.97	141.22	174.03	6033	6034	6037	6035	6036
b8	NULL	286	4q35	VAL	392	X	-124.55	144.92	173.55	6086	6087	6090	6088	6089
b8	NULL	287	4q35	VAL	404	X	-117.46	136.09	-177.62	6272	6273	6276	6274	6275
b8	NULL	288	4q35	VAL	455	X	-117.51	124.92	-168.72	7090	7091	7094	7092	7093
b8	NULL	289	4q35	VAL	461	X	-128.55	115.26	179.51	7196	7197	7200	7198	7199
b8	NULL	290	4q35	VAL	466	X	-122.6	117.35	174.22	7270	7271	7274	7272	7273
b8	NULL	291	4q35	VAL	491	X	-135.87	122.57	177.13	7682	7683	7686	7684	7685
b8	NULL	292	4q35	VAL	532	X	-118.18	110.97	176.14	8319	8320	8323	8321	8322
b8	NULL	293	4q35	VAL	536	X	-131.33	131.23	171.9	8370	8371	8374	8372	8373
b8	NULL	294	4q35	VAL	553	X	-134.94	130.55	-179.44	8638	8639	8642	8640	8641
b8	NULL	295	4q35	VAL	581	X	-121.17	126.92	175.17	9065	9066	9069	9067	9068
b8	NULL	296	4q35	VAL	626	X	-136.52	125.47	176.23	9798	9799	9802	9800	9801
b8	NULL	297	4q35	VAL	662	X	-119.94	134.31	179.89	10362	10363	10366	10364	10365
b8	NULL	298	4q35	VAL	674	X	-119.12	140.32	173.23	10556	10557	10560	10558	10559
b8	NULL	299	4q35	VAL	693	X	-125.47	121.16	175.71	10831	10832	10835	10833	10834
b8	NULL	300	4q35	VAL	828	X	-115.04	140.48	168.29	12935	12936	12939	12937	12938
b8	NULL	301	4q65	VAL	288	X	-124.65	126.28	178.26	4513	4514	4517	4515	4516
b8	NULL	302	4q79	VAL	142	X	-125.88	126.16	178.93	2169	2170	2173	2171	2172
b8	NULL	303	4q79	VAL	146	X	-128.32	127.89	170.35	2219	2220	2223	2221	2222
b8	NULL	304	4q79	VAL	158	X	-128.48	132.01	-178.65	2429	2430	2433	2431	2432
b8	NULL	305	4q79	VAL	336	X	-119.14	125.5	173.66	5124	5125	5128	5126	5127
b8	NULL	306	4q79	VAL	340	X	-127.63	116.94	170.81	5174	5175	5178	5176	5177
b8	NULL	307	4q79	VAL	352	X	-127.36	148.47	179.11	5384	5385	5388	5386	5387
b8	NULL	308	4q79	VAL	527	X	-127.08	127.7	175.5	8046	8047	8050	8048	8049
b8	NULL	309	4q79	VAL	543	X	-136.62	142.24	178.04	8306	8307	8310	8308	8309
b8	NULL	310	4q79	VAL	724	X	-129.76	119.89	174.33	11044	11045	11048	11046	11047
b8	NULL	311	4q79	VAL	728	X	-129.19	120.23	166.7	11094	11095	11098	11096	11097
b8	NULL	312	4q79	VAL	740	X	-126.33	144.9	-177.38	11304	11305	11308	11306	11307
b8	NULL	313	4q79	VAL	922	X	-132.83	120.13	172.84	14061	14062	14065	14063	14064
b8	NULL	314	4q79	VAL	926	X	-128.86	119.63	165.61	14111	14112	14115	14113	14114
b8	NULL	315	4q79	VAL	938	X	-127.93	143.55	179.37	14321	14322	14325	14323	14324
b8	NULL	316	4q79	VAL	1113	X	-121.98	120.39	176.53	16983	16984	16987	16985	16986
b8	NULL	317	4q79	VAL	1117	X	-126.1	118.21	174.73	17033	17034	17037	17035	17036
b8	NULL	318	4q79	VAL	1129	X	-130.9	141.23	-177.72	17243	17244	17247	17245	17246
b8	NULL	319	4q79	VAL	1301	X	-128.6	123.96	175.76	19857	19858	19861	19859	19860
b8	NULL	320	4q79	VAL	1305	X	-130.03	116.21	169.9	19907	19908	19911	19909	19910
b8	NULL	321	4q79	VAL	1317	X	-118.68	146.82	-176.91	20117	20118	20121	20119	20120
b8	NULL	322	4q79	VAL	1492	X	-126.78	122.23	174.63	22779	22780	22783	22781	22782
b8	NULL	323	4q79	VAL	1496	X	-125.77	119.13	171.77	22829	22830	22833	22831	22832
b8	NULL	324	4q79	VAL	1508	X	-132.45	146.91	177.09	23039	23040	23043	23041	23042
b8	NULL	325	4q79	VAL	1683	X	-127.44	125.92	174.55	25701	25702	25705	25703	25704
b8	NULL	326	4q79	VAL	1687	X	-124.59	123.98	171	25751	25752	25755	25753	25754
b8	NULL	327	4q79	VAL	1699	X	-128.51	145.59	-179.81	25961	25962	25965	25963	25964
b8	NULL	328	4rdr	VAL	87	X	-134.69	152.52	178.44	1245	1246	1249	1247	1248
b8	NULL	329	4rdr	VAL	131	X	-126.5	144.06	176.94	1891	1892	1895	1893	1894
b8	NULL	330	4rdr	VAL	161	X	-126.46	132.03	169.93	2326	2327	2330	2328	2329
b8	NULL	331	4rdr	VAL	202	X	-130.68	148.44	-179.84	2975	2976	2979	2977	2978
b8	NULL	332	4rdr	VAL	210	X	-116.26	149.09	174.18	3088	3089	3092	3090	3091
b8	NULL	333	4rdr	VAL	301	X	-116.25	150.86	-178.57	4574	4575	4578	4576	4577
b8	NULL	334	4rdr	VAL	347	X	-121.44	138.92	176.8	5314	5315	5318	5316	5317
b8	NULL	335	4rdr	VAL	382	X	-124.44	139.33	-179.21	5871	5872	5875	5873	5874
b8	NULL	336	4rdr	VAL	396	X	-129.48	149	169.83	6075	6076	6079	6077	6078
b8	NULL	337	4rdr	VAL	569	X	-126.54	125.01	175.12	8856	8857	8860	8858	8859
b8	NULL	338	4rdr	VAL	574	X	-138.25	129.69	175.23	8923	8924	8927	8925	8926
b8	NULL	339	4rdr	VAL	671	X	-124.59	125.2	-177.26	10506	10507	10510	10508	10509
b8	NULL	340	4rdr	VAL	702	X	-132.03	132.75	165.38	10961	10962	10965	10963	10964
b8	NULL	341	4rhb	VAL	100	X	-140.51	129.34	165.33	1634	1635	1638	1636	1637
b8	NULL	342	4rhb	VAL	132	X	-127.13	122.17	-179.21	2116	2117	2120	2118	2119
b8	NULL	343	4rhb	VAL	143	X	-114.41	132.09	-177.21	2275	2276	2279	2277	2278
b8	NULL	344	4rhb	VAL	167	X	-120.77	131.85	-177.67	2640	2641	2644	2642	2643
b8	NULL	345	4rhb	VAL	186	X	-133.41	151.85	170.76	2936	2937	2940	2938	2939
b8	NULL	346	4rhb	VAL	252	X	-114.88	135.66	-178.06	3992	3993	3996	3994	3995
b8	NULL	347	4rhb	VAL	258	X	-144.4	130.24	-177.16	4098	4099	4102	4100	4101
b8	NULL	348	4rhb	VAL	288	X	-129.43	120.44	179.73	4584	4585	4588	4586	4587
b8	NULL	349	4rhb	VAL	329	X	-122.6	113.44	176.02	5221	5222	5225	5223	5224
b8	NULL	350	4rhb	VAL	333	X	-138.61	133.2	-177.51	5272	5273	5276	5274	5275
b8	NULL	351	4rhb	VAL	350	X	-133.47	133.79	-178.89	5540	5541	5544	5542	5543
b8	NULL	352	4rhb	VAL	378	X	-127.77	119.67	179.34	5967	5968	5971	5969	5970
b8	NULL	353	4rhb	VAL	423	X	-138.79	130.09	175.58	6700	6701	6704	6702	6703
b8	NULL	354	4rhb	VAL	459	X	-122.59	139.26	-176.76	7271	7272	7275	7273	7274
b8	NULL	355	4rhb	VAL	471	X	-124.07	146.27	177.1	7465	7466	7469	7467	7468
b8	NULL	356	4rhb	VAL	490	X	-131.26	130.14	177.23	7740	7741	7744	7742	7743
b8	NULL	357	4rhb	VAL	501	X	-136.54	129.53	-174.91	7912	7913	7916	7914	7915
b8	NULL	358	4rhb	VAL	626	X	-124.85	140.71	167.42	9865	9866	9869	9867	9868
b8	NULL	359	4tq4	VAL	162	X	-132.3	146.17	179.14	2514	2515	2518	2516	2517
b8	NULL	360	4xu4	VAL	411	X	-128.73	127.91	177.3	6007	6008	6011	6009	6010
b8	NULL	361	4y7k	VAL	57	X	-125.34	133.05	178.74	893	894	897	895	896
b8	NULL	362	4y7k	VAL	307	X	-121.18	139.32	173.77	4888	4889	4892	4890	4891
b8	NULL	363	4y7k	VAL	548	X	-125.6	140.21	175.44	8752	8753	8756	8754	8755
b8	NULL	364	4y7k	VAL	790	X	-119.57	136.79	170.52	12635	12636	12639	12637	12638
b8	NULL	365	4y7k	VAL	1032	X	-119.42	146.08	173.99	16518	16519	16522	16520	16521
b8	NULL	366	4yzf	VAL	82	A	-112.09	130.78	-172.95	1276	1277	1280	1278	1279
b8	NULL	367	4yzf	VAL	556	A	-120.43	141.05	178.37	8985	8986	8989	8987	8988
b8	NULL	368	4zgv	VAL	58	A	-129.45	146.59	177.2	831	832	835	833	834
b8	NULL	369	4zgv	VAL	72	A	-126.68	111.87	-171.43	1059	1060	1063	1061	1062
b8	NULL	370	4zgv	VAL	372	A	-121.75	142.82	166.9	5656	5657	5660	5658	5659
b8	NULL	371	4zgv	VAL	466	A	-129.34	122.99	176.33	7110	7111	7114	7112	7113
b8	NULL	372	4zgv	VAL	470	A	-120.46	127.16	164.06	7161	7162	7165	7163	7164
b8	NULL	373	4zgv	VAL	472	A	-113.75	119.32	179.26	7201	7202	7205	7203	7204
b8	NULL	374	4zgv	VAL	579	A	-128.28	143.97	162.04	8864	8865	8868	8866	8867
b8	NULL	375	4zgv	VAL	617	A	-134.18	120.34	172.52	9451	9452	9455	9453	9454
b8	NULL	376	4zgv	VAL	630	A	-117.38	127.35	167.61	9657	9658	9661	9659	9660
b8	NULL	377	4zgv	VAL	638	A	-115.83	114.62	-159.83	9780	9781	9784	9782	9783
b8	NULL	378	4zgv	VAL	686	A	-122.95	135.13	179.2	10564	10565	10568	10566	10567
b8	NULL	379	4zgv	VAL	701	A	-120.61	142.16	176.58	10820	10821	10824	10822	10823
b8	NULL	380	4zgv	VAL	805	A	-122.96	125.41	176.53	12394	12395	12398	12396	12397
b8	NULL	381	5a63	VAL	723	X	-125.97	138.49	-176.04	11251	11252	11255	11253	11254
b8	NULL	382	5b58	VAL	29	A	-131.57	127.29	172.24	422	423	426	424	425
b8	NULL	383	5b58	VAL	360	A	-128.4	153.56	-2.81	5244	5245	5248	5246	5247
b8	NULL	384	5c58	VAL	258	A	-113.11	140.69	179.67	3848	3849	3852	3850	3851
b8	NULL	385	5c58	VAL	411	A	-128.1	128.55	174.1	6198	6199	6202	6200	6201
b8	NULL	386	5c58	VAL	466	A	-121.37	136.29	177.36	7063	7064	7067	7065	7066
b8	NULL	387	5c58	VAL	470	A	-112.71	134.96	176.81	7120	7121	7124	7122	7123
b8	NULL	388	5c58	VAL	483	A	-140.64	138.62	179.32	7336	7337	7340	7338	7339
b8	NULL	389	5c58	VAL	486	A	-113.91	135.58	-178.38	7384	7385	7388	7386	7387
b8	NULL	390	5c58	VAL	596	A	-149.15	118.43	-177.03	9063	9064	9067	9065	9066
b8	NULL	391	5c58	VAL	611	A	-127.4	125.32	176.88	9286	9287	9290	9288	9289
b8	NULL	392	5c58	VAL	642	A	-122.87	136.22	-175.59	9783	9784	9787	9785	9786
b8	NULL	393	5c58	VAL	663	A	-121.17	136.6	177.2	10102	10103	10106	10104	10105
b8	NULL	394	5cfy	VAL	220	A	-123.53	130.51	178.93	3431	3432	3435	3433	3434
b8	NULL	395	5d0q	VAL	398	A	-146.5	130.49	-179.01	6200	6201	6204	6202	6203
b8	NULL	396	5d0q	VAL	416	A	-116.52	136.12	169.22	6459	6460	6463	6461	6462
b8	NULL	397	5d0q	VAL	553	A	-120.37	118.43	-179.54	8550	8551	8554	8552	8553
b8	NULL	398	5d0q	VAL	559	A	-119.26	128.01	177.91	8642	8643	8646	8644	8645
b8	NULL	399	5d0q	VAL	571	A	-124.89	129.47	170.46	8828	8829	8832	8830	8831
b8	NULL	400	5d0q	VAL	588	A	-125.29	146.93	170.54	9096	9097	9100	9098	9099
b8	NULL	401	5d0q	VAL	673	A	-120.66	146.47	-179.38	10322	10323	10326	10324	10325
b8	NULL	402	5d0q	VAL	700	A	-117.24	138.12	177.07	10742	10743	10746	10744	10745
b8	NULL	403	5d0q	VAL	740	A	-121.17	124.23	175.96	11344	11345	11348	11346	11347
b8	NULL	404	5d0q	VAL	1299	A	-128.83	121.42	-166.55	19893	19894	19897	19895	19896
b8	NULL	405	5da0	VAL	183	X	-131.95	153.92	171.96	2808	2809	2812	2810	2811
b8	NULL	406	5eke	VAL	235	A	-124.12	147	-176.06	3811	3812	3815	3813	3814
b8	NULL	407	5fp1	VAL	27	A	-114.3	116.66	172.36	400	401	404	402	403
b8	NULL	408	5fp1	VAL	29	A	-122.83	123.17	173.63	427	428	431	429	430
b8	NULL	409	5fp1	VAL	100	A	-126.15	126.1	-179.3	1490	1491	1494	1492	1493
b8	NULL	410	5fp1	VAL	137	A	-111.89	120.01	-167.53	1985	1986	1989	1987	1988
b8	NULL	411	5fp1	VAL	163	A	-124.51	121.46	170.88	2360	2361	2364	2362	2363
b8	NULL	412	5fp1	VAL	165	A	-116.43	127.53	-178.61	2386	2387	2390	2388	2389
b8	NULL	413	5fp1	VAL	184	A	-126.77	141.95	-179.56	2671	2672	2675	2673	2674
b8	NULL	414	5fp1	VAL	334	A	-116.04	144.62	178.3	5011	5012	5015	5013	5014
b8	NULL	415	5fp1	VAL	404	A	-125.66	136.9	174.38	6037	6038	6041	6039	6040
b8	NULL	416	5fp1	VAL	451	A	-116.26	122.1	177	6786	6787	6790	6788	6789
b8	NULL	417	5fp1	VAL	623	A	-116.69	127.88	-176.61	9390	9391	9394	9392	9393
b8	NULL	418	5fp1	VAL	628	A	-127.25	129.48	176.93	9440	9441	9444	9442	9443
b8	NULL	419	5fp1	VAL	694	A	-114.59	110.75	-174.94	10490	10491	10494	10492	10493
b8	NULL	420	5fq6	VAL	530	A	-138.7	114.25	-179.2	7947	7948	7951	7949	7950
b8	NULL	421	5fq6	VAL	551	A	-112.65	137.14	173.24	8257	8258	8261	8259	8260
b8	NULL	422	5fq6	VAL	605	A	-126.46	142.67	169.24	8992	8993	8996	8994	8995
b8	NULL	423	5fq6	VAL	627	A	-146.99	137.82	-179.46	9324	9325	9328	9326	9327
b8	NULL	424	5fq6	VAL	716	A	-129.68	132.23	-178.41	10709	10710	10713	10711	10712
b8	NULL	425	5fq6	VAL	907	A	-120.57	124.88	179.66	13670	13671	13674	13672	13673
b8	NULL	426	5fq6	VAL	913	A	-129.18	110.52	-171.27	13765	13766	13769	13767	13768
b8	NULL	427	5fq6	VAL	922	A	-112.81	150.45	-174.31	13903	13904	13907	13905	13906
b8	NULL	428	5fq6	VAL	970	A	-115.87	146.44	-175.48	14683	14684	14687	14685	14686
b8	NULL	429	5fq6	VAL	986	A	-128.78	139.77	179.73	14946	14947	14950	14948	14949
b8	NULL	430	5fq6	VAL	1106	A	-129.41	145.76	177.58	16753	16754	16757	16755	16756
b8	NULL	431	5fq6	VAL	1247	A	-127.3	126.27	-175.79	18915	18916	18919	18917	18918
b8	NULL	432	5fq6	VAL	1346	A	-117.99	130.96	-178.22	20436	20437	20440	20438	20439
b8	NULL	433	5fq6	VAL	1351	A	-130.24	130.49	-176.73	20528	20529	20532	20530	20531
b8	NULL	434	5fq6	VAL	1370	A	-133.01	134.86	173.27	20851	20852	20855	20853	20854
b8	NULL	435	5fq6	VAL	1381	A	-126.39	133.83	169.87	21021	21022	21025	21023	21024
b8	NULL	436	5fq6	VAL	1423	A	-124.96	123.08	175.5	21652	21653	21656	21654	21655
b8	NULL	437	5fq6	VAL	2111	A	-129.4	117.09	-176.77	31882	31883	31886	31884	31885
b8	NULL	438	5fq6	VAL	2186	A	-135.05	137.32	168.43	32927	32928	32931	32929	32930
b8	NULL	439	5fq6	VAL	2208	A	-143.43	134.07	-173.69	33259	33260	33263	33261	33262
b8	NULL	440	5fq6	VAL	2297	A	-129.54	129.7	-179.3	34644	34645	34648	34646	34647
b8	NULL	441	5fq6	VAL	2488	A	-121.04	130.62	178.93	37605	37606	37609	37607	37608
b8	NULL	442	5fq6	VAL	2503	A	-112.33	139.94	-172.67	37838	37839	37842	37840	37841
b8	NULL	443	5fq6	VAL	2551	A	-112.53	144.72	-179.49	38618	38619	38622	38620	38621
b8	NULL	444	5fq6	VAL	2567	A	-122.58	126.25	177.56	38881	38882	38885	38883	38884
b8	NULL	445	5fq6	VAL	2675	A	-123.64	145.5	-177.85	40500	40501	40504	40502	40503
b8	NULL	446	5fq6	VAL	2690	A	-123.03	146.62	-178.67	40745	40746	40749	40747	40748
b8	NULL	447	5fq6	VAL	2831	A	-126.61	132.11	-169.1	42907	42908	42911	42909	42910
b8	NULL	448	5fq6	VAL	2935	A	-128.07	135.18	177.13	44520	44521	44524	44522	44523
b8	NULL	449	5fq6	VAL	2954	A	-138.9	127.03	172.44	44843	44844	44847	44845	44846
b8	NULL	450	5fq6	VAL	3007	A	-138.55	122.73	169.34	45644	45645	45648	45646	45647
b8	NULL	451	5fr8	VAL	144	A	-113.67	122.7	-173.41	2178	2179	2182	2180	2181
b8	NULL	452	5fr8	VAL	162	A	-131.46	133.26	-179.55	2448	2449	2452	2450	2451
b8	NULL	453	5fr8	VAL	226	A	-123.98	139.43	-179.3	3416	3417	3420	3418	3419
b8	NULL	454	5fr8	VAL	287	A	-122.87	132.47	172.21	4336	4337	4340	4338	4339
b8	NULL	455	5fr8	VAL	341	A	-123.95	110.95	-176.8	5189	5190	5193	5191	5192
b8	NULL	456	5fr8	VAL	349	A	-152.63	133.71	174.6	5314	5315	5318	5316	5317
b8	NULL	457	5fr8	VAL	403	A	-116.09	136.85	-179.7	6111	6112	6115	6113	6114
b8	NULL	458	5fr8	VAL	404	A	-123.49	119.07	-178.87	6127	6128	6131	6129	6130
b8	NULL	459	5fr8	VAL	499	A	-121.04	125.97	165.68	7571	7572	7575	7573	7574
b8	NULL	460	5fr8	VAL	611	A	-126.09	128.27	-177.34	9303	9304	9307	9305	9306
b8	NULL	461	5fr8	VAL	614	A	-117.05	120.87	173.7	9353	9354	9357	9355	9356
b8	NULL	462	5fr8	VAL	659	A	-123.21	111.94	-176.04	10019	10020	10023	10021	10022
b8	NULL	463	5fr8	VAL	671	A	-126.41	140.87	179.25	10213	10214	10217	10215	10216
b8	NULL	464	5fr8	VAL	673	A	-115.01	134.46	171.8	10236	10237	10240	10238	10239
b8	NULL	465	5i20	VAL	55	A	-136.14	148.38	-20.22	769	770	773	771	772
b8	NULL	466	5j4i	VAL	650	A	-116.02	139.56	176.58	9832	9833	9836	9834	9835
b8	NULL	467	5jnq	VAL	211	A	-135.74	153.38	166.03	3236	3237	3240	3238	3239
b8	NULL	468	5jnq	VAL	423	A	-113.28	148.18	176.26	6604	6605	6608	6606	6607
b8	NULL	469	5jnq	VAL	518	A	-133.1	150.45	172.93	7993	7994	7997	7995	7996
b8	NULL	470	5khn	VAL	49	A	-137.29	117.33	178.91	806	807	810	808	809
b8	NULL	471	5l2a	VAL	187	A	-117.16	133.85	178.29	2867	2868	2871	2869	2870
b8	NULL	472	5l2a	VAL	576	B	-138.56	147.49	174.47	8673	8674	8677	8675	8676
b8	NULL	473	5l8r	VAL	472	C	-132.21	112.25	177.52	7200	7201	7204	7202	7203
b8	NULL	474	5l8r	VAL	694	D	-117	141.41	174.79	10590	10591	10594	10592	10593
b8	NULL	475	5l8r	VAL	927	E	-124.23	128.85	-177.57	14289	14290	14293	14291	14292
b8	NULL	476	5lzq	VAL	894	A	-120.03	110.51	-178.78	13580	13581	13584	13582	13583
b8	NULL	477	5oqt	VAL	349	A	-115.47	113.72	174.69	5360	5361	5364	5362	5363
b8	NULL	478	5t3r	VAL	655	A	-120.58	122.06	-176.5	10202	10203	10206	10204	10205
b8	NULL	479	5t3r	VAL	776	A	-124.06	116.08	176.29	12070	12071	12074	12072	12073
b8	NULL	480	5t3r	VAL	848	A	-124.58	119.98	-176.8	13228	13229	13232	13230	13231
b8	NULL	481	5t3r	VAL	898	A	-129.45	137.45	-175.78	13952	13953	13956	13954	13955
b8	NULL	482	5t3r	VAL	938	A	-110.76	113.31	176.65	14608	14609	14612	14610	14611
b8	NULL	483	5t3r	VAL	1036	A	-141.59	132.52	-166.02	16101	16102	16105	16103	16104
b8	NULL	484	5uld	VAL	292	A	-127.43	144.78	173.16	4498	4499	4502	4500	4501
b8	NULL	485	5v8k	VAL	99	A	-130.17	118	178.4	1550	1551	1554	1552	1553
b8	NULL	486	5w3s	VAL	1267	F	-122.33	126.64	-163.89	20773	20774	20777	20775	20776
b8	NULL	487	5w3s	VAL	1752	G	-114.63	125.7	-167.69	28745	28746	28749	28747	28748
b8	NULL	488	5wuf	VAL	387	B	-111.77	125.23	-179.04	6081	6082	6085	6083	6084
b8	NULL	489	5y79	VAL	215	A	-117.61	121	-179.24	3440	3441	3444	3442	3443
b8	NULL	490	5y79	VAL	584	B	-115.14	117.73	176.48	9321	9322	9325	9323	9324
b8	NULL	491	6a2j	VAL	200	A	-139.79	146.73	-6.31	3183	3184	3187	3185	3186
b8	NULL	492	6ak3	VAL	408	A	-126.29	112.96	-161.57	6449	6450	6453	6451	6452
b8	NULL	493	6al2	VAL	369	A	-143.17	137.03	-156.17	5731	5732	5735	5733	5734
b8	NULL	494	6bar	VAL	93	A	-124.37	113.52	-171.39	1469	1470	1473	1471	1472
b8	NULL	495	6bd4	VAL	199	A	-125.72	127.41	173.06	3166	3167	3170	3168	3169
b8	NULL	496	6bms	VAL	262	B	-110.89	133.29	-178.17	4356	4357	4360	4358	4359
b8	NULL	497	6bvg	VAL	129	A	-121.88	120.23	-178.09	1924	1925	1928	1926	1927
b8	NULL	498	6bvg	VAL	297	A	-112.19	137.19	178.93	4552	4553	4556	4554	4555
b8	NULL	499	6bvg	VAL	386	A	-116.55	121.11	177.52	5962	5963	5966	5964	5965
b8	NULL	500	6bvg	VAL	576	A	-121	116.69	177.62	8879	8880	8883	8881	8882
b8	NULL	501	6bvg	VAL	833	A	-115.56	116.83	175.82	12917	12918	12921	12919	12920
b8	NULL	502	6bw6	VAL	689	B	-116.78	126.23	162.92	11083	11084	11087	11085	11086
b8	NULL	503	6coy	VAL	114	A	-127.53	116.42	176.67	1794	1795	1798	1796	1797
b8	NULL	504	6coy	VAL	579	A	-120.9	119.6	177.99	9036	9037	9040	9038	9039
b8	NULL	505	6coy	VAL	793	A	-130.36	133.27	175.25	12358	12359	12362	12360	12361
b8	NULL	506	6csm	VAL	54	A	-145.67	141.99	173.15	844	845	848	846	847
b8	NULL	507	6csm	VAL	112	A	-123.12	153.41	-155.06	1756	1757	1760	1758	1759
b8	NULL	508	6csm	VAL	329	A	-149.09	147.26	170.26	5209	5210	5213	5211	5212
b8	NULL	509	6csm	VAL	387	A	-128.74	133.79	-174.88	6121	6122	6125	6123	6124
b8	NULL	510	6du8	VAL	652	A	-145.92	147.44	-168.14	10429	10430	10433	10431	10432
b8	NULL	511	6fkf	VAL	3925	A	-144	135.29	161.15	60789	60790	60793	60791	60792
b8	NULL	512	6fok	VAL	45	A	-126.4	134.6	162.34	643	644	647	645	646
b8	NULL	513	6fok	VAL	56	A	-127.93	128.13	175.23	788	789	792	790	791
b8	NULL	514	6fok	VAL	99	A	-117.26	129.78	175.75	1439	1440	1443	1441	1442
b8	NULL	515	6fok	VAL	133	A	-139.35	133.75	163.49	1955	1956	1959	1957	1958
b8	NULL	516	6fok	VAL	148	A	-118.98	140.41	169.24	2171	2172	2175	2173	2174
b8	NULL	517	6fok	VAL	191	A	-118.58	146.17	165.73	2807	2808	2811	2809	2810
b8	NULL	518	6fok	VAL	193	A	-118.07	113.13	176.32	2833	2834	2837	2835	2836
b8	NULL	519	6fok	VAL	247	A	-124.03	131.55	176.66	3649	3650	3653	3651	3652
b8	NULL	520	6fok	VAL	251	A	-135.19	147.96	-178.85	3707	3708	3711	3709	3710
b8	NULL	521	6fok	VAL	303	A	-112.35	138.95	175.09	4555	4556	4559	4557	4558
b8	NULL	522	6fok	VAL	400	A	-125.55	143.38	173.62	6063	6064	6067	6065	6066
b8	NULL	523	6fok	VAL	473	A	-133.89	138.02	-177.2	7201	7202	7205	7203	7204
b8	NULL	524	6fok	VAL	475	A	-127.32	147.37	170.87	7224	7225	7228	7226	7227
b8	NULL	525	6fok	VAL	476	A	-119.99	127.73	166.68	7240	7241	7244	7242	7243
b8	NULL	526	6fok	VAL	562	A	-128.1	127.01	-171.53	8540	8541	8544	8542	8543
b8	NULL	527	6fok	VAL	563	A	-125.4	128.21	-177.75	8556	8557	8560	8558	8559
b8	NULL	528	6fok	VAL	589	A	-136.08	139.78	-174.46	8936	8937	8940	8938	8939
b8	NULL	529	6fok	VAL	602	A	-141.36	129.13	-178.81	9146	9147	9150	9148	9149
b8	NULL	530	6fok	VAL	608	A	-125.15	118.36	-179.35	9231	9232	9235	9233	9234
b8	NULL	531	6fok	VAL	647	A	-124.54	128.94	173	9821	9822	9825	9823	9824
b8	NULL	532	6g7o	VAL	117	A	-146.83	139.48	171.43	1854	1855	1858	1856	1857
b8	NULL	533	6h3i	VAL	12	A	-138.52	142.74	170.37	157	158	161	159	160
b8	NULL	534	6h3i	VAL	18	A	-120.87	141.26	170.49	243	244	247	245	246
b8	NULL	535	6h3i	VAL	58	A	-112.52	122.52	172.38	895	896	899	897	898
b8	NULL	536	6h3i	VAL	82	A	-117.11	129.75	-177.19	1291	1292	1295	1293	1294
b8	NULL	537	6h3i	VAL	84	A	-124.16	142.26	170.97	1322	1323	1326	1324	1325
b8	NULL	538	6h3i	VAL	119	A	-138.81	126.97	159.93	1852	1853	1856	1854	1855
b8	NULL	539	6h3i	VAL	604	A	-119.93	122.89	173.68	9323	9324	9327	9325	9326
b8	NULL	540	6h3i	VAL	1358	A	-139.15	122.3	177.66	20974	20975	20978	20976	20977
b8	NULL	541	6h3i	VAL	1427	A	-124.55	119.2	-175.27	22033	22034	22037	22035	22036
b8	NULL	542	6h3i	VAL	1493	A	-127.02	133.28	170.67	23135	23136	23139	23137	23138
b8	NULL	543	6h3i	VAL	1512	A	-142.28	120.64	-179.6	23419	23420	23423	23421	23422
b8	NULL	544	6h3i	VAL	1773	A	-124.27	126.87	176.8	27538	27539	27542	27540	27541
b8	NULL	545	6h3i	VAL	1814	A	-146.27	144.99	-171.34	28162	28163	28166	28164	28165
b8	NULL	546	6h3i	VAL	2003	A	-136.22	142.32	155.88	31124	31125	31128	31126	31127
b8	NULL	547	6h3i	VAL	2378	A	-124.37	131.56	179.37	36917	36918	36921	36919	36920
b8	NULL	548	6h3i	VAL	2404	A	-128.83	135.59	173.72	37297	37298	37301	37299	37300
b8	NULL	549	6h3i	VAL	2406	A	-131.77	123.68	-174.62	37325	37326	37329	37327	37328
b8	NULL	550	6h3i	VAL	2455	A	-116.03	111.79	-171.69	38084	38085	38088	38086	38087
b8	NULL	551	6h3i	VAL	2565	A	-140.67	138.99	-171.77	39785	39786	39789	39787	39788
b8	NULL	552	6hbu	VAL	1047	A	-148.99	146.4	-179.17	16345	16346	16349	16347	16348
b8	NULL	553	6idf	VAL	788	A	-135.32	145.12	-179.79	12359	12360	12363	12361	12362
b8	NULL	554	6iyc	VAL	786	A	-112.7	129.37	167.14	12334	12335	12338	12336	12337
b8	NULL	555	6iyc	VAL	788	A	-131.57	139.66	-179.13	12360	12361	12364	12362	12363
b8	NULL	556	6n25	VAL	272	A	-119.28	111.44	-171.51	4475	4476	4479	4477	4478
b8	NULL	557	6n25	VAL	610	A	-113.06	119.93	-178.29	10030	10031	10034	10032	10033
b8	NULL	558	6n25	VAL	1286	A	-114.04	113.5	-176.43	21140	21141	21144	21142	21143
b8	NULL	559	6n25	VAL	1624	A	-123.74	114.97	-172.73	26695	26696	26699	26697	26698
b8	NULL	560	6nbq	VAL	2376	A	-138.23	128.59	-163.12	37416	37417	37420	37418	37419
b8	NULL	561	6nbq	VAL	2637	A	-118.08	153.82	-175.81	41581	41582	41585	41583	41584
b8	NULL	562	6qp6	VAL	1467	A	-112.59	130.81	168.96	24138	24139	24142	24140	24141
c1	NULL	1	2b2f	VAL	31	X	-92.62	167.47	176.84	440	441	444	442	443
c1	NULL	2	2b2f	VAL	267	X	-103.47	158.11	174.04	3985	3986	3989	3987	3988
c1	NULL	3	2b2f	VAL	658	X	-104.55	156.46	173.44	9834	9835	9838	9836	9837
c1	NULL	4	2zw3	VAL	414	X	-66.26	175.74	-175.43	6748	6749	6752	6750	6751
c1	NULL	5	2zxe	VAL	767	X	-95.73	159.41	169.7	11683	11684	11687	11685	11686
c1	NULL	6	3b9y	VAL	251	X	-71.25	156.96	170.4	3794	3795	3798	3796	3797
c1	NULL	7	3b9y	VAL	639	X	-76.58	155.66	171.32	9617	9618	9621	9619	9620
c1	NULL	8	3d9s	VAL	927	X	-75.33	178.44	-167.84	13894	13895	13898	13896	13897
c1	NULL	9	3rfz	VAL	967	A	-106.99	158.78	177.3	14442	14443	14446	14444	14445
c1	NULL	10	3rko	VAL	849	X	-92.29	155.65	174.72	13316	13317	13320	13318	13319
c1	NULL	11	3ux4	VAL	478	X	-69.7	159.65	-158.16	7487	7488	7491	7489	7490
c1	NULL	12	3ux4	VAL	1018	X	-70.67	156.17	-159.36	16007	16008	16011	16009	16010
c1	NULL	13	4gc0	VAL	271	X	-96.36	161.81	178.03	4136	4137	4140	4138	4139
c1	NULL	14	5a1s	VAL	661	A	-86.38	169.37	-177.4	10186	10187	10190	10188	10189
c1	NULL	15	5uld	VAL	181	A	-77.89	157.79	172.67	2785	2786	2789	2787	2788
c1	NULL	16	5uld	VAL	626	B	-81.16	156.96	175.04	9625	9626	9629	9627	9628
c1	NULL	17	5y79	VAL	556	B	-108.75	163.36	171.38	8866	8867	8870	8868	8869
c1	NULL	18	6c6l	VAL	2845	A	-88.13	163.23	-176.01	43597	43598	43601	43599	43600
c1	NULL	19	6d0j	VAL	129	A	-98.26	170.92	-172.1	2025	2026	2029	2027	2028
c1	NULL	20	6d0j	VAL	524	A	-85.11	162.47	-177.24	8211	8212	8215	8213	8214
c1	NULL	21	6hum	VAL	1268	A	-71.77	157.91	-14.84	19932	19933	19936	19934	19935
c1	NULL	22	6hum	VAL	3366	A	-87.66	-168.06	-163.73	52859	52860	52863	52861	52862
c1	NULL	23	6nbq	VAL	1099	A	-81.25	171	171.43	17420	17421	17424	17422	17423
c2	NULL	1	6c08	VAL	289	A	-108.26	-138.97	-178.93	4687	4688	4691	4689	4690
c3	NULL	1	1dxr	VAL	620	X	-88.87	-83.76	-172.71	9480	9481	9484	9482	9483
c3	NULL	2	1eys	VAL	341	X	-90.89	-85.61	-170.48	5082	5083	5086	5084	5085
c3	NULL	3	1l9b	VAL	31	X	-93.06	-83.2	-171.52	482	483	486	484	485
c3	NULL	4	2xq2	VAL	114	X	-104.66	-73.61	-172.8	1819	1820	1823	1821	1822
c3	NULL	5	2xq2	VAL	629	X	-105.59	-73.5	-172.08	9785	9786	9789	9787	9788
c3	NULL	6	3a7k	VAL	437	X	-105.45	-74.26	-172.97	6686	6687	6690	6688	6689
c3	NULL	7	3b9y	VAL	507	X	-85.77	-78.06	-169.72	7702	7703	7706	7704	7705
c3	NULL	8	3dww	VAL	402	X	-65.93	-78.28	-168.57	6458	6459	6462	6460	6461
c3	NULL	9	3o7q	VAL	150	X	-71.39	-83.8	-174.61	2334	2335	2338	2336	2337
c3	NULL	10	3ukm	VAL	428	X	-67.97	-71.9	-172.24	6853	6854	6857	6855	6856
c3	NULL	11	4doj	VAL	749	X	-69.3	-70.99	-169.73	11433	11434	11437	11435	11436
c3	NULL	12	4gd3	VAL	1842	X	-65.87	-74.13	-177.35	28203	28204	28207	28205	28206
c3	NULL	13	4h13	VAL	1121	X	-75.7	-74.74	165.92	17511	17512	17515	17513	17514
c3	NULL	14	4j7c	VAL	2107	X	-81.3	-70.63	-179.6	33256	33257	33260	33258	33259
c3	NULL	15	4j7c	VAL	2536	X	-81.18	-70.33	179.72	39978	39979	39982	39980	39981
c3	NULL	16	4knf	VAL	174	X	-81	-80.49	-172.33	2656	2657	2660	2658	2659
c3	NULL	17	4knf	VAL	629	X	-89.29	-71.94	-176.99	9620	9621	9624	9622	9623
c3	NULL	18	4knf	VAL	859	X	-75.09	-74.11	-165.89	13120	13121	13124	13122	13123
c3	NULL	19	4knf	VAL	1090	X	-85.23	-76.27	-173.13	16655	16656	16659	16657	16658
c3	NULL	20	4m64	VAL	107	X	-83.45	-96.85	-171.58	1695	1696	1699	1697	1698
c3	NULL	21	4m64	VAL	285	X	-72.25	-70.07	-174.31	4505	4506	4509	4507	4508
c3	NULL	22	4q2e	VAL	63	X	-80.74	-74.69	-176.61	1009	1010	1013	1011	1012
c3	NULL	23	4q2e	VAL	330	X	-87.38	-75.79	-175.07	5288	5289	5292	5290	5291
c3	NULL	24	4zgv	VAL	760	A	-108.85	-97.87	178.41	11668	11669	11672	11670	11671
c3	NULL	25	4zwj	VAL	210	X	-73.25	-71.36	-173.01	3284	3285	3288	3286	3287
c3	NULL	26	5ah3	VAL	184	A	-91	-70.84	-167.31	2795	2796	2799	2797	2798
c3	NULL	27	5c6p	VAL	435	X	-89.41	-88.92	-172.03	6702	6703	6706	6704	6705
c3	NULL	28	5cfy	VAL	241	A	-103.02	-82.83	-169.25	3756	3757	3760	3758	3759
c3	NULL	29	5cfy	VAL	1063	C	-103.87	-73.06	-173.69	16270	16271	16274	16272	16273
c3	NULL	30	5fp1	VAL	116	A	-80.46	-76.24	175.99	1681	1682	1685	1683	1684
c3	NULL	31	5irx	VAL	174	A	-87.05	-81.06	158.8	2847	2848	2851	2849	2850
c3	NULL	32	5l2a	VAL	971	D	-66.83	-75.89	-166.6	14554	14555	14558	14556	14557
c3	NULL	33	5l7d	VAL	264	A	-66.79	-79.03	-164.43	4005	4006	4009	4007	4008
c3	NULL	34	5l8r	VAL	3135	P	-65.34	-73.12	-169.06	48600	48601	48604	48602	48603
c3	NULL	35	5lzq	VAL	958	A	-79.91	-76.01	-168.55	14488	14489	14492	14490	14491
c3	NULL	36	5lzq	VAL	961	A	-70.54	-73.75	-178.32	14523	14524	14527	14525	14526
c3	NULL	37	5lzq	VAL	1034	A	-94.01	-98.24	-174.18	15654	15655	15658	15656	15657
c3	NULL	38	5tgz	VAL	394	A	-65.78	-81.36	-168.56	6122	6123	6126	6124	6125
c3	NULL	39	5z96	VAL	552	A	-98.85	-76.88	-170.9	9018	9019	9022	9020	9021
c3	NULL	40	5z96	VAL	1222	A	-100.54	-84.97	-164.09	19960	19961	19964	19962	19963
c3	NULL	41	5z96	VAL	1887	A	-99.6	-77.11	-172.08	30832	30833	30836	30834	30835
c3	NULL	42	5z96	VAL	2552	A	-95.79	-81.69	-167.32	41694	41695	41698	41696	41697
c3	NULL	43	6a90	VAL	491	A	-78.84	-93.21	170.78	7945	7946	7949	7947	7948
c3	NULL	44	6bqr	VAL	608	D	-97.12	-74.83	-172.3	9455	9456	9459	9457	9458
c3	NULL	45	6bqr	VAL	3452	V	-97.32	-71.98	-164.24	54615	54616	54619	54617	54618
c3	NULL	46	6cse	VAL	291	A	-91.29	-90.32	-161.39	4294	4295	4298	4296	4297
c3	NULL	47	6cxh	VAL	1973	A	-83.15	-70.82	179.92	30923	30924	30927	30925	30926
c3	NULL	48	6dg7	VAL	382	A	-100.25	-80.86	165.56	6336	6337	6340	6338	6339
c3	NULL	49	6e1m	VAL	493	A	-107.68	-74.93	-171.09	8043	8044	8047	8045	8046
c3	NULL	50	6e1m	VAL	1026	A	-108.08	-78.63	-165.58	16737	16738	16741	16739	16740
c3	NULL	51	6hum	VAL	685	A	-108.66	-74.65	174.36	10916	10917	10920	10918	10919
c3	NULL	52	6nbq	VAL	2505	A	-96.54	-83.03	-176.61	39485	39486	39489	39487	39488
c4	NULL	1	1dxr	VAL	358	X	-66.57	-40.44	178.37	5492	5493	5496	5494	5495
c4	NULL	2	1dxr	VAL	359	X	-65.67	-59.64	-171.29	5508	5509	5512	5510	5511
c4	NULL	3	1dxr	VAL	680	X	-72.17	-34.97	168.1	10298	10299	10302	10300	10301
c4	NULL	4	1dxr	VAL	706	X	-67.84	-51.37	170.82	10684	10685	10688	10686	10687
c4	NULL	5	1dxr	VAL	722	X	-108.4	-68.38	-170.93	10931	10932	10935	10933	10934
c4	NULL	6	1dxr	VAL	771	X	-66.41	-34.5	173.35	11714	11715	11718	11716	11717
c4	NULL	7	1000000000000	VAL	49	X	-67.72	-38.47	176.57	721	722	725	723	724
c4	NULL	8	1000000000000	VAL	114	X	-67.51	-42.26	173.67	1663	1664	1667	1665	1666
c4	NULL	9	1000000000000	VAL	193	X	-76.98	-39.84	-179.75	2788	2789	2792	2790	2791
c4	NULL	10	1000000000000	VAL	213	X	-67.41	-43.6	174.37	3065	3066	3069	3067	3068
c4	NULL	11	1000000000000	VAL	288	X	-66.08	-39.38	176.94	4213	4214	4217	4215	4216
c4	NULL	12	1000000000000	VAL	353	X	-68.64	-44.99	173.84	5155	5156	5159	5157	5158
c4	NULL	13	1000000000000	VAL	432	X	-76.96	-38.65	-178.98	6280	6281	6284	6282	6283
c4	NULL	14	1000000000000	VAL	452	X	-67.64	-42.63	172.63	6557	6558	6561	6559	6560
c4	NULL	15	1000000000000	VAL	527	X	-66.88	-32.43	179.67	7705	7706	7709	7707	7708
c4	NULL	16	1000000000000	VAL	592	X	-70	-44.93	174.03	8647	8648	8651	8649	8650
c4	NULL	17	1000000000000	VAL	671	X	-74.22	-36.47	-178.82	9772	9773	9776	9774	9775
c4	NULL	18	1000000000000	VAL	691	X	-66.38	-43.38	173.85	10049	10050	10053	10051	10052
c4	NULL	19	1eys	VAL	346	X	-74.34	-49.04	177.33	5152	5153	5156	5154	5155
c4	NULL	20	1eys	VAL	356	X	-69.17	-38.79	175.76	5301	5302	5305	5303	5304
c4	NULL	21	1eys	VAL	435	X	-68.51	-48.75	170.93	6409	6410	6413	6411	6412
c4	NULL	22	1eys	VAL	448	X	-67.25	-50.74	179.4	6594	6595	6598	6596	6597
c4	NULL	23	1eys	VAL	478	X	-67.59	-37.28	175.11	7059	7060	7063	7061	7062
c4	NULL	24	1eys	VAL	564	X	-69.2	-37.02	-179.29	8341	8342	8345	8343	8344
c4	NULL	25	1eys	VAL	755	X	-71.35	-37.35	171.3	11248	11249	11252	11250	11251
c4	NULL	26	1eys	VAL	866	X	-78.12	-34.04	179.61	12905	12906	12909	12907	12908
c4	NULL	27	1fft	VAL	16	X	-70.24	-40.16	174.91	212	213	216	214	215
c4	NULL	28	1fft	VAL	99	X	-70.25	-40.76	175.01	1441	1442	1445	1443	1444
c4	NULL	29	1fft	VAL	107	X	-74.91	-44.1	172.32	1552	1553	1556	1554	1555
c4	NULL	30	1fft	VAL	159	X	-67.62	-41.13	173.04	2279	2280	2283	2281	2282
c4	NULL	31	1fft	VAL	270	X	-67.45	-43.37	178.08	3965	3966	3969	3967	3968
c4	NULL	32	1fft	VAL	274	X	-65.73	-45.99	-173.3	4013	4014	4017	4015	4016
c4	NULL	33	1fft	VAL	293	X	-69.18	-32.59	166.64	4298	4299	4302	4300	4301
c4	NULL	34	1fft	VAL	338	X	-97.17	-66	-176.46	4941	4942	4945	4943	4944
c4	NULL	35	1fft	VAL	342	X	-80.14	-37.05	163.27	5002	5003	5006	5004	5005
c4	NULL	36	1fft	VAL	377	X	-102.07	-47.99	176.01	5478	5479	5482	5480	5481
c4	NULL	37	1fft	VAL	538	X	-70.77	-50.44	173.39	7882	7883	7886	7884	7885
c4	NULL	38	1fft	VAL	570	X	-67.78	-41.04	161.79	8397	8398	8401	8399	8400
c4	NULL	39	1fft	VAL	789	X	-96.79	-51.12	174.56	11584	11585	11588	11586	11587
c4	NULL	40	1fft	VAL	809	X	-65.03	-39	168.23	11858	11859	11862	11860	11861
c4	NULL	41	1fft	VAL	838	X	-107.42	-35.38	-168.03	12298	12299	12302	12300	12301
c4	NULL	42	1fft	VAL	899	X	-71.55	-37.37	170.47	13174	13175	13178	13176	13177
c4	NULL	43	1fft	VAL	902	X	-66.06	-25.52	169	13226	13227	13230	13228	13229
c4	NULL	44	1fft	VAL	930	X	-75.62	-33.87	176.78	13677	13678	13681	13679	13680
c4	NULL	45	1fft	VAL	938	X	-89.85	-55.42	-176.9	13801	13802	13805	13803	13804
c4	NULL	46	1jb0	VAL	70	X	-67.91	-31.06	172.13	1058	1059	1062	1060	1061
c4	NULL	47	1jb0	VAL	391	X	-65.17	-37.16	173.4	5770	5771	5774	5772	5773
c4	NULL	48	1jb0	VAL	523	X	-71.47	-33.31	173.31	7664	7665	7668	7666	7667
c4	NULL	49	1jb0	VAL	542	X	-70.48	-47.29	-179.34	7945	7946	7949	7947	7948
c4	NULL	50	1jb0	VAL	580	X	-66.38	-43.92	173.5	8500	8501	8504	8502	8503
c4	NULL	51	1jb0	VAL	800	X	-67.82	-35.02	169.57	11726	11727	11730	11728	11729
c4	NULL	52	1jb0	VAL	1021	X	-65.42	-38.94	170.82	14961	14962	14965	14963	14964
c4	NULL	53	1jb0	VAL	1086	X	-68.2	-38.59	171.44	15933	15934	15937	15935	15936
c4	NULL	54	1jb0	VAL	1127	X	-65.41	-42.77	172.9	16541	16542	16545	16543	16544
c4	NULL	55	1jb0	VAL	1168	X	-66.8	-37.81	173.22	17151	17152	17155	17153	17154
c4	NULL	56	1jb0	VAL	1265	X	-65.51	-37.88	172.92	18560	18561	18564	18562	18563
c4	NULL	57	1jb0	VAL	1281	X	-66.63	-45.4	175.1	18786	18787	18790	18788	18789
c4	NULL	58	1jb0	VAL	1449	X	-66.1	-42.51	178.49	21426	21427	21430	21428	21429
c4	NULL	59	1jb0	VAL	1924	X	-68.87	-51.89	-178.78	28316	28317	28320	28318	28319
c4	NULL	60	1jb0	VAL	1925	X	-67.46	-26.53	-175.94	28332	28333	28336	28334	28335
c4	NULL	61	1jb0	VAL	1933	X	-69.16	-41.1	171.83	28463	28464	28467	28465	28466
c4	NULL	62	1jb0	VAL	1958	X	-71.86	-44.59	174.73	28845	28846	28849	28847	28848
c4	NULL	63	1jb0	VAL	2028	X	-77.47	-31.92	170.17	29835	29836	29839	29837	29838
c4	NULL	64	1jb0	VAL	2092	X	-66.87	-39.19	173.73	30744	30745	30748	30746	30747
c4	NULL	65	1jb0	VAL	2117	X	-69.48	-44.9	175.96	31079	31080	31083	31081	31082
c4	NULL	66	1jb0	VAL	2128	X	-105.93	-36.49	-173.51	31226	31227	31230	31228	31229
c4	NULL	67	1jb0	VAL	2173	X	-77.43	-39.97	169.7	31886	31887	31890	31888	31889
c4	NULL	68	1jb0	VAL	2193	X	-70.11	-33.37	169.81	32163	32164	32167	32165	32166
c4	NULL	69	1jb0	VAL	2196	X	-69.82	-42.48	173.26	32208	32209	32212	32210	32211
c4	NULL	70	1jb0	VAL	2225	X	-85.67	-40.96	163.58	32664	32665	32668	32666	32667
c4	NULL	71	1jb0	VAL	2234	X	-65.09	-35.1	171.2	32807	32808	32811	32809	32810
c4	NULL	72	1kf6	VAL	856	X	-72.77	-39.22	173.69	12662	12663	12666	12664	12665
c4	NULL	73	1kf6	VAL	887	X	-70.63	-32.02	171.69	13131	13132	13135	13133	13134
c4	NULL	74	1kf6	VAL	937	X	-66.28	-54.2	178.96	13848	13849	13852	13850	13851
c4	NULL	75	1kf6	VAL	942	X	-74.79	-32.38	168.35	13911	13912	13915	13913	13914
c4	NULL	76	1kf6	VAL	963	X	-69.87	-59.11	-178.25	14219	14220	14223	14221	14222
c4	NULL	77	1kf6	VAL	981	X	-68.49	-34.23	176.72	14456	14457	14460	14458	14459
c4	NULL	78	1kf6	VAL	986	X	-73.94	-54.23	-177.54	14534	14535	14538	14536	14537
c4	NULL	79	1kf6	VAL	1005	X	-68.43	-35.75	172.4	14814	14815	14818	14816	14817
c4	NULL	80	1kf6	VAL	1023	X	-65.52	-49.77	179.86	15093	15094	15097	15095	15096
c4	NULL	81	1kf6	VAL	1050	X	-66.34	-69.95	-176.45	15529	15530	15533	15531	15532
c4	NULL	82	1kf6	VAL	1060	X	-66.5	-32.97	170.65	15672	15673	15676	15674	15675
c4	NULL	83	1kqf	VAL	1297	X	-67.21	-51.42	-176.57	19239	19240	19243	19241	19242
c4	NULL	84	1kqf	VAL	2716	X	-70.52	-43.09	175.98	40419	40420	40423	40421	40422
c4	NULL	85	1kqf	VAL	2783	X	-69.14	-40.3	-179.61	41387	41388	41391	41389	41390
c4	NULL	86	1kqf	VAL	2902	X	-65.3	-41.75	173.93	43229	43230	43233	43231	43232
c4	NULL	87	1kqf	VAL	4202	X	-67.67	-43.7	175.79	62567	62568	62571	62569	62570
c4	NULL	88	1kqf	VAL	4269	X	-67.55	-48.2	179.93	63535	63536	63539	63537	63538
c4	NULL	89	1kqf	VAL	4388	X	-68.3	-33.21	170.78	65377	65378	65381	65379	65380
c4	NULL	90	1l9b	VAL	36	X	-69.06	-30.54	172.33	552	553	556	554	555
c4	NULL	91	1l9b	VAL	54	X	-84.28	-44.34	172.58	829	830	833	831	832
c4	NULL	92	1l9b	VAL	98	X	-79.89	-27.5	163.56	1482	1483	1486	1484	1485
c4	NULL	93	1l9b	VAL	132	X	-102.54	-25.59	-177.74	2042	2043	2046	2044	2045
c4	NULL	94	1l9b	VAL	371	X	-78.83	-32.02	173.13	5830	5831	5834	5832	5833
c4	NULL	95	1l9b	VAL	373	X	-68.36	-51.75	179.26	5856	5857	5860	5858	5859
c4	NULL	96	1l9b	VAL	521	X	-71.03	-32.99	177.9	8214	8215	8218	8216	8217
c4	NULL	97	1ldf	VAL	184	X	-68.13	-37.41	172.05	2760	2761	2764	2762	2763
c4	NULL	98	1ldf	VAL	438	X	-68.34	-37.33	172.17	6569	6570	6573	6571	6572
c4	NULL	99	1ldf	VAL	692	X	-68.14	-37.46	171.96	10378	10379	10382	10380	10381
c4	NULL	100	1ldf	VAL	848	X	-65.83	-41.11	173.67	12712	12713	12716	12714	12715
c4	NULL	101	1ldf	VAL	903	X	-65.3	-34.67	173.39	13544	13545	13548	13546	13547
c4	NULL	102	1ldf	VAL	946	X	-68.8	-36.86	171.99	14187	14188	14191	14189	14190
c4	NULL	103	1m56	VAL	36	X	-66.38	-38.17	171.81	563	564	567	565	566
c4	NULL	104	1m56	VAL	84	X	-67.49	-47.41	178.64	1302	1303	1306	1304	1305
c4	NULL	105	1m56	VAL	98	X	-69.23	-53.73	179.02	1528	1529	1532	1530	1531
c4	NULL	106	1m56	VAL	141	X	-68.17	-39.35	173.74	2183	2184	2187	2185	2186
c4	NULL	107	1m56	VAL	278	X	-81.54	-27.82	179.55	4258	4259	4262	4260	4261
c4	NULL	108	1m56	VAL	308	X	-67.13	-35.88	173.96	4735	4736	4739	4737	4738
c4	NULL	109	1m56	VAL	344	X	-66.89	-51.69	175.04	5287	5288	5291	5289	5290
c4	NULL	110	1m56	VAL	387	X	-66.93	-43.73	171.88	5959	5960	5963	5961	5962
c4	NULL	111	1m56	VAL	393	X	-70.82	-34.88	175.58	6043	6044	6047	6045	6046
c4	NULL	112	1m56	VAL	410	X	-69.87	-30.56	177.31	6339	6340	6343	6341	6342
c4	NULL	113	1m56	VAL	581	X	-70.03	-42.17	176.48	9038	9039	9042	9040	9041
c4	NULL	114	1m56	VAL	1095	X	-67.25	-40.58	170.14	17098	17099	17102	17100	17101
c4	NULL	115	1m56	VAL	1100	X	-66.82	-39.35	174.98	17172	17173	17176	17174	17175
c4	NULL	116	1p49	VAL	172	X	-73.97	-30.86	167.32	2599	2600	2603	2601	2602
c4	NULL	117	1p49	VAL	192	X	-82.38	-47.32	169.64	2901	2902	2905	2903	2904
c4	NULL	118	1pp9	VAL	970	X	-66.29	-38.55	167.93	14652	14653	14656	14654	14655
c4	NULL	119	1pp9	VAL	976	X	-66.94	-41.45	171.65	14758	14759	14762	14760	14761
c4	NULL	120	1pp9	VAL	1209	X	-74.48	-39.04	175.47	18476	18477	18480	18478	18479
c4	NULL	121	1pp9	VAL	1217	X	-107.07	-68.07	-169.3	18628	18629	18632	18630	18631
c4	NULL	122	1pp9	VAL	1451	X	-69	-36.84	171.22	22236	22237	22240	22238	22239
c4	NULL	123	1pp9	VAL	1816	X	-90.56	-57.72	-172.14	28181	28182	28185	28183	28184
c4	NULL	124	1pp9	VAL	2969	X	-68.82	-41.55	174.12	45702	45703	45706	45704	45705
c4	NULL	125	1pp9	VAL	2994	X	-65.48	-38.36	171.17	46108	46109	46112	46110	46111
c4	NULL	126	1pp9	VAL	3200	X	-69.39	-33.44	169.54	49417	49418	49421	49419	49420
c4	NULL	127	1pp9	VAL	3227	X	-67.45	-45.27	179.57	49827	49828	49831	49829	49830
c4	NULL	128	1pp9	VAL	3469	X	-67.64	-36.05	170.95	53587	53588	53591	53589	53590
c4	NULL	129	1pp9	VAL	3538	X	-65.48	-39.59	173.96	54696	54697	54700	54698	54699
c4	NULL	130	1pp9	VAL	3550	X	-65.8	-44.84	-178.54	54879	54880	54883	54881	54882
c4	NULL	131	1pp9	VAL	3834	X	-89.91	-54.23	-173.07	59532	59533	59536	59534	59535
c4	NULL	132	1pp9	VAL	3839	X	-65.06	-39.09	170.03	59606	59607	59610	59608	59609
c4	NULL	133	1pw4	VAL	40	X	-74.38	-29.17	-176.27	669	670	673	671	672
c4	NULL	134	1pw4	VAL	90	X	-82.73	-51.59	-168.74	1437	1438	1441	1439	1440
c4	NULL	135	1pw4	VAL	118	X	-68.65	-32.67	168.83	1855	1856	1859	1857	1858
c4	NULL	136	1pw4	VAL	121	X	-65.76	-43.69	174.44	1908	1909	1912	1910	1911
c4	NULL	137	1pw4	VAL	196	X	-65.47	-38.22	171.86	3077	3078	3081	3079	3080
c4	NULL	138	1pw4	VAL	232	X	-92	-44.75	-171.68	3638	3639	3642	3640	3641
c4	NULL	139	1pw4	VAL	299	X	-75.8	-46.22	-178.23	4755	4756	4759	4757	4758
c4	NULL	140	1pw4	VAL	332	X	-108.5	-50.06	173.19	5261	5262	5265	5263	5264
c4	NULL	141	1pw4	VAL	339	X	-74.13	-45.7	176.42	5372	5373	5376	5374	5375
c4	NULL	142	1pw4	VAL	402	X	-75.25	-33.16	177.17	6275	6276	6279	6277	6278
c4	NULL	143	1pw4	VAL	411	X	-67.8	-52.9	178.56	6400	6401	6404	6402	6403
c4	NULL	144	1q90	VAL	257	X	-84.35	-38.3	165.16	3938	3939	3942	3940	3941
c4	NULL	145	1q90	VAL	415	X	-65.59	-49.31	177.18	6540	6541	6544	6542	6543
c4	NULL	146	1q90	VAL	683	X	-69.26	-51.82	-177.63	10585	10586	10589	10587	10588
c4	NULL	147	1q90	VAL	717	X	-101.8	-26.12	167.75	11131	11132	11135	11133	11134
c4	NULL	148	1q90	VAL	768	X	-65.93	-43.23	176.94	11951	11952	11955	11953	11954
c4	NULL	149	1q90	VAL	841	X	-66.06	-34.65	168.72	13015	13016	13019	13017	13018
c4	NULL	150	1q90	VAL	848	X	-67.41	-48.11	176.55	13120	13121	13124	13122	13123
c4	NULL	151	1q90	VAL	927	X	-70.74	-53.42	-179.75	14311	14312	14315	14313	14314
c4	NULL	152	1q90	VAL	945	X	-66.97	-48.78	174.43	14583	14584	14587	14585	14586
c4	NULL	153	1q90	VAL	1209	X	-72.48	-34.61	167.35	18625	18626	18629	18627	18628
c4	NULL	154	1q90	VAL	1222	X	-65.97	-41.43	174.81	18851	18852	18855	18853	18854
c4	NULL	155	1q90	VAL	1289	X	-65.29	-51.74	178.27	19953	19954	19957	19955	19956
c4	NULL	156	1q90	VAL	1360	X	-69.27	-40.75	168.79	21128	21129	21132	21130	21131
c4	NULL	157	1q90	VAL	1363	X	-66.78	-38.19	170.59	21165	21166	21169	21167	21168
c4	NULL	158	1q90	VAL	1370	X	-66.9	-33.65	169.07	21268	21269	21272	21270	21271
c4	NULL	159	1q90	VAL	1374	X	-72.34	-43.53	173.45	21322	21323	21326	21324	21325
c4	NULL	160	1q90	VAL	1438	X	-70.95	-50.17	178.77	22294	22295	22298	22296	22297
c4	NULL	161	1q90	VAL	1630	X	-65.49	-50.67	177.48	25200	25201	25204	25202	25203
c4	NULL	162	1q90	VAL	1635	X	-71.37	-51.53	-177.09	25272	25273	25276	25274	25275
c4	NULL	163	1q90	VAL	1663	X	-66.12	-46.89	176.14	25703	25704	25707	25705	25706
c4	NULL	164	1q90	VAL	1718	X	-67.66	-45.26	173.91	26612	26613	26616	26614	26615
c4	NULL	165	1q90	VAL	1815	X	-67.11	-35.28	173.05	28042	28043	28046	28044	28045
c4	NULL	166	1q90	VAL	1823	X	-74.55	-33.83	169.89	28158	28159	28162	28160	28161
c4	NULL	167	1rh5	VAL	34	X	-67	-38.14	170.5	591	592	595	593	594
c4	NULL	168	1rh5	VAL	126	X	-69.08	-36.46	173.15	2026	2027	2030	2028	2029
c4	NULL	169	1rh5	VAL	177	X	-67.32	-42.9	177.22	2788	2789	2792	2790	2791
c4	NULL	170	1rh5	VAL	222	X	-72.74	-44.93	172.69	3503	3504	3507	3505	3506
c4	NULL	171	1rh5	VAL	317	X	-66.76	-37.49	169.59	4983	4984	4987	4985	4986
c4	NULL	172	1rh5	VAL	327	X	-67.71	-44.46	174.01	5146	5147	5150	5148	5149
c4	NULL	173	1rh5	VAL	372	X	-67.88	-30.51	168.73	5872	5873	5876	5874	5875
c4	NULL	174	1rh5	VAL	439	X	-69.15	-37.37	176.81	6963	6964	6967	6965	6966
c4	NULL	175	1rhz	VAL	32	X	-68.42	-48.55	174.79	556	557	560	558	559
c4	NULL	176	1rhz	VAL	34	X	-73.39	-42.3	173.39	591	592	595	593	594
c4	NULL	177	1rhz	VAL	126	X	-67.19	-34.78	171.3	2026	2027	2030	2028	2029
c4	NULL	178	1rhz	VAL	251	X	-90.38	-44.6	179.49	3974	3975	3978	3976	3977
c4	NULL	179	1rhz	VAL	258	X	-71.21	-29.47	169.79	4085	4086	4089	4087	4088
c4	NULL	180	1s5h	VAL	49	X	-68.66	-51.69	178.17	738	739	742	740	741
c4	NULL	181	1s5h	VAL	55	X	-71.17	-53.2	177.37	818	819	822	820	821
c4	NULL	182	1s5h	VAL	152	X	-66.51	-53.22	179.19	2295	2296	2299	2297	2298
c4	NULL	183	1s5h	VAL	158	X	-70.01	-53.69	177.17	2375	2376	2379	2377	2378
c4	NULL	184	1s5h	VAL	255	X	-66.25	-53.28	179.29	3852	3853	3856	3854	3855
c4	NULL	185	1s5h	VAL	261	X	-70.33	-52.08	176.03	3932	3933	3936	3934	3935
c4	NULL	186	1s5h	VAL	358	X	-66.53	-53.3	178.61	5409	5410	5413	5411	5412
c4	NULL	187	1s5h	VAL	364	X	-69.87	-53.16	177.33	5489	5490	5493	5491	5492
c4	NULL	188	1s5h	VAL	394	X	-66.26	-38.96	171.82	5943	5944	5947	5945	5946
c4	NULL	189	1uaz	VAL	120	X	-69.3	-46.4	176.26	1851	1852	1855	1853	1854
c4	NULL	190	1uaz	VAL	126	X	-65.98	-44.43	175.84	1944	1945	1948	1946	1947
c4	NULL	191	1zoy	VAL	974	X	-67.38	-35.49	169.39	15068	15069	15072	15070	15071
c4	NULL	192	1zoy	VAL	1007	X	-66.56	-33.6	171.83	15546	15547	15550	15548	15549
c4	NULL	193	2ahy	VAL	26	X	-67.58	-38.52	167.78	453	454	457	455	456
c4	NULL	194	2ahy	VAL	64	X	-71.11	-47.15	-174.04	1064	1065	1068	1066	1067
c4	NULL	195	2ahy	VAL	149	X	-66.96	-44.15	179.63	2455	2456	2459	2457	2458
c4	NULL	196	2ahy	VAL	168	X	-73.45	-47.08	-176.68	2755	2756	2759	2757	2758
c4	NULL	197	2ahy	VAL	195	X	-66.86	-37.73	168.89	3170	3171	3174	3172	3173
c4	NULL	198	2ahy	VAL	233	X	-69.77	-37.68	168.47	3818	3819	3822	3820	3821
c4	NULL	199	2ahy	VAL	252	X	-72.63	-51.35	-175.81	4129	4130	4133	4131	4132
c4	NULL	200	2ahy	VAL	356	X	-68.44	-37.97	-178.53	5820	5821	5824	5822	5823
c4	NULL	201	2ahy	VAL	375	X	-73.18	-48.1	-179.06	6120	6121	6124	6122	6123
c4	NULL	202	2b2f	VAL	16	X	-67.34	-36.26	172.01	216	217	220	218	219
c4	NULL	203	2b2f	VAL	156	X	-109.27	-55.18	-169.62	2399	2400	2403	2401	2402
c4	NULL	204	2b2f	VAL	222	X	-65.37	-25.6	171.87	3360	3361	3364	3362	3363
c4	NULL	205	2b2f	VAL	236	X	-68.09	-43.85	173.19	3559	3560	3563	3561	3562
c4	NULL	206	2b2f	VAL	250	X	-69.06	-34.94	171.56	3772	3773	3776	3774	3775
c4	NULL	207	2b2f	VAL	314	X	-69.45	-41.52	175.63	4705	4706	4709	4707	4708
c4	NULL	208	2b2f	VAL	355	X	-67.96	-37.63	170.52	5305	5306	5309	5307	5308
c4	NULL	209	2b2f	VAL	407	X	-66.29	-41.64	175.53	6065	6066	6069	6067	6068
c4	NULL	210	2b2f	VAL	547	X	-107.61	-56.85	-169.97	8248	8249	8252	8250	8251
c4	NULL	211	2b2f	VAL	641	X	-69.11	-35.19	171.22	9621	9622	9625	9623	9624
c4	NULL	212	2b2f	VAL	705	X	-68.67	-42.47	177.06	10554	10555	10558	10556	10557
c4	NULL	213	2b2f	VAL	715	X	-73.3	-61.87	-175.31	10694	10695	10698	10696	10697
c4	NULL	214	2b2f	VAL	730	X	-71.35	-37.85	167.7	10917	10918	10921	10919	10920
c4	NULL	215	2b2f	VAL	746	X	-71.2	-39.04	172.41	11154	11155	11158	11156	11157
c4	NULL	216	2b2f	VAL	754	X	-65.21	-44.94	177.84	11283	11284	11287	11285	11286
c4	NULL	217	2b2f	VAL	798	X	-67.96	-36.13	172.74	11914	11915	11918	11916	11917
c4	NULL	218	2b2f	VAL	938	X	-107.73	-57.03	-169.89	14097	14098	14101	14099	14100
c4	NULL	219	2b2f	VAL	949	X	-65.45	-46.05	177.87	14247	14248	14251	14249	14250
c4	NULL	220	2b2f	VAL	1004	X	-66.55	-31.14	172.07	15058	15059	15062	15060	15061
c4	NULL	221	2b2f	VAL	1032	X	-70.58	-36.6	171.93	15470	15471	15474	15472	15473
c4	NULL	222	2b2f	VAL	1096	X	-68.11	-43.52	177	16403	16404	16407	16405	16406
c4	NULL	223	2b2f	VAL	1106	X	-76.31	-41.25	-174.6	16543	16544	16547	16545	16546
c4	NULL	224	2b2f	VAL	1137	X	-70.28	-40.55	172.69	17003	17004	17007	17005	17006
c4	NULL	225	2c3e	VAL	57	X	-66.39	-27.13	171.89	866	867	870	868	869
c4	NULL	226	2c3e	VAL	77	X	-71.73	-37.11	176.49	1198	1199	1202	1200	1201
c4	NULL	227	2c3e	VAL	178	X	-72.47	-26.19	168.44	2777	2778	2781	2779	2780
c4	NULL	228	2c3e	VAL	193	X	-71	-38.05	178.03	3014	3015	3018	3016	3017
c4	NULL	229	2c3e	VAL	211	X	-65.86	-36.01	169.5	3299	3300	3303	3301	3302
c4	NULL	230	2c3e	VAL	219	X	-65.81	-41.28	172.48	3427	3428	3431	3429	3430
c4	NULL	231	2c3e	VAL	226	X	-65.37	-35.58	176.49	3519	3520	3523	3521	3522
c4	NULL	232	2c3e	VAL	254	X	-65.91	-40.08	173.09	3968	3969	3972	3970	3971
c4	NULL	233	2d57	VAL	8	X	-67.21	-40.94	175.5	120	121	124	122	123
c4	NULL	234	2d57	VAL	41	X	-67.86	-37.52	178.69	615	616	619	617	618
c4	NULL	235	2d57	VAL	75	X	-77.42	-30.81	166.43	1106	1107	1110	1108	1109
c4	NULL	236	2d57	VAL	86	X	-65.81	-29.43	168.29	1285	1286	1289	1287	1288
c4	NULL	237	2d57	VAL	106	X	-65.69	-39.9	-177.95	1589	1590	1593	1591	1592
c4	NULL	238	2d57	VAL	167	X	-65.97	-41.68	178.94	2474	2475	2478	2476	2477
c4	NULL	239	2d57	VAL	192	X	-71.03	-36.26	178.96	2829	2830	2833	2831	2832
c4	NULL	240	2d57	VAL	212	X	-66.13	-33.57	174.23	3152	3153	3156	3154	3155
c4	NULL	241	2d57	VAL	232	X	-67.68	-41	175.92	3456	3457	3460	3458	3459
c4	NULL	242	2d57	VAL	294	X	-65.06	-41.84	175.16	4369	4370	4373	4371	4372
c4	NULL	243	2d57	VAL	296	X	-66.07	-39.31	171.21	4399	4400	4403	4401	4402
[truncated: 13,688 more rows]

## Sheet: d) VALmC (membrane proteins)
Chess Square	Parse	Map ID	pdb ID	residue	name	chain	phi	psi	omega	atno: N	atno: CA	atno: CB	atno: C	atno: O
[truncated: 1,879 more rows]
