# Supplementary material for: 3D interaction homology: The hydrophobic residues alanine, isoleucine, leucine, proline and valine play different structural roles in soluble and membrane proteins
Source: Front Mol Biosci. 2023 Mar 28;10:1116868. doi: 10.3389/fmolb.2023.1116868 (PMC10086146; doi:10.3389/fmolb.2023.1116868)
Supplement: Supplementary file 1 [file DataSheet1.zip › AL_Mughram_et_al_SupportingInformation/TableS9_Leucine_AllDataClustering.xlsx]

## Sheet: a) LEU (soluble proteins)
Chess Square	Parse	Cluster ID	Unique Count	Total Count	Member Name	Similars Count	Composite Similarity	RMSD Hvy Atoms	RMSD All Atoms	RMSD Atom CG	ch1-1	stdev	chi-2	stdev	InOut	Sidechain SASA	stdev SASA	foutside solvent	Sum Hydro(-)	stdev Hydro(-)	Sum Hydro(+)	stdev Hydro(+)	Sum Polar(-)	stdev Polar(-)	Sum Polar(+)	stdev Polar(+)	fHydro(-)	fHydro(+)	fPolar(-)	fPolar(+)
a1	0.6	22	1	2			0.988	0.121	0.385	0.199	60.8	2	171.5	3.2		92.21	2.88	1	-17329.3	4252.58	856.42	16.18	0	0	0	0	0.952907	0.0470929
a1	0.6	22			22	2	0.99307	0.121	0.385		58.8		168.2		2	95.08			-21581.9		872.61		0		0		0.961139	0.0388612
a1	0.6	22			89	0									2	89.33			-13076.8		840.24		0		0		0.939625	0.0603751
a1	0.6	26	9	12			0.96901	0.3	0.647	0.455	53.4	18.9	95.4	25.3		5.88	11.47	0.0417	-10451.5	3722.3	6572.53	1600.56	0	0	0	0	0.613926	0.386074
a1	0.6	26			26	2	0.98231	0.306	0.537		16.4		91.9		0	0			-10615.1		7804.64		0		0		0.576289	0.423711
a1	0.6	26			27	0									0	0			-10470.1		8098.04		0		0		0.563875	0.436125
a1	0.6	26			3	2	0.94238	0.245	0.45		66.3		78.2		0	5.92			-11299		5183.69		0		0		0.685507	0.314493
a1	0.6	26			4	0									0	7.4			-12124.7		5526.9		0		0		0.686889	0.313111
a1	0.6	26			6	2	0.92641	0.299	0.77		68.7		89.3		0	0.04			-9416.3		5662.19		0		0		0.624486	0.375514
a1	0.6	26			7	0									0	0.04			-9480.46		5627.7		0		0		0.627506	0.372494
a1	0.6	26			13	1	0.96048	0.146	0.377		46.1		82.6		0	0			-4922.91		10698.9		0		0		0.315131	0.684869
a1	0.6	26			69	1	0.93199	0.687	1.379		42.6		173.1		0	6.02			-16308.8		5091.52		0		0		0.762082	0.237918
a1	0.6	26			101	1	0.91029	0.385	0.845		73.6		109.6		0	0			-13202.3		5164.83		0		0		0.718801	0.281199
a1	0.6	26			104	1	0.93634	0.225	0.405		62.9		74		0	7.84			-16498.9		7453.81		0		0		0.688811	0.311189
a1	0.6	26			118	1	0.89698	0.307	0.738		67		101.8		1	42.5			-6851.32		6310.73		0		0		0.520536	0.479464
a1	0.6	26			126	1	0.90276	0.107	0.558		48.8		85.9		0	0.83			-4227.78		6247.38		0		0		0.403601	0.596399
a1	0.6	34	16	22			0.96555	0.251	0.596	0.203	68.9	4.4	-152.9	100.8		2.62	3.31	0	-9014.23	2458.2	9493.72	1963.14	0	0	0	0	0.487046	0.512954
a1	0.6	34			34	1	0.97851	0.537	1.105		75.5		-46		0	4.25			-4901.18		8018.36		0		0		0.379362	0.620638
a1	0.6	34			14	1	0.93174	0.194	0.484		73.5		-195.2		0	0.15			-8017.84		10993.9		0		0		0.421731	0.578269
a1	0.6	34			20	1	0.93631	0.587	1.143		71.4		-34.8		0	0.11			-7357.43		10856.4		0		0		0.403947	0.596053
a1	0.6	34			32	1	0.93759	0.279	0.561		62.9		-190.4		0	9.23			-9516.49		9234.74		0		0		0.507513	0.492487
a1	0.6	34			38	1	0.9517	0.23	0.556		72.4		-202.2		0	8.11			-7512.48		7913.46		0		0		0.487003	0.512997
a1	0.6	34			46	2	0.93865	0.15	0.442		70.7		132.6		0	0			-11917.2		9805.85		0		0		0.548597	0.451403
a1	0.6	34			47	0									0	6.38			-7943.16		6389.82		0		0		0.554188	0.445812
a1	0.6	34			58	3	0.95047	0.163	0.42		70.6		-200.3		0	0			-7288.63		8559.92		0		0		0.459893	0.540107
a1	0.6	34			114	0									0	3.05			-8315.96		11177.4		0		0		0.426604	0.573396
a1	0.6	34			115	0									0	0.46			-7188.53		10245.2		0		0		0.412333	0.587667
a1	0.6	34			63	1	0.92875	0.179	0.502		60.6		-200.8		0	0.39			-13096.5		6730.94		0		0		0.660524	0.339476
a1	0.6	34			68	1	0.94823	0.341	0.719		80.2		-196.6		0	7.24			-15043.9		5755.74		0		0		0.723277	0.276723
a1	0.6	34			86	2	0.94045	0.531	1.131		70.7		-58.5		0	0.02			-10337.3		10786.6		0		0		0.489366	0.510634
a1	0.6	34			95	0									0	0			-9312.77		9193.55		0		0		0.503221	0.496779
a1	0.6	34			103	1	0.94332	0.234	0.509		68		-190.2		0	8.1			-8562.85		11266.5		0		0		0.431826	0.568174
a1	0.6	34			106	2	0.96736	0.16	0.575		65.2		-221.8		0	0.08			-11718.6		13010.9		0		0		0.473871	0.526129
a1	0.6	34			107	0									0	0.06			-11188.5		12394.5		0		0		0.474431	0.525569
a1	0.6	34			108	2	0.95755	0.176	0.569		68.6		-194.5		0	0.09			-7223.02		10598.4		0		0		0.405299	0.594701
a1	0.6	34			109	0									0	0.07			-6910.62		11162.8		0		0		0.382363	0.617637
a1	0.6	34			112	1	0.92972	0.173	0.492		66.2		-224.2		0	6.57			-6306.64		8052.57		0		0		0.439205	0.560795
a1	0.6	34			116	1	0.93131	0.139	0.486		66.3		-212.3		0	3.36			-6966.76		10085.1		0		0		0.408564	0.591436
a1	0.6	34			124	1	0.95849	0.257	0.498		63.6		-201.8		0	0			-11686.7		6629.03		0		0		0.63807	0.36193
a1	0.6	66	22	35			0.9755	0.189	0.509	0.237	58.9	8.6	82.2	27.5		1.73	4.02	0	-8243.72	3059.94	10226.2	1963.94	0	0	0	0	0.446332	0.553668
a1	0.6	66			66	1	0.97386	0.102	0.35		67.4		75.9		0	0.25			-4433.52		13422.1		0		0		0.248298	0.751702
a1	0.6	66			8	3	0.94877	0.16	0.499		55.3		77.3		0	11.22			-7014.76		7812.57		0		0		0.473097	0.526903
a1	0.6	66			9	0									0	13.73			-8381.92		7645.37		0		0		0.522978	0.477022
a1	0.6	66			11	0									0	16.12			-6652.75		7289.31		0		0		0.477171	0.522829
a1	0.6	66			10	3	0.95326	0.239	0.538		46.4		63		0	0			-8791.24		6993.4		0		0		0.556949	0.443051
a1	0.6	66			35	0									0	1.03			-7375.57		8639.1		0		0		0.460551	0.539449
a1	0.6	66			129	0									0	0			-7293.22		12518.3		0		0		0.368131	0.631869
a1	0.6	66			12	3	0.98709	0.202	0.439		53.7		92.9		0	0			-4998.74		10861.2		0		0		0.315179	0.684821
a1	0.6	66			76	0									0	0			-5867.07		13185		0		0		0.307949	0.692051
a1	0.6	66			122	0									0	0			-5310.02		12715.2		0		0		0.294589	0.705411
a1	0.6	66			17	1	0.94602	0.172	0.52		63.7		89		0	0.9			-7287.95		8333.11		0		0		0.466546	0.533454
a1	0.6	66			30	1	0.96439	0.076	0.407		63.3		76.9		0	1.36			-5329.67		8797.2		0		0		0.377272	0.622728
a1	0.6	66			33	1	0.96082	0.142	0.445		49.5		74.7		0	0.2			-6839.87		10902.3		0		0		0.385516	0.614484
a1	0.6	66			37	1	0.9464	0.23	0.549		46.1		63.3		0	0			-6815.93		8427.95		0		0		0.447126	0.552874
a1	0.6	66			55	1	0.95688	0.126	0.394		63.4		91.9		0	5.97			-9628.47		5723.7		0		0		0.627173	0.372827
a1	0.6	66			62	1	0.96062	0.096	0.445		57.9		73.6		0	0.01			-10724.4		8226.58		0		0		0.565903	0.434097
a1	0.6	66			71	4	0.97165	0.112	0.43		60.2		69.2		0	0.16			-5131.76		11215.2		0		0		0.313928	0.686072
a1	0.6	66			93	0									0	0			-8184.64		10505.2		0		0		0.43792	0.56208
a1	0.6	66			110	0									0	0.33			-6178.54		10649.1		0		0		0.367167	0.632833
a1	0.6	66			117	0									0	0.2			-6384.23		12483.6		0		0		0.338366	0.661634
a1	0.6	66			75	1	0.94741	0.093	0.412		62.7		70.6		0	0			-15577.7		10789.6		0		0		0.590796	0.409204
a1	0.6	66			79	2	0.982	0.146	0.422		68.1		72.4		0	0			-8818.32		10489		0		0		0.456735	0.543265
a1	0.6	66			80	0									0	0			-8688.27		10647.7		0		0		0.449331	0.550669
a1	0.6	66			81	2	0.95761	0.226	0.685		88.4		-15.4		0	0			-8261.63		11561.1		0		0		0.416776	0.583224
a1	0.6	66			82	0									0	0			-11426.4		9648.28		0		0		0.542186	0.457814
a1	0.6	66			84	2	0.97229	0.233	0.558		58.4		106.6		0	0			-6723.82		10964		0		0		0.380138	0.619862
a1	0.6	66			128	0									0	0			-7869		12840.8		0		0		0.379966	0.620034
a1	0.6	66			90	1	0.93666	0.403	0.808		57.7		140.3		0	0			-11006.3		9116.39		0		0		0.546959	0.453041
a1	0.6	66			92	1	0.95715	0.114	0.448		55.4		90.2		0	7.37			-9352.9		10199		0		0		0.478364	0.521636
a1	0.6	66			94	2	0.95187	0.423	0.818		55.5		135.2		0	0			-10127.6		10295.1		0		0		0.495901	0.504099
a1	0.6	66			96	0									0	0			-9462.18		10138.6		0		0		0.482745	0.517255
a1	0.6	66			102	1	0.95565	0.282	0.609		41.4		85.8		0	0.03			-9365.25		10543.2		0		0		0.470415	0.529585
a1	0.6	66			105	1	0.96495	0.145	0.458		53.9		93.8		0	0.17			-5081.58		10802.2		0		0		0.319923	0.680077
a1	0.6	66			119	1	0.95911	0.24	0.552		51.8		61.4		0	1.27			-7611.21		14384		0		0		0.346039	0.653961
a1	0.6	66			125	1	0.94263	0.205	0.502		48.5		65.7		0	0.18			-20533.9		9152.74		0		0		0.691688	0.308312
a1	0.6	67	7	8			0.75926	0.309	0.668	0.253	56.2	8.2	103.9	42.8		52.72	32.93	0.5	-11634.8	7109.89	3557.18	1093.17	0	0	0	0	0.765852	0.234148
a1	0.6	67			67	1	0.77114	0.228	0.394		65.8		74.5		1	55.74			-16356.5		2780.62		0		0		0.8547	0.1453
a1	0.6	67			5	1	0.75265	0.16	0.421		55.6		79.8		1	52.93			-10236.8		2676.1		0		0		0.792757	0.207243
a1	0.6	67			29	2	0.73317	0.209	0.432		47.3		69.4		2	90.11			-2714.83		3800.31		0		0		0.416696	0.583304
a1	0.6	67			36	0									2	88.94			-3814		3666.42		0		0		0.509864	0.490136
a1	0.6	67			31	1	0.73125	0.427	0.918		67.3		156.5		0	15.49			-20611.2		3973.13		0		0		0.838388	0.161612
a1	0.6	67			51	1	0.72404	0.488	1.086		61.7		173.2		0	25.35			-6342.28		5971.19		0		0		0.515068	0.484932
a1	0.6	67			123	1	0.74593	0.523	1.086		42.7		144.4		0	3.33			-22961.7		3482.91		0		0		0.868294	0.131706
a1	0.6	67			130	1	0.78205	0.224	0.593		51.3		65.3		2	89.88			-10041.3		2106.75		0		0		0.826577	0.173423
a1	0.6	87	8	13			0.99016	0.334	0.776	0.393	58.8	15.7	-37.8	128.9		22.45	11.03	0.1923	-12314.6	4003.82	7084.91	751.54	0	0	0	0	0.634788	0.365212
a1	0.6	87			87	1	0.99969	0.346	0.733		70.1		-32		0	23.59			-8239.84		7369.53		0		0		0.527878	0.472122
a1	0.6	87			23	1	0.91518	0.3	0.701		30.8		60.6		0	0.15			-12020.8		7293.34		0		0		0.622383	0.377617
a1	0.6	87			24	1	0.93118	0.602	1.254		81.5		-185.5		0	15.09			-6702.57		8076.51		0		0		0.453517	0.546483
a1	0.6	87			43	6	0.93807	0.149	0.503		58.8		70.8		1	31.87			-15017.8		6299.64		0		0		0.704484	0.295516
a1	0.6	87			50	0									1	32.12			-10639.5		6946.52		0		0		0.604998	0.395002
a1	0.6	87			53	0									1	31.23			-13642.5		6915.17		0		0		0.663621	0.336379
a1	0.6	87			56	0									0	27.93			-11594.2		7036.66		0		0		0.622311	0.377689
a1	0.6	87			57	0									0	27.1			-10902		6975.33		0		0		0.609824	0.390176
a1	0.6	87			131	0									0	22.84			-11517.6		7877.23		0		0		0.593848	0.406152
a1	0.6	87			45	1	0.88498	0.567	1.171		69.2		-195.7		0	8.25			-24245.7		6342.41		0		0		0.792651	0.207349
a1	0.6	87			52	1	0.89334	0.564	1.198		76.7		-197.7		1	35.14			-10752.8		5578.87		0		0		0.658402	0.341598
a1	0.6	87			54	1	0.97535	0.601	1.281		39.6		-194.2		1	30.95			-11971.3		8521.26		0		0		0.584179	0.415821
a1	0.6	87			77	1	0.88953	0.56	1.142		82.7		-209.3		0	5.64			-12842.7		6871.42		0		0		0.651446	0.348554
a1	0.6	91	11	19			0.97047	0.23	0.565	0.254	57.7	10.7	80.1	39.9		8.16	12.28	0.0263	-12081.9	2534.57	8079.26	2669.19	0	0	0	0	0.599267	0.400733
a1	0.6	91			91	1	0.98906	0.28	0.539		49.3		89		0	0			-13390.4		13922.7		0		0		0.490256	0.509744
a1	0.6	91			2	2	0.91808	0.632	1.238		47		170.3		0	21.61			-14489.8		6646.51		0		0		0.68554	0.31446
a1	0.6	91			40	0									0	15.58			-16737.7		6805.35		0		0		0.71094	0.28906
a1	0.6	91			15	1	0.93307	0.213	0.52		61.5		88.7		0	16.05			-18304.9		5917.68		0		0		0.755695	0.244305
a1	0.6	91			16	1	0.92988	0.169	0.494		65.2		70.7		0	2.21			-13924.9		7145.71		0		0		0.660869	0.339131
a1	0.6	91			18	1	0.91837	0.129	0.451		59.8		84.2		1	49.35			-11203.5		3556.35		0		0		0.759053	0.240947
a1	0.6	91			19	1	0.94145	0.256	0.519		48		74		0	0			-8252.14		10832.6		0		0		0.432395	0.567605
a1	0.6	91			39	3	0.93058	0.295	0.698		40.9		60.1		0	14.88			-13674.9		6508.58		0		0		0.67753	0.32247
a1	0.6	91			41	0									0	14.09			-11103.1		6701.33		0		0		0.623615	0.376385
a1	0.6	91			42	0									0	17.03			-12493.1		5531.13		0		0		0.693129	0.306871
a1	0.6	91			48	2	0.93619	0.139	0.412		60		73.6		0	0			-12844.3		6101.08		0		0		0.677965	0.322035
a1	0.6	91			49	0									0	0			-11948.8		6484.84		0		0		0.648207	0.351793
a1	0.6	91			59	2	0.95938	0.177	0.453		67		74.5		0	0			-9616.89		8751.8		0		0		0.523548	0.476452
a1	0.6	91			88	0									0	0			-9802.31		10251.5		0		0		0.4888	0.5112
a1	0.6	91			78	1	0.93148	0.191	0.548		59.8		72.3		0	3.84			-12098.7		5022.02		0		0		0.70667	0.29333
a1	0.6	91			97	4	0.97266	0.113	0.344		58.1		74		0	0.4			-10483.1		11762.6		0		0		0.471241	0.528759
a1	0.6	91			98	0									0	0.08			-10181.6		11087.4		0		0		0.478706	0.521294
a1	0.6	91			99	0									0	0.01			-9111.69		10548.3		0		0		0.463464	0.536536
a1	0.6	91			100	0									0	0			-9894.82		9928.44		0		0		0.499152	0.500848
a1	0.6	120	7	8			0.98571	0.243	0.605	0.331	66.3	13.8	162.6	12		17.7	15.89	0.1875	-12678.6	5121.33	6489.55	1320.52	0	0	0	0	0.661441	0.338559
a1	0.6	120			120	1	0.99977	0.123	0.303		76.8		153.4		0	12.6			-15426.5		7468.88		0		0		0.673782	0.326218
a1	0.6	120			25	1	0.90888	0.209	0.566		62.3		154.3		0	4.92			-23483.7		6342.85		0		0		0.787342	0.212658
a1	0.6	120			60	1	0.91171	0.4	0.846		52.8		149.9		1	37.08			-12927.6		3964.5		0		0		0.765304	0.234696
a1	0.6	120			64	2	0.89511	0.132	0.532		70.8		175.2		0	5.03			-8678.22		7324.1		0		0		0.54231	0.45769
a1	0.6	120			65	0									0	4.78			-7172.08		7317.3		0		0		0.494989	0.505011
a1	0.6	120			72	1	0.92731	0.243	0.651		73.4		175.6		0	1.61			-11433.8		8361.68		0		0		0.577597	0.422403
a1	0.6	120			83	1	0.90971	0.458	0.943		38.3		171.9		1	32.22			-15211.6		5495.88		0		0		0.734594	0.265406
a1	0.6	120			111	1	0.89052	0.249	0.717		84.5		146.1		1	43.37			-7095.48		5641.18		0		0		0.557091	0.442909
a1	0.6	127	9	12			0.96791	0.401	0.847	0.291	66.5	12.6	159.7	109.4		5.11	8.07	0	-10253.1	6213.71	8657.54	2487.14	0	0	0	0	0.542188	0.457812
a1	0.6	127			127	1	0.9717	0.472	1.008		44		143.6		0	0.29			-11956.7		6848.63		0		0		0.635814	0.364186
a1	0.6	127			1	1	0.90105	0.487	0.963		58.2		86.6		0	12.71			-6444.48		12618		0		0		0.338071	0.661929
a1	0.6	127			21	1	0.97267	0.393	0.812		79.7		303.4		0	0			-17033.2		9857.38		0		0		0.633426	0.366574
a1	0.6	127			28	1	0.97308	0.33	0.724		77.7		305.4		0	1.62			-12065.5		6752.01		0		0		0.641186	0.358814
a1	0.6	127			44	1	0.9199	0.529	1.041		92.2		169.9		0	20.95			-19779.5		4723.58		0		0		0.807225	0.192775
a1	0.6	127			61	4	0.90386	0.308	0.777		70.2		310.8		0	0.14			-3409.97		10854		0		0		0.239063	0.760937
a1	0.6	127			70	0									0	0			-4951.72		11163.4		0		0		0.307272	0.692728
a1	0.6	127			73	0									0	0.01			-3887.02		10931.7		0		0		0.262305	0.737695
a1	0.6	127			74	0									0	0			-3975.22		10698.2		0		0		0.270912	0.729088
a1	0.6	127			85	1	0.94094	0.393	0.863		74		166.2		0	3.76			-22218.5		6631.46		0		0		0.77014	0.22986
a1	0.6	127			113	1	0.90718	0.432	0.887		63.3		161.2		0	0			-7480.01		6553		0		0		0.53303	0.46697
a1	0.6	127			121	1	0.91339	0.438	0.888		53.3		156.7		0	21.87			-9835.78		6259.14		0		0		0.611111	0.388889
a1	0.18	1	2	2			0.97176	0.422	0.783	0.561	-143.6	21.5	100.4	70.7		9.43	4.28	0	-13956.5	628.33	6875.54	837.09	0	0	0	0	0.669954	0.330046
a1	0.18	1			1	1	0.96536	0.422	0.783		-122.1		171.1		0	5.15			-14584.9		6038.44		0		0		0.707203	0.292797
a1	0.18	1			4	1	0.97815	0.422	0.783		-165.1		29.8		0	13.71			-13328.2		7712.63		0		0		0.633444	0.366556
a1	0.18	2	2	2			0.9975	0.368	0.787	0.051	-137.4	1.3	244.5	67.2		117.28	22.8	1	-17696	13140.8	969.04	582.86	0	0	0	0	0.948083	0.0519174
a1	0.18	2			2	1	0.9987	0.368	0.787		-138.7		177.3		2	140.08			-4555.17		386.17		0		0		0.921849	0.0781509
a1	0.18	2			6	1	0.99629	0.368	0.787		-136.1		311.6		2	94.48			-30836.8		1551.9		0		0		0.952085	0.0479149
a1	0.18	7	4	4			0.98562	0.301	0.674	0.392	182.7	11.2	100	39.2		12.81	12.84	0.125	-11753	4616.59	7357.34	1581.22	0	0	0	0	0.615007	0.384993
a1	0.18	7			7	1	0.99489	0.063	0.133		164.7		82.6		0	0			-7841.04		9531.65		0		0		0.451343	0.548657
a1	0.18	7			3	1	0.93834	0.262	0.652		185.9		85.7		0	4.34			-11915.4		7523.46		0		0		0.612968	0.387032
a1	0.18	7			5	1	0.88606	0.54	1.21		184.9		166.5		1	33.39			-8019.99		5067.52		0		0		0.612797	0.387203
a1	0.18	7			8	1	0.94515	0.341	0.699		195.3		65.1		0	13.51			-19235.4		7306.74		0		0		0.724712	0.275288
a1	0.3	2	1	1			1	0	0	0	-68.3	0	178.6	0		137.13	0	1	-4691.3	0	944.46	0	0	0	0	0	0.832417	0.167583
a1	0.3	2			2	1	1	0	0		-68.3		178.6		2	137.13			-4691.3		944.46		0		0		0.832417	0.167583
a1	0.3	5	4	4			0.99457	0.345	0.718	0.252	-77	3.4	-83.3	56.3		17.64	10.59	0	-14252.4	7310.76	6114.62	2495.49	0	0	0	0	0.699778	0.300222
a1	0.3	5			5	1	0.99457	0	0		-81.3		-55.2		0	0.75			-7257.2		7055.38		0		0		0.50705	0.49295
a1	0.3	5			1	1	0.99571	0.792	1.468		-78		-180.7		0	26.47			-24088.8		2483.49		0		0		0.906538	0.0934615
a1	0.3	5			3	1	0.99459	0.13	0.489		-76.9		-48.4		0	16.51			-7172.08		5559.7		0		0		0.563321	0.436679
a1	0.3	5			4	1	0.99428	0.458	0.913		-71.8		-49		0	26.82			-18491.5		9359.89		0		0		0.663935	0.336065
a2	0.6	1	1	1			1	0	0	0	47	0	156.5	0		85.41	0	1	-23083.3	0	2269.3	0	0	0	0	0	0.910491	0.0895094
a2	0.6	1			1	1	1	0	0		47		156.5		2	85.41			-23083.3		2269.3		0		0		0.910491	0.0895094
a2	0.18	1	3	3			0.93105	0.135	0.326	0.149	-150.1	2.2	79.2	6.4		25.53	26.69	0.1667	-17347.3	3405.41	5066.74	3258.12	0	0	0	0	0.773948	0.226052
a2	0.18	1			1	1	0.97651	0.136	0.35		-148.4		83.3		0	1.85			-17797.9		9311.72		0		0		0.656517	0.343483
a2	0.18	1			2	1	0.93829	0.16	0.38		-153.2		70.1		0	11.92			-12969.6		4496.07		0		0		0.742577	0.257423
a2	0.18	1			3	1	0.87834	0.111	0.247		-148.7		84.1		1	62.82			-21274.5		1392.44		0		0		0.93857	0.0614304
a2	0.3	1	1	1			1	0	0	0	-78.7	0	112.8	0		7.04	0	0	-12766.4	0	7023.61	0	0	0	0	0	0.645094	0.354906
a2	0.3	1			1	1	1	0	0		-78.7		112.8		0	7.04			-12766.4		7023.61		0		0		0.645094	0.354906
a3	0.18	1	2	3			0.94003	0.25	0.512	0.261	-163.6	12.3	62.3	3.8		59.61	0.95	0.5	-22162.8	10580	3141.52	2271.91	0	0	0	0	0.87585	0.12415
a3	0.18	1			1	2	0.92751	0.197	0.399		-172.9		62.8		1	60.66			-35401.4		1567.8		0		0		0.957592	0.0424083
a3	0.18	1			2	0									1	59.8			-21581.7		1502.49		0		0		0.934912	0.0650875
a3	0.18	1			3	1	0.96478	0.366	0.758		-146.2		66.6		1	58.36			-9505.26		6354.26		0		0		0.599341	0.400659
a4	0.18	1	4	4			0.9482	0.44	0.839	0.418	-173.2	13.6	121.2	54.1		9.07	9.94	0	-7731.78	684.62	7458.75	1823.32	0	0	0	0	0.508987	0.491013
a4	0.18	1			1	1	0.94243	0.401	0.81		-164.4		62.7		0	0.17			-7124.43		7125.95		0		0		0.499947	0.500053
a4	0.18	1			2	1	0.95557	0.477	0.891		-157.2		71.6		0	4.09			-7143.88		10245.4		0		0		0.41082	0.58918
a4	0.18	1			3	1	0.95549	0.504	0.907		-192.6		177.7		0	6.15			-8801.63		7329.77		0		0		0.545621	0.454379
a4	0.18	1			4	1	0.93932	0.379	0.747		-178.8		172.6		0	25.89			-7857.16		5133.88		0		0		0.604814	0.395186
a4	0.3	1	1	1			1	0	0	0	-100.5	0	114.5	0		118.75	0	1	-7550.01	0	984.41	0	0	0	0	0	0.884654	0.115346
a4	0.3	1			1	1	1	0	0		-100.5		114.5		2	118.75			-7550.01		984.41		0		0		0.884654	0.115346
a5	0.6	1	3	3			0.92173	0.491	0.932	0.732	63.9	37.8	84.1	13.9		46.08	43.84	0.5	-15282.7	7904.09	2789.03	1386.45	0	0	0	0	0.845669	0.154331
a5	0.6	1			1	1	0.93445	0.649	1.169		11.7		67.6		0	1.69			-10070.3		4001.88		0		0		0.715618	0.284382
a5	0.6	1			2	1	0.92047	0.378	0.775		80.7		83.1		1	30.8			-9325.23		3516.81		0		0		0.726149	0.273851
a5	0.6	1			3	1	0.91027	0.445	0.851		99.4		101.6		2	105.76			-26452.5		848.39		0		0		0.968924	0.0310756
a5	0.18	1	1	1			1	0	0	0	-132.4	0	179.6	0		9.92	0	0	-6835.42	0	7817.53	0	0	0	0	0	0.466488	0.533512
a5	0.18	1			1	1	1	0	0		-132.4		179.6		0	9.92			-6835.42		7817.53		0		0		0.466488	0.533512
a5	0.18	2	2	2			0.99669	0.329	0.568	0.596	-156.5	21.9	164.8	10.8		49.84	15.58	0.5	-5915.62	355.41	2751.78	1383.91	0	0	0	0	0.682514	0.317486
a5	0.18	2			2	1	0.9959	0.329	0.568		-178.4		175.6		1	34.26			-5560.21		4135.68		0		0		0.573461	0.426539
a5	0.18	2			3	1	0.99749	0.329	0.568		-134.6		154.1		1	65.42			-6271.02		1367.87		0		0		0.820933	0.179067
a5	0.18	7	4	5			0.99433	0.285	0.678	0.339	-177.2	17.7	158.4	8.3		9.24	5.22	0	-9097.8	3426.95	7578.2	1113.47	0	0	0	0	0.545562	0.454438
a5	0.18	7			7	1	0.99433	0.085	0.322		-170.8		161.1		0	1.03			-11282.9		9616.49		0		0		0.539868	0.460132
a5	0.18	7			4	2	0.99524	0.09	0.529		-178.9		160.1		0	14.96			-5379.22		6680.98		0		0		0.446031	0.553969
a5	0.18	7			5	0									0	14.79			-5332.29		6697.63		0		0		0.443252	0.556748
a5	0.18	7			6	1	0.99485	0.627	1.09		-206.4		142.6		0	8.34			-9308.12		7911.67		0		0		0.540548	0.459452
a5	0.18	7			8	1	0.99386	0.537	1.128		-151.2		167		0	7.09			-14186.4		6984.21		0		0		0.670099	0.329901
a5	0.3	1	4	4			0.97746	0.447	0.934	0.344	-83.8	13.1	228.9	80.8		37.32	24.05	0.25	-10881.1	887.18	3530.51	1211.78	0	0	0	0	0.755024	0.244976
a5	0.3	1			1	1	0.99536	0.124	0.249		-76.6		166.9		0	23.4			-12198.8		3666.96		0		0		0.768876	0.231124
a5	0.3	1			3	1	0.87443	0.426	0.977		-104.9		131.3		0	28.8			-11022		5192.83		0		0		0.679749	0.320251
a5	0.3	1			5	1	0.8882	0.645	1.278		-83.6		312.5		0	18.58			-10557.1		3489.58		0		0		0.751573	0.248427
a5	0.3	1			6	1	0.89099	0.591	1.232		-70.1		304.8		2	78.51			-9746.57		1772.65		0		0		0.846114	0.153886
a5	0.3	2	2	2			0.95087	0.228	0.401	0.318	-74.1	3.5	-51.5	6.3		64.1	33.04	0.75	-9990.31	1247.06	4190.79	1133.39	0	0	0	0	0.704481	0.295519
a5	0.3	2			2	1	0.93816	0.228	0.401		-70.6		-57.8		2	97.14			-8743.25		3057.4		0		0		0.740913	0.259087
a5	0.3	2			4	1	0.96357	0.228	0.401		-77.7		-45.1		1	31.06			-11237.4		5324.18		0		0		0.678522	0.321478
a6	0.18	1	4	4			0.9153	0.43	0.803	0.397	-175.6	9.7	120.8	53.2		52.38	51.67	0.5	-12676.2	6942.36	4619.03	3477.4	0	0	0	0	0.732931	0.267069
a6	0.18	1			1	1	0.89958	0.369	0.794		-166.9		74.8		2	97.48			-6699.91		1574.76		0		0		0.809689	0.190311
a6	0.18	1			2	1	0.94485	0.369	0.757		-173.1		61.1		0	1.59			-7002.4		7737.01		0		0		0.47508	0.52492
a6	0.18	1			3	1	0.96357	0.479	0.815		-170.3		178.5		0	0.23			-13162.2		8414.75		0		0		0.610012	0.389988
a6	0.18	1			4	1	0.85318	0.501	0.844		-191.9		168.9		2	110.23			-23840.5		749.61		0		0		0.969516	0.0304842
a6	0.3	1	2	2			0.95226	0.507	0.766	0.811	-74.2	7.8	176	0.9		32.61	32.61	0.25	-8386.91	68.29	6195.33	2296.24	0	0	0	0	0.575146	0.424854
a6	0.3	1			1	1	0.93238	0.507	0.766		-81.9		176.9		1	65.22			-8455.19		3899.09		0		0		0.684394	0.315606
a6	0.3	1			2	1	0.97214	0.507	0.766		-66.4		175		0	0			-8318.62		8491.57		0		0		0.494856	0.505144
a7	0.6	1	1	1			1	0	0	0	42.3	0	108.8	0		36.96	0	0.5	-13944.7	0	4828.31	0	0	0	0	0	0.742806	0.257194
a7	0.6	1			1	1	1	0	0		42.3		108.8		1	36.96			-13944.7		4828.31		0		0		0.742806	0.257194
a7	0.18	5	2	2			0.94074	0.285	0.591	0.37	190.5	13.4	10.7	61		127.9	10.86	1	-7571.21	4197.94	1004.21	184.5	0	0	0	0	0.882897	0.117103
a7	0.18	5			5	1	0.9402	0.285	0.591		177.1		71.7		2	117.04			-3373.27		1188.72		0		0		0.73943	0.26057
a7	0.18	5			7	1	0.94128	0.285	0.591		203.9		-50.3		2	138.76			-11769.1		819.71		0		0		0.934886	0.0651139
a7	0.18	11	5	5			0.99371	0.308	0.693	0.32	-178.2	11.8	157.2	39.8		12.49	10.73	0	-10865.4	5323.72	6285.5	2261.76	0	0	0	0	0.633517	0.366483
a7	0.18	11			11	1	0.99985	0.028	0.049		-175.1		179.3		0	11.76			-19955.7		6719.38		0		0		0.748103	0.251897
a7	0.18	11			8	1	0.91004	0.384	0.665		-176.7		177.6		0	0			-7894.4		8744.39		0		0		0.474458	0.525542
a7	0.18	11			18	1	0.87992	0.186	0.743		-160.2		177.6		0	24.31			-12533.6		3406.28		0		0		0.786305	0.213695
a7	0.18	11			22	1	0.88179	0.202	0.548		-182.1		173.8		0	1.4			-4043.94		3927.81		0		0		0.507284	0.492716
a7	0.18	11			27	1	0.90194	0.743	1.462		-196.9		77.7		0	24.98			-9899.16		8629.62		0		0		0.534259	0.465741
a7	0.18	12	3	4			0.97825	0.344	0.721	0.31	-176.1	9.3	83.7	35.5		10.65	9.71	0	-15366.8	3391.88	7714.91	1040.25	0	0	0	0	0.665756	0.334244
a7	0.18	12			12	1	0.98724	0.34	0.665		-168.2		60.6		0	26.74			-13785		7584.6		0		0		0.645075	0.354925
a7	0.18	12			16	2	0.9661	0.284	0.636		-180		69.7		0	5.99			-12506.5		8801.79		0		0		0.586931	0.413069
a7	0.18	12			17	0									0	0.97			-21156.4		8392.62		0		0		0.715976	0.284024
a7	0.18	12			25	1	0.96024	0.308	0.715		-166.6		59.8		0	8.88			-14019.1		6080.63		0		0		0.697477	0.302523
a7	0.18	23	4	4			0.99028	0.424	0.902	0.401	-174.5	13.9	180.9	85.9		6.35	7.23	0	-10077.7	3647.57	8561.47	1149.54	0	0	0	0	0.540673	0.459327
a7	0.18	23			23	1	0.99723	0.076	0.159		-165.3		172.7		0	0			-6850.15		9887.06		0		0		0.409277	0.590723
a7	0.18	23			10	1	0.94769	0.6	1.27		-156.5		311.4		0	0			-9568.9		9374.86		0		0		0.505121	0.494879
a7	0.18	23			15	1	0.91508	0.596	1.247		-188		70.1		0	17.58			-7729.01		6953.73		0		0		0.526401	0.473599
a7	0.18	23			29	1	0.90656	0.424	0.93		-188.2		169.5		0	7.83			-16162.6		8030.25		0		0		0.668074	0.331926
a7	0.18	24	9	9			0.97278	0.468	0.929	0.332	-174.4	9.4	124.1	49.9		5.45	5.61	0	-11624.2	4436.36	7228.53	2109.79	0	0	0	0	0.616579	0.383421
a7	0.18	24			24	1	0.98681	0.205	0.384		-175.4		62.1		0	0.22			-16632.9		6094.86		0		0		0.731832	0.268168
a7	0.18	24			2	1	0.91318	0.676	1.164		-168		172.9		0	0			-9614.17		5737.64		0		0		0.626256	0.373744
a7	0.18	24			6	1	0.8909	0.248	0.781		-174.2		77.7		0	1.85			-10165.6		5799.73		0		0		0.63673	0.36327
a7	0.18	24			9	1	0.89021	0.683	1.281		-154.2		169.9		0	11.43			-8440.63		6125.44		0		0		0.579472	0.420528
a7	0.18	24			13	1	0.94272	0.519	1.079		-175		169.4		0	13.67			-19500.5		5845.08		0		0		0.769385	0.230615
a7	0.18	24			14	1	0.91533	0.516	1.069		-175.5		162.6		0	13.96			-16845.5		5314.21		0		0		0.760186	0.239814
a7	0.18	24			19	1	0.90977	0.436	0.805		-179.1		66.3		0	1.7			-6667.77		8882.47		0		0		0.428789	0.571211
a7	0.18	24			21	1	0.95093	0.501	1.003		-176.4		167.9		0	0.59			-8993.6		11592.7		0		0		0.436873	0.563127
a7	0.18	24			28	1	0.92401	0.424	0.795		-192.1		68.3		0	5.65			-7756.92		9664.66		0		0		0.445248	0.554752
a7	0.18	26	5	5			0.98534	0.587	1.121	0.662	205.7	17.8	113.2	52.6		40.16	22.5	0.3	-6830.07	1890.88	3954.85	1955.28	0	0	0	0	0.633298	0.366702
a7	0.18	26			26	1	0.9951	0.04	0.081		178.4		179.6		1	65.37			-6232.96		2008.51		0		0		0.756292	0.243708
a7	0.18	26			1	1	0.85164	0.943	1.764		232.8		82.4		0	12.84			-4968.11		6039.83		0		0		0.451321	0.548679
a7	0.18	26			3	1	0.85193	0.73	1.418		210.9		61.8		1	40.72			-10355.8		2608.48		0		0		0.798795	0.201205
a7	0.18	26			4	1	0.89654	0.374	0.754		197.7		174.6		1	64.89			-7022.57		2504.66		0		0		0.737105	0.262895
a7	0.18	26			20	1	0.86517	0.849	1.59		208.6		67.6		0	16.96			-5570.86		6612.76		0		0		0.457242	0.542758
a7	0.3	1	4	4			0.91186	0.41	0.822	0.407	-77.3	20.7	-121.5	75.5		30.73	47.58	0.25	-8956.49	4124.94	6961.35	3834.39	0	0	0	0	0.56267	0.43733
a7	0.3	1			1	1	0.91807	0.411	0.812		-96.3		-53		0	9.09			-6665.55		6854.31		0		0		0.493019	0.506981
a7	0.3	1			2	1	0.94471	0.408	0.843		-46.1		-202.2		0	0.12			-8507.19		9760.92		0		0		0.465685	0.534315
a7	0.3	1			3	1	0.96648	0.389	0.764		-95.7		-39.5		0	0.78			-15751.4		10480.1		0		0		0.600477	0.399523
a7	0.3	1			4	1	0.81818	0.433	0.868		-70.9		-191.3		2	112.91			-4901.85		750.08		0		0		0.867288	0.132712
a8	0.6	5	7	11			0.97476	0.156	0.487	0.181	61.7	6.3	91.4	27.2		2.43	5.22	0	-6816.11	2330.16	8313.51	2589.52	0	0	0	0	0.450514	0.549486
a8	0.6	5			5	3	0.9843	0.076	0.303		61.5		83.1		0	1.31			-7601.44		7432.6		0		0		0.505615	0.494385
a8	0.6	5			6	0									0	0.88			-5422.57		7295.65		0		0		0.426362	0.573638
a8	0.6	5			7	0									0	1.06			-6636.12		7409.78		0		0		0.47246	0.52754
a8	0.6	5			8	1	0.94039	0.188	0.493		73.7		75.7		0	1.13			-7426.04		8155.17		0		0		0.476602	0.523398
a8	0.6	5			9	2	0.97594	0.105	0.337		58.3		82.8		0	0			-4734.48		13671.7		0		0		0.257222	0.742778
a8	0.6	5			12	0									0	0			-4777.11		13653		0		0		0.259201	0.740799
a8	0.6	5			18	1	0.94725	0.103	0.363		55.7		80.8		0	1.92			-9843.89		7136.15		0		0		0.579733	0.420267
a8	0.6	5			22	1	0.924	0.668	1.336		49.3		177		0	18.84			-12291.8		7031.07		0		0		0.636128	0.363872
a8	0.6	5			27	2	0.90552	0.102	0.451		67.4		83.5		0	0.3			-4709.77		6050.39		0		0		0.437704	0.562296
a8	0.6	5			28	0									0	0.31			-4652.71		6034.34		0		0		0.43536	0.56464
a8	0.6	5			34	1	0.93619	0.113	0.474		62		85.7		0	0.99			-6881.25		7578.67		0		0		0.475884	0.524116
a8	0.6	10	4	5			0.99948	0.362	0.758	0.565	56.6	26.4	68.9	67.6		19.45	35.16	0.2	-10930	6535.61	6046.37	1805.93	0	0	0	0	0.643835	0.356165
a8	0.6	10			10	1	1	0.19	0.424		33		64.8		0	2.78			-22848.3		5466.32		0		0		0.806944	0.193056
a8	0.6	10			3	2	0.91447	0.316	0.788		42.4		89.8		0	0			-10464.6		8411.11		0		0		0.554395	0.445605
a8	0.6	10			4	0									0	0			-7885.43		7809.28		0		0		0.502426	0.497574
a8	0.6	10			19	1	0.85576	0.215	0.587		60		66.7		2	89.69			-3072.85		3573.35		0		0		0.462347	0.537653
a8	0.6	10			33	1	0.87227	0.9	1.57		41.1		167.1		0	4.8			-10378.7		4971.8		0		0		0.676114	0.323886
a8	0.6	25	6	6			0.96814	0.288	0.667	0.332	57.1	9.8	127.8	31		30.28	13.51	0.3333	-14166.1	4896.92	7114.17	2603.73	0	0	0	0	0.665691	0.334309
a8	0.6	25			25	1	0.98043	0.165	0.463		58.4		102.2		1	33.62			-15345.2		10626.2		0		0		0.590849	0.409151
a8	0.6	25			11	1	0.97059	0.219	0.476		70.8		98		0	9.11			-20515.1		6916.42		0		0		0.747866	0.252134
a8	0.6	25			13	1	0.91629	0.28	0.725		67.4		167.2		0	23.45			-19222.2		4404.83		0		0		0.813568	0.186432
a8	0.6	25			20	1	0.87668	0.355	0.788		55		161.2		1	31.49			-7514.3		4301.44		0		0		0.635957	0.364043
a8	0.6	25			24	1	0.96158	0.213	0.497		46.1		145.6		1	29.51			-8482.25		10521.7		0		0		0.446341	0.553659
a8	0.6	25			35	1	0.89519	0.498	1.055		45		92.6		1	54.51			-13917.3		5914.41		0		0		0.70177	0.29823
a8	0.6	29	3	4			0.992	0.117	0.408	0.169	83.2	9.1	159.5	9.2		17.27	7	0	-19223.1	6344.15	5057.16	590.7	0	0	0	0	0.791717	0.208283
a8	0.6	29			29	1	0.9914	0.064	0.209		88		157		0	22.69			-12418.7		4658.88		0		0		0.727193	0.272807
a8	0.6	29			30	2	0.9949	0.072	0.448		87		165.7		0	21.58			-21630.5		4713.85		0		0		0.821068	0.178932
a8	0.6	29			31	0									0	19.5			-28465.4		4778.25		0		0		0.856266	0.143734
a8	0.6	29			36	1	0.89104	0.272	0.757		67.5		145.6		0	5.32			-14377.8		6077.67		0		0		0.702883	0.297117
a8	0.6	32	7	8			0.99251	0.328	0.763	0.529	60.8	21.8	148.9	28.2		2.32	2.86	0	-10065.8	4334.28	9434.67	1810.2	0	0	0	0	0.516181	0.483819
a8	0.6	32			32	1	0.99976	0.211	0.407		78.1		174		0	7.69			-8666.93		11218.6		0		0		0.435841	0.564159
a8	0.6	32			1	1	0.91669	0.349	0.913		57.6		147.4		0	5.23			-5303.37		8157.51		0		0		0.393984	0.606016
a8	0.6	32			2	1	0.94604	0.371	0.9		92.3		163.9		0	4.58			-11522.4		7391.48		0		0		0.609204	0.390796
a8	0.6	32			14	2	0.91185	0.244	0.594		30.3		167.2		0	0			-8785.81		11589.7		0		0		0.431195	0.568805
a8	0.6	32			15	0									0	0			-8435.04		11904.8		0		0		0.414706	0.585294
a8	0.6	32			16	1	0.92545	0.187	0.692		83.8		167.1		0	1.03			-20736.5		7084.1		0		0		0.745365	0.254635
a8	0.6	32			17	1	0.93221	0.447	0.936		63.1		113.3		0	0			-7947.3		9650.23		0		0		0.451615	0.548385
a8	0.6	32			21	1	0.89666	0.566	1.199		50.5		91.7		0	0.01			-9128.64		8481		0		0		0.518389	0.481611
a8	0.6	37	3	3			0.99572	0.344	0.702	0.375	63.6	16.2	146.4	27.4		81.54	3.96	1	-12555.7	3187.28	2788.17	1096.42	0	0	0	0	0.818288	0.181712
a8	0.6	37			37	1	0.99999	0.015	0.029		56.5		107.6		2	82.65			-14096.7		3583.72		0		0		0.797305	0.202695
a8	0.6	37			23	1	0.86155	0.439	0.904		48.2		165.7		2	85.74			-15453.6		1237.78		0		0		0.925843	0.0741567
a8	0.6	37			26	1	0.85621	0.578	1.174		86		165.9		2	76.24			-8116.83		3543.01		0		0		0.696136	0.303864
a8	0.18	42	14	16			0.97292	0.504	0.994	0.537	-147.4	18.3	131.8	84.9		11.63	15.57	0.0312	-11470.4	6383.54	7626.06	2606.3	0	0	0	0	0.600656	0.399344
a8	0.18	42			42	1	0.98811	0.457	0.806		-135.4		166.2		0	21.11			-6319.91		6778.68		0		0		0.482488	0.517512
a8	0.18	42			4	1	0.88778	0.488	1.023		-126.7		17.9		0	0			-12689.4		6254.39		0		0		0.669845	0.330155
a8	0.18	42			6	1	0.89136	0.503	0.862		-143.3		158.2		0	18.62			-17182.8		5586.46		0		0		0.754649	0.245351
a8	0.18	42			48	1	0.88459	0.508	1.092		-165.1		65.2		0	13.55			-10571.1		7495.85		0		0		0.585108	0.414892
a8	0.18	42			118	1	0.86089	0.593	1.11		-138.6		67.3		0	0.03			-11266		5248.42		0		0		0.682191	0.317809
a8	0.18	42			119	1	0.94858	0.555	1.067		-137.3		51.2		0	1.27			-32591		12568.3		0		0		0.721689	0.278311
a8	0.18	42			140	1	0.90908	0.613	1.14		-151.4		83.9		0	0			-5606.39		11941.8		0		0		0.319486	0.680514
a8	0.18	42			157	1	0.86485	0.651	1.236		-181.4		63.9		0	8.79			-5687.69		8039.63		0		0		0.414334	0.585666
a8	0.18	42			176	1	0.90176	0.323	0.819		-139.8		176.3		0	0.42			-8888.52		8359.06		0		0		0.515349	0.484651
a8	0.18	42			198	1	0.87967	0.808	1.423		-194.6		131.2		1	62.39			-5091.33		4708.92		0		0		0.51951	0.48049
a8	0.18	42			212	1	0.91282	0.418	0.987		-143.5		71.3		0	2.88			-12325.1		10551.2		0		0		0.53877	0.46123
a8	0.18	42			227	1	0.91361	0.406	0.844		-152.6		151.2		0	17.55			-9868.04		6988.76		0		0		0.585404	0.414596
a8	0.18	42			242	2	0.91325	0.342	0.646		-146.6		130.2		0	0			-8761.1		9761.92		0		0		0.472984	0.527016
a8	0.18	42			243	0									0	0			-8901.38		9709.14		0		0		0.478298	0.521702
a8	0.18	42			247	2	0.88154	0.531	1.136		-123.8		314.2		0	20.61			-13502		4039.24		0		0		0.76973	0.23027
a8	0.18	42			248	0									0	18.79			-14275.1		3985.07		0		0		0.781762	0.218238
a8	0.18	52	14	15			0.94581	0.407	0.878	0.365	-175.9	14.8	118.9	54.4		56.08	27.97	0.5667	-14394.2	8235.79	3648.33	2506.34	0	0	0	0	0.797792	0.202208
a8	0.18	52			52	1	0.98505	0.158	0.35		-170.6		169.4		1	61.39			-14600		2129.26		0		0		0.872722	0.127278
a8	0.18	52			19	1	0.86864	0.708	1.236		-143.8		92.8		2	108.4			-10716.2		1290.22		0		0		0.892539	0.107461
a8	0.18	52			25	1	0.85489	0.577	1.224		-185		66.8		1	44.83			-17171.2		1919.74		0		0		0.899442	0.100558
a8	0.18	52			29	1	0.87915	0.6	1.248		-189		70.1		2	98.68			-13482.3		1745.78		0		0		0.885358	0.114642
a8	0.18	52			35	1	0.89325	0.544	0.965		-187.8		172.6		1	43.27			-11576.4		2619.9		0		0		0.815452	0.184548
a8	0.18	52			41	1	0.90386	0.183	0.629		-185.3		154		1	48.05			-17763.7		2334.93		0		0		0.883827	0.116173
a8	0.18	52			102	1	0.84189	0.584	1.23		-184.1		58.3		1	63.01			-39925		2489.17		0		0		0.941313	0.0586873
a8	0.18	52			110	1	0.86372	0.324	0.773		-202.8		172		0	9.88			-10573.4		8746.88		0		0		0.54727	0.45273
a8	0.18	52			153	1	0.86816	0.555	1.183		-156.2		18.4		1	41.2			-14787.8		3119.86		0		0		0.825781	0.174219
a8	0.18	52			154	1	0.8594	0.576	1.168		-171.8		66.1		1	41.88			-15001		2990.13		0		0		0.833799	0.166201
a8	0.18	52			165	1	0.88266	0.138	0.547		-176.6		164.8		2	86.32			-22500.4		3072.03		0		0		0.879869	0.120131
a8	0.18	52			245	2	0.86777	0.112	0.477		-180.2		173.5		1	50.84			-4496.04		8382.78		0		0		0.349103	0.650897
a8	0.18	52			246	0									1	49.91			-5068.62		8568.39		0		0		0.371681	0.628319
a8	0.18	52			251	1	0.87365	0.586	1.185		-174.6		68.7		2	85.71			-7920.69		2663.43		0		0		0.748356	0.251644
a8	0.18	52			253	1	0.85038	0.354	0.675		-152.8		165.2		0	7.77			-10329.9		2652.39		0		0		0.795692	0.204308
a8	0.18	70	21	28			0.93956	0.351	0.742	0.378	180.7	16.3	86.5	54.6		20.25	17.72	0.1071	-11778.4	6377.75	5894.75	1475.52	0	0	0	0	0.666457	0.333543
a8	0.18	70			70	1	0.9236	0.213	0.506		178.8		62.5		1	46.6			-5081.42		4335.66		0		0		0.539596	0.460404
a8	0.18	70			14	1	0.90433	0.645	1.219		191		167.2		1	65.44			-5606.73		2532.98		0		0		0.688812	0.311188
a8	0.18	70			17	1	0.92257	0.23	0.553		163.6		61.3		0	21.14			-7198.87		4512.47		0		0		0.614692	0.385308
a8	0.18	70			30	2	0.89898	0.28	0.584		186.4		74.7		0	0			-15780.5		5688.32		0		0		0.735043	0.264957
a8	0.18	70			33	0									0	0			-15489.2		5970.32		0		0		0.721786	0.278214
a8	0.18	70			34	1	0.8815	0.421	0.768		189.8		74.4		1	49.14			-5866.23		3021.61		0		0		0.660029	0.339971
a8	0.18	70			56	1	0.92463	0.325	0.641		189.6		64.1		0	8.66			-13430.1		6210.48		0		0		0.683793	0.316207
a8	0.18	70			60	1	0.89704	0.459	1.023		191.8		158.4		0	0			-10301.4		6396.91		0		0		0.616913	0.383087
a8	0.18	70			73	1	0.89572	0.195	0.475		179.2		65.6		0	26.72			-37767		6850.12		0		0		0.846469	0.153531
a8	0.18	70			97	1	0.86369	0.748	1.375		142.7		-59.3		0	2.64			-7071.2		8880.08		0		0		0.4433	0.5567
a8	0.18	70			107	2	0.89516	0.538	1.047		166.2		164.9		0	0.23			-16096.6		7315.53		0		0		0.687533	0.312467
a8	0.18	70			204	0									0	0.08			-16136.8		7793.42		0		0		0.674327	0.325673
a8	0.18	70			109	1	0.87297	0.381	0.85		197.2		124.4		1	39.88			-7661.53		5269.23		0		0		0.592504	0.407496
a8	0.18	70			111	1	0.94187	0.377	0.82		227.8		-25.9		1	47.5			-11736		5478.51		0		0		0.681751	0.318249
a8	0.18	70			124	5	0.96962	0.176	0.568		170.1		82		0	16.14			-13186.5		5864.07		0		0		0.692185	0.307815
a8	0.18	70			125	0									0	18.29			-16744.2		5153.11		0		0		0.764669	0.235331
a8	0.18	70			126	0									0	11.37			-17293.6		6109.28		0		0		0.738952	0.261048
a8	0.18	70			130	0									0	19.18			-12310.5		6353.81		0		0		0.659574	0.340426
a8	0.18	70			131	0									0	12.69			-17444.8		6112.17		0		0		0.740536	0.259464
a8	0.18	70			127	2	0.95877	0.241	0.619		163.7		63.1		0	16.65			-8505.95		7338.29		0		0		0.536848	0.463152
a8	0.18	70			128	0									0	14.7			-8601.76		6522.27		0		0		0.568748	0.431252
a8	0.18	70			129	1	0.95677	0.591	1.183		194.9		173.4		0	27.97			-12911.1		5266.46		0		0		0.710277	0.289723
a8	0.18	70			180	1	0.90348	0.169	0.463		177.9		63.1		0	28.29			-7037.24		5138.74		0		0		0.577961	0.422039
a8	0.18	70			195	1	0.9002	0.373	0.696		197.8		66.3		0	28.12			-5720.74		8883.62		0		0		0.391715	0.608285
a8	0.18	70			196	1	0.92055	0.237	0.55		190.2		66.3		0	3.34			-9205.21		6620.59		0		0		0.581658	0.418342
a8	0.18	70			233	1	0.91197	0.719	1.33		200.9		152.4		1	42.79			-7293.05		4590.83		0		0		0.613693	0.386307
a8	0.18	70			237	1	0.88341	0.207	0.558		179.1		80.1		0	18.82			-10165.9		3882.11		0		0		0.723653	0.276347
a8	0.18	70			252	1	0.94033	0.201	0.471		166.4		85.6		0	0.67			-8151.41		6962.05		0		0		0.539348	0.460652
a8	0.18	99	3	4			0.9923	0.351	0.726	0.29	184.4	10.2	94.1	49.5		124.65	14.46	1	-8882.38	8837.42	859.41	171.18	0	0	0	0	0.911781	0.0882189
a8	0.18	99			99	1	0.99975	0.135	0.301		171.3		68.8		2	100.03			-23754		882.01		0		0		0.964198	0.0358017
a8	0.18	99			86	2	0.8219	0.711	1.413		181.5		179.6		2	132.19			-2553.65		930.52		0		0		0.732929	0.267071
a8	0.18	99			87	0									2	136.89			-1900.57		1044.13		0		0		0.645421	0.354579
a8	0.18	99			103	1	0.85883	0.431	0.904		199.9		61.8		2	129.48			-7321.31		580.99		0		0		0.926478	0.0735216
a8	0.18	179	19	27			0.94082	0.408	0.83	0.453	186.7	18.7	100	44.9		31.37	20.52	0.2407	-18977.5	11956.7	4156.94	1162.38	0	0	0	0	0.820314	0.179686
a8	0.18	179			179	1	0.95881	0.398	0.808		172.2		60		0	20.64			-9013.28		3186.81		0		0		0.738788	0.261212
a8	0.18	179			15	1	0.9094	0.211	0.512		179		98.8		1	53.44			-6110.94		2402.51		0		0		0.717798	0.282202
a8	0.18	179			40	1	0.86787	0.526	1.093		190.3		177.4		1	39.53			-6378.1		3360		0		0		0.654963	0.345037
a8	0.18	179			65	1	0.88559	0.322	0.746		197		152.5		1	43.69			-13708.6		3117.28		0		0		0.814733	0.185267
a8	0.18	179			66	1	0.87573	0.32	0.648		189.6		75.4		1	43.49			-18777.1		5170.28		0		0		0.784098	0.215902
a8	0.18	179			67	4	0.87076	0.356	0.782		173.4		161.4		0	22.52			-31349.7		5473.16		0		0		0.851365	0.148635
a8	0.18	179			68	0									0	22.13			-22290.1		5489.89		0		0		0.80238	0.19762
a8	0.18	179			69	0									0	22.23			-24583.9		5169.59		0		0		0.826253	0.173747
a8	0.18	179			192	0									0	21.19			-30783.4		5663.99		0		0		0.844598	0.155402
a8	0.18	179			76	1	0.89846	0.508	0.948		167.4		59.4		1	48.34			-5123.25		2687.8		0		0		0.655898	0.344102
a8	0.18	179			94	1	0.88797	0.31	0.696		168.1		91.2		1	34.4			-18218.8		4195.23		0		0		0.81283	0.18717
a8	0.18	179			135	2	0.90199	0.328	0.74		191.4		59		1	47.1			-22919.7		6187.04		0		0		0.787436	0.212564
a8	0.18	179			151	0									1	46.7			-31767.4		5675.8		0		0		0.848416	0.151584
a8	0.18	179			146	2	0.92348	0.36	0.804		178.6		61		0	27.62			-10977.8		3420.98		0		0		0.762411	0.237589
a8	0.18	179			147	0									0	28.77			-11628.3		3892.6		0		0		0.749203	0.250797
a8	0.18	179			156	1	0.93039	0.496	0.968		161.7		60.1		2	78.19			-5577.93		3028.47		0		0		0.648114	0.351886
a8	0.18	179			159	2	0.94448	0.405	0.821		211.8		142.7		0	12.91			-13114.4		3796.28		0		0		0.77551	0.22449
a8	0.18	179			160	0									0	12.51			-12656.4		4241.31		0		0		0.749001	0.250999
a8	0.18	179			161	1	0.88656	0.35	0.703		189.5		75.6		1	67.13			-17057.3		2117.86		0		0		0.889552	0.110448
a8	0.18	179			197	1	0.84712	0.618	1.171		206.4		174.3		2	74.56			-10374.6		2690.91		0		0		0.794046	0.205954
a8	0.18	179			200	1	0.90018	0.434	0.898		176.6		41.6		0	3.14			-17503.8		3813.96		0		0		0.82109	0.17891
a8	0.18	179			201	1	0.89815	0.406	0.865		172.1		46		0	23.25			-14961.6		2730.01		0		0		0.845689	0.154311
a8	0.18	179			225	2	0.91808	0.399	0.731		190.8		64.9		0	19.29			-14995.1		4411.47		0		0		0.772682	0.227318
a8	0.18	179			226	0									0	5.22			-21026.7		4605.2		0		0		0.820333	0.179667
a8	0.18	179			230	1	0.90393	0.301	0.64		204.8		112.2		0	1.04			-17532.4		5018.38		0		0		0.777463	0.222537
a8	0.18	179			254	2	0.8764	0.564	1.128		223.1		71.3		0	13.63			-47877.6		5414.29		0		0		0.898403	0.101597
a8	0.18	179			255	0									0	14.33			-56083.8		5276.26		0		0		0.914011	0.0859885
a8	0.18	218	28	45			0.96406	0.32	0.717	0.316	178.2	13.4	84.7	55		10.27	11.82	0.0444	-13047	5140.27	7630.82	1464.91	0	0	0	0	0.630966	0.369034
a8	0.18	218			218	1	0.96598	0.218	0.533		176.7		69.2		1	40.13			-12161.5		6314.6		0		0		0.658229	0.341771
a8	0.18	218			5	1	0.92048	0.223	0.566		168.8		81.2		0	11.7			-14726.5		7891.63		0		0		0.651093	0.348907
a8	0.18	218			9	4	0.92141	0.226	0.597		166.9		59.6		0	28.12			-7413.67		6122.44		0		0		0.547696	0.452304
a8	0.18	218			10	0									0	0.57			-8287.84		7227.11		0		0		0.534184	0.465816
a8	0.18	218			11	0									0	28.44			-7286.22		6073.67		0		0		0.54538	0.45462
a8	0.18	218			12	0									0	0.39			-8672.57		6978.47		0		0		0.554121	0.445879
a8	0.18	218			20	5	0.98436	0.566	1.123		172		179.3		0	0.19			-14888.8		8322.7		0		0		0.641441	0.358559
a8	0.18	218			21	0									0	0.04			-13841.9		8685.27		0		0		0.614454	0.385546
a8	0.18	218			22	0									0	1.23			-15262.9		7977		0		0		0.656754	0.343246
a8	0.18	218			23	0									0	0.83			-10525		10052.2		0		0		0.511489	0.488511
a8	0.18	218			71	0									0	0.23			-13574.7		7487.97		0		0		0.644491	0.355509
a8	0.18	218			24	2	0.95463	0.612	1.153		181.2		154.4		0	1.51			-17689.1		5043.23		0		0		0.778147	0.221853
a8	0.18	218			74	0									0	6.64			-20786.8		5533.54		0		0		0.789762	0.210238
a8	0.18	218			27	2	0.94007	0.289	0.597		174.9		66.1		0	14.81			-17083.1		9788.33		0		0		0.635735	0.364265
a8	0.18	218			93	0									0	13.35			-19751.1		8876.91		0		0		0.689922	0.310078
a8	0.18	218			31	7	0.96416	0.229	0.581		172.3		69.2		0	1			-12268		8417.21		0		0		0.59308	0.40692
a8	0.18	218			79	0									0	0.34			-12645.9		9248.58		0		0		0.577584	0.422416
a8	0.18	218			80	0									0	0			-10865.9		8952.63		0		0		0.54827	0.45173
a8	0.18	218			81	0									0	0			-9278.16		9188.72		0		0		0.502422	0.497578
a8	0.18	218			82	0									0	0			-11386.5		9318.96		0		0		0.549928	0.450072
a8	0.18	218			216	0									0	0.24			-8244.19		8797.62		0		0		0.483763	0.516237
a8	0.18	218			241	0									0	0.17			-10163		8460		0		0		0.545723	0.454277
a8	0.18	218			37	1	0.95814	0.292	0.642		176.6		63.4		0	3.94			-12851.1		7611.09		0		0		0.628042	0.371958
a8	0.18	218			47	1	0.93954	0.209	0.568		174.2		74.1		1	33.31			-11794.7		6994.28		0		0		0.627746	0.372254
a8	0.18	218			51	1	0.93693	0.547	1.113		190.2		174.5		0	26.29			-25168.8		6194.55		0		0		0.802491	0.197509
a8	0.18	218			58	1	0.94702	0.542	1.12		168.6		171.7		0	19.42			-6370.32		10008.2		0		0		0.388944	0.611056
a8	0.18	218			62	1	0.93815	0.392	0.869		152.3		81.3		0	0			-9732.93		10858.9		0		0		0.47266	0.52734
a8	0.18	218			101	1	0.90987	0.606	1.216		162.5		178.1		0	0			-8074.87		7566.9		0		0		0.516238	0.483762
a8	0.18	218			114	1	0.94659	0.351	0.779		190.1		0		0	0			-8515.62		8474.64		0		0		0.501206	0.498794
a8	0.18	218			116	1	0.90746	0.197	0.523		180.6		76.2		0	8.02			-12150.9		5697.4		0		0		0.680788	0.319212
a8	0.18	218			132	2	0.93109	0.331	0.631		190.3		58.9		0	2.3			-10795.4		6311.93		0		0		0.631039	0.368961
a8	0.18	218			133	0									0	1.57			-10944.3		6153.5		0		0		0.640101	0.359899
a8	0.18	218			142	2	0.93426	0.311	0.662		195.2		78.9		0	13.78			-10696		7322.8		0		0		0.593602	0.406398
a8	0.18	218			143	0									0	13.08			-16571.4		8545.06		0		0		0.659782	0.340218
a8	0.18	218			144	1	0.95977	0.255	0.601		181.6		74.7		0	5.61			-11619.8		8109.46		0		0		0.588964	0.411036
a8	0.18	218			152	1	0.93224	0.556	1.169		203.7		174.2		0	12.33			-11025		7702.59		0		0		0.588703	0.411297
a8	0.18	218			169	1	0.93098	0.297	0.633		165.5		61.2		0	4			-5478.47		8761.03		0		0		0.384738	0.615262
a8	0.18	218			170	1	0.95543	0.198	0.515		173.2		64.5		1	29.43			-26673.2		7116.62		0		0		0.789385	0.210615
a8	0.18	218			211	1	0.94839	0.206	0.524		182.3		65.2		0	15.69			-21104.2		6268.97		0		0		0.770981	0.229019
a8	0.18	218			215	1	0.96491	0.191	0.541		171.9		60.2		1	30.54			-17915.2		5284.44		0		0		0.772219	0.227781
a8	0.18	218			217	1	0.92502	0.225	0.565		165.9		77.6		0	27.8			-16109.7		5075		0		0		0.76044	0.23956
a8	0.18	218			228	1	0.92437	0.191	0.518		177.5		73.1		0	27.73			-14013.8		5838.45		0		0		0.705905	0.294095
a8	0.18	218			229	1	0.93328	0.198	0.507		178.1		66.5		0	27.15			-26491.8		6008.93		0		0		0.815114	0.184886
a8	0.18	218			250	1	0.97003	0.272	0.594		164		80.2		0	0.62			-10493.8		7400.59		0		0		0.586429	0.413571
a8	0.18	218			262	1	0.91849	0.284	0.612		162.6		84.8		0	9.67			-5721.12		9322.77		0		0		0.380295	0.619705
a8	0.18	219	15	23			0.95692	0.282	0.634	0.317	-167.9	11.6	81.4	38.7		12.8	14.33	0.0652	-16659.4	6074.09	6130.47	1513.37	0	0	0	0	0.731	0.269
a8	0.18	219			219	1	0.97298	0.269	0.562		-171.8		59.7		0	8.83			-13318.2		5479.55		0		0		0.7085	0.2915
a8	0.18	219			26	2	0.94779	0.205	0.506		-163.5		67.3		1	39.97			-25683.9		6482.62		0		0		0.798467	0.201533
a8	0.18	219			138	0									1	39.07			-21286.1		7300.98		0		0		0.744606	0.255394
a8	0.18	219			28	1	0.92052	0.17	0.419		-170.2		60.5		0	0			-7665.62		9856.25		0		0		0.437489	0.562511
a8	0.18	219			36	1	0.92129	0.678	1.283		-158.8		175.2		0	5.87			-10169.5		4063.21		0		0		0.714516	0.285484
a8	0.18	219			45	2	0.92141	0.169	0.456		-171.1		60		0	0.11			-10604.2		8445.66		0		0		0.556655	0.443345
a8	0.18	219			46	0									0	0.03			-9764.4		8159.07		0		0		0.544783	0.455217
a8	0.18	219			77	1	0.9219	0.192	0.482		-179.2		66.9		0	26.55			-17994.5		3314.47		0		0		0.844456	0.155544
a8	0.18	219			134	1	0.94843	0.263	0.608		-158		62.7		0	1.03			-16309		6567.13		0		0		0.712927	0.287073
a8	0.18	219			172	4	0.93374	0.258	0.585		-179.9		57.2		0	1.6			-18955.5		5927.33		0		0		0.76179	0.23821
a8	0.18	219			173	0									0	1.69			-16324.2		4960.71		0		0		0.766938	0.233062
a8	0.18	219			175	0									0	2.43			-16416		6358.79		0		0		0.720798	0.279202
a8	0.18	219			177	0									0	2.38			-17754.9		6151.86		0		0		0.742673	0.257327
a8	0.18	219			210	1	0.93742	0.666	1.35		-146.7		162.8		0	1.68			-10099.2		6952.39		0		0		0.592274	0.407726
a8	0.18	219			213	3	0.96486	0.162	0.467		-158.5		61.2		0	23.95			-12039.1		5937.45		0		0		0.669711	0.330289
a8	0.18	219			214	0									0	19.98			-17836.8		5573.92		0		0		0.761907	0.238093
a8	0.18	219			220	0									0	20.92			-14223.7		3453.44		0		0		0.804639	0.195361
a8	0.18	219			223	1	0.94053	0.157	0.438		-177.9		65.2		0	15.58			-24279.1		7275.1		0		0		0.769441	0.230559
a8	0.18	219			239	2	0.96503	0.143	0.423		-165.9		67.6		0	21.54			-27060		4816.97		0		0		0.848889	0.151111
a8	0.18	219			240	0									0	2.94			-22178.5		6318.38		0		0		0.778278	0.221722
a8	0.18	219			244	1	0.93526	0.162	0.505		-169.8		59		0	7.49			-29926.2		5840.84		0		0		0.836698	0.163302
a8	0.18	219			260	1	0.94119	0.78	1.474		-132.4		161.6		0	2.39			-8175.75		6901.88		0		0		0.542244	0.457756
a8	0.18	219			263	1	0.91751	0.165	0.413		-174.9		62.3		1	48.43			-15101		4862.73		0		0		0.756421	0.243579
a8	0.18	238	22	36			0.9601	0.357	0.752	0.336	-178.9	14.4	114.9	57.5		1.88	5.14	0	-9669.23	4901.88	9241.88	2432.09	0	0	0	0	0.511299	0.488701
a8	0.18	238			238	1	0.9651	0.257	0.558		-171.9		141.7		0	1.05			-6308.64		6202.79		0		0		0.50423	0.49577
a8	0.18	238			2	1	0.94368	0.641	1.184		-236		82.8		0	0.03			-4790.23		8584.18		0		0		0.358164	0.641836
a8	0.18	238			3	11	0.97405	0.211	0.507		-171.4		140.1		0	0			-6862.77		10814.4		0		0		0.388227	0.611773
a8	0.18	238			50	0									0	0			-6994.6		11630.3		0		0		0.375551	0.624449
a8	0.18	238			106	0									0	0			-8668.84		12071.6		0		0		0.417969	0.582031
a8	0.18	238			121	0									0	0			-7330.23		12843.5		0		0		0.363355	0.636645
a8	0.18	238			136	0									0	0			-6547.64		13061.9		0		0		0.3339	0.6661
a8	0.18	238			137	0									0	0			-7142.42		12146.4		0		0		0.370288	0.629712
a8	0.18	238			139	0									0	0			-7005.28		12224.4		0		0		0.364295	0.635705
a8	0.18	238			191	0									0	0			-5700.29		12894.1		0		0		0.306559	0.693441
a8	0.18	238			221	0									0	0			-8222.92		11524.4		0		0		0.416406	0.583594
a8	0.18	238			231	0									0	0			-9113.45		11822.1		0		0		0.435309	0.564691
a8	0.18	238			232	0									0	0			-8897		11481.7		0		0		0.436582	0.563418
a8	0.18	238			32	1	0.89743	0.499	1.102		-181.5		178.5		0	5.82			-24579.7		4979.49		0		0		0.831541	0.168459
a8	0.18	238			43	1	0.91318	0.535	0.951		-184.3		62.5		0	0.47			-5222.95		7152.71		0		0		0.422034	0.577966
a8	0.18	238			53	1	0.93051	0.517	0.898		-154.7		90.7		0	1.24			-18225.5		8723.66		0		0		0.676291	0.323709
a8	0.18	238			54	1	0.93724	0.445	0.873		-186.2		65		0	0.12			-10795.5		7846.33		0		0		0.5791	0.4209
a8	0.18	238			55	1	0.91407	0.612	1.221		-143.6		303.4		0	10.57			-10131.1		7396.38		0		0		0.578011	0.421989
a8	0.18	238			59	1	0.92386	0.556	1.043		-175.4		58.5		0	1.72			-6963.78		11888.6		0		0		0.369384	0.630616
a8	0.18	238			78	1	0.91672	0.552	1.079		-153.5		-27.2		0	0.55			-6065		8786.99		0		0		0.408363	0.591637
a8	0.18	238			85	1	0.93699	0.422	0.788		-165		160.8		0	0			-5845.84		11581.2		0		0		0.335447	0.664553
a8	0.18	238			90	3	0.92087	0.412	0.878		-181.8		64.3		0	0			-13728.1		7861.51		0		0		0.635866	0.364134
a8	0.18	238			91	0									0	0			-13801.1		7710.69		0		0		0.64156	0.35844
a8	0.18	238			92	0									0	0			-12365.6		8221.9		0		0		0.600636	0.399364
a8	0.18	238			98	1	0.94224	0.572	1.116		-187.2		176.5		0	3.95			-15251.6		5456.16		0		0		0.736516	0.263484
a8	0.18	238			120	1	0.92799	0.608	0.993		-207.5		121.1		0	0			-25809.9		9216.32		0		0		0.736874	0.263126
a8	0.18	238			122	1	0.95987	0.24	0.593		-178.3		167.1		0	0			-4836.2		11863.4		0		0		0.289601	0.710399
a8	0.18	238			141	1	0.90693	0.564	0.989		-174.9		59.8		0	8.77			-4250.51		8037.49		0		0		0.345907	0.654093
a8	0.18	238			149	1	0.94597	0.375	0.789		-182.2		69.1		0	0.75			-9788.55		7174.68		0		0		0.577045	0.422955
a8	0.18	238			167	2	0.93146	0.33	0.777		-171.3		47.8		0	0			-9318.57		8359.56		0		0		0.527124	0.472876
a8	0.18	238			168	0									0	0			-9302.33		8337.07		0		0		0.527361	0.472639
a8	0.18	238			194	1	0.91443	0.406	0.891		-191.8		64		0	28.65			-8602.97		4230.91		0		0		0.670333	0.329667
a8	0.18	238			199	1	0.96715	0.225	0.552		-176.1		151.2		0	3.68			-6676.94		8827.41		0		0		0.430649	0.569351
a8	0.18	238			202	1	0.94228	0.236	0.54		-174.1		151.4		0	0.48			-7929.84		7039.15		0		0		0.529751	0.470249
a8	0.18	238			264	2	0.91923	0.335	0.762		-186		76.3		0	0			-12441.2		7161.93		0		0		0.634654	0.365346
a8	0.18	238			265	0									0	0			-12575.1		7552.16		0		0		0.62478	0.37522
a8	0.18	249	39	71			0.96815	0.2	0.52	0.235	180.6	10.3	69.8	37.1		2.34	5.63	0.007	-10650	4562.37	9504.04	1986.49	0	0	0	0	0.52843	0.47157
a8	0.18	249			249	1	0.9641	0.129	0.433		178.5		61.6		0	0			-11125		8898.35		0		0		0.555601	0.444399
a8	0.18	249			1	3	0.95423	0.296	0.711		215		-43.7		0	0			-14037.6		11189.6		0		0		0.556448	0.443552
a8	0.18	249			224	0									0	0			-13735.2		10517.8		0		0		0.566331	0.433669
a8	0.18	249			261	0									0	0.51			-15463.9		11848.6		0		0		0.566184	0.433816
a8	0.18	249			7	2	0.94431	0.098	0.353		180.3		63.3		0	0.26			-9907.01		8117.85		0		0		0.54963	0.45037
a8	0.18	249			8	0									0	1.21			-16366.8		7541.16		0		0		0.684576	0.315424
a8	0.18	249			13	5	0.97407	0.689	1.33		182.8		179.6		0	0			-9440.03		8493.14		0		0		0.526401	0.473599
a8	0.18	249			18	0									0	0			-8817.18		7819.58		0		0		0.529982	0.470018
a8	0.18	249			148	0									0	0			-8730.43		8478.41		0		0		0.507322	0.492678
a8	0.18	249			150	0									0	0			-8605.95		8527.21		0		0		0.502298	0.497702
a8	0.18	249			259	0									0	0			-8952.11		7891.12		0		0		0.531496	0.468504
a8	0.18	249			16	1	0.94831	0.133	0.416		180.3		66.3		0	0.9			-11272.9		7032.25		0		0		0.615832	0.384168
a8	0.18	249			38	3	0.97685	0.092	0.323		172.2		67.9		0	0			-7979.01		8334.76		0		0		0.489097	0.510903
a8	0.18	249			39	0									0	0.02			-9598.04		7665.41		0		0		0.555975	0.444025
a8	0.18	249			193	0									0	0.57			-6141.71		10906		0		0		0.360267	0.639733
a8	0.18	249			44	2	0.97128	0.15	0.516		168.3		75.5		0	0			-6103		9469.74		0		0		0.391903	0.608097
a8	0.18	249			115	0									0	0			-6886.26		11383.8		0		0		0.376916	0.623084
a8	0.18	249			49	2	0.95704	0.702	1.35		196.9		179.6		0	0			-9059.83		9545.34		0		0		0.486952	0.513048
a8	0.18	249			63	0									0	0			-8715.13		9467.22		0		0		0.479318	0.520682
a8	0.18	249			57	8	0.98198	0.122	0.344		180.5		67.5		0	0			-6842.48		11464.9		0		0		0.373755	0.626245
a8	0.18	249			95	0									0	0			-7754.93		10153.2		0		0		0.43304	0.56696
a8	0.18	249			96	0									0	0			-8170.18		10243.6		0		0		0.4437	0.5563
a8	0.18	249			105	0									0	0			-8000.78		12981.7		0		0		0.381308	0.618692
a8	0.18	249			108	0									0	0			-7210.23		11452		0		0		0.386354	0.613646
a8	0.18	249			155	0									0	0			-7206.47		13051.9		0		0		0.355728	0.644272
a8	0.18	249			208	0									0	0			-6737.88		12465.1		0		0		0.350876	0.649124
a8	0.18	249			209	0									0	0.02			-9702.83		12705.8		0		0		0.432995	0.567005
a8	0.18	249			61	1	0.95498	0.162	0.425		168.2		67.1		0	0			-9906.37		9915.03		0		0		0.499782	0.500218
a8	0.18	249			64	1	0.95207	0.186	0.507		188.8		72.6		0	0.46			-12214.9		12192.3		0		0		0.500462	0.499538
a8	0.18	249			72	1	0.93999	0.137	0.376		182.3		60.9		0	15.72			-24674.8		7630.47		0		0		0.763801	0.236199
a8	0.18	249			75	1	0.94806	0.105	0.399		175.7		59.1		0	0.54			-11413		6266.23		0		0		0.645559	0.354441
a8	0.18	249			83	3	0.96868	0.157	0.509		187.8		70.2		0	0			-6337.33		12708.6		0		0		0.332739	0.667261
a8	0.18	249			84	0									0	0			-6251.14		13381.7		0		0		0.318402	0.681598
a8	0.18	249			207	0									0	0			-12114.2		12704.4		0		0		0.48811	0.51189
a8	0.18	249			88	2	0.95876	0.299	0.581		172.6		60.4		0	0			-10381.8		10924		0		0		0.487277	0.512723
a8	0.18	249			164	0									0	0.01			-9370.21		7704.93		0		0		0.548763	0.451237
a8	0.18	249			89	1	0.97573	0.094	0.329		176.3		72.6		0	0.2			-10809.5		12420.1		0		0		0.465334	0.534666
a8	0.18	249			100	2	0.95849	0.109	0.475		171.4		66.6		0	21.37			-9648.68		7680.24		0		0		0.556796	0.443204
a8	0.18	249			117	0									0	20.13			-10472.3		6824.75		0		0		0.605438	0.394562
a8	0.18	249			104	1	0.95838	0.339	0.568		192.9		59.3		0	1.53			-7319.1		11174.1		0		0		0.395773	0.604227
a8	0.18	249			112	2	0.94426	0.702	1.332		179.1		171.3		0	0			-9713.92		9082.55		0		0		0.516795	0.483205
a8	0.18	249			158	0									1	33.25			-8176.83		6667.08		0		0		0.550854	0.449146
a8	0.18	249			113	1	0.97745	0.285	0.606		175.6		90.8		0	0.09			-7341.32		12857.6		0		0		0.363451	0.636549
a8	0.18	249			123	1	0.95752	0.377	0.692		189.4		75.3		0	0			-11812		8663.98		0		0		0.57687	0.42313
a8	0.18	249			145	1	0.95452	0.144	0.431		179.6		72.5		0	0.48			-11892.6		11217.7		0		0		0.5146	0.4854
a8	0.18	249			162	1	0.95326	0.117	0.411		181		67		0	4.67			-17895.6		8805.05		0		0		0.670231	0.329769
a8	0.18	249			163	1	0.95643	0.175	0.437		182.8		62.2		0	12.89			-8892.44		8446.42		0		0		0.512862	0.487138
a8	0.18	249			166	1	0.95347	0.404	0.727		197.1		68.7		0	0.91			-13366.8		6945.05		0		0		0.658079	0.341921
a8	0.18	249			171	3	0.96303	0.123	0.504		181.3		66.5		0	3.87			-5958.35		8222.13		0		0		0.42018	0.57982
a8	0.18	249			174	0									0	4.29			-6361.64		8125.94		0		0		0.43911	0.56089
a8	0.18	249			178	0									0	2.19			-5848.27		8844.4		0		0		0.39804	0.60196
a8	0.18	249			181	1	0.96136	0.079	0.424		177.1		62.2		0	0.6			-6394.47		11607.8		0		0		0.355204	0.644796
a8	0.18	249			182	1	0.96506	0.144	0.358		183.3		63		0	0			-11275.7		8200.59		0		0		0.578946	0.421054
a8	0.18	249			183	4	0.95366	0.117	0.478		186		67.1		0	3.8			-23868.2		7547.54		0		0		0.759753	0.240247
a8	0.18	249			185	0									0	4.03			-25607.5		6664.17		0		0		0.793498	0.206502
a8	0.18	249			187	0									0	4.16			-23903.5		7091.35		0		0		0.771209	0.228791
a8	0.18	249			189	0									0	3.51			-23356.7		7658.31		0		0		0.753077	0.246923
a8	0.18	249			184	3	0.96404	0.12	0.339		171		66.8		0	3.19			-12493.5		9451.57		0		0		0.569307	0.430693
a8	0.18	249			188	0									0	3.16			-14049.8		9754.53		0		0		0.59022	0.40978
a8	0.18	249			190	0									0	9.46			-10683.2		10376.6		0		0		0.507279	0.492721
a8	0.18	249			186	1	0.96153	0.1	0.477		175.4		64.7		0	3.12			-9409.52		9413.7		0		0		0.499889	0.500111
a8	0.18	249			203	1	0.96651	0.2	0.552		174.9		64.5		0	0			-10051.1		6791.97		0		0		0.59675	0.40325
a8	0.18	249			205	2	0.9614	0.153	0.523		169.8		75.9		0	0.1			-7804.07		10206.6		0		0		0.433301	0.566699
a8	0.18	249			206	0									0	0.04			-7491.6		9834.47		0		0		0.432389	0.567611
a8	0.18	249			222	1	0.95122	0.14	0.504		167.8		69.4		0	0.4			-9880.43		6782.07		0		0		0.592974	0.407026
a8	0.18	249			234	1	0.94353	0.186	0.5		180.5		75.8		0	2.49			-8899.31		9804.19		0		0		0.47581	0.52419
a8	0.18	249			235	1	0.93852	0.113	0.416		173.9		62		0	0			-15261.4		6027.99		0		0		0.716854	0.283146
a8	0.18	249			236	1	0.95975	0.345	0.782		224.3		-40.3		0	0			-7834.3		13006.8		0		0		0.375907	0.624093
a8	0.18	249			256	2	0.95098	0.161	0.547		191.4		60		0	2.32			-8091		8995.21		0		0		0.47354	0.52646
a8	0.18	249			257	0									0	0			-11302.6		9135.95		0		0		0.553004	0.446996
a8	0.18	249			258	1	0.96764	0.136	0.405		172		73.1		0	0			-7757.96		9385.11		0		0		0.452542	0.547458
a8	0.3	3	3	3			0.99997	0.213	0.432	0.196	-96.4	6.8	164.5	13.8		6.85	7.97	0	-12684.2	5231.7	6878.51	3376.38	0	0	0	0	0.648387	0.351613
a8	0.3	3			3	1	1	0	0		-87.7		174.2		0	2.53			-18882.9		5385.47		0		0		0.778087	0.221913
a8	0.3	3			5	1	0.9037	0.357	0.548		-97		174.2		0	0			-6086.52		11552.9		0		0		0.345052	0.654948
a8	0.3	3			9	1	0.89783	0.282	0.747		-104.4		145		0	18.03			-13083.3		3697.18		0		0		0.779674	0.220326
a8	0.3	4	4	5			0.99424	0.415	0.834	0.379	-74.2	14.2	-130	74.4		12.7	16.84	0.1	-12518.1	5439.72	8571.83	2697.58	0	0	0	0	0.593557	0.406443
a8	0.3	4			4	1	0.99398	0.383	0.787		-75.2		-49.3		0	2.19			-5622.24		12399.6		0		0		0.311969	0.688031
a8	0.3	4			1	1	0.99515	0.463	0.938		-92.8		-29.6		1	44.77			-20313.6		4921.4		0		0		0.804978	0.195022
a8	0.3	4			2	1	0.99503	0.385	0.812		-86.3		-188.4		0	14.61			-7556.86		6337.71		0		0		0.543871	0.456129
a8	0.3	4			7	2	0.99313	0.522	0.957		-55.1		-200.2		0	0.93			-16388.4		10406.7		0		0		0.611619	0.388381
a8	0.3	4			8	0									0	1			-12709.2		8793.77		0		0		0.591044	0.408956
a8	0.3	6	1	1			1	0	0	0	-117.1	0	-27.6	0		107.26	0	1	-4166.92	0	948.44	0	0	0	0	0	0.81459	0.18541
a8	0.3	6			6	1	1	0	0		-117.1		-27.6		2	107.26			-4166.92		948.44		0		0		0.81459	0.18541
b1	0.6	30	37	61			0.96545	0.327	0.719	0.29	67.4	12.8	175.1	64.8		2.17	4.32	0	-9019.18	4607.71	9682.31	1659.26	0	0	0	0	0.482271	0.517729
b1	0.6	30			30	1	0.97214	0.273	0.633		78.1		162.3		0	0.09			-6337.75		8036.16		0		0		0.44092	0.55908
b1	0.6	30			13	2	0.97017	0.249	0.627		75.3		164.9		0	3.09			-7568.63		8473.38		0		0		0.471801	0.528199
b1	0.6	30			307	0									0	14.77			-4315.91		8961.06		0		0		0.325067	0.674933
b1	0.6	30			19	10	0.94731	0.21	0.507		69.6		176.8		0	0.87			-5881.28		9691.13		0		0		0.377673	0.622327
b1	0.6	30			40	0									0	0.97			-5751.07		9328.52		0		0		0.381381	0.618619
b1	0.6	30			41	0									0	1.08			-5919.33		9298.49		0		0		0.388974	0.611026
b1	0.6	30			42	0									0	1.03			-5927.29		9417.69		0		0		0.386269	0.613731
b1	0.6	30			43	0									0	0.8			-5973.31		9256.21		0		0		0.392219	0.607781
b1	0.6	30			44	0									0	0.87			-5903.64		8866.58		0		0		0.399699	0.600301
b1	0.6	30			45	0									0	5.94			-6046.37		10198.5		0		0		0.372201	0.627799
b1	0.6	30			120	0									0	0.2			-5317.37		9789.67		0		0		0.35198	0.64802
b1	0.6	30			201	0									0	0.33			-6109.15		10105.1		0		0		0.376776	0.623224
b1	0.6	30			245	0									0	0.02			-5509.9		10142.2		0		0		0.352023	0.647977
b1	0.6	30			29	1	0.96858	0.263	0.648		57.1		146.6		0	0			-5023.27		11545.3		0		0		0.30318	0.69682
b1	0.6	30			50	1	0.94758	0.235	0.549		75.9		166.8		0	3.06			-9692.28		7724		0		0		0.556507	0.443493
b1	0.6	30			59	2	0.93296	0.328	0.711		70.7		115.4		0	0.07			-7566.31		11734.3		0		0		0.392024	0.607976
b1	0.6	30			60	0									0	0.02			-7438.23		11729		0		0		0.388071	0.611929
b1	0.6	30			70	1	0.95066	0.318	0.633		60.8		168		0	7.98			-8690.11		9013.09		0		0		0.490878	0.509122
b1	0.6	30			73	3	0.96154	0.218	0.59		60.6		160.4		0	0			-6097.45		8246.93		0		0		0.425076	0.574924
b1	0.6	30			107	0									0	0			-6365.71		8810.12		0		0		0.419464	0.580536
b1	0.6	30			148	0									0	0			-7242.15		11508.8		0		0		0.386229	0.613771
b1	0.6	30			81	1	0.9576	0.522	1.047		68.9		306.1		0	0			-6180.48		10583.4		0		0		0.368678	0.631322
b1	0.6	30			85	1	0.95821	0.287	0.632		71.1		175		0	0.44			-15284.5		8660.56		0		0		0.638316	0.361684
b1	0.6	30			87	1	0.9355	0.261	0.655		75.6		177.5		0	3.81			-22884		6070.84		0		0		0.790334	0.209666
b1	0.6	30			89	1	0.9229	0.361	0.827		61.6		101.4		0	0.94			-12693		7179.03		0		0		0.638737	0.361263
b1	0.6	30			90	2	0.9658	0.363	0.72		51.3		167		0	0			-6210.24		10447.5		0		0		0.372815	0.627185
b1	0.6	30			294	0									0	0.01			-8108.38		10884.2		0		0		0.426923	0.573077
b1	0.6	30			94	1	0.94044	0.296	0.665		58.1		144		0	0			-12601.2		11031.8		0		0		0.533204	0.466796
b1	0.6	30			111	1	0.94089	0.507	1.043		80.1		302.9		0	0			-9247.24		11148.4		0		0		0.453393	0.546607
b1	0.6	30			130	4	0.97359	0.26	0.644		83.6		175.4		0	0			-5631		12015.9		0		0		0.319093	0.680907
b1	0.6	30			131	0									0	6.36			-5175.62		12077.1		0		0		0.299988	0.700012
b1	0.6	30			212	0									0	0			-7352.71		10795.5		0		0		0.405148	0.594852
b1	0.6	30			214	0									0	0.01			-7333.89		10832.3		0		0		0.403711	0.596289
b1	0.6	30			132	2	0.93979	0.294	0.627		63.6		146.4		0	0			-9665.76		8762.76		0		0		0.5245	0.4755
b1	0.6	30			133	0									0	0			-9631.55		9233.88		0		0		0.51054	0.48946
b1	0.6	30			136	1	0.94227	0.654	1.195		52.9		303.3		0	0			-9762.04		7833.25		0		0		0.55481	0.44519
b1	0.6	30			150	2	0.9613	0.53	1.079		66.4		304.9		0	1.11			-9603.3		11165.1		0		0		0.462399	0.537601
b1	0.6	30			239	0									0	0			-16356.8		9654.8		0		0		0.628827	0.371173
b1	0.6	30			187	1	0.95691	0.243	0.584		82.2		173.8		0	0			-30567.2		9321.61		0		0		0.76631	0.23369
b1	0.6	30			190	1	0.95685	0.318	0.69		50.1		131.7		0	2.21			-6822.46		11665.9		0		0		0.369014	0.630986
b1	0.6	30			194	1	0.95669	0.255	0.597		85.8		168.3		0	1.99			-12513.2		11292.2		0		0		0.525645	0.474355
b1	0.6	30			208	1	0.93265	0.401	0.882		55.1		62.6		0	2.59			-9859.97		8016.74		0		0		0.551554	0.448446
b1	0.6	30			210	1	0.94801	0.405	0.917		26.9		173.8		0	25.45			-9687.38		7348.15		0		0		0.568657	0.431343
b1	0.6	30			213	2	0.95891	0.245	0.553		68.9		169		0	0			-4143.91		12929.3		0		0		0.242714	0.757286
b1	0.6	30			215	0									0	0			-4165.99		11728.1		0		0		0.26211	0.73789
b1	0.6	30			226	1	0.94258	0.528	1.068		71.2		306.1		0	1.1			-15016.7		6109.63		0		0		0.710805	0.289195
b1	0.6	30			229	1	0.96734	0.209	0.538		76		160.3		0	0			-6683.48		9000.67		0		0		0.42613	0.57387
b1	0.6	30			240	1	0.96217	0.197	0.548		68.3		151.8		0	6.63			-7411.92		10904.9		0		0		0.404651	0.595349
b1	0.6	30			243	1	0.94319	0.41	0.888		45.2		157.1		0	8.14			-5175.31		9946.3		0		0		0.342246	0.657754
b1	0.6	30			246	2	0.97849	0.237	0.5		74.5		167.1		0	0			-6181.94		12589.8		0		0		0.329321	0.670679
b1	0.6	30			247	0									0	0			-6140.25		12586.4		0		0		0.327889	0.672111
b1	0.6	30			248	2	0.93451	0.232	0.592		62.1		152.6		0	0.11			-14454.7		9999.94		0		0		0.591083	0.408917
b1	0.6	30			249	0									0	0.09			-15573.9		10020.2		0		0		0.608497	0.391503
b1	0.6	30			251	1	0.94019	0.258	0.545		83.3		162.8		0	5.04			-12416.7		7727.39		0		0		0.616394	0.383606
b1	0.6	30			254	2	0.93353	0.501	1.057		39.7		73.6		0	3.18			-8221.59		6665.81		0		0		0.552252	0.447748
b1	0.6	30			256	0									0	13.44			-9629.73		7375.15		0		0		0.566292	0.433708
b1	0.6	30			261	1	0.93869	0.444	0.894		32		169.6		0	5.48			-12269.1		7404.06		0		0		0.623646	0.376354
b1	0.6	30			289	2	0.93843	0.35	0.834		61.8		45.6		0	0.12			-11541.6		9730.23		0		0		0.542577	0.457423
b1	0.6	30			290	0									0	0.1			-15954.8		8223.71		0		0		0.659875	0.340125
b1	0.6	30			305	1	0.95016	0.218	0.54		77.5		163.6		0	0			-7174.4		11366.6		0		0		0.386948	0.613052
b1	0.6	30			306	1	0.95907	0.217	0.545		68.6		143		0	2.96			-10165.6		8415.29		0		0		0.547099	0.452901
b1	0.6	32	7	7			0.96159	0.358	0.778	0.407	47.4	10.4	98.9	46		84.94	27.71	0.8571	-9735.6	5984.85	1531.01	456.94	0	0	0	0	0.864111	0.135889
b1	0.6	32			32	1	0.99218	0.08	0.185		60		83.8		2	100.47			-11516.7		1337.78		0		0		0.895929	0.104071
b1	0.6	32			96	1	0.88023	0.177	0.564		50.5		83.6		2	94.32			-18881.6		1620.59		0		0		0.920955	0.0790448
b1	0.6	32			97	1	0.86736	0.506	1.097		42.5		30.3		2	135.23			-2296.06		750.92		0		0		0.753553	0.246447
b1	0.6	32			137	1	0.85714	0.556	1.064		42.5		168.1		2	88.22			-4472.73		1490.65		0		0		0.750033	0.249967
b1	0.6	32			192	1	0.86776	0.246	0.584		51.8		76.7		2	73.22			-9611.17		1630.42		0		0		0.854965	0.145035
b1	0.6	32			228	1	0.84929	0.472	0.998		57.5		163.8		1	60.02			-4398.89		1465.81		0		0		0.750062	0.249938
b1	0.6	32			291	1	0.81963	0.466	0.953		27		86.4		1	43.12			-16972.1		2420.89		0		0		0.875167	0.124833
b1	0.6	71	20	25			0.96707	0.278	0.682	0.362	57.3	16	177.2	51.7		19.99	15.77	0.14	-11610.5	5960.63	7278.92	1553.66	0	0	0	0	0.614657	0.385343
b1	0.6	71			71	1	0.98588	0.198	0.487		33.3		149.7		0	2.7			-11624.3		7630.16		0		0		0.603719	0.396281
b1	0.6	71			33	1	0.94379	0.328	0.729		29.6		177		0	6.68			-8801.37		9360.48		0		0		0.484608	0.515392
b1	0.6	71			46	1	0.94288	0.258	0.741		42.8		160.8		0	28.87			-9572.24		7416.27		0		0		0.563454	0.436546
b1	0.6	71			55	1	0.9264	0.169	0.528		75.2		170.1		0	2.96			-8464.45		9072.71		0		0		0.482658	0.517342
b1	0.6	71			56	1	0.90367	0.181	0.529		63		156.9		1	34			-28949.9		3641.86		0		0		0.888258	0.111742
b1	0.6	71			67	1	0.92405	0.666	1.399		70		307.7		0	5.69			-16035.8		6297.64		0		0		0.718017	0.281983
b1	0.6	71			69	1	0.93111	0.655	1.376		65.5		311.9		0	17.45			-6133.2		9827.85		0		0		0.38426	0.61574
b1	0.6	71			78	1	0.95186	0.215	0.542		73.6		177.2		0	8.29			-8081.9		6555.83		0		0		0.552128	0.447872
b1	0.6	71			86	1	0.94997	0.161	0.461		79		169.6		0	23.98			-20694.8		5340		0		0		0.79489	0.20511
b1	0.6	71			142	1	0.91885	0.192	0.586		58.1		151		0	24.2			-8690.02		7272.74		0		0		0.544393	0.455607
b1	0.6	71			143	3	0.91576	0.218	0.464		57		175.6		0	5.74			-7911.71		7733.18		0		0		0.505706	0.494294
b1	0.6	71			144	0									0	2.75			-11338.8		9114.36		0		0		0.554379	0.445621
b1	0.6	71			250	0									0	2.8			-9926.66		8219.42		0		0		0.547042	0.452958
b1	0.6	71			172	1	0.92106	0.34	0.722		47.8		179.4		1	55.82			-7135.16		7294.1		0		0		0.494492	0.505508
b1	0.6	71			173	1	0.92543	0.313	0.809		46.9		178.2		1	56.21			-6526.46		7564.65		0		0		0.463162	0.536838
b1	0.6	71			200	1	0.98506	0.185	0.501		38.3		127.9		1	29.78			-20835.2		7606.8		0		0		0.73255	0.26745
b1	0.6	71			202	1	0.90875	0.16	0.551		66.5		152.8		0	27.03			-17547.1		4562.91		0		0		0.793627	0.206373
b1	0.6	71			216	2	0.9167	0.215	0.732		35.6		160.3		0	12.55			-16823.7		5325.19		0		0		0.759573	0.240427
b1	0.6	71			217	0									0	12.83			-20066		5275.23		0		0		0.791832	0.208168
b1	0.6	71			268	1	0.9674	0.174	0.451		47.9		138.9		0	9.31			-10881.2		8677.83		0		0		0.556327	0.443673
b1	0.6	71			281	1	0.88758	0.527	1.085		47.7		94.7		1	43.48			-9723.32		6605.26		0		0		0.595479	0.404521
b1	0.6	71			283	2	0.94496	0.134	0.414		62.6		165.7		1	33.03			-4757.69		8806.93		0		0		0.350743	0.649257
b1	0.6	71			284	0									1	32.11			-4923.75		8896.47		0		0		0.356271	0.643729
b1	0.6	71			287	2	0.93257	0.682	1.431		85.5		305.5		0	11.61			-7403.01		7277.12		0		0		0.504288	0.495712
b1	0.6	71			288	0									0	9.94			-7415.67		6598.01		0		0		0.529174	0.470826
b1	0.6	82	18	26			0.95811	0.318	0.726	0.393	60.1	19.8	-1.9	105.2		4.98	6.88	0	-13220.4	4783.52	7505.12	1301.18	0	0	0	0	0.637881	0.362119
b1	0.6	82			82	2	0.97459	0.259	0.638		69.2		-24		0	7.63			-5395.97		7467.39		0		0		0.419484	0.580516
b1	0.6	82			244	0									0	9.64			-8025.05		7697.62		0		0		0.510413	0.489587
b1	0.6	82			15	2	0.90629	0.307	0.703		88.1		-51.2		0	0			-10227.3		4746.03		0		0		0.683034	0.316966
b1	0.6	82			17	0									0	0			-10506.7		4763.62		0		0		0.688047	0.311953
b1	0.6	82			20	4	0.92671	0.2	0.555		56.6		65.6		0	2.64			-17988.1		6844.77		0		0		0.724367	0.275633
b1	0.6	82			61	0									0	10.41			-26871.7		6079.08		0		0		0.81551	0.18449
b1	0.6	82			233	0									0	4.98			-23214.6		6957.89		0		0		0.769396	0.230604
b1	0.6	82			309	0									0	10.32			-21584.9		6179.97		0		0		0.777418	0.222582
b1	0.6	82			31	1	0.93736	0.28	0.706		76.9		-49.1		0	7.1			-11595.9		5864.11		0		0		0.66414	0.33586
b1	0.6	82			48	2	0.93894	0.562	1.189		78.8		-184		0	0.12			-14427.9		9154.35		0		0		0.611811	0.388189
b1	0.6	82			49	0									0	0.13			-15144.5		9380.09		0		0		0.617524	0.382476
b1	0.6	82			57	2	0.93094	0.199	0.579		41.2		62.2		0	1.88			-10037.2		8160.2		0		0		0.551575	0.448425
b1	0.6	82			58	0									0	2.29			-10129.8		7731.52		0		0		0.567137	0.432863
b1	0.6	82			65	2	0.94525	0.336	0.658		18		80.1		0	0			-12004.4		9430.99		0		0		0.560027	0.439973
b1	0.6	82			66	0									0	0			-9940.56		9076.2		0		0		0.522726	0.477274
b1	0.6	82			68	1	0.89824	0.525	1.028		49.9		-203.3		0	23.57			-11375.9		6621.1		0		0		0.632099	0.367901
b1	0.6	82			72	1	0.96743	0.22	0.503		54.6		70		0	0			-10957.7		8522.45		0		0		0.562505	0.437495
b1	0.6	82			75	1	0.92191	0.205	0.502		58.5		78.4		0	14.98			-13459.8		6411.18		0		0		0.67736	0.32264
b1	0.6	82			83	1	0.94407	0.235	0.599		42.5		92.9		0	0			-12819.5		7250.18		0		0		0.638749	0.361251
b1	0.6	82			91	1	0.96762	0.222	0.622		79.2		-37.6		0	1.57			-13403		8431.76		0		0		0.613838	0.386162
b1	0.6	82			95	1	0.9282	0.256	0.611		62.1		88.1		0	0.08			-16189.6		7735.17		0		0		0.676688	0.323312
b1	0.6	82			123	1	0.9245	0.661	1.338		37.9		-195.4		0	4.81			-9226.82		7967.66		0		0		0.536615	0.463385
b1	0.6	82			126	1	0.9248	0.619	1.28		88.2		-186.2		0	1.12			-17203.6		7241.3		0		0		0.70377	0.29623
b1	0.6	82			128	1	0.93455	0.261	0.54		53.5		88.5		0	0.03			-10039		8968.68		0		0		0.528155	0.471845
b1	0.6	82			135	1	0.93794	0.188	0.594		41.8		70.4		0	24.68			-12024.9		9028.12		0		0		0.571173	0.428827
b1	0.6	82			277	1	0.93419	0.415	0.82		86.2		81.4		0	1.55			-9936.49		7421.66		0		0		0.572439	0.427561
b1	0.6	167	14	15			0.96449	0.304	0.688	0.259	55.8	9.6	94.2	38.6		50.17	20.17	0.5333	-12310.4	5445.61	3587.68	957.22	0	0	0	0	0.774333	0.225667
b1	0.6	167			167	1	0.97965	0.12	0.388		58.6		53.6		1	30.61			-14275.5		4295.38		0		0		0.768703	0.231297
b1	0.6	167			28	1	0.83906	0.559	1.052		35.5		66.7		2	87.36			-9201.23		2792.25		0		0		0.767186	0.232814
b1	0.6	167			149	1	0.89443	0.464	0.892		56.5		134.3		1	50.79			-9242.16		3234.11		0		0		0.740779	0.259221
b1	0.6	167			159	1	0.97116	0.157	0.55		52.4		53.5		1	43.01			-16248.6		4172.28		0		0		0.795686	0.204314
b1	0.6	167			161	1	0.97809	0.123	0.383		58.3		64.7		0	21.42			-12511.2		4921.3		0		0		0.717695	0.282305
b1	0.6	167			163	1	0.92313	0.349	0.815		55.9		124.5		0	28.12			-24171.6		4264.28		0		0		0.850039	0.149961
b1	0.6	167			164	1	0.94947	0.087	0.423		57.5		73.5		1	42.44			-5667.96		4217.8		0		0		0.573346	0.426654
b1	0.6	167			165	1	0.92497	0.27	0.675		63.7		97.9		1	52.31			-8646.79		3564.35		0		0		0.708107	0.291893
b1	0.6	167			169	1	0.9603	0.169	0.451		63.8		75.6		1	32.59			-11040.8		5169.86		0		0		0.681083	0.318917
b1	0.6	167			171	1	0.97595	0.123	0.367		53.4		58.3		1	42.38			-22398.2		4326.31		0		0		0.838114	0.161886
b1	0.6	167			191	1	0.85618	0.34	0.787		57		165.7		1	60.74			-12462.3		3087.39		0		0		0.80145	0.19855
b1	0.6	167			197	2	0.83962	0.413	0.909		75.2		152.1		2	85.9			-5364.36		1920.14		0		0		0.736407	0.263593
b1	0.6	167			198	0									2	76.59			-6284.39		2174.54		0		0		0.74293	0.25707
b1	0.6	167			276	1	0.87175	0.698	1.151		60.3		86.4		1	64.15			-10658.6		3229.86		0		0		0.767443	0.232557
b1	0.6	167			286	1	0.86391	0.403	0.758		35.5		57.3		1	34.08			-16482.8		2445.31		0		0		0.87081	0.12919
b1	0.6	183	50	101			0.9675	0.201	0.535	0.241	60.7	9.6	81.9	25.8		2.11	5.34	0.005	-8253.18	3242.73	9700.71	2065.84	0	0	0	0	0.459688	0.540312
b1	0.6	183			183	1	0.96885	0.168	0.482		54.5		79.8		0	0			-4909.36		10104.5		0		0		0.326989	0.673011
b1	0.6	183			1	2	0.93467	0.252	0.576		33.2		81.9		0	0			-4912.06		8333.47		0		0		0.370847	0.629153
b1	0.6	183			7	0									0	0.22			-4612.44		10535.1		0		0		0.3045	0.6955
b1	0.6	183			2	4	0.97084	0.137	0.47		53.5		86.1		0	0			-9266.48		11865.8		0		0		0.438499	0.561501
b1	0.6	183			79	0									0	0			-8313.96		11382.4		0		0		0.422107	0.577893
b1	0.6	183			177	0									0	0			-13002.1		9097.38		0		0		0.588343	0.411657
b1	0.6	183			252	0									0	0			-8492.96		10097.3		0		0		0.45685	0.54315
b1	0.6	183			6	2	0.94642	0.311	0.781		67.8		67.7		0	1.84			-8021.29		7825.32		0		0		0.506183	0.493817
b1	0.6	183			292	0									0	20.67			-7697.6		7850.92		0		0		0.49507	0.50493
b1	0.6	183			18	1	0.96068	0.132	0.467		58.7		79.2		0	1.08			-7115.92		11062.5		0		0		0.391449	0.608551
b1	0.6	183			21	2	0.96531	0.204	0.505		64.1		104.8		0	0			-4932.16		11636		0		0		0.297689	0.702311
b1	0.6	183			295	0									0	0			-5815.29		13712.6		0		0		0.297795	0.702205
b1	0.6	183			27	7	0.97354	0.08	0.403		57.4		84.8		0	0			-6164.37		10393.5		0		0		0.372293	0.627707
b1	0.6	183			53	0									0	0			-5663.36		11361.2		0		0		0.332659	0.667341
b1	0.6	183			77	0									0	0			-5150.41		9582.72		0		0		0.34958	0.65042
b1	0.6	183			80	0									0	0			-5827.63		8888.27		0		0		0.396009	0.603991
b1	0.6	183			129	0									0	0			-5866.51		9633.02		0		0		0.378496	0.621504
b1	0.6	183			145	0									0	0			-5588.72		9707.39		0		0		0.365369	0.634631
b1	0.6	183			267	0									0	0			-5738.35		10161.2		0		0		0.360912	0.639088
b1	0.6	183			35	6	0.97679	0.299	0.589		46.4		73.6		0	0			-6593.11		12062.8		0		0		0.353406	0.646594
b1	0.6	183			116	0									0	0			-6379.76		8631.08		0		0		0.42501	0.57499
b1	0.6	183			193	0									0	0			-7197.91		10254.3		0		0		0.412436	0.587564
b1	0.6	183			260	0									0	0			-7712.13		11265.6		0		0		0.406378	0.593622
b1	0.6	183			297	0									0	0			-7048.13		10078.6		0		0		0.411528	0.588472
b1	0.6	183			298	0									0	0			-7027.75		10059.9		0		0		0.411276	0.588724
b1	0.6	183			38	13	0.97933	0.2	0.501		54.5		107.1		0	0			-4973.72		13738.7		0		0		0.265798	0.734202
b1	0.6	183			112	0									0	0			-4725.7		16361.5		0		0		0.224103	0.775897
b1	0.6	183			113	0									0	0			-4995.02		13670.7		0		0		0.267603	0.732397
b1	0.6	183			114	0									0	0			-4825.97		14418.8		0		0		0.250767	0.749233
b1	0.6	183			115	0									0	0			-4813.67		14115.8		0		0		0.254296	0.745704
b1	0.6	183			147	0									0	0			-6102.13		11184.1		0		0		0.353005	0.646995
b1	0.6	183			199	0									0	0			-11014.3		10883.8		0		0		0.502979	0.497021
b1	0.6	183			241	0									0	0.01			-5955.63		12192.2		0		0		0.328173	0.671827
b1	0.6	183			242	0									0	0.04			-5963.47		12222.2		0		0		0.327922	0.672078
b1	0.6	183			293	0									0	0.37			-5366.86		9955.73		0		0		0.350258	0.649742
b1	0.6	183			303	0									0	0.49			-5684.97		9739.06		0		0		0.368579	0.631421
b1	0.6	183			304	0									0	0.67			-5540.58		9705.73		0		0		0.363405	0.636595
b1	0.6	183			308	0									0	0.05			-4641.12		11186.1		0		0		0.293236	0.706764
b1	0.6	183			51	2	0.97306	0.087	0.382		60.7		81.8		0	0.32			-5921.42		8587.9		0		0		0.408111	0.591889
b1	0.6	183			52	0									0	0.15			-5733.61		9415.64		0		0		0.378475	0.621525
b1	0.6	183			54	1	0.95515	0.125	0.418		66.3		93.5		0	10.36			-14059.6		8889.35		0		0		0.612647	0.387353
b1	0.6	183			63	1	0.95029	0.297	0.768		111.2		-36.1		0	1.93			-10440.9		4769.95		0		0		0.686411	0.313589
b1	0.6	183			74	1	0.96041	0.154	0.482		57.3		68.7		0	0.39			-6762.28		9083.93		0		0		0.426744	0.573256
b1	0.6	183			88	1	0.94388	0.112	0.438		61.8		93.3		0	0			-10705.9		9867.53		0		0		0.520376	0.479624
b1	0.6	183			103	3	0.96467	0.157	0.411		68.7		78.9		0	0			-6095.2		9605.57		0		0		0.38821	0.61179
b1	0.6	183			104	0									0	0			-5912.41		9698.75		0		0		0.37873	0.62127
b1	0.6	183			174	0									0	0			-6273.47		14488.8		0		0		0.302158	0.697842
b1	0.6	183			105	1	0.94973	0.299	0.603		76.7		60.4		0	0			-5565.78		9440		0		0		0.370909	0.629091
b1	0.6	183			106	1	0.94096	0.238	0.519		61.8		64.3		0	0			-9243.96		10220.2		0		0		0.474921	0.525079
b1	0.6	183			117	2	0.94812	0.139	0.426		53.4		75.6		0	21.81			-13741.6		9035.75		0		0		0.603301	0.396699
b1	0.6	183			270	0									0	11.17			-13655.5		10410.4		0		0		0.56742	0.43258
b1	0.6	183			118	1	0.95367	0.164	0.467		52.5		73.4		1	32.24			-7397.86		8148.46		0		0		0.475859	0.524141
b1	0.6	183			119	1	0.94875	0.142	0.487		60.5		78.7		0	2.07			-16159.8		9053.75		0		0		0.640917	0.359083
b1	0.6	183			121	1	0.96039	0.112	0.412		69.1		79.8		0	9.38			-7058.34		7521.89		0		0		0.484103	0.515897
b1	0.6	183			122	1	0.95995	0.114	0.424		62.1		75.8		0	1.3			-9938.33		10950.5		0		0		0.475772	0.524228
b1	0.6	183			124	1	0.92758	0.149	0.461		55.9		79.2		0	0			-9831.41		9648.06		0		0		0.504706	0.495294
b1	0.6	183			125	3	0.96128	0.1	0.422		56.8		80.8		0	1.34			-12101.3		8139.37		0		0		0.59787	0.40213
b1	0.6	183			203	0									0	0.05			-6621.68		10492.3		0		0		0.386917	0.613083
b1	0.6	183			204	0									0	0			-7602.54		10879.9		0		0		0.411338	0.588662
b1	0.6	183			127	1	0.95926	0.249	0.513		71.2		80.1		0	0			-5245.08		9061.1		0		0		0.36663	0.63337
b1	0.6	183			134	1	0.93127	0.335	0.676		68.6		125.7		0	0			-10114.2		5654.4		0		0		0.641414	0.358586
b1	0.6	183			140	1	0.94765	0.345	0.719		64.7		126.1		0	0			-6710.05		8973.71		0		0		0.427834	0.572166
b1	0.6	183			146	1	0.95947	0.155	0.455		55		90.4		0	0.12			-3505.24		8987.48		0		0		0.280583	0.719417
b1	0.6	183			151	1	0.96201	0.185	0.506		73.8		69.9		0	0.03			-8498.46		5792.77		0		0		0.594663	0.405337
b1	0.6	183			154	2	0.9587	0.195	0.547		56.6		70.1		0	2.22			-10173		6385.87		0		0		0.614353	0.385647
b1	0.6	183			155	0									0	4.7			-7203.61		5585.85		0		0		0.563246	0.436754
b1	0.6	183			156	2	0.93651	0.347	0.645		45.6		60.4		0	3.38			-13632.5		7492.53		0		0		0.645325	0.354675
b1	0.6	183			196	0									0	2.68			-11270.7		7161.95		0		0		0.611453	0.388547
b1	0.6	183			157	1	0.96388	0.114	0.381		57.4		83.4		0	0			-9020.86		8861.07		0		0		0.504468	0.495532
b1	0.6	183			158	6	0.94608	0.265	0.729		67.3		27.6		0	0			-9826.74		10062.9		0		0		0.494063	0.505937
b1	0.6	183			160	0									0	0			-12024.7		10090.3		0		0		0.543735	0.456265
b1	0.6	183			162	0									0	0			-15036.6		9026.56		0		0		0.624881	0.375119
b1	0.6	183			166	0									0	0			-7499.19		10822.4		0		0		0.409308	0.590692
b1	0.6	183			168	0									0	0			-8582.19		11001.6		0		0		0.438229	0.561771
b1	0.6	183			170	0									0	0			-12731.4		10474.1		0		0		0.548635	0.451365
b1	0.6	183			175	1	0.95886	0.224	0.548		68		74		0	0.01			-4776.89		14394.2		0		0		0.249172	0.750828
b1	0.6	183			184	1	0.95853	0.165	0.425		63.8		64.9		0	0			-7875.14		9211.95		0		0		0.460882	0.539118
b1	0.6	183			185	1	0.95752	0.238	0.498		68.9		83.9		0	1.24			-5873.1		4774.46		0		0		0.551591	0.448409
b1	0.6	183			205	3	0.95046	0.289	0.762		60.5		52.6		0	0			-7225.13		9154.23		0		0		0.441112	0.558888
b1	0.6	183			206	0									0	0			-7774.34		11170.3		0		0		0.410371	0.589629
b1	0.6	183			207	0									0	0			-7531.37		10527.5		0		0		0.417045	0.582955
b1	0.6	183			209	1	0.92732	0.289	0.749		64		67.5		0	0.18			-20516.5		8199.73		0		0		0.714457	0.285543
b1	0.6	183			230	1	0.95312	0.621	1.266		63.1		173.9		0	4			-13723.1		10258.3		0		0		0.57224	0.42776
b1	0.6	183			231	1	0.96518	0.136	0.448		56.8		82.9		0	0			-7822.32		8192.06		0		0		0.488456	0.511544
b1	0.6	183			236	1	0.9373	0.322	0.68		65.1		120.1		0	0			-8609.41		8259.01		0		0		0.510386	0.489614
b1	0.6	183			237	6	0.94436	0.21	0.498		67.9		68.1		0	9.05			-14493.7		8692.95		0		0		0.625089	0.374911
b1	0.6	183			269	0									0	9.28			-18213.9		8905.12		0		0		0.671628	0.328372
b1	0.6	183			272	0									0	14.21			-7844.12		8336.74		0		0		0.484778	0.515222
b1	0.6	183			273	0									0	14.27			-7651.67		8387.12		0		0		0.477073	0.522927
b1	0.6	183			274	0									0	14.3			-7754.77		8589.68		0		0		0.474459	0.525541
b1	0.6	183			275	0									0	14.45			-7774.16		8511		0		0		0.477377	0.522623
b1	0.6	183			255	1	0.95454	0.226	0.533		73.7		102.5		0	0.39			-6916.31		7589.28		0		0		0.476803	0.523197
b1	0.6	183			257	1	0.93053	0.196	0.514		62.9		91.1		0	0.01			-8967.48		7924.6		0		0		0.530869	0.469131
b1	0.6	183			258	1	0.93863	0.225	0.56		44.4		79.4		0	0			-7808.74		10335		0		0		0.430383	0.569617
b1	0.6	183			259	1	0.97174	0.123	0.425		56.2		74		0	0.02			-8568.95		11179.4		0		0		0.433906	0.566094
b1	0.6	183			262	2	0.94845	0.186	0.507		62.9		70		0	0			-14593.5		7744.18		0		0		0.653313	0.346687
b1	0.6	183			263	0									0	0			-11274		8769.66		0		0		0.562471	0.437529
b1	0.6	183			264	1	0.96997	0.168	0.486		71.3		78.3		0	0			-4610.54		7858.45		0		0		0.369761	0.630239
b1	0.6	183			265	2	0.93515	0.2	0.484		46.5		81.1		0	0.44			-10699		7117.26		0		0		0.600519	0.399481
b1	0.6	183			266	0									0	0.4			-11282.3		6624.26		0		0		0.630066	0.369934
b1	0.6	183			278	1	0.95144	0.661	1.311		45.7		179.5		0	0			-7840.57		10324.9		0		0		0.43162	0.56838
b1	0.6	227	14	15			0.95232	0.384	0.805	0.423	66.1	20.1	107.2	45.9		28.59	16.08	0.2333	-15445.8	7452.43	4124.95	1563.7	0	0	0	0	0.789229	0.210771
b1	0.6	227			227	1	0.96798	0.251	0.599		61.2		67.4		0	17.45			-14372.6		3368.4		0		0		0.810135	0.189865
b1	0.6	227			3	1	0.95008	0.297	0.59		50		67.8		1	38.92			-18098.4		3169.69		0		0		0.850965	0.149035
b1	0.6	227			4	1	0.87345	0.587	1.092		110.1		99.5		0	27.22			-8479.14		7834.19		0		0		0.519768	0.480232
b1	0.6	227			5	1	0.95529	0.263	0.554		59.6		72.9		1	55.04			-17578.6		2945.5		0		0		0.856486	0.143514
b1	0.6	227			8	2	0.9201	0.227	0.58		56		100.8		0	14.11			-21243.1		4682.17		0		0		0.819397	0.180603
b1	0.6	227			11	0									0	20.73			-30654.8		5164.14		0		0		0.855827	0.144173
b1	0.6	227			36	1	0.95936	0.301	0.657		46.9		64.7		1	45.69			-10694.9		3132.05		0		0		0.773483	0.226517
b1	0.6	227			37	1	0.95177	0.268	0.662		48.7		60.2		1	56.59			-11895.1		2261.71		0		0		0.840239	0.159761
b1	0.6	227			39	1	0.93259	0.562	1.087		62.6		179.2		1	33.88			-7643.36		2963.75		0		0		0.720588	0.279412
b1	0.6	227			84	1	0.89324	0.512	1.095		86.8		173.2		1	31.75			-6697.82		3037.01		0		0		0.688026	0.311974
b1	0.6	227			98	1	0.89528	0.68	1.247		107.1		160.2		1	40.43			-5440.95		3721.9		0		0		0.593805	0.406195
b1	0.6	227			141	1	0.89685	0.258	0.659		68.2		81		0	13.94			-28546.3		3817.14		0		0		0.882054	0.117946
b1	0.6	227			186	1	0.93699	0.557	1.118		46.6		175		0	24.81			-10747.5		3289.86		0		0		0.765636	0.234364
b1	0.6	227			280	1	0.92708	0.288	0.632		49.8		68.3		0	4.4			-20946.6		5312.54		0		0		0.797688	0.202312
b1	0.6	227			296	1	0.94626	0.248	0.56		57.9		74.8		0	3.94			-18647.7		7174.25		0		0		0.722164	0.277836
b1	0.6	235	14	19			0.95622	0.383	0.805	0.436	69.8	21.5	134.8	60.5		12.49	15.24	0.0789	-12033.1	5034.26	6888.47	2031.1	0	0	0	0	0.635947	0.364053
b1	0.6	235			235	1	0.98112	0.165	0.551		67.7		148.4		0	0			-16722.6		8388.64		0		0		0.665941	0.334059
b1	0.6	235			12	1	0.91552	0.289	0.636		80.9		166.4		0	22.13			-13536		4836.73		0		0		0.736744	0.263256
b1	0.6	235			14	2	0.93525	0.624	1.243		24.9		65.8		0	17.35			-9560.15		6727.51		0		0		0.586957	0.413043
b1	0.6	235			16	0									0	17.17			-9479.45		6738.54		0		0		0.584502	0.415498
b1	0.6	235			47	1	0.88357	0.642	1.185		102.2		82.8		0	0			-20545.7		12093		0		0		0.62949	0.37051
b1	0.6	235			64	1	0.93748	0.27	0.536		58.6		167.6		0	15.52			-12104.5		6671.62		0		0		0.644674	0.355326
b1	0.6	235			76	1	0.885	0.487	1.037		48.4		74.2		0	26.2			-16141.5		3923.42		0		0		0.804464	0.195536
b1	0.6	235			92	2	0.91268	0.317	0.735		64.3		73.8		0	1.77			-8293.99		4806.76		0		0		0.633093	0.366907
b1	0.6	235			93	0									0	1.23			-8613.18		5152.13		0		0		0.625716	0.374284
b1	0.6	235			109	2	0.95578	0.247	0.56		80.6		161.4		0	0			-8117.13		9104.04		0		0		0.471346	0.528654
b1	0.6	235			110	0									0	0			-7353.21		8824.37		0		0		0.454531	0.545469
b1	0.6	235			138	2	0.9133	0.275	0.537		84.3		166.8		1	48.65			-5730.45		4170.66		0		0		0.578768	0.421232
b1	0.6	235			139	0									1	44.46			-5275.48		6035.59		0		0		0.4664	0.5336
b1	0.6	235			152	2	0.89549	0.577	1.189		82.4		308.3		0	3.52			-18098		7601.82		0		0		0.704207	0.295793
b1	0.6	235			153	0									0	4.61			-14910.9		7363.9		0		0		0.669406	0.330594
b1	0.6	235			178	1	0.87796	0.648	1.186		112.1		87.8		0	0			-6785.26		9635.1		0		0		0.413222	0.586778
b1	0.6	235			211	1	0.89471	0.407	0.901		50.6		175.9		1	31.21			-7958.37		5014.38		0		0		0.613468	0.386532
b1	0.6	235			234	1	0.991	0.17	0.407		69.5		149.9		0	2.57			-19412		7034.72		0		0		0.734004	0.265996
b1	0.6	235			302	1	0.91719	0.492	1.027		70.5		79.6		0	0.88			-19991.8		6757.98		0		0		0.747363	0.252637
b1	0.6	299	26	40			0.94811	0.363	0.763	0.43	60	19.1	111.5	37.4		8.33	9.46	0.025	-12318.2	4067.07	7510.91	1656.7	0	0	0	0	0.621217	0.378783
b1	0.6	299			299	1	0.95325	0.337	0.736		49.2		158.3		0	26.74			-6782.11		6580.43		0		0		0.507546	0.492454
b1	0.6	299			9	1	0.92328	0.554	1.091		48.2		171.9		1	35.21			-12188.9		4349.38		0		0		0.737011	0.262989
b1	0.6	299			10	3	0.96653	0.219	0.488		66.6		99.1		0	5.9			-10134.8		6055.89		0		0		0.625965	0.374035
b1	0.6	299			25	0									0	7.65			-16161.9		6117.92		0		0		0.725405	0.274595
b1	0.6	299			253	0									0	15.05			-8842.24		8599.78		0		0		0.50695	0.49305
b1	0.6	299			22	2	0.94686	0.261	0.689		66.5		90.9		0	2.07			-16550		6175.96		0		0		0.728242	0.271758
b1	0.6	299			24	0									0	2.04			-16727		5456.03		0		0		0.754045	0.245955
b1	0.6	299			23	1	0.9176	0.447	0.976		73.4		173.5		0	2.57			-19461.2		5471.33		0		0		0.780555	0.219445
b1	0.6	299			26	1	0.92599	0.229	0.537		59.2		87.7		0	17.98			-7417.28		6604.79		0		0		0.528972	0.471028
b1	0.6	299			34	1	0.94233	0.286	0.575		65.5		84.5		0	15.72			-20868.5		7797.22		0		0		0.727995	0.272005
b1	0.6	299			62	1	0.92497	0.469	0.93		81		167.7		0	13.92			-12908.1		7666.6		0		0		0.627377	0.372623
b1	0.6	299			99	4	0.91582	0.5	0.966		18.3		76.5		0	0			-14212		7577.5		0		0		0.65224	0.34776
b1	0.6	299			100	0									0	0			-14165		7111.94		0		0		0.665744	0.334256
b1	0.6	299			101	0									0	0			-14018.9		7175.74		0		0		0.661437	0.338563
b1	0.6	299			102	0									0	0			-13757.4		7377.87		0		0		0.650922	0.349078
b1	0.6	299			108	1	0.93432	0.249	0.576		54		81.6		0	6.79			-10209.7		5824.32		0		0		0.636752	0.363248
b1	0.6	299			176	1	0.93821	0.193	0.606		55.3		116.6		0	0			-9915.27		8442.29		0		0		0.540119	0.459881
b1	0.6	299			179	2	0.92886	0.402	0.795		89.9		152.2		0	0			-5264.71		11420.1		0		0		0.315539	0.684461
b1	0.6	299			182	0									0	0			-5197.51		11249		0		0		0.316026	0.683974
b1	0.6	299			180	2	0.941	0.457	0.941		82.3		170.5		0	0			-14661.4		10790.3		0		0		0.576049	0.423951
b1	0.6	299			181	0									0	0			-14942		11023.6		0		0		0.575453	0.424547
b1	0.6	299			188	1	0.94793	0.363	0.848		45		119.8		0	11.77			-10025.5		4364.2		0		0		0.696714	0.303286
b1	0.6	299			189	1	0.94174	0.296	0.672		48.6		75.4		1	35.16			-10476.7		5244.35		0		0		0.666413	0.333587
b1	0.6	299			195	1	0.94372	0.299	0.601		59.9		73.4		0	1.5			-8737.98		8428.25		0		0		0.509021	0.490979
b1	0.6	299			218	6	0.9427	0.349	0.691		81.9		104.6		0	6.56			-9961.39		8101.61		0		0		0.55148	0.44852
b1	0.6	299			219	0									0	6.49			-9746.98		8100.98		0		0		0.546112	0.453888
b1	0.6	299			220	0									0	6.48			-9905.27		8171.23		0		0		0.547964	0.452036
b1	0.6	299			221	0									0	6.54			-9712.44		8124.76		0		0		0.544505	0.455495
b1	0.6	299			222	0									0	6.45			-9798.53		8249.05		0		0		0.542928	0.457072
b1	0.6	299			223	0									0	6.28			-9794.69		8248.3		0		0		0.542853	0.457147
b1	0.6	299			224	1	0.91789	0.32	0.712		58.6		76.9		0	20.66			-11235.9		7022.85		0		0		0.615371	0.384629
b1	0.6	299			225	1	0.91297	0.403	0.863		63.6		64.4		0	23.92			-15482.1		6361.6		0		0		0.708768	0.291232
b1	0.6	299			232	1	0.92068	0.412	0.826		59.6		157.9		0	4.96			-9966.81		6995.81		0		0		0.587575	0.412425
b1	0.6	299			238	1	0.9258	0.318	0.642		47.7		84.1		0	7.55			-12713.1		7553.24		0		0		0.6273	0.3727
b1	0.6	299			271	1	0.94481	0.306	0.705		69.4		72.4		0	12.03			-21053.8		8498.99		0		0		0.712413	0.287587
b1	0.6	299			279	1	0.93624	0.486	1.024		42.6		155.8		0	0			-10234.9		7310.05		0		0		0.583353	0.416647
b1	0.6	299			282	1	0.95099	0.321	0.643		58.1		70.9		0	0.55			-23349.6		8397.9		0		0		0.735479	0.264521
b1	0.6	299			285	1	0.92149	0.303	0.766		58.1		95.7		0	19.66			-11955		5833.04		0		0		0.67208	0.32792
b1	0.6	299			300	2	0.90964	0.49	1.038		50.9		170.1		0	2.72			-12317.2		8531.65		0		0		0.590785	0.409215
b1	0.6	299			301	0									0	2.17			-11873.1		8030.65		0		0		0.596526	0.403474
b1	0.18	2	5	5			0.9768	0.147	0.431	0.214	-181.9	8.8	72	9.1		0.15	0.16	0	-8625.43	3288.45	9749.18	2316.15	0	0	0	0	0.469421	0.530579
b1	0.18	2			2	1	0.97545	0.081	0.36		-177.1		77.8		0	0			-7394.48		7024.79		0		0		0.512819	0.487181
b1	0.18	2			1	1	0.97614	0.093	0.344		-180.7		60		0	0.26			-5580.39		12969.3		0		0		0.300834	0.699166
b1	0.18	2			11	1	0.93274	0.233	0.628		-196.2		85.3		0	0.07			-6816.54		7634.42		0		0		0.471702	0.528298
b1	0.18	2			12	1	0.97959	0.115	0.373		-185.6		64.6		0	0.4			-8389.36		9284.26		0		0		0.474683	0.525317
b1	0.18	2			34	1	0.93194	0.213	0.449		-170		72.6		0	0.01			-14946.4		11833.1		0		0		0.558127	0.441873
b1	0.18	3	2	2			0.93844	0.545	0.949	0.482	-135.6	4.6	97.8	60.1		119.37	10.22	1	-8067.14	245.05	1408.3	106.99	0	0	0	0	0.851374	0.148626
b1	0.18	3			3	1	0.93583	0.545	0.949		-131		158		2	109.15			-8312.19		1301.3		0		0		0.864638	0.135362
b1	0.18	3			19	1	0.94104	0.545	0.949		-140.2		37.7		2	129.59			-7822.09		1515.29		0		0		0.837718	0.162282
b1	0.18	4	4	4			0.99739	0.364	0.775	0.423	168.5	12	123.4	36.4		14.21	23.7	0.125	-12778	4038.98	7874.44	2162.03	0	0	0	0	0.618715	0.381285
b1	0.18	4			4	1	0.99999	0.012	0.026		150		107.1		0	0.14			-8886.4		10943.4		0		0		0.448134	0.551866
b1	0.18	4			15	1	0.89614	0.415	0.986		166		161.7		0	1.13			-9788.82		7206.12		0		0		0.575984	0.424016
b1	0.18	4			21	1	0.88374	0.555	1.203		181.1		153.3		0	0.3			-13260		8399.06		0		0		0.612215	0.387785
b1	0.18	4			39	1	0.89069	0.474	0.887		176.8		71.7		1	55.26			-19176.5		4949.19		0		0		0.794859	0.205141
b1	0.18	7	3	3			0.99367	0.54	1.047	0.695	-172.8	34	135.1	43.8		51.93	14.67	0.5	-9695.36	3750.49	3916.64	469.06	0	0	0	0	0.712266	0.287734
b1	0.18	7			7	1	0.99992	0.036	0.079		-165.4		73.5		1	67			-6601.64		4578.53		0		0		0.590478	0.409522
b1	0.18	7			8	1	0.85168	0.954	1.677		-217.7		171.3		1	32.05			-14973.3		3623.77		0		0		0.805143	0.194857
b1	0.18	7			36	1	0.88391	0.629	1.384		-135.3		160.4		1	56.74			-7511.13		3547.62		0		0		0.679202	0.320798
b1	0.18	9	3	3			0.99037	0.415	0.774	0.433	-127.5	7.3	126.5	44.4		21.86	24.7	0.1667	-9210.01	3135.04	6606.11	2477.26	0	0	0	0	0.582318	0.417682
b1	0.18	9			9	1	0.99961	0.092	0.17		-124.7		159		0	7.9			-5144.13		9040.76		0		0		0.362649	0.637351
b1	0.18	9			6	1	0.83458	0.372	0.708		-120.3		156.8		1	56.58			-12774		3207.13		0		0		0.799318	0.200682
b1	0.18	9			17	1	0.91611	0.781	1.444		-137.6		63.7		0	1.11			-9711.86		7570.43		0		0		0.561954	0.438046
b1	0.18	13	5	5			0.98949	0.452	0.976	0.601	-162.8	18.2	-58	123.9		5.24	7.88	0	-12790.6	6158.93	9195.39	2969.41	0	0	0	0	0.581761	0.418239
b1	0.18	13			13	1	0.99721	0.143	0.294		-130		-38.4		0	0.03			-8542.41		9860.84		0		0		0.464179	0.535821
b1	0.18	13			5	1	0.90728	0.425	0.968		-181.7		75.9		0	20.34			-24337.1		4848.39		0		0		0.833877	0.166123
b1	0.18	13			10	1	0.92068	0.668	1.391		-160.6		-210.7		0	0			-12821.6		8548.2		0		0		0.599988	0.400012
b1	0.18	13			35	1	0.95689	0.684	1.409		-177.8		-191		0	5.82			-6735.15		14094.7		0		0		0.323341	0.676659
b1	0.18	13			38	1	0.91855	0.339	0.819		-163.9		74.2		0	0			-11516.5		8624.79		0		0		0.571785	0.428215
b1	0.18	14	3	3			0.97459	0.438	0.897	0.56	-153.6	17.1	214.6	61.3		20.11	9.15	0.1667	-27922.6	4396.37	5752.55	937.27	0	0	0	0	0.829175	0.170825
b1	0.18	14			14	1	0.98733	0.272	0.59		-162		173.5		1	29.71			-24193.9		6259.87		0		0		0.794447	0.205553
b1	0.18	14			16	1	0.88423	0.547	1.047		-169		169.1		0	22.83			-34095.6		6559.39		0		0		0.838657	0.161343
b1	0.18	14			20	1	0.95733	0.494	1.054		-129.9		301.3		0	7.8			-25478.2		4438.38		0		0		0.851642	0.148358
b1	0.18	22	3	14			0.99583	0.165	0.438	0.201	-170.7	3	139.7	15.4		7.67	6.8	0	-11669.3	1156.97	7860.68	1770.39	0	0	0	0	0.597507	0.402493
b1	0.18	22			22	6	0.99986	0.142	0.381		-172.4		149.9		0	1.42			-10849.9		9750.75		0		0		0.526678	0.473322
b1	0.18	22			24	0									0	1.59			-10684.7		9540.68		0		0		0.528281	0.471719
b1	0.18	22			26	0									0	1.47			-10864.8		9825.09		0		0		0.525126	0.474874
b1	0.18	22			28	0									0	1.68			-10766.2		9487.3		0		0		0.531573	0.468427
b1	0.18	22			29	0									0	1.66			-10936.8		9567.71		0		0		0.533385	0.466615
b1	0.18	22			31	0									0	1.81			-11046.8		9501.41		0		0		0.537604	0.462396
b1	0.18	22			18	1	0.92331	0.269	0.586		-176.4		173.6		0	0			-14945.5		3478.4		0		0		0.811202	0.188798
b1	0.18	22			23	7	0.89146	0.197	0.49		-167.8		124.2		0	15.89			-12348.9		6813.89		0		0		0.64442	0.35558
b1	0.18	22			25	0									0	15.69			-12065.2		6793.15		0		0		0.639779	0.360221
b1	0.18	22			27	0									0	16.17			-12197.8		6778.22		0		0		0.6428	0.3572
b1	0.18	22			30	0									0	15.13			-12050.9		6807.93		0		0		0.639006	0.360994
b1	0.18	22			32	0									0	14.92			-12202.8		6942.83		0		0		0.637367	0.362633
b1	0.18	22			33	0									0	14.74			-12258.3		6961.56		0		0		0.637793	0.362207
b1	0.18	22			37	0									0	5.28			-10151.4		7800.56		0		0		0.565477	0.434523
b1	0.3	25	97	122			0.92358	0.319	0.696	0.299	-57.6	13.4	159.4	51.7		50.63	27.75	0.4959	-15839.4	10053.8	3659.57	1684.86	0	0	0	0	0.81232	0.18768
b1	0.3	25			25	1	0.93529	0.411	0.89		-93.2		170.9		1	59.25			-11824.4		2464.99		0		0		0.827495	0.172505
b1	0.3	25			24	1	0.86418	0.208	0.553		-75.8		167.4		1	34.4			-12293		3166.95		0		0		0.795151	0.204849
b1	0.3	25			27	1	0.89742	0.601	1.226		-53.9		305.3		2	79.47			-8100.54		2523.51		0		0		0.762472	0.237528
b1	0.3	25			52	1	0.88015	0.343	0.672		-31		155.4		1	54.31			-4609.41		4463.09		0		0		0.508064	0.491936
b1	0.3	25			54	1	0.90725	0.196	0.516		-65.4		173		2	92.53			-2428.51		3384.94		0		0		0.41774	0.58226
b1	0.3	25			71	3	0.91891	0.226	0.58		-49.8		179.7		2	87.64			-3577.97		4835.79		0		0		0.425252	0.574748
b1	0.3	25			333	0									2	87.4			-3681.46		4705.43		0		0		0.438954	0.561046
b1	0.3	25			334	0									2	87.96			-3474.21		4650.99		0		0		0.427585	0.572415
b1	0.3	25			101	2	0.94705	0.194	0.502		-53.6		174.2		1	56.14			-29347.9		3612.03		0		0		0.890412	0.109588
b1	0.3	25			198	0									1	58.99			-47311.1		3367.55		0		0		0.933551	0.066449
b1	0.3	25			103	1	0.88648	0.229	0.513		-49.7		169.2		1	33.32			-10833.7		6649.92		0		0		0.619648	0.380352
b1	0.3	25			112	1	0.90152	0.611	1.204		-54.5		302.2		1	63.11			-24766		3298.54		0		0		0.882466	0.117534
b1	0.3	25			125	1	0.8561	0.641	1.181		-43.9		72.5		0	4.9			-16419.5		9191.11		0		0		0.641121	0.358879
b1	0.3	25			131	2	0.89298	0.58	1.078		-32.4		79.4		1	31.71			-44886.4		4008.45		0		0		0.918019	0.081981
b1	0.3	25			132	0									1	31.71			-45100.7		4006.47		0		0		0.918414	0.0815863
b1	0.3	25			148	1	0.88017	0.527	0.905		-49		140		1	37.64			-35266.3		3362.22		0		0		0.91296	0.0870398
b1	0.3	25			149	3	0.9091	0.167	0.485		-57.6		162.8		1	60			-33129.9		4443.59		0		0		0.881736	0.118264
b1	0.3	25			150	0									1	51.12			-27943.6		4548.23		0		0		0.860019	0.139981
b1	0.3	25			152	0									1	61.64			-20073.2		3763		0		0		0.842131	0.157869
b1	0.3	25			151	1	0.90266	0.156	0.453		-59.3		160.9		1	56.03			-26435.6		4018.1		0		0		0.868059	0.131941
b1	0.3	25			153	4	0.92686	0.176	0.472		-57.7		159.6		2	81.24			-16064.9		2365.87		0		0		0.871635	0.128365
b1	0.3	25			839	0									2	82.92			-27443.2		2739.65		0		0		0.909232	0.0907685
b1	0.3	25			903	0									2	83.04			-16760.1		2753.19		0		0		0.858907	0.141093
b1	0.3	25			927	0									2	79.75			-15308.2		3025.75		0		0		0.834965	0.165035
b1	0.3	25			162	2	0.91482	0.256	0.584		-51.1		179.9		1	70.55			-22124.6		2282.59		0		0		0.906479	0.0935211
b1	0.3	25			169	0									1	72.26			-26199.1		2234.78		0		0		0.921404	0.0785956
b1	0.3	25			170	1	0.87596	0.86	1.464		-22.8		58.9		0	13.23			-6573.74		8321.77		0		0		0.441324	0.558676
b1	0.3	25			174	1	0.92673	0.605	1.204		-59.2		307.9		2	90.59			-13852.8		2225.23		0		0		0.861598	0.138402
b1	0.3	25			180	1	0.88355	0.494	1.053		-69		66		0	26.82			-11546.6		5821.9		0		0		0.664802	0.335198
b1	0.3	25			185	1	0.88406	0.231	0.564		-70.8		163		1	35.34			-10767		2654.07		0		0		0.802246	0.197754
b1	0.3	25			212	2	0.9205	0.212	0.567		-56		178.6		1	66.55			-6515		2683.38		0		0		0.708277	0.291723
b1	0.3	25			213	0									1	61.52			-7025.41		3081.95		0		0		0.695079	0.304921
b1	0.3	25			224	1	0.91561	0.257	0.562		-50.1		176.2		1	33.9			-10672.2		2928.84		0		0		0.784661	0.215339
b1	0.3	25			244	1	0.88992	0.39	0.858		-58.5		90.2		0	11.4			-17949.3		5098.17		0		0		0.778797	0.221203
b1	0.3	25			249	1	0.87027	0.561	1.081		-103.4		110		0	14.01			-12248.2		3164.22		0		0		0.794697	0.205303
b1	0.3	25			260	1	0.88919	0.287	0.58		-40.7		154.5		1	48.22			-12237.2		3328.95		0		0		0.786142	0.213858
b1	0.3	25			285	1	0.86048	0.192	0.507		-53.3		164.5		1	40.38			-11886.1		2018.25		0		0		0.854848	0.145152
b1	0.3	25			320	1	0.90386	0.241	0.557		-73.1		171.8		1	50.28			-12393.2		3973.47		0		0		0.757222	0.242778
b1	0.3	25			324	1	0.88994	0.341	0.832		-51.5		64.4		0	12.81			-25784.6		4677.72		0		0		0.846443	0.153557
b1	0.3	25			352	1	0.91937	0.22	0.552		-47.7		172.2		2	81.28			-12111		2857.39		0		0		0.809105	0.190895
b1	0.3	25			363	2	0.95483	0.316	0.692		-70.8		111.2		1	53.27			-13244.9		3265.98		0		0		0.802192	0.197808
b1	0.3	25			364	0									1	53.33			-13284		3278.09		0		0		0.802072	0.197928
b1	0.3	25			367	1	0.94238	0.568	1.172		-59.7		303.7		1	62.11			-10291.3		2413.28		0		0		0.810047	0.189953
b1	0.3	25			407	1	0.89172	0.171	0.498		-58.7		168.1		2	99.56			-15311.1		1462.86		0		0		0.91279	0.0872102
b1	0.3	25			429	1	0.88656	0.219	0.54		-54.8		175.1		2	100.93			-4282.44		1748.06		0		0		0.71013	0.28987
b1	0.3	25			434	1	0.89242	0.149	0.444		-55.2		162.8		1	61.53			-19269.8		3697.15		0		0		0.839023	0.160977
b1	0.3	25			442	3	0.85324	0.45	0.894		-43.3		91		0	26.46			-12183.6		4476.53		0		0		0.731302	0.268698
b1	0.3	25			444	0									0	22.42			-12636.6		4839.63		0		0		0.723073	0.276927
b1	0.3	25			445	0									0	20.26			-11884.1		3873.65		0		0		0.754176	0.245824
b1	0.3	25			446	1	0.87388	0.216	0.557		-53.3		167.6		1	65.19			-6199.48		3974.84		0		0		0.609326	0.390674
b1	0.3	25			449	1	0.90533	0.362	0.76		-60.9		103.5		0	17.34			-17132.6		3231.68		0		0		0.841307	0.158693
b1	0.3	25			479	1	0.88783	0.157	0.487		-67.5		163.5		0	9.7			-9304.9		3773.38		0		0		0.711477	0.288523
b1	0.3	25			484	4	0.90543	0.352	0.685		-50.1		167.4		0	0.26			-33080.8		4472.28		0		0		0.880908	0.119092
b1	0.3	25			485	0									0	0.14			-33318.3		4387.43		0		0		0.88364	0.11636
b1	0.3	25			588	0									0	0.5			-29827.4		3629.34		0		0		0.891522	0.108478
b1	0.3	25			589	0									0	0.59			-29096.9		3750.48		0		0		0.885821	0.114179
b1	0.3	25			518	2	0.92082	0.177	0.51		-66.1		173		1	64.24			-29400.1		1861.17		0		0		0.940464	0.0595359
b1	0.3	25			519	0									1	64.22			-23530.9		1936.21		0		0		0.923972	0.0760279
b1	0.3	25			522	1	0.91212	0.195	0.511		-68.6		161.3		1	45.67			-7933.55		4007.83		0		0		0.664375	0.335625
b1	0.3	25			537	1	0.89302	0.215	0.539		-51.5		174.8		1	48.73			-22187.9		2891.34		0		0		0.884712	0.115288
b1	0.3	25			554	1	0.89717	0.249	0.535		-72.2		172.1		2	114.36			-3281.42		2254.3		0		0		0.592772	0.407228
b1	0.3	25			569	1	0.86096	0.242	0.526		-64.7		163.5		2	78.75			-20257.4		2249.77		0		0		0.900042	0.0999578
b1	0.3	25			573	1	0.90501	0.343	0.617		-73.4		161.1		0	28.78			-8215.27		2209.28		0		0		0.78807	0.21193
b1	0.3	25			574	1	0.85945	0.648	1.168		-35.9		75.8		0	3.71			-10207.9		10487.3		0		0		0.493248	0.506752
b1	0.3	25			576	1	0.88688	0.5	0.954		-19.7		159		1	31.34			-13868.1		7040.86		0		0		0.663261	0.336739
b1	0.3	25			585	1	0.88856	0.266	0.549		-68		171		1	55.29			-8210.6		3067.43		0		0		0.728017	0.271983
b1	0.3	25			594	1	0.88914	0.166	0.482		-57.5		164.2		1	37.86			-28473.9		3872.51		0		0		0.88028	0.11972
b1	0.3	25			598	2	0.87953	0.421	0.907		-76.2		92.6		0	0.32			-12561.4		6701.68		0		0		0.652098	0.347902
b1	0.3	25			599	0									0	1.84			-17890.8		7352.13		0		0		0.708745	0.291255
b1	0.3	25			602	1	0.93095	0.201	0.541		-63.6		173.9		2	78.5			-11857.9		2555.48		0		0		0.822701	0.177299
b1	0.3	25			641	1	0.9026	0.242	0.557		-66.6		176.9		2	73.22			-23611.5		2232.22		0		0		0.913626	0.0863738
b1	0.3	25			650	1	0.90615	0.304	0.763		-100.4		156		2	80.97			-20676.5		2532.79		0		0		0.890872	0.109128
b1	0.3	25			694	1	0.88184	0.344	0.684		-77.7		176.5		1	54.72			-12709.9		3488.36		0		0		0.784645	0.215355
b1	0.3	25			695	1	0.91031	0.223	0.55		-43.3		162.5		2	78.88			-10531.5		2712.69		0		0		0.795179	0.204821
b1	0.3	25			702	2	0.87148	0.424	0.849		-55.7		96.3		0	19.36			-35157.8		5097.18		0		0		0.873378	0.126622
b1	0.3	25			796	0									0	25.79			-29653.7		3957.42		0		0		0.882259	0.117741
b1	0.3	25			711	1	0.92871	0.191	0.523		-57.7		169.2		2	91.02			-30798.6		2302.13		0		0		0.930451	0.0695493
b1	0.3	25			717	1	0.86011	0.712	1.221		-40.8		70.4		0	5.1			-8695.31		5868.19		0		0		0.597062	0.402938
b1	0.3	25			739	1	0.9302	0.626	1.221		-57.8		309		2	74.36			-11360.6		2585.19		0		0		0.814626	0.185374
b1	0.3	25			740	1	0.92844	0.301	0.6		-74.4		170.4		2	75.21			-15329.5		2220.98		0		0		0.873452	0.126548
b1	0.3	25			741	1	0.88546	0.285	0.588		-57.1		152.1		0	24.34			-25024.2		3433.97		0		0		0.879333	0.120667
b1	0.3	25			742	1	0.93259	0.27	0.549		-59.7		133.6		1	66.9			-7475.77		3505.67		0		0		0.680764	0.319236
b1	0.3	25			748	2	0.88129	0.253	0.623		-80		145.6		1	29.83			-10700.5		3110.74		0		0		0.774768	0.225232
b1	0.3	25			749	0									0	23.6			-11350		3707.66		0		0		0.753769	0.246231
b1	0.3	25			756	1	0.88514	0.197	0.524		-59.3		172.7		1	41.6			-27322.5		3236.27		0		0		0.894097	0.105903
b1	0.3	25			771	1	0.92225	0.181	0.515		-64.6		165.4		1	39.16			-12907.9		6586.24		0		0		0.662142	0.337858
b1	0.3	25			776	1	0.92168	0.198	0.507		-50.1		161.8		1	68			-47678.3		2243.5		0		0		0.95506	0.0449403
b1	0.3	25			793	1	0.90863	0.198	0.52		-53		176		1	61.07			-30306		2419.46		0		0		0.926068	0.0739322
b1	0.3	25			804	1	0.85387	0.631	1.233		-31.4		174.4		0	2.78			-9905.92		9094.85		0		0		0.521343	0.478657
b1	0.3	25			818	1	0.90126	0.212	0.535		-54.6		175.8		2	103.92			-8919.12		2232.36		0		0		0.799815	0.200185
b1	0.3	25			831	1	0.86705	0.277	0.632		-78.2		155.2		0	8.11			-10499.3		4520.17		0		0		0.699046	0.300954
b1	0.3	25			834	4	0.8768	0.241	0.555		-64.2		166.3		1	51.58			-5483.99		2317.09		0		0		0.702978	0.297022
b1	0.3	25			835	0									1	56.31			-4675.58		2798.98		0		0		0.625532	0.374468
b1	0.3	25			1050	0									1	54.42			-4989.45		2140.23		0		0		0.699814	0.300186
b1	0.3	25			1051	0									1	53.26			-3814		2697.99		0		0		0.585689	0.414311
b1	0.3	25			842	1	0.86979	0.237	0.567		-53.7		167.5		1	71.23			-8929.73		2086.9		0		0		0.810568	0.189432
b1	0.3	25			846	1	0.9081	0.178	0.486		-64.7		152.8		1	49.61			-20079.6		4010.44		0		0		0.833523	0.166477
b1	0.3	25			849	1	0.89993	0.381	0.664		-67.3		166.9		2	88.3			-10382.4		3628.84		0		0		0.741005	0.258995
b1	0.3	25			859	1	0.8439	0.638	1.179		-43		71.3		0	0.08			-15781.8		10219		0		0		0.606974	0.393026
b1	0.3	25			860	1	0.93821	0.209	0.542		-69.9		175.1		1	70.8			-5527.47		2165.62		0		0		0.718498	0.281502
b1	0.3	25			904	1	0.94165	0.229	0.586		-45.2		176.9		2	73.71			-14784.3		3023.64		0		0		0.830208	0.169792
b1	0.3	25			906	1	0.91861	0.569	1.185		-57.2		307.1		2	85.83			-4577.88		2342.49		0		0		0.661508	0.338492
b1	0.3	25			911	1	0.89573	0.219	0.526		-63.2		175.2		1	57.72			-23269.5		2379.7		0		0		0.907221	0.0927787
b1	0.3	25			926	1	0.91772	0.491	1.034		-57		68.9		1	61.39			-12232.1		4640.93		0		0		0.72495	0.27505
b1	0.3	25			962	1	0.91823	0.209	0.571		-54		177.9		1	63.25			-21301.2		1553.55		0		0		0.932025	0.067975
b1	0.3	25			1016	1	0.93415	0.18	0.5		-60.4		169		1	60.68			-13378.6		4000.4		0		0		0.769814	0.230186
b1	0.3	25			1020	1	0.92281	0.189	0.506		-59.4		171.5		2	74.62			-9769.77		2389.04		0		0		0.803514	0.196486
b1	0.3	25			1039	1	0.88706	0.232	0.537		-63.6		175.6		2	80.98			-8824.88		1700.4		0		0		0.838446	0.161554
b1	0.3	25			1043	1	0.8565	0.355	0.767		-49.6		96.4		1	45.72			-5805.85		4585.23		0		0		0.558734	0.441266
b1	0.3	25			1069	1	0.91121	0.234	0.562		-49.9		167.7		1	38.51			-10065.8		4556.37		0		0		0.688394	0.311606
b1	0.3	25			1076	1	0.87216	0.417	0.826		-40.5		93.2		0	23.64			-6819.51		4470.03		0		0		0.604056	0.395944
b1	0.3	25			1082	1	0.91921	0.16	0.472		-56.1		165		1	46.15			-11899		3787.37		0		0		0.758557	0.241443
b1	0.3	25			1118	1	0.90843	0.593	1.187		-65.2		320.9		1	54.16			-9946.09		2111.54		0		0		0.824879	0.175121
b1	0.3	25			1120	1	0.92305	0.155	0.488		-69.2		157.8		2	76.19			-4295.37		2144.29		0		0		0.667018	0.332982
b1	0.3	25			1121	1	0.9196	0.121	0.412		-58.8		151		1	53.73			-7540.21		3009.62		0		0		0.714723	0.285277
b1	0.3	25			1124	1	0.89254	0.568	0.99		-21.9		143.3		1	67.81			-10970.6		3697.46		0		0		0.747925	0.252075
b1	0.3	25			1140	1	0.91564	0.278	0.635		-42.4		170.5		1	51.83			-10009.8		2357.59		0		0		0.809371	0.190629
b1	0.3	25			1141	1	0.88766	0.331	0.792		-86.6		152.7		1	60.45			-12522.4		2429.42		0		0		0.837517	0.162483
b1	0.3	25			1147	1	0.88075	0.222	0.545		-60.6		170		2	79.08			-30890.5		2492.74		0		0		0.92533	0.0746703
b1	0.3	25			1175	1	0.87974	0.465	0.881		-49		95.3		0	0.21			-10799.6		4164.96		0		0		0.721678	0.278322
b1	0.3	25			1178	2	0.90352	0.343	0.683		-48.1		168.5		0	21.36			-10453.1		3952.79		0		0		0.725613	0.274387
b1	0.3	25			1180	0									0	24.26			-6780.29		4061.26		0		0		0.625399	0.374601
b1	0.3	128	55	63			0.93464	0.373	0.762	0.328	-64.5	13.6	-151.2	65.9		35.64	25.3	0.2778	-15607	7738.11	4846.42	2246.97	0	0	0	0	0.763051	0.236949
b1	0.3	128			128	1	0.96637	0.547	1.043		-58.1		-58		0	26.8			-12076.2		5794.7		0		0		0.675747	0.324253
b1	0.3	128			7	1	0.86975	0.753	1.191		-35		-180.7		0	18.8			-13649.8		3854.25		0		0		0.779807	0.220193
b1	0.3	128			29	1	0.90732	0.238	0.513		-59.6		-188.1		1	67.44			-24037		1950.65		0		0		0.924939	0.0750607
b1	0.3	128			46	2	0.88368	0.354	0.711		-46.5		-191.5		0	4.32			-13158.9		7193.91		0		0		0.64654	0.35346
b1	0.3	128			1184	0									0	3.79			-8656.27		10180.8		0		0		0.459534	0.540466
b1	0.3	128			61	1	0.87758	0.529	1.004		-105.3		-185.6		0	11.48			-23827.3		4428.74		0		0		0.843264	0.156736
b1	0.3	128			81	1	0.90586	0.271	0.591		-70.9		-184.2		0	29.15			-11766.8		3901.41		0		0		0.750998	0.249002
b1	0.3	128			95	2	0.92593	0.66	1.246		-91.1		-54.7		0	0.01			-10569.8		7163.01		0		0		0.596059	0.403941
b1	0.3	128			164	0									0	1.09			-10731.2		6579.21		0		0		0.619928	0.380072
b1	0.3	128			114	2	0.90689	0.239	0.592		-65.2		-183		2	89.29			-21701.4		2571.58		0		0		0.894056	0.105944
b1	0.3	128			268	0									1	41.64			-30995		3172.87		0		0		0.907139	0.0928612
b1	0.3	128			124	1	0.93896	0.27	0.577		-53.8		-186.1		1	43.55			-15057		3058.56		0		0		0.831164	0.168836
b1	0.3	128			144	1	0.93553	0.543	1.068		-63.2		-53.2		0	23.62			-23573.6		4783.37		0		0		0.831316	0.168684
b1	0.3	128			163	1	0.8874	0.574	0.893		-64.6		-193.3		0	24.14			-13684.8		6348.34		0		0		0.683109	0.316891
b1	0.3	128			184	1	0.90023	0.38	0.879		-77.9		68.3		1	56.91			-12608.9		6448.22		0		0		0.661636	0.338364
b1	0.3	128			199	1	0.91436	0.283	0.707		-72.9		-217.4		0	6.82			-8363.97		9541.75		0		0		0.467112	0.532888
b1	0.3	128			200	1	0.90779	0.606	1.175		-90.2		-42		0	24.69			-6953.17		10521.7		0		0		0.397896	0.602104
b1	0.3	128			222	1	0.935	0.525	1.035		-53.2		-56.5		0	14.55			-20369.9		3004.71		0		0		0.871454	0.128546
b1	0.3	128			242	1	0.90392	0.227	0.524		-71.6		-199.3		1	30.24			-16185.1		4249.63		0		0		0.792039	0.207961
b1	0.3	128			251	1	0.92278	0.238	0.537		-70.9		-180.2		1	45.26			-17176.7		2270.72		0		0		0.883238	0.116762
b1	0.3	128			329	1	0.89145	0.253	0.535		-63.2		-189.5		0	29.24			-9466.4		6160.23		0		0		0.605786	0.394214
b1	0.3	128			362	1	0.93838	0.404	0.722		-59		-185.2		1	32.23			-16630		3013.99		0		0		0.846569	0.153431
b1	0.3	128			430	1	0.93824	0.564	1.108		-50.2		-54.9		0	8.4			-17360.6		6831.72		0		0		0.717608	0.282392
b1	0.3	128			447	1	0.91857	0.546	1.058		-55.2		-55.6		1	57.99			-10859.6		2917.35		0		0		0.788244	0.211756
b1	0.3	128			506	1	0.9153	0.326	0.668		-58		-181		0	20.41			-39126.8		3083.25		0		0		0.926955	0.0730454
b1	0.3	128			511	1	0.88226	0.197	0.537		-68.6		-192.3		2	83.27			-19995.8		2689.63		0		0		0.881438	0.118562
b1	0.3	128			545	1	0.94599	0.244	0.613		-58.4		-180.2		0	26.14			-20630.8		5919.42		0		0		0.777049	0.222951
b1	0.3	128			548	1	0.9327	0.343	0.625		-45.7		-197.4		2	85.82			-14996.8		1955.49		0		0		0.884647	0.115353
b1	0.3	128			583	1	0.89567	0.514	1.045		-60		-47.7		0	19.29			-17367.5		5779.32		0		0		0.750319	0.249681
b1	0.3	128			635	1	0.91125	0.578	1.141		-84		-52.4		1	34			-14778.5		6604.55		0		0		0.691132	0.308868
b1	0.3	128			646	2	0.91612	0.584	1.099		-74.3		-55.6		0	0.13			-24756		4621.2		0		0		0.842694	0.157306
b1	0.3	128			647	0									0	0.09			-18428.5		4725.92		0		0		0.795896	0.204104
b1	0.3	128			660	2	0.92577	0.494	1.026		-62.2		-53.8		1	58.71			-19143.8		6445.51		0		0		0.748117	0.251883
b1	0.3	128			841	0									1	61.89			-27419		5468.56		0		0		0.833719	0.166281
b1	0.3	128			692	1	0.91573	0.258	0.627		-61.3		-188.4		1	69.99			-13343.6		2382.88		0		0		0.84848	0.15152
b1	0.3	128			696	1	0.91946	0.269	0.588		-58.3		-185.8		0	14.46			-38200.9		4360.5		0		0		0.897548	0.102452
b1	0.3	128			783	1	0.91387	0.257	0.607		-76.4		-184.1		0	9.03			-8523.83		3936.43		0		0		0.684081	0.315919
b1	0.3	128			784	1	0.92582	0.293	0.601		-75.6		-180.9		0	20.88			-10460.4		4032.52		0		0		0.72176	0.27824
b1	0.3	128			785	1	0.91622	0.247	0.518		-63.3		-180.6		0	14.7			-17311.3		4051.68		0		0		0.810341	0.189659
b1	0.3	128			826	1	0.91276	0.38	0.763		-79.7		-215.4		0	25.61			-7992.42		11082.2		0		0		0.419008	0.580992
b1	0.3	128			829	1	0.88342	0.459	0.874		-24		-183.5		0	24.05			-11419.4		5753.54		0		0		0.664964	0.335036
b1	0.3	128			840	1	0.92226	0.266	0.609		-66.1		-186.6		1	63.01			-11856.6		4702.57		0		0		0.716013	0.283987
b1	0.3	128			873	2	0.91719	0.273	0.556		-58.2		-184.7		1	65.17			-8755.01		2780.43		0		0		0.758966	0.241034
b1	0.3	128			874	0									1	64.99			-8739.68		2814.77		0		0		0.756391	0.243609
b1	0.3	128			946	1	0.9213	0.422	0.834		-87.4		-180.3		0	18.72			-8204		7459.5		0		0		0.523765	0.476235
b1	0.3	128			955	2	0.87953	0.276	0.673		-71		-195.8		1	51.86			-14842.4		4173.92		0		0		0.780508	0.219492
b1	0.3	128			956	0									1	62.01			-16647.6		3169.49		0		0		0.840063	0.159937
b1	0.3	128			979	1	0.94562	0.549	1.057		-59.1		-56.6		1	32.01			-10968.4		4388.03		0		0		0.714255	0.285745
b1	0.3	128			984	1	0.89526	0.214	0.561		-62.9		-183.1		1	69.94			-19419		2484.45		0		0		0.886573	0.113427
b1	0.3	128			1014	1	0.91474	0.507	1.031		-56.8		-55.7		1	49.91			-17877.5		3901.34		0		0		0.820866	0.179134
b1	0.3	128			1052	1	0.89886	0.264	0.559		-48.2		-196.2		0	14.46			-5238.68		2570.17		0		0		0.670864	0.329136
b1	0.3	128			1065	1	0.93653	0.249	0.544		-63.7		-209.4		0	18.96			-22893.9		3593.62		0		0		0.864328	0.135672
b1	0.3	128			1078	2	0.90222	0.354	0.74		-88.7		-193.7		0	5.44			-6699.08		10159.2		0		0		0.397375	0.602625
b1	0.3	128			1079	0									0	10.22			-6967.72		8717.71		0		0		0.444216	0.555784
b1	0.3	128			1085	1	0.94253	0.236	0.52		-59		-190		1	54.05			-27953.9		2910.2		0		0		0.905709	0.0942907
b1	0.3	128			1102	1	0.92511	0.263	0.605		-54.5		-189.3		2	79.23			-8899.56		2779		0		0		0.762043	0.237957
b1	0.3	128			1104	1	0.92035	0.256	0.597		-63.8		-191.9		1	71.78			-8330.32		3021.43		0		0		0.733836	0.266164
b1	0.3	128			1139	1	0.92594	0.22	0.556		-63.5		-190.9		0	20.93			-12371.1		3494.89		0		0		0.779724	0.220276
b1	0.3	128			1150	1	0.89578	0.789	1.271		-71.6		-57.9		2	73.31			-6622.06		6363.21		0		0		0.509967	0.490033
b1	0.3	128			1179	1	0.93991	0.303	0.656		-49.1		-217.1		1	29.48			-9606.34		2958.66		0		0		0.764532	0.235468
b1	0.3	128			1190	1	0.93292	0.292	0.63		-49.9		-182.5		1	66.85			-36922.8		2976.64		0		0		0.925396	0.0746036
b1	0.3	128			1196	1	0.92607	0.232	0.556		-72.2		-194.1		0	5.4			-9362.81		5487.08		0		0		0.630497	0.369503
b1	0.3	128			1212	1	0.93272	0.266	0.61		-61.1		-193.4		1	57.39			-10707.9		5583.86		0		0		0.657259	0.342741
b1	0.3	168	156	371			0.96321	0.274	0.644	0.248	-59.5	11.9	187.9	53.3		2.58	5.94	0.0055	-10456.9	4999.14	9589.55	2347.2	0	0	0	0	0.521633	0.478367
b1	0.3	168			168	1	0.96157	0.218	0.53		-59.9		168.5		0	1.22			-6354.01		9918.16		0		0		0.390483	0.609517
b1	0.3	168			5	1	0.95179	0.213	0.517		-59.6		164.1		0	17.98			-9691.4		7409.4		0		0		0.566722	0.433278
b1	0.3	168			6	1	0.939	0.227	0.538		-43		171.4		0	0			-19560.8		5192.25		0		0		0.790238	0.209762
b1	0.3	168			8	5	0.94988	0.399	0.889		-77.9		175.7		0	0			-7048.15		11507.9		0		0		0.379831	0.620169
b1	0.3	168			9	0									0	0			-7330.55		10692.2		0		0		0.406738	0.593262
b1	0.3	168			17	0									0	0			-7183.5		10713.3		0		0		0.401384	0.598616
b1	0.3	168			18	0									0	0			-8035.09		10782.5		0		0		0.427	0.573
b1	0.3	168			656	0									0	0			-7120.63		12026.5		0		0		0.371891	0.628109
b1	0.3	168			12	21	0.98184	0.32	0.767		-93.8		139.8		0	0.01			-8132.91		10563.2		0		0		0.435005	0.564995
b1	0.3	168			43	0									0	8.32			-8661.36		9242.46		0		0		0.483772	0.516228
b1	0.3	168			45	0									0	8.67			-8185.8		10372.3		0		0		0.441089	0.558911
b1	0.3	168			50	0									0	0			-6746.52		13183.4		0		0		0.338512	0.661488
b1	0.3	168			96	0									0	0			-9067.94		13310.6		0		0		0.405207	0.594793
b1	0.3	168			107	0									0	0.07			-6524.62		13310.7		0		0		0.32894	0.67106
b1	0.3	168			121	0									0	0			-9579.12		12602.8		0		0		0.431843	0.568157
b1	0.3	168			303	0									0	0.51			-6991.02		9655.88		0		0		0.419959	0.580041
b1	0.3	168			678	0									0	0.83			-10669.9		11782.4		0		0		0.475224	0.524776
b1	0.3	168			683	0									0	1.11			-10390		11427.4		0		0		0.476226	0.523774
b1	0.3	168			684	0									0	0.7			-9185.05		12410.4		0		0		0.425323	0.574677
b1	0.3	168			815	0									0	0			-6601.91		12078.9		0		0		0.353406	0.646594
b1	0.3	168			816	0									0	0			-6273.19		12145.1		0		0		0.340595	0.659405
b1	0.3	168			891	0									0	0.32			-7350.48		11056.9		0		0		0.399322	0.600678
b1	0.3	168			957	0									0	0			-5261.02		12690.3		0		0		0.293071	0.706929
b1	0.3	168			964	0									0	1.97			-14427.7		12367.6		0		0		0.538441	0.461559
b1	0.3	168			987	0									0	2.55			-16588.5		12007.3		0		0		0.580103	0.419897
b1	0.3	168			991	0									0	2.97			-16492		12026.8		0		0		0.578286	0.421714
b1	0.3	168			997	0									0	0			-6011.7		12158.3		0		0		0.330859	0.669141
b1	0.3	168			1110	0									0	0.23			-10100.5		12063.4		0		0		0.455717	0.544283
b1	0.3	168			1128	0									0	0			-7093.29		14974.8		0		0		0.321428	0.678572
b1	0.3	168			39	1	0.95276	0.247	0.541		-51.3		177.9		0	6.61			-9272.64		6718.19		0		0		0.579872	0.420128
b1	0.3	168			40	2	0.93745	0.304	0.626		-51.1		161.5		0	0.01			-6235.3		7477.89		0		0		0.454694	0.545306
b1	0.3	168			833	0									0	0.04			-6996.44		6861.99		0		0		0.504851	0.495149
b1	0.3	168			41	6	0.9763	0.186	0.501		-56.6		177.6		0	0			-9596.48		9188.47		0		0		0.51086	0.48914
b1	0.3	168			100	0									0	0.58			-13371.8		9553.51		0		0		0.583277	0.416723
b1	0.3	168			109	0									0	0			-6548.09		11736.5		0		0		0.35812	0.64188
b1	0.3	168			387	0									0	0			-6857.04		12695.4		0		0		0.3507	0.6493
b1	0.3	168			584	0									0	3.51			-11386		10747.2		0		0		0.514431	0.485569
b1	0.3	168			970	0									0	0.21			-16928.8		7261.76		0		0		0.699811	0.300189
b1	0.3	168			49	1	0.95552	0.275	0.587		-60.3		156.8		0	0.02			-4556.69		11075.7		0		0		0.29149	0.70851
b1	0.3	168			51	1	0.95801	0.22	0.544		-41.7		170.6		0	0			-12138		5014.56		0		0		0.70765	0.29235
b1	0.3	168			55	1	0.96702	0.196	0.49		-51.2		178.5		0	0			-11918.3		6743.12		0		0		0.638659	0.361341
b1	0.3	168			65	2	0.9469	0.217	0.534		-54.1		175.9		0	0			-7524.46		10602.9		0		0		0.415089	0.584911
b1	0.3	168			68	0									0	0			-7480.11		10584		0		0		0.414088	0.585912
b1	0.3	168			69	2	0.94383	0.246	0.596		-77.4		173.8		0	4.4			-10366.5		10465.9		0		0		0.497613	0.502387
b1	0.3	168			335	0									0	3.32			-13764.2		12075		0		0		0.532688	0.467312
b1	0.3	168			73	5	0.96018	0.171	0.482		-59.3		175.5		0	0			-9161.13		10282.2		0		0		0.471172	0.528828
b1	0.3	168			74	0									0	0			-9298.25		10301.5		0		0		0.474407	0.525593
b1	0.3	168			240	0									0	0			-8035.02		10711.8		0		0		0.428608	0.571392
b1	0.3	168			559	0									0	0			-8458.29		11210.7		0		0		0.430031	0.569969
b1	0.3	168			560	0									0	0			-8592.75		10704.2		0		0		0.445291	0.554709
b1	0.3	168			75	1	0.96214	0.604	1.175		-72.7		318.9		0	0.16			-10177.5		9181.53		0		0		0.525723	0.474277
b1	0.3	168			76	1	0.95092	0.151	0.469		-63.3		162.6		0	0.01			-4643.17		13054.3		0		0		0.262363	0.737637
b1	0.3	168			83	9	0.95772	0.149	0.456		-60.7		175.9		0	0			-6081.36		11038.4		0		0		0.355226	0.644774
b1	0.3	168			669	0									0	0			-8833.29		12670.7		0		0		0.410775	0.589225
b1	0.3	168			670	0									0	0			-9618.53		13318		0		0		0.419355	0.580645
b1	0.3	168			697	0									0	0			-6858.8		14301.5		0		0		0.324135	0.675865
b1	0.3	168			802	0									0	0			-7114.97		12637		0		0		0.360216	0.639784
b1	0.3	168			1023	0									-1	0			-7240.47		13347		0		0		0.351694	0.648306
b1	0.3	168			1025	0									-1	0			-11376.4		10195.9		0		0		0.527361	0.472639
b1	0.3	168			1026	0									-1	0			-6034.27		14260.8		0		0		0.297326	0.702674
b1	0.3	168			1027	0									-1	0			-7137.47		11032.9		0		0		0.392808	0.607192
b1	0.3	168			84	1	0.95225	0.18	0.51		-49.1		174.6		0	6.71			-6321.67		6020.61		0		0		0.512196	0.487804
b1	0.3	168			86	1	0.95784	0.175	0.493		-57.9		169.7		0	5.29			-15970.3		9468.33		0		0		0.627797	0.372203
b1	0.3	168			88	2	0.95737	0.26	0.743		-82.3		141.3		0	2.01			-15766.7		7810.38		0		0		0.668731	0.331269
b1	0.3	168			1138	0									0	17.05			-17295.9		7339.09		0		0		0.702086	0.297914
b1	0.3	168			89	1	0.95644	0.172	0.489		-61.7		178.8		0	0.91			-6382.67		8407.72		0		0		0.431542	0.568458
b1	0.3	168			93	2	0.95475	0.197	0.497		-59.1		165.6		0	5.97			-8271.23		11158.5		0		0		0.425701	0.574299
b1	0.3	168			94	0									0	6.33			-8051.15		11144		0		0		0.419436	0.580564
b1	0.3	168			99	1	0.95053	0.16	0.483		-64.3		169.6		0	0			-10025.6		9756.21		0		0		0.50681	0.49319
b1	0.3	168			102	57	0.98167	0.17	0.477		-51.2		169.8		0	0			-6648.79		11614.4		0		0		0.364054	0.635946
b1	0.3	168			106	0									0	0			-6241.2		11952.5		0		0		0.343043	0.656957
b1	0.3	168			108	0									0	0			-6334.98		11355.4		0		0		0.358103	0.641897
b1	0.3	168			110	0									0	0			-6295.18		11835.5		0		0		0.347212	0.652788
b1	0.3	168			111	0									0	0.46			-6072.81		12110.4		0		0		0.333979	0.666021
b1	0.3	168			116	0									0	0			-6675.04		11372.1		0		0		0.369867	0.630133
b1	0.3	168			117	0									0	0			-6742.9		10451.1		0		0		0.392167	0.607833
b1	0.3	168			118	0									0	0			-6294.95		10371.3		0		0		0.377706	0.622294
b1	0.3	168			119	0									0	0			-9133.76		12816.2		0		0		0.416117	0.583883
b1	0.3	168			142	0									0	0			-6121.4		11361.4		0		0		0.350139	0.649861
b1	0.3	168			158	0									0	0			-7766.55		10135.1		0		0		0.433846	0.566154
b1	0.3	168			186	0									0	0.05			-6720.01		8625.81		0		0		0.437905	0.562095
b1	0.3	168			219	0									0	0			-6704.08		11256.3		0		0		0.37327	0.62673
b1	0.3	168			220	0									0	0			-6369.96		11499.2		0		0		0.356478	0.643522
b1	0.3	168			221	0									0	0			-6273.8		11805.4		0		0		0.347018	0.652982
b1	0.3	168			225	0									0	0			-6951.79		15452.4		0		0		0.31029	0.68971
b1	0.3	168			264	0									0	0			-6785.52		12281.4		0		0		0.35588	0.64412
b1	0.3	168			322	0									0	0			-7799.56		12901.6		0		0		0.376768	0.623232
b1	0.3	168			345	0									0	0.21			-10693.6		9720.47		0		0		0.523835	0.476165
b1	0.3	168			349	0									0	0			-6882.31		12081.3		0		0		0.362922	0.637078
b1	0.3	168			350	0									0	0			-6761.58		11464.9		0		0		0.370975	0.629025
b1	0.3	168			365	0									0	0.24			-8323.78		12696.6		0		0		0.395986	0.604014
b1	0.3	168			386	0									0	0			-6189.67		12014.2		0		0		0.34002	0.65998
b1	0.3	168			388	0									0	0			-6935.7		12148.3		0		0		0.36343	0.63657
b1	0.3	168			389	0									0	0			-6018.07		11943.2		0		0		0.335059	0.664941
b1	0.3	168			393	0									0	0			-6449.12		12270.7		0		0		0.344508	0.655492
b1	0.3	168			394	0									0	0			-6721.77		11870.2		0		0		0.361541	0.638459
b1	0.3	168			395	0									0	0			-6763.35		11072.5		0		0		0.3792	0.6208
b1	0.3	168			423	0									0	0.15			-7972.81		12010.7		0		0		0.39897	0.60103
b1	0.3	168			491	0									0	0			-6808.72		10823.9		0		0		0.386143	0.613857
b1	0.3	168			507	0									0	0			-5298.95		9538.45		0		0		0.357135	0.642865
b1	0.3	168			614	0									0	0			-6588.9		11582.7		0		0		0.362593	0.637407
b1	0.3	168			615	0									0	0			-6847.17		11716.7		0		0		0.368843	0.631157
b1	0.3	168			616	0									0	1.74			-6645.79		11503		0		0		0.366184	0.633816
b1	0.3	168			617	0									0	0			-6456.76		12039.1		0		0		0.349093	0.650907
b1	0.3	168			618	0									0	0			-6223.89		10603.3		0		0		0.36987	0.63013
b1	0.3	168			619	0									0	0			-5781.74		12186.7		0		0		0.321771	0.678229
b1	0.3	168			620	0									0	0			-6639.72		11021.5		0		0		0.375949	0.624051
b1	0.3	168			621	0									0	0			-5991.41		12616.8		0		0		0.321977	0.678023
b1	0.3	168			622	0									0	0			-6086.09		11284.1		0		0		0.350376	0.649624
b1	0.3	168			623	0									0	0.01			-6304.37		11347.8		0		0		0.357144	0.642856
b1	0.3	168			651	0									0	0.02			-8576.11		12274.9		0		0		0.411305	0.588695
b1	0.3	168			652	0									0	0.01			-7881.8		12208		0		0		0.392329	0.607671
b1	0.3	168			653	0									0	0			-8123.8		11549.2		0		0		0.412941	0.587059
b1	0.3	168			655	0									0	0			-8508.43		11909.1		0		0		0.416721	0.583279
b1	0.3	168			726	0									0	0			-4987.32		12554.7		0		0		0.284306	0.715694
b1	0.3	168			789	0									0	0			-6769.32		8532.93		0		0		0.442374	0.557626
b1	0.3	168			801	0									0	0			-6850.34		11476.3		0		0		0.373791	0.626209
b1	0.3	168			805	0									0	0			-8926.76		11373.3		0		0		0.439741	0.560259
b1	0.3	168			950	0									0	0			-7520.79		10911.7		0		0		0.408018	0.591982
b1	0.3	168			996	0									0	0			-7259.94		9204.33		0		0		0.440951	0.559049
b1	0.3	168			1021	0									0	0			-4126.17		12244.4		0		0		0.252048	0.747952
b1	0.3	168			1033	0									0	0			-6822.58		12452.9		0		0		0.353951	0.646049
b1	0.3	168			1034	0									0	0			-6848.34		12408		0		0		0.355642	0.644358
b1	0.3	168			1126	0									0	0			-6282.32		14251.9		0		0		0.305944	0.694056
b1	0.3	168			1129	0									0	0			-6266.07		15727.4		0		0		0.284906	0.715094
b1	0.3	168			1131	0									0	0			-6242.9		15122.4		0		0		0.292198	0.707802
b1	0.3	168			105	1	0.95787	0.175	0.502		-52.3		173.4		0	0.53			-11378		5750.05		0		0		0.664291	0.335709
b1	0.3	168			123	8	0.9689	0.209	0.53		-44.4		169.6		0	0.03			-8880.69		12460.8		0		0		0.416123	0.583877
b1	0.3	168			129	0									0	0			-11170.1		9204.87		0		0		0.548226	0.451774
b1	0.3	168			259	0									0	0			-12322.8		8883.89		0		0		0.581081	0.418919
b1	0.3	168			348	0									0	0.1			-5182.7		13220		0		0		0.281628	0.718372
b1	0.3	168			822	0									0	0.39			-8299.25		13326.6		0		0		0.383765	0.616235
b1	0.3	168			934	0									0	0.2			-7555.86		9353.73		0		0		0.446839	0.553161
b1	0.3	168			1084	0									0	0			-7033.95		8631.52		0		0		0.44901	0.55099
b1	0.3	168			1204	0									0	3.01			-8976.03		11517.7		0		0		0.43799	0.56201
b1	0.3	168			130	1	0.93612	0.181	0.498		-61.3		169.9		0	9.89			-23312.3		7912.77		0		0		0.746589	0.253411
b1	0.3	168			156	4	0.96742	0.586	1.14		-55.8		301.5		0	0			-9657.77		8039.28		0		0		0.545728	0.454272
b1	0.3	168			157	0									0	0			-9495.59		7976.09		0		0		0.543485	0.456515
b1	0.3	168			676	0									0	0			-8632.02		12520		0		0		0.408094	0.591906
b1	0.3	168			880	0									0	3.19			-12294.5		6652.63		0		0		0.648884	0.351116
b1	0.3	168			159	2	0.96804	0.17	0.5		-53.4		174.9		0	0			-6484.82		11196.4		0		0		0.366763	0.633237
b1	0.3	168			866	0									0	0			-6113.24		9031.42		0		0		0.403656	0.596344
b1	0.3	168			161	3	0.95427	0.34	0.811		-88.4		178.3		0	0.38			-18466.4		8009.72		0		0		0.697474	0.302526
b1	0.3	168			482	0									0	0.35			-18867		8165.88		0		0		0.697928	0.302072
b1	0.3	168			483	0									0	0.36			-19017.8		7889.7		0		0		0.706785	0.293215
b1	0.3	168			165	3	0.94848	0.233	0.558		-46.6		175.1		0	0.05			-5685.58		6407.29		0		0		0.47016	0.52984
b1	0.3	168			627	0									0	0			-6021.08		7692		0		0		0.439076	0.560924
b1	0.3	168			1158	0									0	0.03			-5962.91		8575.8		0		0		0.41014	0.58986
b1	0.3	168			171	4	0.94984	0.588	1.163		-68		306.5		0	0.23			-18186.2		6125.29		0		0		0.74805	0.25195
b1	0.3	168			172	0									0	0.19			-19609.7		6492.6		0		0		0.751264	0.248736
b1	0.3	168			173	0									0	0.13			-15656.4		6430.8		0		0		0.708844	0.291156
b1	0.3	168			999	0									0	0			-17496.9		7631.16		0		0		0.696309	0.303691
b1	0.3	168			176	2	0.95999	0.245	0.573		-40.8		172.4		0	0			-7916.65		9414.65		0		0		0.456783	0.543217
b1	0.3	168			177	0									0	0			-8564.1		9270.68		0		0		0.480191	0.519809
b1	0.3	168			182	3	0.95216	0.245	0.553		-67.3		168.3		0	14.57			-20043		6512.04		0		0		0.754772	0.245228
b1	0.3	168			939	0									0	25.28			-23412.1		8127.6		0		0		0.742306	0.257694
b1	0.3	168			1106	0									0	10.26			-19965.6		8578.23		0		0		0.699472	0.300528
b1	0.3	168			183	1	0.95243	0.219	0.522		-57.5		179.5		0	5.07			-7597.72		8283.29		0		0		0.478415	0.521585
b1	0.3	168			188	3	0.97239	0.589	1.155		-55.6		301.9		0	0.24			-9486.36		10327.8		0		0		0.478766	0.521234
b1	0.3	168			189	0									0	0.29			-9779.75		10105.7		0		0		0.491805	0.508195
b1	0.3	168			357	0									0	0			-9828.64		9383.79		0		0		0.511577	0.488423
b1	0.3	168			191	1	0.95569	0.164	0.49		-53.1		168.8		0	18.88			-7661.3		6726.01		0		0		0.532504	0.467496
b1	0.3	168			192	1	0.96098	0.567	1.144		-52		304.6		0	4.88			-9013.36		5937.85		0		0		0.602852	0.397148
b1	0.3	168			197	2	0.96264	0.575	1.157		-52.6		309.2		0	1.43			-12078.9		10315.9		0		0		0.539362	0.460638
b1	0.3	168			371	0									0	0			-10538.7		10947.9		0		0		0.490478	0.509522
b1	0.3	168			202	1	0.9661	0.616	1.176		-63.3		312.2		0	0.04			-4404.3		11086		0		0		0.284326	0.715674
b1	0.3	168			211	1	0.964	0.155	0.47		-61.1		172.1		0	0			-12620.2		8247.79		0		0		0.604764	0.395236
b1	0.3	168			228	2	0.95224	0.187	0.473		-53.1		164.2		0	4.36			-8157.76		12302.8		0		0		0.398708	0.601292
b1	0.3	168			229	0									0	3.94			-9865.7		12050.3		0		0		0.450159	0.549841
b1	0.3	168			230	1	0.9546	0.159	0.469		-53.5		165.8		0	0.16			-7541.24		6767.73		0		0		0.527029	0.472971
b1	0.3	168			231	1	0.96761	0.248	0.574		-49.5		167.2		0	2.92			-10618		6525.59		0		0		0.619358	0.380642
b1	0.3	168			239	1	0.94892	0.565	1.133		-67.1		308.1		0	18.49			-12241.1		5650.59		0		0		0.684179	0.315821
b1	0.3	168			245	2	0.96119	0.592	1.155		-61.7		302.1		0	0			-9105.89		7750.42		0		0		0.540207	0.459793
b1	0.3	168			909	0									0	0			-8140.57		9080.2		0		0		0.472718	0.527282
b1	0.3	168			252	6	0.97425	0.212	0.526		-52.4		151.4		0	1.69			-17064.8		10453.8		0		0		0.62012	0.37988
b1	0.3	168			254	0									0	3.19			-11735.6		10821.4		0		0		0.520264	0.479736
b1	0.3	168			255	0									0	3.08			-17195.6		10464.1		0		0		0.621684	0.378316
b1	0.3	168			605	0									0	0			-9544.72		11609.6		0		0		0.451195	0.548805
b1	0.3	168			947	0									0	0			-11316.2		10886		0		0		0.509688	0.490312
b1	0.3	168			948	0									0	0			-9955.8		10324.2		0		0		0.490916	0.509084
b1	0.3	168			253	1	0.95402	0.211	0.561		-64.5		150.5		0	2.3			-13956.2		11672.4		0		0		0.544556	0.455444
b1	0.3	168			257	5	0.96845	0.246	0.56		-43.8		178		0	0			-8038.02		9627.42		0		0		0.455014	0.544986
b1	0.3	168			267	0									0	0			-7525.45		8072.19		0		0		0.482474	0.517526
b1	0.3	168			294	0									0	0			-8055.82		8299.2		0		0		0.492559	0.507441
b1	0.3	168			513	0									0	0			-8757.38		8940		0		0		0.49484	0.50516
b1	0.3	168			974	0									0	0			-8418.04		8992.54		0		0		0.483501	0.516499
b1	0.3	168			263	1	0.94547	0.25	0.565		-45.5		174.6		0	0			-7225.34		11599		0		0		0.38383	0.61617
b1	0.3	168			284	4	0.96956	0.237	0.591		-77.8		169.8		0	0			-6249.95		11627.4		0		0		0.349602	0.650398
b1	0.3	168			529	0									0	0			-7892.43		7481.99		0		0		0.513348	0.486652
b1	0.3	168			530	0									0	0			-6957.22		13021.2		0		0		0.348236	0.651764
b1	0.3	168			1041	0									0	0			-5630.64		9014.02		0		0		0.384484	0.615516
b1	0.3	168			289	2	0.96734	0.16	0.476		-60.3		170.7		0	0			-5892.47		9355.94		0		0		0.386432	0.613568
b1	0.3	168			319	0									0	0			-4452.58		11621		0		0		0.277013	0.722987
b1	0.3	168			290	1	0.94245	0.575	1.154		-55.4		313.5		0	1.56			-13496.8		5226.43		0		0		0.720859	0.279141
b1	0.3	168			291	2	0.96039	0.295	0.736		-76.9		140.9		0	0			-9052.17		7679.95		0		0		0.541006	0.458994
b1	0.3	168			292	0									0	0			-9412.71		7654.2		0		0		0.551518	0.448482
b1	0.3	168			295	1	0.9477	0.248	0.546		-65.9		176.4		0	14.38			-8986.05		6912.21		0		0		0.565222	0.434778
b1	0.3	168			299	2	0.94727	0.166	0.488		-49.6		172.4		1	29.91			-9238.62		5094.33		0		0		0.644572	0.355428
b1	0.3	168			451	0									1	30.91			-12396.4		5061.83		0		0		0.71006	0.28994
b1	0.3	168			302	1	0.96724	0.398	0.842		-100.2		138.7		0	0			-8444.02		8940.19		0		0		0.485729	0.514271
b1	0.3	168			313	1	0.96374	0.154	0.459		-60.6		171.8		0	0			-5323.03		8649.26		0		0		0.38097	0.61903
b1	0.3	168			314	1	0.94645	0.194	0.495		-54.7		166.9		0	0			-11547.4		7338.44		0		0		0.611432	0.388568
b1	0.3	168			340	1	0.96229	0.245	0.571		-46.4		148.2		0	0.48			-7791.68		8086.66		0		0		0.490711	0.509289
b1	0.3	168			358	1	0.93242	0.195	0.491		-58.1		179		-1	0			-13844.9		3364.19		0		0		0.804511	0.195489
b1	0.3	168			361	1	0.94256	0.255	0.594		-63.2		147.2		0	0			-8743.59		9174.44		0		0		0.487977	0.512023
b1	0.3	168			368	1	0.95891	0.164	0.488		-62.2		170		0	0.03			-10842.2		8736.37		0		0		0.553778	0.446222
b1	0.3	168			380	8	0.94752	0.181	0.486		-62.8		166.6		0	0			-14337.7		10455.2		0		0		0.578298	0.421702
b1	0.3	168			381	0									0	0			-14494		10462		0		0		0.580783	0.419217
b1	0.3	168			382	0									0	0			-15579.2		10310.1		0		0		0.601763	0.398237
b1	0.3	168			383	0									0	0			-13997.6		10809.5		0		0		0.564258	0.435742
b1	0.3	168			876	0									0	20.59			-24501.9		8409.29		0		0		0.744485	0.255515
b1	0.3	168			877	0									0	20.76			-25362.8		8411.57		0		0		0.750948	0.249052
b1	0.3	168			938	0									0	0			-18268.2		11032.9		0		0		0.623466	0.376534
b1	0.3	168			940	0									0	0			-17063.2		10858.4		0		0		0.611111	0.388889
b1	0.3	168			384	1	0.94635	0.361	0.816		-97.7		169.2		0	0.78			-10262.9		9431.84		0		0		0.521099	0.478901
b1	0.3	168			396	1	0.95673	0.188	0.511		-62.5		174.5		0	27.78			-8441.48		7974.52		0		0		0.514223	0.485777
b1	0.3	168			398	1	0.94764	0.214	0.519		-48.2		176.6		0	4.53			-8221.21		3775.19		0		0		0.685306	0.314694
b1	0.3	168			401	1	0.94389	0.601	1.201		-43.4		301.7		0	0.1			-21234.2		5895.45		0		0		0.782693	0.217307
b1	0.3	168			402	1	0.94071	0.249	0.568		-63.9		175.1		0	20.3			-7617.01		6202.26		0		0		0.551188	0.448812
b1	0.3	168			403	1	0.95665	0.152	0.484		-52.7		174.2		0	0			-9979.56		7928.85		0		0		0.557256	0.442744
b1	0.3	168			406	2	0.96243	0.223	0.583		-70.6		150.5		0	5			-8267.83		10506.9		0		0		0.440369	0.559631
b1	0.3	168			679	0									0	0.75			-13249.3		10600.9		0		0		0.55552	0.44448
b1	0.3	168			408	2	0.96731	0.2	0.492		-57.2		171.2		0	4.65			-14632.4		8971.48		0		0		0.619916	0.380084
b1	0.3	168			850	0									0	1.38			-7455.04		10784.8		0		0		0.408723	0.591277
b1	0.3	168			416	2	0.9513	0.193	0.504		-52.5		175.2		0	0			-11918.7		10871.2		0		0		0.522982	0.477018
b1	0.3	168			1011	0									0	0			-9541.56		13275.2		0		0		0.418182	0.581818
b1	0.3	168			427	3	0.96422	0.172	0.502		-66.3		172.8		0	13.51			-10826.7		7788.55		0		0		0.581604	0.418396
b1	0.3	168			428	0									0	17.62			-15734		7361.34		0		0		0.681263	0.318737
b1	0.3	168			549	0									0	0			-14072.8		8202.59		0		0		0.631765	0.368235
b1	0.3	168			431	2	0.95333	0.575	1.151		-51.5		317		0	15.21			-7987.13		6711.58		0		0		0.54339	0.45661
b1	0.3	168			432	0									0	15.15			-7987.49		6748.71		0		0		0.542032	0.457968
b1	0.3	168			433	1	0.94385	0.303	0.773		-90.4		147.4		0	0			-8656.39		8154.18		0		0		0.514937	0.485063
b1	0.3	168			435	2	0.95152	0.183	0.502		-57.3		176.3		0	0			-16780.4		8795.07		0		0		0.656113	0.343887
b1	0.3	168			436	0									0	0			-16597.1		11903.1		0		0		0.58235	0.41765
b1	0.3	168			437	2	0.95494	0.179	0.488		-56.2		175.1		0	5.94			-18190.2		6112.17		0		0		0.748494	0.251506
b1	0.3	168			719	0									0	3.34			-15148.2		8636.19		0		0		0.636897	0.363103
b1	0.3	168			438	1	0.96369	0.175	0.502		-47.3		163.8		0	2.09			-8516.95		7887.77		0		0		0.519177	0.480823
b1	0.3	168			439	2	0.95775	0.306	0.779		-94.1		167		0	3.36			-6972.48		10340.1		0		0		0.40274	0.59726
b1	0.3	168			440	0									0	3.02			-7523.94		8960.67		0		0		0.456422	0.543578
b1	0.3	168			441	1	0.94033	0.333	0.638		-55.1		170.7		0	7.6			-8050.14		4495.13		0		0		0.641687	0.358313
b1	0.3	168			452	1	0.96534	0.169	0.491		-57.5		179.4		0	0.01			-16649.2		8519.7		0		0		0.661499	0.338501
b1	0.3	168			453	1	0.94491	0.187	0.498		-56.2		167.2		0	5.11			-21724.5		5627.16		0		0		0.794266	0.205734
b1	0.3	168			489	1	0.94072	0.219	0.549		-45.6		174.4		0	0			-12711.2		8925.12		0		0		0.587493	0.412507
b1	0.3	168			492	7	0.94806	0.216	0.522		-58.2		154.9		0	1.18			-11112.2		7616.78		0		0		0.593316	0.406684
b1	0.3	168			494	0									0	1.04			-12608.5		7908.22		0		0		0.614548	0.385452
b1	0.3	168			758	0									0	2.06			-34617.2		6528.89		0		0		0.841324	0.158676
b1	0.3	168			759	0									0	2.32			-33537		6734.4		0		0		0.832775	0.167225
b1	0.3	168			764	0									0	1.78			-33642.7		6081.18		0		0		0.846914	0.153086
b1	0.3	168			768	0									0	6.79			-32751.5		6509.58		0		0		0.834198	0.165802
b1	0.3	168			791	0									0	1.8			-35710		6268.84		0		0		0.850667	0.149333
b1	0.3	168			496	1	0.96022	0.176	0.476		-58.3		167.6		0	1.83			-10151.1		5417.51		0		0		0.652024	0.347976
b1	0.3	168			500	2	0.96712	0.57	1.144		-54.5		305.6		0	0			-15933.6		12337.1		0		0		0.563609	0.436391
b1	0.3	168			1108	0									0	0.34			-10059		12296.9		0		0		0.449949	0.550051
b1	0.3	168			523	4	0.93456	0.183	0.502		-49		176.6		0	0			-15880.3		6885.73		0		0		0.697544	0.302456
b1	0.3	168			524	0									0	5.48			-16340.9		6434.99		0		0		0.717465	0.282535
b1	0.3	168			525	0									0	0			-15744.9		7388.74		0		0		0.680606	0.319394
b1	0.3	168			526	0									0	4.66			-13328.3		6853.61		0		0		0.660408	0.339592
b1	0.3	168			535	2	0.97303	0.226	0.524		-47.2		178.9		0	0			-10489.6		7062.48		0		0		0.597628	0.402372
b1	0.3	168			536	0									0	0			-12727		7044.33		0		0		0.64371	0.35629
b1	0.3	168			542	1	0.95514	0.563	1.137		-53		317.4		0	0.17			-10682.8		7170.02		0		0		0.598381	0.401619
b1	0.3	168			547	1	0.92869	0.186	0.488		-58.5		162.9		0	0.06			-19743.8		5609.83		0		0		0.778736	0.221264
b1	0.3	168			550	1	0.95538	0.212	0.539		-44.3		150.4		0	0.16			-14273.3		8050.22		0		0		0.639384	0.360616
b1	0.3	168			561	1	0.95095	0.582	1.164		-69.3		313.4		0	0.01			-7977.16		7449.89		0		0		0.517089	0.482911
b1	0.3	168			562	1	0.95304	0.155	0.482		-55		178.5		0	0			-11919.4		6160.73		0		0		0.659254	0.340746
b1	0.3	168			570	2	0.93377	0.224	0.546		-47.4		172.2		0	0			-13692.2		8006.74		0		0		0.631008	0.368992
b1	0.3	168			844	0									0	0			-13770		7791.7		0		0		0.638632	0.361368
b1	0.3	168			590	1	0.95598	0.255	0.563		-54.5		143.1		0	0			-9987.05		9108.93		0		0		0.522992	0.477008
b1	0.3	168			606	2	0.94096	0.223	0.561		-76		174.2		0	2.82			-9641		10081.4		0		0		0.488836	0.511164
b1	0.3	168			607	0									0	2.09			-10269.9		10379.6		0		0		0.497343	0.502657
b1	0.3	168			610	2	0.95121	0.19	0.486		-51.2		169.8		0	0			-6961.87		10458.4		0		0		0.399642	0.600358
b1	0.3	168			611	0									0	0			-6950.4		10337.8		0		0		0.402032	0.597968
b1	0.3	168			613	1	0.94573	0.265	0.577		-54.2		170.2		0	18.53			-6787.78		7844.41		0		0		0.463894	0.536106
b1	0.3	168			644	1	0.95706	0.214	0.543		-64.6		151.4		0	3.31			-10666.6		6517.61		0		0		0.620722	0.379278
b1	0.3	168			661	1	0.9556	0.148	0.455		-61.6		169.5		1	40.6			-19292.2		7725.66		0		0		0.714054	0.285946
b1	0.3	168			662	2	0.95187	0.224	0.526		-62.9		158.9		0	15.91			-8098.22		8412.18		0		0		0.490492	0.509508
b1	0.3	168			663	0									1	29.36			-10762		8673.89		0		0		0.553718	0.446282
b1	0.3	168			673	1	0.96993	0.185	0.485		-59.7		162		0	0			-8206.32		6894.98		0		0		0.543418	0.456582
b1	0.3	168			677	4	0.96899	0.178	0.492		-47.6		170.5		0	0.59			-7976.05		11891.7		0		0		0.401457	0.598543
b1	0.3	168			680	0									0	0.82			-9664.15		11861.5		0		0		0.448959	0.551041
b1	0.3	168			681	0									0	0.85			-14099.8		11579.4		0		0		0.549075	0.450925
b1	0.3	168			682	0									0	1.3			-11133.2		12039.1		0		0		0.480452	0.519548
b1	0.3	168			685	2	0.97335	0.627	1.213		-45.5		304.1		0	0			-8751.81		9929.51		0		0		0.468479	0.531521
b1	0.3	168			686	0									0	0			-7816.29		9775.74		0		0		0.444309	0.555691
b1	0.3	168			703	4	0.96803	0.159	0.475		-60.7		172.1		0	14.89			-11196.2		8245.01		0		0		0.575901	0.424099
b1	0.3	168			705	0									0	14.67			-12381.4		8243.08		0		0		0.600326	0.399674
b1	0.3	168			707	0									0	14.52			-11006.9		8285.11		0		0		0.570541	0.429459
b1	0.3	168			709	0									0	14.77			-10333.6		8232.21		0		0		0.556593	0.443407
b1	0.3	168			715	2	0.9647	0.183	0.491		-55.2		174.1		0	0.7			-13416.8		9660.82		0		0		0.581376	0.418624
b1	0.3	168			949	0									0	0.84			-9147.52		9373.15		0		0		0.493909	0.506091
b1	0.3	168			720	2	0.96196	0.234	0.571		-74.3		176.3		0	3.3			-11394		8129.34		0		0		0.58361	0.41639
b1	0.3	168			722	0									0	6.48			-15427.6		6765.32		0		0		0.695159	0.304841
b1	0.3	168			727	1	0.97747	0.15	0.46		-57		174.6		0	0.01			-10346.5		7534.99		0		0		0.578614	0.421386
b1	0.3	168			728	2	0.9578	0.578	1.154		-58.5		310		0	2.97			-16985.9		7199.08		0		0		0.702332	0.297668
b1	0.3	168			729	0									0	1.95			-16711.5		6893.2		0		0		0.707973	0.292027
b1	0.3	168			735	1	0.95524	0.589	1.19		-43.4		304.8		0	1.27			-13627.7		10150.9		0		0		0.573109	0.426891
b1	0.3	168			744	1	0.96825	0.218	0.55		-63.3		148.9		0	0			-5975.44		9623.43		0		0		0.383069	0.616931
b1	0.3	168			747	2	0.94718	0.363	0.77		-72.9		116.4		0	0			-21861.2		9451.85		0		0		0.69815	0.30185
b1	0.3	168			1036	0									0	0.01			-7540.99		10342.2		0		0		0.421679	0.578321
b1	0.3	168			760	1	0.96968	0.6	1.174		-60.5		317.9		0	0.05			-13737.7		8564.02		0		0		0.615993	0.384007
b1	0.3	168			792	1	0.9521	0.217	0.534		-45		177.3		0	7.14			-10687.8		3980.06		0		0		0.728655	0.271345
b1	0.3	168			797	2	0.94794	0.274	0.596		-66.9		169.1		0	0.02			-11074		10243.8		0		0		0.519473	0.480527
b1	0.3	168			798	0									0	0.04			-10949.2		10774.7		0		0		0.504015	0.495985
b1	0.3	168			812	1	0.94134	0.571	1.151		-51.6		310.2		0	0			-7417.08		11001.8		0		0		0.402688	0.597312
b1	0.3	168			830	1	0.95135	0.162	0.487		-57.7		174.4		0	0.04			-14784.4		5528.11		0		0		0.727848	0.272152
b1	0.3	168			832	1	0.94363	0.175	0.486		-60.8		171.6		0	0.95			-7779.91		11466.2		0		0		0.404232	0.595768
b1	0.3	168			845	1	0.94678	0.26	0.56		-45.3		160.3		0	3.91			-10969.4		7839.62		0		0		0.583198	0.416802
b1	0.3	168			847	1	0.95088	0.147	0.456		-56.1		176.7		0	0			-9290.82		11581.1		0		0		0.445135	0.554865
b1	0.3	168			848	1	0.95135	0.181	0.497		-63.6		168.4		0	5.21			-11740.3		4931.47		0		0		0.704203	0.295797
b1	0.3	168			852	1	0.93259	0.233	0.579		-78		166.4		0	0.08			-5970.47		7292.81		0		0		0.45015	0.54985
b1	0.3	168			861	1	0.9583	0.162	0.476		-57.5		178		0	6.7			-6177.9		7612.01		0		0		0.448001	0.551999
b1	0.3	168			881	4	0.95413	0.224	0.582		-62.5		140.8		0	0			-5720.76		11254.9		0		0		0.336998	0.663002
b1	0.3	168			882	0									0	0			-5785.57		11375.1		0		0		0.337141	0.662859
b1	0.3	168			883	0									0	0			-5907.31		11317.4		0		0		0.342956	0.657044
b1	0.3	168			884	0									0	0			-5965.02		11224.3		0		0		0.34702	0.65298
b1	0.3	168			908	1	0.93704	0.216	0.517		-48.2		170.6		0	3.16			-14589.8		6738.6		0		0		0.684056	0.315944
b1	0.3	168			922	3	0.96853	0.175	0.489		-51.1		170.3		0	0			-7883.29		13065.8		0		0		0.376308	0.623692
b1	0.3	168			923	0									0	0			-7100.5		13853.2		0		0		0.338866	0.661134
b1	0.3	168			1099	0									0	0			-5557.69		11457.8		0		0		0.326626	0.673374
b1	0.3	168			933	1	0.95739	0.576	1.147		-53.8		304.4		0	0			-14267		9814.93		0		0		0.592436	0.407564
b1	0.3	168			935	2	0.9579	0.152	0.463		-60.8		173.1		0	18.66			-14246		6874.43		0		0		0.674513	0.325487
b1	0.3	168			936	0									0	19.42			-17029.9		8590.51		0		0		0.6647	0.3353
b1	0.3	168			958	1	0.95819	0.153	0.468		-52.4		179.3		0	0			-15299.7		12979.2		0		0		0.541029	0.458971
b1	0.3	168			972	1	0.94686	0.239	0.56		-42.3		172.5		0	0.02			-9219.39		8534.2		0		0		0.519297	0.480703
b1	0.3	168			985	4	0.95868	0.218	0.531		-58.3		169.9		0	0			-7331.27		10266.6		0		0		0.4166	0.5834
b1	0.3	168			988	0									0	0			-7336.09		10042.2		0		0		0.422141	0.577859
b1	0.3	168			990	0									0	0			-7506.24		10133		0		0		0.425543	0.574457
b1	0.3	168			992	0									0	0			-7303.8		9906.47		0		0		0.424386	0.575614
b1	0.3	168			1006	1	0.9603	0.159	0.462		-53.4		164.3		0	1.26			-6252.55		8807.05		0		0		0.415187	0.584813
b1	0.3	168			1007	5	0.9587	0.155	0.477		-52.8		169.4		0	0			-7631.44		7422.43		0		0		0.506942	0.493058
b1	0.3	168			1008	0									0	0			-8109.75		7655.71		0		0		0.5144	0.4856
b1	0.3	168			1009	0									0	0			-7736.79		7242.27		0		0		0.516507	0.483493
b1	0.3	168			1010	0									0	0			-7987.95		7268.3		0		0		0.523585	0.476415
b1	0.3	168			1100	0									0	0.1			-8540.01		8906.78		0		0		0.489489	0.510511
b1	0.3	168			1022	1	0.9479	0.586	1.147		-59.5		314.3		0	0			-9263.64		6203.57		0		0		0.598921	0.401079
b1	0.3	168			1024	2	0.96228	0.213	0.535		-67.5		176.9		-1	0			-7507.89		12191.1		0		0		0.38113	0.61887
b1	0.3	168			1028	0									-1	0			-7297.92		14357.5		0		0		0.337002	0.662998
b1	0.3	168			1032	1	0.95949	0.547	1.135		-55.3		303.4		0	0.04			-13244.6		13102.3		0		0		0.5027	0.4973
b1	0.3	168			1040	2	0.94564	0.561	1.194		-96.1		80.6		0	0			-7117.2		7811.81		0		0		0.476736	0.523264
b1	0.3	168			1042	0									0	0			-6627.18		9405.53		0		0		0.413354	0.586646
b1	0.3	168			1045	4	0.9418	0.16	0.468		-58.7		172.1		0	0.29			-22082.6		5201.34		0		0		0.809363	0.190637
b1	0.3	168			1047	0									0	0.21			-22255.5		5281.31		0		0		0.808209	0.191791
b1	0.3	168			1048	0									0	0.26			-21780.1		5008.69		0		0		0.81303	0.18697
b1	0.3	168			1049	0									0	0.25			-22367.1		5160.61		0		0		0.81253	0.18747
b1	0.3	168			1060	1	0.93537	0.187	0.488		-55.8		167.5		0	0.71			-12963		9977.82		0		0		0.565063	0.434937
b1	0.3	168			1064	1	0.96018	0.216	0.541		-45.6		165.9		0	0.04			-7209.64		12533.5		0		0		0.365171	0.634829
b1	0.3	168			1066	1	0.95915	0.575	1.151		-61.8		308.2		0	0			-15029.5		10657.7		0		0		0.585097	0.414903
b1	0.3	168			1086	2	0.95897	0.588	1.17		-52.1		311.4		0	0.58			-13882.8		7259.35		0		0		0.656641	0.343359
b1	0.3	168			1088	0									0	0			-13320		7812.17		0		0		0.630319	0.369681
b1	0.3	168			1087	1	0.96322	0.214	0.535		-53.8		170.3		0	0			-5265.06		9398.57		0		0		0.359056	0.640944
b1	0.3	168			1089	5	0.95533	0.263	0.551		-75.4		167.8		0	16.7			-8617.61		8727.18		0		0		0.496841	0.503159
b1	0.3	168			1091	0									0	16.99			-8605.86		8561.48		0		0		0.501293	0.498707
b1	0.3	168			1093	0									0	17.15			-8526.61		8591.46		0		0		0.498106	0.501894
b1	0.3	168			1095	0									0	16.99			-8512.38		8631.29		0		0		0.496532	0.503468
b1	0.3	168			1116	0									0	24.23			-10876.3		8321.24		0		0		0.566547	0.433453
b1	0.3	168			1090	4	0.95579	0.344	0.626		-64.5		172.6		0	1.02			-14384.2		6297.74		0		0		0.695496	0.304504
b1	0.3	168			1092	0									0	1.12			-14214.1		6320.54		0		0		0.692202	0.307798
b1	0.3	168			1094	0									0	1.15			-14377.6		6338.63		0		0		0.694026	0.305974
b1	0.3	168			1096	0									0	1.03			-14419.4		6451.72		0		0		0.690878	0.309122
b1	0.3	168			1101	2	0.95258	0.215	0.544		-46		156.6		0	1.7			-7820.29		8451.65		0		0		0.4806	0.5194
b1	0.3	168			1103	0									0	0			-5414.85		11300.6		0		0		0.323943	0.676057
b1	0.3	168			1105	1	0.9446	0.171	0.478		-50.6		165.1		0	0			-7449.8		12547.9		0		0		0.372532	0.627468
b1	0.3	168			1109	1	0.95083	0.254	0.536		-60		163.2		0	5.57			-8919.5		8336.89		0		0		0.516881	0.483119
b1	0.3	168			1119	1	0.95039	0.335	0.719		-86.5		179		0	0			-7247.81		9279.14		0		0		0.438545	0.561455
b1	0.3	168			1125	1	0.93654	0.21	0.553		-68.8		167.1		0	0			-6130.39		10591.6		0		0		0.366607	0.633393
b1	0.3	168			1135	1	0.9708	0.16	0.474		-57.1		173.9		0	4.69			-20206.5		8720.83		0		0		0.698526	0.301474
b1	0.3	168			1167	1	0.95975	0.203	0.506		-64.3		167.4		0	0.66			-10279.9		10309		0		0		0.499293	0.500707
b1	0.3	168			1174	1	0.94936	0.196	0.517		-51.4		176.4		0	0.99			-7950.26		9437		0		0		0.457246	0.542754
b1	0.3	168			1181	3	0.96666	0.147	0.456		-57.8		172.2		-1	0			-10089.7		8466.8		0		0		0.543728	0.456272
b1	0.3	168			1182	0									-1	0			-10701		8616.45		0		0		0.553956	0.446044
b1	0.3	168			1183	0									-1	0			-10606.8		8289.03		0		0		0.56133	0.43867
b1	0.3	168			1186	1	0.96444	0.62	1.194		-54.3		310.4		0	0			-13401.1		9760.44		0		0		0.578593	0.421407
b1	0.3	193	104	147			0.93785	0.281	0.643	0.276	-64.2	13.1	-166.8	60.2		28.52	21.55	0.2653	-14463.9	6885.53	5130.56	1619.41	0	0	0	0	0.738163	0.261837
b1	0.3	193			193	1	0.93868	0.609	1.208		-71.2		-57.9		0	22.52			-8823.34		3042.97		0		0		0.743562	0.256438
b1	0.3	193			4	4	0.92639	0.194	0.486		-75.9		-182.8		0	11.14			-9247.06		5410.97		0		0		0.630853	0.369147
b1	0.3	193			534	0									0	13.8			-6267.96		5299.99		0		0		0.541838	0.458162
b1	0.3	193			565	0									0	11.46			-5725.12		5655.44		0		0		0.503061	0.496939
b1	0.3	193			566	0									0	9.42			-5715.74		5832.66		0		0		0.494938	0.505062
b1	0.3	193			11	3	0.89916	0.225	0.531		-56.2		-186.6		0	0.49			-15540.6		5730.12		0		0		0.73061	0.26939
b1	0.3	193			301	0									0	0.54			-14721.8		6744.88		0		0		0.685798	0.314202
b1	0.3	193			976	0									0	0.46			-14714.7		5913.77		0		0		0.713319	0.286681
b1	0.3	193			19	1	0.89333	0.648	1.269		-83.5		-57.8		1	45.72			-10772.7		6007.16		0		0		0.642002	0.357998
b1	0.3	193			23	1	0.93103	0.25	0.552		-62.1		-214.9		0	23.36			-11534.3		5040.67		0		0		0.695887	0.304113
b1	0.3	193			30	1	0.91702	0.359	0.77		-68.2		115.2		0	0.59			-18026.6		5798.74		0		0		0.756614	0.243386
b1	0.3	193			37	1	0.90873	0.241	0.566		-77.4		-181.1		1	49.53			-4601.86		4766.95		0		0		0.491189	0.508811
b1	0.3	193			38	1	0.92164	0.378	0.628		-67.7		-199.3		1	41.96			-10147.6		3753.87		0		0		0.729966	0.270034
b1	0.3	193			42	2	0.91678	0.214	0.503		-62.2		-182.4		0	0			-10277.2		8005.92		0		0		0.562114	0.437886
b1	0.3	193			44	0									0	0.01			-9987.54		7862.06		0		0		0.559539	0.440461
b1	0.3	193			47	1	0.93899	0.159	0.476		-54		-187.6		1	36.19			-6040.08		6682.7		0		0		0.474745	0.525255
b1	0.3	193			53	1	0.94606	0.165	0.46		-60.4		-181.2		0	17.27			-27325.5		4373.35		0		0		0.862034	0.137966
b1	0.3	193			78	1	0.9315	0.183	0.537		-71.9		-190.1		1	57.5			-5758.65		3707.86		0		0		0.608318	0.391682
b1	0.3	193			85	1	0.91505	0.314	0.659		-42.3		-208.5		1	45.78			-11425.4		3782.55		0		0		0.751277	0.248723
b1	0.3	193			87	1	0.91426	0.264	0.751		-94.3		-219.2		0	3.58			-25603		4967.62		0		0		0.837503	0.162497
b1	0.3	193			98	2	0.95242	0.151	0.466		-58.5		-185.4		0	26.8			-29689.1		3389.58		0		0		0.89753	0.10247
b1	0.3	193			476	0									1	30.19			-22241.3		3254.71		0		0		0.872344	0.127656
b1	0.3	193			127	1	0.94855	0.199	0.476		-50.2		-187		0	25.44			-15268.4		5585.52		0		0		0.73216	0.26784
b1	0.3	193			138	1	0.92619	0.607	1.211		-74		-56		1	46.66			-13307.8		6546.64		0		0		0.670268	0.329732
b1	0.3	193			140	1	0.91035	0.456	0.903		-80.9		-190.8		1	37.14			-6570.4		3175.44		0		0		0.674175	0.325825
b1	0.3	193			141	3	0.92671	0.159	0.478		-60		-186.4		0	10.73			-9417.12		4920.03		0		0		0.656833	0.343167
b1	0.3	193			278	0									0	7.31			-20227.8		4272.97		0		0		0.825599	0.174401
b1	0.3	193			864	0									0	0.19			-14513		5659.71		0		0		0.719437	0.280563
b1	0.3	193			143	1	0.92011	0.269	0.62		-70		-185.9		0	15.2			-12813.1		5348.11		0		0		0.705521	0.294479
b1	0.3	193			155	1	0.90165	0.131	0.474		-65.2		-189.9		0	17.11			-26369.2		3252.99		0		0		0.890184	0.109816
b1	0.3	193			166	1	0.95073	0.208	0.526		-73.9		-199.1		0	5.4			-9128.27		7648.27		0		0		0.544109	0.455891
b1	0.3	193			167	2	0.94705	0.21	0.492		-67.2		-209.7		0	3.97			-14332.6		7005.22		0		0		0.6717	0.3283
b1	0.3	193			280	0									0	6.45			-18530		6643.43		0		0		0.736094	0.263906
b1	0.3	193			178	6	0.95813	0.273	0.577		-63		-189.1		1	33.01			-21515.2		5308.62		0		0		0.802093	0.197907
b1	0.3	193			179	0									1	33.49			-14011.6		5227.13		0		0		0.728302	0.271698
b1	0.3	193			233	0									1	33.37			-22875.5		5340.53		0		0		0.810727	0.189273
b1	0.3	193			234	0									1	34.38			-29253.6		5011.63		0		0		0.85374	0.14626
b1	0.3	193			236	0									1	35.96			-24089.3		5140.84		0		0		0.824125	0.175875
b1	0.3	193			556	0									1	33.26			-36029.4		6533.91		0		0		0.84649	0.15351
b1	0.3	193			203	1	0.92546	0.261	0.558		-46.1		-188.2		0	2.39			-31045.9		5189.39		0		0		0.856786	0.143214
b1	0.3	193			207	2	0.93747	0.153	0.477		-64.2		-193.4		1	42.89			-8473.29		5716.8		0		0		0.597127	0.402873
b1	0.3	193			208	0									1	45.82			-7705.04		5669.74		0		0		0.576087	0.423913
b1	0.3	193			214	7	0.92105	0.14	0.471		-59.8		-188.4		2	80.36			-15565.9		2818.39		0		0		0.846696	0.153304
b1	0.3	193			223	0									2	83.05			-12554.9		2603.04		0		0		0.828272	0.171728
b1	0.3	193			353	0									2	84.62			-17562.2		2597.16		0		0		0.871169	0.128831
b1	0.3	193			354	0									2	82.29			-15763.5		2456.81		0		0		0.865161	0.134839
b1	0.3	193			355	0									2	81.91			-16391.4		2339.55		0		0		0.875097	0.124903
b1	0.3	193			894	0									2	78.33			-20915.3		2840.84		0		0		0.880416	0.119584
b1	0.3	193			905	0									2	82.03			-15607.6		2933.82		0		0		0.841769	0.158231
b1	0.3	193			235	1	0.96232	0.674	1.265		-69.5		-59.7		1	39.83			-21043.7		5129.51		0		0		0.804016	0.195984
b1	0.3	193			237	1	0.94593	0.376	0.748		-91		-185.6		1	34.76			-18904.5		7363.08		0		0		0.719689	0.280311
b1	0.3	193			241	2	0.91487	0.202	0.469		-67.8		-192.3		0	0.63			-15160.5		5846.66		0		0		0.721682	0.278318
b1	0.3	193			360	0									0	1.21			-14869.1		5117.98		0		0		0.743936	0.256064
b1	0.3	193			256	1	0.89193	0.264	0.608		-49.7		-180.3		0	15.18			-16651.8		4649.78		0		0		0.781717	0.218283
b1	0.3	193			258	1	0.90925	0.247	0.555		-47.6		-194.7		1	48.46			-13084.6		4226.06		0		0		0.755869	0.244131
b1	0.3	193			261	1	0.92866	0.19	0.483		-52.2		-206.3		0	0.6			-14418.3		4464.31		0		0		0.763576	0.236424
b1	0.3	193			262	1	0.93748	0.372	0.846		-87		-193		1	44.11			-13172.7		6474.7		0		0		0.670456	0.329544
b1	0.3	193			275	1	0.93825	0.18	0.461		-56		-184.2		0	9			-24554.8		4568.07		0		0		0.843145	0.156855
b1	0.3	193			277	1	0.92862	0.589	1.186		-65.3		-57		1	45.49			-7470.7		2453.59		0		0		0.752769	0.247231
b1	0.3	193			282	2	0.91929	0.611	1.223		-52.3		-53.8		0	0.29			-8308.34		7813.4		0		0		0.51535	0.48465
b1	0.3	193			283	0									0	0.23			-9221.17		7712.55		0		0		0.544545	0.455455
b1	0.3	193			287	2	0.90139	0.228	0.554		-51.2		-183.8		0	18.33			-15616.4		3027.52		0		0		0.837613	0.162387
b1	0.3	193			288	0									0	10.88			-15026.6		3109.4		0		0		0.828551	0.171449
b1	0.3	193			305	2	0.93505	0.168	0.497		-61.2		-183.2		1	66.36			-6520.2		3604.71		0		0		0.643976	0.356024
b1	0.3	193			306	0									1	66.15			-6124.77		3621.58		0		0		0.628417	0.371583
b1	0.3	193			309	1	0.93316	0.196	0.526		-52.8		-191.3		1	42.97			-28305.5		4620.34		0		0		0.859674	0.140326
b1	0.3	193			310	1	0.93577	0.208	0.526		-54.6		-183.6		1	37.28			-24521.2		3820.94		0		0		0.865185	0.134815
b1	0.3	193			312	1	0.92669	0.206	0.533		-49.7		-194.9		1	60.59			-14191.1		3783.93		0		0		0.78949	0.21051
b1	0.3	193			317	1	0.9266	0.642	1.236		-63.5		-55.8		1	45.61			-12114		4553.76		0		0		0.726792	0.273208
b1	0.3	193			321	1	0.91535	0.348	0.682		-52.3		-190.1		0	12.46			-7567.19		9180.56		0		0		0.451833	0.548167
b1	0.3	193			326	1	0.91027	0.215	0.492		-49.9		-191.1		0	5.36			-15190.3		3989.71		0		0		0.791986	0.208014
b1	0.3	193			339	1	0.90858	0.425	0.921		-55.1		97.4		0	1.52			-12514.1		5162.4		0		0		0.707951	0.292049
b1	0.3	193			359	1	0.91411	0.219	0.509		-72.2		-191.4		0	24.05			-17994.4		5590.96		0		0		0.762948	0.237052
b1	0.3	193			421	1	0.92956	0.188	0.477		-56.3		-184.2		0	15.64			-27320.7		3015.15		0		0		0.900608	0.0993925
b1	0.3	193			443	1	0.9258	0.135	0.452		-65.6		-188.5		1	59.83			-11589.6		3614.06		0		0		0.762291	0.237709
b1	0.3	193			486	1	0.91649	0.435	0.675		-59.7		-183.7		0	0			-9933.49		7649.58		0		0		0.564946	0.435054
b1	0.3	193			543	1	0.89573	0.336	0.631		-38.2		-201.9		0	5.59			-18592.3		2837.69		0		0		0.867583	0.132417
b1	0.3	193			544	1	0.9179	0.31	0.773		-88.9		-217.4		0	23.84			-18204		3663.22		0		0		0.832479	0.167521
b1	0.3	193			553	1	0.939	0.188	0.468		-73.4		-189.1		0	15.78			-17767		5290.12		0		0		0.770565	0.229435
b1	0.3	193			563	1	0.88842	0.352	0.674		-38.9		-197.8		0	23.87			-15527.4		5103.06		0		0		0.752645	0.247355
b1	0.3	193			564	2	0.94441	0.123	0.444		-61		-188.6		1	42.89			-29192.1		4348.73		0		0		0.870345	0.129655
b1	0.3	193			1115	0									0	24.82			-19658.1		8054.39		0		0		0.709359	0.290641
b1	0.3	193			586	1	0.94118	0.403	0.765		-78.3		-210.9		0	28.06			-13483.1		4000.8		0		0		0.771173	0.228827
b1	0.3	193			591	1	0.9097	0.247	0.522		-50.9		-192.8		0	4.52			-13552.8		4200.25		0		0		0.763407	0.236593
b1	0.3	193			634	1	0.92177	0.616	1.19		-61.7		-57		1	40.34			-12789.2		4083.28		0		0		0.757992	0.242008
b1	0.3	193			637	1	0.92402	0.598	1.198		-59.2		-54.3		1	39.37			-7953.63		4176.12		0		0		0.655713	0.344287
b1	0.3	193			638	1	0.92635	0.33	0.775		-116.5		-197.7		0	20.66			-13287		6537.84		0		0		0.670219	0.329781
b1	0.3	193			725	1	0.90399	0.182	0.517		-66.7		-184.4		1	44.74			-12584.9		2954.5		0		0		0.809871	0.190129
b1	0.3	193			730	1	0.90531	0.391	0.928		-73		-183.5		0	20.24			-11065.8		5864.79		0		0		0.653598	0.346402
b1	0.3	193			750	1	0.92871	0.605	1.212		-53.5		-55.7		1	47.7			-10125.1		5525.01		0		0		0.646966	0.353034
b1	0.3	193			751	1	0.94146	0.247	0.536		-71.5		-184.2		1	48.45			-13835.7		3950.02		0		0		0.777911	0.222089
b1	0.3	193			761	1	0.92015	0.673	1.25		-64.4		-57.6		0	23.61			-8639.96		7660.97		0		0		0.530029	0.469971
b1	0.3	193			762	1	0.93582	0.154	0.438		-69.6		-191.8		0	10.89			-33011.6		5776.6		0		0		0.851073	0.148927
b1	0.3	193			772	1	0.9036	0.128	0.445		-62.7		-190.2		0	15.2			-22563.2		4995.15		0		0		0.818743	0.181257
b1	0.3	193			774	1	0.89255	0.223	0.528		-73.8		-186.2		1	41.63			-21346.9		4464.84		0		0		0.827023	0.172977
b1	0.3	193			775	1	0.93185	0.167	0.466		-57.2		-182.7		0	1.16			-27227.2		6840.25		0		0		0.799214	0.200786
b1	0.3	193			788	2	0.96209	0.203	0.529		-58.1		-202.8		1	30.17			-14361.8		6505.36		0		0		0.688248	0.311752
b1	0.3	193			1155	0									1	30.1			-11687.5		5841.03		0		0		0.66677	0.33323
b1	0.3	193			806	2	0.89424	0.72	1.25		-60		-45		1	38.85			-8569.89		5302.53		0		0		0.617765	0.382235
b1	0.3	193			807	0									1	37.93			-12626.4		5342.19		0		0		0.702692	0.297308
b1	0.3	193			810	1	0.88904	0.553	1.18		-74.3		67.5		0	15.85			-19842.6		5790.95		0		0		0.774087	0.225913
b1	0.3	193			811	1	0.89591	0.637	1.234		-57.3		-50.9		0	28.01			-11668.1		3901.52		0		0		0.749414	0.250586
b1	0.3	193			813	2	0.90955	0.122	0.445		-59.5		-195.8		1	32.47			-9181.09		5057.41		0		0		0.644807	0.355193
b1	0.3	193			814	0									1	32.15			-9235.87		4984.93		0		0		0.649462	0.350538
b1	0.3	193			820	2	0.89541	0.239	0.521		-74.9		-187.1		1	41.03			-6893.27		3371.32		0		0		0.671558	0.328442
b1	0.3	193			823	0									1	34.72			-12430.9		3879.71		0		0		0.762135	0.237865
b1	0.3	193			836	3	0.95882	0.196	0.472		-66.2		-180.7		1	64.87			-6019.71		2996.52		0		0		0.667653	0.332347
b1	0.3	193			837	0									1	58.17			-5200.63		4024.45		0		0		0.563749	0.436251
b1	0.3	193			838	0									1	59.35			-5244.21		4684.06		0		0		0.52821	0.47179
b1	0.3	193			851	1	0.9161	0.334	0.716		-87.2		-183.8		0	19.81			-7398.37		7173.96		0		0		0.5077	0.4923
b1	0.3	193			862	2	0.90832	0.207	0.486		-74.4		-190.1		0	1.12			-5642.38		6263.76		0		0		0.473905	0.526095
b1	0.3	193			863	0									0	0			-7762.34		7128.56		0		0		0.521281	0.478719
b1	0.3	193			871	1	0.9491	0.215	0.526		-63.2		-194.8		0	26.06			-19035.5		3487.48		0		0		0.845159	0.154841
b1	0.3	193			872	1	0.94505	0.225	0.542		-60		-189.4		0	17.4			-11912.6		3403.13		0		0		0.777802	0.222198
b1	0.3	193			897	1	0.936	0.612	1.211		-62.7		-58.4		1	44.65			-34861.7		3259.19		0		0		0.914504	0.0854963
b1	0.3	193			899	4	0.93848	0.177	0.451		-58.1		-187.7		0	18.47			-14112.7		7386.33		0		0		0.656435	0.343565
b1	0.3	193			900	0									0	18.29			-15388.7		7416.03		0		0		0.674802	0.325198
b1	0.3	193			901	0									0	20.32			-13729.5		6439.79		0		0		0.680714	0.319286
b1	0.3	193			902	0									0	16.63			-10423.5		7616.68		0		0		0.577793	0.422207
b1	0.3	193			912	2	0.89607	0.358	0.707		-31.9		-199.2		1	43.58			-12379.6		3696.29		0		0		0.770072	0.229928
b1	0.3	193			913	0									1	45.89			-11576.2		3264.69		0		0		0.78002	0.21998
b1	0.3	193			914	1	0.93009	0.377	0.737		-91.3		-195.1		1	48.34			-7294.55		6919.54		0		0		0.513191	0.486809
b1	0.3	193			921	1	0.92253	0.177	0.509		-60.7		-188.9		0	8.66			-21897.3		6467		0		0		0.772003	0.227997
b1	0.3	193			959	2	0.95566	0.133	0.413		-66.4		-186.9		1	55.62			-8709.28		4383.31		0		0		0.665207	0.334793
b1	0.3	193			960	0									1	49.56			-8091.44		4026.42		0		0		0.667728	0.332272
b1	0.3	193			966	1	0.92136	0.285	0.583		-39.5		-195.5		0	5.88			-10455.3		5636.51		0		0		0.649727	0.350273
b1	0.3	193			977	2	0.91631	0.217	0.545		-79.3		-187.7		0	6.05			-11857.2		7498.67		0		0		0.612589	0.387411
b1	0.3	193			978	0									0	4.07			-17231.2		8237.06		0		0		0.676576	0.323424
b1	0.3	193			980	1	0.90446	0.188	0.49		-77.4		-185.6		0	4.82			-11698.8		7637.64		0		0		0.605012	0.394988
b1	0.3	193			1003	1	0.92314	0.307	0.757		-112.3		-202.3		0	19.73			-11296.1		4259.1		0		0		0.726194	0.273806
b1	0.3	193			1004	1	0.92789	0.165	0.496		-58.9		-191.5		0	1.32			-10074.2		6538.19		0		0		0.606426	0.393574
b1	0.3	193			1019	1	0.90322	0.198	0.502		-64.5		-212.4		1	50.39			-15491.2		3523.32		0		0		0.814704	0.185296
b1	0.3	193			1061	1	0.91676	0.352	0.882		-72.8		-183.6		0	2.58			-11712.2		4998.33		0		0		0.700887	0.299113
b1	0.3	193			1062	2	0.93925	0.151	0.464		-63.3		-191.9		1	29.38			-6467.44		5183.71		0		0		0.55509	0.44491
b1	0.3	193			1063	0									1	36.25			-6948.9		3904.14		0		0		0.640272	0.359728
b1	0.3	193			1071	1	0.92124	0.204	0.483		-55.3		-192.8		0	13.34			-16525.9		5832.97		0		0		0.73912	0.26088
b1	0.3	193			1083	1	0.9121	0.596	1.188		-65.6		-56.5		1	30.25			-18158		3644.68		0		0		0.832834	0.167166
b1	0.3	193			1132	2	0.92892	0.149	0.423		-57		-192.3		1	36.43			-10229.2		4376.94		0		0		0.700336	0.299664
b1	0.3	193			1133	0									1	35.95			-11650.9		4568.69		0		0		0.718323	0.281677
b1	0.3	193			1134	1	0.95517	0.151	0.464		-71.3		-190.8		1	30.01			-11359.2		5460.2		0		0		0.675364	0.324636
b1	0.3	193			1146	1	0.9585	0.247	0.574		-46.2		-189		1	34.68			-11962.6		6097.82		0		0		0.662365	0.337635
b1	0.3	193			1154	1	0.96354	0.151	0.431		-61.5		-192.6		0	26.09			-23168.8		5358.75		0		0		0.812156	0.187844
b1	0.3	193			1159	2	0.90131	0.227	0.501		-54.8		-195.8		0	22.41			-8580.06		9808.52		0		0		0.466597	0.533403
b1	0.3	193			1161	0									0	22.44			-6926.12		9797.43		0		0		0.414154	0.585846
b1	0.3	193			1176	1	0.89203	0.17	0.488		-59.8		-183.9		0	9.23			-33805.3		3778.83		0		0		0.899457	0.100543
b1	0.3	193			1177	1	0.92991	0.218	0.519		-55.6		-190.9		2	74.76			-15190.5		2691.5		0		0		0.849485	0.150515
b1	0.3	193			1195	1	0.9448	0.138	0.441		-60.8		-201.7		1	36.9			-6410.3		8041.48		0		0		0.443565	0.556435
b1	0.3	215	55	66			0.89081	0.454	0.871	0.571	-68.2	21.2	181.9	66.5		87.32	19.62	0.8712	-14156.9	9009.12	2015.97	1010.74	0	0	0	0	0.875349	0.124651
b1	0.3	215			215	1	0.88103	0.458	0.822		-45.5		159.8		2	91.6			-9497.54		1482.32		0		0		0.864996	0.135004
b1	0.3	215			1	1	0.88636	0.371	0.689		-56.7		163.8		2	92.94			-8417.56		2533.48		0		0		0.768654	0.231346
b1	0.3	215			28	2	0.88244	0.401	0.783		-51.7		177		2	90.8			-21335.1		1548.89		0		0		0.932315	0.0676845
b1	0.3	215			341	0									2	89.83			-16447.5		1801.02		0		0		0.901306	0.0986942
b1	0.3	215			56	1	0.8523	0.657	1.3		-119.4		48.4		2	97.51			-9000.37		1554.21		0		0		0.852745	0.147255
b1	0.3	215			64	1	0.8617	0.631	0.939		-98.1		178.1		2	105.68			-4301.3		1391.2		0		0		0.755608	0.244392
b1	0.3	215			154	1	0.85908	0.542	1.183		-94.1		62.2		1	51.59			-12048.8		2477.08		0		0		0.829471	0.170529
b1	0.3	215			217	1	0.84821	0.731	1.242		-44.5		87.3		1	56.13			-14482.5		4527.81		0		0		0.761824	0.238176
b1	0.3	215			238	1	0.86623	0.333	0.685		-61.3		179.2		2	97.13			-5183.2		1553.71		0		0		0.769373	0.230627
b1	0.3	215			266	1	0.86261	0.267	0.612		-70.7		167.6		2	80.42			-18378.4		1028.52		0		0		0.947002	0.0529977
b1	0.3	215			315	1	0.84907	0.652	1.259		-45		77.6		2	99.99			-18825.2		1117.6		0		0		0.94396	0.0560404
b1	0.3	215			332	1	0.86199	0.689	1.286		-53.9		303.2		1	68.36			-8307.8		1508.23		0		0		0.84635	0.15365
b1	0.3	215			336	1	0.87361	0.547	1.105		-76.9		79.8		2	92.09			-18653.4		2281.72		0		0		0.89101	0.10899
b1	0.3	215			342	1	0.8632	0.329	0.624		-59.4		174.6		2	74.12			-26597.8		1589.01		0		0		0.943626	0.0563742
b1	0.3	215			356	1	0.85615	0.33	0.669		-53.7		161.8		2	75.45			-25166.5		1650.47		0		0		0.938454	0.0615458
b1	0.3	215			376	2	0.87527	0.621	1.227		-51.2		302.7		2	106.42			-6107.86		1877.26		0		0		0.764905	0.235095
b1	0.3	215			378	0									2	110.35			-7735		1562.34		0		0		0.831958	0.168042
b1	0.3	215			409	1	0.87935	0.206	0.522		-71.1		168.8		2	107.42			-14390.4		1516.58		0		0		0.904659	0.0953408
b1	0.3	215			472	1	0.8728	0.594	1.142		-75.9		305.3		2	102.37			-27090.7		880.92		0		0		0.968507	0.0314934
b1	0.3	215			499	1	0.86034	0.276	0.635		-61.9		174.1		1	65.45			-9488.69		1459.65		0		0		0.866678	0.133322
b1	0.3	215			517	1	0.86532	0.438	0.794		-55.4		148.1		2	118.42			-5098.93		819.73		0		0		0.861501	0.138499
b1	0.3	215			520	1	0.81962	0.971	1.649		-30.7		62.2		1	35.94			-12261.6		6473.01		0		0		0.65449	0.34551
b1	0.3	215			640	1	0.88465	0.237	0.537		-73.4		161.4		2	124.64			-6126.63		1571.82		0		0		0.795826	0.204174
b1	0.3	215			642	1	0.85996	0.355	0.721		-55.7		175.1		1	65.31			-13632.3		1788.89		0		0		0.883998	0.116002
b1	0.3	215			664	1	0.88085	0.307	0.667		-67.5		173.9		2	96.46			-46662.3		1677.46		0		0		0.965299	0.0347014
b1	0.3	215			671	1	0.88248	0.311	0.619		-66.4		168.8		2	92.85			-37927.8		1832.69		0		0		0.953907	0.0460932
b1	0.3	215			672	2	0.88534	0.294	0.653		-67.9		172.5		2	91.17			-24352.4		1776		0		0		0.932028	0.067972
b1	0.3	215			1168	0									2	86.94			-13461.4		2010.28		0		0		0.870067	0.129933
b1	0.3	215			724	1	0.87017	0.32	0.66		-60.8		171		2	85.5			-11000.6		989.09		0		0		0.917505	0.0824953
b1	0.3	215			733	1	0.86322	0.619	1.195		-64.7		299.8		2	86			-12239.1		1924.67		0		0		0.864113	0.135887
b1	0.3	215			736	1	0.88361	0.491	0.839		-47.5		172.9		2	132.2			-2038.81		2320.67		0		0		0.467673	0.532327
b1	0.3	215			737	1	0.87294	0.486	0.887		-39.1		170.2		2	106.77			-5429.96		2619.48		0		0		0.674576	0.325424
b1	0.3	215			786	1	0.87561	0.633	1.214		-57.6		310.3		2	86.06			-6190.43		1459.36		0		0		0.809229	0.190771
b1	0.3	215			817	1	0.88332	0.394	0.733		-53.1		167		2	114.14			-7838.9		1224.23		0		0		0.864922	0.135078
b1	0.3	215			827	1	0.88216	0.202	0.522		-82.3		172.2		2	109.35			-5057.08		795.53		0		0		0.864073	0.135927
b1	0.3	215			853	1	0.85544	0.214	0.6		-85		154.9		2	94.24			-5625.36		1545.41		0		0		0.784485	0.215515
b1	0.3	215			865	1	0.86544	0.299	0.613		-60.5		172.9		2	101.89			-16294.4		1171.42		0		0		0.932931	0.0670695
b1	0.3	215			867	1	0.83955	0.816	1.39		-41.7		81.5		1	33.24			-14190.2		2570.76		0		0		0.846622	0.153378
b1	0.3	215			870	1	0.8697	0.401	0.768		-57.9		172.4		2	134.39			-13767		935.99		0		0		0.93634	0.0636599
b1	0.3	215			885	6	0.9272	0.404	0.786		-113.8		170.6		1	70.02			-13414.5		2168.39		0		0		0.860848	0.139152
b1	0.3	215			886	0									1	68.03			-13447.7		2243.83		0		0		0.857003	0.142997
b1	0.3	215			887	0									1	69.29			-13529.2		2211.32		0		0		0.859514	0.140486
b1	0.3	215			888	0									1	68.44			-13630.5		2235.42		0		0		0.859105	0.140895
b1	0.3	215			889	0									1	69.07			-13649.8		2229.46		0		0		0.859599	0.140401
b1	0.3	215			890	0									1	68.44			-13609.3		2233.29		0		0		0.859033	0.140967
b1	0.3	215			975	1	0.91031	0.74	1.282		-71		304.4		1	73.05			-31704.2		1746.58		0		0		0.947787	0.0522135
b1	0.3	215			986	3	0.83831	0.399	0.649		-68.4		169.1		2	80.79			-26088.9		4392.58		0		0		0.855894	0.144106
b1	0.3	215			989	0									1	71.9			-23456.5		5286.87		0		0		0.816067	0.183933
b1	0.3	215			993	0									2	80.36			-26667		4557.6		0		0		0.854038	0.145962
b1	0.3	215			998	1	0.86167	0.4	0.728		-57.2		164.6		2	81.48			-7836.12		1599.31		0		0		0.8305	0.1695
b1	0.3	215			1013	1	0.84944	0.292	0.605		-57.8		174		1	57.55			-9217.9		3045.24		0		0		0.751675	0.248325
b1	0.3	215			1015	1	0.86774	0.338	0.706		-56.4		170.1		2	105.25			-4243.06		1222.85		0		0		0.776277	0.223723
b1	0.3	215			1070	1	0.84572	0.616	1.173		-70.2		300.3		2	87.45			-38608.4		1852.14		0		0		0.954224	0.0457764
b1	0.3	215			1072	1	0.85486	0.606	1.178		-69.5		317.5		2	101.57			-10404.7		1602.08		0		0		0.866568	0.133432
b1	0.3	215			1075	1	0.86385	0.696	1.22		-81		306.5		2	79.13			-6514.75		2385.54		0		0		0.731971	0.268029
b1	0.3	215			1113	1	0.88019	0.391	0.684		-64.8		176.2		2	101.83			-11704.8		1291.01		0		0		0.900659	0.0993409
b1	0.3	215			1143	1	0.8617	0.319	0.675		-55.5		176.2		2	89.51			-25423.1		1614.78		0		0		0.940277	0.059723
b1	0.3	215			1157	1	0.87228	0.67	1.273		-45.1		304.1		2	95.51			-16901.9		1816.15		0		0		0.902973	0.0970268
b1	0.3	215			1165	1	0.89148	0.338	0.634		-71.8		167.1		2	90.03			-7034.84		1961.94		0		0		0.781929	0.218071
b1	0.3	215			1171	1	0.89763	0.306	0.571		-83.3		169.6		2	93.38			-14322.6		1781.71		0		0		0.889365	0.110635
b1	0.3	215			1198	1	0.83912	0.614	1.189		-69.8		302.9		2	77.26			-5183.37		2274.47		0		0		0.695023	0.304977
b1	0.3	215			1201	1	0.8716	0.458	0.98		-66.9		74.1		2	83.45			-4092.33		2069.26		0		0		0.664168	0.335832
b1	0.3	215			1203	2	0.87351	0.355	0.668		-57.6		164.9		2	89.61			-7608.71		2389.16		0		0		0.761033	0.238967
b1	0.3	215			1205	0									2	91.75			-7252.05		2412.4		0		0		0.750384	0.249616
b1	0.3	215			1207	1	0.86854	0.624	1.074		-38		131		1	68.91			-15185.3		1994.62		0		0		0.883898	0.116102
b1	0.3	215			1213	1	0.87603	0.417	0.914		-109.9		158.1		2	98.68			-12975.6		1587.77		0		0		0.890975	0.109025
b1	0.3	337	74	103			0.94832	0.329	0.721	0.315	-61.9	13.9	-129.4	105.9		10.29	11.81	0.0437	-12850	7045.7	7408.68	1957.48	0	0	0	0	0.634296	0.365704
b1	0.3	337			337	1	0.95632	0.544	1.145		-54		-44.4		0	1.08			-7202.46		7633.96		0		0		0.485458	0.514542
b1	0.3	337			10	1	0.93514	0.543	0.902		-86.6		-203.3		0	25.02			-13723.5		4452.26		0		0		0.755043	0.244957
b1	0.3	337			13	1	0.91652	0.461	0.882		-54		108.5		0	0			-10662.5		8788.45		0		0		0.548174	0.451826
b1	0.3	337			16	1	0.91472	0.29	0.663		-73.9		-221.7		0	4.6			-2033.67		10121.2		0		0		0.167313	0.832687
b1	0.3	337			26	1	0.92092	0.617	1.189		-59		-47.4		0	20.58			-12311.5		4393		0		0		0.737018	0.262982
b1	0.3	337			35	1	0.94366	0.445	0.937		-105.6		128.5		0	6.18			-7399.09		8610.56		0		0		0.462164	0.537836
b1	0.3	337			63	4	0.95933	0.258	0.568		-42.8		-180.3		0	0.8			-12203.9		9571.17		0		0		0.560453	0.439547
b1	0.3	337			66	0									0	0.53			-11897.7		9761.84		0		0		0.549306	0.450694
b1	0.3	337			67	0									0	0.79			-12471.6		9588.85		0		0		0.565338	0.434662
b1	0.3	337			70	0									0	0.52			-12007.6		9805.11		0		0		0.550487	0.449513
b1	0.3	337			72	2	0.94952	0.212	0.525		-57.3		-196.1		0	0.1			-11403.2		9592.94		0		0		0.543109	0.456891
b1	0.3	337			687	0									0	0.12			-13454.9		10907		0		0		0.552293	0.447707
b1	0.3	337			104	1	0.94179	0.322	0.768		-84.8		101.7		0	3.11			-9201.93		6494.45		0		0		0.586245	0.413755
b1	0.3	337			115	2	0.94503	0.377	0.75		-31.5		-181.7		0	3.8			-11775.6		6568.86		0		0		0.641916	0.358084
b1	0.3	337			474	0									0	0.54			-13118.8		8793.98		0		0		0.598682	0.401318
b1	0.3	337			139	1	0.91833	0.343	0.764		-69.9		104.7		0	4.73			-4518		11834.5		0		0		0.276289	0.723711
b1	0.3	337			145	1	0.92013	0.521	1.086		-75.6		82.5		0	5.97			-10918.3		7729.75		0		0		0.585492	0.414508
b1	0.3	337			218	1	0.89928	0.472	0.889		-76.5		116.9		0	2.49			-7972.56		8039		0		0		0.497925	0.502075
b1	0.3	337			269	1	0.96317	0.607	1.213		-44.2		-54.1		0	2.04			-20843.3		7695.43		0		0		0.730351	0.269649
b1	0.3	337			274	1	0.92794	0.271	0.596		-79		-194.9		0	0.04			-15886.4		8009.38		0		0		0.664821	0.335179
b1	0.3	337			293	1	0.91645	0.311	0.671		-79		-187.3		0	0			-4698.76		10605.1		0		0		0.30703	0.69297
b1	0.3	337			298	2	0.9414	0.394	0.831		-64.4		134.3		0	16.81			-11549.9		6454.32		0		0		0.641511	0.358489
b1	0.3	337			450	0									0	23.31			-10429.5		6445.82		0		0		0.618032	0.381968
b1	0.3	337			318	1	0.94367	0.822	1.343		-54.4		-57		0	0.27			-13193.2		8482.88		0		0		0.608652	0.391348
b1	0.3	337			347	2	0.95127	0.25	0.547		-55.4		-195.4		0	2.05			-12552.9		9072.54		0		0		0.580468	0.419532
b1	0.3	337			645	0									0	5.64			-10682.9		10332.4		0		0		0.508339	0.491661
b1	0.3	337			366	1	0.88678	0.679	1.142		-18.1		-224.1		0	11.41			-8106.68		8769.83		0		0		0.480353	0.519647
b1	0.3	337			372	1	0.92904	0.27	0.756		-76.2		132.6		0	0			-13423.3		6398.87		0		0		0.677186	0.322814
b1	0.3	337			375	2	0.91784	0.261	0.571		-47.6		-185.3		0	0.52			-20061		6292.34		0		0		0.761232	0.238768
b1	0.3	337			910	0									0	0.84			-24505.5		5609.98		0		0		0.813717	0.186283
b1	0.3	337			405	1	0.90623	0.427	0.657		-51.7		-185.9		1	34.78			-18330.3		4544.66		0		0		0.801326	0.198674
b1	0.3	337			411	1	0.94336	0.203	0.562		-74.7		-192		0	11.45			-3977.01		6932.26		0		0		0.364553	0.635447
b1	0.3	337			422	1	0.91758	0.268	0.574		-61.9		-191.5		0	20.48			-25292.3		6972.03		0		0		0.783909	0.216091
b1	0.3	337			425	1	0.95635	0.132	0.46		-53.8		-197.4		0	1.46			-9874.36		8949.43		0		0		0.524568	0.475432
b1	0.3	337			456	10	0.94418	0.168	0.44		-62.7		-188.7		0	15.93			-4818.8		8033.19		0		0		0.374946	0.625054
b1	0.3	337			458	0									0	16.11			-5081.84		7981.45		0		0		0.389017	0.610983
b1	0.3	337			460	0									0	15.18			-4948.09		8004.47		0		0		0.382016	0.617984
b1	0.3	337			462	0									0	14.95			-4913.96		8062.22		0		0		0.378691	0.621309
b1	0.3	337			464	0									0	15.8			-4896.16		8033.46		0		0		0.378678	0.621322
b1	0.3	337			466	0									0	16.19			-4879.95		8079.26		0		0		0.376562	0.623438
b1	0.3	337			470	0									0	12.51			-5736.6		9086.17		0		0		0.387013	0.612987
b1	0.3	337			508	0									0	11.52			-5773.19		9465.73		0		0		0.378845	0.621155
b1	0.3	337			509	0									0	11.54			-5782.64		9480.73		0		0		0.378857	0.621143
b1	0.3	337			510	0									0	11.65			-5793.16		9426.97		0		0		0.380625	0.619375
b1	0.3	337			468	1	0.95526	0.604	1.184		-65		-46.4		0	2.33			-9590.54		9251.07		0		0		0.509009	0.490991
b1	0.3	337			487	2	0.91908	0.287	0.742		-103.4		-214.6		1	42.38			-35012.4		5791.82		0		0		0.858058	0.141942
b1	0.3	337			488	0									1	42.19			-29094.5		5572.1		0		0		0.839266	0.160734
b1	0.3	337			501	2	0.97724	0.239	0.526		-59		-192.1		0	7.95			-14184.7		6005.36		0		0		0.702558	0.297442
b1	0.3	337			503	0									0	7.17			-17031		5201.18		0		0		0.766051	0.233949
b1	0.3	337			514	1	0.92898	0.217	0.548		-74		-191.3		1	40.58			-27814.6		5465.48		0		0		0.835773	0.164227
b1	0.3	337			538	1	0.91853	0.211	0.524		-72.7		-192.6		1	31.11			-11820.4		6198.42		0		0		0.656004	0.343996
b1	0.3	337			571	1	0.9135	0.287	0.659		-77.1		-216		0	6.14			-10830.9		4653.27		0		0		0.699482	0.300518
b1	0.3	337			592	1	0.94344	0.168	0.477		-61.8		-184.1		0	8.6			-27944.5		5511.84		0		0		0.835253	0.164747
b1	0.3	337			593	1	0.9078	0.579	1.228		-81		64.1		0	3.93			-8592.97		3981.71		0		0		0.683355	0.316645
b1	0.3	337			595	2	0.90698	0.289	0.59		-46.7		-192.1		0	0.01			-20069.5		9726.21		0		0		0.673571	0.326429
b1	0.3	337			596	0									0	0			-19442.8		9738.13		0		0		0.666284	0.333716
b1	0.3	337			612	1	0.93258	0.15	0.502		-52.2		-191		0	19.47			-5593.3		7410.19		0		0		0.430138	0.569862
b1	0.3	337			624	1	0.95451	0.167	0.52		-60.7		-187.5		0	3.41			-14313.6		8018.94		0		0		0.640931	0.359069
b1	0.3	337			628	1	0.90534	0.287	0.621		-61.9		-184.1		0	9.53			-32233.4		4145.77		0		0		0.88604	0.11396
b1	0.3	337			629	2	0.97036	0.649	1.226		-55.4		-56.1		0	9.54			-37391.6		7396.22		0		0		0.834861	0.165139
b1	0.3	337			630	0									0	7.51			-24896.5		6432.45		0		0		0.79468	0.20532
b1	0.3	337			631	1	0.94591	0.175	0.519		-59.8		-185.8		0	2.8			-8063.88		6346.05		0		0		0.559606	0.440394
b1	0.3	337			633	3	0.90047	0.593	1.158		-61.1		-52.7		0	3.5			-20173.3		5619.28		0		0		0.782136	0.217864
b1	0.3	337			766	0									0	0			-22309		5838.68		0		0		0.79257	0.20743
b1	0.3	337			770	0									0	3.51			-23034.3		7233.2		0		0		0.761024	0.238976
b1	0.3	337			648	1	0.91337	0.256	0.621		-77.6		-180.1		0	17.18			-10221.5		3906.58		0		0		0.723487	0.276513
b1	0.3	337			649	1	0.921	0.271	0.566		-48.7		-184.9		0	3.58			-16665.7		6386.77		0		0		0.722946	0.277054
b1	0.3	337			667	1	0.90615	0.622	1.218		-62.7		-53.7		0	0			-13920.2		4394.78		0		0		0.760044	0.239956
b1	0.3	337			698	1	0.93972	0.317	0.789		-79.3		98.4		0	4.31			-13194.3		6223.29		0		0		0.679502	0.320498
b1	0.3	337			699	1	0.94267	0.229	0.524		-52.9		-182.9		0	3.82			-27321.7		5629.42		0		0		0.829158	0.170842
b1	0.3	337			701	1	0.91734	0.204	0.495		-70.1		-189.9		0	11.02			-14965.2		5310.36		0		0		0.73809	0.26191
b1	0.3	337			732	1	0.96218	0.214	0.558		-66.2		-201.8		0	0.05			-15179		7990.92		0		0		0.655117	0.344883
b1	0.3	337			746	1	0.9485	0.254	0.511		-45		-188.3		0	0			-9922.74		7704.38		0		0		0.562925	0.437075
b1	0.3	337			896	1	0.90353	0.201	0.54		-61.8		-181		0	19			-7329.59		4643.42		0		0		0.612176	0.387824
b1	0.3	337			915	1	0.92307	0.372	0.849		-56.6		70.8		0	0.16			-13985.3		7037.3		0		0		0.665251	0.334749
b1	0.3	337			951	1	0.94858	0.656	1.261		-70.9		-56.2		0	1.68			-5189.43		8439.86		0		0		0.380756	0.619244
b1	0.3	337			952	2	0.91973	0.258	0.585		-73.5		-183.1		0	1.4			-10825.2		5513.16		0		0		0.662564	0.337436
b1	0.3	337			953	0									0	1.37			-10155		6402.02		0		0		0.613336	0.386664
b1	0.3	337			963	1	0.94296	0.201	0.535		-74.7		-185		0	10.76			-17918.5		6137.71		0		0		0.744859	0.255141
b1	0.3	337			981	2	0.93083	0.188	0.509		-63.9		-189.9		0	27.89			-10852.9		5255.83		0		0		0.673727	0.326273
b1	0.3	337			982	0									0	24.9			-16511		5690.37		0		0		0.743693	0.256307
b1	0.3	337			995	1	0.96096	0.178	0.497		-60.5		-199.8		0	16.14			-12167.3		8081.04		0		0		0.600904	0.399096
b1	0.3	337			1029	1	0.9384	0.342	0.831		-56.7		66.8		0	4.16			-17688.5		4768.69		0		0		0.787655	0.212345
b1	0.3	337			1035	1	0.94452	0.306	0.61		-40.4		-219.2		1	59.28			-5225.31		5030.5		0		0		0.509498	0.490502
b1	0.3	337			1046	1	0.93784	0.614	1.197		-63.2		-54.9		0	0.57			-10544.3		8239.45		0		0		0.561353	0.438647
b1	0.3	337			1057	2	0.90299	0.611	1.204		-47.6		-42.5		0	28.09			-9115.94		7245.51		0		0		0.55716	0.44284
b1	0.3	337			1058	0									0	25.66			-9764.18		6548.92		0		0		0.598548	0.401452
b1	0.3	337			1074	1	0.93286	0.645	1.226		-56.3		-52.5		0	1.8			-10379		7222.86		0		0		0.589653	0.410347
b1	0.3	337			1077	2	0.93408	0.275	0.644		-71.9		-223.5		0	5.76			-8032.4		8558.84		0		0		0.484135	0.515865
b1	0.3	337			1080	0									0	5			-6903.3		11281.7		0		0		0.379615	0.620385
b1	0.3	337			1098	1	0.93856	0.629	1.23		-73.4		-53.9		0	13.35			-9927.17		11762.9		0		0		0.457682	0.542318
b1	0.3	337			1111	1	0.96142	0.351	0.838		-79.6		-192.6		0	3.03			-12372.6		7247.12		0		0		0.630622	0.369378
b1	0.3	337			1123	1	0.9288	0.207	0.573		-59.8		-219.3		0	9.19			-15865.3		5491.53		0		0		0.742868	0.257132
b1	0.3	337			1144	1	0.93399	0.148	0.503		-62.4		-187.3		0	7.74			-12596.4		9379.32		0		0		0.573196	0.426804
b1	0.3	337			1152	1	0.90522	0.194	0.525		-69.4		-180.4		1	40.7			-2815.37		10971.7		0		0		0.204204	0.795796
b1	0.3	337			1160	2	0.91896	0.23	0.563		-50.2		-200.9		0	17.06			-13823.8		4291.57		0		0		0.763097	0.236903
b1	0.3	337			1162	0									0	17.13			-13046.8		4295.87		0		0		0.752295	0.247705
b1	0.3	337			1163	1	0.92654	0.302	0.782		-89.9		-203.6		1	29.3			-7442.88		6736.08		0		0		0.524924	0.475076
b1	0.3	337			1164	1	0.9076	0.297	0.768		-78.1		-214.8		1	32.12			-8582.71		5901.71		0		0		0.592548	0.407452
b1	0.3	337			1199	2	0.94147	0.652	1.215		-57		-55.1		0	3.56			-9070.65		9111.3		0		0		0.498882	0.501118
b1	0.3	337			1200	0									0	0.16			-9183.48		11448.9		0		0		0.4451	0.5549
b1	0.3	337			1202	1	0.96769	0.605	1.196		-59.3		-54.5		0	1.29			-8627.11		9213.29		0		0		0.483572	0.516428
b1	0.3	337			1209	1	0.95745	0.187	0.498		-53.1		-188.3		0	6.69			-16474		8153.91		0		0		0.668916	0.331084
b1	0.3	1112	7	7			0.99046	0.48	1.011	0.326	-65.1	16	-79.4	112.6		135.39	10.69	1	-6173.43	4205.38	480.06	218.51	0	0	0	0	0.927848	0.0721516
b1	0.3	1112			1112	1	0.99602	0.007	0.02		-69.2		-53.9		2	136.3			-3960.74		433.78		0		0		0.901291	0.0987093
b1	0.3	1112			79	1	0.85795	0.709	1.515		-65.5		83.8		2	119.07			-6300		818.14		0		0		0.885063	0.114937
b1	0.3	1112			304	1	0.87849	0.734	1.442		-52.7		-190.3		2	142.23			-3110.59		718.77		0		0		0.8123	0.1877
b1	0.3	1112			567	1	0.8625	0.742	1.483		-45.4		-210		2	123.22			-7654.5		593.63		0		0		0.928029	0.0719715
b1	0.3	1112			668	1	0.8853	0.128	0.387		-63.2		-56.4		2	137.55			-15555		344.96		0		0		0.978304	0.0216957
b1	0.3	1112			967	1	0.89534	0.673	1.373		-60.2		-189.3		2	153.66			-2097.31		217.67		0		0		0.905973	0.0940267
b1	0.3	1112			1056	1	0.86941	0.366	0.859		-99.7		60.1		2	135.69			-4535.86		233.45		0		0		0.951052	0.0489484
b1	0.3	1136	110	173			0.94664	0.353	0.763	0.255	-58.8	12.2	119.1	67.7		11.07	13.38	0.0607	-12144.8	6118.75	8020.11	2172.36	0	0	0	0	0.602273	0.397727
b1	0.3	1136			1136	1	0.95557	0.382	0.724		-37.9		107.2		0	0.19			-10039.5		8553.18		0		0		0.53997	0.46003
b1	0.3	1136			2	8	0.94022	0.269	0.613		-57.1		158.7		0	6.1			-19658.5		10942.8		0		0		0.642407	0.357593
b1	0.3	1136			3	0									0	6.48			-17343.3		10510.6		0		0		0.622653	0.377347
b1	0.3	1136			636	0									0	0.29			-11496.7		8430.99		0		0		0.57692	0.42308
b1	0.3	1136			773	0									0	0			-12860.2		10062		0		0		0.561038	0.438962
b1	0.3	1136			782	0									0	0			-10738.1		8574.57		0		0		0.556014	0.443986
b1	0.3	1136			795	0									0	0			-10235.2		12221.3		0		0		0.455779	0.544221
b1	0.3	1136			1187	0									0	0.01			-8459.8		8459.1		0		0		0.500021	0.499979
b1	0.3	1136			1189	0									0	0.5			-8630.93		8029.91		0		0		0.518037	0.481963
b1	0.3	1136			14	1	0.94012	0.472	1.008		-89.5		66.3		0	6.45			-8528.06		6775.91		0		0		0.557245	0.442755
b1	0.3	1136			15	1	0.91334	0.374	0.787		-89.2		104.4		0	0.05			-4624.41		8608.26		0		0		0.349469	0.650531
b1	0.3	1136			20	18	0.9467	0.303	0.699		-54.4		86.5		0	0			-6531.81		11221.2		0		0		0.367927	0.632073
b1	0.3	1136			21	0									0	0			-6925.99		11380.7		0		0		0.378331	0.621669
b1	0.3	1136			22	0									0	0			-7002.22		11344.4		0		0		0.381662	0.618338
b1	0.3	1136			133	0									0	0			-8742.72		12176.3		0		0		0.417932	0.582068
b1	0.3	1136			194	0									0	0			-7990.41		9947.5		0		0		0.445448	0.554552
b1	0.3	1136			195	0									0	0			-6624.66		10326.1		0		0		0.390818	0.609182
b1	0.3	1136			414	0									0	0			-8141.52		9458.63		0		0		0.462582	0.537418
b1	0.3	1136			475	0									0	0			-7431.11		9888.22		0		0		0.429065	0.570935
b1	0.3	1136			532	0									0	0			-7103.69		10332		0		0		0.407421	0.592579
b1	0.3	1136			533	0									0	0			-8081.4		11702.5		0		0		0.408483	0.591517
b1	0.3	1136			608	0									0	0			-7658.09		11268.5		0		0		0.404622	0.595378
b1	0.3	1136			609	0									0	0			-7797.64		9491.85		0		0		0.451005	0.548995
b1	0.3	1136			803	0									0	0			-7597.26		11308.1		0		0		0.401858	0.598142
b1	0.3	1136			824	0									0	0			-7115.2		11300.1		0		0		0.386374	0.613626
b1	0.3	1136			924	0									0	0.12			-6507.58		10871.8		0		0		0.374443	0.625557
b1	0.3	1136			1067	0									0	0			-8343.02		10810.5		0		0		0.435586	0.564414
b1	0.3	1136			1068	0									0	0			-7681.51		10465.1		0		0		0.423303	0.576697
b1	0.3	1136			1145	0									0	0			-8565.06		9807.13		0		0		0.466197	0.533803
b1	0.3	1136			57	2	0.94004	0.457	0.961		-83.9		168.4		0	0			-9585.65		8966.08		0		0		0.516698	0.483302
b1	0.3	1136			58	0									0	0			-8951.8		9195.45		0		0		0.493287	0.506713
b1	0.3	1136			62	1	0.94179	0.21	0.536		-56.8		104.8		0	5.42			-15587.5		7028.31		0		0		0.68923	0.31077
b1	0.3	1136			77	1	0.94778	0.2	0.522		-49		133.1		0	0			-6817.32		8441.26		0		0		0.446786	0.553214
b1	0.3	1136			97	5	0.95737	0.345	0.761		-62		82.4		0	0			-8274.14		11747.1		0		0		0.413267	0.586733
b1	0.3	1136			120	0									0	0.04			-6955.05		7710.18		0		0		0.474254	0.525746
b1	0.3	1136			122	0									0	0.07			-6286.09		7837.15		0		0		0.445088	0.554912
b1	0.3	1136			243	0									0	0			-9470.67		6761.95		0		0		0.583434	0.416566
b1	0.3	1136			780	0									0	0.16			-6318.57		14173.9		0		0		0.308337	0.691663
b1	0.3	1136			113	1	0.92505	0.365	0.778		-47.2		170.7		1	39.3			-18216.4		5291.48		0		0		0.774906	0.225094
b1	0.3	1136			134	1	0.93319	0.302	0.66		-56.2		86.2		0	0			-8191.22		10693.2		0		0		0.433754	0.566246
b1	0.3	1136			146	1	0.93647	0.528	1.102		-50.5		-60.2		0	2.51			-14101		7473.21		0		0		0.653605	0.346395
b1	0.3	1136			160	1	0.91058	0.306	0.684		-62.1		175		1	35.39			-37625.4		5129.82		0		0		0.880019	0.119981
b1	0.3	1136			175	4	0.92982	0.309	0.668		-73.6		165.4		0	1.08			-22324.6		9857.2		0		0		0.693703	0.306297
b1	0.3	1136			1000	0									0	7.47			-16877.3		9024.73		0		0		0.651582	0.348418
b1	0.3	1136			1001	0									0	11.19			-15337.5		9320.48		0		0		0.622009	0.377991
b1	0.3	1136			1002	0									0	7.21			-14278.2		9852.98		0		0		0.591691	0.408309
b1	0.3	1136			181	1	0.91288	0.44	0.924		-81.8		71.3		1	38.43			-8311.27		4715.18		0		0		0.63803	0.36197
b1	0.3	1136			187	1	0.94383	0.456	0.928		-56.2		74.3		0	0			-10423.4		8700.74		0		0		0.54504	0.45496
b1	0.3	1136			204	1	0.92946	0.314	0.704		-44.2		170.6		1	42.14			-16299.6		5706.88		0		0		0.740673	0.259327
b1	0.3	1136			205	1	0.93167	0.547	1.121		-55.9		-56.9		0	2.7			-14835.9		8696.33		0		0		0.63045	0.36955
b1	0.3	1136			227	1	0.93089	0.295	0.675		-49.2		174.8		0	0.42			-17563.7		7933.58		0		0		0.688846	0.311154
b1	0.3	1136			232	1	0.94678	0.271	0.637		-61		174		1	35.99			-18842.2		6132.66		0		0		0.754447	0.245553
b1	0.3	1136			246	2	0.93283	0.215	0.567		-53.7		161.6		0	24.93			-4296.94		7520.31		0		0		0.363616	0.636384
b1	0.3	1136			248	0									0	21.95			-4039.13		7554.48		0		0		0.348393	0.651607
b1	0.3	1136			247	1	0.92383	0.55	1.147		-39.4		-57.6		1	39.25			-8265.12		4387.53		0		0		0.653232	0.346768
b1	0.3	1136			265	1	0.94746	0.403	0.852		-64.9		67		0	14.8			-9981.9		9243.95		0		0		0.519192	0.480808
b1	0.3	1136			286	1	0.93457	0.299	0.675		-60.7		174.9		0	12.81			-33372.1		5115.33		0		0		0.867091	0.132909
b1	0.3	1136			297	1	0.92114	0.412	0.809		-90.1		136.4		0	19.54			-4710.21		9912.21		0		0		0.322122	0.677878
b1	0.3	1136			307	2	0.92503	0.248	0.613		-53.8		162.8		0	1.61			-14442.3		5749.19		0		0		0.715267	0.284733
b1	0.3	1136			308	0									0	6.91			-14748.6		5579.6		0		0		0.725525	0.274475
b1	0.3	1136			316	1	0.95928	0.444	0.945		-82.3		163.1		0	0			-12608.7		7848.17		0		0		0.616356	0.383644
b1	0.3	1136			338	2	0.94074	0.6	1.181		-33.5		-55.8		0	0.78			-14373		10356		0		0		0.581221	0.418779
b1	0.3	1136			379	0									0	0.69			-8332.8		10947		0		0		0.432203	0.567797
b1	0.3	1136			343	3	0.94044	0.273	0.654		-59		173.2		0	6.09			-20589.3		7608.57		0		0		0.730172	0.269828
b1	0.3	1136			478	0									0	4.62			-20805.4		7257.55		0		0		0.741383	0.258617
b1	0.3	1136			954	0									0	11.19			-16517.2		7843.63		0		0		0.678023	0.321977
b1	0.3	1136			344	2	0.95314	0.229	0.58		-53.5		158.1		0	1.52			-15358.4		6390.51		0		0		0.706168	0.293832
b1	0.3	1136			346	0									0	1.95			-21268.5		5926.84		0		0		0.782064	0.217936
b1	0.3	1136			374	3	0.94361	0.307	0.69		-46.8		174.9		0	4.15			-12155.1		5414.14		0		0		0.69184	0.30816
b1	0.3	1136			941	0									0	25.93			-15344.5		7293.75		0		0		0.677813	0.322187
b1	0.3	1136			943	0									1	37.65			-17029		7133.46		0		0		0.70477	0.29523
b1	0.3	1136			390	5	0.94564	0.297	0.685		-65.1		176.8		0	22.63			-33818.5		8076.01		0		0		0.80723	0.19277
b1	0.3	1136			391	0									0	20.98			-28324.6		8156.37		0		0		0.776421	0.223579
b1	0.3	1136			557	0									0	0.45			-21682.4		7371.5		0		0		0.746282	0.253718
b1	0.3	1136			558	0									0	1.21			-20673.2		7380.9		0		0		0.736905	0.263095
b1	0.3	1136			895	0									0	10.69			-22764		8917.28		0		0		0.718531	0.281469
b1	0.3	1136			392	1	0.9181	0.272	0.651		-60		172.1		1	44.45			-8612.46		4510.5		0		0		0.656289	0.343711
b1	0.3	1136			399	1	0.91624	0.554	1.111		-51.2		-58		0	7.22			-13366.9		6155.39		0		0		0.6847	0.3153
b1	0.3	1136			400	1	0.92105	0.375	0.791		-40		178.8		0	18.37			-8531.68		5627.82		0		0		0.602541	0.397459
b1	0.3	1136			410	2	0.90975	0.356	0.809		-74.5		128.4		0	15.91			-6451.86		8475.46		0		0		0.432218	0.567782
b1	0.3	1136			412	0									0	14.96			-6520.6		8691.04		0		0		0.428659	0.571341
b1	0.3	1136			413	1	0.94029	0.363	0.799		-63.9		79.1		0	0			-8076.62		9716.64		0		0		0.453915	0.546085
b1	0.3	1136			415	1	0.9366	0.253	0.604		-56.5		97.1		0	3.86			-7661.98		9634.17		0		0		0.442988	0.557012
b1	0.3	1136			424	2	0.94319	0.279	0.631		-55.9		170.6		0	4.76			-23186.2		8504		0		0		0.731652	0.268348
b1	0.3	1136			907	0									1	44.16			-13022.5		7709.15		0		0		0.628145	0.371855
b1	0.3	1136			426	1	0.95082	0.422	0.797		-36.6		90		0	0			-12285.8		8646.06		0		0		0.586943	0.413057
b1	0.3	1136			469	1	0.92577	0.321	0.665		-44		164.3		0	26.87			-5566.85		7297.92		0		0		0.432721	0.567279
b1	0.3	1136			480	1	0.92895	0.278	0.603		-53		149.8		1	34.06			-7176.3		5571.97		0		0		0.562923	0.437077
b1	0.3	1136			481	1	0.93216	0.557	1.141		-67.7		-58.6		0	10.27			-24362.1		7227.6		0		0		0.771204	0.228796
b1	0.3	1136			490	1	0.92924	0.329	0.691		-67.3		150.4		0	0.01			-15799.6		6925.59		0		0		0.695247	0.304753
b1	0.3	1136			497	1	0.93647	0.298	0.641		-42.5		132.5		0	0.23			-8155.88		9839.54		0		0		0.45322	0.54678
b1	0.3	1136			505	1	0.95557	0.339	0.768		-70.3		80.6		0	0			-8127.92		8165.32		0		0		0.498852	0.501148
b1	0.3	1136			512	1	0.94871	0.434	0.899		-78.7		67.9		0	2.88			-20039.3		10455.4		0		0		0.65714	0.34286
b1	0.3	1136			515	2	0.93162	0.359	0.838		-85.5		148.5		0	0.31			-7485.35		5553.85		0		0		0.574065	0.425935
b1	0.3	1136			516	0									0	0.29			-7374.6		5497.68		0		0		0.572905	0.427095
b1	0.3	1136			528	1	0.94983	0.261	0.639		-52.2		167.6		1	39.04			-20126.6		5497.69		0		0		0.78545	0.21455
b1	0.3	1136			539	3	0.95143	0.538	1.129		-60.3		-59.2		0	7.65			-7801.31		8983.79		0		0		0.464776	0.535224
b1	0.3	1136			541	0									0	0			-7550.08		9430.68		0		0		0.444626	0.555374
b1	0.3	1136			1107	0									0	2.25			-7765.73		11466.5		0		0		0.403786	0.596214
b1	0.3	1136			540	1	0.96042	0.288	0.653		-53.3		171.8		0	6.82			-23239.8		7686.68		0		0		0.751453	0.248547
b1	0.3	1136			546	1	0.95786	0.242	0.58		-52.8		154.2		0	28.45			-17677.6		6497.78		0		0		0.731223	0.268777
b1	0.3	1136			551	2	0.95921	0.256	0.635		-61.5		173.5		1	32.01			-14244.3		6085.74		0		0		0.700653	0.299347
b1	0.3	1136			552	0									1	29.83			-10814.5		6688.22		0		0		0.617876	0.382124
b1	0.3	1136			579	3	0.93691	0.262	0.63		-62.3		172		0	8.37			-20381.5		8414.19		0		0		0.707797	0.292203
b1	0.3	1136			580	0									0	6.87			-22251.8		8795.28		0		0		0.716712	0.283288
b1	0.3	1136			581	0									0	4.97			-21289.4		10714		0		0		0.665223	0.334777
b1	0.3	1136			582	1	0.94603	0.218	0.565		-50.8		149.8		0	0.37			-18085.5		8296.61		0		0		0.685522	0.314478
b1	0.3	1136			597	1	0.95108	0.302	0.675		-48.6		173.4		0	16.04			-13742.2		5443.61		0		0		0.716269	0.283731
b1	0.3	1136			603	1	0.95799	0.378	0.829		-63.6		75		0	0			-6789.21		10896.7		0		0		0.383876	0.616124
b1	0.3	1136			604	1	0.91493	0.447	0.946		-76.8		60.3		0	9.84			-11830.5		4856.65		0		0		0.708959	0.291041
b1	0.3	1136			639	3	0.94349	0.333	0.698		-45.9		175.2		0	25.46			-10399.4		6004.25		0		0		0.633968	0.366032
b1	0.3	1136			1114	0									0	21.78			-13946.6		8136.92		0		0		0.631538	0.368462
b1	0.3	1136			1117	0									0	26.63			-14796		8882.64		0		0		0.624868	0.375132
b1	0.3	1136			643	1	0.92747	0.285	0.654		-49.3		158.4		0	0.08			-29331.6		7767.72		0		0		0.790624	0.209376
b1	0.3	1136			665	2	0.95421	0.286	0.666		-62.8		175.6		0	24.17			-9750.44		7767.31		0		0		0.556603	0.443397
b1	0.3	1136			666	0									0	24.19			-9296.92		8230.78		0		0		0.530413	0.469587
b1	0.3	1136			675	1	0.9469	0.282	0.654		-71		171.8		0	24.43			-23072.3		6395.17		0		0		0.782976	0.217024
b1	0.3	1136			700	1	0.94261	0.537	1.125		-39.9		-57.2		0	4.22			-7934.55		8813.73		0		0		0.473753	0.526247
b1	0.3	1136			712	5	0.94774	0.407	0.811		-53.3		78.5		0	2.14			-8865.33		7418.71		0		0		0.544418	0.455582
b1	0.3	1136			713	0									0	2.95			-8698.36		6325.88		0		0		0.578955	0.421045
b1	0.3	1136			714	0									0	2.37			-13634.3		7465.33		0		0		0.646187	0.353813
b1	0.3	1136			716	0									0	2.4			-10360.5		7157.76		0		0		0.591412	0.408588
b1	0.3	1136			718	0									0	1.72			-12145.2		7521.96		0		0		0.617537	0.382463
b1	0.3	1136			721	1	0.96392	0.206	0.55		-63.1		156.9		0	6.02			-14249.5		8579.35		0		0		0.624189	0.375811
b1	0.3	1136			731	1	0.94832	0.251	0.559		-59.2		155.9		0	0			-13390		4315.63		0		0		0.756257	0.243743
b1	0.3	1136			734	1	0.9217	0.266	0.599		-52.8		158.3		1	32.47			-4711.2		5393.52		0		0		0.466238	0.533762
b1	0.3	1136			738	1	0.93758	0.552	1.141		-33.7		-54.3		0	21.08			-6812.93		6683.13		0		0		0.504809	0.495191
b1	0.3	1136			753	1	0.93254	0.387	0.792		-36.6		179		0	3.59			-5930.53		7448.91		0		0		0.443257	0.556743
b1	0.3	1136			778	1	0.94466	0.394	0.779		-57.3		74.7		0	0			-6729.78		12973.2		0		0		0.341562	0.658438
b1	0.3	1136			779	1	0.93846	0.43	0.981		-69		61.5		0	2.37			-10843.4		11129.7		0		0		0.493485	0.506515
b1	0.3	1136			781	1	0.93528	0.298	0.665		-60.9		174.9		0	14.59			-14673		6068.97		0		0		0.707406	0.292594
b1	0.3	1136			808	1	0.91684	0.332	0.724		-61.1		174.6		0	17.95			-14877.3		6171.44		0		0		0.706802	0.293198
b1	0.3	1136			819	2	0.95165	0.408	0.84		-47.5		73		0	0			-5972.17		11938.6		0		0		0.33344	0.66656
b1	0.3	1136			821	0									0	0			-5824.17		10856.4		0		0		0.349159	0.650841
b1	0.3	1136			828	1	0.93681	0.424	0.814		-36.8		78.8		0	1.11			-16354		6685.13		0		0		0.709836	0.290164
b1	0.3	1136			843	1	0.92778	0.543	1.117		-50.7		-56.4		0	4.63			-14898.5		3947.99		0		0		0.790519	0.209481
b1	0.3	1136			855	1	0.90688	0.371	0.774		-52.7		83.4		0	23.36			-8289.02		4873.64		0		0		0.629737	0.370263
b1	0.3	1136			878	1	0.92952	0.355	0.755		-50.3		83.3		0	0.4			-6143.35		9543.55		0		0		0.391623	0.608377
b1	0.3	1136			879	1	0.94726	0.329	0.711		-57.5		179.7		1	39.22			-16026.1		5126.44		0		0		0.757644	0.242356
b1	0.3	1136			892	1	0.96103	0.372	0.846		-71.7		73.8		0	0.38			-12528.3		9570.2		0		0		0.56693	0.43307
b1	0.3	1136			893	1	0.91592	0.352	0.806		-63.3		58.2		1	33.05			-6783.81		7334.52		0		0		0.480497	0.519503
b1	0.3	1136			925	1	0.9255	0.215	0.558		-61.7		155.7		0	14.38			-20188.5		3664.22		0		0		0.846381	0.153619
b1	0.3	1136			928	1	0.94538	0.376	0.81		-29.2		169		1	38.09			-7086.47		5189.02		0		0		0.577286	0.422714
b1	0.3	1136			929	1	0.93797	0.552	1.11		-50		175.4		0	6.5			-5808.06		13476.6		0		0		0.301174	0.698826
b1	0.3	1136			930	1	0.94984	0.338	0.715		-52		165		1	36.09			-6056.35		9204.09		0		0		0.396866	0.603134
b1	0.3	1136			931	1	0.94083	0.357	0.79		-36.7		173.8		0	12.85			-8263.05		7891.49		0		0		0.5115	0.4885
b1	0.3	1136			932	1	0.91474	0.35	0.765		-54.4		174.7		1	42.94			-12256.4		3311.45		0		0		0.787289	0.212711
b1	0.3	1136			942	1	0.96646	0.292	0.694		-60.2		176.8		0	26.03			-15577.7		7095.4		0		0		0.687057	0.312943
b1	0.3	1136			961	1	0.92682	0.528	1.098		-52.8		-52		0	14.14			-11801.5		8463.05		0		0		0.582371	0.417629
b1	0.3	1136			968	1	0.92847	0.427	0.773		-71.8		167.8		0	25.03			-20877.9		5330.55		0		0		0.796609	0.203391
b1	0.3	1136			969	1	0.95161	0.294	0.699		-47.5		170.6		0	21.64			-13784		5603.01		0		0		0.710992	0.289008
b1	0.3	1136			971	1	0.93641	0.391	0.813		-39		179.5		0	0			-12275.9		8078.21		0		0		0.603116	0.396884
b1	0.3	1136			973	1	0.91926	0.272	0.64		-66.9		169.7		0	24.87			-4971.67		7393.24		0		0		0.402079	0.597921
b1	0.3	1136			994	1	0.93342	0.314	0.662		-64.6		161.5		0	25.64			-11667		5353.9		0		0		0.68545	0.31455
b1	0.3	1136			1005	1	0.94151	0.245	0.595		-62.1		166.6		1	42.34			-3651.48		6890.88		0		0		0.346363	0.653637
b1	0.3	1136			1030	2	0.93644	0.245	0.624		-60.7		172.7		0	27.12			-18541.8		5385.48		0		0		0.774923	0.225077
b1	0.3	1136			1031	0									0	25.77			-16259.9		5535.56		0		0		0.746022	0.253978
b1	0.3	1136			1037	2	0.92704	0.287	0.673		-55.1		173.3		0	18.59			-8123.93		7521		0		0		0.519269	0.480731
b1	0.3	1136			1038	0									0	2.16			-6364.62		9309.54		0		0		0.406058	0.593942
b1	0.3	1136			1054	1	0.92508	0.235	0.586		-61.4		163		0	0.01			-11989.5		8238.76		0		0		0.592711	0.407289
b1	0.3	1136			1055	1	0.93665	0.365	0.803		-35.6		171.4		0	23.74			-12960.2		4233.92		0		0		0.753758	0.246242
b1	0.3	1136			1073	1	0.91636	0.563	0.977		-90.3		86.7		1	47.61			-5068.13		8655.58		0		0		0.369297	0.630703
b1	0.3	1136			1081	1	0.95747	0.304	0.692		-55.4		176.4		0	23.86			-10646.4		7119.45		0		0		0.599263	0.400737
b1	0.3	1136			1151	1	0.91916	0.493	1.039		-51.7		167.1		0	0			-11170.8		9384.07		0		0		0.543462	0.456538
b1	0.3	1136			1156	1	0.91413	0.275	0.623		-64		98.2		0	1.24			-8660.59		5716.48		0		0		0.602389	0.397611
b1	0.3	1136			1172	1	0.9373	0.325	0.674		-52.2		96.8		0	0			-10581.9		10991.5		0		0		0.490505	0.509495
b1	0.3	1136			1185	1	0.91611	0.345	0.707		-74.1		164.5		0	24.32			-11168.6		3792.72		0		0		0.746498	0.253502
b1	0.3	1136			1191	2	0.90621	0.393	0.853		-65.6		67.2		0	11.81			-10581.2		6358.82		0		0		0.624627	0.375373
[truncated: 67,575 more rows]

## Sheet: b) LEUmS (membrane proteins)
Chess Square	Parse	Cluster ID	Unique Count	Total Count	Member Name	Similars Count	Composite Similarity	RMSD Hvy Atoms	RMSD All Atoms	RMSD Atom CG	Chi-1	stddev	Chi-2	stddev	InOut	Sidechain SASA	stdev SASA	foutside	Sum Hydro(-)	stdev Hydro(-)	Sum Hydro(+)	stdev Hydro(+)	Sum Polar(-)	stdev Polar(-)	Sum Polar(+)	stdev Polar(+)	fHydro(-)	fHydro(+)	fPolar(-)	fPolar(+)
a1	0.6	1	6	10			0.98878	0.1	0.37	0.141	58.5	6.1	81	7		0.7	1.29	0	-5794.22	1692.81	11515.4	2105.61	0	0	0	0	0.334739	0.665261	0	0
a1	0.6	1			1	2	0.98881	0.13	0.299		57.8		94.7		0	0			-5185.23		15420.2		0		0		0.251643	0.748357	0	0
a1	0.6	1			8	0									-1	0			-4603.81		12073.5		0		0		0.276053	0.723947	0	0
a1	0.6	1			3	1	0.94978	0.14	0.451		65.6		84.8		0	0			-4010.78		11541.9		0		0		0.257884	0.742116	0	0
a1	0.6	1			5	4	0.97669	0.141	0.407		68.8		73.7		-1	0			-5319.47		12262.7		0		0		0.30255	0.69745	0	0
a1	0.6	1			6	0									-1	0			-4521.84		11759.2		0		0		0.277737	0.722263	0	0
a1	0.6	1			7	0									-1	0			-4948.46		13269.2		0		0		0.27163	0.72837	0	0
a1	0.6	1			9	0									-1	0			-4875.26		12700.2		0		0		0.277391	0.722609	0	0
a1	0.6	1			13	1	0.93366	0.111	0.448		47.8		76.9		0	2.8			-9379.83		8836.37		0		0		0.514917	0.485083	0	0
a1	0.6	1			14	1	0.92963	0.106	0.656		51.3		74.3		0	0.7			-6751.89		8522.61		0		0		0.442037	0.557963	0	0
a1	0.6	1			33	1	0.9479	0.205	0.586		63.3		92.9		0	0			-8345.63		8768.65		0		0		0.487641	0.512359	0	0
a1	0.6	2	4	4			0.98999	0.134	0.437	0.152	57.2	4.7	87.8	11.7		21.37	15.05	0.3333	-7016.55	2795.84	4171.46	550.3	0	0	0	0	0.627149	0.372851	0	0
a1	0.6	2			2	1	0.99959	0.013	0.067		50.5		82.2		0	11			-6661.84		4168.76		0		0		0.615094	0.384906	0	0
a1	0.6	2			15	1	0.8842	0.141	0.329		60.9		78.2		1	32.1			-11555.5		5055.59		0		0		0.695649	0.304351	0	0
a1	0.6	2			20	1	0.88987	0.272	0.771		62.2		107.9		1	21			-5869.3		3874.17		0		0		0.602383	0.397617	0	0
a1	0.6	2			28	1	0.9068	0.111	0.581		55.3		82.8		-1	0			-3979.6		3587.3		0		0		0.525922	0.474078	0	0
a1	0.6	4	2	2			0.97906	0.098	0.265	0.108	44.4	6	70.7	7.1		3.7	0.5	0	-5277.69	1106.92	8697.33	2640.53	0	0	0	0	0.377652	0.622348	0	0
a1	0.6	4			4	1	0.98342	0.098	0.265		50.5		63.6		0	3.2			-4170.77		11337.9		0		0		0.268932	0.731068	0	0
a1	0.6	4			17	1	0.9747	0.098	0.265		38.4		77.8		0	4.2			-6384.61		6056.81		0		0		0.513174	0.486826	0	0
a1	0.6	10	3	3			0.98364	0.407	0.88	0.353	74	1.4	220.3	65.4		4.13	3.63	0	-12166.1	316.29	5254.88	1286.47	0	0	0	0	0.698359	0.301641	0	0
a1	0.6	10			10	1	0.99477	0.209	0.417		75.6		174.4		0	8.9			-12589		6998.03		0		0		0.64272	0.35728	0	0
a1	0.6	10			18	1	0.95	0.64	1.277		74		312.9		0	0.1			-12080.9		4834.49		0		0		0.714195	0.285805	0	0
a1	0.6	10			23	1	0.89239	0.371	0.947		72.3		173.7		0	3.4			-11828.4		3932.11		0		0		0.750509	0.249491	0	0
a1	0.6	12	3	6			0.99671	0.211	0.434	0.252	64.1	13.7	103	24.7		2.17	1.29	0	-4256.88	471.57	10222.6	1512.4	0	0	0	0	0.293995	0.706005	0	0
a1	0.6	12			12	1	0.99987	0.341	0.687		93.1		116.4		0	0.5			-5246.73		12323.7		0		0		0.298612	0.701388	0	0
a1	0.6	12			11	1	0.96766	0.361	0.859		64.8		152.4		0	0.7			-3817.67		12375.3		0		0		0.235761	0.764239	0	0
a1	0.6	12			24	4	0.91128	0.116	0.22		59.9		89.9		0	4.1			-3949.33		9071.05		0		0		0.303319	0.696681	0	0
a1	0.6	12			25	0									0	3			-4226.23		9007.17		0		0		0.319361	0.680639	0	0
a1	0.6	12			26	0									0	1.8			-4298.08		9064.92		0		0		0.32164	0.67836	0	0
a1	0.6	12			27	0									0	2.9			-4003.26		9493.27		0		0		0.296614	0.703386	0	0
a1	0.6	29	2	3			0.96372	0.259	0.538	0.257	62.9	8.4	141.6	39.4		25.9	12.68	0.3333	-7343.07	870.22	4711.89	588.67	0	0	0	0	0.609133	0.390867	0	0
a1	0.6	29			29	2	0.98352	0.176	0.359		68.2		166.4		1	35.7			-6812.62		4901.37		0		0		0.58158	0.41842	0	0
a1	0.6	29			30	0									1	34			-6646.58		5319.21		0		0		0.555465	0.444535	0	0
a1	0.6	29			32	1	0.92409	0.38	0.796		51		86.1		0	8			-8570		3915.1		0		0		0.686418	0.313582	0	0
a1	0.6	31	5	5			0.99797	0.269	0.685	0.292	64.8	8.1	156.3	12.8		8.02	8.76	0.1	-6639.53	1394.19	6482.02	1549.64	0	0	0	0	0.506002	0.493998	0	0
a1	0.6	31			31	1	0.99999	0.008	0.015		66.6		167.9		1	0			-7025.45		7468.01		0		0		0.484732	0.515268	0	0
a1	0.6	31			16	1	0.90564	0.284	0.917		78.8		147.7		0	0			-8434.45		6358.22		0		0		0.570178	0.429822	0	0
a1	0.6	31			19	1	0.90176	0.386	0.983		54.5		135.2		0	17.7			-4655.07		5099.82		0		0		0.477204	0.522796	0	0
a1	0.6	31			21	1	0.9019	0.443	0.842		59.5		164.4		0	19.6			-5447.99		4623.79		0		0		0.540916	0.459084	0	0
a1	0.6	31			22	1	0.91631	0.226	0.668		64.6		166.3		0	2.8			-7634.69		8860.24		0		0		0.462851	0.537149	0	0
a1	0.18	3	4	4			0.97127	0.333	0.618	0.615	-164	24.1	65.1	4.1		58.1	22.23	0.875	-5992.42	2674.9	1900.64	795.36	0	0	0	0	0.759201	0.240799	0	0
a1	0.18	3			3	1	0.97834	0.02	0.044		-178.4		58.6		2	60			-4123.07		2595.04		0		0		0.613725	0.386275	0	0
a1	0.18	3			1	1	0.84571	0.67	1.102		-136.9		64.9		2	53.4			-6751.01		1280.66		0		0		0.840549	0.159451	0	0
a1	0.18	3			2	1	0.85213	0.354	0.856		-144.9		67.5		1	28.3			-10007.1		2774.75		0		0		0.782915	0.217085	0	0
a1	0.18	3			6	1	0.87211	0.289	0.47		-195.9		69.4		2	90.7			-3088.48		952.09		0		0		0.764367	0.235633	0	0
a1	0.18	4	2	2			0.96316	0.29	0.597	0.086	-163.6	3.9	154.2	18.3		10.2	10.2	1	-6526.25	1565.44	6189.37	1844.14	0	0	0	0	0.513247	0.486753	0	0
a1	0.18	4			4	1	0.9715	0.29	0.597		-167.5		135.9		2	0			-4960.81		8033.5		0		0		0.381768	0.618232	0	0
a1	0.18	4			5	1	0.95482	0.29	0.597		-159.8		172.6		2	20.4			-8091.68		4345.23		0		0		0.650618	0.349382	0	0
a1	0.3	1	2	2			0.87481	0.397	0.787	0.276	-102.1	15.2	-113.9	67.9		86.7	6.9	1	-3896.96	821.73	1497.62	956.37	0	0	0	0	0.722384	0.277616	0	0
a1	0.3	1			1	1	0.86307	0.397	0.787		-117.4		-46		2	79.8			-4718.69		2453.99		0		0		0.65787	0.34213	0	0
a1	0.3	1			3	1	0.88656	0.397	0.787		-86.9		-181.8		2	93.6			-3075.23		541.25		0		0		0.850338	0.149662	0	0
a1	0.3	4	2	4			0.96714	0.315	0.721	0.16	-80.9	0.8	96.5	96.9		22.55	12.05	0.5	-13823.2	1575.22	2739.63	422.53	0	0	0	0	0.834592	0.165408	0	0
a1	0.3	4			4	1	0.90573	0.305	0.799		-82.1		89.4		2	43.4			-11153.5		2015.19		0		0		0.846971	0.153029	0	0
a1	0.3	4			21	3	0.99149	0.204	0.5		-81.3		177		2	14.7			-14318.1		3053.18		0		0		0.824239	0.175761	0	0
a1	0.3	4			22	0									0	15.9			-14604.6		3002.48		0		0		0.829473	0.170527	0	0
a1	0.3	4			23	0									0	16.2			-15216.9		2887.67		0		0		0.8405	0.1595	0	0
a1	0.3	5	5	12			0.96687	0.239	0.442	0.248	-77.3	9.4	161.1	47.3		38.6	27.52	0.8333	-9288.16	3723.57	3050.26	1785.69	0	0	0	0	0.752784	0.247216	0	0
a1	0.3	5			5	1	0.97859	0.378	0.613		-60		162.1		1	3.3			-10131		5677.78		0		0		0.640846	0.359154	0	0
a1	0.3	5			2	1	0.94609	0.609	1.254		-82.3		308.3		2	3.6			-10136.2		5435.42		0		0		0.65094	0.34906	0	0
a1	0.3	5			6	2	0.96045	0.262	0.541		-72.2		179		1	5.8			-16771.4		5158.97		0		0		0.764756	0.235244	0	0
a1	0.3	5			7	0									2	7.3			-17571		4868.39		0		0		0.783043	0.216957	0	0
a1	0.3	5			8	1	0.88651	0.366	0.571		-62.1		162.8		0	10.9			-6761.17		4510.57		0		0		0.599834	0.400166	0	0
a1	0.3	5			9	7	0.87316	0.101	0.162		-80.5		138.1		2	59.8			-7396.92		1597.45		0		0		0.822394	0.177606	0	0
a1	0.3	5			10	0									2	64.7			-6562.74		1373.16		0		0		0.826969	0.173031	0	0
a1	0.3	5			11	0									2	62.7			-6763.03		1271.9		0		0		0.841704	0.158296	0	0
a1	0.3	5			12	0									2	58.9			-7762.23		1722.31		0		0		0.818409	0.181591	0	0
a1	0.3	5			13	0									2	64.2			-6463.68		1342.07		0		0		0.828066	0.171934	0	0
a1	0.3	5			14	0									2	58.6			-7995.77		1773.82		0		0		0.818435	0.181565	0	0
a1	0.3	5			15	0									2	63.4			-7142.85		1871.27		0		0		0.792407	0.207593	0	0
a1	0.3	18	4	5			0.9762	0.131	0.218	0.154	-84.5	2.7	136.9	8.8		59.74	1.41	1	-18257.3	3192.6	5932.45	1331.03	0	0	0	0	0.754753	0.245247	0	0
a1	0.3	18			18	1	0.9854	0.095	0.167		-83.9		125.2		2	61.8			-17422.9		4419.03		0		0		0.797681	0.202319	0	0
a1	0.3	18			16	1	0.95098	0.289	0.407		-81.2		131.1		2	59.1			-18004.9		7965.52		0		0		0.693285	0.306715	0	0
a1	0.3	18			17	2	0.95824	0.111	0.227		-83.5		149.4		2	60.9			-14398.8		5669.03		0		0		0.717506	0.282494	0	0
a1	0.3	18			20	0									2	59			-17332.4		4724.49		0		0		0.785804	0.214196	0	0
a1	0.3	18			19	1	0.95762	0.083	0.149		-89.3		134.5		2	57.9			-24127.5		6884.2		0		0		0.778013	0.221987	0	0
a2	0.6	1	1	2			0.9967	0.062	0.1	0.073	72.7	2.2	-48.1	1.4		0.65	0.15	0	-12236.3	135.42	4515.12	382.53	0	0	0	0	0.730464	0.269536	0	0
a2	0.6	1			1	2	0.99797	0.062	0.1		70.6		-49.5		0	0.5			-12371.7		4897.64		0		0		0.716397	0.283603	0	0
a2	0.6	1			2	0									0	0.8			-12100.9		4132.59		0		0		0.745428	0.254572	0	0
a4	0.18	1	4	4			0.99864	0.385	0.886	0.606	-145.4	16.2	144.1	49		12.38	20.63	0.25	-8167.05	2633.09	8696.8	1794.04	0	0	0	0	0.484293	0.515707	0	0
a4	0.18	1			1	1	1	0.007	0.017		-122.4		167.9		0	0			-6547.34		9514.23		0		0		0.40764	0.59236	0	0
a4	0.18	1			3	1	0.88597	0.401	0.908		-152.8		177.1		1	48.1			-6119.16		5646.6		0		0		0.520082	0.479918	0	0
a4	0.18	1			4	1	0.88706	0.417	1.009		-166.3		172.1		1	0			-12664.5		10265.8		0		0		0.552303	0.447697	0	0
a4	0.18	1			5	1	0.87547	0.714	1.611		-140.4		59.5		0	1.4			-7337.22		9360.55		0		0		0.439413	0.560587	0	0
a4	0.18	2	2	2			0.94466	0.256	0.419	0.336	-158.8	0.5	54	8.9		59.1	22.7	0.75	-3955.6	1479.26	2087.84	310.11	0	0	0	0	0.654528	0.345472	0	0
a4	0.18	2			2	1	0.96164	0.256	0.419		-158.3		62.8		1	36.4			-5434.86		2397.95		0		0		0.693858	0.306142	0	0
a4	0.18	2			6	1	0.92768	0.256	0.419		-159.2		45.1		2	81.8			-2476.34		1777.73		0		0		0.582111	0.417889	0	0
a5	0.6	1	3	4			0.94102	0.291	0.555	0.186	76.4	3.3	-156.1	60.4		38.42	15.31	1	-6168.67	2058.41	3113.74	925.6	0	0	0	0	0.664555	0.335445	0	0
a5	0.6	1			1	1	0.95351	0.562	1.071		77.6		-51.4		2	31.9			-8305.11		4100.06		0		0		0.669488	0.330512	0	0
a5	0.6	1			2	2	0.97563	0.198	0.384		80.5		-190.5		2	27.3			-6669.02		3269.85		0		0		0.671004	0.328996	0	0
a5	0.6	1			3	0									2	29.7			-6930.81		3485.15		0		0		0.665403	0.334597	0	0
a5	0.6	1			4	1	0.86166	0.176	0.362		71.2		-191.7		2	64.8			-2769.75		1599.88		0		0		0.633864	0.366136	0	0
a6	0.6	1	1	1			1	0	0	0	75	0	171.6	0		29.5	0	1	-6930.74	0	3296.15	0	0	0	0	0	0.677698	0.322302	0	0
a6	0.6	1			1	1	1	0	0		75		171.6		2	29.5			-6930.74		3296.15		0		0		0.677698	0.322302	0	0
a7	0.6	1	1	1			1	0	0	0	65.2	0	-55.7	0		5.4	0	1	-5060.76	0	7865.61	0	0	0	0	0	0.391507	0.608493	0	0
a7	0.6	1			1	1	1	0	0		65.2		-55.7		2	5.4			-5060.76		7865.61		0		0		0.391507	0.608493	0	0
a7	0.18	2	3	4			0.98559	0.096	0.354	0.116	-169	2.8	67.2	4.6		3.3	2.82	1	-6380.33	591.97	8251.66	2527.86	0	0	0	0	0.436053	0.563947	0	0
a7	0.18	2			2	1	0.98849	0.1	0.35		-171		74.9		2	0.4			-5383.61		8581.03		0		0		0.385517	0.614483	0	0
a7	0.18	2			1	1	0.9796	0.12	0.421		-171.4		62.6		2	0.6			-6899.63		12255.5		0		0		0.360197	0.639803	0	0
a7	0.18	2			4	2	0.90709	0.069	0.37		-169.3		65.2		2	6.6			-6730.01		6212.83		0		0		0.519979	0.480021	0	0
a7	0.18	2			5	0									2	5.6			-6508.08		5957.28		0		0		0.522093	0.477907	0	0
a7	0.18	7	4	4			0.97757	0.391	0.828	0.249	-165	10.1	123.2	54		0.62	1.03	0.75	-5745.27	1334.45	10631.9	1456.38	0	0	0	0	0.35081	0.64919	0	0
a7	0.18	7			7	1	0.99238	0.097	0.271		-166.7		175.9		2	0			-6615.36		11296.4		0		0		0.36933	0.63067	0	0
a7	0.18	7			3	1	0.91584	0.646	1.314		-148.1		74.6		2	2.4			-4332.52		12527.1		0		0		0.256976	0.743024	0	0
a7	0.18	7			8	1	0.95604	0.169	0.482		-171.7		178.1		2	0			-4563.52		10118.2		0		0		0.310831	0.689169	0	0
a7	0.18	7			10	1	0.94282	0.651	1.245		-173.5		64.2		0	0.1			-7469.67		8585.74		0		0		0.465243	0.534757	0	0
a7	0.18	9	3	3			0.99467	0.34	0.558	0.256	-163.8	7.5	93.8	33.7		10.47	5.46	0.6667	-11172.6	1902.19	4265.44	524.86	0	0	0	0	0.723706	0.276294	0	0
a7	0.18	9			9	1	0.99468	0.004	0.007		-153.9		83.9		2	16.7			-9956.28		4750.64		0		0		0.676979	0.323021	0	0
a7	0.18	9			6	1	0.99379	0.323	0.533		-165.6		58.5		2	3.4			-13858.7		4509.3		0		0		0.754503	0.245497	0	0
a7	0.18	9			19	1	0.99538	0.694	1.134		-171.9		139.1		0	11.3			-9702.79		3536.37		0		0		0.732886	0.267114	0	0
a7	0.18	11	3	4			0.95158	0.426	0.773	0.588	183.4	9	103.6	43.8		30.88	37.46	0.75	-6927.23	3307.69	6393.61	1238.55	0	0	0	0	0.52003	0.47997	0	0
a7	0.18	11			11	2	0.95551	0.152	0.203		174.3		59.1		2	12.7			-6147.68		7528.65		0		0		0.449512	0.550488	0	0
a7	0.18	11			12	0									2	13.3			-7195.37		7123.42		0		0		0.502512	0.497488	0	0
a7	0.18	11			13	1	0.86338	0.715	1.429		193.3		148.7		2	95.3			-2548.66		4326.22		0		0		0.370721	0.629279	0	0
a7	0.18	11			18	1	0.84057	0.696	1.268		191.5		146.1		0	2.2			-11817.2		6596.15		0		0		0.641773	0.358227	0	0
a7	0.18	14	3	3			0.99081	0.287	0.558	0.432	-152.1	11.5	100.4	44.1		0.93	1.25	1	-6742.06	2011.34	8013.24	567.13	0	0	0	0	0.456925	0.543075	0	0
a7	0.18	14			14	1	0.99861	0.095	0.198		-136.3		117.3		2	0.1			-6270.56		8811		0		0		0.415777	0.584223	0	0
a7	0.18	14			15	1	0.96862	0.271	0.562		-156.5		144		2	2.7			-4548.51		7686.06		0		0		0.371775	0.628225	0	0
a7	0.18	14			16	1	0.89563	0.496	0.913		-163.5		40.1		2	0			-9407.1		7542.67		0		0		0.554999	0.445001	0	0
a7	0.18	17	1	1			1	0	0	0	-172.4	0	148.8	0		66.3	0	1	-3864.52	0	979.49	0	0	0	0	0	0.797794	0.202206	0	0
a7	0.18	17			17	1	1	0	0		-172.4		148.8		2	66.3			-3864.52		979.49		0		0		0.797794	0.202206	0	0
a7	0.3	1	2	3			0.90761	0.218	0.303	0.291	-51.9	13.2	163	5.3		87.17	13.91	1	-5431.18	3218.59	1039.32	880.68	0	0	0	0	0.839376	0.160624	0	0
a7	0.3	1			1	2	0.88086	0.136	0.193		-44.6		158.8		2	96.6			-3175.52		412.24		0		0		0.885098	0.114902	0	0
a7	0.3	1			2	0									2	97.4			-3135.12		420.94		0		0		0.881627	0.118373	0	0
a7	0.3	1			3	1	0.96101	0.326	0.454		-70.4		170.5		2	67.5			-9982.9		2284.77		0		0		0.813757	0.186243	0	0
a8	0.6	4	7	7			0.99431	0.246	0.684	0.338	46.3	13.4	82.2	10.9		5.83	7.57	0.5	-7869.42	3582.35	6912.65	1834.68	0	0	0	0	0.532363	0.467637	0	0
a8	0.6	4			4	1	0.99431	0.001	0.003		47.9		80.4		0	0.9			-11744.7		6939.21		0		0		0.628599	0.371401	0	0
a8	0.6	4			1	1	0.99348	0.405	1.048		67.3		102		2	0.5			-8429.4		9518.44		0		0		0.469661	0.530339	0	0
a8	0.6	4			2	1	0.99518	0.068	0.549		49		79.2		0	12.8			-5513.38		4141.96		0		0		0.571019	0.428981	0	0
a8	0.6	4			3	1	0.99477	0.19	0.548		45.6		74.8		0	2.2			-4229.68		9017.83		0		0		0.319281	0.680719	0	0
a8	0.6	4			6	1	0.99426	0.428	0.877		29.9		65.8		2	0.2			-13796.6		4758.69		0		0		0.74354	0.25646	0	0
a8	0.6	4			8	1	0.99465	0.364	0.943		26.3		80.9		2	2.7			-8035.41		7060.97		0		0		0.532274	0.467726	0	0
a8	0.6	4			10	1	0.99564	0.262	0.82		58.2		92.2		1	21.5			-3336.85		6951.43		0		0		0.324335	0.675665	0	0
a8	0.6	7	2	2			0.96442	0.187	0.341	0.087	51.8	2.5	85.1	18.1		41.25	38.35	1	-9515.9	3979.1	7467.79	511.89	0	0	0	0	0.560296	0.439704	0	0
a8	0.6	7			7	1	0.96434	0.187	0.341		49.3		67.1		2	2.9			-5536.8		7979.68		0		0		0.409633	0.590367	0	0
a8	0.6	7			12	1	0.96449	0.187	0.341		54.2		103.2		2	79.6			-13495		6955.9		0		0		0.659873	0.340127	0	0
a8	0.6	13	3	3			0.99535	0.47	0.875	0.311	73.1	3	264.1	66.3		17.47	12.55	0.3333	-9053.31	128.64	4499.47	81.77	0	0	0	0	0.668004	0.331996	0	0
a8	0.6	13			13	1	0.9957	0.221	0.426		75.5		170.6		2	34.6			-8871.48		4541.53		0		0		0.661409	0.338591	0	0
a8	0.6	13			9	1	0.99452	0.533	1.028		74.9		317.3		0	12.9			-9139.32		4571.72		0		0		0.666567	0.333433	0	0
a8	0.6	13			11	1	0.99497	0.657	1.17		69		304.5		0	4.9			-9149.14		4385.15		0		0		0.675997	0.324003	0	0
a8	0.6	13	3	3			0.99535	0.47	0.875	0.311	73.1	3	264.1	66.3		17.47	12.55	0.3333	-9053.31	128.64	4499.47	81.77	0	0	0	0	0.668004	0.331996	0	0
a8	0.6	13			13	1	0.9957	0.221	0.426		75.5		170.6		2	34.6			-8871.48		4541.53		0		0		0.661409	0.338591	0	0
a8	0.6	13			9	1	0.99452	0.533	1.028		74.9		317.3		0	12.9			-9139.32		4571.72		0		0		0.666567	0.333433	0	0
a8	0.6	13			11	1	0.99497	0.657	1.17		69		304.5		0	4.9			-9149.14		4385.15		0		0		0.675997	0.324003	0	0
a8	0.18	6	2	4			0.96813	0.314	0.776	0.141	-161.7	5.9	85.5	51.7		33.62	12.1	1	-7864.67	773.83	3026.7	1130.92	0	0	0	0	0.722101	0.277899	0	0
a8	0.18	6			6	3	0.97061	0.488	1.044		-161.1		172		2	40.5			-7894.98		2297.7		0		0		0.774574	0.225426	0	0
a8	0.18	6			7	0									2	39.8			-7117.02		2754.69		0		0		0.720951	0.279049	0	0
a8	0.18	6			8	0									2	41.5			-7335.05		2111.31		0		0		0.776495	0.223505	0	0
a8	0.18	6			34	1	0.95258	0.329	0.866		-152.9		35.6		2	12.7			-9111.62		4943.09		0		0		0.648297	0.351703	0	0
a8	0.18	25	12	14			0.96684	0.568	1.132	0.591	-163.2	20	99.8	51		5.25	5.84	0.8636	-7108.35	1664.14	7956.04	2213.74	0	0	0	0	0.471864	0.528136	0	0
a8	0.18	25			25	1	0.97511	0.428	0.788		-174.8		173.4		2	2.2			-6353.27		7620.14		0		0		0.454669	0.545331	0	0
a8	0.18	25			9	1	0.96626	0.593	1.218		-165.2		65.6		1	0			-8071.94		10694.5		0		0		0.430127	0.569873	0	0
a8	0.18	25			11	3	0.89313	0.287	0.576		-132.5		176.6		-1	0			-7406.52		9617.04		0		0		0.435075	0.564925	0	0
a8	0.18	25			13	0									-1	0			-7328.28		9403.41		0		0		0.437988	0.562012	0	0
a8	0.18	25			15	0									-1	0			-6983.03		8632.37		0		0		0.447189	0.552811	0	0
a8	0.18	25			17	1	0.90119	0.775	1.453		-191.5		61.9		2	17.5			-6720.51		4244.13		0		0		0.612926	0.387074	0	0
a8	0.18	25			19	1	0.94185	0.669	1.371		-174.5		64.9		2	11.7			-6677.73		8024.76		0		0		0.45419	0.54581	0	0
a8	0.18	25			22	1	0.90676	0.58	1.151		-156.2		115.8		2	3.4			-4780.17		8697.96		0		0		0.354661	0.645339	0	0
a8	0.18	25			23	1	0.9211	0.7	1.37		-186.1		57.6		2	1.7			-5393.24		5658.38		0		0		0.488004	0.511996	0	0
a8	0.18	25			28	1	0.92472	0.643	1.311		-164.7		55.5		2	1.1			-7895.41		5394.72		0		0		0.594081	0.405919	0	0
a8	0.18	25			29	1	0.91143	0.646	1.354		-176.8		61.9		2	2.8			-9526.16		5754.02		0		0		0.623432	0.376568	0	0
a8	0.18	25			30	1	0.91042	0.698	1.334		-157.8		82		2	8.5			-9395.71		5621.23		0		0		0.625674	0.374326	0	0
a8	0.18	25			31	1	0.93899	0.725	1.411		-185.6		60.9		0	1.9			-9317.84		11534.2		0		0		0.446854	0.553146	0	0
a8	0.18	25			33	1	0.92295	0.608	1.258		-159.9		63.1		2	7			-3667.07		10487.7		0		0		0.25907	0.74093	0	0
a8	0.18	32	4	5			0.99585	0.268	0.705	0.388	-165.2	12.5	61.6	8.7		3	2.26	0.7	-9596.61	1891.5	6062.31	1578.24	0	0	0	0	0.612853	0.387147	0	0
a8	0.18	32			32	1	0.99998	0.235	0.583		-141.8		47.9		0	1			-8749.95		9161		0		0		0.488525	0.511475	0	0
a8	0.18	32			4	2	0.87589	0.176	0.664		-164		68.3		2	6.7			-10742		5480.51		0		0		0.662166	0.337834	0	0
a8	0.18	32			5	0									2	4.4			-12686.7		5683.4		0		0		0.690616	0.309384	0	0
a8	0.18	32			10	1	0.86474	0.37	0.915		-172.8		54.6		1	2.2			-8436.07		5199.26		0		0		0.618692	0.381308	0	0
a8	0.18	32			27	1	0.89502	0.334	0.797		-177.3		69		2	0.7			-7368.41		4787.38		0		0		0.606165	0.393835	0	0
a8	0.18	35	1	1			1	0	0	0	-141.3	0	178.8	0		96.5	0	1	-2902.7	0	407.17	0	0	0	0	0	0.876983	0.123017	0	0
a8	0.18	35			35	1	1	0	0		-141.3		178.8		2	96.5			-2902.7		407.17		0		0		0.876983	0.123017	0	0
a8	0.18	39	4	5			0.97994	0.46	0.958	0.421	203.5	16.5	97.2	55		29.77	31.82	0.6667	-6217.23	2821.36	3496.47	576.53	0	0	0	0	0.640048	0.359952	0	0
a8	0.18	39			39	1	0.98919	0.41	0.784		178.3		62.4		2	58.8			-3739.62		2777.57		0		0		0.573809	0.426191	0	0
a8	0.18	39			2	2	0.88236	0.494	1.153		224		156.2		-1	0			-4493.28		3496.52		0		0		0.562377	0.437623	0	0
a8	0.18	39			3	0									-1	0			-3672.88		3499.76		0		0		0.512068	0.487932	0	0
a8	0.18	39			26	1	0.94062	0.4	0.932		197.7		62.3		2	14.3			-10445.3		4521		0		0		0.697922	0.302078	0	0
a8	0.18	39			38	1	0.90288	0.532	1.023		198.4		34.8		0	16.2			-8735.08		3187.5		0		0		0.73265	0.26735	0	0
a8	0.18	40	9	11			0.99024	0.384	0.814	0.38	-157.8	17.2	132.8	44.3		5.18	10.55	0.6111	-9091.3	3169.84	8341.14	2342.43	0	0	0	0	0.521516	0.478484	0	0
a8	0.18	40			40	1	0.99965	0.277	0.547		-163.3		156.6		0	2.9			-12246.7		6873.19		0		0		0.640522	0.359478	0	0
a8	0.18	40			1	1	0.92523	0.35	0.862		-164		162.9		1	0.1			-6918.93		7918.7		0		0		0.46631	0.53369	0	0
a8	0.18	40			12	2	0.90444	0.3	0.891		-144.1		175.2		-1	0			-11283.1		5440.63		0		0		0.674675	0.325325	0	0
a8	0.18	40			14	0									-1	0			-13536		5396.73		0		0		0.714952	0.285048	0	0
a8	0.18	40			16	1	0.87778	0.439	0.795		-142.9		162.1		2	33.8			-5808.28		10738.6		0		0		0.35102	0.64898	0	0
a8	0.18	40			18	2	0.89038	0.474	0.929		-152.6		62.2		0	0			-7411.57		11482.5		0		0		0.392269	0.607731	0	0
a8	0.18	40			20	0									0	0			-8999.13		12833		0		0		0.412197	0.587803	0	0
a8	0.18	40			21	1	0.90126	0.309	0.623		-143.4		163.7		2	5.5			-10660.5		7537.45		0		0		0.585807	0.414193	0	0
a8	0.18	40			24	1	0.90069	0.484	0.99		-170.1		63.3		2	2.4			-13459.1		6442.03		0		0		0.676298	0.323702	0	0
a8	0.18	40			36	1	0.89481	0.195	0.521		-153.4		131.1		2	0.7			-4786.71		9182.3		0		0		0.342666	0.657334	0	0
a8	0.18	40			37	1	0.88382	0.628	1.188		-199.4		146.4		2	1.2			-4894.32		7907.42		0		0		0.382317	0.617683	0	0
a8	0.3	4	4	6			0.9945	0.238	0.576	0.317	-100.7	12.6	167.4	17.1		10.65	11.96	0.1667	-9822.04	3784.72	7087.51	2355.48	0	0	0	0	0.580858	0.419142	0	0
a8	0.3	4			4	1	0.9945	0.273	0.563		-75		175.4		0	2			-3419.18		9594.8		0		0		0.262731	0.737269	0	0
a8	0.3	4			1	3	0.99495	0.167	0.441		-110.6		175.2		0	2.3			-11008.8		5762.28		0		0		0.656415	0.343585	0	0
a8	0.3	4			2	0									0	2.4			-10446.7		5391.57		0		0		0.659587	0.340413	0	0
a8	0.3	4			3	0									0	3.1			-12127.5		6005.43		0		0		0.66881	0.33119	0	0
a8	0.3	4			6	1	0.99145	0.445	0.972		-106.9		129.9		1	32.1			-15161.6		11041.9		0		0		0.578609	0.421391	0	0
a8	0.3	4			7	1	0.99567	0.212	0.626		-95.1		167.6		1	22			-6768.55		4729.03		0		0		0.588693	0.411307	0	0
a8	0.3	5	1	1			1	0	0	0	-61.1	0	179.1	0		47.3	0	0.5	-6605.02	0	2115.09	0	0	0	0	0	0.757447	0.242553	0	0
a8	0.3	5			5	1	1	0	0		-61.1		179.1		1	47.3			-6605.02		2115.09		0		0		0.757447	0.242553	0	0
b1	0.6	1	13	21			0.96947	0.289	0.674	0.315	62.8	10.6	94.3	31.5		1.53	3.53	0.2667	-8081.77	4755.11	8321.96	2198.28	0	0	0	0	0.492679	0.507321	0	0
b1	0.6	1			1	1	0.97796	0.233	0.553		68.3		85.3		1	4.8			-6499.2		7560.24		0		0		0.462266	0.537734	0	0
b1	0.6	1			8	1	0.94862	0.289	0.68		69.1		80.1		1	0			-4687.33		10631.1		0		0		0.305992	0.694008	0	0
b1	0.6	1			9	1	0.96392	0.248	0.8		59.1		76.5		-1	0			-4804.01		12068.8		0		0		0.28472	0.71528	0	0
b1	0.6	1			10	1	0.93294	0.303	0.733		57		126.6		-1	0			-5283.69		12547.7		0		0		0.296314	0.703686	0	0
b1	0.6	1			12	3	0.93634	0.382	0.984		80.4		163.7		-1	0			-4395.4		9735.17		0		0		0.311056	0.688944	0	0
b1	0.6	1			13	0									-1	0			-4264.29		9581.9		0		0		0.307976	0.692024	0	0
b1	0.6	1			14	0									-1	0			-4890.44		8195.36		0		0		0.373721	0.626279	0	0
b1	0.6	1			28	4	0.92445	0.229	0.769		63.1		63.2		0	0			-16736.1		5887.82		0		0		0.739753	0.260247	0	0
b1	0.6	1			30	0									0	0			-18486.2		6252.9		0		0		0.747246	0.252754	0	0
b1	0.6	1			33	0									0	0			-17149.5		6217.67		0		0		0.733914	0.266086	0	0
b1	0.6	1			36	0									0	0			-17441		5994.9		0		0		0.7442	0.2558	0	0
b1	0.6	1			44	1	0.93013	0.304	0.615		67.7		88.4		0	12.5			-10028.1		8279.64		0		0		0.547751	0.452249	0	0
b1	0.6	1			62	3	0.94671	0.244	0.579		54.3		79.3		1	0.1			-6437.22		6769.68		0		0		0.487413	0.512587	0	0
b1	0.6	1			63	0									1	0			-6493.69		6738.27		0		0		0.490758	0.509242	0	0
b1	0.6	1			64	0									1	0			-7307.58		6218.25		0		0		0.540269	0.459731	0	0
b1	0.6	1			69	2	0.96441	0.302	0.603		44.3		81.2		1	0			-5240.82		11669.3		0		0		0.309923	0.690077	0	0
b1	0.6	1			70	0									1	0			-4784.91		11503		0		0		0.293771	0.706229	0	0
b1	0.6	1			71	1	0.97328	0.244	0.527		62.8		80.7		1	0			-6328.17		9036.86		0		0		0.411855	0.588145	0	0
b1	0.6	1			81	1	0.92362	0.214	0.525		51.2		123		-1	0			-6380.35		6982.52		0		0		0.477469	0.522531	0	0
b1	0.6	1			85	1	0.92716	0.362	0.669		71.6		88.5		0	0.2			-8046.59		6394.27		0		0		0.55721	0.44279	0	0
b1	0.6	1			91	1	0.93219	0.176	0.466		63.6		95.9		0	5.4			-4032.71		6496.03		0		0		0.383019	0.616981	0	0
b1	0.6	11	2	2			0.93677	0.272	0.517	0.1	71.2	0	137.3	34.5		78.4	78.4	1	-2722.4	746.15	1490.81	64.78	0	0	0	0	0.646158	0.353842	0	0
b1	0.6	11			11	1	0.94829	0.272	0.517		71.2		102.8		-1	0			-3468.54		1555.6		0		0		0.690375	0.309625	0	0
b1	0.6	11			86	1	0.92525	0.271	0.517		71.2		171.8		2	78.4			-1976.25		1426.03		0		0		0.58086	0.41914	0	0
b1	0.6	22	8	13			0.9502	0.342	0.695	0.451	65.4	17.6	121.6	34.6		11.44	11.1	0.1538	-9943	2488.36	4826.72	1667.04	0	0	0	0	0.673202	0.326798	0	0
b1	0.6	22			22	1	0.95995	0.444	1.092		55.2		63.7		1	37.9			-8476.5		5179.59		0		0		0.620712	0.379288	0	0
b1	0.6	22			5	3	0.87749	0.343	0.723		90.2		146.2		1	21.4			-10026.7		4507.43		0		0		0.689873	0.310127	0	0
b1	0.6	22			6	0									1	22.5			-8800.02		4253.1		0		0		0.67417	0.32583	0	0
b1	0.6	22			7	0									1	23.7			-8638.49		4369.6		0		0		0.664086	0.335914	0	0
b1	0.6	22			47	1	0.96293	0.208	0.492		72.9		130.2		0	0.5			-9881.76		8997		0		0		0.523433	0.476567	0	0
b1	0.6	22			51	1	0.9009	0.614	1.117		35		68.8		0	11.4			-7531.58		4757.19		0		0		0.612883	0.387117	0	0
b1	0.6	22			73	4	0.90193	0.285	0.539		62		156.4		0	4.8			-13353.9		3373.52		0		0		0.798323	0.201677	0	0
b1	0.6	22			75	0									0	4.6			-13732.1		3340.36		0		0		0.804342	0.195658	0	0
b1	0.6	22			77	0									0	8.6			-12271.4		3126.35		0		0		0.796961	0.203039	0	0
b1	0.6	22			79	0									0	5.4			-12833		3002.74		0		0		0.810382	0.189618	0	0
b1	0.6	22			80	1	0.94666	0.399	0.851		43.1		81.7		0	0			-7020.62		6518.39		0		0		0.518548	0.481452	0	0
b1	0.6	22			84	1	0.93893	0.317	0.614		53.8		95.3		0	7.9			-11184.4		4401.4		0		0		0.717601	0.282399	0	0
b1	0.6	22			92	1	0.94009	0.282	0.601		60.8		89		0	0			-5508.54		6920.69		0		0		0.443192	0.556808	0	0
b1	0.6	38	4	7			0.98623	0.165	0.372	0.179	53.5	2.5	87	18.4		5.4	7.78	0.3333	-7496.25	1086.4	4743.57	1579.89	0	0	0	0	0.612448	0.387552	0	0
b1	0.6	38			38	1	0.99244	0.141	0.352		54.8		73		0	13.3			-6158.58		7932.64		0		0		0.437051	0.562949	0	0
b1	0.6	38			46	1	0.98333	0.319	0.819		58.3		130.5		0	18.2			-6867.49		6321.55		0		0		0.520697	0.479303	0	0
b1	0.6	38			65	4	0.88405	0.153	0.346		49.9		72.7		1	0.7			-8098.57		3498.3		0		0		0.698341	0.301659	0	0
b1	0.6	38			66	0									1	0.1			-8754.27		4149.36		0		0		0.678435	0.321565	0	0
b1	0.6	38			67	0									1	0.1			-8279.06		3728.63		0		0		0.68948	0.31052	0	0
b1	0.6	38			68	0									1	0			-8440.47		3944.38		0		0		0.681516	0.318484	0	0
b1	0.6	38			82	1	0.87828	0.245	0.381		52.7		84.4		-1	0			-5875.34		3630.16		0		0		0.618099	0.381901	0	0
b1	0.6	39	4	4			0.97355	0.231	0.598	0.401	70.8	13.8	165.6	6.4		47.7	21.89	0.75	-6751.82	2330.5	2158.55	705.09	0	0	0	0	0.757749	0.242251	0	0
b1	0.6	39			39	1	0.9964	0.068	0.157		50.3		156.6		2	65.5			-3923.54		1492.87		0		0		0.72438	0.27562	0	0
b1	0.6	39			4	1	0.86933	0.289	0.787		83.4		173.3		1	31.2			-6854.88		2624.37		0		0		0.723146	0.276854	0	0
b1	0.6	39			40	1	0.87924	0.382	0.82		83.6		169.6		2	72.8			-5878.18		1449.62		0		0		0.802175	0.197825	0	0
b1	0.6	39			83	1	0.87298	0.188	0.628		66.1		162.8		1	21.3			-10350.7		3067.35		0		0		0.771401	0.228599	0	0
b1	0.6	41	10	15			0.96513	0.248	0.658	0.228	71.2	9.1	154.2	55.2		5.88	6.14	0.0667	-9157.93	2090.53	7555.22	1667.47	0	0	0	0	0.547948	0.452052	0	0
b1	0.6	41			41	1	0.98332	0.153	0.441		71.6		158.5		2	0			-7334.6		10351.8		0		0		0.414703	0.585297	0	0
b1	0.6	41			2	2	0.95921	0.121	0.425		72.6		152.4		0	1.6			-5803.96		10140.3		0		0		0.364016	0.635984	0	0
b1	0.6	41			3	0									0	1.1			-5814.04		10175.4		0		0		0.363617	0.636383	0	0
b1	0.6	41			24	1	0.94609	0.146	0.527		77.6		152.4		0	6.4			-7521.43		9082.9		0		0		0.45298	0.54702	0	0
b1	0.6	41			25	1	0.90732	0.155	0.515		77.8		168.8		0	18.9			-14314.9		4537.35		0		0		0.759321	0.240679	0	0
b1	0.6	41			26	1	0.88178	0.541	1.127		48.4		50.8		0	0			-7392.55		7791.47		0		0		0.486864	0.513136	0	0
b1	0.6	41			27	2	0.95692	0.093	0.433		72		159		0	11.7			-9422.4		7331.57		0		0		0.562398	0.437602	0	0
b1	0.6	41			32	0									0	13.2			-10691.9		7203.77		0		0		0.597457	0.402543	0	0
b1	0.6	41			29	4	0.90966	0.127	0.531		72.4		169.9		0	2.4			-10357.3		6623.31		0		0		0.609948	0.390052	0	0
b1	0.6	41			31	0									0	2			-10055.5		5841.05		0		0		0.632559	0.367441	0	0
b1	0.6	41			34	0									0	5.3			-10149		6314.03		0		0		0.616473	0.383527	0	0
b1	0.6	41			37	0									0	1			-10254.9		7251.77		0		0		0.58577	0.41423	0	0
b1	0.6	41			35	1	0.97028	0.579	1.285		76.9		305.1		0	17			-9589.93		7739.43		0		0		0.553392	0.446608	0	0
b1	0.6	41			45	1	0.91446	0.335	0.936		82.9		90.7		0	1.2			-9726.84		7122.97		0		0		0.577267	0.422733	0	0
b1	0.6	41			57	1	0.90411	0.617	1.299		50.6		74.4		0	6.4			-8939.73		5821.21		0		0		0.605634	0.394366	0	0
b1	0.6	42	6	7			0.97897	0.355	0.815	0.228	54.1	13	75.9	59.8		12.23	9.57	0.3571	-11955.7	3882.13	4805.91	515.71	0	0	0	0	0.713278	0.286722	0	0
b1	0.6	42			42	2	0.98771	0.289	0.638		44.3		71.8		2	4.7			-11539.9		4560.53		0		0		0.716744	0.283256	0	0
b1	0.6	42			43	0									2	2.8			-14019.8		4899.58		0		0		0.741029	0.258971	0	0
b1	0.6	42			23	1	0.94154	0.419	0.933		82.9		-47		0	0.1			-8482.08		4755.98		0		0		0.640734	0.359266	0	0
b1	0.6	42			48	1	0.90632	0.36	0.897		42.9		69		0	13.8			-5494.29		4363.2		0		0		0.557372	0.442628	0	0
b1	0.6	42			49	1	0.91633	0.3	0.876		55.5		94		0	17.7			-17619.8		5830.15		0		0		0.751379	0.248621	0	0
b1	0.6	42			50	1	0.89181	0.355	0.728		45.9		77.5		1	29.3			-15688.4		5102.3		0		0		0.754587	0.245413	0	0
b1	0.6	42			89	1	0.88625	0.358	0.788		58.8		94.3		0	17.2			-10845.5		4129.65		0		0		0.724233	0.275767	0	0
b1	0.6	60	4	12			0.97875	0.278	0.646	0.266	63.6	6.9	130.2	36		21.97	13.36	0.375	-10633.8	3610.36	3419.88	1234.99	0	0	0	0	0.756656	0.243344	0	0
b1	0.6	60			60	1	0.97387	0.301	0.617		61.5		92.7		0	1.4			-7554.24		4121.25		0		0		0.647017	0.352983	0	0
b1	0.6	60			15	7	0.8875	0.261	0.638		67.5		157.8		1	29.9			-14027.4		2456.62		0		0		0.85097	0.14903	0	0
b1	0.6	60			16	0									1	31.9			-13269.6		2265.69		0		0		0.854159	0.145841	0	0
b1	0.6	60			17	0									1	30.4			-13387.5		2496.86		0		0		0.84281	0.15719	0	0
b1	0.6	60			18	0									1	29.8			-13958.4		2489.36		0		0		0.848651	0.151349	0	0
b1	0.6	60			19	0									1	32.5			-12694.1		2208.31		0		0		0.851816	0.148184	0	0
b1	0.6	60			20	0									1	28.9			-13438.4		2510.49		0		0		0.842592	0.157408	0	0
b1	0.6	60			21	0									1	31.1			-13799.7		2406.27		0		0		0.85152	0.14848	0	0
b1	0.6	60			61	1	0.98457	0.255	0.549		67.8		99.8		1	36.1			-9715.44		4702.6		0		0		0.673839	0.326161	0	0
b1	0.6	60			72	3	0.87256	0.416	0.848		49.1		78.8		1	3.4			-5291.1		4877.47		0		0		0.520339	0.479661	0	0
b1	0.6	60			74	0									0	4.3			-5148.83		5132.55		0		0		0.500792	0.499208	0	0
b1	0.6	60			78	0									0	3.9			-5320.95		5371.09		0		0		0.497655	0.502345	0	0
b1	0.6	76	8	11			0.96558	0.301	0.666	0.267	64.1	7.8	107.6	36.5		3.56	5.16	0.0909	-5884.07	1631.9	10095.5	2000.64	0	0	0	0	0.368225	0.631775	0	0
b1	0.6	76			76	1	0.97514	0.247	0.504		52.9		85.8		0	3			-3639.93		9756.76		0		0		0.271704	0.728296	0	0
b1	0.6	76			52	1	0.94503	0.275	0.663		66.9		82.9		0	3.4			-4384.65		8660.82		0		0		0.336105	0.663895	0	0
b1	0.6	76			53	2	0.94829	0.3	0.813		57		80.2		0	2.9			-8032.28		9764.21		0		0		0.451341	0.548659	0	0
b1	0.6	76			55	0									0	3.3			-8820.27		8796.2		0		0		0.500683	0.499317	0	0
b1	0.6	76			54	2	0.91735	0.334	0.86		70.4		157.2		0	1.3			-6899.52		9761.37		0		0		0.414115	0.585885	0	0
b1	0.6	76			56	0									0	2.7			-5470.78		11636.5		0		0		0.319793	0.680207	0	0
b1	0.6	76			58	1	0.96907	0.225	0.463		57.9		86.1		0	3.3			-7589.46		10323.6		0		0		0.423683	0.576317	0	0
b1	0.6	76			59	1	0.95483	0.323	0.639		63		72.6		0	0			-5564.82		11702.1		0		0		0.322281	0.677719	0	0
b1	0.6	76			87	2	0.93251	0.411	0.81		75.7		159		1	0			-4068.52		11364.4		0		0		0.263627	0.736373	0	0
b1	0.6	76			88	0									1	0			-5371.96		13699		0		0		0.281683	0.718317	0	0
b1	0.6	76			90	1	0.935	0.241	0.516		61		83.5		0	19.3			-4882.56		5585.22		0		0		0.466437	0.533563	0	0
b1	0.18	6	2	3			0.9691	0.38	0.763	0.413	-166.8	20.1	107.3	51.7		9	6.29	0.1667	-5687.63	181.42	5422.51	1416.84	0	0	0	0	0.511931	0.488069	0	0
b1	0.18	6			6	1	0.96891	0.345	0.694		-138.4		82.2		1	0.2			-5582.93		7327.08		0		0		0.43245	0.56755	0	0
b1	0.18	6			13	2	0.97026	0.468	0.906		-181.2		179.3		0	12.3			-5537.12		5009.3		0		0		0.525024	0.474976	0	0
b1	0.18	6			14	0									0	14.5			-5942.83		3931.14		0		0		0.601868	0.398132	0	0
b1	0.18	11	3	4			0.97545	0.346	0.778	0.184	-129.6	5.5	86.7	40.1		24.47	14.16	0.375	-5647.62	2050.65	7179.05	1279.14	0	0	0	0	0.440303	0.559697	0	0
b1	0.18	11			11	1	0.99396	0.418	0.896		-128.6		156.2		1	3.5			-9173.13		9354.09		0		0		0.495116	0.504884	0	0
b1	0.18	11			4	2	0.86564	0.293	0.746		-125.3		62.1		1	37.1			-4633.8		6254.69		0		0		0.425569	0.574431	0	0
b1	0.18	11			5	0									1	37.8			-4715.35		6255.88		0		0		0.429792	0.570208	0	0
b1	0.18	11			8	1	0.93573	0.365	0.786		-138.8		64.6		0	19.5			-4068.21		6851.54		0		0		0.372555	0.627445	0	0
b1	0.18	12	5	8			0.95755	0.39	0.84	0.273	-163	14.3	96.7	52.7		28.52	13.39	0.4375	-10141.7	4894.33	2636.57	1381.13	0	0	0	0	0.793667	0.206333	0	0
b1	0.18	12			12	1	0.96696	0.517	1.06		-167.1		170.6		2	55.6			-4269.9		3227.21		0		0		0.569539	0.430461	0	0
b1	0.18	12			1	3	0.84812	0.238	0.767		-155.2		71.5		1	33.8			-6460.89		1060.6		0		0		0.858991	0.141009	0	0
b1	0.18	12			2	0									1	33.2			-6503.86		1129.24		0		0		0.85206	0.14794	0	0
b1	0.18	12			3	0									1	33.1			-6584.33		1123.58		0		0		0.85423	0.14577	0	0
b1	0.18	12			7	1	0.85639	0.502	1.059		-163.6		170.2		0	7.2			-14851.9		3409.8		0		0		0.813282	0.186718	0	0
b1	0.18	12			9	2	0.93344	0.313	0.672		-161		42.3		1	22.8			-16427.3		4093.56		0		0		0.800518	0.199482	0	0
b1	0.18	12			10	0									1	25.6			-17460.7		4860.27		0		0		0.782256	0.217744	0	0
b1	0.18	12			15	1	0.83451	0.741	1.274		-198.2		145		0	16.9			-8574.28		2188.33		0		0		0.796673	0.203327	0	0
b1	0.3	1	10	11			0.98072	0.479	0.978	0.343	-79.8	16.1	227.1	86.1		11.75	14.01	0.1818	-14066.1	5841.02	3830.3	1914.13	0	0	0	0	0.785973	0.214027	0	0
b1	0.3	1			1	1	0.99717	0.228	0.469		-76.7		177.7		0	0.2			-23038.3		3426.91		0		0		0.870513	0.129487	0	0
b1	0.3	1			46	1	0.90123	0.703	1.332		-90.3		308.3		2	7.1			-15790.8		6429.17		0		0		0.710658	0.289342	0	0
b1	0.3	1			73	1	0.92914	0.316	0.72		-60.6		165.4		0	8.3			-16565.5		2491.21		0		0		0.869274	0.130726	0	0
b1	0.3	1			91	1	0.95126	0.63	1.224		-72.3		319.5		0	0.2			-20852.3		2245.17		0		0		0.902796	0.0972042	0	0
b1	0.3	1			92	1	0.88652	0.626	1.301		-70.7		302.6		0	9.9			-13158.4		2921.97		0		0		0.81829	0.18171	0	0
b1	0.3	1			111	1	0.9626	0.61	1.268		-56.2		317.6		0	0			-20908.7		3004.51		0		0		0.874358	0.125642	0	0
b1	0.3	1			115	1	0.86918	0.388	0.701		-64.8		172.2		2	51.7			-7342.99		2815.57		0		0		0.722838	0.277162	0	0
b1	0.3	1			151	2	0.87814	0.178	0.449		-86.4		177.9		0	15.3			-6206.16		3308.3		0		0		0.652287	0.347713	0	0
b1	0.3	1			152	0									0	13.2			-6404.34		3152.62		0		0		0.670123	0.329877	0	0
b1	0.3	1			155	1	0.88507	0.662	1.329		-103.4		321.9		0	19			-9111.4		8895.94		0		0		0.505983	0.494017	0	0
b1	0.3	1			191	1	0.89227	0.688	1.452		-107.8		54.9		0	4.3			-15347.8		3441.88		0		0		0.81682	0.18318	0	0
b1	0.3	68	30	42			0.95317	0.277	0.669	0.283	-68.8	11.2	186.6	46.9		6.46	6.6	0.3289	-9009.4	3266.1	7532.87	2532.72	0	0	0	0	0.544629	0.455371	0	0
b1	0.3	68			68	2	0.96123	0.187	0.482		-53.2		175.3		0	0			-10985.5		5035.95		0		0		0.685675	0.314325	0	0
b1	0.3	68			69	0									0	0			-11267.7		5001.55		0		0		0.692577	0.307423	0	0
b1	0.3	68			2	1	0.94813	0.193	0.534		-78.3		171.9		0	0			-5497.8		11020.2		0		0		0.332836	0.667164	0	0
b1	0.3	68			4	3	0.93034	0.214	0.549		-75.1		175.4		0	3.9			-9702.89		5081.4		0		0		0.656297	0.343703	0	0
b1	0.3	68			5	0									0	3.8			-9862.6		5106.9		0		0		0.658846	0.341154	0	0
b1	0.3	68			7	0									0	3.6			-10181.7		5194.62		0		0		0.662167	0.337833	0	0
b1	0.3	68			15	4	0.95001	0.644	1.299		-62.2		311.9		2	12.7			-8774.66		11580.6		0		0		0.431075	0.568925	0	0
b1	0.3	68			16	0									2	12.8			-8666.13		11929.4		0		0		0.420778	0.579222	0	0
b1	0.3	68			17	0									2	12			-8792.25		11900.6		0		0		0.424894	0.575106	0	0
b1	0.3	68			18	0									2	13			-8392		11847		0		0		0.414645	0.585355	0	0
b1	0.3	68			45	1	0.93347	0.26	0.663		-82.2		169.1		2	2.4			-3398.09		11071		0		0		0.234851	0.765149	0	0
b1	0.3	68			47	2	0.95665	0.603	1.302		-72.9		310.3		2	0.5			-10768.9		8558.97		0		0		0.55717	0.44283	0	0
b1	0.3	68			62	0									0	0			-10382.2		9565.32		0		0		0.520476	0.479524	0	0
b1	0.3	68			48	1	0.92611	0.282	0.655		-80.2		179.6		2	6.5			-12756.2		5383.38		0		0		0.703225	0.296775	0	0
b1	0.3	68			51	3	0.89527	0.166	0.604		-76.6		170.7		-1	0			-2716.56		10867		0		0		0.199989	0.800011	0	0
b1	0.3	68			55	0									-1	0			-2498.62		10304.8		0		0		0.195153	0.804847	0	0
b1	0.3	68			58	0									-1	0			-2950.47		10003.4		0		0		0.227768	0.772232	0	0
b1	0.3	68			52	1	0.92412	0.159	0.455		-68		175.2		-1	0			-6680.06		6794.04		0		0		0.49577	0.50423	0	0
b1	0.3	68			67	1	0.90665	0.172	0.471		-61.5		169.6		0	10.5			-6056.36		5934.21		0		0		0.505094	0.494906	0	0
b1	0.3	68			70	2	0.95259	0.165	0.509		-66.9		164.5		0	4.8			-7323.26		7691.56		0		0		0.487735	0.512265	0	0
b1	0.3	68			86	0									0	7.4			-7942.26		8160.29		0		0		0.49323	0.50677	0	0
b1	0.3	68			72	1	0.9416	0.222	0.544		-76.8		168.1		0	2.2			-8448.85		8820.59		0		0		0.489237	0.510763	0	0
b1	0.3	68			80	1	0.90494	0.49	1.088		-91.7		86.6		0	13.8			-15804.6		4530.25		0		0		0.777217	0.222783	0	0
b1	0.3	68			84	1	0.91325	0.19	0.55		-68.9		163.8		0	12.6			-6171.5		5350.62		0		0		0.535622	0.464378	0	0
b1	0.3	68			95	1	0.91071	0.604	1.288		-67		304.4		0	6			-17547.2		5644.42		0		0		0.756618	0.243382	0	0
b1	0.3	68			96	1	0.96736	0.149	0.542		-70.5		169.8		0	1.1			-7715.93		9434.1		0		0		0.449908	0.550092	0	0
b1	0.3	68			97	1	0.93906	0.197	0.508		-62.6		175.8		1	20.6			-8189.58		6137.84		0		0		0.571602	0.428398	0	0
b1	0.3	68			102	1	0.93693	0.303	0.628		-69.4		171.9		2	2.6			-6267.78		7651.71		0		0		0.450288	0.549712	0	0
b1	0.3	68			107	1	0.9503	0.161	0.488		-63.6		176.7		2	1.6			-12667.6		6009.33		0		0		0.678249	0.321751	0	0
b1	0.3	68			109	2	0.91289	0.319	0.637		-43.4		156.3		0	16.1			-10804.5		3693.25		0		0		0.745253	0.254747	0	0
b1	0.3	68			110	0									0	16.3			-10466.1		3524.07		0		0		0.748103	0.251897	0	0
b1	0.3	68			113	1	0.93082	0.5	0.997		-107.6		173.7		0	16.8			-7044.19		5632.29		0		0		0.55569	0.44431	0	0
b1	0.3	68			114	1	0.93532	0.214	0.506		-61.6		176.5		0	5.2			-14081.2		4477.84		0		0		0.758724	0.241276	0	0
b1	0.3	68			117	1	0.93097	0.355	0.737		-55.3		178.6		0	17			-8254.69		5058.96		0		0		0.620017	0.379983	0	0
b1	0.3	68			120	1	0.9331	0.26	0.599		-54.4		170.1		0	13.9			-5822.12		9615.61		0		0		0.377136	0.622864	0	0
b1	0.3	68			121	2	0.9694	0.169	0.558		-75.4		172.2		0	0			-8537.28		9202.27		0		0		0.481257	0.518743	0	0
b1	0.3	68			122	0									0	0			-8714.3		9461.37		0		0		0.479449	0.520551	0	0
b1	0.3	68			124	1	0.91213	0.192	0.548		-71.1		170.1		0	0.2			-8687.32		5608.05		0		0		0.607702	0.392298	0	0
b1	0.3	68			127	1	0.95099	0.146	0.533		-75.2		174		2	2.7			-12066.6		6126.87		0		0		0.663239	0.336761	0	0
b1	0.3	68			131	1	0.9725	0.145	0.469		-63.1		168.7		1	0			-12129.9		9982.27		0		0		0.548563	0.451437	0	0
b1	0.3	68			145	1	0.9342	0.301	0.611		-67.9		178.3		2	0			-9959.27		5868.51		0		0		0.629227	0.370773	0	0
b1	0.3	68			148	1	0.92436	0.365	0.726		-74.5		178.8		1	2.8			-13418		6518.26		0		0		0.673045	0.326955	0	0
b1	0.3	100	12	14			0.9376	0.329	0.712	0.375	-69.6	16.8	146.6	35.3		33.81	17.04	0.6429	-8054.61	4326.9	3084.21	1016.22	0	0	0	0	0.723112	0.276888	0	0
b1	0.3	100			100	1	0.97377	0.236	0.616		-62.2		124.5		2	41.6			-8988.69		1881.99		0		0		0.826875	0.173125	0	0
b1	0.3	100			11	2	0.85492	0.137	0.526		-70.1		166.5		2	50.7			-2870.51		3702.19		0		0		0.436732	0.563268	0	0
b1	0.3	100			13	0									2	48.9			-2929.72		3711.89		0		0		0.441116	0.558884	0	0
b1	0.3	100			43	1	0.90957	0.285	0.559		-84		179.4		2	64.1			-4829.16		1986.25		0		0		0.708565	0.291435	0	0
b1	0.3	100			60	2	0.87521	0.124	0.43		-71.3		146.5		0	15.8			-8009.96		3392.42		0		0		0.702481	0.297519	0	0
b1	0.3	100			61	0									0	17.3			-8191.07		3302.5		0		0		0.712665	0.287335	0	0
b1	0.3	100			65	1	0.86371	0.59	1.095		-113.3		179.8		1	33.3			-6705.01		4134.9		0		0		0.618548	0.381452	0	0
b1	0.3	100			66	1	0.84831	0.551	1.294		-75.6		66.4		0	11			-21192.9		3758.69		0		0		0.849361	0.150639	0	0
b1	0.3	100			104	1	0.85821	0.59	0.972		-51.3		106		2	40.2			-7008.5		4253.54		0		0		0.622312	0.377688	0	0
b1	0.3	100			137	1	0.87933	0.235	0.505		-70.6		165.9		2	52.3			-4718.85		2302.19		0		0		0.672101	0.327899	0	0
b1	0.3	100			147	1	0.89201	0.348	0.673		-82.4		173.2		2	38.2			-8884		1736.82		0		0		0.83647	0.16353	0	0
b1	0.3	100			158	1	0.84122	0.58	1.136		-49.7		84.3		2	4.8			-10965.4		4860.54		0		0		0.692876	0.307124	0	0
b1	0.3	100			165	1	0.90523	0.182	0.494		-64.2		165.1		0	19.4			-8054.32		1657.33		0		0		0.829346	0.170654	0	0
b1	0.3	100			180	1	0.8631	0.367	0.743		-41.7		169.2		1	35.7			-9416.46		2497.76		0		0		0.790355	0.209645	0	0
b1	0.3	116	8	11			0.94891	0.292	0.652	0.456	-76.3	12.6	161.1	29.2		48.44	22.47	0.7727	-11822.6	2873.54	3192.18	1069.35	0	0	0	0	0.787398	0.212602	0	0
b1	0.3	116			116	1	0.97464	0.186	0.516		-64.8		159.6		1	43.5			-6406.5		2665.3		0		0		0.706199	0.293801	0	0
b1	0.3	116			8	3	0.91932	0.259	0.546		-65.4		166.7		2	70.3			-9886.8		2614.65		0		0		0.790852	0.209148	0	0
b1	0.3	116			40	0									2	70.9			-10332.2		3194.01		0		0		0.763865	0.236135	0	0
b1	0.3	116			41	0									2	71.8			-8546.6		2304.49		0		0		0.787626	0.212374	0	0
b1	0.3	116			29	2	0.87666	0.382	0.646		-86.1		174.9		2	25			-16155.7		2025.45		0		0		0.888596	0.111404	0	0
b1	0.3	116			31	0									2	25.8			-14195.4		2282.02		0		0		0.861506	0.138494	0	0
b1	0.3	116			37	1	0.86305	0.436	0.837		-95.7		146.6		1	24.4			-11020.7		3631.84		0		0		0.752135	0.247865	0	0
b1	0.3	116			38	1	0.91012	0.35	0.789		-93.8		164.3		2	73.7			-12577.9		5386.92		0		0		0.70014	0.29986	0	0
b1	0.3	116			44	1	0.90308	0.17	0.506		-64.9		177.8		2	72.2			-11191.9		5128		0		0		0.685782	0.314218	0	0
b1	0.3	116			81	1	0.84454	0.345	0.972		-79.5		73.7		1	39.6			-15207.8		2710.76		0		0		0.848717	0.151283	0	0
b1	0.3	116			207	1	0.8615	0.218	0.568		-74.7		177.4		0	15.6			-14527.8		3170.5		0		0		0.820859	0.179141	0	0
b1	0.3	126	10	14			0.94852	0.387	0.853	0.34	-76.9	9.7	102.4	74.7		75.02	10.86	1	-4632.34	1709.45	1428.72	391.9	0	0	0	0	0.764279	0.235721	0	0
b1	0.3	126			126	1	0.97986	0.48	1		-87.8		75.3		2	68.5			-5608.97		1355.12		0		0		0.805413	0.194587	0	0
b1	0.3	126			28	2	0.85363	0.35	0.777		-61.1		166.7		2	63.9			-6790.07		1825.5		0		0		0.788116	0.211884	0	0
b1	0.3	126			33	0									2	63.5			-6319.82		1894.82		0		0		0.769336	0.230664	0	0
b1	0.3	126			59	1	0.86542	0.403	0.865		-91.6		176.9		2	93.7			-2331.04		1952.59		0		0		0.544174	0.455826	0	0
b1	0.3	126			64	1	0.89794	0.453	0.976		-75.8		70.1		2	79.5			-5156.07		1089.23		0		0		0.825592	0.174408	0	0
b1	0.3	126			71	1	0.86647	0.369	0.835		-79		75.8		2	56.6			-7849.43		1291.95		0		0		0.85867	0.14133	0	0
b1	0.3	126			98	1	0.87929	0.642	1.263		-93.8		-44.1		2	90.3			-3179.71		914.03		0		0		0.776725	0.223275	0	0
b1	0.3	126			156	4	0.86439	0.259	0.733		-83.8		154.6		2	83.6			-3066.2		988.67		0		0		0.756177	0.243823	0	0
b1	0.3	126			157	0									2	79.2			-3077.02		1328.8		0		0		0.698399	0.301601	0	0
b1	0.3	126			160	0									2	84.1			-2824.33		1028.89		0		0		0.732979	0.267021	0	0
b1	0.3	126			161	0									2	83.2			-2962.93		1068.06		0		0		0.735038	0.264962	0	0
b1	0.3	126			162	1	0.86745	0.351	0.814		-79.8		69.1		2	68.2			-5686.12		1942.68		0		0		0.745349	0.254651	0	0
b1	0.3	126			203	1	0.85307	0.335	0.66		-70		170.9		2	64.5			-3972.22		1320.76		0		0		0.750469	0.249531	0	0
b1	0.3	126			206	1	0.8933	0.352	0.858		-76.4		79.6		2	71.5			-6028.82		2000.95		0		0		0.750809	0.249191	0	0
b1	0.3	159	10	13			0.96622	0.375	0.794	0.346	-81	14	38.3	64.3		9.23	18.29	0.3462	-8705.35	2850.08	8196.75	1753.34	0	0	0	0	0.515045	0.484955	0	0
b1	0.3	159			159	1	0.97	0.265	0.567		-92.2		74.2		2	0			-17785.2		7692.66		0		0		0.698065	0.301935	0	0
b1	0.3	159			3	2	0.90715	0.441	1.008		-79.2		-55.7		0	10.2			-9606.43		6147.65		0		0		0.609774	0.390226	0	0
b1	0.3	159			6	0									0	9.6			-9510.69		6302.28		0		0		0.601449	0.398551	0	0
b1	0.3	159			9	1	0.89051	0.449	0.96		-53.9		-48.3		2	71.1			-8152.24		7955.25		0		0		0.506115	0.493885	0	0
b1	0.3	159			101	1	0.91316	0.522	1.224		-58.9		161.5		1	5			-6596.04		10094.8		0		0		0.39519	0.60481	0	0
b1	0.3	159			136	2	0.91171	0.367	0.742		-77.1		73.4		2	1.8			-7533.57		6684.88		0		0		0.529845	0.470155	0	0
b1	0.3	159			138	0									2	5.1			-6603.22		6055		0		0		0.521655	0.478345	0	0
b1	0.3	159			173	1	0.92845	0.355	0.7		-105.5		62.1		0	10.2			-7882.15		10111		0		0		0.438065	0.561935	0	0
b1	0.3	159			192	1	0.97084	0.217	0.527		-96.5		65.7		0	0.1			-5955.44		10626.1		0		0		0.35916	0.64084	0	0
b1	0.3	159			201	1	0.8863	0.29	0.649		-84.8		73.6		0	6.9			-8298.69		6001.97		0		0		0.580301	0.419699	0	0
b1	0.3	159			208	1	0.90429	0.649	1.102		-80.6		-49.1		0	0			-9695.53		8927.04		0		0		0.520633	0.479367	0	0
b1	0.3	159			209	2	0.922	0.333	0.686		-92.3		58.3		0	0			-7899.84		10220.2		0		0		0.435972	0.564028	0	0
b1	0.3	159			211	0									0	0			-7650.54		9738.93		0		0		0.439952	0.560048	0	0
b1	0.3	168	22	32			0.9519	0.315	0.662	0.255	-61.6	9.7	174.8	59.4		14.72	14.14	0.4844	-8832.45	2785.6	6599.71	2276.2	0	0	0	0	0.57234	0.42766	0	0
b1	0.3	168			168	3	0.97128	0.101	0.239		-58.9		168.6		1	21.6			-8429.41		6269.67		0		0		0.573465	0.426535	0	0
b1	0.3	168			169	0									1	20.2			-6322.73		5893.74		0		0		0.517558	0.482442	0	0
b1	0.3	168			170	0									1	22.5			-6661.84		5337.61		0		0		0.555179	0.444821	0	0
b1	0.3	168			39	1	0.89398	0.181	0.385		-63.3		173.4		0	16.6			-11897.7		4318.06		0		0		0.733712	0.266288	0	0
b1	0.3	168			78	3	0.92475	0.183	0.653		-71.9		175.7		2	1.7			-5949.45		7006.46		0		0		0.459207	0.540793	0	0
b1	0.3	168			85	0									0	1.3			-6878.54		6492.84		0		0		0.514423	0.485577	0	0
b1	0.3	168			87	0									0	1.3			-6656.66		6023.56		0		0		0.524964	0.475036	0	0
b1	0.3	168			89	2	0.91012	0.503	1.153		-53.7		97.1		0	0			-8644.04		12811.9		0		0		0.402874	0.597126	0	0
b1	0.3	168			189	0									0	0			-9189.99		10481.9		0		0		0.467165	0.532835	0	0
b1	0.3	168			93	1	0.92293	0.138	0.656		-55.7		173.9		1	24.8			-9948.51		5430.65		0		0		0.646883	0.353117	0	0
b1	0.3	168			99	1	0.93119	0.483	0.806		-42.1		171.9		2	0.3			-11355.4		5703.4		0		0		0.665661	0.334339	0	0
b1	0.3	168			108	1	0.91835	0.135	0.375		-52.8		155.9		2	20			-6660.74		3730.09		0		0		0.641021	0.358979	0	0
b1	0.3	168			133	1	0.9442	0.725	1.475		-74.4		309.9		2	23.8			-6144.18		6320.34		0		0		0.492934	0.507066	0	0
b1	0.3	168			135	1	0.91181	0.163	0.494		-60.4		158.8		1	2.2			-13235.2		8443.28		0		0		0.610523	0.389477	0	0
b1	0.3	168			140	1	0.8987	0.661	1.255		-69.5		323.1		2	58.9			-5169.31		3128.99		0		0		0.622936	0.377064	0	0
b1	0.3	168			141	1	0.90018	0.739	1.375		-71.8		301		2	7.7			-8201.78		8969.25		0		0		0.477652	0.522348	0	0
b1	0.3	168			142	2	0.93263	0.709	1.313		-51.5		310.4		2	11.7			-11091.7		5917.34		0		0		0.652107	0.347893	0	0
b1	0.3	168			144	0									2	8.2			-12369.1		7167.62		0		0		0.633121	0.366879	0	0
b1	0.3	168			143	1	0.93713	0.224	0.433		-49.6		176.6		2	12			-12140.4		4891.6		0		0		0.7128	0.2872	0	0
b1	0.3	168			149	1	0.90385	0.597	1.138		-48.2		88		1	0			-4996.88		9527.5		0		0		0.344034	0.655966	0	0
b1	0.3	168			150	1	0.94634	0.365	0.81		-81.7		166.2		1	0			-8041.08		9857.34		0		0		0.449262	0.550738	0	0
b1	0.3	168			153	1	0.89306	0.556	1.132		-65.8		84.6		0	0.4			-5318.57		12383.1		0		0		0.300455	0.699545	0	0
b1	0.3	168			163	1	0.92073	0.192	0.327		-65.7		173.1		0	12.7			-7251.61		4857.22		0		0		0.59887	0.40113	0	0
b1	0.3	168			164	3	0.93712	0.137	0.262		-58.8		174.6		1	28.4			-12977.9		5248.6		0		0		0.712035	0.287965	0	0
b1	0.3	168			166	0									1	25			-9723.81		6412.83		0		0		0.602592	0.397408	0	0
b1	0.3	168			167	0									1	30.5			-10127.3		4707.02		0		0		0.682693	0.317307	0	0
b1	0.3	168			184	1	0.93132	0.178	0.328		-67.8		172.7		0	12.6			-8801.52		5085.16		0		0		0.63381	0.36619	0	0
b1	0.3	168			187	1	0.91987	0.207	0.369		-51.3		165.3		0	0.2			-16968.7		5386.81		0		0		0.759039	0.240961	0	0
b1	0.3	168			194	3	0.96662	0.108	0.234		-62.5		168.3		1	34.2			-6928		5572.46		0		0		0.55422	0.44578	0	0
b1	0.3	168			195	0									1	34.1			-6969.33		5319.7		0		0		0.567118	0.432882	0	0
b1	0.3	168			197	0									1	34.2			-7024.2		5488.25		0		0		0.561377	0.438623	0	0
b1	0.3	168			213	1	0.90279	0.538	1.142		-81.6		88		0	3.8			-10562.8		7006.41		0		0		0.601211	0.398789	0	0
b1	0.3	174	15	21			0.93458	0.41	0.88	0.377	-72.2	16.5	-53.6	117.9		17.88	16.27	0.625	-9584.24	4864.67	5255.11	2090.83	0	0	0	0	0.645867	0.354133	0	0
b1	0.3	174			174	1	0.93637	0.495	0.942		-56.3		-53.7		1	25.2			-4108.59		4943.74		0		0		0.453871	0.546129	0	0
b1	0.3	174			14	2	0.93217	0.38	0.841		-63.3		-56.8		2	20.9			-10351.6		4198.33		0		0		0.711454	0.288546	0	0
b1	0.3	174			21	0									2	16.8			-10363.5		3892.22		0		0		0.726972	0.273028	0	0
b1	0.3	174			27	3	0.91313	0.317	0.799		-97.7		72.2		2	3			-4336.46		9033.77		0		0		0.324337	0.675663	0	0
b1	0.3	174			30	0									2	3.3			-4512.12		9133.1		0		0		0.330674	0.669326	0	0
b1	0.3	174			32	0									2	3			-4382.51		9137.31		0		0		0.324154	0.675846	0	0
b1	0.3	174			34	2	0.91408	0.421	0.862		-72.8		-54.7		1	36.3			-4675.33		6789.45		0		0		0.407799	0.592201	0	0
b1	0.3	174			35	0									1	35.1			-4313.39		6794.94		0		0		0.388302	0.611698	0	0
b1	0.3	174			75	1	0.93471	0.515	0.992		-73.5		-181.1		2	62.4			-16069.8		4067.79		0		0		0.798	0.202	0	0
b1	0.3	174			83	1	0.95373	0.312	0.746		-72.7		80.1		0	0.1			-7799.58		7315.74		0		0		0.516005	0.483995	0	0
b1	0.3	174			105	2	0.94157	0.437	0.974		-53.8		-189.4		2	8.2			-11879.2		4339.79		0		0		0.732425	0.267575	0	0
b1	0.3	174			106	0									2	5.6			-14125.6		4241.02		0		0		0.76909	0.23091	0	0
b1	0.3	174			112	1	0.88135	0.439	0.906		-60.8		-54.5		0	14.9			-17659.5		2485.1		0		0		0.876637	0.123363	0	0
b1	0.3	174			119	1	0.88624	0.456	0.901		-54.4		-189.5		1	37			-7133.24		3948.87		0		0		0.643672	0.356328	0	0
b1	0.3	174			129	1	0.91579	0.337	0.867		-91.3		81.5		2	0			-13294.4		6771.73		0		0		0.66253	0.33747	0	0
b1	0.3	174			130	1	0.90314	0.418	0.914		-59.4		98.4		2	24.9			-4906.42		4980.72		0		0		0.496243	0.503757	0	0
b1	0.3	174			175	1	0.91351	0.498	0.975		-54.3		-187.9		1	28.4			-4251.58		4772.38		0		0		0.471143	0.528857	0	0
b1	0.3	174			179	1	0.90268	0.39	0.913		-104		60.7		-1	0			-9885.49		5486.18		0		0		0.643098	0.356902	0	0
b1	0.3	174			190	1	0.90275	0.509	0.843		-67.5		110.1		0	3.9			-13003.6		2819.16		0		0		0.821829	0.178171	0	0
b1	0.3	174			210	2	0.87032	0.387	0.835		-70.9		-189		0	14.5			-16076.5		2439.4		0		0		0.868253	0.131747	0	0
b1	0.3	174			212	0									0	14.2			-18140.6		2766.56		0		0		0.867674	0.132326	0	0
b1	0.3	199	39	56			0.95793	0.334	0.763	0.223	-62.5	8.1	213.3	69.7		1.83	3.16	0.4479	-8862.62	3258.2	8867.47	2849.69	0	0	0	0	0.499863	0.500137	0	0
b1	0.3	199			199	1	0.96577	0.35	0.597		-53.7		172.9		0	5.9			-9518.44		8470.56		0		0		0.529126	0.470874	0	0
b1	0.3	199			10	2	0.90854	0.159	0.399		-56.3		170.2		2	10.3			-8082.78		3649.08		0		0		0.68896	0.31104	0	0
b1	0.3	199			12	0									2	7.7			-8477.38		3801.01		0		0		0.690431	0.309569	0	0
b1	0.3	199			19	2	0.92394	0.638	1.351		-58		305.4		2	0.5			-13855.5		6348.79		0		0		0.685771	0.314229	0	0
b1	0.3	199			20	0									2	0.8			-12758.6		6444.4		0		0		0.664406	0.335594	0	0
b1	0.3	199			22	5	0.95724	0.223	0.597		-56.8		173.5		2	0			-4343.01		11949		0		0		0.266573	0.733427	0	0
b1	0.3	199			23	0									2	0			-4558.1		12669.7		0		0		0.264578	0.735422	0	0
b1	0.3	199			24	0									2	0			-4114.53		13359.4		0		0		0.235467	0.764533	0	0
b1	0.3	199			25	0									2	0			-4376.73		12520.9		0		0		0.259014	0.740986	0	0
b1	0.3	199			26	0									2	0			-4221.12		12938.8		0		0		0.245988	0.754012	0	0
b1	0.3	199			36	2	0.94368	0.202	0.519		-63.1		164.2		0	0			-11948.3		6727.76		0		0		0.639765	0.360235	0	0
b1	0.3	199			178	0									-1	0			-13406.5		6698.63		0		0		0.66682	0.33318	0	0
b1	0.3	199			42	1	0.92256	0.364	1.071		-69.5		69.6		2	0.7			-12343		8052.82		0		0		0.605173	0.394827	0	0
b1	0.3	199			49	6	0.96565	0.601	1.197		-67.3		308.4		-1	0			-10370.5		13751.5		0		0		0.429919	0.570081	0	0
b1	0.3	199			50	0									-1	0			-11291.7		13212.2		0		0		0.460812	0.539188	0	0
b1	0.3	199			53	0									-1	0			-10293.4		12943.3		0		0		0.44298	0.55702	0	0
b1	0.3	199			54	0									-1	0			-10693.5		13078.8		0		0		0.449831	0.550169	0	0
b1	0.3	199			56	0									-1	0			-10866.2		13611.9		0		0		0.443915	0.556085	0	0
b1	0.3	199			57	0									-1	0			-9853.82		12580		0		0		0.439239	0.560761	0	0
b1	0.3	199			63	1	0.9696	0.201	0.515		-66.7		172.1		0	0			-6274.47		10893.3		0		0		0.365479	0.634521	0	0
b1	0.3	199			74	1	0.93415	0.586	1.201		-51.8		302.5		0	1.8			-7212.76		6982.94		0		0		0.508095	0.491905	0	0
b1	0.3	199			76	2	0.94917	0.141	0.534		-57.4		179.4		2	1.9			-4261.07		10665.1		0		0		0.285477	0.714523	0	0
b1	0.3	199			77	0									2	1.5			-4389.82		10561.7		0		0		0.293604	0.706396	0	0
b1	0.3	199			79	1	0.93686	0.605	1.338		-59.9		304.1		2	1.1			-11068.9		5532.19		0		0		0.666756	0.333244	0	0
b1	0.3	199			82	1	0.92986	0.624	1.33		-94		64.2		0	8			-4430.64		10350.2		0		0		0.299755	0.700245	0	0
b1	0.3	199			88	1	0.95272	0.589	1.179		-64.2		320		0	4.2			-15942.3		9362.92		0		0		0.63	0.37	0	0
b1	0.3	199			90	1	0.93131	0.191	0.484		-59.7		176.5		0	1.7			-6029.68		8606.19		0		0		0.41198	0.58802	0	0
b1	0.3	199			94	1	0.93075	0.216	0.642		-68.3		162.2		0	5.1			-6671.98		8782.25		0		0		0.431725	0.568275	0	0
b1	0.3	199			103	1	0.93093	0.71	1.328		-81.7		308.8		2	8.7			-8840.25		6077.53		0		0		0.592598	0.407402	0	0
b1	0.3	199			118	1	0.93383	0.617	1.255		-49.8		310.3		0	0			-11055		7781.06		0		0		0.586906	0.413094	0	0
b1	0.3	199			123	1	0.93381	0.582	1.312		-60		318.3		0	0			-11668.9		7675.92		0		0		0.603206	0.396794	0	0
b1	0.3	199			125	1	0.92921	0.172	0.626		-66.2		174.7		0	0.1			-13254.2		7582.26		0		0		0.636106	0.363894	0	0
b1	0.3	199			128	1	0.9249	0.608	1.214		-61.2		312.1		2	0			-12899.6		7237.1		0		0		0.640602	0.359398	0	0
b1	0.3	199			132	1	0.93727	0.207	0.547		-69		161.8		1	0			-8579.25		9519.01		0		0		0.474037	0.525963	0	0
b1	0.3	199			134	3	0.93745	0.64	1.368		-42.5		314.9		1	0.3			-7917.4		4786.63		0		0		0.62322	0.37678	0	0
b1	0.3	199			182	0									1	0			-7679.22		6883.03		0		0		0.527337	0.472663	0	0
b1	0.3	199			183	0									0	0			-7282.58		6367.34		0		0		0.533525	0.466475	0	0
b1	0.3	199			139	1	0.94831	0.697	1.308		-75.1		328.1		2	0			-6321.56		6887.78		0		0		0.478567	0.521433	0	0
b1	0.3	199			146	1	0.91007	0.176	0.448		-65.5		173.4		2	0.4			-7683.63		7284.88		0		0		0.51332	0.48668	0	0
b1	0.3	199			154	1	0.94478	0.617	1.211		-50.9		305.2		0	0.7			-12783.4		9233.5		0		0		0.580618	0.419382	0	0
b1	0.3	199			171	1	0.94187	0.241	0.501		-53.3		172.4		1	0			-7735.61		4451.81		0		0		0.634721	0.365279	0	0
b1	0.3	199			172	1	0.95148	0.219	0.488		-58		175.5		1	0			-4186.2		9309.21		0		0		0.310194	0.689806	0	0
b1	0.3	199			176	1	0.94533	0.176	0.473		-68.1		176.5		0	10.8			-12725.7		5758.08		0		0		0.688479	0.311521	0	0
b1	0.3	199			177	1	0.92753	0.175	0.484		-65.1		161.8		-1	0			-7833.31		6240.78		0		0		0.556577	0.443423	0	0
b1	0.3	199			181	1	0.96353	0.199	0.474		-57.5		174.4		1	0			-7968.2		6976.59		0		0		0.533176	0.466824	0	0
b1	0.3	199			185	1	0.93107	0.189	0.472		-60.7		169.6		0	0.6			-8542.16		10708.6		0		0		0.443731	0.556269	0	0
b1	0.3	199			186	1	0.97283	0.629	1.21		-65.9		308.2		0	0			-10100.4		11750.8		0		0		0.462236	0.537764	0	0
b1	0.3	199			188	1	0.95092	0.556	1.154		-62.2		307.4		0	0.1			-18301.5		6267.91		0		0		0.744889	0.255111	0	0
b1	0.3	199			193	1	0.9424	0.607	1.198		-59.2		309.3		0	0			-10564		8826.48		0		0		0.544803	0.455197	0	0
b1	0.3	199			196	2	0.96349	0.186	0.458		-62.3		173.4		1	0.1			-6633.04		10397.1		0		0		0.389489	0.610511	0	0
b1	0.3	199			198	0									0	0.1			-6338.46		10126.1		0		0		0.384976	0.615024	0	0
b1	0.3	199			200	2	0.91995	0.143	0.429		-64.1		173.3		0	6.8			-8451.26		5252.25		0		0		0.616722	0.383278	0	0
b1	0.3	199			202	0									0	7.2			-9129.8		5403.84		0		0		0.628184	0.371816	0	0
b1	0.3	199			204	1	0.91711	0.221	0.528		-67.8		176.1		2	0.8			-8655.18		8203.1		0		0		0.513408	0.486592	0	0
b1	0.3	199			205	1	0.96194	0.152	0.449		-63.3		171.2		0	0			-8036.7		13458.4		0		0		0.373885	0.626115	0	0
b1	0.3	199			214	1	0.95315	0.583	1.173		-64.8		308		0	0			-3485.73		11586		0		0		0.231276	0.768724	0	0
b2	0.6	1	1	1			1	0	0	0	74	0	-43.3	0		1.9	0	0	-12004	0	4339.35	0	0	0	0	0	0.734488	0.265512	0	0
b2	0.6	1			1	1	1	0	0		74		-43.3		0	1.9			-12004		4339.35		0		0		0.734488	0.265512	0	0
b2	0.18	1	2	2			0.94221	0.247	0.435	0.376	-134	3	179.8	0.2		83.45	6.65	1	-6578.82	3004.95	1689.18	427.33	0	0	0	0	0.795697	0.204303	0	0
b2	0.18	1			1	1	0.94118	0.247	0.435		-131.1		179.6		2	76.8			-9583.77		1261.85		0		0		0.883653	0.116347	0	0
b2	0.18	1			2	1	0.94325	0.247	0.435		-137		179.9		2	90.1			-3573.87		2116.5		0		0		0.628056	0.371944	0	0
b2	0.3	3	2	2			0.96898	0.251	0.554	0.414	-94.2	13.7	151.5	6.7		16.55	3.15	1	-7907.14	671.85	6740.75	155.89	0	0	0	0	0.539814	0.460186	0	0
b2	0.3	3			3	1	0.97888	0.251	0.554		-80.5		144.8		2	19.7			-7235.29		6584.86		0		0		0.523532	0.476468	0	0
b2	0.3	3			4	1	0.95908	0.251	0.554		-107.8		158.2		2	13.4			-8578.99		6896.64		0		0		0.554355	0.445645	0	0
b2	0.3	5	3	3			0.99086	0.507	1.038	0.252	-61.7	1.6	-11.5	65.2		17.03	16.03	1	-7861.9	2251.51	6694.4	992.07	0	0	0	0	0.540103	0.459897	0	0
b2	0.3	5			5	1	0.99424	0.02	0.042		-63.9		80.7		2	0.9			-9132.39		8070.44		0		0		0.530866	0.469134	0	0
b2	0.3	5			1	1	0.87122	0.721	1.508		-60		-57.3		2	11.3			-9755.16		5769.35		0		0		0.628372	0.371628	0	0
b2	0.3	5			7	1	0.86437	0.781	1.564		-61.2		-57.8		2	38.9			-4698.15		6243.41		0		0		0.429386	0.570614	0	0
b2	0.3	6	4	4			0.97142	0.174	0.344	0.229	-56	7.2	169	1.7		0.92	1.38	0.75	-15655.8	5183.52	5397.7	196.39	0	0	0	0	0.74362	0.25638	0	0
b2	0.3	6			6	1	0.97517	0.108	0.269		-46.1		169.4		2	0			-17561.3		5501.47		0		0		0.761457	0.238543	0	0
b2	0.3	6			2	1	0.97406	0.11	0.286		-62.1		168.5		2	0.1			-14675.7		5068.58		0		0		0.743288	0.256712	0	0
b2	0.3	6			8	1	0.9006	0.234	0.397		-63.6		166.9		1	3.3			-8035.7		5440.37		0		0		0.596294	0.403706	0	0
b2	0.3	6			9	1	0.9166	0.243	0.425		-52.3		171.5		1	0.3			-22350.4		5580.36		0		0		0.800208	0.199792	0	0
b3	0.18	1	2	2			0.94995	0.334	0.686	0.314	-142.2	2.6	7.1	52.9		68.3	8.8	1	-6235.99	3523.76	2529.87	1006.01	0	0	0	0	0.711395	0.288605	0	0
b3	0.18	1			1	1	0.9523	0.334	0.686		-139.6		60		2	77.1			-9759.75		1523.86		0		0		0.864949	0.135051	0	0
b3	0.18	1			3	1	0.9476	0.334	0.686		-144.8		-45.7		2	59.5			-2712.23		3535.88		0		0		0.434088	0.565912	0	0
b3	0.18	6	5	6			0.99529	0.467	0.905	0.495	-149.6	16.1	84.3	42.7		26.47	31.71	0.1667	-8151.74	3826.24	7903.3	1911.49	0	0	0	0	0.507737	0.492263	0	0
b3	0.18	6			6	1	0.9954	0.247	0.463		-157.2		73.7		0	16.1			-4979.27		6823.51		0		0		0.421873	0.578127	0	0
b3	0.18	6			2	1	0.99447	0.468	0.963		-121.6		73.3		2	97.1			-14273.2		11659.5		0		0		0.550395	0.449605	0	0
b3	0.18	6			4	1	0.99546	0.745	1.312		-134.5		61		0	15.3			-7045.22		5943.82		0		0		0.542397	0.457603	0	0
b3	0.18	6			5	2	0.99517	0.692	1.313		-158.6		178.4		0	12.5			-5152.74		7705.86		0		0		0.400723	0.599277	0	0
b3	0.18	6			7	0									0	9			-4894.87		8791.33		0		0		0.35765	0.64235	0	0
b3	0.18	6			8	1	0.99536	0.395	0.899		-158.1		52.7		0	8.8			-12565.1		6495.84		0		0		0.659208	0.340792	0	0
b3	0.18	12	7	7			0.91077	0.156	0.24	0.175	-166.2	6.8	47.2	5.6		49.04	22.7	0.7857	-9660.1	3664.94	7926.03	2447.48	0	0	0	0	0.549302	0.450698	0	0
b3	0.18	12			12	1	0.92408	0.061	0.111		-171.9		36		2	59			-17818.4		10866.6		0		0		0.621175	0.378825	0	0
b3	0.18	12			9	1	0.89478	0.113	0.199		-167.6		49		2	65.6			-6459.86		8351.59		0		0		0.43614	0.56386	0	0
b3	0.18	12			10	1	0.83345	0.099	0.197		-170.3		53.7		2	62			-11006.2		10361.4		0		0		0.515087	0.484913	0	0
b3	0.18	12			11	1	0.85662	0.165	0.251		-163.6		49		2	62.4			-7795.78		3935.1		0		0		0.664552	0.335448	0	0
b3	0.18	12			13	1	0.8789	0.185	0.264		-168.9		51.5		2	65.8			-8746.12		4914.6		0		0		0.640239	0.359761	0	0
b3	0.18	12			14	1	0.83451	0.272	0.391		-150.7		42.1		1	23.9			-9460.12		7673.53		0		0		0.552137	0.447863	0	0
b3	0.18	12			15	1	0.82104	0.196	0.266		-170.6		49		0	4.6			-6334.33		9379.42		0		0		0.403107	0.596893	0	0
b3	0.18	16	1	2			0.99665	0.032	0.04	0.045	169.4	0.2	62	0.5		85.5	1.7	1	-1861.7	58.51	686.93	6.95	0	0	0	0	0.730471	0.269529	0	0
b3	0.18	16			16	2	0.99734	0.032	0.04		169.6		61.5		2	87.2			-1803.2		693.88		0		0		0.722123	0.277877	0	0
b3	0.18	16			17	0									2	83.8			-1920.21		679.99		0		0		0.738486	0.261514	0	0
b3	0.3	7	1	1			1	0	0	0	-61.4	0	160.8	0		98.1	0	1	-2460.8	0	713.33	0	0	0	0	0	0.775268	0.224732	0	0
b3	0.3	7			7	1	1	0	0		-61.4		160.8		2	98.1			-2460.8		713.33		0		0		0.775268	0.224732	0	0
b3	0.3	8	9	10			0.86813	0.382	0.835	0.206	-61.9	7.1	-150.9	66.3		34.46	28.73	0.75	-7025.04	2063.74	5552.61	2788.93	0	0	0	0	0.558534	0.441466	0	0
b3	0.3	8			8	1	0.86782	0.387	0.784		-63.8		-54.8		2	55.4			-5155.87		3135.89		0		0		0.621806	0.378194	0	0
b3	0.3	8			5	1	0.86466	0.437	0.904		-72		-207.1		1	23.6			-4207.51		3675.3		0		0		0.533758	0.466242	0	0
b3	0.3	8			6	1	0.85691	0.33	0.868		-55.8		-188.1		1	28.9			-7503.37		5596.38		0		0		0.572787	0.427213	0	0
b3	0.3	8			9	1	0.8663	0.458	0.95		-56.3		-191.6		2	81.1			-8925.05		2658.61		0		0		0.770486	0.229514	0	0
b3	0.3	8			10	1	0.86162	0.413	0.859		-54.8		-55.1		2	35.6			-6716.52		3440.16		0		0		0.661291	0.338709	0	0
b3	0.3	8			11	1	0.87437	0.351	0.886		-72.4		-197.7		2	35.3			-4160.29		4742.91		0		0		0.46728	0.53272	0	0
b3	0.3	8			14	1	0.83506	0.339	0.721		-68.5		-202		0	2.8			-11247.1		5845.14		0		0		0.658024	0.341976	0	0
b3	0.3	8			16	1	0.86157	0.399	0.968		-51.7		-40.8		2	13			-7201.78		4896.99		0		0		0.595249	0.404751	0	0
b3	0.3	8			17	2	0.85743	0.383	0.734		-64.7		-182.5		-1	0			-7030.82		10863.4		0		0		0.39291	0.60709	0	0
b3	0.3	8			18	0									-1	0			-8102.01		10671.3		0		0		0.43157	0.56843	0	0
b3	0.3	13	4	7			0.99802	0.219	0.561	0.357	-76.9	11.9	166.7	6.4		14.84	8.1	0.4286	-6928.81	1034.26	5695.3	1524	0	0	0	0	0.548855	0.451145	0	0
b3	0.3	13			13	1	0.99997	0.262	0.516		-79.2		170.2		2	15.3			-5130.27		3546.66		0		0		0.591254	0.408746	0	0
b3	0.3	13			1	4	0.88934	0.043	0.429		-71		170.5		0	10.6			-7105.46		6796.16		0		0		0.511125	0.488875	0	0
b3	0.3	13			2	0									0	10.9			-8372.42		6523.9		0		0		0.562046	0.437954	0	0
b3	0.3	13			3	0									0	10.3			-6772.45		6954.4		0		0		0.493372	0.506628	0	0
b3	0.3	13			4	0									0	10.7			-8171.4		6652.18		0		0		0.551243	0.448757	0	0
b3	0.3	13			12	1	0.95502	0.337	0.631		-80.3		166.9		2	11.8			-6194.46		3076.95		0		0		0.668125	0.331875	0	0
b3	0.3	13			15	1	0.85873	0.51	0.961		-102.6		151.6		2	34.3			-6755.2		6316.83		0		0		0.516767	0.483233	0	0
b3	0.3	19	2	2			0.97487	0.117	0.167	0.174	-75.3	4.5	81.1	2.8		56	3.2	1	-17484	3084.53	6359.43	818.04	0	0	0	0	0.733284	0.266716	0	0
b3	0.3	19			19	1	0.98775	0.117	0.167		-70.8		83.9		2	52.8			-20568.6		7177.47		0		0		0.741316	0.258684	0	0
b3	0.3	19			20	1	0.96199	0.117	0.167		-79.9		78.2		2	59.2			-14399.5		5541.39		0		0		0.722109	0.277891	0	0
b4	0.6	1	2	3			0.95685	0.277	0.561	0.305	64.3	9.3	141.1	39.2		36.77	11.58	1	-6239.12	311.38	3351.67	776.32	0	0	0	0	0.650532	0.349468	0	0
b4	0.6	1			1	1	0.93624	0.411	0.838		51.3		85.8		2	20.4			-6623.63		4447.93		0		0		0.598256	0.401744	0	0
b4	0.6	1			2	2	0.96909	0.207	0.415		72.2		167.3		2	45.5			-5861		2751.76		0		0		0.680502	0.319498	0	0
b4	0.6	1			3	0									2	44.4			-6232.72		2855.33		0		0		0.685815	0.314185	0	0
b4	0.18	3	6	8			0.98622	0.461	0.926	0.352	-149.6	12.1	126.8	51.5		13.44	17.76	0.8125	-5712.91	2463.05	6993.71	1523.28	0	0	0	0	0.449601	0.550399	0	0
b4	0.18	3			3	3	0.99426	0.172	0.441		-125.1		179.9		1	1.1			-4976.98		8276.09		0		0		0.375534	0.624466	0	0
b4	0.18	3			4	0									1	1.5			-4639.01		8168.3		0		0		0.362216	0.637784	0	0
b4	0.18	3			5	0									2	1			-5045.17		8098.19		0		0		0.383857	0.616143	0	0
b4	0.18	3			6	1	0.85077	0.754	1.411		-161.2		62.4		2	19.4			-9989		4729.69		0		0		0.678661	0.321339	0	0
b4	0.18	3			8	1	0.90043	0.67	1.35		-146.2		62.9		2	49.1			-6675.71		7651.81		0		0		0.465936	0.534064	0	0
b4	0.18	3			9	1	0.86441	0.589	1.364		-151.2		148.6		2	34.3			-2623.6		5025.22		0		0		0.343007	0.656993	0	0
b4	0.18	3			11	1	0.87609	0.822	1.474		-152.8		60.5		1	0.3			-8841.91		5437.33		0		0		0.619214	0.380786	0	0
b4	0.18	3			12	1	0.89649	0.408	0.839		-164.4		148.3		2	0.8			-2911.88		8563.05		0		0		0.25376	0.74624	0	0
b4	0.18	13	3	3			0.98743	0.136	0.492	0.194	-160.3	9.9	71.3	4.6		55.73	23.88	1	-6399.5	4327.7	1595.58	322.55	0	0	0	0	0.80043	0.19957	0	0
b4	0.18	13			13	1	0.99958	0.019	0.081		-149.5		74.5		2	76			-2500.94		1147.34		0		0		0.685512	0.314488	0	0
b4	0.18	13			1	1	0.90794	0.127	0.533		-158		64.9		2	69			-4262.89		1892.97		0		0		0.692493	0.307507	0	0
b4	0.18	13			44	1	0.85012	0.263	0.862		-173.4		74.6		2	22.2			-12434.7		1746.43		0		0		0.876848	0.123152	0	0
b4	0.18	21	6	9			0.94458	0.363	0.715	0.228	-174	4.8	83.6	51.7		20.63	11.61	0.2778	-5843.73	1538.77	4679.22	1770.74	0	0	0	0	0.555332	0.444668	0	0
b4	0.18	21			21	1	0.93981	0.318	0.694		-173.2		41		0	0.2			-9694.94		3572.29		0		0		0.730743	0.269257	0	0
b4	0.18	21			22	2	0.96447	0.196	0.411		-175.3		70.3		1	30.6			-6210.99		3039.28		0		0		0.671439	0.328561	0	0
b4	0.18	21			24	0									1	28.5			-6417.85		3087.25		0		0		0.675201	0.324799	0	0
b4	0.18	21			23	2	0.93909	0.236	0.474		-177.1		68		1	33.9			-4150.96		2895.2		0		0		0.58911	0.41089	0	0
b4	0.18	21			25	0									1	31.9			-4337.74		3207.51		0		0		0.574897	0.425103	0	0
b4	0.18	21			35	1	0.89271	0.345	0.731		-167.7		42		0	9.6			-5276.38		6776.38		0		0		0.437774	0.562226	0	0
b4	0.18	21			36	1	0.91334	0.415	0.8		-177.5		39.6		1	27.6			-5147.89		5388.66		0		0		0.488575	0.511425	0	0
b4	0.18	21			38	2	0.92281	0.627	1.188		-178		177.8		0	12.7			-5579.24		7243.99		0		0		0.435089	0.564911	0	0
b4	0.18	21			39	0									0	10.7			-5777.55		6902.42		0		0		0.455644	0.544356	0	0
b4	0.18	27	3	6			0.99629	0.254	0.489	0.198	-165.8	7.3	66.2	44.9		23.6	14.61	0.3333	-7927.7	1027.15	3154.66	796.56	0	0	0	0	0.715344	0.284656	0	0
b4	0.18	27			27	4	0.99458	0.072	0.123		-163.3		41.2		0	18			-7383.6		2958.25		0		0		0.713953	0.286047	0	0
b4	0.18	27			29	0									0	16.8			-7346.96		3432.87		0		0		0.681547	0.318453	0	0
b4	0.18	27			31	0									0	17.6			-7545.54		3748.06		0		0		0.668125	0.331875	0	0
b4	0.18	27			32	0									0	19			-7205.73		3413.84		0		0		0.678533	0.321467	0	0
b4	0.18	27			7	1	0.87675	0.717	1.521		-159.6		165.1		2	56.1			-7914		1496.82		0		0		0.840947	0.159053	0	0
b4	0.18	27			46	1	0.86181	0.547	0.987		-181.2		61.5		2	14.1			-10170.4		3878.1		0		0		0.723948	0.276052	0	0
b4	0.18	33	9	11			0.9645	0.373	0.788	0.255	-165.3	8.8	135.1	70		2.2	1.93	0.4091	-4863.49	1150.9	8436.27	1823.08	0	0	0	0	0.365683	0.634317	0	0
b4	0.18	33			33	2	0.99624	0.188	0.395		-166.9		143.9		0	3.5			-4444.83		9489.91		0		0		0.318975	0.681025	0	0
b4	0.18	33			34	0									0	2.3			-4595.13		10266.1		0		0		0.309202	0.690798	0	0
b4	0.18	33			2	1	0.88788	0.589	1.181		-146.5		306.6		1	2.8			-4051.07		6750.59		0		0		0.375041	0.624959	0	0
b4	0.18	33			10	1	0.91484	0.383	0.854		-153.4		164.2		1	0			-4492.69		6344.82		0		0		0.41455	0.58545	0	0
b4	0.18	33			14	1	0.88117	0.414	0.962		-159.7		68.3		2	1.6			-7914.33		6821.54		0		0		0.537079	0.462921	0	0
b4	0.18	33			15	1	0.89431	0.366	0.886		-162.8		64.7		2	0.2			-5589.26		10041.4		0		0		0.357582	0.642418	0	0
b4	0.18	33			16	1	0.90443	0.401	0.985		-166.2		60.2		2	0.8			-5177.2		10454.7		0		0		0.331195	0.668805	0	0
b4	0.18	33			18	2	0.91294	0.52	1.083		-179.2		178.8		0	6.1			-4255.2		6795.36		0		0		0.385066	0.614934	0	0
b4	0.18	33			19	0									0	5.2			-4583.68		6702.85		0		0		0.40612	0.59388	0	0
b4	0.18	33			26	1	0.92739	0.208	0.417		-171.6		142.5		1	1			-3135.13		7645.05		0		0		0.290824	0.709176	0	0
b4	0.18	33			47	1	0.90484	0.497	0.801		-170.1		159.7		0	0.7			-5259.85		11486.6		0		0		0.314088	0.685912	0	0
b4	0.18	43	4	5			0.9395	0.192	0.324	0.22	168.7	2.9	76.9	32.1		70.36	28.21	0.8	-4509.13	3237.28	2664.83	1514.18	0	0	0	0	0.628541	0.371459	0	0
b4	0.18	43			43	1	0.93689	0.034	0.066		168.4		62.2		2	81.6			-2027.32		4192.09		0		0		0.325967	0.674033	0	0
b4	0.18	43			17	1	0.88181	0.601	1.09		165.1		141.1		0	14.2			-9069.46		3643.24		0		0		0.713417	0.286583	0	0
b4	0.18	43			40	2	0.85685	0.091	0.135		167.6		61		2	83.1			-1667.95		842.73		0		0		0.664342	0.335658	0	0
b4	0.18	43			41	0									2	83.4			-1968.07		803.15		0		0		0.710182	0.289818	0	0
b4	0.18	43			42	1	0.94391	0.149	0.224		173.9		63		2	89.5			-7812.87		3842.96		0		0		0.670297	0.329703	0	0
b4	0.18	49	6	7			0.98114	0.365	0.727	0.17	-174	3.3	105.7	51.3		10.27	14.76	0.3571	-7002.14	2298.19	7267.22	894.67	0	0	0	0	0.490712	0.509288	0	0
b4	0.18	49			49	1	0.99717	0.388	0.784		-175.9		174.2		0	5.2			-8631.43		8331.91		0		0		0.508828	0.491172	0	0
b4	0.18	49			20	1	0.94712	0.341	0.648		-173.3		60.2		0	5.8			-8078.02		7674.77		0		0		0.512799	0.487201	0	0
b4	0.18	49			28	2	0.91682	0.42	0.814		-172.9		177.2		0	0.7			-3523.77		7671.73		0		0		0.314749	0.685251	0	0
b4	0.18	49			30	0									0	0.7			-3498.54		7794.54		0		0		0.309795	0.690205	0	0
b4	0.18	49			37	1	0.87542	0.429	0.905		-169		137.9		1	45.9			-9629.81		7561.51		0		0		0.560155	0.439845	0	0
b4	0.18	49			45	1	0.90736	0.354	0.69		-171.3		72.8		2	5.8			-7316.39		6177.32		0		0		0.542207	0.457793	0	0
b4	0.18	49			48	1	0.92845	0.325	0.647		-179.8		59		2	7.8			-8337.03		5658.73		0		0		0.595683	0.404317	0	0
b4	0.3	1	7	9			0.96816	0.21	0.587	0.29	-67.7	11	172.5	8.4		15.04	13.89	0.3889	-7791.73	3446.99	6071.07	1965.49	0	0	0	0	0.56206	0.43794	0	0
b4	0.3	1			1	1	0.97123	0.103	0.43		-56.1		173.8		2	34.7			-6216.84		3952.58		0		0		0.611327	0.388673	0	0
b4	0.3	1			12	2	0.96966	0.192	0.507		-58.5		175		1	35.2			-4450.66		5744		0		0		0.436568	0.563432	0	0
b4	0.3	1			13	0									1	31.9			-5018.47		5963.85		0		0		0.456959	0.543041	0	0
b4	0.3	1			16	1	0.90662	0.13	0.52		-63.8		179.6		0	8.9			-7901.4		8489.75		0		0		0.482053	0.517947	0	0
b4	0.3	1			46	1	0.97364	0.462	0.817		-68.4		150		0	1.2			-16715.1		4564.4		0		0		0.785503	0.214497	0	0
b4	0.3	1			50	2	0.90789	0.06	0.44		-69.9		172.7		1	10.3			-7067.38		5289.31		0		0		0.571948	0.428052	0	0
b4	0.3	1			51	0									0	11			-7441.84		5290.74		0		0		0.584472	0.415528	0	0
b4	0.3	1			66	1	0.92018	0.236	0.584		-57.8		178.9		0	0			-9281.57		10473.6		0		0		0.469829	0.530171	0	0
b4	0.3	1			82	1	0.88578	0.399	0.953		-94.8		177.3		2	2.2			-6032.31		4871.36		0		0		0.553237	0.446763	0	0
b4	0.3	2	9	11			0.95287	0.32	0.766	0.288	-77.7	10	139.9	69.5		7.43	5.67	0.2273	-8968.89	2755.05	6607.67	2101.6	0	0	0	0	0.575794	0.424206	0	0
b4	0.3	2			2	1	0.96239	0.247	0.575		-74.2		171.1		1	3.3			-7530.18		5681.97		0		0		0.569944	0.430056	0	0
b4	0.3	2			8	2	0.93197	0.28	0.81		-76.6		177.7		2	10.5			-6284.72		6388.15		0		0		0.495919	0.504081	0	0
b4	0.3	2			9	0									0	12.5			-6417.69		5806.03		0		0		0.525019	0.474981	0	0
b4	0.3	2			11	1	0.96205	0.493	1.057		-65.9		302.1		0	0			-14172.7		4386.95		0		0		0.76363	0.23637	0	0
b4	0.3	2			14	1	0.93567	0.369	0.852		-97.8		57		0	0.5			-7838.12		10790		0		0		0.420769	0.579231	0	0
b4	0.3	2			30	1	0.94955	0.312	0.819		-91.8		94.9		2	0.1			-6877.39		9552.84		0		0		0.418581	0.581419	0	0
b4	0.3	2			33	1	0.91855	0.254	0.783		-62.9		160.8		0	8.6			-13307.5		3133.88		0		0		0.80939	0.19061	0	0
b4	0.3	2			45	1	0.91065	0.33	0.776		-77.6		89.8		0	6.3			-10173.3		6304.17		0		0		0.617407	0.382593	0	0
b4	0.3	2			62	2	0.89854	0.312	0.728		-81.8		69.8		0	16.4			-7004.88		5350.22		0		0		0.566963	0.433037	0	0
b4	0.3	2			63	0									0	15.2			-7264.47		7493.7		0		0		0.492234	0.507766	0	0
b4	0.3	2			73	1	0.88646	0.326	0.682		-67.7		173.3		0	8.3			-11786.8		7796.48		0		0		0.601881	0.398119	0	0
b4	0.3	17	16	20			0.96642	0.405	0.862	0.357	-63	11.4	219.4	64.8		4.15	4.93	0.3333	-7571	1671.74	8491.79	2608.08	0	0	0	0	0.471338	0.528662	0	0
b4	0.3	17			17	1	0.98868	0.286	0.645		-75.6		162.6		0	11.4			-5277.08		7873.1		0		0		0.401293	0.598707	0	0
b4	0.3	17			7	3	0.93863	0.245	0.613		-57.3		176.6		2	10.2			-8051.14		6496.83		0		0		0.55342	0.44658	0	0
b4	0.3	17			10	0									0	10.6			-7934.98		5935.47		0		0		0.572078	0.427922	0	0
b4	0.3	17			40	0									2	1.2			-11317.2		5866.99		0		0		0.658581	0.341419	0	0
b4	0.3	17			15	1	0.93517	0.445	0.837		-67.8		175.8		0	1.2			-5456.24		10298.3		0		0		0.346329	0.653671	0	0
b4	0.3	17			22	1	0.94285	0.605	1.172		-53.1		304.5		0	0.7			-9013.67		7019.53		0		0		0.562188	0.437812	0	0
b4	0.3	17			23	2	0.96054	0.277	0.621		-50.3		175.2		-1	0			-7514.96		12016.8		0		0		0.384756	0.615244	0	0
b4	0.3	17			24	0									-1	0			-7312.82		12417.7		0		0		0.370635	0.629365	0	0
b4	0.3	17			31	1	0.92385	0.428	0.781		-65.6		178.2		2	2.5			-6476.25		6563.67		0		0		0.496648	0.503352	0	0
b4	0.3	17			35	1	0.9352	0.357	0.729		-62.5		179.4		0	7.8			-5758.78		4770.29		0		0		0.546941	0.453059	0	0
b4	0.3	17			38	1	0.92504	0.52	1.169		-52.8		307.2		1	3.5			-11020.9		9147.06		0		0		0.546455	0.453545	0	0
b4	0.3	17			42	1	0.92198	0.349	0.75		-72.3		158.8		1	2.7			-6824.87		6092.61		0		0		0.528344	0.471656	0	0
b4	0.3	17			64	1	0.94387	0.529	1.12		-66.1		304.5		0	10			-7469.61		7492.77		0		0		0.499226	0.500774	0	0
b4	0.3	17			68	1	0.92382	0.297	0.719		-61.5		170.9		-1	0			-7626.35		5058.58		0		0		0.601213	0.398787	0	0
b4	0.3	17			70	2	0.94097	0.229	0.648		-55.3		175.2		-1	0			-7555.47		10999.9		0		0		0.407186	0.592814	0	0
b4	0.3	17			71	0									-1	0			-7176.01		11374.7		0		0		0.386833	0.613167	0	0
b4	0.3	17			74	1	0.92946	0.611	1.184		-84.1		321.3		0	0			-9038.8		13126.3		0		0		0.407794	0.592206	0	0
b4	0.3	17			76	1	0.94049	0.571	1.139		-58.5		303		0	0.1			-4680.47		11836.3		0		0		0.283376	0.716624	0	0
b4	0.3	17			79	1	0.9466	0.356	0.733		-61.3		169.3		1	0			-7037.07		7764.88		0		0		0.475415	0.524585	0	0
b4	0.3	17			86	1	0.9252	0.562	1.14		-48.4		307.3		1	0.4			-8877.4		7684.12		0		0		0.536026	0.463974	0	0
b4	0.3	18	4	5			0.96343	0.422	0.798	0.359	-74	17.4	-80.7	93.5		30.96	3.79	0.5	-7766.47	933.1	3741.99	908.24	0	0	0	0	0.674849	0.325151	0	0
b4	0.3	18			18	1	0.98044	0.377	0.643		-69.3		-45.8		1	25.4			-6502.73		4963.11		0		0		0.567139	0.432861	0	0
b4	0.3	18			21	1	0.89822	0.461	1.003		-108.3		63.8		1	37			-9071.77		3075.78		0		0		0.746798	0.253202	0	0
b4	0.3	18			77	2	0.94617	0.326	0.658		-66.6		-55.7		1	32.3			-7878.97		2955.48		0		0		0.727215	0.272785	0	0
b4	0.3	18			78	0									1	30.7			-8406.37		2979.13		0		0		0.73834	0.26166	0	0
b4	0.3	18			84	1	0.88635	0.491	0.855		-66.1		-185.7		1	29.4			-6972.51		4736.47		0		0		0.595484	0.404516	0	0
b4	0.3	19	7	9			0.95744	0.366	0.724	0.447	-75.9	14.1	156.1	33.6		47.52	14.86	0.7222	-7879.97	4535.05	2213.88	704.76	0	0	0	0	0.78067	0.21933	0	0
b4	0.3	19			19	2	0.98459	0.089	0.346		-85.6		173.9		1	48.6			-6343.99		1817.54		0		0		0.777304	0.222696	0	0
b4	0.3	19			20	0									1	47.1			-6264.41		1622.33		0		0		0.794297	0.205703	0	0
b4	0.3	19			3	2	0.91599	0.098	0.362		-82.9		171.1		2	55.4			-5958.33		1831.7		0		0		0.764866	0.235134	0	0
b4	0.3	19			4	0									2	56.3			-5616.76		1585.41		0		0		0.779871	0.220129	0	0
b4	0.3	19			27	1	0.89906	0.787	1.381		-44.7		111		1	20.4			-17505.2		2883.07		0		0		0.858592	0.141408	0	0
b4	0.3	19			28	1	0.87348	0.438	0.813		-70		179.7		2	72.1			-3907.24		1883.76		0		0		0.674709	0.325291	0	0
b4	0.3	19			48	1	0.86612	0.335	0.678		-66.5		170.6		1	48.5			-6346.45		1669.35		0		0		0.791743	0.208257	0	0
b4	0.3	19			49	1	0.87298	0.814	1.501		-87.1		79.3		1	25.8			-14749.9		3580.5		0		0		0.804669	0.195331	0	0
b4	0.3	19			81	1	0.85147	0.533	0.936		-67.7		167		2	53.5			-4227.47		3051.24		0		0		0.580799	0.419201	0	0
b4	0.3	43	7	8			0.96168	0.463	0.915	0.595	-81.8	17.5	95.6	69.2		26.64	19.24	0.25	-8133.54	4006.68	4671.09	1065.97	0	0	0	0	0.635203	0.364797	0	0
b4	0.3	43			43	1	0.98353	0.212	0.425		-92.3		81.5		0	18.9			-12104.7		3514.56		0		0		0.774986	0.225014	0	0
b4	0.3	43			26	1	0.83893	0.937	1.513		-58.3		172		1	28.2			-8066.93		5324.11		0		0		0.602413	0.397587	0	0
b4	0.3	43			32	1	0.86142	0.643	1.221		-109.1		-46.9		2	65.6			-15396.2		5899.55		0		0		0.722971	0.277029	0	0
b4	0.3	43			36	1	0.93245	0.271	0.605		-101		66.1		1	49.6			-4324.8		4616.36		0		0		0.483696	0.516304	0	0
b4	0.3	43			47	1	0.89012	0.529	1.332		-78.1		165.2		0	11.7			-6574.99		4147.47		0		0		0.613198	0.386802	0	0
b4	0.3	43			60	2	0.87778	0.171	0.419		-76.8		71.9		0	15.8			-4505.31		6157		0		0		0.422545	0.577455	0	0
b4	0.3	43			61	0									0	17.3			-3343.02		4854.75		0		0		0.407796	0.592204	0	0
b4	0.3	43			65	1	0.88533	0.71	1.35		-56.6		170		0	6			-10752.3		2854.95		0		0		0.790189	0.209811	0	0
b4	0.3	58	7	7			0.98015	0.515	1.009	0.334	-58.2	7.3	-153	63.3		35.86	24.02	0.7	-7104	1827.41	5539.9	967.58	0	0	0	0	0.561852	0.438148	0	0
b4	0.3	58			58	1	0.99689	0.117	0.232		-65.4		-51		2	40.4			-5013.46		6656.5		0		0		0.429604	0.570396	0	0
b4	0.3	58			25	1	0.87117	0.841	1.611		-46.8		-184.8		1	28.7			-6703.39		5691.98		0		0		0.540798	0.459202	0	0
b4	0.3	58			34	1	0.88444	0.655	1.29		-61.6		-187.7		1	48.4			-6618.43		5527.8		0		0		0.544896	0.455104	0	0
b4	0.3	58			41	1	0.90558	0.639	1.289		-47.7		-191.8		2	35.1			-11258.8		6673.13		0		0		0.627862	0.372138	0	0
b4	0.3	58			44	1	0.88189	0.577	1.16		-57.4		-206.9		1	26.7			-7147.22		3712.01		0		0		0.65817	0.34183	0	0
b4	0.3	58			67	1	0.92576	0.602	1.188		-64.8		-192.7		-1	0			-7040.99		4758.9		0		0		0.5967	0.4033	0	0
b4	0.3	58			69	1	0.91205	0.175	0.293		-63.5		-55.8		-1	0			-5945.73		5758.99		0		0		0.507977	0.492023	0	0
b4	0.3	75	6	7			0.97658	0.236	0.505	0.361	-64.4	11.9	170.5	3.1		20.07	29.28	0.5833	-12070.3	9037.58	11178.7	2201.55	0	0	0	0	0.519175	0.480825	0	0
b4	0.3	75			75	2	0.98927	0.125	0.261		-71.8		173.4		0	0.7			-6144.29		11589.5		0		0		0.346473	0.653527	0	0
b4	0.3	75			80	0									1	0.3			-7014.31		10925.9		0		0		0.390982	0.609018	0	0
b4	0.3	75			29	1	0.94313	0.191	0.631		-69.1		175.4		2	7.7			-8370.05		7379.98		0		0		0.531431	0.468569	0	0
b4	0.3	75			37	1	0.92717	0.155	0.403		-50.3		172.4		1	0.4			-11956.7		9185.39		0		0		0.56554	0.43446	0	0
b4	0.3	75			52	1	0.8853	0.366	0.695		-86.2		166.7		1	34.4			-33817.3		14820.6		0		0		0.695287	0.304713	0	0
b4	0.3	75			59	1	0.9185	0.432	0.936		-66.5		167.8		2	76.9			-8228.77		12321.9		0		0		0.400414	0.599586	0	0
b4	0.3	75			72	1	0.95275	0.266	0.396		-54.4		167.1		-1	0			-8960.94		12027.8		0		0		0.426941	0.573059	0	0
b4	0.3	85	8	10			0.992	0.324	0.667	0.343	-69.2	14	163.8	61		70.52	18.3	0.95	-7191.48	3725.4	1161.98	442.17	0	0	0	0	0.860898	0.139102	0	0
b4	0.3	85			85	1	0.9999	0.104	0.149		-67.6		171.6		2	96			-2111.22		806.38		0		0		0.723615	0.276385	0	0
b4	0.3	85			5	1	0.86946	0.704	1.622		-89.2		67.8		2	73.6			-5154.99		1284.15		0		0		0.800571	0.199429	0	0
b4	0.3	85			6	1	0.82885	0.605	1.209		-101.6		162.5		2	72.1			-5549.8		829.52		0		0		0.869967	0.130033	0	0
b4	0.3	85			39	1	0.87574	0.326	1.132		-65		75.1		2	99.8			-2805.49		665.43		0		0		0.808284	0.191716	0	0
b4	0.3	85			53	1	0.85239	0.104	0.149		-66.2		167.2		2	88.4			-3836.05		436.89		0		0		0.897754	0.102246	0	0
b4	0.3	85			54	3	0.83325	0.127	0.172		-63.8		174.8		2	59.6			-11244.4		1439.63		0		0		0.8865	0.1135	0	0
b4	0.3	85			55	0									2	58.8			-11877.9		1408.82		0		0		0.893968	0.106032	0	0
b4	0.3	85			56	0									2	61.3			-11338.4		1274.47		0		0		0.898955	0.101045	0	0
b4	0.3	85			57	1	0.82209	0.449	0.654		-53.4		170.8		2	56.1			-11598.6		1494.02		0		0		0.885889	0.114111	0	0
b4	0.3	85			83	1	0.87437	0.679	1.383		-56.4		304.1		1	39.5			-6397.93		1980.51		0		0		0.763618	0.236382	0	0
b5	0.6	2	2	5			0.96233	0.151	0.29	0.106	69.6	5	94.4	8		70.76	7.41	1	-4900.51	526.63	956.75	170.35	0	0	0	0	0.836656	0.163344	0	0
b5	0.6	2			2	1	0.86422	0.287	0.601		78.3		81.7		2	85.2			-4064.26		748.77		0		0		0.844429	0.155571	0	0
b5	0.6	2			27	4	0.99266	0.121	0.213		69.9		96.6		2	67.6			-4673.82		889.1		0		0		0.840174	0.159826	0	0
b5	0.6	2			29	0									2	66.8			-5326.1		1176.14		0		0		0.819118	0.180882	0	0
b5	0.6	2			31	0									2	64.5			-5573.98		1139.05		0		0		0.830323	0.169677	0	0
b5	0.6	2			32	0									2	69.7			-4864.39		830.67		0		0		0.854142	0.145858	0	0
b5	0.6	11	4	10			0.94977	0.372	0.825	0.289	66.1	7.3	42.5	96.8		23.55	15.5	0.35	-9238.84	2118.68	3270.95	700.01	0	0	0	0	0.738529	0.261471	0	0
b5	0.6	11			11	1	0.91531	0.501	0.937		56.1		77.6		0	17.6			-5941.26		4279.33		0		0		0.581303	0.418697	0	0
b5	0.6	11			4	7	0.97441	0.265	0.647		69.8		-55.2		2	9.4			-12612.8		3361.06		0		0		0.789589	0.210411	0	0
b5	0.6	11			5	0									2	15.4			-9568.68		3164.35		0		0		0.751485	0.248515	0	0
b5	0.6	11			6	0									0	18.5			-10641.2		3200.35		0		0		0.768787	0.231213	0	0
b5	0.6	11			7	0									0	17.3			-9539.83		3385.31		0		0		0.738083	0.261917	0	0
b5	0.6	11			8	0									0	17.7			-9806.68		3675.21		0		0		0.727397	0.272603	0	0
b5	0.6	11			9	0									0	17.4			-10311.8		3462.66		0		0		0.748618	0.251382	0	0
b5	0.6	11			10	0									0	15.4			-10599.9		3770.39		0		0		0.737627	0.262373	0	0
b5	0.6	11			17	1	0.91475	0.374	0.856		54.7		60.5		1	45.8			-8110.53		2955.6		0		0		0.732915	0.267085	0	0
b5	0.6	11			33	1	0.87138	0.564	1.12		71.1		165.4		2	61			-5255.7		1455.28		0		0		0.783149	0.216851	0	0
b5	0.6	12	2	2			0.96502	0.261	0.574	0.268	59.3	3.6	139.9	34		34.6	4.8	0.5	-9008.01	1272.56	4176.22	1555.05	0	0	0	0	0.683241	0.316759	0	0
b5	0.6	12			12	1	0.94051	0.261	0.574		55.7		173.9		1	39.4			-7735.45		2621.17		0		0		0.746909	0.253091	0	0
b5	0.6	12			13	1	0.98954	0.261	0.574		63		105.9		1	29.8			-10280.6		5731.28		0		0		0.64206	0.35794	0	0
b5	0.6	23	10	12			0.97368	0.284	0.603	0.312	55.6	10.4	97.9	36.4		7.46	9.17	0.3636	-7606.57	2571.75	6619.61	1764.88	0	0	0	0	0.534688	0.465312	0	0
b5	0.6	23			23	2	0.98149	0.044	0.091		45.1		84.7		0	7.6			-5242.01		7028.77		0		0		0.427195	0.572805	0	0
b5	0.6	23			24	0									0	8.7			-5325.84		6783.63		0		0		0.439808	0.560192	0	0
b5	0.6	23			1	1	0.88904	0.26	0.752		51.2		67.9		-1	0			-7690.35		5797.14		0		0		0.570184	0.429816	0	0
b5	0.6	23			3	1	0.94276	0.055	0.406		52		79.8		2	4.3			-8017.49		6528.57		0		0		0.551179	0.448821	0	0
b5	0.6	23			15	1	0.88972	0.194	0.793		61.9		77.6		1	1.7			-10396.7		4448.04		0		0		0.700362	0.299638	0	0
b5	0.6	23			18	1	0.9163	0.748	1.385		41.9		176.8		1	0.1			-8111.5		7560.91		0		0		0.517566	0.482434	0	0
b5	0.6	23			20	1	0.88372	0.311	0.645		63		113		1	25.6			-6800.31		3913.24		0		0		0.634739	0.365261	0	0
b5	0.6	23			21	2	0.97939	0.105	0.209		45.8		67.7		1	0			-6133.86		9296.59		0		0		0.397517	0.602483	0	0
b5	0.6	23			22	0									0	0			-5677.38		10317		0		0		0.354962	0.645038	0	0
b5	0.6	23			25	1	0.91074	0.277	0.45		59.1		92.3		1	24.2			-7342.17		6837.01		0		0		0.517813	0.482187	0	0
b5	0.6	23			26	1	0.91531	0.45	0.65		63.5		84.2		1	0.6			-14717.7		5394.58		0		0		0.731777	0.268223	0	0
b5	0.6	23			30	1	0.88995	0.733	1.436		81.1		172.6		0	9.3			-5823.5		5529.85		0		0		0.512932	0.487068	0	0
b5	0.6	28	4	4			0.99356	0.343	0.882	0.419	62.8	16	134.6	38.8		28.15	13.29	0.5	-6939.49	2150.96	5474.97	2037.15	0	0	0	0	0.558984	0.441016	0	0
b5	0.6	28			28	1	0.99975	0.021	0.058		79.2		171.8		1	29.7			-6352.65		3451.37		0		0		0.647964	0.352036	0	0
b5	0.6	28			14	1	0.90322	0.172	0.784		78.2		166.3		1	41			-10594.8		6650.17		0		0		0.614369	0.385631	0	0
b5	0.6	28			16	1	0.89278	0.469	1.158		49.8		125.4		1	6.2			-5621.65		8219.08		0		0		0.406167	0.593833	0	0
b5	0.6	28			19	1	0.8784	0.711	1.527		44		75		1	35.7			-5188.91		3579.24		0		0		0.591791	0.408209	0	0
b5	0.18	5	2	2			0.95594	0.192	0.476	0.15	-146.6	7	56	14.2		59.6	0.8	1	-4374.18	168.4	2004.09	529.08	0	0	0	0	0.685794	0.314206	0	0
b5	0.18	5			5	1	0.94315	0.192	0.476		-139.7		41.8		2	60.4			-4542.58		1475.01		0		0		0.754884	0.245116	0	0
b5	0.18	5			27	1	0.96873	0.192	0.476		-153.6		70.2		2	58.8			-4205.78		2533.17		0		0		0.6241	0.3759	0	0
b5	0.18	8	2	2			0.93857	0.386	0.752	0.315	185.9	9.7	116.6	58.2		33	9.1	0.5	-7350.34	1001.57	2501.84	1107.76	0	0	0	0	0.746062	0.253938	0	0
b5	0.18	8			8	1	0.96402	0.386	0.752		176.2		174.9		1	23.9			-6348.78		3609.6		0		0		0.637531	0.362469	0	0
b5	0.18	8			23	1	0.91313	0.386	0.752		195.7		58.4		1	42.1			-8351.91		1394.09		0		0		0.856958	0.143042	0	0
b5	0.18	14	5	11			0.97041	0.395	0.779	0.303	192.1	12.2	123.8	56.1		9.82	11.72	0.5	-5949.22	2005.92	6596.86	1834.41	0	0	0	0	0.47419	0.52581	0	0
b5	0.18	14			14	2	0.99041	0.489	0.966		179.3		59.2		1	0.8			-3782.84		8231.86		0		0		0.314851	0.685149	0	0
b5	0.18	14			18	0									1	1.1			-3356.82		8187.69		0		0		0.290772	0.709228	0	0
b5	0.18	14			6	3	0.94544	0.581	1.22		202		60.4		2	0			-9327.8		10670.5		0		0		0.46643	0.53357	0	0
b5	0.18	14			22	0									0	0			-8605.04		6789.52		0		0		0.558966	0.441034	0	0
b5	0.18	14			24	0									1	0			-8809.23		6581.39		0		0		0.572377	0.427623	0	0
b5	0.18	14			7	1	0.8778	0.465	0.936		198.3		63		2	3.1			-4519.55		7267.58		0		0		0.383431	0.616569	0	0
b5	0.18	14			9	4	0.88111	0.26	0.523		184.1		178.7		1	24.8			-5742.01		4804.01		0		0		0.544472	0.455528	0	0
b5	0.18	14			10	0									1	28			-5399.23		4451.55		0		0		0.548102	0.451898	0	0
b5	0.18	14			11	0									1	23.7			-5805.11		4742.94		0		0		0.550349	0.449651	0	0
b5	0.18	14			12	0									1	24.4			-6086.27		4826.45		0		0		0.557723	0.442277	0	0
b5	0.18	14			26	1	0.92643	0.52	0.979		196.2		73.2		0	2.1			-4007.48		6011.95		0		0		0.399971	0.600029	0	0
b5	0.18	15	6	8			0.99137	0.168	0.294	0.171	-165.9	4.1	122.1	29.4		4.19	5.05	0.3125	-5670.16	3172.24	6622.09	1796.23	0	0	0	0	0.461279	0.538721	0	0
b5	0.18	15			15	3	0.99879	0.089	0.131		-168		135.4		1	1.2			-2856.4		8023.81		0		0		0.262532	0.737468	0	0
b5	0.18	15			16	0									1	1.4			-2576.94		7676.22		0		0		0.251331	0.748669	0	0
b5	0.18	15			17	0									1	1.6			-2641.31		7986.61		0		0		0.248526	0.751474	0	0
b5	0.18	15			13	1	0.85769	0.357	0.794		-165.2		45.9		1	0.3			-10572		3417.08		0		0		0.755732	0.244268	0	0
b5	0.18	15			20	1	0.88349	0.236	0.403		-172.9		127		0	14.5			-6914.41		4450.07		0		0		0.608423	0.391577	0	0
b5	0.18	15			21	1	0.89397	0.255	0.362		-163.6		132.8		0	1.1			-6963.44		8794		0		0		0.441914	0.558086	0	0
b5	0.18	15			25	1	0.88107	0.095	0.152		-166.7		129.5		1	2.4			-2849.3		7013.51		0		0		0.288893	0.711107	0	0
b5	0.18	15			28	1	0.87061	0.174	0.277		-167		141.3		0	11			-9987.51		5615.4		0		0		0.640106	0.359894	0	0
b5	0.18	19	4	5			0.96788	0.416	0.896	0.323	-142.3	13.5	105.4	90.9		2.78	2.37	0.9	-8279.92	6143.38	6719.66	1686.57	0	0	0	0	0.55201	0.44799	0	0
b5	0.18	19			19	1	0.98334	0.451	0.884		-160.3		62.1		1	0			-5162.67		8945.73		0		0		0.365929	0.634071	0	0
b5	0.18	19			1	1	0.88419	0.436	0.914		-129.6		169.2		2	5.3			-20474		4943.05		0		0		0.805523	0.194477	0	0
b5	0.18	19			2	2	0.95493	0.316	0.762		-148.4		175.6		2	5.2			-4541.75		5533.57		0		0		0.45078	0.54922	0	0
b5	0.18	19			3	0									2	3.4			-4594.02		5599.25		0		0		0.450691	0.549309	0	0
b5	0.18	19			4	1	0.91622	0.53	1.187		-123.8		-54.5		2	0			-6627.11		8576.72		0		0		0.435884	0.564116	0	0
b5	0.3	9	17	27			0.96577	0.302	0.641	0.393	-73.3	15.1	181	48.1		11.21	16.86	0.4375	-7381.5	2817.02	10285	2307.94	0	0	0	0	0.417825	0.582175	0	0
b5	0.3	9			9	1	0.98359	0.162	0.545		-65.8		167.9		0	8.4			-5632.8		12658		0		0		0.307959	0.692041	0	0
b5	0.3	9			7	3	0.92727	0.478	0.988		-107.1		167.1		0	0.7			-7040.72		9244.63		0		0		0.432335	0.567665	0	0
b5	0.3	9			8	0									0	1			-7049.1		9000.5		0		0		0.439207	0.560793	0	0
b5	0.3	9			55	0									2	1.3			-6782.74		10130.5		0		0		0.40103	0.59897	0	0
b5	0.3	9			26	1	0.93664	0.267	0.625		-80.1		171.7		2	7.6			-4370.43		7142.99		0		0		0.379594	0.620406	0	0
b5	0.3	9			56	1	0.92642	0.238	0.962		-93.2		159.1		2	1.1			-6414.45		9491.34		0		0		0.403278	0.596722	0	0
b5	0.3	9			57	1	0.92812	0.382	0.901		-89.4		165.6		2	21.3			-13784.1		14120.2		0		0		0.493976	0.506024	0	0
b5	0.3	9			58	1	0.92233	0.397	1.145		-75.3		78.1		1	0.1			-8011.57		6977.49		0		0		0.534494	0.465506	0	0
b5	0.3	9			68	1	0.93286	0.301	0.764		-67.3		155.7		2	11.4			-7158.24		8770.46		0		0		0.449393	0.550607	0	0
b5	0.3	9			99	1	0.9374	0.744	1.376		-62.5		311		0	7.6			-6625.02		8058.24		0		0		0.451195	0.548805	0	0
b5	0.3	9			102	2	0.92891	0.348	0.536		-76.2		173.6		2	10			-4724.94		7938.52		0		0		0.373116	0.626884	0	0
b5	0.3	9			103	0									0	16.8			-5332.28		12871.2		0		0		0.292927	0.707073	0	0
b5	0.3	9			114	1	0.97182	0.725	1.348		-73.4		305.7		1	0			-5151.2		12537		0		0		0.291223	0.708777	0	0
b5	0.3	9			120	1	0.93589	0.2	0.609		-57		164.5		2	55.6			-9198.88		11259.7		0		0		0.449635	0.550365	0	0
b5	0.3	9			125	2	0.97206	0.133	0.287		-69.8		164.3		1	0			-5333.86		13136.3		0		0		0.288782	0.711218	0	0
b5	0.3	9			127	0									1	0			-5229.07		12856.3		0		0		0.289133	0.710867	0	0
b5	0.3	9			139	3	0.94703	0.19	0.332		-60.9		176.9		-1	0			-5426.17		12300.7		0		0		0.306099	0.693901	0	0
b5	0.3	9			142	0									-1	0			-6077.29		11450		0		0		0.346734	0.653266	0	0
b5	0.3	9			144	0									-1	0			-5638.74		12567.7		0		0		0.309711	0.690289	0	0
b5	0.3	9			147	4	0.93899	0.117	0.264		-65.2		173.8		0	3.2			-13538.2		7636.22		0		0		0.639366	0.360634	0	0
b5	0.3	9			148	0									0	2.4			-12798.5		8369.41		0		0		0.604618	0.395382	0	0
b5	0.3	9			149	0									0	2.8			-12072.2		7052.34		0		0		0.631242	0.368758	0	0
b5	0.3	9			150	0									0	3.1			-12063.5		7635.18		0		0		0.612401	0.387599	0	0
b5	0.3	9			155	1	0.93291	0.386	0.594		-75.1		167.9		0	10.8			-5191.03		14452.9		0		0		0.264257	0.735743	0	0
b5	0.3	9			160	2	0.961	0.682	1.311		-68.8		304.9		1	43			-5542.62		10539.8		0		0		0.34464	0.65536	0	0
b5	0.3	9			162	0									2	56.5			-5860.15		8682.77		0		0		0.402956	0.597044	0	0
b5	0.3	9			168	1	0.95541	0.135	0.297		-64		178.4		0	4.3			-7252.61		10814.2		0		0		0.401433	0.598567	0	0
b5	0.3	40	9	10			0.89979	0.377	0.776	0.427	-72.9	15	182.9	67.6		84.29	12.08	1	-4340.37	2049.12	830.8	425.63	0	0	0	0	0.83934	0.16066	0	0
b5	0.3	40			40	1	0.93926	0.256	0.469		-57.3		159.4		2	75.7			-6593.97		687.23		0		0		0.905616	0.0943842	0	0
b5	0.3	40			10	2	0.85907	0.328	0.684		-97.5		158.9		2	75.1			-4770.81		661.66		0		0		0.878203	0.121797	0	0
b5	0.3	40			12	0									2	76			-4933.35		660.15		0		0		0.881979	0.118021	0	0
b5	0.3	40			21	1	0.84259	0.267	0.509		-74.1		163		2	100			-1932.12		888.78		0		0		0.68493	0.31507	0	0
b5	0.3	40			22	1	0.82412	0.249	0.664		-77.3		173.2		2	100			-2519.96		1894.39		0		0		0.570856	0.429144	0	0
b5	0.3	40			100	1	0.85946	0.614	1.24		-61.5		304.6		2	100			-1404.77		519.64		0		0		0.729974	0.270026	0	0
b5	0.3	40			108	1	0.88081	0.351	0.701		-62.4		160.5		2	86.9			-3912.6		470.16		0		0		0.892725	0.107275	0	0
b5	0.3	40			112	1	0.87461	0.388	0.737		-59.1		167.9		2	86.6			-3517.5		518.86		0		0		0.871453	0.128547	0	0
b5	0.3	40			113	1	0.87642	0.729	1.336		-56.7		307		2	79.7			-5395.49		675.86		0		0		0.88868	0.11132	0	0
b5	0.3	40			128	1	0.81403	0.377	0.974		-92.3		70		2	62.9			-8423.11		1331.32		0		0		0.863516	0.136484	0	0
b5	0.3	76	16	25			0.95659	0.303	0.742	0.262	-68.7	11.1	174.3	68		13.22	19.88	0.6042	-12132.6	5268.67	6009.83	1553.4	0	0	0	0	0.668742	0.331258	0	0
b5	0.3	76			76	1	0.98494	0.279	0.551		-51.2		163.8		0	13			-9517.99		5212.06		0		0		0.646161	0.353839	0	0
b5	0.3	76			3	2	0.92281	0.207	0.576		-66.2		169.1		0	16.6			-7932.01		5198.61		0		0		0.604085	0.395915	0	0
b5	0.3	76			4	0									0	17.2			-8170.83		5378.95		0		0		0.603023	0.396977	0	0
b5	0.3	76			18	7	0.91269	0.137	0.413		-67.1		162.9		1	4			-17141.7		5376.16		0		0		0.761249	0.238751	0	0
b5	0.3	76			19	0									1	4.9			-16841.6		4933.52		0		0		0.773433	0.226567	0	0
b5	0.3	76			29	0									2	5.1			-17057.2		5337.61		0		0		0.761659	0.238341	0	0
b5	0.3	76			30	0									2	4.4			-20257.9		5431.15		0		0		0.788581	0.211419	0	0
b5	0.3	76			31	0									2	3.5			-21464.9		4974.31		0		0		0.811858	0.188142	0	0
b5	0.3	76			33	0									1	5.2			-18627.4		4972.8		0		0		0.78929	0.21071	0	0
b5	0.3	76			35	0									2	6			-19248.2		5036.37		0		0		0.79261	0.20739	0	0
b5	0.3	76			20	1	0.89947	0.269	0.657		-56.2		163.8		2	100			-8274.93		10764.3		0		0		0.434626	0.565374	0	0
b5	0.3	76			23	1	0.90884	0.172	0.526		-70.2		170.3		2	16.1			-5232.95		6126.89		0		0		0.460653	0.539347	0	0
b5	0.3	76			24	1	0.89431	0.202	0.589		-60.8		173.2		2	9.9			-5784.69		6806.22		0		0		0.459434	0.540566	0	0
b5	0.3	76			37	2	0.93941	0.615	1.328		-72.2		302.4		2	1.2			-12982		6277.05		0		0		0.674072	0.325928	0	0
b5	0.3	76			48	0									2	0.6			-13767.9		8092.54		0		0		0.62981	0.37019	0	0
b5	0.3	76			46	1	0.95144	0.622	1.278		-52.3		307.1		2	0			-14318.6		7880.42		0		0		0.645011	0.354989	0	0
b5	0.3	76			67	1	0.89696	0.483	1.075		-84.2		89.8		2	4.7			-16075.8		9204.96		0		0		0.635891	0.364109	0	0
b5	0.3	76			74	1	0.89108	0.583	1.327		-95.1		58.2		0	2.3			-17289.4		4293.78		0		0		0.801059	0.198941	0	0
b5	0.3	76			131	2	0.89503	0.387	0.942		-89.5		62.5		1	21.7			-5936.3		5154.52		0		0		0.535244	0.464756	0	0
b5	0.3	76			132	0									1	23.2			-6024.38		4481.45		0		0		0.573432	0.426568	0	0
b5	0.3	76			136	1	0.89233	0.275	0.711		-61.2		139.7		0	13.8			-7936.99		6975.27		0		0		0.532246	0.467754	0	0
b5	0.3	76			137	1	0.89476	0.154	0.495		-72.9		167.9		-1	0			-3966.18		5263.37		0		0		0.429726	0.570274	0	0
b5	0.3	76			163	1	0.91553	0.6	1.261		-71.1		304.1		0	8.3			-11678.1		5064.8		0		0		0.697497	0.302503	0	0
b5	0.3	76			173	1	0.92677	0.325	0.663		-56.1		172.2		1	30.3			-7877.34		4695.31		0		0		0.626546	0.373454	0	0
b5	0.3	76			179	1	0.91382	0.203	0.568		-66.7		177.5		1	5.2			-9910.03		7313.41		0		0		0.57538	0.42462	0	0
b5	0.3	85	11	15			0.9517	0.425	0.866	0.431	-76.9	19	162	81.2		32.31	18.64	0.4333	-9028.85	3366.21	3084.14	1126.48	0	0	0	0	0.745386	0.254614	0	0
b5	0.3	85			85	1	0.98036	0.521	1.136		-45.8		162.8		0	12.3			-9002.49		2350.19		0		0		0.792984	0.207016	0	0
b5	0.3	85			25	1	0.83857	0.432	1.011		-77.1		171.5		2	70.9			-4356.1		1979.68		0		0		0.68754	0.31246	0	0
b5	0.3	85			38	1	0.85246	0.639	1.177		-113.9		169.1		0	17.8			-9915.02		3538.15		0		0		0.737003	0.262997	0	0
b5	0.3	85			81	2	0.83206	0.51	0.968		-96.7		304.4		0	11.2			-12604.2		4362.61		0		0		0.742875	0.257125	0	0
b5	0.3	85			82	0									0	13.7			-13605.3		4662.43		0		0		0.744773	0.255227	0	0
b5	0.3	85			84	1	0.91657	0.521	1.226		-53.3		171.9		1	26.5			-12753.1		2545.81		0		0		0.833596	0.166404	0	0
b5	0.3	85			92	1	0.86131	0.535	1.168		-51.2		177.1		1	27.7			-5135.33		4869.45		0		0		0.513288	0.486712	0	0
b5	0.3	85			117	1	0.85446	0.519	1.18		-62.2		173.8		2	52.6			-4727.95		3388.92		0		0		0.582484	0.417516	0	0
b5	0.3	85			119	1	0.91728	0.371	0.673		-102.4		72.7		2	8.7			-7511.67		2492.46		0		0		0.750857	0.249143	0	0
b5	0.3	85			121	1	0.83747	0.51	0.762		-81.8		96.2		0	17			-2759.34		5259.43		0		0		0.34411	0.65589	0	0
b5	0.3	85			154	1	0.83347	0.582	1.029		-57.4		301.6		1	31.8			-7996.72		1974.53		0		0		0.801978	0.198022	0	0
b5	0.3	85			172	4	0.89577	0.19	0.427		-83		82.1		1	48.9			-10365.1		2233.3		0		0		0.822732	0.177268	0	0
b5	0.3	85			174	0									1	47.8			-12804.5		2227.9		0		0		0.851793	0.148207	0	0
b5	0.3	85			175	0									1	48.3			-10863.2		2194.44		0		0		0.831943	0.168057	0	0
b5	0.3	85			176	0									1	49.4			-11032.6		2182.74		0		0		0.834833	0.165167	0	0
b5	0.3	86	20	31			0.95681	0.313	0.711	0.355	-68.8	17.7	181	55.2		7.47	10.06	0.4333	-8577.51	2201.91	7345.14	1772.16	0	0	0	0	0.538699	0.461301	0	0
b5	0.3	86			86	1	0.97526	0.37	0.708		-77.5		131.9		0	1.2			-7494.12		9566.35		0		0		0.439268	0.560732	0	0
b5	0.3	86			1	1	0.93372	0.168	0.623		-59		171.3		0	0			-5984.12		11632.5		0		0		0.339685	0.660315	0	0
b5	0.3	86			5	1	0.9144	0.31	0.894		-108.1		160.1		0	11.6			-3784.79		7149.54		0		0		0.346138	0.653862	0	0
b5	0.3	86			15	1	0.94062	0.688	1.308		-69.1		306.4		-1	0			-4114.99		7500.17		0		0		0.354278	0.645722	0	0
b5	0.3	86			17	2	0.94725	0.699	1.444		-108.1		64.4		1	2			-7276.34		11310		0		0		0.391488	0.608512	0	0
b5	0.3	86			45	0									2	3.6			-8810.88		6907.28		0		0		0.560554	0.439446	0	0
b5	0.3	86			39	2	0.92716	0.764	1.433		-116.1		63		0	0			-10691.6		8852.55		0		0		0.54705	0.45295	0	0
b5	0.3	86			47	0									2	0			-10482.1		7703.4		0		0		0.5764	0.4236	0	0
b5	0.3	86			44	3	0.95556	0.13	0.494		-62		171.1		2	0			-8751.32		8307.82		0		0		0.512999	0.487001	0	0
b5	0.3	86			52	0									2	0			-10312.8		8344.7		0		0		0.552742	0.447258	0	0
b5	0.3	86			53	0									2	0			-10032.1		8522.22		0		0		0.540689	0.459311	0	0
b5	0.3	86			49	5	0.94201	0.202	0.534		-66.7		170.9		2	0.3			-10485.2		6400.72		0		0		0.620944	0.379056	0	0
b5	0.3	86			50	0									2	0.7			-10626.5		6506.03		0		0		0.620253	0.379747	0	0
b5	0.3	86			51	0									2	0.4			-11400.7		6309.15		0		0		0.643749	0.356251	0	0
b5	0.3	86			124	0									1	2.3			-11386.9		6574.12		0		0		0.633979	0.366021	0	0
b5	0.3	86			126	0									1	1.7			-11002.8		6650.13		0		0		0.623284	0.376716	0	0
b5	0.3	86			69	1	0.93342	0.194	0.547		-59.2		176.7		0	14			-7690		5318.83		0		0		0.591137	0.408863	0	0
b5	0.3	86			70	2	0.93971	0.22	0.584		-48.2		176		0	0			-7774.78		8051.53		0		0		0.491257	0.508743	0	0
b5	0.3	86			71	0									0	0			-7637.85		7537.87		0		0		0.503294	0.496706	0	0
b5	0.3	86			75	1	0.90194	0.277	0.547		-68.3		178.2		1	38.8			-4499.17		7907.28		0		0		0.362648	0.637352	0	0
b5	0.3	86			77	1	0.94724	0.219	0.45		-68.1		179.3		0	10.6			-10888		11170		0		0		0.493608	0.506392	0	0
b5	0.3	86			80	1	0.91337	0.207	0.65		-56		145.7		1	20.7			-7559.96		4965.76		0		0		0.603555	0.396445	0	0
b5	0.3	86			83	1	0.91597	0.197	0.461		-65.3		176		0	4.1			-12157.9		5924.94		0		0		0.672345	0.327655	0	0
b5	0.3	86			89	1	0.94457	0.2	0.473		-71.7		177		0	9.9			-10743.6		6591.84		0		0		0.619748	0.380252	0	0
b5	0.3	86			115	1	0.94536	0.302	0.585		-61.1		176.7		2	18			-6663.36		6118.53		0		0		0.521313	0.478687	0	0
b5	0.3	86			130	1	0.95022	0.249	0.559		-71.4		178.7		1	4			-7514.64		5371.6		0		0		0.583152	0.416848	0	0
b5	0.3	86			134	1	0.95698	0.588	1.209		-57.7		307.8		0	0.8			-9419.65		7725.02		0		0		0.549421	0.450579	0	0
b5	0.3	86			167	2	0.93166	0.335	0.615		-62.4		179.1		1	27			-7215.45		4522.05		0		0		0.614735	0.385265	0	0
b5	0.3	86			169	0									1	27.4			-6510.02		4832.98		0		0		0.573924	0.426076	0	0
b5	0.3	86			170	2	0.91141	0.622	1.232		-56.5		301.1		0	13.3			-8019.55		6439.82		0		0		0.554627	0.445373	0	0
b5	0.3	86			171	0									0	11.8			-8971.37		6984.4		0		0		0.562265	0.437735	0	0
b5	0.3	101	14	26			0.94692	0.34	0.719	0.157	-59.8	4.3	201.8	57.2		20.33	18.78	0.6875	-6163.73	1699.06	4767.27	1453.01	0	0	0	0	0.563876	0.436124	0	0
b5	0.3	101			101	1	0.96942	0.313	0.618		-58.7		172.2		2	37.9			-6425.8		3950.56		0		0		0.619273	0.380727	0	0
b5	0.3	101			28	1	0.93958	0.373	0.728		-66.4		176.1		2	33.4			-4545.15		5606.16		0		0		0.44774	0.55226	0	0
b5	0.3	101			41	3	0.88303	0.3	0.639		-58.5		170.9		2	30.9			-4683.04		3434.12		0		0		0.576931	0.423069	0	0
b5	0.3	101			42	0									2	26.7			-4905.34		4036.06		0		0		0.54861	0.45139	0	0
b5	0.3	101			43	0									2	30.2			-4412		3653.04		0		0		0.547052	0.452948	0	0
b5	0.3	101			59	8	0.90975	0.26	0.615		-56.7		179.9		1	2.6			-7110.04		5643.16		0		0		0.55751	0.44249	0	0
b5	0.3	101			60	0									1	2			-7351.39		5885.6		0		0		0.555367	0.444633	0	0
b5	0.3	101			61	0									1	1.6			-7472.28		6428.5		0		0		0.537544	0.462456	0	0
b5	0.3	101			62	0									1	1.2			-7954.75		6845.76		0		0		0.537465	0.462535	0	0
b5	0.3	101			63	0									2	1.8			-7695.48		6279.79		0		0		0.55065	0.44935	0	0
b5	0.3	101			64	0									2	1.6			-7031.51		5684.75		0		0		0.552954	0.447046	0	0
b5	0.3	101			65	0									2	2			-7445.23		5965.03		0		0		0.555189	0.444811	0	0
b5	0.3	101			66	0									2	2.2			-8076.61		5701.86		0		0		0.586176	0.413824	0	0
b5	0.3	101			78	1	0.89499	0.372	0.686		-56.6		148.7		1	21			-3910.72		4992.79		0		0		0.439234	0.560766	0	0
b5	0.3	101			87	1	0.92986	0.314	0.683		-55.1		172.1		1	45.7			-6690.76		4924.45		0		0		0.576034	0.423966	0	0
b5	0.3	101			90	1	0.91944	0.313	0.802		-58.3		160.4		0	1.7			-8872.2		4437.94		0		0		0.666575	0.333425	0	0
b5	0.3	101			118	1	0.95099	0.422	0.899		-61.5		302.1		2	13.9			-6080.89		4491.96		0		0		0.575142	0.424858	0	0
b5	0.3	101			122	2	0.88865	0.347	0.672		-58.1		170.9		1	28.1			-3855.49		3447.58		0		0		0.527927	0.472073	0	0
b5	0.3	101			123	0									1	25.9			-5614.62		3825.01		0		0		0.594792	0.405208	0	0
b5	0.3	101			135	1	0.90774	0.368	0.67		-61.6		176.6		1	49.8			-5743.48		2668.34		0		0		0.682787	0.317213	0	0
b5	0.3	101			138	2	0.94682	0.328	0.627		-66.1		171.8		-1	0			-5572.49		3440.97		0		0		0.618241	0.381759	0	0
b5	0.3	101			141	0									-1	0			-4865.76		3422.57		0		0		0.587062	0.412938	0	0
b5	0.3	101			145	1	0.94741	0.304	0.642		-71.9		173.2		1	28.7			-10505.9		4445.49		0		0		0.702671	0.297329	0	0
b5	0.3	101			164	2	0.92171	0.329	0.632		-60.8		173.3		1	49.1			-3830.02		2743.81		0		0		0.582616	0.417384	0	0
b5	0.3	101			166	0									1	50			-3979.46		3051.64		0		0		0.56598	0.43402	0	0
b5	0.3	101			181	1	0.90459	0.404	0.729		-51.2		163.8		1	0			-5626.63		8942.08		0		0		0.386213	0.613787	0	0
b5	0.3	105	18	25			0.96958	0.276	0.549	0.234	-60.1	8.7	187.6	43.8		4.81	8.47	0.3913	-7733.7	3151.86	9938.41	2104.22	0	0	0	0	0.437622	0.562378	0	0
b5	0.3	105			105	4	0.99104	0.201	0.34		-54.7		175.8		2	1.7			-5453.43		10941.5		0		0		0.33263	0.66737	0	0
b5	0.3	105			107	0									2	2.1			-5299.91		9606.98		0		0		0.355534	0.644466	0	0
b5	0.3	105			110	0									1	1.4			-5341.8		9997.2		0		0		0.34825	0.65175	0	0
b5	0.3	105			111	0									1	1.5			-5202.34		10712.9		0		0		0.326879	0.673121	0	0
b5	0.3	105			2	3	0.92533	0.556	1.141		-57.8		302.5		0	0.1			-6826.1		9396.07		0		0		0.420788	0.579212	0	0
b5	0.3	105			13	0									1	0			-5882.83		12669.4		0		0		0.317096	0.682904	0	0
b5	0.3	105			16	0									1	0			-6084.91		11525.9		0		0		0.345521	0.654479	0	0
b5	0.3	105			6	1	0.92429	0.255	0.66		-41		170.6		0	15.8			-7318.08		12028.7		0		0		0.378259	0.621741	0	0
b5	0.3	105			14	1	0.91404	0.248	0.51		-65.9		177.9		2	22.8			-9032.13		6814.21		0		0		0.569982	0.430018	0	0
b5	0.3	105			73	1	0.91031	0.366	0.717		-52.3		176.7		0	0.3			-6236.2		11990.6		0		0		0.342145	0.657855	0	0
b5	0.3	105			79	1	0.94676	0.186	0.576		-58.8		173.9		1	0			-9607.31		9525.3		0		0		0.502143	0.497857	0	0
b5	0.3	105			94	1	0.91642	0.34	0.92		-93.3		177.9		1	29.8			-14720.9		9829.28		0		0		0.599625	0.400375	0	0
b5	0.3	105			96	1	0.92908	0.286	0.795		-47.6		130.4		0	0.7			-10513.5		8879.33		0		0		0.542133	0.457867	0	0
b5	0.3	105			97	1	0.90738	0.312	0.635		-52.9		173.7		1	20			-5464.87		7059.19		0		0		0.43635	0.56365	0	0
b5	0.3	105			116	1	0.92642	0.212	0.492		-62.5		178.4		2	7			-6022.96		8027.79		0		0		0.428658	0.571342	0	0
b5	0.3	105			140	2	0.93757	0.159	0.319		-63.2		168.6		-1	0			-5912.96		12476.5		0		0		0.321542	0.678458	0	0
b5	0.3	105			143	0									-1	0			-5151.4		12263.9		0		0		0.295798	0.704202	0	0
b5	0.3	105			151	1	0.95726	0.592	1.172		-56.2		305.9		0	0			-7535.39		11892.5		0		0		0.387865	0.612135	0	0
b5	0.3	105			152	1	0.93978	0.164	0.289		-62.5		178.9		0	0			-7763.2		7212.31		0		0		0.518393	0.481607	0	0
b5	0.3	105			153	1	0.93388	0.14	0.261		-64.3		172.9		0	1.8			-9768.18		7862.14		0		0		0.554056	0.445944	0	0
b5	0.3	105			158	1	0.92353	0.192	0.315		-60.2		169.9		0	0.1			-5928.33		5973.44		0		0		0.498105	0.501895	0	0
b5	0.3	105			159	2	0.92683	0.265	0.393		-61.4		179.5		0	2.9			-5947.67		12970.9		0		0		0.314382	0.685618	0	0
b5	0.3	105			161	0									1	2.5			-6414.23		12479.5		0		0		0.339489	0.660511	0	0
b5	0.3	105			178	1	0.95409	0.168	0.309		-58.9		167.1		1	0.1			-11858.6		7156.54		0		0		0.62364	0.37636	0	0
b5	0.3	105			180	1	0.92138	0.16	0.296		-61.6		175.3		1	0			-18055.2		9168.55		0		0		0.663216	0.336784	0	0
b5	0.3	109	9	10			0.93511	0.43	0.803	0.543	-57.1	18	162.4	60.5		52.99	18.09	0.9	-6831.76	2715.49	2187.83	820.07	0	0	0	0	0.757436	0.242564	0	0
b5	0.3	109			109	1	0.97444	0.373	0.582		-33.6		158.2		2	25.6			-14096.1		3273.79		0		0		0.811525	0.188475	0	0
b5	0.3	109			11	1	0.88693	0.249	0.546		-54.5		179.3		2	65.3			-5732.42		1336.87		0		0		0.81089	0.18911	0	0
b5	0.3	109			32	1	0.90543	0.25	0.538		-60.7		175.3		2	43.8			-7113.98		2714.15		0		0		0.723839	0.276161	0	0
b5	0.3	109			34	1	0.93272	0.354	0.763		-26.3		163.9		2	43.3			-6824.27		2929.37		0		0		0.699664	0.300336	0	0
b5	0.3	109			36	1	0.86666	0.795	1.495		-77.9		311		2	61.1			-5954.72		1162.49		0		0		0.836665	0.163335	0	0
b5	0.3	109			104	2	0.85349	0.348	0.585		-60.9		170.9		2	60.5			-7264.53		1502.22		0		0		0.828646	0.171354	0	0
b5	0.3	109			106	0									2	63.5			-5640.19		1455.07		0		0		0.794924	0.205076	0	0
b5	0.3	109			129	1	0.84982	0.594	1.096		-79.3		91		1	48.1			-6590.98		1610.45		0		0		0.803638	0.196362	0	0
b5	0.3	109			156	1	0.8917	0.582	1.177		-78.3		74.6		1	28.9			-6398.88		2472.31		0		0		0.72131	0.27869	0	0
b5	0.3	109			165	1	0.8549	0.287	0.559		-39.2		128.6		2	89.8			-2701.51		3421.57		0		0		0.441201	0.558799	0	0
b5	0.3	157	13	13			0.94848	0.477	0.945	0.446	-63	15.1	194.8	93.8		17.43	15.78	0.3077	-9060.83	4360.69	5761.05	2466.64	0	0	0	0	0.611314	0.388686	0	0
b5	0.3	157			157	1	0.95965	0.399	0.785		-56.3		175.2		0	11.5			-10027.3		4045.18		0		0		0.712547	0.287453	0	0
b5	0.3	157			27	1	0.91836	0.538	1.033		-46.5		307.4		2	20.6			-10518.8		5454.75		0		0		0.658513	0.341487	0	0
b5	0.3	157			54	1	0.94413	0.396	0.921		-86.2		60.6		2	2.8			-5055.74		11355.7		0		0		0.308062	0.691938	0	0
b5	0.3	157			72	1	0.9124	0.558	1.082		-54.5		177.5		0	17.9			-11923.6		5697.61		0		0		0.676663	0.323337	0	0
b5	0.3	157			88	1	0.8922	0.532	1.085		-68.9		302.9		1	27.3			-4433.07		5255.38		0		0		0.457562	0.542438	0	0
b5	0.3	157			91	1	0.88697	0.52	0.986		-96.9		83.4		0	19.8			-5381.04		7965.55		0		0		0.403177	0.596823	0	0
b5	0.3	157			93	1	0.91294	0.448	0.769		-55		101.6		0	1			-7602.61		6954.47		0		0		0.522262	0.477738	0	0
b5	0.3	157			95	1	0.90809	0.387	0.85		-71.3		171		0	19.9			-5451.63		3876.52		0		0		0.584428	0.415572	0	0
b5	0.3	157			98	1	0.96718	0.335	0.725		-63.6		77.7		0	8.3			-10046.3		9267.49		0		0		0.520161	0.479839	0	0
b5	0.3	157			133	1	0.90908	0.41	0.774		-46.4		166		0	6.6			-9465.45		3025.93		0		0		0.757759	0.242241	0	0
b5	0.3	157			146	1	0.92005	0.444	1.004		-63		306.8		0	5.2			-18745.4		3058.48		0		0		0.859728	0.140272	0	0
b5	0.3	157			177	1	0.88182	0.519	1.074		-67.1		300.9		1	21			-15667.1		3012.25		0		0		0.838739	0.161261	0	0
b5	0.3	157			182	1	0.87745	0.709	1.194		-42.7		301.5		2	64.7			-3472.63		5924.32		0		0		0.369549	0.630451	0	0
b6	0.6	4	3	3			0.99136	0.136	0.304	0.18	46.5	2.8	163.4	5.5		19.1	18.93	0.6667	-9222.04	1778.74	4994.36	1799.39	0	0	0	0	0.64869	0.35131	0	0
b6	0.6	4			4	1	0.99949	0.022	0.057		43.6		158.5		0	12.4			-10482.4		5235.4		0		0		0.666912	0.333088	0	0
b6	0.6	4			3	1	0.87383	0.145	0.246		45.6		171.1		2	44.9			-10477.2		2679.96		0		0		0.796312	0.203688	0	0
b6	0.6	4			9	1	0.90368	0.241	0.61		50.3		160.5		2	0			-6706.53		7067.73		0		0		0.486889	0.513111	0	0
b6	0.6	5	2	2			0.93671	0.399	0.828	0.405	46.6	19.2	116.5	47.2		57.1	10	0.75	-8015.31	2670.1	1854.52	650.67	0	0	0	0	0.812102	0.187898	0	0
b6	0.6	5			5	1	0.9637	0.399	0.828		27.4		69.2		1	47.1			-10685.4		2505.2		0		0		0.810077	0.189923	0	0
b6	0.6	5			7	1	0.90971	0.399	0.828		65.8		163.7		2	67.1			-5345.21		1203.85		0		0		0.81618	0.18382	0	0
b6	0.6	10	5	5			0.96675	0.227	0.478	0.253	56.8	9.4	85.2	54.2		5.68	6.06	0.375	-6435.77	2548.77	8045.46	1088.64	0	0	0	0	0.444422	0.555578	0	0
b6	0.6	10			10	1	0.97879	0.049	0.126		47.9		86.5		2	9.3			-5295.23		6472		0		0		0.449998	0.550002	0	0
b6	0.6	10			6	1	0.93733	0.244	0.64		69.9		-7.1		1	0.8			-5557.68		8824.71		0		0		0.386423	0.613577	0	0
b6	0.6	10			8	1	0.9693	0.076	0.151		46.9		82.7		-1	0			-10362.7		7259.69		0		0		0.588042	0.411958	0	0
b6	0.6	10			11	1	0.95381	0.152	0.295		53.5		101.8		0	12.5			-8047.5		8136.51		0		0		0.49725	0.50275	0	0
b6	0.6	10			13	1	0.88748	0.615	1.177		65.8		162.1		0	0.1			-2915.74		9534.41		0		0		0.234193	0.765807	0	0
b6	0.6	12	4	4			0.95395	0.15	0.299	0.189	51	0.9	79.4	4.8		3.65	2.94	0.5	-8375.98	2789.04	7120.95	2159.42	0	0	0	0	0.540493	0.459507	0	0
b6	0.6	12			12	1	0.95915	0.138	0.236		49.6		73.5		0	2.1			-5101.06		6254.11		0		0		0.449228	0.550772	0	0
b6	0.6	12			1	1	0.91478	0.16	0.297		51.2		76		2	4.4			-11049.2		9780.82		0		0		0.530445	0.469555	0	0
b6	0.6	12			2	1	0.94843	0.095	0.331		52.2		85		2	8			-11232.5		4077.51		0		0		0.733671	0.266329	0	0
b6	0.6	12			14	1	0.95857	0.206	0.334		51.1		83		0	0.1			-6121.17		8371.36		0		0		0.422367	0.577633	0	0
b6	0.18	2	2	2			0.87218	0.162	0.398	0.123	-166.8	10	61.7	1.6		89.8	1.5	1	-3103.39	1581.64	1779.54	562.38	0	0	0	0	0.635559	0.364441	0	0
b6	0.18	2			2	1	0.87927	0.162	0.398		-176.8		60.1		2	91.3			-1521.75		1217.16		0		0		0.555604	0.444396	0	0
b6	0.18	2			11	1	0.86509	0.162	0.398		-156.8		63.3		2	88.3			-4685.02		2341.93		0		0		0.666722	0.333278	0	0
b6	0.18	3	1	1			1	0	0	0	-146.8	0	172.6	0		69	0	1	-5309.41	0	3482.27	0	0	0	0	0	0.603913	0.396087	0	0
b6	0.18	3			3	1	1	0	0		-146.8		172.6		2	69			-5309.41		3482.27		0		0		0.603913	0.396087	0	0
b6	0.18	7	3	8			0.9975	0.112	0.384	0.166	-146.7	7.9	68	4.1		6.21	7.1	0.3125	-9282.25	1233.88	7004.28	1079.22	0	0	0	0	0.569934	0.430066	0	0
b6	0.18	7			7	4	0.9989	0.083	0.311		-142.3		68.1		0	0			-9221.81		7862.17		0		0		0.539793	0.460207	0	0
b6	0.18	7			8	0									0	0			-9406.98		7569.24		0		0		0.554127	0.445873	0	0
b6	0.18	7			9	0									0	0			-9155.13		7557.26		0		0		0.547805	0.452195	0	0
b6	0.18	7			10	0									0	0			-9419.55		7743.27		0		0		0.548835	0.451165	0	0
b6	0.18	7			4	3	0.90759	0.144	0.465		-157.9		67.2		2	9			-8270.16		6995.71		0		0		0.541742	0.458258	0	0
b6	0.18	7			5	0									2	9.6			-8161.02		6946.44		0		0		0.540198	0.459802	0	0
b6	0.18	7			6	0									0	10.3			-8346.4		7076.52		0		0		0.541169	0.458831	0	0
b6	0.18	7			13	1	0.85888	0.126	0.566		-140.3		75.6		1	20.8			-12276.9		4283.61		0		0		0.741336	0.258664	0	0
b6	0.18	14	4	4			0.9998	0.521	1.053	0.438	-148.2	19.7	90.9	96.4		11.7	16.11	0.5	-10918.1	5747.75	6224.59	1931.9	0	0	0	0	0.636896	0.363104	0	0
b6	0.18	14			14	1	1	0.001	0.002		-164.8		69.3		1	0.2			-14710.7		7544.66		0		0		0.660996	0.339004	0	0
b6	0.18	14			1	1	0.87883	0.858	1.706		-138.2		174		1	39.1			-4008.46		5100.89		0		0		0.440038	0.559962	0	0
b6	0.18	14			12	1	0.89581	0.447	1.044		-120.8		-58		2	0			-6768.67		8566.12		0		0		0.441393	0.558607	0	0
b6	0.18	14			15	1	0.88999	0.778	1.462		-169		178.3		0	7.5			-18184.6		3686.69		0		0		0.831437	0.168563	0	0
b6	0.3	11	15	19			0.9607	0.315	0.719	0.224	-66.3	11.5	194.6	62.7		4.82	10.67	0.4211	-9303.12	3477.07	8101.97	2145.26	0	0	0	0	0.534506	0.465494	0	0
b6	0.3	11			11	2	0.96611	0.129	0.463		-68.1		179.1		0	9.4			-5201.24		8702.41		0		0		0.374092	0.625908	0	0
b6	0.3	11			12	0									0	10.6			-4637.62		9333.47		0		0		0.331944	0.668056	0	0
b6	0.3	11			4	4	0.97066	0.122	0.358		-62.7		174.8		0	0.2			-8653.51		7013.3		0		0		0.552347	0.447653	0	0
b6	0.3	11			9	0									2	1.7			-9961.74		10134.2		0		0		0.495708	0.504292	0	0
b6	0.3	11			10	0									2	0.4			-10013.6		9109.31		0		0		0.523644	0.476356	0	0
b6	0.3	11			32	0									2	0			-11732.9		9352.55		0		0		0.556446	0.443554	0	0
b6	0.3	11			5	1	0.93642	0.606	1.249		-54.6		305.7		0	0.1			-8107.13		8984.97		0		0		0.47432	0.52568	0	0
b6	0.3	11			26	1	0.94583	0.316	0.791		-104		159.7		2	0			-12132.3		8758.44		0		0		0.58075	0.41925	0	0
b6	0.3	11			36	1	0.90087	0.194	0.601		-62.2		157.4		0	0.1			-9247.21		5466.97		0		0		0.628456	0.371544	0	0
b6	0.3	11			41	1	0.94856	0.596	1.241		-71.2		309.7		0	2.6			-9114.94		7071.45		0		0		0.563124	0.436876	0	0
b6	0.3	11			59	1	0.93362	0.2	0.576		-80.5		174.2		0	16.1			-9335.27		5289.11		0		0		0.638336	0.361664	0	0
b6	0.3	11			61	1	0.93252	0.655	1.257		-59.3		303.8		0	0.2			-11763.7		6433.22		0		0		0.646466	0.353534	0	0
b6	0.3	11			64	1	0.93769	0.297	0.568		-61		177.4		2	46.1			-18949.3		11662.4		0		0		0.619022	0.380978	0	0
b6	0.3	11			67	1	0.91757	0.181	0.518		-57.9		173.6		1	0.9			-11245.7		6740.15		0		0		0.625252	0.374748	0	0
b6	0.3	11			74	1	0.91154	0.252	0.582		-51		176.2		1	0			-4342.74		13188.6		0		0		0.247713	0.752287	0	0
b6	0.3	11			76	1	0.93065	0.288	0.587		-65.2		172.5		1	0			-10416		5266.69		0		0		0.664173	0.335827	0	0
b6	0.3	11			78	1	0.90639	0.65	1.245		-78.2		67.5		1	0.6			-11736		6550.34		0		0		0.64179	0.35821	0	0
b6	0.3	11			79	1	0.93095	0.64	1.267		-60.5		308		1	2.4			-6523.24		5703.71		0		0		0.533513	0.466487	0	0
b6	0.3	11			80	1	0.9413	0.242	0.59		-69.7		159.2		1	0.1			-3645.18		9176.18		0		0		0.284305	0.715695	0	0
b6	0.3	25	3	3			0.99277	0.324	0.76	0.345	-89.8	19	-17.2	53		60.17	42.4	0.8333	-6909.48	2645.18	6843.22	3326.94	0	0	0	0	0.502409	0.497591	0	0
b6	0.3	25			25	1	0.99981	0.038	0.084		-75.7		-51.6		2	94.2			-10449.9		7697.56		0		0		0.575833	0.424167	0	0
b6	0.3	25			63	1	0.85039	0.321	0.847		-77		-57.7		2	85.9			-4093.12		2409.14		0		0		0.629492	0.370508	0	0
b6	0.3	25			71	1	0.89425	0.614	1.348		-116.7		57.7		1	0.4			-6185.39		10423		0		0		0.372426	0.627574	0	0
b6	0.3	33	10	14			0.9588	0.4	0.854	0.386	-60	15.8	172.1	64.4		21.38	26.2	0.5	-7799.38	4602.2	8501.38	2414.05	0	0	0	0	0.478467	0.521533	0	0
b6	0.3	33			33	2	0.95737	0.361	0.705		-68.3		172		1	30.3			-6564.78		5077.46		0		0		0.563876	0.436124	0	0
b6	0.3	33			34	0									1	22.5			-5827.56		7647.07		0		0		0.432484	0.567516	0	0
b6	0.3	33			1	3	0.97737	0.254	0.622		-54.7		178.1		0	15.7			-8923.89		6740.79		0		0		0.569682	0.430318	0	0
b6	0.3	33			2	0									0	15.3			-9318.94		7263.07		0		0		0.561991	0.438009	0	0
b6	0.3	33			3	0									0	15.2			-10294.5		8392.39		0		0		0.550894	0.449106	0	0
b6	0.3	33			40	1	0.8593	0.58	1.161		-74.2		78.4		0	0.4			-11244.7		6213.47		0		0		0.644093	0.355907	0	0
b6	0.3	33			42	1	0.95805	0.233	0.626		-58		176.2		0	7.7			-6643.47		5853.91		0		0		0.531589	0.468411	0	0
b6	0.3	33			44	1	0.87889	0.405	0.833		-87.2		161.1		2	91.4			-21667.6		12398		0		0		0.636054	0.363946	0	0
b6	0.3	33			52	1	0.89651	0.372	0.745		-76.2		175.4		2	10.8			-4584.26		7001.57		0		0		0.395678	0.604322	0	0
b6	0.3	33			53	1	0.86391	0.7	1.24		-16.1		163.8		2	60.7			-1539.3		10002		0		0		0.133374	0.866626	0	0
b6	0.3	33			57	2	0.89466	0.391	0.961		-65.6		91.3		2	0			-6649.6		12658.5		0		0		0.344395	0.655605	0	0
b6	0.3	33			58	0									2	0			-7346.91		12398.8		0		0		0.372076	0.627924	0	0
b6	0.3	33			69	1	0.92671	0.629	1.216		-50		307.7		-1	0			-4553.23		8585.19		0		0		0.346558	0.653442	0	0
b6	0.3	33			75	1	0.912	0.337	0.717		-56.8		168.5		1	8			-4032.63		8787.04		0		0		0.314566	0.685434	0	0
b6	0.3	46	16	27			0.97377	0.2	0.552	0.203	-64.9	11.3	-171	52.9		7.41	13.6	0.7407	-8599.73	1846.99	9124.46	1989.9	0	0	0	0	0.485197	0.514803	0	0
b6	0.3	46			46	1	0.96277	0.664	1.381		-70		-57.8		2	0			-10113.9		9824.12		0		0		0.507267	0.492733	0	0
b6	0.3	46			6	10	0.99296	0.082	0.34		-60.6		-181.5		0	0.2			-8293.4		9407.29		0		0		0.468535	0.531465	0	0
b6	0.3	46			7	0									0	0.7			-8392.14		9883.52		0		0		0.459198	0.540802	0	0
b6	0.3	46			13	0									0	0.4			-7663.37		9731.05		0		0		0.440565	0.559435	0	0
b6	0.3	46			14	0									0	0.4			-7735.04		10993.5		0		0		0.413008	0.586992	0	0
b6	0.3	46			18	0									2	0.4			-8093.22		8953.94		0		0		0.474755	0.525245	0	0
b6	0.3	46			20	0									2	0.3			-7860.99		9269.54		0		0		0.458888	0.541112	0	0
b6	0.3	46			21	0									2	0.3			-8486.92		9757.91		0		0		0.465168	0.534832	0	0
b6	0.3	46			22	0									2	0.3			-8371.08		9691.12		0		0		0.463458	0.536542	0	0
b6	0.3	46			23	0									2	0.4			-8541.57		9607.25		0		0		0.470641	0.529359	0	0
b6	0.3	46			24	0									2	0.3			-8035.4		10237.9		0		0		0.439736	0.560264	0	0
b6	0.3	46			17	1	0.93826	0.192	0.459		-67.4		-187.2		2	0.2			-10538.2		6396.44		0		0		0.622286	0.377714	0	0
b6	0.3	46			19	1	0.95072	0.206	0.512		-64.5		-186.8		2	0			-8389.25		9072.1		0		0		0.480447	0.519553	0	0
b6	0.3	46			27	1	0.94222	0.159	0.539		-67.9		-186.2		2	0.4			-6616.74		11605.5		0		0		0.363112	0.636888	0	0
b6	0.3	46			29	1	0.9188	0.206	0.599		-56.3		-182.2		2	14.2			-7668.64		4487.31		0		0		0.630855	0.369145	0	0
b6	0.3	46			30	1	0.92157	0.272	0.643		-66.2		-182.8		2	11.8			-6597.73		8614.49		0		0		0.433713	0.566287	0	0
b6	0.3	46			35	1	0.92182	0.205	0.575		-61.4		-193		0	19.9			-13829.5		13272.4		0		0		0.510278	0.489722	0	0
b6	0.3	46			45	1	0.89835	0.164	0.513		-60.1		-181.2		2	55.1			-8642.03		5753.43		0		0		0.60033	0.39967	0	0
b6	0.3	46			47	1	0.91725	0.32	0.719		-54		-191.2		2	25			-4071.56		11767		0		0		0.257067	0.742933	0	0
b6	0.3	46			54	3	0.92654	0.113	0.423		-66.9		-188.5		2	1.5			-9623.84		8195.44		0		0		0.54008	0.45992	0	0
b6	0.3	46			55	0									2	1.6			-10794.7		9215.4		0		0		0.539462	0.460538	0	0
b6	0.3	46			56	0									2	1.5			-9184.46		9613.61		0		0		0.488585	0.511415	0	0
b6	0.3	46			60	1	0.92556	0.794	1.545		-117.4		68.9		1	42			-12548.5		9145.44		0		0		0.578433	0.421567	0	0
b6	0.3	46			66	1	0.93311	0.312	0.655		-68.8		-188.3		1	0.9			-6512.61		9729.41		0		0		0.400973	0.599027	0	0
b6	0.3	46			68	1	0.93216	0.256	0.608		-61.9		-191.4		1	5.8			-8195.26		6788.99		0		0		0.546925	0.453075	0	0
b6	0.3	46			70	1	0.9394	0.114	0.501		-63.2		-186.4		1	0			-8867.22		10639.6		0		0		0.45457	0.54543	0	0
b6	0.3	46			81	1	0.90647	0.176	0.541		-55.5		-183.1		2	16.6			-8525.52		4706.67		0		0		0.644302	0.355698	0	0
b6	0.3	50	4	4			0.99556	0.465	0.939	0.557	-58.7	3.8	204.7	59.3		74.9	18.06	1	-4827.76	2376.64	1034.15	251.02	0	0	0	0	0.823581	0.176419	0	0
b6	0.3	50			50	1	0.99995	0.018	0.035		-61.6		174.2		2	49.5			-7321.51		814.72		0		0		0.899865	0.100135	0	0
b6	0.3	50			15	1	0.84794	0.573	1		-62.5		170		2	100			-2434.91		1223.07		0		0		0.665643	0.334357	0	0
b6	0.3	50			62	1	0.89637	0.79	1.619		-53		307.4		2	71.2			-7084.26		759.8		0		0		0.903137	0.0968631	0	0
b6	0.3	50			82	1	0.86645	0.479	1.103		-57.9		167.3		2	78.9			-2470.36		1339		0		0		0.648497	0.351503	0	0
b6	0.3	51	8	8			0.93098	0.436	0.877	0.423	-67.5	11.4	163	68.4		37.49	10.18	0.875	-9265.01	3114.24	2466.64	918.74	0	0	0	0	0.789745	0.210255	0	0
b6	0.3	51			51	1	0.94934	0.153	0.435		-58.1		149.6		2	37.8			-12837.7		1641.21		0		0		0.886648	0.113352	0	0
b6	0.3	51			8	1	0.93089	0.117	0.498		-66.7		173.2		2	52.6			-4098.32		2253.54		0		0		0.645216	0.354784	0	0
b6	0.3	51			38	1	0.85377	0.752	1.465		-87.8		77.8		1	40			-7593.23		1863.43		0		0		0.802951	0.197049	0	0
b6	0.3	51			39	1	0.83624	0.548	0.93		-52.2		179.1		1	28			-12810		2468.99		0		0		0.838406	0.161594	0	0
b6	0.3	51			48	1	0.84846	0.878	1.515		-66.5		305.8		2	54.2			-7986.48		1595.3		0		0		0.833507	0.166493	0	0
b6	0.3	51			65	1	0.87929	0.411	0.658		-59.3		172.1		2	26.3			-11395.8		3683.28		0		0		0.755735	0.244265	0	0
b6	0.3	51			72	1	0.91796	0.119	0.47		-67		177.7		2	29.4			-11523.6		1976.71		0		0		0.85358	0.14642	0	0
b6	0.3	51			73	1	0.88208	0.51	1.042		-82.6		68.5		2	31.6			-5875.07		4250.62		0		0		0.580214	0.419786	0	0
b6	0.3	77	7	7			0.9555	0.514	1.055	0.504	-68.1	8.9	120.3	80.6		17.23	18.56	0.6429	-8000.15	3785.07	5389.89	1323.38	0	0	0	0	0.59747	0.40253	0	0
b6	0.3	77			77	1	0.98196	0.242	0.472		-74.1		65.1		1	2.1			-9735.86		5408.84		0		0		0.642856	0.357144	0	0
b6	0.3	77			16	1	0.8872	0.53	1.081		-83.6		167.9		2	10.9			-5155.53		6963.18		0		0		0.425419	0.574581	0	0
b6	0.3	77			28	1	0.86033	0.609	1.097		-52.5		172.2		2	8			-14827.9		4064.21		0		0		0.784872	0.215128	0	0
b6	0.3	77			31	1	0.87548	0.467	1.112		-68.5		174.5		2	59.3			-2481.37		4590.28		0		0		0.35089	0.64911	0	0
b6	0.3	77			37	1	0.85735	0.452	1.053		-68.1		178.5		0	0.7			-10708		4262.06		0		0		0.715294	0.284706	0	0
b6	0.3	77			43	1	0.90203	0.679	1.369		-62.9		-55.1		0	20			-6022.86		4681.54		0		0		0.562653	0.437347	0	0
b6	0.3	77			49	1	0.89498	0.618	1.196		-67.3		138.6		2	19.6			-7069.6		7759.11		0		0		0.476751	0.523249	0	0
b7	0.6	1	3	3			0.95271	0.385	0.691	0.467	56.8	6.4	144.9	30.2		39.73	6.11	1	-6001.52	1008.75	4560.78	1372.07	0	0	0	0	0.568202	0.431798	0	0
b7	0.6	1			1	1	0.95889	0.235	0.405		62.7		151.4		2	37.4			-6989.84		3420.76		0		0		0.671416	0.328584	0	0
b7	0.6	1			5	1	0.95036	0.368	0.646		59.7		178.2		2	33.7			-6398.31		6490.62		0		0		0.496419	0.503581	0	0
b7	0.6	1			6	1	0.8493	0.553	1.022		47.9		105		2	48.1			-4616.41		3770.96		0		0		0.5504	0.4496	0	0
b7	0.6	2	3	3			0.98587	0.208	0.533	0.24	53.2	5.9	98.5	14.7		2.13	1.36	0.8333	-5187.66	1326.82	9745.79	2760.43	0	0	0	0	0.347385	0.652615	0	0
b7	0.6	2			2	1	0.98676	0.083	0.307		47.2		116.7		1	4			-6410.33		10045.7		0		0		0.389543	0.610457	0	0
b7	0.6	2			3	1	0.98465	0.117	0.433		51.3		98.2		2	0.8			-5809		12966.7		0		0		0.30939	0.69061	0	0
b7	0.6	2			4	1	0.88677	0.425	0.86		61.2		80.7		2	1.6			-3343.65		6225		0		0		0.349438	0.650562	0	0
b7	0.18	1	15	16			0.95799	0.374	0.759	0.438	-169.2	13.6	118.8	41.1		6.03	6.71	0.4643	-8028.23	2613.19	7929.11	2530.16	0	0	0	0	0.503106	0.496894	0	0
b7	0.18	1			1	1	0.96108	0.25	0.647		-169		63.9		2	23			-5796.63		4753.63		0		0		0.54943	0.45057	0	0
b7	0.18	1			36	1	0.91664	0.48	0.939		-146.7		160.1		0	0			-9505.61		8130.82		0		0		0.538976	0.461024	0	0
b7	0.18	1			87	1	0.9003	0.389	0.718		-163		140.1		0	8.7			-6930.49		6307.7		0		0		0.523522	0.476478	0	0
b7	0.18	1			97	1	0.9142	0.336	0.731		-183.5		120.2		1	2.5			-3924.94		11564.7		0		0		0.253391	0.746609	0	0
b7	0.18	1			107	1	0.91223	0.422	0.801		-144		132.8		1	0.4			-12203.6		3988.48		0		0		0.753677	0.246323	0	0
b7	0.18	1			115	1	0.94806	0.373	0.891		-186.2		149.9		2	1			-6771.69		9859.12		0		0		0.407177	0.592823	0	0
b7	0.18	1			150	1	0.91198	0.455	1.022		-180.8		162.6		0	0			-4849.72		13243.4		0		0		0.268042	0.731958	0	0
b7	0.18	1			154	1	0.87559	0.492	0.977		-153.1		148.8		2	11.4			-6610.98		6978.82		0		0		0.486466	0.513534	0	0
b7	0.18	1			156	1	0.91429	0.46	0.989		-157.2		168.1		2	3.1			-11351.9		7226.89		0		0		0.611014	0.388986	0	0
b7	0.18	1			159	1	0.9759	0.297	0.59		-156.3		43.5		0	12.1			-9489.67		4727.93		0		0		0.667459	0.332541	0	0
b7	0.18	1			165	1	0.89657	0.363	0.673		-177.5		62.8		1	5.2			-6633.21		5356.89		0		0		0.553224	0.446776	0	0
b7	0.18	1			166	1	0.92118	0.306	0.613		-184.5		69.6		1	6.6			-12541		7125.91		0		0		0.63767	0.36233	0	0
b7	0.18	1			170	2	0.90964	0.346	0.631		-170.6		134.8		-1	0			-10494.1		10190.4		0		0		0.507341	0.492659	0	0
b7	0.18	1			172	0									-1	0			-9205.51		9667.34		0		0		0.487765	0.512235	0	0
b7	0.18	1			175	1	0.89152	0.342	0.636		-181.5		141.1		1	0.5			-4996.29		8603.91		0		0		0.367369	0.632631	0	0
b7	0.18	1			182	1	0.94975	0.343	0.667		-176.2		63.3		0	9.9			-7146.23		9139.82		0		0		0.438795	0.561205	0	0
b7	0.18	33	22	32			0.96206	0.365	0.81	0.198	-172	6.6	105.3	51		3.37	6.69	0.3065	-6717.31	1401.25	8643.34	1975.65	0	0	0	0	0.437306	0.562694	0	0
b7	0.18	33			33	1	0.96274	0.271	0.598		-179.9		81		0	0.1			-6155.78		9775.14		0		0		0.386405	0.613595	0	0
b7	0.18	33			2	3	0.9711	0.279	0.699		-178.9		62.2		2	22.2			-6206.6		7432.55		0		0		0.455058	0.544942	0	0
b7	0.18	33			3	0									1	20.6			-6009.9		7350.59		0		0		0.449826	0.550174	0	0
b7	0.18	33			4	0									1	23.2			-5667.72		7167.62		0		0		0.441571	0.558429	0	0
b7	0.18	33			8	2	0.92962	0.31	0.667		-181.2		60.5		1	0			-5565.56		9368.37		0		0		0.372679	0.627321	0	0
b7	0.18	33			13	0									1	0.1			-5439.61		9529.16		0		0		0.363397	0.636603	0	0
b7	0.18	33			22	1	0.93704	0.321	0.649		-164.7		63.8		0	0			-8356.65		6930.35		0		0		0.546651	0.453349	0	0
b7	0.18	33			27	3	0.92382	0.311	0.703		-170.9		62.3		0	2.4			-6664.8		8166.74		0		0		0.449367	0.550633	0	0
b7	0.18	33			28	0									0	1.9			-6681.22		8124.57		0		0		0.451257	0.548743	0	0
b7	0.18	33			29	0									0	2.1			-6737.22		7908.61		0		0		0.460009	0.539991	0	0
b7	0.18	33			50	1	0.96638	0.472	0.98		-169.7		179.2		-1	0			-9345.69		6667.98		0		0		0.583607	0.416393	0	0
b7	0.18	33			55	1	0.94979	0.471	1.026		-177		173.4		0	2.5			-9013.82		8835.73		0		0		0.504989	0.495011	0	0
b7	0.18	33			81	2	0.93945	0.307	0.692		-168.9		62.5		0	0			-7239		12222.3		0		0		0.371969	0.628031	0	0
b7	0.18	33			82	0									0	0			-7589.51		12083.2		0		0		0.385789	0.614211	0	0
b7	0.18	33			84	1	0.93914	0.301	0.749		-174		58.8		0	0			-8742.71		10029.4		0		0		0.465728	0.534272	0	0
b7	0.18	33			90	1	0.89882	0.279	0.632		-169.1		70.6		0	1.5			-6422		8531.96		0		0		0.429451	0.570549	0	0
b7	0.18	33			100	2	0.92064	0.285	0.799		-176.6		117.3		2	0.1			-7613.56		8771.38		0		0		0.464668	0.535332	0	0
b7	0.18	33			102	0									2	0			-7226.99		7560.1		0		0		0.488736	0.511264	0	0
b7	0.18	33			101	1	0.92626	0.288	0.659		-178.9		58.5		2	0			-8193.77		8802.38		0		0		0.482096	0.517904	0	0
b7	0.18	33			106	1	0.94118	0.548	1.012		-161.4		151.3		1	1.2			-5289.01		12768		0		0		0.292906	0.707094	0	0
b7	0.18	33			108	1	0.93302	0.318	0.762		-181.5		56.8		0	12.5			-6761.49		6069.79		0		0		0.526954	0.473046	0	0
b7	0.18	33			110	1	0.96253	0.468	1.036		-167.4		163.5		0	0.5			-5049.17		10432.4		0		0		0.326141	0.673859	0	0
b7	0.18	33			127	1	0.91627	0.337	0.763		-154.9		63.3		0	0.6			-4736.08		12359.6		0		0		0.277034	0.722966	0	0
b7	0.18	33			129	4	0.92299	0.298	0.763		-159.2		70.7		0	0			-4888.72		7501.2		0		0		0.394572	0.605428	0	0
b7	0.18	33			130	0									0	0.3			-6397		9485.6		0		0		0.402768	0.597232	0	0
b7	0.18	33			131	0									0	0.2			-5172.66		8202.19		0		0		0.386745	0.613255	0	0
b7	0.18	33			133	0									0	2.1			-4558.57		6701.63		0		0		0.404839	0.595161	0	0
b7	0.18	33			140	1	0.94136	0.485	0.975		-171.1		170.1		0	0			-8831.97		9724.13		0		0		0.47596	0.52404	0	0
b7	0.18	33			149	1	0.92417	0.433	0.946		-168.7		171.2		2	9.4			-8051.31		5486.82		0		0		0.594714	0.405286	0	0
b7	0.18	33			155	1	0.92311	0.489	1.089		-166.7		176.3		2	0			-8984.65		5528.29		0		0		0.619079	0.380921	0	0
b7	0.18	33			168	1	0.94846	0.294	0.668		-167.9		60.4		1	0.6			-4794.34		11162.4		0		0		0.300458	0.699542	0	0
b7	0.18	33			169	1	0.90492	0.679	1.203		-179.2		170.8		1	0.3			-6566.81		5906.81		0		0		0.526456	0.473544	0	0
b7	0.18	95	13	16			0.94648	0.39	0.814	0.398	-164.1	14.5	92.6	45.4		11.11	16.06	0.4375	-6194.83	1949.28	7592.96	1551.94	0	0	0	0	0.449298	0.550702	0	0
b7	0.18	95			95	1	0.9545	0.295	0.586		-161.7		70.6		1	0			-6943.91		5334.75		0		0		0.565527	0.434473	0	0
b7	0.18	95			18	2	0.92743	0.376	0.788		-153.5		60.1		1	0.5			-7506.42		6646.84		0		0		0.530367	0.469633	0	0
b7	0.18	95			20	0									1	0.4			-7459.37		7171.33		0		0		0.509844	0.490156	0	0
b7	0.18	95			51	1	0.91491	0.32	0.607		-161.6		59.7		0	7.6			-4864.27		8449.55		0		0		0.365355	0.634645	0	0
b7	0.18	95			68	1	0.90172	0.414	0.715		-177.9		55.3		0	13.6			-3516.81		9446.24		0		0		0.271295	0.728705	0	0
b7	0.18	95			103	1	0.92256	0.289	0.801		-171.2		74.9		2	5.2			-3677.06		8027.05		0		0		0.314168	0.685832	0	0
b7	0.18	95			104	1	0.8898	0.346	0.844		-156.6		87.7		2	5.5			-3749.56		7294.03		0		0		0.339524	0.660476	0	0
b7	0.18	95			116	2	0.87855	0.513	0.979		-173.6		170.7		0	8.3			-9637.05		6125.67		0		0		0.611382	0.388618	0	0
b7	0.18	95			117	0									0	3.8			-8577.12		6707.28		0		0		0.561168	0.438832	0	0
b7	0.18	95			121	1	0.90709	0.515	1.126		-123.8		176.8		1	47.7			-5730.98		7557.5		0		0		0.431274	0.568726	0	0
b7	0.18	95			123	1	0.90919	0.29	0.822		-159.3		62.5		2	55.1			-7832.7		7730.07		0		0		0.503297	0.496703	0	0
b7	0.18	95			151	1	0.96223	0.304	0.759		-176.3		71.6		2	1.5			-2994.33		11611.6		0		0		0.205007	0.794993	0	0
b7	0.18	95			153	1	0.91927	0.342	0.754		-151.5		63.6		2	0.1			-5883.31		5358.67		0		0		0.523334	0.476666	0	0
b7	0.18	95			157	2	0.89805	0.433	0.841		-182.9		65.7		0	13.5			-6058.34		7284.07		0		0		0.454066	0.545934	0	0
b7	0.18	95			158	0									0	15			-6285.59		7250.77		0		0		0.464349	0.535651	0	0
b7	0.18	95			184	1	0.95763	0.301	0.698		-174.8		69.4		0	0			-8400.47		9491.83		0		0		0.469502	0.530498	0	0
b7	0.18	96	12	18			0.97475	0.333	0.811	0.25	-166.6	10.9	-11.1	119.4		3.38	4.97	0.1389	-7986.34	2934.39	6648.4	1536.85	0	0	0	0	0.545711	0.454289	0	0
b7	0.18	96			96	1	0.99201	0.433	0.966		-151.8		-56.2		1	4.6			-6967.67		7210.89		0		0		0.491423	0.508577	0	0
b7	0.18	96			7	1	0.91949	0.241	0.554		-175.5		66.3		1	22			-6684.78		3905.49		0		0		0.631219	0.368781	0	0
b7	0.18	96			9	4	0.97487	0.134	0.533		-169.6		65.9		0	2.7			-7011.07		7622.27		0		0		0.479116	0.520884	0	0
b7	0.18	96			15	0									1	2.6			-7458.5		7665.39		0		0		0.49316	0.50684	0	0
b7	0.18	96			126	0									0	4.1			-6808.29		8768.26		0		0		0.437086	0.562914	0	0
b7	0.18	96			128	0									0	1.7			-6707.48		9276.76		0		0		0.419631	0.580369	0	0
b7	0.18	96			65	2	0.94459	0.299	0.84		-169.9		47.7		0	3.7			-12761		5370.88		0		0		0.703789	0.296211	0	0
b7	0.18	96			66	0									0	3.9			-11979.8		5710.54		0		0		0.677194	0.322806	0	0
b7	0.18	96			113	1	0.91847	0.527	1.147		-158.7		-193.8		2	0.1			-5815.25		6487.85		0		0		0.472665	0.527335	0	0
b7	0.18	96			132	1	0.91731	0.646	1.361		-176.8		-181.8		0	6.9			-12071.8		4461.64		0		0		0.730144	0.269856	0	0
b7	0.18	96			134	1	0.89287	0.224	0.599		-180.1		74.8		0	5.8			-9595.25		4790.5		0		0		0.666997	0.333003	0	0
b7	0.18	96			138	1	0.91665	0.703	1.388		-178.2		-185.4		0	0			-9865.16		8153.76		0		0		0.547489	0.452511	0	0
b7	0.18	96			141	2	0.91946	0.357	0.847		-174.9		-225.9		0	1			-4053.08		5922.68		0		0		0.406293	0.593707	0	0
b7	0.18	96			142	0									0	0			-4516.57		7393.77		0		0		0.379214	0.620786	0	0
b7	0.18	96			143	2	0.94411	0.129	0.533		-167.8		72.8		0	0			-5522.42		7022.55		0		0		0.44021	0.55979	0	0
b7	0.18	96			144	0									0	0.3			-4151.26		6959.03		0		0		0.373641	0.626359	0	0
b7	0.18	96			146	1	0.90731	0.623	1.259		-136.3		-194.4		0	1.1			-13769.9		4620.67		0		0		0.748748	0.251252	0	0
b7	0.18	96			163	1	0.91786	0.425	0.986		-155.7		73.4		0	0.4			-8014.82		8328.29		0		0		0.49041	0.50959	0	0
b7	0.18	98	23	31			0.95304	0.278	0.734	0.264	-172.8	10.9	70.9	48		4.81	8.24	0.1774	-8445.35	3114.05	7544.37	1961.97	0	0	0	0	0.528174	0.471826	0	0
b7	0.18	98			98	1	0.97727	0.236	0.609		-173		65.1		0	7			-4545.64		7494.99		0		0		0.377525	0.622475	0	0
b7	0.18	98			12	1	0.92544	0.124	0.444		-180.7		74.8		1	0			-9755.12		8161.04		0		0		0.544487	0.455513	0	0
b7	0.18	98			14	1	0.92891	0.147	0.558		-171.3		70.5		1	0.3			-4373.46		5234.46		0		0		0.455193	0.544807	0	0
b7	0.18	98			24	1	0.954	0.653	1.374		-182.2		179.8		1	0			-8028.92		10506.8		0		0		0.433158	0.566842	0	0
b7	0.18	98			26	3	0.93369	0.225	0.787		-168.8		38.4		0	0			-5840.44		10438		0		0		0.358785	0.641215	0	0
b7	0.18	98			70	0									0	0			-6599.33		12345.4		0		0		0.348347	0.651653	0	0
b7	0.18	98			72	0									0	0			-6690.29		13306.8		0		0		0.334564	0.665436	0	0
b7	0.18	98			30	3	0.92663	0.228	0.607		-166.1		69.1		0	0			-12598.2		6933.33		0		0		0.645019	0.354981	0	0
b7	0.18	98			32	0									0	0			-11816.8		8254.06		0		0		0.588754	0.411246	0	0
b7	0.18	98			34	0									0	0			-11751.9		7286.79		0		0		0.617264	0.382736	0	0
b7	0.18	98			31	1	0.92653	0.687	1.381		-173.8		175.9		0	0.6			-10127.1		7228.51		0		0		0.583506	0.416494	0	0
b7	0.18	98			35	1	0.94805	0.175	0.518		-183.7		57.6		0	5.4			-5494.93		7683.32		0		0		0.41697	0.58303	0	0
b7	0.18	98			37	1	0.95139	0.219	0.557		-183.5		57.7		0	0			-7949.1		6013.04		0		0		0.569332	0.430668	0	0
b7	0.18	98			38	2	0.94961	0.135	0.541		-175.6		71.4		0	0			-11671.7		7482.99		0		0		0.609338	0.390662	0	0
b7	0.18	98			39	0									0	0			-11202.7		7298.4		0		0		0.605514	0.394486	0	0
b7	0.18	98			44	2	0.93763	0.338	0.861		-177.9		34.9		0	10.8			-6084.14		9108.51		0		0		0.400466	0.599534	0	0
b7	0.18	98			45	0									0	13.3			-5532.58		8848.53		0		0		0.384712	0.615288	0	0
b7	0.18	98			71	1	0.94534	0.183	0.572		-186.2		59.6		0	2.9			-13811.5		6804.78		0		0		0.669931	0.330069	0	0
b7	0.18	98			74	2	0.91803	0.199	0.637		-175.4		97.7		0	5.5			-14511		5916.05		0		0		0.710381	0.289619	0	0
b7	0.18	98			76	0									0	6.6			-15193.8		5742.69		0		0		0.725709	0.274291	0	0
b7	0.18	98			78	1	0.93219	0.22	0.645		-168.3		65		0	10.6			-6329.5		6210.73		0		0		0.504736	0.495264	0	0
b7	0.18	98			94	1	0.92555	0.229	0.565		-173.9		65.1		1	0.2			-8135.27		6834.97		0		0		0.543429	0.456571	0	0
b7	0.18	98			112	2	0.94834	0.147	0.56		-181.5		77.8		2	0			-9968.64		6407.71		0		0		0.608722	0.391278	0	0
b7	0.18	98			114	0									2	0			-8597.81		7199.72		0		0		0.54425	0.45575	0	0
b7	0.18	98			118	1	0.90975	0.61	1.275		-137.2		68.9		0	19.4			-4137.37		5964.41		0		0		0.409568	0.590432	0	0
b7	0.18	98			120	1	0.93629	0.366	0.8		-144.9		-53.5		1	32.2			-4381.86		5357.1		0		0		0.449931	0.550069	0	0
b7	0.18	98			124	1	0.91842	0.268	0.612		-168.7		59.4		1	28.7			-5279.33		6198.56		0		0		0.459956	0.540044	0	0
b7	0.18	98			136	1	0.91151	0.128	0.542		-180.6		73.9		0	3.3			-9793.13		4690.16		0		0		0.676168	0.323832	0	0
b7	0.18	98			167	1	0.93227	0.493	1.11		-160		151.9		1	0			-7331.25		9491.53		0		0		0.435793	0.564207	0	0
b7	0.18	98			183	1	0.91596	0.227	0.766		-173		39.2		0	2.3			-7704.83		6559.8		0		0		0.540135	0.459865	0	0
b7	0.18	98			185	1	0.94635	0.65	1.417		-185.7		178.1		0	0			-6568.35		6872.4		0		0		0.488689	0.511311	0	0
b7	0.18	99	6	6			0.94228	0.343	0.739	0.392	-167	14.9	78	36.5		55.27	18.11	0.6667	-5468.63	1528.54	1968.56	498.43	0	0	0	0	0.735309	0.264691	0	0
b7	0.18	99			99	1	0.97174	0.116	0.266		-159.3		92		2	74.6			-4926.02		1108.91		0		0		0.816251	0.183749	0	0
b7	0.18	99			53	1	0.90627	0.275	0.656		-157.1		49.1		1	41.2			-6484.63		2389.86		0		0		0.730705	0.269295	0	0
b7	0.18	99			85	1	0.81965	0.579	1.215		-198.8		60.5		1	42.4			-3259.15		2640.43		0		0		0.552438	0.447562	0	0
b7	0.18	99			148	1	0.85367	0.326	0.794		-153.9		62.6		2	85.7			-7934.58		2027.83		0		0		0.796452	0.203548	0	0
b7	0.18	99			164	1	0.8575	0.286	0.619		-165.4		50.6		1	39.2			-4248.47		1626.82		0		0		0.723108	0.276892	0	0
b7	0.18	99			179	1	0.82844	0.475	0.883		-167.4		153.4		1	48.5			-5958.92		2017.48		0		0		0.747069	0.252931	0	0
b7	0.18	111	11	12			0.93809	0.307	0.771	0.242	186.4	10.8	69.8	30.8		20.89	21.82	0.4167	-6635.42	3188.73	5923.81	2650.97	0	0	0	0	0.52833	0.47167	0	0
b7	0.18	111			111	1	0.9497	0.272	0.675		173.4		111.6		2	54			-3452.29		3686.36		0		0		0.483605	0.516395	0	0
b7	0.18	111			21	1	0.88772	0.285	0.743		174.7		70.9		0	13.2			-15010.1		3298.03		0		0		0.81986	0.18014	0	0
b7	0.18	111			23	1	0.96052	0.332	0.776		207.8		69.7		1	33.6			-7987.72		4338.96		0		0		0.648003	0.351997	0	0
b7	0.18	111			42	2	0.90158	0.18	0.605		187.9		48.5		1	0.5			-4645.47		10110.5		0		0		0.31482	0.68518	0	0
b7	0.18	111			52	0									0	0			-5295.59		10426.7		0		0		0.336821	0.663179	0	0
b7	0.18	111			43	1	0.92618	0.36	0.785		201.4		74		1	1.5			-4492.96		10024.9		0		0		0.309477	0.690523	0	0
b7	0.18	111			56	1	0.86917	0.393	0.883		168.8		58.1		0	5.9			-10109.6		5166.67		0		0		0.661785	0.338215	0	0
b7	0.18	111			92	1	0.87785	0.29	0.813		193.7		61.8		2	58.3			-3976.41		3961.82		0		0		0.500919	0.499081	0	0
b7	0.18	111			93	1	0.87497	0.337	0.836		189.6		65.6		1	36.7			-5325.99		2647.73		0		0		0.667943	0.332057	0	0
b7	0.18	111			119	1	0.87997	0.542	1.179		186.7		151.2		1	44.1			-4730.2		5549.66		0		0		0.460142	0.539858	0	0
b7	0.18	111			139	1	0.90282	0.247	0.706		183.4		42.2		0	0.8			-8749.77		5936.82		0		0		0.595766	0.404234	0	0
b7	0.18	111			174	1	0.88291	0.251	0.67		182.9		38.2		1	2.1			-5848.87		5937.52		0		0		0.496239	0.503761	0	0
b7	0.18	152	24	44			0.97131	0.266	0.671	0.243	-172	11.6	93.4	62.2		0.37	0.88	0.1667	-5515.12	1500.22	10935	2185.35	0	0	0	0	0.335263	0.664737	0	0
b7	0.18	152			152	1	0.97177	0.647	1.355		-177.8		178.2		2	0			-5469.6		12021.1		0		0		0.312714	0.687286	0	0
b7	0.18	152			5	1	0.97039	0.176	0.483		-180.9		65.9		1	0			-5752.62		11981.2		0		0		0.324387	0.675613	0	0
b7	0.18	152			6	3	0.97616	0.196	0.624		-174.9		59.4		1	0.1			-5100.48		10634.8		0		0		0.324144	0.675856	0	0
b7	0.18	152			11	0									1	0.1			-4893.77		12631.9		0		0		0.279234	0.720766	0	0
b7	0.18	152			88	0									0	0			-4952.46		14973.8		0		0		0.248539	0.751461	0	0
b7	0.18	152			17	4	0.97425	0.276	0.833		-138.4		322.6		1	0			-4446.22		13018.2		0		0		0.254587	0.745413	0	0
b7	0.18	152			19	0									1	0			-4393.42		13032.7		0		0		0.252117	0.747883	0	0
b7	0.18	152			79	0									0	0			-3823.85		11279.9		0		0		0.253173	0.746827	0	0
b7	0.18	152			80	0									0	0			-3312.88		12143.2		0		0		0.214342	0.785658	0	0
b7	0.18	152			25	1	0.95705	0.581	1.281		-149.5		178		1	0			-4081.66		10245.9		0		0		0.284882	0.715118	0	0
b7	0.18	152			41	1	0.94758	0.207	0.559		-171.4		81.3		1	4.6			-5297.7		11309.4		0		0		0.319002	0.680998	0	0
b7	0.18	152			46	1	0.96842	0.165	0.51		-181.4		62.2		0	0			-6710.69		9770.38		0		0		0.407176	0.592824	0	0
b7	0.18	152			47	3	0.95947	0.18	0.536		-162.8		77.8		-1	0			-4323.28		12644.1		0		0		0.254799	0.745201	0	0
b7	0.18	152			48	0									-1	0			-4192.78		12238.8		0		0		0.255166	0.744834	0	0
b7	0.18	152			49	0									-1	0			-4504.61		12023		0		0		0.27255	0.72745	0	0
b7	0.18	152			54	3	0.97743	0.245	0.574		-185.3		74.9		1	1			-6208.81		14545.7		0		0		0.299155	0.700845	0	0
b7	0.18	152			61	0									0	0			-9273.18		11469.8		0		0		0.447052	0.552948	0	0
b7	0.18	152			63	0									0	0			-9383.07		11629.2		0		0		0.446553	0.553447	0	0
b7	0.18	152			57	1	0.93889	0.564	1.176		-179.1		158.5		0	1.5			-6833.76		11733.3		0		0		0.368058	0.631942	0	0
b7	0.18	152			58	3	0.96737	0.203	0.468		-166.1		62		0	0			-6222.21		7642.93		0		0		0.448766	0.551234	0	0
b7	0.18	152			59	0									0	0			-6251.99		7957.47		0		0		0.439988	0.560012	0	0
b7	0.18	152			60	0									0	0			-6407.36		8060.25		0		0		0.442876	0.557124	0	0
b7	0.18	152			62	3	0.98365	0.163	0.498		-179.6		62.8		0	0.1			-4598.07		14032.2		0		0		0.246806	0.753194	0	0
b7	0.18	152			64	0									0	0			-4738.4		13440.6		0		0		0.260652	0.739348	0	0
b7	0.18	152			109	0									0	0			-3891.23		11412.4		0		0		0.254269	0.745731	0	0
b7	0.18	152			67	2	0.95818	0.179	0.455		-175.6		65.9		0	0			-5842.17		10265.1		0		0		0.362705	0.637295	0	0
b7	0.18	152			77	0									0	0			-4219.77		11310.5		0		0		0.271713	0.728287	0	0
b7	0.18	152			73	2	0.95496	0.223	0.493		-183.8		62.2		0	0			-5652.04		13115.9		0		0		0.301155	0.698845	0	0
b7	0.18	152			75	0									0	0			-5937.86		13054.2		0		0		0.31265	0.68735	0	0
b7	0.18	152			83	1	0.96956	0.205	0.506		-183		62.8		0	0			-5968.48		8446.72		0		0		0.414041	0.585959	0	0
b7	0.18	152			86	1	0.96661	0.171	0.478		-172.9		62.1		1	2.5			-5462.47		9589.39		0		0		0.36291	0.63709	0	0
b7	0.18	152			89	2	0.94762	0.153	0.5		-173.9		60.4		0	0.1			-6262.69		7772.51		0		0		0.446213	0.553787	0	0
b7	0.18	152			91	0									0	0			-7502.66		7348.25		0		0		0.505199	0.494801	0	0
b7	0.18	152			122	1	0.94034	0.574	1.188		-169.6		146.7		1	0			-4201.3		7686.08		0		0		0.353425	0.646575	0	0
b7	0.18	152			125	1	0.95755	0.128	0.455		-171.4		63		1	0			-8138.64		12909.9		0		0		0.386661	0.613339	0	0
b7	0.18	152			135	1	0.93904	0.627	1.305		-186.5		166.1		0	0.2			-8854.32		7424.16		0		0		0.543928	0.456072	0	0
b7	0.18	152			137	1	0.94839	0.179	0.552		-174		75.5		0	0.4			-5776.72		5808.8		0		0		0.498616	0.501384	0	0
b7	0.18	152			145	2	0.96207	0.19	0.521		-175.8		84.3		0	0			-3462.96		11454.2		0		0		0.232147	0.767853	0	0
b7	0.18	152			147	0									0	0.8			-3364.04		9078.69		0		0		0.270362	0.729638	0	0
b7	0.18	152			160	3	0.94261	0.405	0.977		-157.2		60		0	1			-4133.52		10160.4		0		0		0.28918	0.71082	0	0
b7	0.18	152			161	0									0	0.8			-4881.32		7964.01		0		0		0.380007	0.619993	0	0
b7	0.18	152			162	0									0	1.2			-4391.99		10830.1		0		0		0.288527	0.711473	0	0
b7	0.18	152			171	2	0.95685	0.201	0.537		-183.2		58		-1	0			-7456.31		12541.1		0		0		0.372865	0.627135	0	0
b7	0.18	152			173	0									-1	0			-6091.91		12508.5		0		0		0.327516	0.672484	0	0
b7	0.18	176	9	10			0.94681	0.412	0.799	0.371	-168.2	8.7	128.5	42.5		29.73	11.84	0.45	-9084.69	4211.67	4004.66	883.98	0	0	0	0	0.694052	0.305948	0	0
b7	0.18	176			176	1	0.95337	0.297	0.607		-167.7		151.8		1	39.1			-6335.69		2771.75		0		0		0.695661	0.304339	0	0
b7	0.18	176			10	2	0.96173	0.491	1.025		-175.9		176.8		1	35.7			-6963.39		4241.6		0		0		0.621454	0.378546	0	0
b7	0.18	176			16	0									1	38.4			-6011.95		3987.18		0		0		0.601247	0.398753	0	0
b7	0.18	176			40	1	0.92899	0.28	0.771		-172.4		72.7		1	37.9			-9040.94		4602.99		0		0		0.662635	0.337365	0	0
b7	0.18	176			69	1	0.85673	0.419	0.803		-149.9		147.9		0	16.8			-9774.46		3098.21		0		0		0.759319	0.240681	0	0
b7	0.18	176			105	1	0.87385	0.462	0.955		-176.2		161.8		2	27.4			-5695.18		3173.14		0		0		0.642194	0.357806	0	0
b7	0.18	176			177	1	0.89221	0.438	0.746		-167.5		151.8		1	35.8			-8486.8		3658.73		0		0		0.698759	0.301241	0	0
b7	0.18	176			178	1	0.90035	0.431	0.721		-168.3		146.5		1	36.7			-5523.5		3976.28		0		0		0.581435	0.418565	0	0
b7	0.18	176			180	1	0.83743	0.588	0.957		-158.1		153.7		0	0.1			-19723.2		5993.75		0		0		0.766933	0.233067	0	0
b7	0.18	176			181	1	0.93358	0.366	0.721		-165.2		62.2		1	29.4			-13291.9		4542.93		0		0		0.745277	0.254723	0	0
b7	0.3	37	17	25			0.95231	0.361	0.785	0.424	-69.4	15.4	156.6	58.8		2.92	4.76	0.2	-7230.6	2568.68	7716.46	2043.51	0	0	0	0	0.483747	0.516253	0	0
b7	0.3	37			37	1	0.95597	0.295	0.862		-92.3		154.7		0	0.3			-11071.4		7537.69		0		0		0.594946	0.405054	0	0
b7	0.3	37			1	1	0.95699	0.285	0.59		-55.5		158.9		0	18.1			-8467.69		10971.6		0		0		0.435596	0.564404	0	0
b7	0.3	37			16	5	0.95569	0.283	0.622		-60		168.1		1	0			-4792.7		8693.92		0		0		0.355367	0.644633	0	0
b7	0.3	37			17	0									1	0			-4788.99		9145.7		0		0		0.343674	0.656326	0	0
b7	0.3	37			18	0									1	0			-4857.35		9525.28		0		0		0.337723	0.662277	0	0
b7	0.3	37			19	0									1	0			-4574.86		9246.19		0		0		0.331007	0.668993	0	0
b7	0.3	37			20	0									1	0			-4631.87		8994.92		0		0		0.339909	0.660091	0	0
b7	0.3	37			21	1	0.95337	0.59	1.188		-73.5		302.5		1	0			-6766.91		7562.81		0		0		0.472229	0.527771	0	0
b7	0.3	37			24	1	0.91444	0.318	0.632		-68.4		166.6		1	0			-5332.73		9935.54		0		0		0.349269	0.650731	0	0
b7	0.3	37			34	3	0.92266	0.293	0.578		-57.4		170.4		0	2.6			-9960.34		4276.52		0		0		0.699616	0.300384	0	0
b7	0.3	37			35	0									0	1.9			-10135.9		4236.86		0		0		0.705216	0.294784	0	0
b7	0.3	37			36	0									0	1.9			-9926.74		4522.11		0		0		0.687026	0.312974	0	0
b7	0.3	37			43	1	0.90444	0.321	0.653		-50.5		170.3		0	0.6			-10385.2		6629.17		0		0		0.610378	0.389622	0	0
b7	0.3	37			49	1	0.95571	0.263	0.577		-72.6		152.9		0	0			-4262.11		5557.6		0		0		0.434036	0.565964	0	0
b7	0.3	37			58	1	0.91661	0.244	0.587		-60.9		166		0	3			-9784.21		5201.82		0		0		0.652889	0.347111	0	0
b7	0.3	37			59	1	0.92847	0.388	0.846		-74.9		95.9		0	15.2			-4073.11		6459.28		0		0		0.386722	0.613278	0	0
b7	0.3	37			64	1	0.93483	0.603	1.223		-105.2		70.6		0	0.2			-10255		9498.09		0		0		0.519159	0.480841	0	0
b7	0.3	37			68	1	0.94326	0.588	1.275		-54		305.6		0	7.8			-5408.78		10951.8		0		0		0.330598	0.669402	0	0
b7	0.3	37			77	3	0.90791	0.508	1.05		-88.7		69.8		0	0.3			-7251.09		7854.31		0		0		0.480033	0.519967	0	0
b7	0.3	37			79	0									0	0.3			-5999.21		9181.5		0		0		0.395186	0.604814	0	0
b7	0.3	37			82	0									0	1.7			-6857.96		8521.85		0		0		0.445907	0.554093	0	0
b7	0.3	37			99	1	0.91813	0.537	1.039		-88.6		76.3		2	9.5			-4832.99		6894.31		0		0		0.412114	0.587886	0	0
b7	0.3	37			106	1	0.92876	0.278	0.645		-50.7		175.4		1	5.7			-12966		4441.4		0		0		0.744856	0.255144	0	0
b7	0.3	37			130	1	0.91526	0.336	0.822		-55.1		179.1		0	0.9			-7625.77		7673.32		0		0		0.498446	0.501554	0	0
b7	0.3	37			140	1	0.92642	0.294	0.669		-58.1		157.2		0	3			-5756.05		9397.85		0		0		0.37984	0.62016	0	0
b7	0.3	39	11	17			0.96752	0.389	0.882	0.335	-80.1	19.8	83.9	73.6		2.09	4.09	0.2353	-6004.39	1797.76	8556.4	2916.09	0	0	0	0	0.412367	0.587633	0	0
b7	0.3	39			39	1	0.98491	0.304	0.732		-71.6		85		0	0			-4278.09		13097.4		0		0		0.246214	0.753786	0	0
b7	0.3	39			41	1	0.93904	0.44	1.036		-44.4		-39.3		0	0			-9541.85		6671.63		0		0		0.588513	0.411487	0	0
b7	0.3	39			44	1	0.91688	0.466	0.998		-105.4		176.7		0	10.8			-8118.22		4667.78		0		0		0.63493	0.36507	0	0
b7	0.3	39			72	2	0.98297	0.343	0.748		-92.2		71.3		0	0			-4048.96		12594.2		0		0		0.24328	0.75672	0	0
b7	0.3	39			73	0									0	0.2			-4008.59		12311.6		0		0		0.245621	0.754379	0	0
b7	0.3	39			74	1	0.93392	0.379	0.836		-96.7		64.4		0	2.9			-8433.79		7051.73		0		0		0.544624	0.455376	0	0
b7	0.3	39			78	3	0.95741	0.356	0.801		-88.4		59.7		0	1.5			-4524.47		10667.9		0		0		0.297813	0.702187	0	0
b7	0.3	39			80	0									0	0			-4389.07		10199.4		0		0		0.300858	0.699142	0	0
b7	0.3	39			84	0									2	0			-4441.57		10667.4		0		0		0.293969	0.706031	0	0
b7	0.3	39			96	1	0.95661	0.349	0.814		-78.6		74.3		2	1.4			-5620.05		9917.19		0		0		0.361715	0.638285	0	0
b7	0.3	39			101	2	0.95929	0.485	1.074		-39.4		-43.9		2	0.5			-4302.72		10855.9		0		0		0.283846	0.716154	0	0
b7	0.3	39			161	0									0	15			-4966.33		8883.79		0		0		0.358577	0.641423	0	0
b7	0.3	39			103	1	0.92299	0.453	1.091		-56.2		-47.8		1	0.2			-6244.07		5304.63		0		0		0.540673	0.459327	0	0
b7	0.3	39			129	3	0.91595	0.385	0.843		-92.9		150.7		1	0.1			-8170.58		5911.94		0		0		0.580193	0.419807	0	0
b7	0.3	39			133	0									0	1.8			-7564.93		4402.28		0		0		0.632138	0.367862	0	0
b7	0.3	39			136	0									0	1.1			-7639.83		4241.87		0		0		0.642991	0.357009	0	0
b7	0.3	39			163	1	0.96575	0.345	0.831		-90.7		60.1		0	0.1			-5781.45		8012.04		0		0		0.419143	0.580857	0	0
b7	0.3	98	13	21			0.9649	0.339	0.724	0.272	-67.1	12.8	118.2	55.3		5.75	9.35	0.4048	-6229.67	2798.35	8064.2	1726.67	0	0	0	0	0.435828	0.564172	0	0
b7	0.3	98			98	1	0.98482	0.346	0.756		-66.4		83.3		2	0.6			-7742.14		7565.72		0		0		0.505762	0.494238	0	0
b7	0.3	98			2	1	0.92138	0.377	0.776		-42.8		154.7		1	30.5			-5456.99		10586.2		0		0		0.340143	0.659857	0	0
b7	0.3	98			6	1	0.91185	0.398	0.802		-67.8		80.9		1	36.1			-3478.68		6683.84		0		0		0.342305	0.657695	0	0
b7	0.3	98			22	1	0.97586	0.391	0.906		-68.7		78.6		1	0			-5285.63		11806.7		0		0		0.30924	0.69076	0	0
b7	0.3	98			30	3	0.9519	0.333	0.909		-71		84.5		0	4.4			-5955.03		7178.37		0		0		0.453426	0.546574	0	0
b7	0.3	98			32	0									0	5.4			-5611.88		6299.33		0		0		0.471143	0.528857	0	0
b7	0.3	98			40	0									0	0			-4242.16		8127		0		0		0.342963	0.657037	0	0
b7	0.3	98			31	2	0.92421	0.394	0.867		-87.3		176.9		0	2			-3804.28		9737.86		0		0		0.280922	0.719078	0	0
b7	0.3	98			33	0									0	2.2			-5870.44		7720.54		0		0		0.431936	0.568064	0	0
b7	0.3	98			55	2	0.91576	0.556	1.293		-52		-50.3		0	9.5			-14196.7		5571.62		0		0		0.718154	0.281846	0	0
b7	0.3	98			57	0									0	8.7			-13258.4		5281.09		0		0		0.715143	0.284857	0	0
b7	0.3	98			141	1	0.92168	0.54	1.151		-91.1		60.4		0	0			-9116.78		9484.12		0		0		0.490126	0.509874	0	0
b7	0.3	98			146	2	0.93197	0.381	0.607		-66.3		159.4		2	5			-6982.4		7554.08		0		0		0.480336	0.519664	0	0
b7	0.3	98			147	0									2	4.7			-6315.25		8251.99		0		0		0.433524	0.566476	0	0
b7	0.3	98			149	1	0.94639	0.176	0.381		-59.9		116.9		2	0			-5534.57		6487.6		0		0		0.460364	0.539636	0	0
b7	0.3	98			154	1	0.95146	0.575	1.128		-88.4		61.4		1	0.8			-5430.46		8143.11		0		0		0.400076	0.599924	0	0
b7	0.3	98			155	4	0.92862	0.191	0.422		-76.3		156		1	2.8			-4108.27		9373.03		0		0		0.304738	0.695262	0	0
b7	0.3	98			156	0									1	2.2			-3908.01		9466.06		0		0		0.292208	0.707792	0	0
b7	0.3	98			157	0									1	2.3			-4048.74		9389.86		0		0		0.301277	0.698723	0	0
b7	0.3	98			158	0									1	2.3			-3980.59		9315		0		0		0.299392	0.700608	0	0
b7	0.3	98			159	1	0.9281	0.341	0.73		-51.2		174.2		1	1.2			-6495.74		5325.01		0		0		0.54952	0.45048	0	0
b7	0.3	115	17	23			0.95151	0.421	0.924	0.523	-83.7	21.1	163	73.5		6.63	10.78	0.2609	-10679.3	3676.06	5681.5	845.32	0	0	0	0	0.652737	0.347263	0	0
b7	0.3	115			115	1	0.96467	0.401	0.951		-67.2		173.2		0	12.8			-12413.9		4345.5		0		0		0.740712	0.259288	0	0
b7	0.3	115			14	2	0.89524	0.438	0.904		-62.1		176.1		1	1.2			-6830.22		5657.32		0		0		0.546963	0.453037	0	0
b7	0.3	115			15	0									1	0.9			-7078.99		5512.05		0		0		0.562224	0.437776	0	0
b7	0.3	115			25	1	0.95896	0.416	0.877		-57.9		175.2		1	2.3			-12690.8		5537.49		0		0		0.696215	0.303785	0	0
b7	0.3	115			45	6	0.89139	0.416	0.981		-117.1		61.2		0	0			-15577.4		6152.17		0		0		0.716876	0.283124	0	0
b7	0.3	115			46	0									0	0.7			-15562.4		5566.47		0		0		0.736547	0.263453	0	0
b7	0.3	115			47	0									0	0			-16267.5		6279.26		0		0		0.721501	0.278499	0	0
b7	0.3	115			48	0									0	0.6			-16143.2		5663.79		0		0		0.740276	0.259724	0	0
b7	0.3	115			50	0									0	0.4			-15626.4		5852.31		0		0		0.72753	0.27247	0	0
b7	0.3	115			51	0									0	0			-16011		6279.27		0		0		0.718295	0.281705	0	0
b7	0.3	115			67	1	0.91997	0.351	0.928		-94.1		67.6		0	3			-9769.08		6900.88		0		0		0.586029	0.413971	0	0
b7	0.3	115			71	1	0.94181	0.46	0.915		-73.5		178.1		0	0.6			-11889.9		6688.87		0		0		0.639973	0.360027	0	0
b7	0.3	115			90	1	0.94273	0.379	0.847		-70.7		176.7		2	12.6			-8986.66		4993.69		0		0		0.642807	0.357193	0	0
b7	0.3	115			109	1	0.89628	0.579	1.204		-100.2		307.5		2	3.4			-5037.12		5347.39		0		0		0.485061	0.514939	0	0
b7	0.3	115			112	1	0.89434	0.542	1.125		-60.3		310.2		2	13.4			-8564.28		4464.11		0		0		0.657355	0.342645	0	0
b7	0.3	115			114	1	0.87384	0.489	1.014		-53.8		161.3		2	30.8			-9201.13		6052.72		0		0		0.603201	0.396799	0	0
b7	0.3	115			117	1	0.90012	0.378	0.835		-72.3		173.5		0	13.6			-8840.02		6409.7		0		0		0.579684	0.420316	0	0
b7	0.3	115			121	1	0.91451	0.375	0.871		-78.6		174.7		0	2.1			-6811.23		6002.6		0		0		0.531553	0.468447	0	0
b7	0.3	115			122	1	0.94097	0.378	0.873		-73		177.6		0	4.5			-5182.7		6374.63		0		0		0.448434	0.551566	0	0
b7	0.3	115			131	1	0.8842	0.454	0.923		-114.3		75.8		0	1.6			-7102.93		5665.63		0		0		0.556283	0.443717	0	0
b7	0.3	115			134	1	0.88951	0.35	0.814		-90.6		168.9		0	0.2			-10179.8		6868.31		0		0		0.597121	0.402879	0	0
b7	0.3	115			153	1	0.91256	0.46	0.987		-55.4		174.3		1	44.5			-7956.26		4714.96		0		0		0.6279	0.3721	0	0
b7	0.3	115			171	1	0.90184	0.363	0.872		-76.7		175.8		0	3.3			-11900.8		3345.26		0		0		0.780582	0.219418	0	0
b7	0.3	123	13	17			0.9429	0.382	0.819	0.357	-69	12.2	118.6	84.9		10.43	12.85	0.3824	-12712.6	4431.04	5203.12	1785	0	0	0	0	0.709579	0.290421	0	0
b7	0.3	123			123	1	0.94092	0.312	0.75		-58.5		103.2		1	27.6			-9031.4		3100.82		0		0		0.744414	0.255586	0	0
b7	0.3	123			3	3	0.87872	0.51	1.101		-71.6		-56.9		0	14.6			-15931.2		3139.94		0		0		0.835357	0.164643	0	0
b7	0.3	123			4	0									0	13.5			-19655.8		3379.38		0		0		0.853295	0.146705	0	0
b7	0.3	123			5	0									0	13.3			-20966.5		3432.4		0		0		0.859322	0.140678	0	0
b7	0.3	123			29	1	0.8859	0.752	1.119		-55.7		175.4		0	12.6			-12598.3		8449.75		0		0		0.59855	0.40145	0	0
b7	0.3	123			42	1	0.93796	0.408	0.976		-94.1		82		0	2.5			-7994.89		7851.13		0		0		0.504536	0.495464	0	0
b7	0.3	123			63	1	0.88791	0.546	0.955		-49.1		174.1		0	1.2			-13314		4039.54		0		0		0.76722	0.23278	0	0
b7	0.3	123			76	1	0.91866	0.229	0.654		-67.7		170.3		0	16.7			-9172.96		5312.86		0		0		0.633237	0.366763	0	0
b7	0.3	123			100	1	0.86692	0.273	0.739		-61.2		110.9		2	52.3			-3508		2301.19		0		0		0.603871	0.396129	0	0
b7	0.3	123			107	3	0.9674	0.22	0.557		-78		154.7		1	3.5			-15806.9		5101.76		0		0		0.755998	0.244002	0	0
b7	0.3	123			108	0									1	1.6			-14529.5		5565.23		0		0		0.72305	0.27695	0	0
b7	0.3	123			110	0									2	3.2			-15470.7		5351.41		0		0		0.742994	0.257006	0	0
b7	0.3	123			113	1	0.87771	0.336	0.707		-70.7		176.2		2	10			-17416.5		5220.59		0		0		0.769379	0.230621	0	0
b7	0.3	123			120	1	0.94991	0.238	0.577		-70.3		169.5		0	4			-12066.1		5618.42		0		0		0.682297	0.317703	0	0
b7	0.3	123			126	1	0.93165	0.524	1.095		-56.4		-50.5		1	0.1			-9356.53		7041.8		0		0		0.570578	0.429422	0	0
b7	0.3	123			127	1	0.93303	0.381	0.783		-83.6		172.3		1	0.2			-9113.97		8006.19		0		0		0.532353	0.467647	0	0
b7	0.3	123			166	1	0.9039	0.426	0.861		-53.8		173.8		2	0.4			-10181.5		5540.62		0		0		0.647591	0.352409	0	0
b7	0.3	143	15	25			0.96997	0.331	0.752	0.205	-60	10.8	210.5	61.5		1.2	3.06	0.4167	-5160.3	1274.49	11464.9	1769.75	0	0	0	0	0.31039	0.68961	0	0
b7	0.3	143			143	1	0.98246	0.226	0.548		-58		172.9		2	0.5			-5167.08		9768.31		0		0		0.345962	0.654038	0	0
b7	0.3	143			23	4	0.96483	0.225	0.577		-63.9		174.5		1	0.1			-7006.31		11971.3		0		0		0.369189	0.630811	0	0
b7	0.3	143			26	0									1	0.6			-6911.15		9516.41		0		0		0.420705	0.579295	0	0
b7	0.3	143			27	0									1	0.8			-6039.16		11547.4		0		0		0.343396	0.656604	0	0
b7	0.3	143			160	0									-1	0			-6613.65		12084.6		0		0		0.353704	0.646296	0	0
b7	0.3	143			28	1	0.93782	0.411	0.751		-61.6		173.9		1	0			-8720.23		8569.26		0		0		0.504366	0.495634	0	0
b7	0.3	143			52	3	0.97775	0.538	1.186		-55.3		306.2		0	0			-5619.89		13037.1		0		0		0.301221	0.698779	0	0
b7	0.3	143			53	0									0	0			-5629.86		11953.4		0		0		0.320183	0.679817	0	0
b7	0.3	143			137	0									0	0.3			-5079.24		11001.8		0		0		0.315854	0.684146	0	0
b7	0.3	143			54	4	0.95917	0.251	0.636		-57.5		174.5		0	0.6			-3562.83		13434.5		0		0		0.209611	0.790389	0	0
b7	0.3	143			56	0									0	0			-3730.15		12686.8		0		0		0.227213	0.772787	0	0
b7	0.3	143			60	0									0	0.1			-3473.36		15072.1		0		0		0.187289	0.812711	0	0
b7	0.3	143			61	0									0	0			-3961.79		10995.6		0		0		0.264872	0.735128	0	0
b7	0.3	143			62	2	0.94186	0.2	0.535		-55.8		163.1		0	12			-4322.91		12632.3		0		0		0.25496	0.74504	0	0
b7	0.3	143			116	0									0	10.3			-5019.61		13260.4		0		0		0.274596	0.725404	0	0
b7	0.3	143			75	2	0.97478	0.189	0.51		-58.2		164.7		0	0			-3976.63		10659.2		0		0		0.271705	0.728295	0	0
b7	0.3	143			92	0									2	0			-3252.16		11687.8		0		0		0.217682	0.782318	0	0
b7	0.3	143			85	1	0.95509	0.353	0.824		-103.8		171		2	0.1			-6271.54		9807.69		0		0		0.39004	0.60996	0	0
b7	0.3	143			95	1	0.95627	0.256	0.568		-50.1		177.8		2	0.1			-3937.59		8860.77		0		0		0.307664	0.692336	0	0
b7	0.3	143			104	1	0.94804	0.605	1.231		-63.2		313.3		1	0			-5764.98		12939.4		0		0		0.308215	0.691785	0	0
b7	0.3	143			105	1	0.95872	0.532	1.113		-54.2		304.7		1	0			-5151.92		12400.2		0		0		0.293521	0.706479	0	0
b7	0.3	143			124	1	0.96775	0.191	0.57		-65.3		161.5		1	0			-5232.11		13500.8		0		0		0.279301	0.720699	0	0
b7	0.3	143			125	1	0.93901	0.221	0.594		-64.7		176.4		1	0.1			-5030.8		7799.25		0		0		0.392111	0.607889	0	0
b7	0.3	143			144	1	0.9623	0.511	1.091		-48.6		313.9		2	2.3			-4581.85		12219		0		0		0.272716	0.727284	0	0
b7	0.3	143			151	1	0.96408	0.554	1.199		-46.7		310		2	0.9			-4950.59		9217.55		0		0		0.349417	0.650583	0	0
b7	0.3	145	11	16			0.94585	0.313	0.692	0.231	-64.1	7	153.1	37.8		9.16	11.12	0.5312	-8884.42	2545.51	6851.54	1961.11	0	0	0	0	0.564593	0.435407	0	0
b7	0.3	145			145	1	0.93567	0.533	0.985		-74.7		178		2	3.7			-10117.2		3839.06		0		0		0.724922	0.275078	0	0
b7	0.3	145			11	2	0.92271	0.516	1.013		-66.9		79.4		1	0			-10176.4		6480.31		0		0		0.61095	0.38905	0	0
b7	0.3	145			12	0									1	0			-10422.7		6556.06		0		0		0.613867	0.386133	0	0
b7	0.3	145			38	1	0.92318	0.195	0.573		-64.8		171.6		0	12			-7342.61		9134.83		0		0		0.445616	0.554384	0	0
b7	0.3	145			66	2	0.9303	0.267	0.733		-56.2		177.9		0	1.7			-13978.3		7651.87		0		0		0.646241	0.353759	0	0
b7	0.3	145			70	0									0	1.6			-11274		7388.36		0		0		0.604103	0.395897	0	0
b7	0.3	145			86	4	0.96718	0.234	0.634		-64.9		176.8		2	11.1			-6626.08		8559.21		0		0		0.436349	0.563651	0	0
b7	0.3	145			87	0									2	10			-7535.16		9447.85		0		0		0.443688	0.556312	0	0
b7	0.3	145			88	0									2	12.6			-7084.91		8501.81		0		0		0.454548	0.545452	0	0
b7	0.3	145			89	0									2	10.3			-6531.42		8865.47		0		0		0.424204	0.575796	0	0
b7	0.3	145			91	1	0.94748	0.211	0.481		-65.9		139.2		2	0.2			-8403.96		7245		0		0		0.53703	0.46297	0	0
b7	0.3	145			102	1	0.88203	0.497	0.83		-60.2		175		2	45.9			-4613.94		3186.68		0		0		0.591484	0.408516	0	0
b7	0.3	145			132	1	0.87006	0.321	0.778		-48.1		166.2		0	17.2			-9392.22		2951.89		0		0		0.760867	0.239133	0	0
b7	0.3	145			152	1	0.90722	0.203	0.515		-60.6		172.1		0	16.1			-7225.77		6174.24		0		0		0.539236	0.460764	0	0
b7	0.3	145			162	1	0.94599	0.507	1.016		-73.7		71.3		0	2.2			-13892.9		7269.91		0		0		0.656478	0.343522	0	0
b7	0.3	145			170	1	0.90049	0.165	0.469		-66.9		164.3		1	1.9			-7533.14		6372.05		0		0		0.54175	0.45825	0	0
b7	0.3	148	11	11			0.95801	0.406	0.815	0.489	-68.3	17.1	150.2	70.2		54.64	23.28	0.8182	-6737.58	5865.97	2008.42	705.4	0	0	0	0	0.770361	0.229639	0	0
b7	0.3	148			148	1	0.9493	0.287	0.545		-61.2		175.3		2	72.1			-1835.39		1446.44		0		0		0.559258	0.440742	0	0
b7	0.3	148			83	1	0.86397	0.562	1.057		-64.1		98.9		2	92.8			-2683.12		832.05		0		0		0.763297	0.236703	0	0
b7	0.3	148			93	1	0.85711	0.345	0.987		-61.9		172		2	54.1			-3777.19		1900.49		0		0		0.66527	0.33473	0	0
b7	0.3	148			111	1	0.84065	0.793	1.447		-30.3		316.8		2	48.7			-12097.3		1688.31		0		0		0.877531	0.122469	0	0
b7	0.3	148			128	1	0.86141	0.24	0.647		-72.1		177		1	27.9			-7520.72		1898.51		0		0		0.798443	0.201557	0	0
b7	0.3	148			135	1	0.85629	0.351	0.576		-59.7		162.5		0	19.9			-8794.85		2174.88		0		0		0.801738	0.198262	0	0
b7	0.3	148			142	1	0.87497	0.488	1.189		-94		174.7		2	84.4			-1751.69		2999.74		0		0		0.368666	0.631334	0	0
b7	0.3	148			164	1	0.9708	0.342	0.645		-91.2		61.2		2	57.8			-3949.79		2299.75		0		0		0.632013	0.367987	0	0
b7	0.3	148			165	1	0.87273	0.492	0.748		-57.6		173.5		2	73.7			-2429.28		1098.31		0		0		0.688651	0.311349	0	0
b7	0.3	148			168	1	0.83465	0.258	0.545		-77.3		77.6		2	24.9			-22373.5		2549.33		0		0		0.897711	0.102289	0	0
b7	0.3	148			169	1	0.85049	0.313	0.579		-82.5		63.2		1	44.7			-6900.57		3204.83		0		0		0.68286	0.31714	0	0
b7	0.3	150	11	16			0.97056	0.378	0.854	0.255	-67.7	13.4	230.8	79.2		0.59	1.11	0.4062	-6399.3	1801.35	8945.11	1755.12	0	0	0	0	0.417044	0.582956	0	0
b7	0.3	150			150	1	0.95355	0.305	0.716		-63.3		171.2		2	0.4			-6957.97		6350.04		0		0		0.522841	0.477159	0	0
b7	0.3	150			7	4	0.98831	0.291	0.782		-67.1		173		1	0			-6018.51		11029		0		0		0.353044	0.646956	0	0
b7	0.3	150			9	0									1	0			-5923.03		10544.7		0		0		0.359674	0.640326	0	0
b7	0.3	150			118	0									0	0			-6914.47		8690.63		0		0		0.44309	0.55691	0	0
b7	0.3	150			119	0									0	0.3			-5269.54		9363.26		0		0		0.360118	0.639882	0	0
b7	0.3	150			8	2	0.97089	0.401	0.87		-64.8		306.4		1	0			-9593.71		9518.43		0		0		0.501969	0.498031	0	0
b7	0.3	150			10	0									1	0			-9692.97		9710.61		0		0		0.499545	0.500455	0	0
b7	0.3	150			13	1	0.92414	0.316	0.749		-66.1		170.9		1	1.2			-9767.92		5509.62		0		0		0.639365	0.360635	0	0
b7	0.3	150			65	2	0.94007	0.475	1.046		-109.6		62.7		0	0			-4039.11		10914.9		0		0		0.270103	0.729897	0	0
b7	0.3	150			69	0									0	0			-3991.85		11725.7		0		0		0.253974	0.746026	0	0
b7	0.3	150			81	1	0.96508	0.285	0.721		-67.6		159.3		0	0			-4955.76		9055.44		0		0		0.3537	0.6463	0	0
b7	0.3	150			94	1	0.93628	0.416	0.896		-57.3		304.7		2	0.9			-6737.28		10529.8		0		0		0.390181	0.609819	0	0
b7	0.3	150			97	1	0.91281	0.411	0.914		-63.2		301.5		2	4.3			-6230.96		7826.43		0		0		0.443252	0.556748	0	0
b7	0.3	150			138	1	0.94289	0.429	0.919		-49.6		304.5		0	0			-6105.71		8011.93		0		0		0.432488	0.567512	0	0
b7	0.3	150			139	1	0.92011	0.454	0.988		-82.3		317		0	2			-5419.97		7434.72		0		0		0.421634	0.578366	0	0
b7	0.3	150			167	1	0.95081	0.343	0.736		-57.5		169.2		2	0.3			-4770.11		6906.56		0		0		0.408516	0.591484	0	0
b8	0.6	4	15	24			0.94545	0.488	0.877	0.811	64.4	28.7	144.2	26.7		14.54	11.56	0.3409	-9690.09	1870.59	4948.84	1150	0	0	0	0	0.66194	0.33806	0	0
b8	0.6	4			4	1	0.94999	0.482	0.814		59.6		165.9		0	17.7			-7060.57		5348.89		0		0		0.568967	0.431033	0	0
b8	0.6	4			5	2	0.94059	0.55	0.95		43.2		160.3		-1	0			-8607.2		4998.6		0		0		0.632613	0.367387	0	0
b8	0.6	4			6	0									-1	0			-9555.1		5410.68		0		0		0.638463	0.361537	0	0
b8	0.6	4			18	8	0.84816	0.364	0.64		110.2		135.2		1	21.6			-10834.9		4738.05		0		0		0.695751	0.304249	0	0
b8	0.6	4			19	0									1	23.8			-9681.58		4290.48		0		0		0.692924	0.307076	0	0
b8	0.6	4			20	0									1	22.6			-9806.47		4544.37		0		0		0.683338	0.316662	0	0
b8	0.6	4			21	0									1	23.7			-9159.12		4320.79		0		0		0.679464	0.320536	0	0
b8	0.6	4			22	0									1	22.1			-8888.41		4270.18		0		0		0.675483	0.324517	0	0
b8	0.6	4			23	0									1	23			-9583.81		4165.64		0		0		0.697032	0.302968	0	0
b8	0.6	4			24	0									1	23.1			-8953.4		4395.24		0		0		0.670735	0.329265	0	0
b8	0.6	4			25	0									1	23.9			-10279.4		4223.68		0		0		0.708774	0.291226	0	0
b8	0.6	4			53	1	0.89367	0.768	1.417		49.7		71.8		0	17.3			-9687.55		4977.07		0		0		0.660607	0.339393	0	0
b8	0.6	4			54	1	0.89253	0.639	1.091		33.4		159.9		0	2.8			-12659.1		3782.3		0		0		0.769953	0.230047	0	0
b8	0.6	4			58	2	0.9317	0.525	0.981		50.5		164.2		1	1			-9061.07		5712.61		0		0		0.613325	0.386675	0	0
b8	0.6	4			60	0									1	0.7			-9023.83		5755.45		0		0		0.610573	0.389427	0	0
b8	0.6	4			65	1	0.86314	0.299	0.598		80.1		178.1		1	20.5			-12001.7		3397.35		0		0		0.779379	0.220621	0	0
b8	0.6	4			82	1	0.9521	0.755	1.372		22.9		113.1		0	0.4			-12609.1		6493.46		0		0		0.660074	0.339926	0	0
b8	0.6	4			94	1	0.86559	0.642	1.254		54.3		73		2	4.2			-14466.5		4734.75		0		0		0.753414	0.246586	0	0
b8	0.6	4			99	1	0.87615	0.688	1.179		24.2		159.4		0	3.5			-9592.26		4511.46		0		0		0.680123	0.319877	0	0
b8	0.6	4			103	1	0.88151	0.752	1.194		40.5		131.9		0	1.9			-10270.3		4208.9		0		0		0.709314	0.290686	0	0
b8	0.6	4			114	1	0.87727	0.525	1.027		48.6		135.4		0	6			-7289.55		4531.13		0		0		0.616678	0.383322	0	0
b8	0.6	4			119	1	0.90565	0.772	1.302		15.6		162.2		0	0.4			-6946.5		9398.43		0		0		0.424994	0.575006	0	0
b8	0.6	4			131	1	0.85224	0.398	0.724		64.3		174.8		1	24.9			-10362.2		5446.21		0		0		0.655487	0.344513	0	0
b8	0.6	4			170	1	0.85075	0.321	0.586		70.2		165.6		1	34.7			-6182.56		5116.37		0		0		0.547181	0.452819	0	0
b8	0.6	63	6	8			0.98915	0.287	0.671	0.29	54.1	8.9	84.6	14.9		71.85	44.62	1	-5967.64	4661.05	1212.68	239.1	0	0	0	0	0.831111	0.168889	0	0
b8	0.6	63			63	1	0.99929	0.154	0.342		50.2		96.9		2	74.3			-3835.62		1011.11		0		0		0.791383	0.208617	0	0
b8	0.6	63			34	1	0.86021	0.5	0.85		50.7		88.3		2	56.8			-12409.3		1601.52		0		0		0.885694	0.114306	0	0
b8	0.6	63			44	2	0.86431	0.28	0.698		72.8		105.8		-1	0			-2931.28		1143.09		0		0		0.719444	0.280556	0	0
b8	0.6	63			49	0									-1	0			-3332.47		1413.96		0		0		0.7021	0.2979	0	0
b8	0.6	63			50	1	0.84832	0.287	0.921		46.2		77.8		2	51.7			-14246.8		1488.41		0		0		0.905409	0.0945911	0	0
b8	0.6	63			70	2	0.89868	0.303	0.698		51.3		66.5		2	93.2			-1309.54		987.09		0		0		0.570201	0.429799	0	0
b8	0.6	63			71	0									2	92.7			-1771.69		916		0		0		0.659187	0.340813	0	0
b8	0.6	63			96	1	0.855	0.238	0.743		46.6		84.1		2	62.4			-7904.49		1140.3		0		0		0.873927	0.126073	0	0
b8	0.6	68	17	19			0.94699	0.277	0.648	0.298	65.8	10.9	153	27.9		5.83	7.51	0.2895	-7939.97	3609.42	6612.66	2624.8	0	0	0	0	0.545604	0.454396	0	0
b8	0.6	68			68	1	0.97662	0.273	0.56		67.2		162.1		0	9.3			-6129.39		9102.71		0		0		0.4024	0.5976	0	0
b8	0.6	68			2	1	0.90761	0.244	0.551		66.7		160.2		0	0.6			-6748.13		11103.6		0		0		0.37801	0.62199	0	0
b8	0.6	68			26	1	0.93885	0.137	0.625		64.7		167.6		1	0.7			-7041.43		8967.86		0		0		0.439834	0.560166	0	0
b8	0.6	68			35	1	0.91827	0.398	0.821		45.3		141.2		2	0.8			-7258.84		10123.1		0		0		0.417608	0.582392	0	0
b8	0.6	68			52	1	0.89044	0.667	1.361		58		78		1	29.4			-4040.69		4066.72		0		0		0.498395	0.501605	0	0
b8	0.6	68			55	1	0.90971	0.327	0.834		48.6		149.4		0	1.8			-8846.17		4772.93		0		0		0.649541	0.350459	0	0
b8	0.6	68			56	1	0.92097	0.148	0.677		64.1		160.1		0	3.2			-15812.9		4666.96		0		0		0.77212	0.22788	0	0
b8	0.6	68			62	1	0.89908	0.329	0.721		67.2		147.8		1	3.6			-7567.86		5540.48		0		0		0.577332	0.422668	0	0
b8	0.6	68			66	1	0.9242	0.262	0.782		56.1		157.4		1	3.1			-17941.3		5115.55		0		0		0.778134	0.221866	0	0
b8	0.6	68			75	1	0.93429	0.143	0.633		79.2		177.6		2	0.9			-8773.02		5716.66		0		0		0.605467	0.394533	0	0
b8	0.6	68			98	1	0.92089	0.24	0.53		81.3		161.6		0	0.9			-5791.71		11905.4		0		0		0.327269	0.672731	0	0
b8	0.6	68			105	1	0.90851	0.16	0.529		78.1		176.7		0	17.3			-8117.58		4903.68		0		0		0.62341	0.37659	0	0
b8	0.6	68			123	1	0.92205	0.309	0.577		63.2		154.7		0	11.8			-4654.12		6170.07		0		0		0.429974	0.570026	0	0
b8	0.6	68			141	1	0.89358	0.209	0.385		69.8		160.1		0	4.9			-12496.3		3289.13		0		0		0.791635	0.208365	0	0
b8	0.6	68			154	3	0.92964	0.195	0.37		85.2		159.2		1	0.6			-5118.75		4322.59		0		0		0.542164	0.457836	0	0
b8	0.6	68			156	0									1	0.1			-5064.56		4550.04		0		0		0.526757	0.473243	0	0
b8	0.6	68			158	0									1	0.4			-4965.01		4426.3		0		0		0.528681	0.471319	0	0
b8	0.6	68			174	1	0.93799	0.259	0.426		70.2		176.3		0	15			-6772.9		6771.65		0		0		0.500046	0.499954	0	0
b8	0.6	68			183	1	0.92617	0.704	1.344		46.4		75.1		0	6.3			-7718.76		10125.2		0		0		0.43257	0.56743	0	0
b8	0.6	89	5	7			0.93516	0.339	0.697	0.259	72.6	8.7	135.9	42.2		32.31	17.41	0.5714	-5974.87	1877.17	3684.54	1420.13	0	0	0	0	0.618554	0.381446	0	0
b8	0.6	89			89	1	0.93417	0.447	0.89		65.3		83.8		2	55.4			-5074.89		1716.3		0		0		0.747276	0.252724	0	0
b8	0.6	89			88	1	0.90868	0.416	1.084		65.8		85.2		2	39.7			-8116.09		1699.69		0		0		0.826841	0.173159	0	0
b8	0.6	89			150	2	0.92501	0.224	0.447		75.6		168.9		0	11.8			-7833.17		4820.77		0		0		0.61903	0.38097	0	0
b8	0.6	89			152	0									0	11.1			-8339.96		5131.5		0		0		0.619084	0.380916	0	0
b8	0.6	89			151	2	0.95524	0.31	0.564		82		173.8		1	26.2			-3864.02		4580.12		0		0		0.457598	0.542402	0	0
b8	0.6	89			153	0									1	25.6			-4028.65		4922.82		0		0		0.450055	0.549945	0	0
b8	0.6	89			184	1	0.85345	0.428	0.875		58.9		92.7		2	56.4			-4567.31		2920.58		0		0		0.60996	0.39004	0	0
b8	0.6	112	13	14			0.95472	0.409	0.831	0.337	51.6	9	102.4	41.3		12.39	12.29	0.25	-10489.6	3468.2	5791.31	1639.88	0	0	0	0	0.644289	0.355711	0	0
b8	0.6	112			112	1	0.97514	0.314	0.62		55.9		81.7		0	2.9			-7387.96		4858.24		0		0		0.603286	0.396714	0	0
b8	0.6	112			27	1	0.92742	0.409	0.87		37.4		178.8		0	15.9			-10971.2		4991.88		0		0		0.687285	0.312715	0	0
b8	0.6	112			39	1	0.93316	0.445	1.007		61.6		70.7		-1	0			-9301.97		7079.87		0		0		0.567822	0.432178	0	0
b8	0.6	112			64	1	0.89391	0.357	0.708		55.3		65.5		0	6.5			-11982.7		4451.56		0		0		0.729129	0.270871	0	0
b8	0.6	112			77	1	0.93147	0.535	1.025		48.5		179.1		2	12.1			-11888.4		5035.38		0		0		0.702467	0.297533	0	0
b8	0.6	112			106	1	0.95375	0.396	0.79		59.5		79.4		1	34.9			-17895.1		9120.32		0		0		0.662403	0.337597	0	0
b8	0.6	112			120	2	0.911	0.418	0.974		38.3		59.5		0	6.2			-9424.65		6440.3		0		0		0.594055	0.405945	0	0
b8	0.6	112			124	0									0	2.4			-8241.53		7810.52		0		0		0.513425	0.486575	0	0
b8	0.6	112			130	1	0.93965	0.315	0.736		57.6		85.8		0	1.5			-15143.9		6350.79		0		0		0.704542	0.295458	0	0
b8	0.6	112			162	1	0.89426	0.354	0.765		55.2		87.7		-1	0			-9369.19		7837.06		0		0		0.544522	0.455478	0	0
b8	0.6	112			169	1	0.89345	0.361	0.763		50.3		85.4		0	10.4			-12811		3091.07		0		0		0.805619	0.194381	0	0
b8	0.6	112			171	1	0.86889	0.461	0.838		48.6		82.3		1	34.1			-4947.63		5464.61		0		0		0.475174	0.524826	0	0
b8	0.6	112			178	1	0.88965	0.368	0.796		66.5		92.2		0	18.8			-12406.3		4156.79		0		0		0.749033	0.250967	0	0
b8	0.6	112			185	1	0.88009	0.581	0.93		52.4		108.3		2	3			-5083.44		4389.95		0		0		0.536602	0.463398	0	0
b8	0.6	115	15	22			0.95005	0.322	0.728	0.363	60.8	14.9	106.1	33.8		8.8	8.8	0.2778	-6111.96	2528.99	7618.85	1985.48	0	0	0	0	0.445127	0.554873	0	0
b8	0.6	115			115	2	0.96251	0.293	0.695		57.4		71.7		0	2.1			-8436.18		7990.99		0		0		0.51355	0.48645	0	0
b8	0.6	115			117	0									0	8			-7955.54		7973.64		0		0		0.499432	0.500568	0	0
b8	0.6	115			37	3	0.95202	0.314	0.782		64		158.5		-1	0			-3963.24		6116.88		0		0		0.393174	0.606826	0	0
b8	0.6	115			41	0									-1	0			-4041.2		6065.81		0		0		0.399841	0.600159	0	0
b8	0.6	115			46	0									-1	0			-4730.4		6386.52		0		0		0.425514	0.574486	0	0
b8	0.6	115			69	1	0.9196	0.333	0.771		69.1		83.5		0	8.9			-7294.02		8832.21		0		0		0.452308	0.547692	0	0
b8	0.6	115			74	2	0.95179	0.459	0.93		87.3		84.1		2	2.1			-7706.33		11741.6		0		0		0.396254	0.603746	0	0
b8	0.6	115			76	0									2	2			-6908.31		11240.2		0		0		0.380655	0.619345	0	0
b8	0.6	115			79	1	0.90216	0.309	0.757		68.1		88.8		0	5			-4463.06		12400.8		0		0		0.264652	0.735348	0	0
b8	0.6	115			81	1	0.91114	0.289	0.651		85.3		131.9		0	5.3			-5299.09		6368.74		0		0		0.454162	0.545838	0	0
b8	0.6	115			86	1	0.93244	0.408	0.914		72.9		158.8		2	0.5			-11317.4		8657.97		0		0		0.566569	0.433431	0	0
b8	0.6	115			113	1	0.90023	0.239	0.739		60.7		81.1		0	10.8			-3017.04		8418.59		0		0		0.263828	0.736172	0	0
b8	0.6	115			126	1	0.9455	0.556	1.154		27.2		168.9		0	1.3			-8677.88		8689.19		0		0		0.499674	0.500326	0	0
b8	0.6	115			135	4	0.94764	0.179	0.478		60.2		89.2		1	20.5			-3031.92		6643.17		0		0		0.313374	0.686626	0	0
b8	0.6	115			139	0									1	23			-2955.77		6453.31		0		0		0.31414	0.68586	0	0
b8	0.6	115			144	0									1	21.7			-3213.08		7169.9		0		0		0.309456	0.690544	0	0
b8	0.6	115			147	0									1	22.3			-2712.82		6795.36		0		0		0.285314	0.714686	0	0
b8	0.6	115			165	1	0.90221	0.404	0.801		36.2		79.3		-1	0			-8233.35		4409.2		0		0		0.651241	0.348759	0	0
b8	0.6	115			172	1	0.90044	0.306	0.553		64		95.5		0	12.8			-9196.34		5802.78		0		0		0.613125	0.386875	0	0
b8	0.6	115			177	1	0.89373	0.265	0.51		60		100.8		0	7.6			-4538.17		5826.89		0		0		0.437833	0.562167	0	0
b8	0.6	115			180	1	0.93659	0.29	0.552		53.7		96.4		0	1.6			-9735.37		7045.37		0		0		0.580151	0.419849	0	0
b8	0.6	115			181	1	0.92589	0.332	0.657		44.1		85.5		0	2.9			-7036.65		6585.54		0		0		0.516558	0.483442	0	0
b8	0.6	116	27	50			0.96072	0.2	0.478	0.257	60.7	8.3	89.4	25.2		0.9	2.08	0.1667	-5253.05	1546.95	9573.16	2206.7	0	0	0	0	0.354308	0.645692	0	0
b8	0.6	116			116	3	0.98233	0.168	0.401		64.9		100.2		0	0			-5111.82		9445.61		0		0		0.351149	0.648851	0	0
b8	0.6	116			118	0									0	0.1			-5443.98		11546.4		0		0		0.320415	0.679585	0	0
b8	0.6	116			127	0									0	0			-5119.52		11547.7		0		0		0.307162	0.692838	0	0
b8	0.6	116			1	1	0.93572	0.381	0.845		66.7		147.5		0	0			-8032.05		9068.21		0		0		0.469703	0.530297	0	0
b8	0.6	116			12	2	0.97931	0.152	0.485		61.6		86.7		0	0			-7664.98		10117.7		0		0		0.431035	0.568965	0	0
b8	0.6	116			13	0									0	0.1			-9164.36		8781.93		0		0		0.510655	0.489345	0	0
b8	0.6	116			14	4	0.95071	0.191	0.63		53.8		82.1		0	0			-3526.38		8150.93		0		0		0.301986	0.698014	0	0
b8	0.6	116			15	0									0	0			-3470.34		8179.93		0		0		0.297876	0.702124	0	0
b8	0.6	116			16	0									0	0			-3537		8170.71		0		0		0.302109	0.697891	0	0
b8	0.6	116			17	0									0	0			-3518.46		8510.13		0		0		0.292508	0.707492	0	0
b8	0.6	116			28	1	0.94025	0.109	0.5		59.2		81.8		0	0			-8834.54		12101		0		0		0.421989	0.578011	0	0
b8	0.6	116			29	1	0.92752	0.321	0.536		74.1		82.6		0	0			-4601.27		9659.08		0		0		0.322662	0.677338	0	0
b8	0.6	116			30	4	0.95526	0.141	0.617		69		93.6		0	0			-5827.07		13338.3		0		0		0.304041	0.695959	0	0
b8	0.6	116			31	0									0	0			-6301.69		11698.2		0		0		0.350096	0.649904	0	0
b8	0.6	116			32	0									0	0			-6582.95		12663.2		0		0		0.34204	0.65796	0	0
b8	0.6	116			33	0									0	0			-7162.16		12091.3		0		0		0.371994	0.628006	0	0
b8	0.6	116			42	2	0.95513	0.298	0.839		52.5		134.7		-1	0			-5220.03		13301.8		0		0		0.281831	0.718169	0	0
b8	0.6	116			47	0									-1	0			-5275.98		12594.5		0		0		0.295234	0.704766	0	0
b8	0.6	116			51	1	0.9329	0.318	0.698		46.8		63.4		2	0.6			-5906.61		6298.22		0		0		0.483957	0.516043	0	0
b8	0.6	116			61	2	0.95574	0.119	0.424		66.4		83.2		1	0.4			-2571.75		11856.7		0		0		0.178242	0.821758	0	0
b8	0.6	116			73	0									2	0.7			-2849.1		10918.2		0		0		0.206947	0.793053	0	0
b8	0.6	116			80	1	0.94019	0.131	0.397		63		102.2		0	2.4			-5741.65		7637.95		0		0		0.429135	0.570865	0	0
b8	0.6	116			90	3	0.94254	0.337	0.689		60		63.3		2	0			-4815.76		11843.9		0		0		0.289068	0.710932	0	0
b8	0.6	116			92	0									2	0			-4467.8		11460.4		0		0		0.280496	0.719504	0	0
b8	0.6	116			93	0									2	0			-5151.6		8737.61		0		0		0.370907	0.629093	0	0
b8	0.6	116			91	1	0.94415	0.261	0.573		48.7		105.8		2	0.1			-5041.41		9537.79		0		0		0.345795	0.654205	0	0
b8	0.6	116			104	1	0.94231	0.262	0.567		81.1		96.1		0	1.4			-3003.33		10690.7		0		0		0.219317	0.780683	0	0
b8	0.6	116			108	4	0.94542	0.081	0.279		60.8		93.2		0	0			-5442		5856.86		0		0		0.481642	0.518358	0	0
b8	0.6	116			109	0									0	0			-5472.08		5622.48		0		0		0.493222	0.506778	0	0
b8	0.6	116			110	0									0	0.1			-5007.53		6184.18		0		0		0.447432	0.552568	0	0
b8	0.6	116			111	0									0	0			-5472.38		5636.27		0		0		0.492623	0.507377	0	0
b8	0.6	116			121	1	0.95968	0.207	0.701		58.2		68.9		0	0			-5543.9		11263.4		0		0		0.329852	0.670148	0	0
b8	0.6	116			128	1	0.95256	0.166	0.404		57.4		75.6		0	0			-6771.4		7631.68		0		0		0.470136	0.529864	0	0
b8	0.6	116			129	1	0.94937	0.092	0.289		52.6		96.9		0	0			-5564.85		8441.63		0		0		0.397305	0.602695	0	0
b8	0.6	116			133	5	0.94642	0.172	0.346		54		100		0	2.8			-3232.64		11411.8		0		0		0.220741	0.779259	0	0
b8	0.6	116			136	0									0	3			-3303.97		10768.1		0		0		0.23479	0.76521	0	0
b8	0.6	116			140	0									0	4.8			-3106.3		9788.63		0		0		0.240893	0.759107	0	0
b8	0.6	116			145	0									0	3.1			-3471.29		10746.6		0		0		0.24415	0.75585	0	0
b8	0.6	116			148	0									0	4.5			-3336.74		11423.8		0		0		0.226059	0.773941	0	0
b8	0.6	116			155	4	0.92246	0.215	0.371		56.8		95.2		1	0.3			-5014.91		6492.8		0		0		0.435787	0.564213	0	0
b8	0.6	116			157	0									1	0.2			-4845.91		6970.12		0		0		0.410113	0.589887	0	0
b8	0.6	116			159	0									0	0.2			-5093.79		6862.13		0		0		0.426048	0.573952	0	0
b8	0.6	116			160	0									0	0			-5227.94		6815.95		0		0		0.434074	0.565926	0	0
b8	0.6	116			161	1	0.96165	0.214	0.387		64.5		86.7		0	0			-5560.96		8704.92		0		0		0.389808	0.610192	0	0
b8	0.6	116			163	1	0.92885	0.137	0.348		50		80.6		-1	0			-8304.96		6314.28		0		0		0.568084	0.431916	0	0
b8	0.6	116			164	1	0.93714	0.211	0.403		69		87.8		-1	0			-5574.26		12870		0		0		0.302223	0.697777	0	0
b8	0.6	116			167	1	0.96572	0.146	0.343		64.4		93.4		-1	0			-4204.06		10982.2		0		0		0.276832	0.723168	0	0
b8	0.6	116			173	1	0.92407	0.151	0.362		69.5		88		0	11.5			-6692.33		8490.85		0		0		0.440773	0.559227	0	0
b8	0.6	116			176	1	0.95517	0.274	0.513		69.4		97.8		0	0.3			-7258.49		9152.08		0		0		0.442306	0.557694	0	0
b8	0.6	116			182	1	0.94814	0.173	0.337		57		90.4		0	4.1			-5206.27		10279.3		0		0		0.336202	0.663798	0	0
b8	0.6	125	13	23			0.94192	0.364	0.776	0.446	70	20.5	115.4	38.7		3.65	7.42	0.2391	-7568.46	3204.61	6372.59	815.19	0	0	0	0	0.54289	0.45711	0	0
b8	0.6	125			125	1	0.96381	0.364	0.771		75.2		154.5		0	1			-7900.98		9180.27		0		0		0.462553	0.537447	0	0
b8	0.6	125			7	5	0.94157	0.423	0.905		100.9		171.4		0	0.7			-12021.8		6569.14		0		0		0.646648	0.353352	0	0
b8	0.6	125			8	0									0	0.7			-12412.6		6665.58		0		0		0.650618	0.349382	0	0
b8	0.6	125			9	0									0	0.7			-10930.8		6459.65		0		0		0.628553	0.371447	0	0
b8	0.6	125			10	0									0	0.5			-10312.4		6678.05		0		0		0.606952	0.393048	0	0
b8	0.6	125			11	0									0	0.7			-10316.9		6259.29		0		0		0.622392	0.377608	0	0
b8	0.6	125			59	1	0.91115	0.435	0.887		56.7		70.1		1	37.7			-8937.41		5487.46		0		0		0.619583	0.380417	0	0
b8	0.6	125			72	1	0.89415	0.461	0.921		96.9		74.4		2	0			-13025.3		5854.66		0		0		0.689901	0.310099	0	0
b8	0.6	125			84	2	0.95092	0.229	0.694		69		96.9		2	0.7			-8426.05		6715.1		0		0		0.5565	0.4435	0	0
b8	0.6	125			85	0									2	0.2			-8440.86		7328.95		0		0		0.535254	0.464746	0	0
b8	0.6	125			87	1	0.90798	0.518	1.107		32.5		73.7		2	2			-5269.43		6447.19		0		0		0.44974	0.55026	0	0
b8	0.6	125			100	1	0.89088	0.325	0.698		48.7		141.1		0	3.9			-8492.11		5876.79		0		0		0.591006	0.408994	0	0
b8	0.6	125			107	1	0.93473	0.333	0.657		82.7		99.9		0	3.2			-6011.34		6976.54		0		0		0.462842	0.537158	0	0
b8	0.6	125			134	5	0.93206	0.3	0.62		55.6		94.2		0	3.1			-2840.72		6506.2		0		0		0.30392	0.69608	0	0
b8	0.6	125			137	0									0	2.4			-2966.77		6522.14		0		0		0.312657	0.687343	0	0
b8	0.6	125			142	0									0	3.4			-3050.36		5770.73		0		0		0.345803	0.654197	0	0
b8	0.6	125			146	0									0	3.6			-3636.98		6599.44		0		0		0.355298	0.644702	0	0
b8	0.6	125			149	0									0	3.4			-2991.5		6613.3		0		0		0.311459	0.688541	0	0
b8	0.6	125			138	2	0.92731	0.42	0.858		46.2		72.6		0	4.8			-5715.45		4889.67		0		0		0.538933	0.461067	0	0
b8	0.6	125			143	0									0	5.3			-5051.11		5594.15		0		0		0.474494	0.525506	0	0
b8	0.6	125			175	1	0.90821	0.278	0.593		58.6		92.9		0	2.6			-11152.8		5384.77		0		0		0.674392	0.325608	0	0
b8	0.6	125			179	1	0.93564	0.252	0.556		75.6		95.7		0	3.2			-7879.65		6003.32		0		0		0.567577	0.432423	0	0
b8	0.6	125			186	1	0.91044	0.527	0.991		94.7		166.2		2	0.2			-6291.33		6187.3		0		0		0.504168	0.495832	0	0
b8	0.6	132	13	19			0.9663	0.347	0.788	0.368	60.2	12	121.2	40.7		2.46	6.29	0.2273	-7302.1	2163.12	11519.2	1226.79	0	0	0	0	0.38797	0.61203	0	0
b8	0.6	132			132	1	0.98987	0.337	0.757		56.8		98.9		1	0			-6895.3		11826.2		0		0		0.368308	0.631692	0	0
b8	0.6	132			3	1	0.93502	0.319	0.79		66.2		96.5		0	0.2			-8936.86		8985.71		0		0		0.498637	0.501363	0	0
b8	0.6	132			36	6	0.93891	0.203	0.627		71.9		172.9		-1	0			-6798.13		12442.1		0		0		0.353329	0.646671	0	0
b8	0.6	132			38	0									-1	0			-6780.66		11804.4		0		0		0.364844	0.635156	0	0
b8	0.6	132			40	0									-1	0			-6690.56		11618		0		0		0.365434	0.634566	0	0
b8	0.6	132			43	0									-1	0			-6851.23		11862.8		0		0		0.366101	0.633899	0	0
b8	0.6	132			45	0									-1	0			-6793.19		11958.5		0		0		0.36227	0.63773	0	0
b8	0.6	132			48	0									-1	0			-6590.68		12129.3		0		0		0.352066	0.647934	0	0
b8	0.6	132			57	1	0.92284	0.502	1.042		44.7		74.7		1	20.9			-14650.1		11286.4		0		0		0.564846	0.435154	0	0
b8	0.6	132			67	1	0.94309	0.461	0.965		51.9		72.7		1	0.1			-9022.13		11905.6		0		0		0.43111	0.56889	0	0
b8	0.6	132			78	1	0.95225	0.368	0.807		39.8		144.1		0	0			-4617.62		13637		0		0		0.252957	0.747043	0	0
b8	0.6	132			83	1	0.9157	0.354	0.744		41.5		140.9		0	0.2			-4193.49		12546.6		0		0		0.250506	0.749494	0	0
b8	0.6	132			95	1	0.95775	0.576	1.102		43.3		90.1		2	0			-6881.71		12190.9		0		0		0.360816	0.639184	0	0
b8	0.6	132			97	1	0.93725	0.542	1.002		48.7		85.7		0	0			-4781.46		12457.8		0		0		0.277359	0.722641	0	0
b8	0.6	132			101	2	0.93369	0.394	0.92		67.7		88.2		0	2.5			-7429.6		9968.04		0		0		0.427046	0.572954	0	0
b8	0.6	132			102	0									0	3.2			-7929.14		10653.9		0		0		0.426688	0.573312	0	0
b8	0.6	132			122	1	0.93083	0.233	0.621		58.5		147		0	0			-8284.84		8826.21		0		0		0.484181	0.515819	0	0
b8	0.6	132			166	1	0.92957	0.45	0.956		52.4		87.2		-1	0			-6195.64		10171.1		0		0		0.378549	0.621451	0	0
b8	0.6	132			168	1	0.9441	0.454	0.971		65.5		70.5		-1	0			-8417.53		12594.2		0		0		0.400611	0.599389	0	0
b8	0.18	24	35	50			0.92184	0.463	0.923	0.477	-168.9	19.5	94.3	56.9		26.06	20.07	0.4255	-8979.8	2663.64	3812.23	1716.67	0	0	0	0	0.701984	0.298016	0	0
b8	0.18	24			24	2	0.94142	0.389	0.906		-151.3		55.9		-1	0			-7448.68		4086.71		0		0		0.645724	0.354276	0	0
b8	0.18	24			28	0									-1	0			-7142.04		4474.6		0		0		0.614811	0.385189	0	0
b8	0.18	24			9	1	0.91404	0.445	0.918		-165.1		9.3		1	35.4			-6801.68		4628.66		0		0		0.595055	0.404945	0	0
b8	0.18	24			140	1	0.89107	0.483	1.066		-164.5		57.4		1	38.6			-7431.79		1633.63		0		0		0.819795	0.180205	0	0
b8	0.18	24			167	1	0.89798	0.88	1.518		-240		77.6		0	6.8			-9854.36		5613.6		0		0		0.637082	0.362918	0	0
b8	0.18	24			179	2	0.89284	0.339	0.906		-178.9		144.4		1	25.3			-10515.4		3013.11		0		0		0.777277	0.222723	0	0
b8	0.18	24			182	0									1	24.6			-11162.7		2958.13		0		0		0.790513	0.209487	0	0
b8	0.18	24			237	1	0.88745	0.448	0.971		-139.6		64.6		0	6.5			-9747.43		7036.77		0		0		0.58075	0.41925	0	0
b8	0.18	24			249	1	0.89333	0.429	0.88		-168.1		143.9		1	22.7			-7481.05		2997.37		0		0		0.713948	0.286052	0	0
b8	0.18	24			268	1	0.86945	0.438	0.928		-156.8		75.8		1	36.1			-8946.83		2027.95		0		0		0.815217	0.184783	0	0
b8	0.18	24			281	2	0.89726	0.387	0.798		-183.5		82		1	32.3			-9217.61		2491.71		0		0		0.787203	0.212797	0	0
b8	0.18	24			285	0									1	32.6			-8948.87		2271.94		0		0		0.797524	0.202476	0	0
b8	0.18	24			289	1	0.90119	0.486	1.096		-186.8		62		0	11.4			-15999.6		2350.21		0		0		0.871922	0.128078	0	0
b8	0.18	24			296	2	0.92585	0.486	1.016		-133.9		-46.3		1	46.8			-6160.19		2844.69		0		0		0.684095	0.315905	0	0
b8	0.18	24			298	0									1	49			-5744.2		3348.22		0		0		0.631757	0.368243	0	0
b8	0.18	24			297	1	0.92394	0.563	1.194		-122.8		-58.8		1	42.5			-7435.94		2641.57		0		0		0.737875	0.262125	0	0
b8	0.18	24			306	1	0.88157	0.442	0.889		-174		133.3		0	19.8			-6887.94		4200.95		0		0		0.621157	0.378843	0	0
b8	0.18	24			308	1	0.89276	0.57	1.112		-169.7		160.5		0	0.2			-8092.94		6694.38		0		0		0.547289	0.452711	0	0
b8	0.18	24			323	1	0.88959	0.654	1.228		-212		109.1		0	0.7			-3354.44		4281.15		0		0		0.439316	0.560684	0	0
b8	0.18	24			329	1	0.85856	0.468	0.853		-165.1		64.7		0	11.3			-13453.5		2326.06		0		0		0.85259	0.14741	0	0
b8	0.18	24			330	3	0.89984	0.494	1.098		-178.7		174.4		0	15.3			-14144.7		4318.21		0		0		0.766115	0.233885	0	0
b8	0.18	24			333	0									0	10.4			-9659.86		4412.01		0		0		0.686466	0.313534	0	0
b8	0.18	24			336	0									0	12.2			-10116.9		3886.51		0		0		0.72246	0.27754	0	0
b8	0.18	24			342	1	0.90513	0.428	0.923		-165.3		40.8		1	21.1			-14700.7		5333.19		0		0		0.733791	0.266209	0	0
b8	0.18	24			345	1	0.89579	0.628	1.135		-133		48		1	26.4			-11692.7		3862.84		0		0		0.751674	0.248326	0	0
b8	0.18	24			375	1	0.90515	0.596	1.16		-170.1		36.9		0	12			-7509.76		9555.62		0		0		0.440058	0.559942	0	0
b8	0.18	24			389	1	0.8736	0.399	0.833		-159.5		51.3		2	69.2			-12565.8		8206.85		0		0		0.604919	0.395081	0	0
b8	0.18	24			391	1	0.88013	0.358	0.763		-166.8		61		2	75.3			-5698.65		5415.51		0		0		0.512738	0.487262	0	0
b8	0.18	24			396	1	0.8732	0.335	0.754		-151.3		85.2		2	65.3			-6423.04		2830.12		0		0		0.694146	0.305854	0	0
b8	0.18	24			399	1	0.88408	0.571	0.993		-160.2		165.4		2	1.6			-7901.3		7133.06		0		0		0.525549	0.474451	0	0
b8	0.18	24			418	4	0.88818	0.413	0.807		-159.3		58		1	29.8			-9882.78		3517.33		0		0		0.737515	0.262485	0	0
b8	0.18	24			419	0									1	28.3			-9791.12		3538.87		0		0		0.734518	0.265482	0	0
b8	0.18	24			420	0									1	31.8			-9164.33		3213.37		0		0		0.74039	0.25961	0	0
b8	0.18	24			421	0									1	31			-9476.77		3446.48		0		0		0.733312	0.266688	0	0
b8	0.18	24			422	4	0.88681	0.413	0.818		-184.1		59.9		0	5.1			-7107.52		2804.51		0		0		0.71706	0.28294	0	0
b8	0.18	24			423	0									0	6.2			-7259		2658.94		0		0		0.731906	0.268094	0	0
b8	0.18	24			424	0									0	5			-8634.37		2417.46		0		0		0.781262	0.218738	0	0
b8	0.18	24			425	0									0	8.6			-7921.69		2632.37		0		0		0.750582	0.249418	0	0
b8	0.18	24			442	1	0.8655	0.454	0.788		-184.6		135.3		0	14.5			-8707.77		2615.22		0		0		0.769035	0.230965	0	0
b8	0.18	24			444	2	0.90357	0.411	0.793		-174.9		60.8		2	52.9			-8629.4		3139.08		0		0		0.733264	0.266736	0	0
b8	0.18	24			448	0									2	51.8			-10694.6		2949.94		0		0		0.783801	0.216199	0	0
b8	0.18	24			456	1	0.89671	0.513	0.893		-173.8		150.8		0	0			-8522.44		7800.36		0		0		0.522119	0.477881	0	0
b8	0.18	24			462	1	0.91032	0.414	0.804		-172.5		150.9		-1	0			-14747.3		3686.41		0		0		0.800018	0.199982	0	0
b8	0.18	24			473	1	0.88589	0.454	0.899		-167		41		1	38.6			-7799.67		2842.87		0		0		0.732877	0.267123	0	0
b8	0.18	24			487	2	0.89057	0.297	0.647		-174.6		140.9		1	24.9			-8295.84		2397.39		0		0		0.775803	0.224197	0	0
b8	0.18	24			491	0									1	25.1			-7091.74		2505.9		0		0		0.738905	0.261095	0	0
b8	0.18	24			529	1	0.90396	0.308	0.664		-176.5		80.3		2	43.9			-14287		3196.34		0		0		0.817178	0.182822	0	0
b8	0.18	24			531	1	0.864	0.454	0.819		-178.5		65.3		2	53.2			-6003.14		2968.96		0		0		0.66909	0.33091	0	0
b8	0.18	24			534	2	0.94578	0.45	0.8		-180.4		136.4		2	11.4			-6273.9		2626.36		0		0		0.704912	0.295088	0	0
b8	0.18	24			535	0									2	11.5			-6459.36		2778.14		0		0		0.699254	0.300746	0	0
b8	0.18	75	36	47			0.94999	0.364	0.776	0.371	-165.9	14	87.9	48.3		8.49	17.06	0.3511	-9329.71	2867.82	7200.54	2216.74	0	0	0	0	0.564402	0.435598	0	0
b8	0.18	75			75	1	0.96707	0.317	0.712		-161		65		2	3.1			-9932.75		5886.13		0		0		0.627905	0.372095	0	0
b8	0.18	75			2	1	0.94111	0.385	0.75		-189		61.2		2	0			-4900.4		10688.2		0		0		0.314358	0.685642	0	0
b8	0.18	75			12	2	0.94261	0.354	0.729		-182.3		73.2		1	0			-9805.26		8037.06		0		0		0.549551	0.450449	0	0
b8	0.18	75			312	0									1	0.1			-10452.1		7535.61		0		0		0.581069	0.418931	0	0
b8	0.18	75			32	1	0.93627	0.572	1.112		-172.8		179.2		0	0.1			-8898.18		7547.24		0		0		0.541073	0.458927	0	0
b8	0.18	75			71	1	0.94254	0.346	0.644		-157.5		71.7		2	0			-8884.43		9842.65		0		0		0.474416	0.525584	0	0
b8	0.18	75			80	4	0.90676	0.214	0.569		-163.1		66.6		1	21.1			-7243.93		8116.79		0		0		0.471588	0.528412	0	0
b8	0.18	75			87	0									0	19.7			-7196.18		8824.52		0		0		0.44918	0.55082	0	0
b8	0.18	75			93	0									1	21.9			-6571.51		8934.82		0		0		0.423795	0.576205	0	0
b8	0.18	75			99	0									1	21.6			-7343.1		8253.48		0		0		0.470815	0.529185	0	0
b8	0.18	75			109	1	0.93961	0.246	0.602		-177.2		68.4		1	1.8			-8165.31		4758.37		0		0		0.63181	0.36819	0	0
b8	0.18	75			110	1	0.90416	0.285	0.59		-182.7		66.7		1	0.4			-9183.45		8468.46		0		0		0.520252	0.479748	0	0
b8	0.18	75			135	1	0.93255	0.273	0.616		-166.6		65.2		0	4.2			-5727.73		6551.13		0		0		0.466471	0.533529	0	0
b8	0.18	75			138	1	0.92133	0.315	0.713		-182.1		58.7		1	22.5			-8218.88		5063.71		0		0		0.618771	0.381229	0	0
b8	0.18	75			152	1	0.92116	0.431	0.98		-141.3		-47.1		2	1.9			-6597.48		8509.72		0		0		0.436711	0.563289	0	0
b8	0.18	75			160	2	0.93335	0.497	1.039		-144.2		163.2		0	0.8			-11776.6		8155.15		0		0		0.590846	0.409154	0	0
b8	0.18	75			162	0									0	0			-11064.1		8240.14		0		0		0.573144	0.426856	0	0
b8	0.18	75			164	1	0.94286	0.296	0.65		-173.8		63.2		0	0.4			-14154.2		5103.72		0		0		0.734981	0.265019	0	0
b8	0.18	75			228	1	0.94045	0.24	0.642		-173.6		70		0	10.5			-8222.57		7175.35		0		0		0.534005	0.465995	0	0
b8	0.18	75			229	1	0.95489	0.271	0.606		-162.9		73.8		0	0			-11177		9208.37		0		0		0.548284	0.451716	0	0
b8	0.18	75			231	1	0.94582	0.377	0.837		-143.3		67		0	7.9			-8629.77		5950.75		0		0		0.59187	0.40813	0	0
b8	0.18	75			250	1	0.93306	0.461	0.882		-161		72.2		1	0			-8098.58		13815.1		0		0		0.369566	0.630434	0	0
b8	0.18	75			251	1	0.92611	0.345	0.768		-149.6		77.8		1	0			-8135.22		11042		0		0		0.424213	0.575787	0	0
b8	0.18	75			259	1	0.91971	0.36	0.729		-179.6		72		0	2.1			-9543.43		6225.29		0		0		0.605213	0.394787	0	0
b8	0.18	75			266	1	0.95493	0.586	1.242		-165		176.7		0	2.2			-12790.1		6609.27		0		0		0.659304	0.340696	0	0
b8	0.18	75			280	1	0.9301	0.485	1.015		-176.5		163.1		1	0.3			-8700.25		9950.42		0		0		0.466485	0.533515	0	0
b8	0.18	75			288	1	0.9063	0.358	0.732		-147.7		66.8		0	0.3			-5846.83		6557.3		0		0		0.471362	0.528638	0	0
b8	0.18	75			294	1	0.92472	0.245	0.571		-160		77.6		0	5			-6731.5		5714.88		0		0		0.54084	0.45916	0	0
b8	0.18	75			295	1	0.94479	0.324	0.657		-176.9		64.4		0	0.8			-8238.98		7601.26		0		0		0.52013	0.47987	0	0
b8	0.18	75			332	2	0.91069	0.275	0.642		-149.4		83.2		0	9.7			-15821.1		4566.33		0		0		0.776022	0.223978	0	0
b8	0.18	75			335	0									0	10.4			-12209.1		3920.19		0		0		0.756953	0.243047	0	0
b8	0.18	75			346	1	0.92711	0.314	0.646		-156.9		59.3		1	0.1			-8453.93		7024.63		0		0		0.54617	0.45383	0	0
b8	0.18	75			351	1	0.94987	0.624	1.247		-126.1		177.9		1	1.8			-11246.6		6702.54		0		0		0.626582	0.373418	0	0
b8	0.18	75			354	1	0.95324	0.322	0.622		-175.1		57.9		0	8.7			-10830.5		4548.2		0		0		0.704254	0.295746	0	0
b8	0.18	75			356	1	0.91151	0.347	0.769		-156.5		69.5		0	1.4			-7522.42		7682.23		0		0		0.494745	0.505255	0	0
b8	0.18	75			376	1	0.91249	0.299	0.667		-150.4		69.4		0	1.6			-15029.5		8059.61		0		0		0.650934	0.349066	0	0
b8	0.18	75			392	1	0.9229	0.364	0.887		-160.3		52.1		2	76.3			-12015.1		10443.9		0		0		0.534979	0.465021	0	0
b8	0.18	75			395	1	0.94895	0.518	1.096		-178.5		173.9		2	89			-15640		12080.1		0		0		0.564212	0.435788	0	0
b8	0.18	75			408	1	0.95062	0.243	0.621		-170.5		64		2	3.8			-6899.99		4257.38		0		0		0.618424	0.381576	0	0
b8	0.18	75			437	3	0.93648	0.683	1.191		-177.9		177.9		0	12.6			-5616.92		5167.37		0		0		0.520843	0.479157	0	0
b8	0.18	75			438	0									0	12.7			-5543.17		4932.59		0		0		0.529143	0.470857	0	0
b8	0.18	75			439	0									0	12.6			-5409.62		4927.61		0		0		0.523314	0.476686	0	0
b8	0.18	75			441	2	0.92141	0.27	0.635		-181.1		58.7		0	1.2			-15587.8		5737.38		0		0		0.730958	0.269042	0	0
b8	0.18	75			446	0									0	1.2			-13393.1		5367.2		0		0		0.713906	0.286094	0	0
b8	0.18	75			520	3	0.95439	0.296	0.625		-162.8		69.1		2	1.8			-8301.76		4977.91		0		0		0.625148	0.374852	0	0
b8	0.18	75			523	0									2	2.7			-8870.23		5009.23		0		0		0.63909	0.36091	0	0
b8	0.18	75			526	0									2	2.8			-7875.66		4654.19		0		0		0.628552	0.371448	0	0
b8	0.18	124	65	132			0.96133	0.3	0.703	0.276	-173.9	9.6	85.2	44.4		0.42	1	0.2833	-6199.26	1849.51	10260.6	2180.57	0	0	0	0	0.376628	0.623372	0	0
b8	0.18	124			124	1	0.95774	0.154	0.457		-176.5		64.7		1	0.1			-4937.21		7877.07		0		0		0.38529	0.61471	0	0
b8	0.18	124			10	2	0.94647	0.189	0.557		-176.9		66.8		1	0			-5402.08		6889.89		0		0		0.43948	0.56052	0	0
b8	0.18	124			112	0									-1	0			-7666.93		11407		0		0		0.401958	0.598042	0	0
b8	0.18	124			14	2	0.95186	0.217	0.518		-178.6		64.4		0	0.8			-6498.21		11915		0		0		0.352911	0.647089	0	0
b8	0.18	124			324	0									0	3			-10307.5		9206.24		0		0		0.528217	0.471783	0	0
b8	0.18	124			16	15	0.97648	0.201	0.497		-177.6		65.4		1	0.1			-5127.72		12219.6		0		0		0.295591	0.704409	0	0
b8	0.18	124			25	0									-1	0			-4573.78		11645.1		0		0		0.282004	0.717996	0	0
b8	0.18	124			29	0									-1	0			-4474.76		11814.1		0		0		0.274713	0.725287	0	0
b8	0.18	124			171	0									0	0			-6567.88		12505		0		0		0.344357	0.655643	0	0
b8	0.18	124			192	0									1	0			-4412.17		11626.5		0		0		0.275096	0.724904	0	0
b8	0.18	124			197	0									0	0			-5476.4		13526.9		0		0		0.288182	0.711818	0	0
b8	0.18	124			212	0									1	0			-5573.58		11030.5		0		0		0.335675	0.664325	0	0
b8	0.18	124			215	0									1	0			-3101.46		15096.5		0		0		0.170429	0.829571	0	0
b8	0.18	124			216	0									1	0			-3158.16		14460		0		0		0.179255	0.820745	0	0
b8	0.18	124			246	0									2	0			-6228.45		11438.3		0		0		0.352553	0.647447	0	0
b8	0.18	124			263	0									1	0.1			-4478.72		13453.6		0		0		0.249757	0.750243	0	0
b8	0.18	124			311	0									1	0			-5667.92		10265.4		0		0		0.355727	0.644273	0	0
b8	0.18	124			318	0									0	0			-4258.24		12931.7		0		0		0.247717	0.752283	0	0
b8	0.18	124			403	0									2	0			-5978.3		13525.2		0		0		0.306525	0.693475	0	0
b8	0.18	124			481	0									1	0			-7294.95		9676.58		0		0		0.429835	0.570165	0	0
b8	0.18	124			18	3	0.96499	0.207	0.473		-167.1		60.9		1	0			-8945.54		12537.5		0		0		0.4164	0.5836	0	0
b8	0.18	124			31	0									0	0			-8789.15		12624.2		0		0		0.410451	0.589549	0	0
b8	0.18	124			244	0									2	0.1			-9038.17		12929.2		0		0		0.411435	0.588565	0	0
b8	0.18	124			19	3	0.96393	0.269	0.553		-170.3		70.5		1	6			-9355.34		7408.19		0		0		0.558077	0.441923	0	0
b8	0.18	124			21	0									0	6.9			-8872.46		7672.71		0		0		0.536257	0.463743	0	0
b8	0.18	124			163	0									0	2.5			-5185.6		7748.9		0		0		0.400912	0.599088	0	0
b8	0.18	124			33	5	0.96617	0.231	0.548		-180.6		59.1		0	0			-4442.21		12517.1		0		0		0.261934	0.738066	0	0
b8	0.18	124			37	0									0	0			-4655.39		13555.9		0		0		0.255632	0.744368	0	0
b8	0.18	124			39	0									0	0.1			-4995.91		13218.7		0		0		0.27428	0.72572	0	0
b8	0.18	124			41	0									0	0.1			-4467.79		13625.4		0		0		0.246932	0.753068	0	0
b8	0.18	124			134	0									0	0.1			-5375.6		12788.9		0		0		0.29594	0.70406	0	0
b8	0.18	124			34	1	0.95235	0.645	1.315		-181.6		177.5		0	0.2			-7957.54		11936.3		0		0		0.400001	0.599999	0	0
b8	0.18	124			36	2	0.95939	0.211	0.581		-181.3		65.3		0	0.2			-4686.63		6761.66		0		0		0.409374	0.590626	0	0
b8	0.18	124			40	0									0	0			-4408.25		6891.64		0		0		0.390114	0.609886	0	0
b8	0.18	124			42	3	0.93829	0.3	0.645		-164.7		85.1		0	0			-6379.19		10839		0		0		0.370491	0.629509	0	0
b8	0.18	124			44	0									0	0			-6726.83		11037.9		0		0		0.378663	0.621337	0	0
b8	0.18	124			46	0									0	0.1			-6650.51		10732.9		0		0		0.382577	0.617423	0	0
b8	0.18	124			48	3	0.95963	0.19	0.581		-180.3		60		0	1.5			-5814.55		9229.21		0		0		0.386509	0.613491	0	0
b8	0.18	124			51	0									0	1.7			-5814.72		9256.16		0		0		0.385825	0.614175	0	0
b8	0.18	124			54	0									0	1			-6064.06		9344.07		0		0		0.393562	0.606438	0	0
b8	0.18	124			59	4	0.97172	0.168	0.544		-177		68.7		0	0			-6184.52		11182.5		0		0		0.356106	0.643894	0	0
b8	0.18	124			61	0									0	0			-6091.39		11294.9		0		0		0.350356	0.649644	0	0
b8	0.18	124			459	0									-1	0			-7436.91		12976.8		0		0		0.364309	0.635691	0	0
b8	0.18	124			460	0									-1	0			-7775.44		10523.1		0		0		0.424921	0.575079	0	0
b8	0.18	124			65	2	0.94107	0.155	0.516		-172.2		64.6		2	0			-9776.49		10502		0		0		0.48211	0.51789	0	0
b8	0.18	124			458	0									-1	0			-7961.71		12300.3		0		0		0.392937	0.607063	0	0
b8	0.18	124			68	1	0.95127	0.308	0.649		-177.1		67.1		2	0			-6683.04		9766.17		0		0		0.406283	0.593717	0	0
b8	0.18	124			69	1	0.95289	0.224	0.597		-181.6		58.5		2	0.3			-6720.79		7812.95		0		0		0.462427	0.537573	0	0
b8	0.18	124			72	1	0.96917	0.629	1.249		-183.6		176.9		2	0			-6449.07		12464.4		0		0		0.340977	0.659023	0	0
b8	0.18	124			81	5	0.9464	0.483	1.119		-159.4		158.7		1	0			-3143.95		12055.5		0		0		0.206846	0.793154	0	0
b8	0.18	124			88	0									0	0			-3335.08		12549.2		0		0		0.20996	0.79004	0	0
b8	0.18	124			92	0									0	0			-3916.02		13367.2		0		0		0.226579	0.773421	0	0
b8	0.18	124			94	0									1	0			-3264.74		12890.7		0		0		0.202083	0.797917	0	0
b8	0.18	124			100	0									1	0			-3280.97		12662.2		0		0		0.205791	0.794209	0	0
b8	0.18	124			82	1	0.96091	0.196	0.498		-184.4		58.5		1	0.3			-6557.97		11557.1		0		0		0.362017	0.637983	0	0
b8	0.18	124			85	4	0.94821	0.153	0.518		-170.3		64.5		0	0			-10883.6		7329.61		0		0		0.597567	0.402433	0	0
b8	0.18	124			91	0									0	0			-11247		7269.85		0		0		0.607394	0.392606	0	0
b8	0.18	124			95	0									1	0			-9995.52		6666.85		0		0		0.599886	0.400114	0	0
b8	0.18	124			102	0									1	0			-10242.4		7542.84		0		0		0.575894	0.424106	0	0
b8	0.18	124			107	3	0.93863	0.274	0.645		-172.5		66.1		1	0.9			-8173.87		10814.1		0		0		0.430476	0.569524	0	0
b8	0.18	124			128	0									0	0			-7006.76		11074.4		0		0		0.387518	0.612482	0	0
b8	0.18	124			131	0									0	0			-6924.51		8466.06		0		0		0.449919	0.550081	0	0
b8	0.18	124			108	1	0.93425	0.214	0.591		-164.7		72.2		1	0			-8188.46		5415.27		0		0		0.601928	0.398072	0	0
b8	0.18	124			111	3	0.96151	0.171	0.532		-174.7		63.2		-1	0			-4855.2		8179.79		0		0		0.372474	0.627526	0	0
b8	0.18	124			115	0									-1	0			-4742.8		7717.94		0		0		0.380619	0.619381	0	0
b8	0.18	124			119	0									-1	0			-4725.41		8649.65		0		0		0.3533	0.6467	0	0
b8	0.18	124			116	2	0.93997	0.201	0.544		-166.9		66.4		-1	0			-7721.61		11030		0		0		0.411784	0.588216	0	0
b8	0.18	124			120	0									-1	0			-7762.8		11108.4		0		0		0.411358	0.588642	0	0
b8	0.18	124			125	1	0.95687	0.153	0.468		-170		63.4		1	0			-4594.2		6969.47		0		0		0.397296	0.602704	0	0
b8	0.18	124			126	1	0.94557	0.339	0.735		-188.6		74.2		1	0			-3656.18		9507.13		0		0		0.277755	0.722245	0	0
b8	0.18	124			133	1	0.95022	0.185	0.573		-166.1		66.3		0	0.2			-6042.75		9673.59		0		0		0.384488	0.615512	0	0
b8	0.18	124			136	1	0.94206	0.3	0.648		-190.7		58.5		0	1.3			-7126.56		9533.25		0		0		0.42777	0.57223	0	0
b8	0.18	124			137	1	0.93754	0.456	1.043		-152.1		144.7		0	0			-4629.76		7864.01		0		0		0.370565	0.629435	0	0
b8	0.18	124			154	4	0.97311	0.219	0.535		-179.9		58		0	0			-3489.14		10748.7		0		0		0.24506	0.75494	0	0
b8	0.18	124			157	0									0	0.1			-3329.43		11316.6		0		0		0.227326	0.772674	0	0
b8	0.18	124			235	0									0	1.1			-4098.82		10741.5		0		0		0.276196	0.723804	0	0
b8	0.18	124			252	0									1	0.6			-6105.7		9536.43		0		0		0.390337	0.609663	0	0
b8	0.18	124			170	2	0.95455	0.336	0.891		-170.5		44.2		0	0			-5373.19		11487.3		0		0		0.318685	0.681315	0	0
b8	0.18	124			174	0									0	0			-7134.13		9824.64		0		0		0.420675	0.579325	0	0
b8	0.18	124			177	5	0.96103	0.229	0.512		-174.8		66.3		0	0			-4879.38		9366.73		0		0		0.342506	0.657494	0	0
b8	0.18	124			180	0									0	0			-4920.02		9207.15		0		0		0.348266	0.651734	0	0
b8	0.18	124			278	0									1	0.3			-6361.84		10842.6		0		0		0.369779	0.630221	0	0
b8	0.18	124			476	0									1	0			-6188.27		9083.78		0		0		0.405202	0.594798	0	0
b8	0.18	124			478	0									1	0			-5230.31		9650.1		0		0		0.35149	0.64851	0	0
b8	0.18	124			178	2	0.9537	0.196	0.511		-181		58.2		0	0.1			-8918.59		10834.4		0		0		0.451506	0.548494	0	0
b8	0.18	124			181	0									0	0.1			-9202.25		10721.8		0		0		0.461866	0.538134	0	0
b8	0.18	124			200	4	0.97609	0.177	0.551		-172.5		74		0	0.6			-3511.1		12817		0		0		0.215034	0.784966	0	0
b8	0.18	124			201	0									0	0.5			-3785.79		12303.8		0		0		0.235295	0.764705	0	0
b8	0.18	124			230	0									0	0			-4667.94		11046.7		0		0		0.297044	0.702956	0	0
b8	0.18	124			384	0									0	0			-4362.98		12347.5		0		0		0.261093	0.738907	0	0
b8	0.18	124			211	1	0.95231	0.203	0.586		-182.1		57.9		1	1.1			-4980.06		7515.69		0		0		0.39854	0.60146	0	0
b8	0.18	124			213	1	0.96422	0.261	0.669		-172.9		70.3		1	0			-5557.09		7309.45		0		0		0.431902	0.568098	0	0
b8	0.18	124			217	1	0.96127	0.187	0.487		-174.9		63.5		1	2.3			-5297.7		9645.48		0		0		0.354523	0.645477	0	0
b8	0.18	124			233	1	0.95653	0.213	0.585		-176.4		60.1		1	2.1			-5675.58		11058.8		0		0		0.339157	0.660843	0	0
b8	0.18	124			248	3	0.94673	0.249	0.585		-157.1		69.2		1	0			-7808.36		10767.4		0		0		0.420351	0.579649	0	0
b8	0.18	124			486	0									1	0.2			-6014.41		8828.06		0		0		0.405216	0.594784	0	0
b8	0.18	124			490	0									0	0.3			-6003.54		9335.28		0		0		0.391395	0.608605	0	0
b8	0.18	124			254	2	0.95927	0.286	0.687		-160.6		82.9		1	0.4			-6556.67		9468.75		0		0		0.409142	0.590858	0	0
b8	0.18	124			366	0									0	0			-7019.54		11126.4		0		0		0.386839	0.613161	0	0
b8	0.18	124			255	1	0.93207	0.194	0.533		-168.1		84.1		1	0.1			-9488.1		8200.46		0		0		0.536398	0.463602	0	0
b8	0.18	124			256	1	0.95149	0.226	0.537		-159.4		64.3		0	0.8			-4260.59		12203.8		0		0		0.258775	0.741225	0	0
b8	0.18	124			258	1	0.93966	0.624	1.227		-179.3		173.4		0	1.8			-4771		8259.63		0		0		0.366137	0.633863	0	0
b8	0.18	124			261	1	0.9419	0.242	0.707		-154.1		77.8		1	0.2			-3994.08		10987.3		0		0		0.266603	0.733397	0	0
b8	0.18	124			267	1	0.93558	0.25	0.527		-184.8		60.7		0	0			-7344.34		8522.73		0		0		0.462867	0.537133	0	0
b8	0.18	124			270	1	0.95696	0.719	1.345		-168.2		163		0	0			-6239.38		7534.52		0		0		0.452986	0.547014	0	0
b8	0.18	124			316	1	0.94558	0.227	0.536		-185.9		74		0	1.1			-7819.34		12019.8		0		0		0.394138	0.605862	0	0
b8	0.18	124			353	1	0.9556	0.302	0.62		-169.2		76.8		1	0.4			-3664.12		11043.8		0		0		0.249126	0.750874	0	0
b8	0.18	124			358	1	0.94938	0.578	1.267		-185.8		174.6		0	0.9			-8445.12		9259.31		0		0		0.477006	0.522994	0	0
b8	0.18	124			362	2	0.93348	0.62	1.293		-170.2		175.8		0	1.8			-6172.87		10309.9		0		0		0.374504	0.625496	0	0
b8	0.18	124			363	0									0	0.9			-6023.47		8264.32		0		0		0.421582	0.578418	0	0
b8	0.18	124			364	1	0.9493	0.255	0.572		-171.1		65.9		0	0.1			-5250.54		14177.2		0		0		0.27026	0.72974	0	0
b8	0.18	124			367	1	0.95161	0.721	1.343		-176.2		169.7		0	0			-6379.77		13877.2		0		0		0.314942	0.685058	0	0
b8	0.18	124			370	1	0.92377	0.221	0.578		-163.4		87.7		0	0			-5701.72		9118.51		0		0		0.384725	0.615275	0	0
b8	0.18	124			378	1	0.94303	0.295	0.699		-190.8		58.2		0	0.8			-5632.7		8116.6		0		0		0.409672	0.590328	0	0
b8	0.18	124			397	1	0.95351	0.587	1.212		-175.4		169.7		2	1.7			-4640.29		8714.13		0		0		0.347472	0.652528	0	0
b8	0.18	124			402	1	0.94348	0.386	0.662		-179.9		62.9		2	0			-11099.2		8242.14		0		0		0.573859	0.426141	0	0
b8	0.18	124			405	1	0.94968	0.261	0.587		-191.6		58.6		2	0			-6954.54		11362.8		0		0		0.37967	0.62033	0	0
b8	0.18	124			407	1	0.94636	0.256	0.567		-189.8		63.1		2	0.2			-8606.29		6512.14		0		0		0.569258	0.430742	0	0
b8	0.18	124			413	4	0.93229	0.593	1.216		-181.3		178.7		1	0.1			-5948.55		6847.38		0		0		0.464878	0.535122	0	0
b8	0.18	124			414	0									1	0.1			-6985.54		6709.54		0		0		0.510077	0.489923	0	0
b8	0.18	124			416	0									2	0.1			-5877.66		6922.49		0		0		0.459187	0.540813	0	0
b8	0.18	124			417	0									2	0.5			-5991.17		6982.16		0		0		0.461807	0.538193	0	0
b8	0.18	124			426	3	0.95146	0.635	1.249		-163.3		173.4		0	0			-7334.58		7892.79		0		0		0.481671	0.518329	0	0
b8	0.18	124			428	0									0	0			-7861.94		7752.8		0		0		0.503495	0.496505	0	0
b8	0.18	124			431	0									0	0			-7585.91		7678.2		0		0		0.496977	0.503023	0	0
b8	0.18	124			454	1	0.94274	0.33	0.665		-176.8		64.3		0	0			-6385		11171.3		0		0		0.363687	0.636313	0	0
b8	0.18	124			461	1	0.95321	0.302	0.607		-188.1		62.5		-1	0			-9543.37		10590.2		0		0		0.474002	0.525998	0	0
b8	0.18	124			488	1	0.9394	0.551	1.121		-154		152.9		0	0			-5570.54		15555.3		0		0		0.263684	0.736316	0	0
b8	0.18	124			508	2	0.97252	0.215	0.519		-183.8		63.4		1	1.6			-6832.1		11526.1		0		0		0.372156	0.627844	0	0
b8	0.18	124			512	0									1	0			-5361.86		11368.1		0		0		0.320494	0.679506	0	0
b8	0.18	124			509	1	0.95688	0.309	0.618		-190.4		63		1	0.1			-6470.71		7669.57		0		0		0.457608	0.542392	0	0
b8	0.18	124			510	1	0.95661	0.582	1.203		-183.4		179.4		1	0.3			-4685.96		8198.45		0		0		0.363692	0.636308	0	0
b8	0.18	195	56	90			0.95698	0.317	0.733	0.331	-173.4	11.6	80.5	42.3		2.52	4.72	0.2349	-8764.33	2785.69	8352.46	2541.55	0	0	0	0	0.512031	0.487969	0	0
b8	0.18	195			195	1	0.97001	0.164	0.558		-176.1		70.4		0	0			-7216.42		7998.56		0		0		0.474297	0.525703	0	0
b8	0.18	195			6	6	0.94806	0.238	0.563		-169.1		68		0	0.6			-8288.04		7816.43		0		0		0.514642	0.485358	0	0
b8	0.18	195			7	0									0	0.2			-8422.48		7497.81		0		0		0.529041	0.470959	0	0
b8	0.18	195			8	0									0	0.2			-8263.19		7756.74		0		0		0.515807	0.484193	0	0
b8	0.18	195			132	0									0	0			-7252.14		10351.9		0		0		0.411959	0.588041	0	0
b8	0.18	195			155	0									0	0			-6527.14		11602		0		0		0.360036	0.639964	0	0
b8	0.18	195			158	0									0	0			-6982.95		11910		0		0		0.369607	0.630393	0	0
b8	0.18	195			11	1	0.94299	0.352	0.915		-171.8		44.4		1	0			-9562.81		8317.21		0		0		0.534832	0.465168	0	0
b8	0.18	195			13	2	0.92097	0.293	0.696		-183.7		56.3		1	0.5			-4809.14		4841.08		0		0		0.498345	0.501655	0	0
b8	0.18	195			315	0									0	0.1			-4643.5		5495.73		0		0		0.457974	0.542026	0	0
b8	0.18	195			26	6	0.96241	0.264	0.646		-175.8		63.9		-1	0			-10161.5		14487.2		0		0		0.412252	0.587748	0	0
b8	0.18	195			30	0									-1	0			-10218.6		13930.5		0		0		0.423148	0.576852	0	0
b8	0.18	195			161	0									0	0.1			-5752.16		10195.3		0		0		0.360695	0.639305	0	0
b8	0.18	195			190	0									1	0			-9429.49		14648.3		0		0		0.391625	0.608375	0	0
b8	0.18	195			193	0									1	0			-9794.5		13998.8		0		0		0.41165	0.58835	0	0
b8	0.18	195			457	0									-1	0			-10566.4		12260		0		0		0.462901	0.537099	0	0
b8	0.18	195			49	4	0.97476	0.165	0.513		-176.9		67.9		0	2.2			-8380.31		7828.73		0		0		0.517015	0.482985	0	0
b8	0.18	195			52	0									0	2.6			-8451.15		7444.46		0		0		0.531666	0.468334	0	0
b8	0.18	195			55	0									0	1.9			-8624.65		7684.39		0		0		0.528826	0.471174	0	0
b8	0.18	195			57	0									0	1.7			-7819.49		7376.96		0		0		0.51456	0.48544	0	0
b8	0.18	195			60	2	0.95255	0.241	0.589		-173.1		60.3		0	0			-12345.6		7824.06		0		0		0.612089	0.387911	0	0
b8	0.18	195			62	0									0	0.3			-11929		7534.01		0		0		0.612907	0.387093	0	0
b8	0.18	195			70	1	0.94655	0.285	0.609		-186.3		65.6		2	2.9			-7863.75		6699.02		0		0		0.53999	0.46001	0	0
b8	0.18	195			83	2	0.94665	0.179	0.55		-177.8		75.5		0	5			-11143		7294.48		0		0		0.604366	0.395634	0	0
b8	0.18	195			90	0									0	5.9			-10690.1		7221.22		0		0		0.596835	0.403165	0	0
b8	0.18	195			84	1	0.95764	0.188	0.491		-177.9		69.7		0	0			-11011.9		7718.75		0		0		0.587907	0.412093	0	0
b8	0.18	195			89	2	0.92289	0.516	1.083		-141.6		55.9		0	0.4			-7027.84		12747.4		0		0		0.355386	0.644614	0	0
b8	0.18	195			101	0									1	0.3			-5865.96		12869.7		0		0		0.313091	0.686909	0	0
b8	0.18	195			105	2	0.95118	0.201	0.551		-186.3		64.4		1	1.2			-10517.8		6131.93		0		0		0.631711	0.368289	0	0
b8	0.18	195			129	0									0	0			-9231.44		8560.1		0		0		0.518867	0.481133	0	0
b8	0.18	195			121	1	0.94143	0.426	0.885		-140.8		-55.7		-1	0			-14734.6		5913.13		0		0		0.713619	0.286381	0	0
b8	0.18	195			139	1	0.96787	0.191	0.552		-165.7		67.6		1	0			-9340.26		7877.29		0		0		0.542485	0.457515	0	0
b8	0.18	195			141	1	0.95484	0.207	0.548		-163.4		81		1	3.3			-6401.52		7657.01		0		0		0.455348	0.544652	0	0
b8	0.18	195			150	1	0.9595	0.162	0.57		-173		78.1		0	1.2			-8439.47		5860.5		0		0		0.590174	0.409826	0	0
b8	0.18	195			166	1	0.9269	0.494	1.065		-180.4		152.4		0	10.6			-6965.44		4874.17		0		0		0.588317	0.411683	0	0
b8	0.18	195			169	1	0.94556	0.34	0.935		-166.4		58.9		0	0			-5726.83		12362.4		0		0		0.316587	0.683413	0	0
[truncated: 17,969 more rows]

## Sheet: c) LEUmL (membrane proteins)
Chess Square	Parse	Cluster ID	Unique Count	Total Count	Member Name	Similars Count	Composite Similarity	RMSD Hvy Atoms	RMSD All Atoms	RMSD Atom CG	Chi-1	stddev	Chi-2	stddev	InOut	Sidechain SASA	stdev SASA	flipid	Sidechain LASA	stdev LASA	fSASA(out)	fLASA(out)	Sum Hydro(-)	stdev Hydro(-)	Sum Hydro(+)	stdev Hydro(+)	Sum Polar(-)	stdev Polar(-)	Sum Polar(+)	stdev Polar(+)	fHydro(-)	fHydro(+)	fPolar(-)	fPolar(+)
[truncated: 23,742 more rows]

[truncated: 2 more sheets: d) LEUmN (membrane proteins), e) LEUmC (membrane proteins)]
