# Supplementary material for: 3D interaction homology: The hydrophobic residues alanine, isoleucine, leucine, proline and valine play different structural roles in soluble and membrane proteins
Source: Front Mol Biosci. 2023 Mar 28;10:1116868. doi: 10.3389/fmolb.2023.1116868 (PMC10086146; doi:10.3389/fmolb.2023.1116868)
Supplement: Supplementary file 1 [file DataSheet1.zip › AL_Mughram_et_al_SupportingInformation/TableS11_Alanine_similarity_matrices_b1c5.xlsx]

## Sheet: ALA_all_sc_similarity_NC_b1c5
ALA_NC	ALA_b1_000760	ALA_b1_001043	ALA_b1_001186	ALA_b1_001276	ALA_c5_000829	ALA_c5_001830	ALA_c5_003020	ALA_c5_003449	ALAmS_b1_000173	ALAmS_b1_000177	ALAmS_b1_000211	ALAmS_b1_000226	ALAmS_c5_000128	ALAmS_c5_000771	ALAmS_c5_000905	ALAmS_c5_000996	ALAmL_b1_000010	ALAmL_b1_000038	ALAmL_b1_000039	ALAmL_b1_000043	ALAmL_c5_000018	ALAmL_c5_000393	ALAmL_c5_000518	ALAmL_c5_000679	ALAmN_b1_000010	ALAmN_b1_000038	ALAmN_b1_000039	ALAmN_b1_000043	ALAmN_c5_000018	ALAmN_c5_000393	ALAmN_c5_000518	ALAmN_c5_000679	ALAmC_b1_000007	ALAmC_b1_000008	ALAmC_b1_000011	ALAmC_b1_000014	ALAmC_c5_000007	ALAmC_c5_000057	ALAmC_c5_000086	ALAmC_c5_000139
ALA_b1_000760	1	0.81965	0.93938	0.94594	0.82662	0.77886	0.95487	0.96225	0.9381	0.90792	0.99743	0.81381	0.83309	0.76604	0.96385	0.94002	0.87689	0.97488	0.95195	0.93336	0.95619	0.94282	0.86968	0.95749	0.87432	0.97485	0.93744	0.91128	0.9536	0.92353	0.834	0.94808	0.88861	0.86849	0.91943	0.93623	0.95952	0.90267	0.82641	0.92664
ALA_b1_001043	0.81965	1	0.87793	0.8887	0.89972	0.8948	0.82909	0.83827	0.89758	0.88569	0.83053	0.9593	0.87329	0.86887	0.81735	0.85124	0.8709	0.83946	0.8492	0.8691	0.7997	0.82718	0.87407	0.83469	0.86978	0.83945	0.85145	0.88506	0.80633	0.83579	0.88386	0.83535	0.86752	0.87701	0.86519	0.84705	0.8159	0.86249	0.87938	0.82233
ALA_b1_001186	0.93938	0.87793	1	0.90236	0.90117	0.83109	0.89141	0.94566	0.90852	0.97264	0.9331	0.87109	0.90766	0.81658	0.90478	0.91069	0.92416	0.96153	0.90829	0.89344	0.8854	0.88929	0.91942	0.9347	0.92358	0.96153	0.90488	0.89127	0.89039	0.88712	0.88368	0.93452	0.86269	0.90245	0.91446	0.91791	0.89908	0.88494	0.87573	0.9256
ALA_b1_001276	0.94594	0.8887	0.90236	1	0.87671	0.84269	0.96231	0.90736	0.98273	0.90144	0.94672	0.88391	0.86622	0.82331	0.93236	0.94647	0.88348	0.91144	0.95263	0.95437	0.92532	0.9581	0.90007	0.91458	0.87894	0.9114	0.94692	0.94334	0.92834	0.9514	0.88319	0.91044	0.94327	0.8817	0.93762	0.91153	0.92792	0.95207	0.8645	0.87331
ALA_c5_000829	0.82662	0.89972	0.90117	0.87671	1	0.93103	0.86108	0.8816	0.88474	0.8902	0.83053	0.88993	0.98369	0.93034	0.8574	0.89016	0.86452	0.84421	0.84944	0.84861	0.84029	0.86694	0.93361	0.87911	0.86469	0.84419	0.85251	0.85757	0.8497	0.87959	0.93325	0.88467	0.85665	0.85778	0.87077	0.86212	0.8522	0.90728	0.93521	0.87382
ALA_c5_001830	0.77886	0.8948	0.83109	0.84269	0.93103	1	0.81984	0.82602	0.8469	0.84334	0.78967	0.88612	0.9067	0.95988	0.81246	0.84219	0.81844	0.8034	0.82451	0.81102	0.79354	0.81735	0.88581	0.82447	0.81829	0.80337	0.82704	0.82849	0.80383	0.83566	0.90919	0.82992	0.84356	0.82704	0.8241	0.83306	0.80428	0.86666	0.90307	0.82372
ALA_c5_003020	0.95487	0.82909	0.89141	0.96231	0.86108	0.81984	1	0.9418	0.94995	0.88468	0.9585	0.82697	0.8776	0.81873	0.98847	0.97858	0.8822	0.92089	0.92192	0.94395	0.9881	0.9952	0.90769	0.96414	0.87864	0.92065	0.91046	0.92227	0.98896	0.98759	0.88141	0.95823	0.89221	0.86359	0.90553	0.90203	0.98589	0.96149	0.86105	0.92359
ALA_c5_003449	0.96225	0.83827	0.94566	0.90736	0.8816	0.82602	0.9418	1	0.91577	0.9094	0.95973	0.82788	0.89745	0.81973	0.97115	0.9633	0.89414	0.96117	0.88619	0.91291	0.95831	0.93615	0.91385	0.99568	0.89331	0.9611	0.87432	0.90239	0.9604	0.93106	0.8853	0.99427	0.85121	0.86968	0.88767	0.89521	0.9533	0.89895	0.86958	0.9768
ALAmS_b1_000173	0.9381	0.89758	0.90852	0.98273	0.88474	0.8469	0.94995	0.91577	1	0.89761	0.93654	0.89239	0.87068	0.83245	0.9294	0.94891	0.89787	0.9082	0.9328	0.94334	0.92281	0.94753	0.90578	0.9173	0.89193	0.90793	0.92578	0.94262	0.92482	0.94182	0.88617	0.91338	0.92337	0.89621	0.93445	0.90555	0.92883	0.93841	0.86403	0.88024
ALAmS_b1_000177	0.90792	0.88569	0.97264	0.90144	0.8902	0.84334	0.88468	0.9094	0.89761	1	0.90833	0.8888	0.89523	0.82471	0.88793	0.8956	0.91771	0.92583	0.89557	0.88655	0.87141	0.879	0.9049	0.90877	0.91785	0.92583	0.89449	0.88699	0.87751	0.88164	0.87769	0.90717	0.85191	0.88571	0.90572	0.89894	0.88191	0.88125	0.87463	0.89837
ALAmS_b1_000211	0.99743	0.83053	0.9331	0.94672	0.83053	0.78967	0.9585	0.95973	0.93654	0.90833	1	0.82774	0.83628	0.7747	0.96783	0.93886	0.88427	0.97264	0.95021	0.93452	0.9607	0.94408	0.87411	0.95828	0.88173	0.97261	0.93547	0.91254	0.95763	0.92508	0.84164	0.94918	0.89105	0.87039	0.91239	0.93651	0.96212	0.90393	0.82739	0.93049
ALAmS_b1_000226	0.81381	0.9593	0.87109	0.88391	0.88993	0.88612	0.82697	0.82788	0.89239	0.8888	0.82774	1	0.86855	0.86718	0.81548	0.84411	0.86198	0.84166	0.85172	0.85436	0.79943	0.82399	0.87193	0.83139	0.86185	0.84164	0.85402	0.86726	0.80645	0.83362	0.87895	0.83225	0.8647	0.86961	0.85972	0.85285	0.8091	0.86234	0.87744	0.82026
ALAmS_c5_000128	0.83309	0.87329	0.90766	0.86622	0.98369	0.9067	0.8776	0.89745	0.87068	0.89523	0.83628	0.86855	1	0.92338	0.88585	0.90294	0.87301	0.84889	0.84736	0.83717	0.87123	0.8861	0.94904	0.90373	0.87273	0.84886	0.84797	0.84388	0.88173	0.90106	0.93794	0.91012	0.84303	0.85226	0.85677	0.86705	0.87159	0.90928	0.94602	0.90344
ALAmS_c5_000771	0.76604	0.86887	0.81658	0.82331	0.93034	0.95988	0.81873	0.81973	0.83245	0.82471	0.7747	0.86718	0.92338	1	0.82231	0.84317	0.80529	0.78999	0.8152	0.796	0.80503	0.82387	0.88908	0.83482	0.80507	0.78996	0.81775	0.81182	0.81548	0.84533	0.91589	0.84098	0.8372	0.81971	0.80541	0.82636	0.80804	0.86842	0.92068	0.82974
ALAmS_c5_000905	0.96385	0.81735	0.90478	0.93236	0.8574	0.81246	0.98847	0.97115	0.9294	0.88793	0.96783	0.81548	0.88585	0.82231	1	0.97395	0.88309	0.94058	0.91013	0.92355	0.99704	0.98073	0.91158	0.98747	0.88162	0.94033	0.89689	0.90594	0.99788	0.9725	0.88363	0.98334	0.87075	0.86124	0.89133	0.90062	0.99052	0.93242	0.86853	0.9586
ALAmS_c5_000996	0.94002	0.85124	0.91069	0.94647	0.89016	0.84219	0.97858	0.9633	0.94891	0.8956	0.93886	0.84411	0.90294	0.84317	0.97395	1	0.89671	0.91926	0.90302	0.9251	0.96568	0.98186	0.93791	0.97389	0.89271	0.91873	0.89785	0.91488	0.97023	0.98357	0.91177	0.97315	0.88409	0.88428	0.90086	0.89498	0.96339	0.94823	0.88013	0.94189
ALAmL_b1_000010	0.87689	0.8709	0.92416	0.88348	0.86452	0.81844	0.8822	0.89414	0.89787	0.91771	0.88427	0.86198	0.87301	0.80529	0.88309	0.89671	1	0.89639	0.86684	0.87413	0.87201	0.88692	0.89032	0.90185	0.99945	0.89623	0.86358	0.87192	0.87398	0.88713	0.86229	0.8976	0.83568	0.93186	0.86088	0.88366	0.88011	0.86943	0.8475	0.88571
ALAmL_b1_000038	0.97488	0.83946	0.96153	0.91144	0.84421	0.8034	0.92089	0.96117	0.9082	0.92583	0.97264	0.84166	0.84889	0.78999	0.94058	0.91926	0.89639	1	0.90721	0.91027	0.92778	0.90822	0.88207	0.95626	0.89592	1	0.8987	0.89604	0.9284	0.89829	0.85433	0.95096	0.86046	0.88262	0.8909	0.9163	0.9327	0.87994	0.83599	0.93672
ALAmL_b1_000039	0.95195	0.8492	0.90829	0.95263	0.84944	0.82451	0.92192	0.88619	0.9328	0.89557	0.95021	0.85172	0.84736	0.8152	0.91013	0.90302	0.86684	0.90721	1	0.9009	0.89912	0.92102	0.87254	0.88968	0.86082	0.90718	0.99471	0.89517	0.89977	0.90769	0.85416	0.8858	0.93609	0.86634	0.92389	0.95479	0.90824	0.9174	0.84475	0.87134
ALAmL_b1_000043	0.93336	0.8691	0.89344	0.95437	0.84861	0.81102	0.94395	0.91291	0.94334	0.88655	0.93452	0.85436	0.83717	0.796	0.92355	0.9251	0.87413	0.91027	0.9009	1	0.91799	0.93449	0.86785	0.91771	0.86966	0.91019	0.88375	0.97819	0.9177	0.92417	0.85537	0.91225	0.88103	0.86983	0.88951	0.87044	0.9191	0.90678	0.83779	0.87262
ALAmL_c5_000018	0.95619	0.7997	0.8854	0.92532	0.84029	0.79354	0.9881	0.95831	0.92281	0.87141	0.9607	0.79943	0.87123	0.80503	0.99704	0.96568	0.87201	0.92778	0.89912	0.91799	1	0.97866	0.89213	0.97954	0.8692	0.92743	0.88714	0.89618	0.99903	0.96813	0.86249	0.97273	0.86126	0.85139	0.87955	0.88703	0.99259	0.92482	0.85769	0.94599
ALAmL_c5_000393	0.94282	0.82718	0.88929	0.9581	0.86694	0.81735	0.9952	0.93615	0.94753	0.879	0.94408	0.82399	0.8861	0.82387	0.98073	0.98186	0.88692	0.90822	0.92102	0.93449	0.97866	1	0.9141	0.95846	0.88213	0.90778	0.9111	0.91376	0.98102	0.99557	0.88664	0.955	0.89316	0.86893	0.90333	0.90604	0.97761	0.96715	0.86873	0.92107
ALAmL_c5_000518	0.86968	0.87407	0.91942	0.90007	0.93361	0.88581	0.90769	0.91385	0.90578	0.9049	0.87411	0.87193	0.94904	0.88908	0.91158	0.93791	0.89032	0.88207	0.87254	0.86785	0.89213	0.9141	1	0.9243	0.8895	0.88189	0.87297	0.87061	0.90197	0.92854	0.97934	0.92784	0.86635	0.86898	0.88199	0.88529	0.89633	0.93113	0.91778	0.91159
ALAmL_c5_000679	0.95749	0.83469	0.9347	0.91458	0.87911	0.82447	0.96414	0.99568	0.9173	0.90877	0.95828	0.83139	0.90373	0.83482	0.98747	0.97389	0.90185	0.95626	0.88968	0.91771	0.97954	0.95846	0.9243	1	0.90139	0.9561	0.87787	0.90649	0.98303	0.95691	0.89896	0.99914	0.85317	0.87473	0.88172	0.89323	0.97136	0.91437	0.88242	0.98549
ALAmN_b1_000010	0.87432	0.86978	0.92358	0.87894	0.86469	0.81829	0.87864	0.89331	0.89193	0.91785	0.88173	0.86185	0.87273	0.80507	0.88162	0.89271	0.99945	0.89592	0.86082	0.86966	0.8692	0.88213	0.8895	0.90139	1	0.89577	0.85718	0.86746	0.87199	0.8833	0.86141	0.89755	0.83012	0.93212	0.85636	0.88263	0.87573	0.86449	0.84751	0.88535
ALAmN_b1_000038	0.97485	0.83945	0.96153	0.9114	0.84419	0.80337	0.92065	0.9611	0.90793	0.92583	0.97261	0.84164	0.84886	0.78996	0.94033	0.91873	0.89623	1	0.90718	0.91019	0.92743	0.90778	0.88189	0.9561	0.89577	1	0.89867	0.89594	0.92808	0.89784	0.85419	0.95081	0.86044	0.88247	0.89088	0.91628	0.93227	0.87992	0.83593	0.93669
ALAmN_b1_000039	0.93744	0.85145	0.90488	0.94692	0.85251	0.82704	0.91046	0.87432	0.92578	0.89449	0.93547	0.85402	0.84797	0.81775	0.89689	0.89785	0.86358	0.8987	0.99471	0.88375	0.88714	0.9111	0.87297	0.87787	0.85718	0.89867	1	0.88016	0.88838	0.90055	0.85595	0.87429	0.9387	0.86327	0.92552	0.95059	0.89914	0.91454	0.84648	0.85748
ALAmN_b1_000043	0.91128	0.88506	0.89127	0.94334	0.85757	0.82849	0.92227	0.90239	0.94262	0.88699	0.91254	0.86726	0.84388	0.81182	0.90594	0.91488	0.87192	0.89604	0.89517	0.97819	0.89618	0.91376	0.87061	0.90649	0.86746	0.89594	0.88016	1	0.90028	0.90912	0.86363	0.9038	0.88774	0.87421	0.89024	0.86357	0.89972	0.90175	0.84833	0.86265
ALAmN_c5_000018	0.9536	0.80633	0.89039	0.92834	0.8497	0.80383	0.98896	0.9604	0.92482	0.87751	0.95763	0.80645	0.88173	0.81548	0.99788	0.97023	0.87398	0.9284	0.89977	0.9177	0.99903	0.98102	0.90197	0.98303	0.87199	0.92808	0.88838	0.90028	1	0.97477	0.87421	0.97775	0.86494	0.85332	0.88398	0.88889	0.99134	0.92862	0.86693	0.94879
ALAmN_c5_000393	0.92353	0.83579	0.88712	0.9514	0.87959	0.83566	0.98759	0.93106	0.94182	0.88164	0.92508	0.83362	0.90106	0.84533	0.9725	0.98357	0.88713	0.89829	0.90769	0.92417	0.96813	0.99557	0.92854	0.95691	0.8833	0.89784	0.90055	0.90912	0.97477	1	0.90358	0.95625	0.89211	0.86717	0.89916	0.89847	0.96626	0.9633	0.88654	0.91982
ALAmN_c5_000518	0.834	0.88386	0.88368	0.88319	0.93325	0.90919	0.88141	0.8853	0.88617	0.87769	0.84164	0.87895	0.93794	0.91589	0.88363	0.91177	0.86229	0.85433	0.85416	0.85537	0.86249	0.88664	0.97934	0.89896	0.86141	0.85419	0.85595	0.86363	0.87421	0.90358	1	0.90397	0.86791	0.85579	0.86409	0.86053	0.86789	0.91776	0.92622	0.88537
ALAmN_c5_000679	0.94808	0.83535	0.93452	0.91044	0.88467	0.82992	0.95823	0.99427	0.91338	0.90717	0.94918	0.83225	0.91012	0.84098	0.98334	0.97315	0.8976	0.95096	0.8858	0.91225	0.97273	0.955	0.92784	0.99914	0.89755	0.95081	0.87429	0.9038	0.97775	0.95625	0.90397	1	0.85328	0.87112	0.87951	0.89117	0.96414	0.91312	0.88752	0.98493
ALAmC_b1_000007	0.88861	0.86752	0.86269	0.94327	0.85665	0.84356	0.89221	0.85121	0.92337	0.85191	0.89105	0.8647	0.84303	0.8372	0.87075	0.88409	0.83568	0.86046	0.93609	0.88103	0.86126	0.89316	0.86635	0.85317	0.83012	0.86044	0.9387	0.88774	0.86494	0.89211	0.86791	0.85328	1	0.85102	0.90911	0.88935	0.87357	0.91249	0.85106	0.83198
ALAmC_b1_000008	0.86849	0.87701	0.90245	0.8817	0.85778	0.82704	0.86359	0.86968	0.89621	0.88571	0.87039	0.86961	0.85226	0.81971	0.86124	0.88428	0.93186	0.88262	0.86634	0.86983	0.85139	0.86893	0.86898	0.87473	0.93212	0.88247	0.86327	0.87421	0.85332	0.86717	0.85579	0.87112	0.85102	1	0.85427	0.87209	0.85565	0.86088	0.84407	0.85429
ALAmC_b1_000011	0.91943	0.86519	0.91446	0.93762	0.87077	0.8241	0.90553	0.88767	0.93445	0.90572	0.91239	0.85972	0.85677	0.80541	0.89133	0.90086	0.86088	0.8909	0.92389	0.88951	0.87955	0.90333	0.88199	0.88172	0.85636	0.89088	0.92552	0.89024	0.88398	0.89916	0.86409	0.87951	0.90911	0.85427	1	0.89608	0.8949	0.90971	0.85782	0.86627
ALAmC_b1_000014	0.93623	0.84705	0.91791	0.91153	0.86212	0.83306	0.90203	0.89521	0.90555	0.89894	0.93651	0.85285	0.86705	0.82636	0.90062	0.89498	0.88366	0.9163	0.95479	0.87044	0.88703	0.90604	0.88529	0.89323	0.88263	0.91628	0.95059	0.86357	0.88889	0.89847	0.86053	0.89117	0.88935	0.87209	0.89608	1	0.9004	0.89955	0.85496	0.88493
ALAmC_c5_000007	0.95952	0.8159	0.89908	0.92792	0.8522	0.80428	0.98589	0.9533	0.92883	0.88191	0.96212	0.8091	0.87159	0.80804	0.99052	0.96339	0.88011	0.9327	0.90824	0.9191	0.99259	0.97761	0.89633	0.97136	0.87573	0.93227	0.89914	0.89972	0.99134	0.96626	0.86789	0.96414	0.87357	0.85565	0.8949	0.9004	1	0.92465	0.85808	0.93488
ALAmC_c5_000057	0.90267	0.86249	0.88494	0.95207	0.90728	0.86666	0.96149	0.89895	0.93841	0.88125	0.90393	0.86234	0.90928	0.86842	0.93242	0.94823	0.86943	0.87994	0.9174	0.90678	0.92482	0.96715	0.93113	0.91437	0.86449	0.87992	0.91454	0.90175	0.92862	0.9633	0.91776	0.91312	0.91249	0.86088	0.90971	0.89955	0.92465	1	0.88538	0.88698
ALAmC_c5_000086	0.82641	0.87938	0.87573	0.8645	0.93521	0.90307	0.86105	0.86958	0.86403	0.87463	0.82739	0.87744	0.94602	0.92068	0.86853	0.88013	0.8475	0.83599	0.84475	0.83779	0.85769	0.86873	0.91778	0.88242	0.84751	0.83593	0.84648	0.84833	0.86693	0.88654	0.92622	0.88752	0.85106	0.84407	0.85782	0.85496	0.85808	0.88538	1	0.87396
ALAmC_c5_000139	0.92664	0.82233	0.9256	0.87331	0.87382	0.82372	0.92359	0.9768	0.88024	0.89837	0.93049	0.82026	0.90344	0.82974	0.9586	0.94189	0.88571	0.93672	0.87134	0.87262	0.94599	0.92107	0.91159	0.98549	0.88535	0.93669	0.85748	0.86265	0.94879	0.91982	0.88537	0.98493	0.83198	0.85429	0.86627	0.88493	0.93488	0.88698	0.87396	1

## Sheet: Sheet1
ALA_NC	1(1)	2(1)	3(1)	4(1)	5(1)	6(1)	7(1)	8(1)	9(1)	10(1)	11(1)	12(1)	13(1)	14(1)	15(1)	16(1)	17(1)	18(1)	19(1)	20(1)	21(1)	22(1)	23(1)	24(1)	25(1)	26(1)	27(1)	28(1)	29(1)	30(1)	31(1)	32(1)	33(1)	34(1)	35(1)	36(1)	37(1)	38(1)	39(1)	40(1)
1(1)	1	0.81965	0.93938	0.94594	0.82662	0.77886	0.95487	0.96225	0.9381	0.90792	0.99743	0.81381	0.83309	0.76604	0.96385	0.94002	0.87689	0.97488	0.95195	0.93336	0.95619	0.94282	0.86968	0.95749	0.87432	0.97485	0.93744	0.91128	0.9536	0.92353	0.834	0.94808	0.88861	0.86849	0.91943	0.93623	0.95952	0.90267	0.82641	0.92664
2(1)	0.81965	1	0.87793	0.8887	0.89972	0.8948	0.82909	0.83827	0.89758	0.88569	0.83053	0.9593	0.87329	0.86887	0.81735	0.85124	0.8709	0.83946	0.8492	0.8691	0.7997	0.82718	0.87407	0.83469	0.86978	0.83945	0.85145	0.88506	0.80633	0.83579	0.88386	0.83535	0.86752	0.87701	0.86519	0.84705	0.8159	0.86249	0.87938	0.82233
3(1)	0.93938	0.87793	1	0.90236	0.90117	0.83109	0.89141	0.94566	0.90852	0.97264	0.9331	0.87109	0.90766	0.81658	0.90478	0.91069	0.92416	0.96153	0.90829	0.89344	0.8854	0.88929	0.91942	0.9347	0.92358	0.96153	0.90488	0.89127	0.89039	0.88712	0.88368	0.93452	0.86269	0.90245	0.91446	0.91791	0.89908	0.88494	0.87573	0.9256
4(1)	0.94594	0.8887	0.90236	1	0.87671	0.84269	0.96231	0.90736	0.98273	0.90144	0.94672	0.88391	0.86622	0.82331	0.93236	0.94647	0.88348	0.91144	0.95263	0.95437	0.92532	0.9581	0.90007	0.91458	0.87894	0.9114	0.94692	0.94334	0.92834	0.9514	0.88319	0.91044	0.94327	0.8817	0.93762	0.91153	0.92792	0.95207	0.8645	0.87331
5(1)	0.82662	0.89972	0.90117	0.87671	1	0.93103	0.86108	0.8816	0.88474	0.8902	0.83053	0.88993	0.98369	0.93034	0.8574	0.89016	0.86452	0.84421	0.84944	0.84861	0.84029	0.86694	0.93361	0.87911	0.86469	0.84419	0.85251	0.85757	0.8497	0.87959	0.93325	0.88467	0.85665	0.85778	0.87077	0.86212	0.8522	0.90728	0.93521	0.87382
6(1)	0.77886	0.8948	0.83109	0.84269	0.93103	1	0.81984	0.82602	0.8469	0.84334	0.78967	0.88612	0.9067	0.95988	0.81246	0.84219	0.81844	0.8034	0.82451	0.81102	0.79354	0.81735	0.88581	0.82447	0.81829	0.80337	0.82704	0.82849	0.80383	0.83566	0.90919	0.82992	0.84356	0.82704	0.8241	0.83306	0.80428	0.86666	0.90307	0.82372
7(1)	0.95487	0.82909	0.89141	0.96231	0.86108	0.81984	1	0.9418	0.94995	0.88468	0.9585	0.82697	0.8776	0.81873	0.98847	0.97858	0.8822	0.92089	0.92192	0.94395	0.9881	0.9952	0.90769	0.96414	0.87864	0.92065	0.91046	0.92227	0.98896	0.98759	0.88141	0.95823	0.89221	0.86359	0.90553	0.90203	0.98589	0.96149	0.86105	0.92359
8(1)	0.96225	0.83827	0.94566	0.90736	0.8816	0.82602	0.9418	1	0.91577	0.9094	0.95973	0.82788	0.89745	0.81973	0.97115	0.9633	0.89414	0.96117	0.88619	0.91291	0.95831	0.93615	0.91385	0.99568	0.89331	0.9611	0.87432	0.90239	0.9604	0.93106	0.8853	0.99427	0.85121	0.86968	0.88767	0.89521	0.9533	0.89895	0.86958	0.9768
9(1)	0.9381	0.89758	0.90852	0.98273	0.88474	0.8469	0.94995	0.91577	1	0.89761	0.93654	0.89239	0.87068	0.83245	0.9294	0.94891	0.89787	0.9082	0.9328	0.94334	0.92281	0.94753	0.90578	0.9173	0.89193	0.90793	0.92578	0.94262	0.92482	0.94182	0.88617	0.91338	0.92337	0.89621	0.93445	0.90555	0.92883	0.93841	0.86403	0.88024
10(1)	0.90792	0.88569	0.97264	0.90144	0.8902	0.84334	0.88468	0.9094	0.89761	1	0.90833	0.8888	0.89523	0.82471	0.88793	0.8956	0.91771	0.92583	0.89557	0.88655	0.87141	0.879	0.9049	0.90877	0.91785	0.92583	0.89449	0.88699	0.87751	0.88164	0.87769	0.90717	0.85191	0.88571	0.90572	0.89894	0.88191	0.88125	0.87463	0.89837
11(1)	0.99743	0.83053	0.9331	0.94672	0.83053	0.78967	0.9585	0.95973	0.93654	0.90833	1	0.82774	0.83628	0.7747	0.96783	0.93886	0.88427	0.97264	0.95021	0.93452	0.9607	0.94408	0.87411	0.95828	0.88173	0.97261	0.93547	0.91254	0.95763	0.92508	0.84164	0.94918	0.89105	0.87039	0.91239	0.93651	0.96212	0.90393	0.82739	0.93049
12(1)	0.81381	0.9593	0.87109	0.88391	0.88993	0.88612	0.82697	0.82788	0.89239	0.8888	0.82774	1	0.86855	0.86718	0.81548	0.84411	0.86198	0.84166	0.85172	0.85436	0.79943	0.82399	0.87193	0.83139	0.86185	0.84164	0.85402	0.86726	0.80645	0.83362	0.87895	0.83225	0.8647	0.86961	0.85972	0.85285	0.8091	0.86234	0.87744	0.82026
13(1)	0.83309	0.87329	0.90766	0.86622	0.98369	0.9067	0.8776	0.89745	0.87068	0.89523	0.83628	0.86855	1	0.92338	0.88585	0.90294	0.87301	0.84889	0.84736	0.83717	0.87123	0.8861	0.94904	0.90373	0.87273	0.84886	0.84797	0.84388	0.88173	0.90106	0.93794	0.91012	0.84303	0.85226	0.85677	0.86705	0.87159	0.90928	0.94602	0.90344
14(1)	0.76604	0.86887	0.81658	0.82331	0.93034	0.95988	0.81873	0.81973	0.83245	0.82471	0.7747	0.86718	0.92338	1	0.82231	0.84317	0.80529	0.78999	0.8152	0.796	0.80503	0.82387	0.88908	0.83482	0.80507	0.78996	0.81775	0.81182	0.81548	0.84533	0.91589	0.84098	0.8372	0.81971	0.80541	0.82636	0.80804	0.86842	0.92068	0.82974
15(1)	0.96385	0.81735	0.90478	0.93236	0.8574	0.81246	0.98847	0.97115	0.9294	0.88793	0.96783	0.81548	0.88585	0.82231	1	0.97395	0.88309	0.94058	0.91013	0.92355	0.99704	0.98073	0.91158	0.98747	0.88162	0.94033	0.89689	0.90594	0.99788	0.9725	0.88363	0.98334	0.87075	0.86124	0.89133	0.90062	0.99052	0.93242	0.86853	0.9586
16(1)	0.94002	0.85124	0.91069	0.94647	0.89016	0.84219	0.97858	0.9633	0.94891	0.8956	0.93886	0.84411	0.90294	0.84317	0.97395	1	0.89671	0.91926	0.90302	0.9251	0.96568	0.98186	0.93791	0.97389	0.89271	0.91873	0.89785	0.91488	0.97023	0.98357	0.91177	0.97315	0.88409	0.88428	0.90086	0.89498	0.96339	0.94823	0.88013	0.94189
17(1)	0.87689	0.8709	0.92416	0.88348	0.86452	0.81844	0.8822	0.89414	0.89787	0.91771	0.88427	0.86198	0.87301	0.80529	0.88309	0.89671	1	0.89639	0.86684	0.87413	0.87201	0.88692	0.89032	0.90185	0.99945	0.89623	0.86358	0.87192	0.87398	0.88713	0.86229	0.8976	0.83568	0.93186	0.86088	0.88366	0.88011	0.86943	0.8475	0.88571
18(1)	0.97488	0.83946	0.96153	0.91144	0.84421	0.8034	0.92089	0.96117	0.9082	0.92583	0.97264	0.84166	0.84889	0.78999	0.94058	0.91926	0.89639	1	0.90721	0.91027	0.92778	0.90822	0.88207	0.95626	0.89592	1	0.8987	0.89604	0.9284	0.89829	0.85433	0.95096	0.86046	0.88262	0.8909	0.9163	0.9327	0.87994	0.83599	0.93672
19(1)	0.95195	0.8492	0.90829	0.95263	0.84944	0.82451	0.92192	0.88619	0.9328	0.89557	0.95021	0.85172	0.84736	0.8152	0.91013	0.90302	0.86684	0.90721	1	0.9009	0.89912	0.92102	0.87254	0.88968	0.86082	0.90718	0.99471	0.89517	0.89977	0.90769	0.85416	0.8858	0.93609	0.86634	0.92389	0.95479	0.90824	0.9174	0.84475	0.87134
20(1)	0.93336	0.8691	0.89344	0.95437	0.84861	0.81102	0.94395	0.91291	0.94334	0.88655	0.93452	0.85436	0.83717	0.796	0.92355	0.9251	0.87413	0.91027	0.9009	1	0.91799	0.93449	0.86785	0.91771	0.86966	0.91019	0.88375	0.97819	0.9177	0.92417	0.85537	0.91225	0.88103	0.86983	0.88951	0.87044	0.9191	0.90678	0.83779	0.87262
21(1)	0.95619	0.7997	0.8854	0.92532	0.84029	0.79354	0.9881	0.95831	0.92281	0.87141	0.9607	0.79943	0.87123	0.80503	0.99704	0.96568	0.87201	0.92778	0.89912	0.91799	1	0.97866	0.89213	0.97954	0.8692	0.92743	0.88714	0.89618	0.99903	0.96813	0.86249	0.97273	0.86126	0.85139	0.87955	0.88703	0.99259	0.92482	0.85769	0.94599
22(1)	0.94282	0.82718	0.88929	0.9581	0.86694	0.81735	0.9952	0.93615	0.94753	0.879	0.94408	0.82399	0.8861	0.82387	0.98073	0.98186	0.88692	0.90822	0.92102	0.93449	0.97866	1	0.9141	0.95846	0.88213	0.90778	0.9111	0.91376	0.98102	0.99557	0.88664	0.955	0.89316	0.86893	0.90333	0.90604	0.97761	0.96715	0.86873	0.92107
23(1)	0.86968	0.87407	0.91942	0.90007	0.93361	0.88581	0.90769	0.91385	0.90578	0.9049	0.87411	0.87193	0.94904	0.88908	0.91158	0.93791	0.89032	0.88207	0.87254	0.86785	0.89213	0.9141	1	0.9243	0.8895	0.88189	0.87297	0.87061	0.90197	0.92854	0.97934	0.92784	0.86635	0.86898	0.88199	0.88529	0.89633	0.93113	0.91778	0.91159
24(1)	0.95749	0.83469	0.9347	0.91458	0.87911	0.82447	0.96414	0.99568	0.9173	0.90877	0.95828	0.83139	0.90373	0.83482	0.98747	0.97389	0.90185	0.95626	0.88968	0.91771	0.97954	0.95846	0.9243	1	0.90139	0.9561	0.87787	0.90649	0.98303	0.95691	0.89896	0.99914	0.85317	0.87473	0.88172	0.89323	0.97136	0.91437	0.88242	0.98549
25(1)	0.87432	0.86978	0.92358	0.87894	0.86469	0.81829	0.87864	0.89331	0.89193	0.91785	0.88173	0.86185	0.87273	0.80507	0.88162	0.89271	0.99945	0.89592	0.86082	0.86966	0.8692	0.88213	0.8895	0.90139	1	0.89577	0.85718	0.86746	0.87199	0.8833	0.86141	0.89755	0.83012	0.93212	0.85636	0.88263	0.87573	0.86449	0.84751	0.88535
26(1)	0.97485	0.83945	0.96153	0.9114	0.84419	0.80337	0.92065	0.9611	0.90793	0.92583	0.97261	0.84164	0.84886	0.78996	0.94033	0.91873	0.89623	1	0.90718	0.91019	0.92743	0.90778	0.88189	0.9561	0.89577	1	0.89867	0.89594	0.92808	0.89784	0.85419	0.95081	0.86044	0.88247	0.89088	0.91628	0.93227	0.87992	0.83593	0.93669
27(1)	0.93744	0.85145	0.90488	0.94692	0.85251	0.82704	0.91046	0.87432	0.92578	0.89449	0.93547	0.85402	0.84797	0.81775	0.89689	0.89785	0.86358	0.8987	0.99471	0.88375	0.88714	0.9111	0.87297	0.87787	0.85718	0.89867	1	0.88016	0.88838	0.90055	0.85595	0.87429	0.9387	0.86327	0.92552	0.95059	0.89914	0.91454	0.84648	0.85748
28(1)	0.91128	0.88506	0.89127	0.94334	0.85757	0.82849	0.92227	0.90239	0.94262	0.88699	0.91254	0.86726	0.84388	0.81182	0.90594	0.91488	0.87192	0.89604	0.89517	0.97819	0.89618	0.91376	0.87061	0.90649	0.86746	0.89594	0.88016	1	0.90028	0.90912	0.86363	0.9038	0.88774	0.87421	0.89024	0.86357	0.89972	0.90175	0.84833	0.86265
29(1)	0.9536	0.80633	0.89039	0.92834	0.8497	0.80383	0.98896	0.9604	0.92482	0.87751	0.95763	0.80645	0.88173	0.81548	0.99788	0.97023	0.87398	0.9284	0.89977	0.9177	0.99903	0.98102	0.90197	0.98303	0.87199	0.92808	0.88838	0.90028	1	0.97477	0.87421	0.97775	0.86494	0.85332	0.88398	0.88889	0.99134	0.92862	0.86693	0.94879
30(1)	0.92353	0.83579	0.88712	0.9514	0.87959	0.83566	0.98759	0.93106	0.94182	0.88164	0.92508	0.83362	0.90106	0.84533	0.9725	0.98357	0.88713	0.89829	0.90769	0.92417	0.96813	0.99557	0.92854	0.95691	0.8833	0.89784	0.90055	0.90912	0.97477	1	0.90358	0.95625	0.89211	0.86717	0.89916	0.89847	0.96626	0.9633	0.88654	0.91982
31(1)	0.834	0.88386	0.88368	0.88319	0.93325	0.90919	0.88141	0.8853	0.88617	0.87769	0.84164	0.87895	0.93794	0.91589	0.88363	0.91177	0.86229	0.85433	0.85416	0.85537	0.86249	0.88664	0.97934	0.89896	0.86141	0.85419	0.85595	0.86363	0.87421	0.90358	1	0.90397	0.86791	0.85579	0.86409	0.86053	0.86789	0.91776	0.92622	0.88537
32(1)	0.94808	0.83535	0.93452	0.91044	0.88467	0.82992	0.95823	0.99427	0.91338	0.90717	0.94918	0.83225	0.91012	0.84098	0.98334	0.97315	0.8976	0.95096	0.8858	0.91225	0.97273	0.955	0.92784	0.99914	0.89755	0.95081	0.87429	0.9038	0.97775	0.95625	0.90397	1	0.85328	0.87112	0.87951	0.89117	0.96414	0.91312	0.88752	0.98493
33(1)	0.88861	0.86752	0.86269	0.94327	0.85665	0.84356	0.89221	0.85121	0.92337	0.85191	0.89105	0.8647	0.84303	0.8372	0.87075	0.88409	0.83568	0.86046	0.93609	0.88103	0.86126	0.89316	0.86635	0.85317	0.83012	0.86044	0.9387	0.88774	0.86494	0.89211	0.86791	0.85328	1	0.85102	0.90911	0.88935	0.87357	0.91249	0.85106	0.83198
34(1)	0.86849	0.87701	0.90245	0.8817	0.85778	0.82704	0.86359	0.86968	0.89621	0.88571	0.87039	0.86961	0.85226	0.81971	0.86124	0.88428	0.93186	0.88262	0.86634	0.86983	0.85139	0.86893	0.86898	0.87473	0.93212	0.88247	0.86327	0.87421	0.85332	0.86717	0.85579	0.87112	0.85102	1	0.85427	0.87209	0.85565	0.86088	0.84407	0.85429
35(1)	0.91943	0.86519	0.91446	0.93762	0.87077	0.8241	0.90553	0.88767	0.93445	0.90572	0.91239	0.85972	0.85677	0.80541	0.89133	0.90086	0.86088	0.8909	0.92389	0.88951	0.87955	0.90333	0.88199	0.88172	0.85636	0.89088	0.92552	0.89024	0.88398	0.89916	0.86409	0.87951	0.90911	0.85427	1	0.89608	0.8949	0.90971	0.85782	0.86627
36(1)	0.93623	0.84705	0.91791	0.91153	0.86212	0.83306	0.90203	0.89521	0.90555	0.89894	0.93651	0.85285	0.86705	0.82636	0.90062	0.89498	0.88366	0.9163	0.95479	0.87044	0.88703	0.90604	0.88529	0.89323	0.88263	0.91628	0.95059	0.86357	0.88889	0.89847	0.86053	0.89117	0.88935	0.87209	0.89608	1	0.9004	0.89955	0.85496	0.88493
37(1)	0.95952	0.8159	0.89908	0.92792	0.8522	0.80428	0.98589	0.9533	0.92883	0.88191	0.96212	0.8091	0.87159	0.80804	0.99052	0.96339	0.88011	0.9327	0.90824	0.9191	0.99259	0.97761	0.89633	0.97136	0.87573	0.93227	0.89914	0.89972	0.99134	0.96626	0.86789	0.96414	0.87357	0.85565	0.8949	0.9004	1	0.92465	0.85808	0.93488
38(1)	0.90267	0.86249	0.88494	0.95207	0.90728	0.86666	0.96149	0.89895	0.93841	0.88125	0.90393	0.86234	0.90928	0.86842	0.93242	0.94823	0.86943	0.87994	0.9174	0.90678	0.92482	0.96715	0.93113	0.91437	0.86449	0.87992	0.91454	0.90175	0.92862	0.9633	0.91776	0.91312	0.91249	0.86088	0.90971	0.89955	0.92465	1	0.88538	0.88698
39(1)	0.82641	0.87938	0.87573	0.8645	0.93521	0.90307	0.86105	0.86958	0.86403	0.87463	0.82739	0.87744	0.94602	0.92068	0.86853	0.88013	0.8475	0.83599	0.84475	0.83779	0.85769	0.86873	0.91778	0.88242	0.84751	0.83593	0.84648	0.84833	0.86693	0.88654	0.92622	0.88752	0.85106	0.84407	0.85782	0.85496	0.85808	0.88538	1	0.87396
40(1)	0.92664	0.82233	0.9256	0.87331	0.87382	0.82372	0.92359	0.9768	0.88024	0.89837	0.93049	0.82026	0.90344	0.82974	0.9586	0.94189	0.88571	0.93672	0.87134	0.87262	0.94599	0.92107	0.91159	0.98549	0.88535	0.93669	0.85748	0.86265	0.94879	0.91982	0.88537	0.98493	0.83198	0.85429	0.86627	0.88493	0.93488	0.88698	0.87396	1
