# Supplementary material for: 3D interaction homology: The hydrophobic residues alanine, isoleucine, leucine, proline and valine play different structural roles in soluble and membrane proteins
Source: Front Mol Biosci. 2023 Mar 28;10:1116868. doi: 10.3389/fmolb.2023.1116868 (PMC10086146; doi:10.3389/fmolb.2023.1116868)
Supplement: Supplementary file 1 [file DataSheet1.zip › AL_Mughram_et_al_SupportingInformation/TableS8_Isoleucine_AllDataClustering.xlsx]

## Sheet: a) ILE (soluble proteins)
Chess Square	Parse	Cluster ID	Unique Count	Total Count	Member Name	Similars Count	Composite Similarity	RMSD Hvy Atoms	RMSD All Atoms	RMSD Atom CG1	RMSD Atom CG2	chi-1	stdev	chi-2	stdev	InOut	Sidechain SASA	stdev SASA	foutside	Sum Hydro(-)	stdev Hydro(-)	Sum Hydro(+)	stdev Hydro(+)	Sum Polar(-)	stdev Polar(-)	Sum Polar(+)	stdev Polar(+)	fHydro(-)	fHydro(+)	fPolar(-)	fPolar(+)
a1	0.6	1	2	5			0.98814	0.131	0.396	0.248	0.33	43.7	14.1	160.8	12.1		32.17	2.19	0.4	-11470.8	2775.06	6910.86	318.54	0	0	0	0	0.624034	0.375966
a1	0.6	1			1	3	0.99706	0.064	0.236			42.7		157.6		1	33.91			-13214.7		6617.49		0		0		0.666326	0.333674
a1	0.6	1			2	0										0	28.93			-14481.8		6824.57		0		0		0.679693	0.320307
a1	0.6	1			3	0										1	31.47			-13409.9		6799.94		0		0		0.663533	0.336467
a1	0.6	1			6	2	0.9684	0.236	0.556			69.7		175.6		1	35.22			-8463.36		6781.17		0		0		0.555174	0.444826
a1	0.6	1			7	0										1	31.33			-7783.97		7531.11		0		0		0.508255	0.491745
a1	0.6	5	3	3			0.99529	0.298	0.801	0.356	0.14	53.7	5.1	74.3	102.1		29.62	21.86	0.3333	-14836.2	1193.85	5215.63	1184.51	0	0	0	0	0.739893	0.260107
a1	0.6	5			5	1	0.99531	0.01	0.023			46.8		98.6		1	53.88			-15511		5862.54		0		0		0.72571	0.27429
a1	0.6	5			4	1	0.99532	0.383	1.199			55.5		-61.1		1	34.08			-13158.5		3553.99		0		0		0.787346	0.212654
a1	0.6	5			8	1	0.9942	0.501	1.182			59		185.3		0	0.89			-15839.2		6230.36		0		0		0.717694	0.282306
a1	0.18	6	2	4			0.993	0.176	0.509	0.308	0.201	-155.2	8.8	81.9	29.8		0	0	0	-13238.7	661.81	7449.98	1545	0	0	0	0	0.6399	0.3601
a1	0.18	6			6	3	0.99279	0.129	0.416			-162.3		68.6		0	0			-14159.2		6985		0		0		0.66965	0.33035
a1	0.18	6			12	0										0	0			-13093.4		6628.04		0		0		0.663917	0.336083
a1	0.18	6			13	0										0	0			-13390.9		6115.03		0		0		0.686503	0.313497
a1	0.18	6			7	1	0.99339	0.345	0.762			-140.4		133.3		0	0			-12311.2		10071.9		0		0		0.550023	0.449977
a1	0.18	8	2	4			0.98777	0.073	0.362	0.106	0.1	-163.4	2.5	176.7	2.9		28.99	5.5	0.125	-18376	4744.75	4065.29	236.1	0	0	0	0	0.818848	0.181152
a1	0.18	8			8	3	0.99341	0.077	0.369			-165		176.5		0	26.21			-18711.7		3957.3		0		0		0.825431	0.174569
a1	0.18	8			9	0										0	28.97			-12989.8		4006.76		0		0		0.76426	0.23574
a1	0.18	8			11	0										0	22.99			-15993.4		4460.01		0		0		0.781943	0.218057
a1	0.18	8			10	1	0.98184	0.07	0.411			-165.7		178.6		1	37.78			-25809		3837.09		0		0		0.87057	0.12943
a1	0.18	14	6	10			0.99361	0.136	0.443	0.171	0.169	-164.2	9.2	159.6	26		9.54	8.18	0	-11207.3	5788.04	8243	1129.66	0	0	0	0	0.576201	0.423799
a1	0.18	14			14	1	0.99388	0.246	0.728			-172		84.9		0	4.43			-10139.4		8010.56		0		0		0.558646	0.441354
a1	0.18	14			19	1	0.99298	0.214	0.484			-178.2		173.6		0	0			-9990.62		9338.22		0		0		0.516876	0.483124
a1	0.18	14			22	1	0.99445	0.169	0.432			-167		174.7		0	25.09			-15216.2		6021.34		0		0		0.716477	0.283523
a1	0.18	14			25	1	0.99229	0.059	0.401			-162.9		155.2		0	3.75			-22769		6725.04		0		0		0.771986	0.228014
a1	0.18	14			31	1	0.99238	0.29	0.598			-180.1		183.4		0	0			-20220.5		7568.33		0		0		0.727648	0.272352
a1	0.18	14			35	5	0.99359	0.069	0.325			-157.4		164.1		0	13.65			-6659.48		9451.51		0		0		0.41335	0.58665
a1	0.18	14			37	0										0	14.81			-6917.09		9241.98		0		0		0.428062	0.571938
a1	0.18	14			38	0										0	15.59			-5604.02		8857.83		0		0		0.387504	0.612496
a1	0.18	14			39	0										0	16.25			-7118.97		9203.56		0		0		0.436144	0.563856
a1	0.18	14			40	0										0	1.85			-7437.4		8011.58		0		0		0.481417	0.518583
a1	0.18	20	1	1			1	0	0	0	0	-175.2	0	62.7	0		110.16	0	1	-11571.9	0	1128.11	0	0	0	0	0	0.911172	0.0888276
a1	0.18	20			20	1	1	0	0			-175.2		62.7		2	110.16			-11571.9		1128.11		0		0		0.911172	0.0888276
a1	0.18	26	6	21			0.96786	0.127	0.432	0.177	0.182	-164.6	5.5	159.8	15.7		1.49	3.59	0	-12684.1	4947.07	9608.91	2686.22	0	0	0	0	0.568972	0.431028
a1	0.18	26			26	1	0.9302	0.121	0.413			-170.9		170.1		0	0.53			-14680.4		6068.6		0		0		0.707523	0.292477
a1	0.18	26			1	13	0.97641	0.103	0.345			-158.1		154.1		0	0			-10301.3		10686.8		0		0		0.490816	0.509184
a1	0.18	26			2	0										0	0			-9964.52		10937.2		0		0		0.476732	0.523268
a1	0.18	26			3	0										0	0			-9854.58		12998.9		0		0		0.431207	0.568793
a1	0.18	26			4	0										0	0			-9661.84		12670.8		0		0		0.432633	0.567367
a1	0.18	26			5	0										0	0			-10677.9		10217.7		0		0		0.511011	0.488989
a1	0.18	26			15	0										0	0			-8637.75		11708.7		0		0		0.424534	0.575466
a1	0.18	26			16	0										0	0			-8713.51		11329		0		0		0.434752	0.565248
a1	0.18	26			17	0										0	0			-8498.55		11238.4		0		0		0.430591	0.569409
a1	0.18	26			18	0										0	0			-8472.77		12003.1		0		0		0.413794	0.586206
a1	0.18	26			23	0										0	0			-10373.7		12036.8		0		0		0.462896	0.537104
a1	0.18	26			24	0										0	0			-8670.12		12145.1		0		0		0.416528	0.583472
a1	0.18	26			27	0										0	0			-9978.23		11017.1		0		0		0.475258	0.524742
a1	0.18	26			32	0										0	0			-8687.53		10841		0		0		0.444864	0.555136
a1	0.18	26			21	1	0.88058	0.218	0.583			-168.8		178.5		0	15.83			-9936.23		6987.41		0		0		0.587121	0.412879
a1	0.18	26			28	3	0.88865	0.15	0.385			-168.3		159.9		0	1.26			-22212.6		4805.45		0		0		0.822139	0.177861
a1	0.18	26			29	0										0	0.68			-21667.7		4762.5		0		0		0.819809	0.180191
a1	0.18	26			30	0										0	0.33			-23225.8		4766.11		0		0		0.829732	0.170268
a1	0.18	26			33	2	0.90808	0.108	0.452			-167.1		171.2		0	2.98			-16231.8		8195.04		0		0		0.664506	0.335494
a1	0.18	26			34	0										0	2.87			-16352.9		8582.78		0		0		0.655803	0.344197
a1	0.18	26			36	1	0.90321	0.142	0.492			-166.1		171.7		0	6.82			-19566.1		7788.76		0		0		0.715269	0.284731
a2	0.18	1	1	1			1	0	0	0	0	-136.9	0	42.5	0		46.97	0	0.5	-18918.7	0	4174.86	0	0	0	0	0	0.819219	0.180781
a2	0.18	1			1	1	1	0	0			-136.9		42.5		1	46.97			-18918.7		4174.86		0		0		0.819219	0.180781
a3	0.3	1	1	1			1	0	0	0	0	-49.5	0	174	0		97.85	0	1	-4578.49	0	2101.75	0	0	0	0	0	0.685378	0.314622
a3	0.3	1			1	1	1	0	0			-49.5		174		2	97.85			-4578.49		2101.75		0		0		0.685378	0.314622
a4	0.18	1	2	2			0.95097	0.142	0.407	0.12	0.249	177.9	8.2	-190.8	15.7		81.99	19.88	0.75	-20007.4	3101.38	2945.77	603.14	0	0	0	0	0.871662	0.128338
a4	0.18	1			1	1	0.9416	0.142	0.407			169.7		-175.1		2	101.88			-23108.7		2342.64		0		0		0.907956	0.0920437
a4	0.18	1			2	1	0.96035	0.142	0.407			186.1		-206.5		1	62.11			-16906		3548.91		0		0		0.826501	0.173499
a4	0.3	1	2	2			0.94291	0.219	0.452	0.242	0.586	-81.2	15.8	-178.3	5.1		70.1	68.61	0.5	-13809.4	5124.54	3900.79	2895.03	0	0	0	0	0.779743	0.220257
a4	0.3	1			1	1	0.98274	0.219	0.452			-97		-173.2		0	1.49			-8684.82		6795.82		0		0		0.561012	0.438988
a4	0.3	1			2	1	0.90308	0.219	0.452			-65.5		-183.4		2	138.71			-18933.9		1005.76		0		0		0.94956	0.0504402
a5	0.18	1	3	3			0.92036	0.418	0.687	0.609	0.465	-161.3	16.4	142	38.2		13.11	9.79	0	-15116	10014.1	6621.06	3493.09	0	0	0	0	0.695402	0.304598
a5	0.18	1			1	1	0.94163	0.624	0.981			-138.4		88.7		0	10.59			-29275.3		7207.69		0		0		0.802437	0.197563
a5	0.18	1			2	1	0.88232	0.353	0.581			-175.7		176.8		0	26.15			-8276.88		2079.88		0		0		0.799177	0.200823
a5	0.18	1			3	1	0.93714	0.276	0.5			-169.8		160.5		0	2.58			-7795.78		10575.6		0		0		0.424343	0.575657
a5	0.3	1	3	3			0.91915	0.227	0.547	0.401	0.477	-71	13.7	175.6	0.6		52.36	48.87	0.5	-8580.05	4169.51	4092.89	2542.64	0	0	0	0	0.677037	0.322963
a5	0.3	1			1	1	0.94084	0.24	0.603			-90.3		176.4		0	2.15			-8350.65		7429.43		0		0		0.529189	0.470811
a5	0.3	1			2	1	0.87414	0.231	0.528			-62.2		175.3		2	118.6			-3592.03		1263.51		0		0		0.73978	0.26022
a5	0.3	1			3	1	0.94248	0.209	0.511			-60.3		175.2		1	36.32			-13797.5		3585.74		0		0		0.793724	0.206276
a6	0.18	1	2	2			0.94464	0.222	0.451	0.182	0.19	-173.6	2.8	189	38.3		29.52	28.76	0.25	-17304.6	6530.03	4404.19	564.96	0	0	0	0	0.797124	0.202876
a6	0.18	1			1	1	0.94514	0.222	0.451			-170.8		150.7		1	58.29			-23834.6		3839.22		0		0		0.861269	0.138731
a6	0.18	1			2	1	0.94415	0.222	0.451			-176.4		227.4		0	0.76			-10774.5		4969.15		0		0		0.684372	0.315628
a7	0.18	1	3	3			0.94735	0.108	0.395	0.115	0.203	167.3	5.4	-170.2	10.2		20.21	19.13	0.1667	-12385.5	3121.35	5212.86	1398.94	0	0	0	0	0.703787	0.296213
a7	0.18	1			1	1	0.94981	0.137	0.409			160.3		-156		0	11.45			-8989.44		7143.49		0		0		0.557211	0.442789
a7	0.18	1			2	1	0.95209	0.087	0.413			168.3		-174.9		0	2.42			-11641.3		4621.78		0		0		0.715812	0.284188
a7	0.18	1			3	1	0.94016	0.1	0.364			173.3		-179.7		1	46.75			-16525.7		3873.31		0		0		0.810123	0.189877
a7	0.3	1	1	1			1	0	0	0	0	-68.3	0	-61.2	0		13.1	0	0	-9120.98	0	5799.53	0	0	0	0	0	0.611305	0.388695
a7	0.3	1			1	1	1	0	0			-68.3		-61.2		0	13.1			-9120.98		5799.53		0		0		0.611305	0.388695
a8	0.6	1	2	2			0.94501	0.222	0.504	0.427	0.167	35.9	11.6	-190.7	14.1		74.87	30.53	0.75	-7733.42	1236.13	2253.54	1003.89	0	0	0	0	0.774352	0.225648
a8	0.6	1			1	1	0.92796	0.222	0.504			24.3		-176.6		2	105.4			-6497.29		1249.65		0		0		0.838691	0.161309
a8	0.6	1			12	1	0.96206	0.222	0.504			47.5		-204.8		1	44.33			-8969.55		3257.43		0		0		0.733587	0.266413
a8	0.6	2	4	9			0.96283	0.139	0.476	0.222	0.242	43.2	8.1	155	31.6		31.55	14.03	0.3889	-13574	2656.7	6075.9	980.87	0	0	0	0	0.690792	0.309208
a8	0.6	2			2	6	0.97059	0.034	0.338			44.8		166.3		1	31.84			-11686		6677.72		0		0		0.636364	0.363636
a8	0.6	2			3	0										1	32.03			-11645.9		6965		0		0		0.625758	0.374242
a8	0.6	2			4	0										1	32.98			-13275.3		6809.34		0		0		0.660968	0.339032
a8	0.6	2			8	0										1	32.42			-11178.2		6979.73		0		0		0.61561	0.38439
a8	0.6	2			9	0										1	34.33			-15087.1		6783.93		0		0		0.689821	0.310179
a8	0.6	2			13	0										1	38.1			-17156.3		6223.64		0		0		0.733804	0.266196
a8	0.6	2			5	1	0.86752	0.309	0.668			27.5		179.7		0	10.18			-9409.44		5090.71		0		0		0.64892	0.35108
a8	0.6	2			6	1	0.85901	0.315	0.858			40.2		67.8		0	11.31			-17454.8		4292.55		0		0		0.802617	0.197383
a8	0.6	2			11	1	0.85976	0.149	0.502			56.4		173.7		1	60.72			-15272.6		4860.46		0		0		0.758583	0.241417
a8	0.6	7	2	2			0.97558	0.183	0.4	0.323	0.42	53.8	12.8	168.4	1.5		30.97	17.44	0.25	-10644.4	1207.81	7547.43	598.56	0	0	0	0	0.585119	0.414881
a8	0.6	7			7	1	0.96601	0.183	0.4			41		169.9		1	48.4			-9436.55		6948.87		0		0		0.575911	0.424089
a8	0.6	7			10	1	0.98514	0.183	0.4			66.6		167		0	13.53			-11852.2		8145.99		0		0		0.592663	0.407337
a8	0.18	16	20	35			0.97323	0.131	0.447	0.214	0.199	187.2	6.8	165.6	17.8		3.73	7.15	0.0143	-9121.89	3591.67	9019.25	2097.36	0	0	0	0	0.502829	0.497171
a8	0.18	16			16	1	0.98976	0.126	0.424			178.4		155.6		0	0			-7244.47		11031.4		0		0		0.396396	0.603604
a8	0.18	16			13	1	0.93768	0.145	0.46			182.5		167		0	5.35			-5446.81		5195.27		0		0		0.511818	0.488182
a8	0.18	16			21	1	0.94969	0.169	0.492			189.1		155.1		0	14.41			-21019.4		7076.63		0		0		0.748127	0.251873
a8	0.18	16			23	6	0.95321	0.07	0.373			193.1		171.4		0	0.15			-7410.83		10875.2		0		0		0.405272	0.594728
a8	0.18	16			25	0										0	0.05			-7675.18		10908.1		0		0		0.413015	0.586985
a8	0.18	16			27	0										0	0.14			-7303.73		10959.5		0		0		0.399914	0.600086
a8	0.18	16			29	0										0	0.11			-7411.06		11263		0		0		0.396864	0.603136
a8	0.18	16			31	0										0	0.13			-12285.7		10846.6		0		0		0.531107	0.468893
a8	0.18	16			33	0										0	0.88			-7829.83		9245.87		0		0		0.458536	0.541464
a8	0.18	16			58	2	0.94885	0.099	0.412			196.1		181.6		0	0.05			-11703.8		5972.98		0		0		0.662101	0.337899
a8	0.18	16			146	0										0	4.93			-14128.4		5931.24		0		0		0.70432	0.29568
a8	0.18	16			61	4	0.94343	0.174	0.459			182.9		170.3		0	2.43			-7489.84		7184.8		0		0		0.510393	0.489607
a8	0.18	16			65	0										0	2.38			-8260.53		8197.19		0		0		0.501924	0.498076
a8	0.18	16			111	0										0	0			-8660.08		4992.65		0		0		0.634311	0.365689
a8	0.18	16			161	0										0	1.02			-7080.51		8144.71		0		0		0.465051	0.534949
a8	0.18	16			62	2	0.95575	0.172	0.494			192.8		169.2		0	0.03			-14327.5		10650.8		0		0		0.573599	0.426401
a8	0.18	16			168	0										0	0.88			-16004.4		9803.72		0		0		0.62013	0.37987
a8	0.18	16			71	1	0.94782	0.204	0.519			197.1		171.3		0	0			-7448.32		8983.78		0		0		0.453279	0.546721
a8	0.18	16			74	2	0.96499	0.112	0.389			178.5		166.2		0	0			-5889.6		10431.8		0		0		0.360851	0.639149
a8	0.18	16			147	0										0	0			-4876.11		9916.22		0		0		0.329638	0.670362
a8	0.18	16			82	1	0.93808	0.088	0.405			186.7		161.1		0	0.43			-10076.3		8089.67		0		0		0.55468	0.44532
a8	0.18	16			84	1	0.98464	0.066	0.401			186.4		158.2		0	0			-6154.99		12173.2		0		0		0.335821	0.664179
a8	0.18	16			89	2	0.96951	0.208	0.551			199.1		172.5		0	0.02			-5456.15		12248.9		0		0		0.308169	0.691831
a8	0.18	16			90	0										0	0			-5553.6		12965.6		0		0		0.299883	0.700117
a8	0.18	16			92	2	0.94349	0.156	0.419			188.9		166.1		0	2.29			-8686.78		6654.42		0		0		0.566239	0.433761
a8	0.18	16			136	0										0	2.28			-14380.4		9243.41		0		0		0.608725	0.391275
a8	0.18	16			97	1	0.93113	0.317	0.885			183		68.8		1	34.25			-10291.5		7690.25		0		0		0.572331	0.427669
a8	0.18	16			108	2	0.95935	0.084	0.421			181.1		168.3		0	15.55			-6041.26		9207.81		0		0		0.396172	0.603828
a8	0.18	16			109	0										0	12.28			-4845.82		8875.88		0		0		0.35315	0.64685
a8	0.18	16			110	1	0.95496	0.085	0.426			182.7		171.6		0	16.9			-7365.35		9155.96		0		0		0.445809	0.554191
a8	0.18	16			114	1	0.93726	0.2	0.483			184.4		171.4		0	1.36			-14227.5		5288.65		0		0		0.729012	0.270988
a8	0.18	16			125	1	0.94089	0.133	0.435			178.4		162.8		0	11.78			-10519.2		9262.97		0		0		0.531751	0.468249
a8	0.18	16			129	2	0.94297	0.213	0.506			171.4		175.4		0	0.04			-8812.69		10781.4		0		0		0.449762	0.550238
a8	0.18	16			130	0										0	0			-8313.1		9575.18		0		0		0.464723	0.535277
a8	0.18	16			171	1	0.95693	0.216	0.519			194		165.3		0	0.26			-9045.39		6849.02		0		0		0.569093	0.430907
a8	0.18	56	3	3			0.99156	0.363	0.681	0.379	0.313	182.9	4.4	-178	81.1		95.93	20.07	0.8333	-11495.3	8406.53	961.34	189.02	0	0	0	0	0.922825	0.0771748
a8	0.18	56			56	1	0.99658	0.03	0.053			176.7		-179.7		2	111.6			-4977.54		968.82		0		0		0.837073	0.162927
a8	0.18	56			57	1	0.84219	0.447	0.914			186.3		-77.8		2	108.6			-6143.54		726.19		0		0		0.894291	0.105709
a8	0.18	56			70	1	0.8895	0.614	1.077			185.7		-276.5		1	67.6			-23364.9		1189		0		0		0.951576	0.0484241
a8	0.18	83	6	6			0.93296	0.343	0.753	0.516	0.526	189.8	21.3	-179.4	68		76.07	38.99	0.75	-9770.82	4562.56	2370.68	595.17	0	0	0	0	0.804746	0.195254
a8	0.18	83			83	1	0.94318	0.157	0.325			174.6		-178		2	106.67			-2919.75		2041.36		0		0		0.588528	0.411472
a8	0.18	83			17	1	0.87675	0.226	0.562			181.1		-195.9		1	52.17			-15513.7		1637.57		0		0		0.904522	0.0954783
a8	0.18	83			49	1	0.84834	0.782	1.438			235.8		-51.6		0	0.67			-12424.3		3287.25		0		0		0.790775	0.209225
a8	0.18	83			66	1	0.84307	0.274	0.609			184.8		-196.1		2	86.84			-11655.2		2440.15		0		0		0.826882	0.173118
a8	0.18	83			134	1	0.85553	0.265	0.793			189.5		-171.5		2	113.17			-4280.32		1846.91		0		0		0.698573	0.301427
a8	0.18	83			139	1	0.9352	0.355	0.79			173.1		-283.3		2	96.93			-11831.7		2970.83		0		0		0.799303	0.200697
a8	0.18	120	7	10			0.98192	0.269	0.636	0.379	0.242	-159.7	14.8	148.5	45.5		28	17.54	0.3	-12309.7	5159.44	5616.7	2025.58	0	0	0	0	0.68668	0.31332
a8	0.18	120			120	1	0.99066	0.241	0.637			-152.6		70.8		1	46.65			-10804.7		5516.55		0		0		0.662003	0.337997
a8	0.18	120			48	1	0.84637	0.756	1.343			-190.6		208.4		0	2.39			-8875.11		7623.02		0		0		0.537946	0.462054
a8	0.18	120			51	4	0.94095	0.104	0.368			-157.6		166.5		1	35.06			-13020.3		7060.15		0		0		0.648406	0.351594
a8	0.18	120			76	0										1	32.98			-10502.1		7439.52		0		0		0.58535	0.41465
a8	0.18	120			189	0										1	29.5			-10263.7		8226.73		0		0		0.555081	0.444919
a8	0.18	120			191	0										1	34.92			-11959.3		6465.52		0		0		0.649087	0.350913
a8	0.18	120			91	1	0.86038	0.286	0.688			-171.5		178.3		1	61.6			-11459.8		2215.14		0		0		0.838015	0.161985
a8	0.18	120			95	1	0.86764	0.314	0.764			-158.9		72.9		0	5.14			-15729.4		3328.04		0		0		0.825368	0.174632
a8	0.18	120			137	1	0.82456	0.211	0.446			-165.6		161.3		0	15.24			-4886.27		2937.47		0		0		0.624544	0.375456
a8	0.18	120			190	1	0.97738	0.356	0.859			-129.6		106.2		0	16.51			-25596.2		5354.87		0		0		0.826989	0.173011
a8	0.18	141	10	11			0.96701	0.199	0.504	0.345	0.312	-168.3	10.1	176.3	9.3		24.58	20.85	0.1364	-16254.8	7740.76	4175.43	888.34	0	0	0	0	0.795625	0.204375
a8	0.18	141			141	1	0.97793	0.164	0.339			-166.5		172.9		1	50.06			-11476.7		4336.67		0		0		0.725759	0.274241
a8	0.18	141			2	1	0.88248	0.193	0.621			-174.5		180.5		0	2.36			-17624.5		3417.07		0		0		0.837603	0.162397
a8	0.18	141			19	1	0.88415	0.183	0.424			-175.2		174.6		1	47.78			-22276.4		2447.59		0		0		0.901003	0.0989966
a8	0.18	141			77	1	0.87455	0.241	0.482			-178.4		175.3		1	69.35			-4795.59		2659.18		0		0		0.643291	0.356709
a8	0.18	141			98	1	0.88918	0.232	0.616			-178.2		176.1		0	5.77			-20959.7		5205.5		0		0		0.801053	0.198947
a8	0.18	141			122	2	0.9108	0.219	0.485			-149.6		183.9		0	10.52			-14109.1		4676.79		0		0		0.751048	0.248952
a8	0.18	141			123	0										0	9.17			-15035.3		4960.01		0		0		0.751942	0.248058
a8	0.18	141			135	1	0.89998	0.293	0.53			-168.3		195.8		0	27.85			-8795.4		4787.62		0		0		0.647529	0.352471
a8	0.18	141			138	1	0.87746	0.104	0.49			-160		171.1		0	21.38			-14985.4		4458.89		0		0		0.770684	0.229316
a8	0.18	141			142	1	0.93909	0.25	0.628			-178.6		182		0	9.88			-13201.6		4817.19		0		0		0.732657	0.267343
a8	0.18	141			176	1	0.96589	0.149	0.545			-170.6		171		0	16.26			-35542.9		4163.21		0		0		0.895149	0.104851
a8	0.18	163	9	12			0.97741	0.246	0.63	0.388	0.34	-169.8	16.3	63.4	68.4		4.53	9.19	0.0417	-16931.5	6988.69	8189.42	2433.39	0	0	0	0	0.674	0.326
a8	0.18	163			163	1	0.99578	0.124	0.491			-178.8		70.3		0	0			-11595.8		8975.34		0		0		0.563693	0.436307
a8	0.18	163			14	1	0.92068	0.382	0.966			-153.6		-77.9		0	0			-9076.44		9876.3		0		0		0.478899	0.521101
a8	0.18	163			22	2	0.92181	0.259	0.699			-168.7		165.8		0	0.01			-12982.3		10330.8		0		0		0.556868	0.443132
a8	0.18	163			59	0										0	0.07			-12755.9		11000.6		0		0		0.536945	0.463055
a8	0.18	163			64	1	0.91328	0.154	0.485			-165.3		75.9		0	4.69			-34219.2		5106.7		0		0		0.870144	0.129856
a8	0.18	163			72	1	0.92624	0.304	0.612			-192.1		64.4		0	0.71			-18924.6		6519.13		0		0		0.743783	0.256217
a8	0.18	163			78	1	0.89855	0.453	1.038			-128.8		-45		1	33.94			-21495.8		4362.65		0		0		0.831287	0.168713
a8	0.18	163			99	2	0.94351	0.126	0.406			-177		61.8		0	0			-13852.8		11098.5		0		0		0.555194	0.444806
a8	0.18	163			100	0										0	0			-11916.5		11292.6		0		0		0.513442	0.486558
a8	0.18	163			126	1	0.93391	0.481	0.798			-190.9		64.5		0	7.54			-10939.4		7784.04		0		0		0.584262	0.415738
a8	0.18	163			152	2	0.97147	0.093	0.432			-171.3		66.9		0	3.55			-23690.1		5968.02		0		0		0.798773	0.201227
a8	0.18	163			153	0										0	3.84			-21729		5958.49		0		0		0.784795	0.215205
a8	0.18	164	21	31			0.96039	0.176	0.482	0.253	0.252	187.6	7.5	168.7	28.2		13.82	14.6	0.0806	-13918.5	6505.34	6964.63	1461.1	0	0	0	0	0.666495	0.333505
a8	0.18	164			164	1	0.95469	0.092	0.456			179.9		158.9		0	14.34			-8292.22		6298.92		0		0		0.568305	0.431695
a8	0.18	164			1	1	0.89075	0.384	0.87			193.9		271.4		0	3.8			-19760.2		9988.54		0		0		0.664237	0.335763
a8	0.18	164			18	1	0.91405	0.148	0.441			197.6		165.4		0	0.74			-14627		6712.27		0		0		0.68545	0.31455
a8	0.18	164			50	1	0.90335	0.435	0.957			174.4		62.6		1	40.87			-5993.05		5785.05		0		0		0.50883	0.49117
a8	0.18	164			52	4	0.94078	0.073	0.39			191.9		172		0	5.81			-8840.96		7929.82		0		0		0.527165	0.472835
a8	0.18	164			53	0										0	5.96			-8733		7853.83		0		0		0.526502	0.473498
a8	0.18	164			54	0										0	5.51			-10320		8428.74		0		0		0.550438	0.449562
a8	0.18	164			55	0										0	5.53			-13168.1		8438.86		0		0		0.609439	0.390561
a8	0.18	164			63	1	0.91903	0.135	0.49			199.2		167.1		0	20.26			-19091.8		6099.38		0		0		0.757876	0.242124
a8	0.18	164			73	1	0.93151	0.154	0.441			185.3		165.3		1	37.23			-11374.2		5465.18		0		0		0.675452	0.324548
a8	0.18	164			86	4	0.97138	0.161	0.49			183.5		183.6		0	0.38			-7848.18		6715.41		0		0		0.53889	0.46111
a8	0.18	164			88	0										0	0.63			-8029.85		6546.68		0		0		0.550875	0.449125
a8	0.18	164			179	0										0	0.36			-9338.56		7318.06		0		0		0.560652	0.439348
a8	0.18	164			181	0										0	0.27			-11000.2		7698.72		0		0		0.58828	0.41172
a8	0.18	164			93	1	0.92334	0.06	0.313			182.4		166.9		0	6.31			-7520.63		6751.25		0		0		0.526954	0.473046
a8	0.18	164			102	1	0.93365	0.199	0.545			184.5		137.2		1	44.75			-8539.79		6005.59		0		0		0.587114	0.412886
a8	0.18	164			104	1	0.95689	0.092	0.362			186		172.3		0	13.15			-18340.2		8428.53		0		0		0.685135	0.314865
a8	0.18	164			105	3	0.9288	0.167	0.391			195.4		158.8		0	24.83			-24851.3		4690.11		0		0		0.841236	0.158764
a8	0.18	164			106	0										0	4.45			-22673.8		5491.27		0		0		0.805033	0.194967
a8	0.18	164			107	0										0	25.99			-21153.3		4924.87		0		0		0.81115	0.18885
a8	0.18	164			127	1	0.91539	0.139	0.413			180.2		180.7		0	1.55			-18541.9		8825.46		0		0		0.677518	0.322482
a8	0.18	164			132	1	0.92797	0.343	0.579			189.9		183.7		1	45.53			-15796.6		3616.76		0		0		0.813698	0.186302
a8	0.18	164			143	1	0.94079	0.264	0.558			174.2		183.1		0	16.53			-7008.43		7104.41		0		0		0.4966	0.5034
a8	0.18	164			148	2	0.92888	0.338	0.541			186.4		169.3		0	0.11			-23136.3		9112.84		0		0		0.717423	0.282577
a8	0.18	164			150	0										0	0.08			-18308.3		8841.17		0		0		0.674352	0.325648
a8	0.18	164			154	2	0.97142	0.106	0.47			194		158.8		0	12.66			-11863		6590.91		0		0		0.642846	0.357154
a8	0.18	164			155	0										0	15.34			-13462.9		6508.95		0		0		0.674093	0.325907
a8	0.18	164			162	1	0.93527	0.145	0.43			189.4		161.6		0	5.99			-13162.8		9072.38		0		0		0.59198	0.40802
a8	0.18	164			170	1	0.92666	0.291	0.613			177.8		178.1		0	1.16			-6716.07		6458.53		0		0		0.509774	0.490226
a8	0.18	164			177	1	0.91719	0.101	0.415			187		172.2		1	39.95			-33829.9		5319.17		0		0		0.86413	0.13587
a8	0.18	164			188	1	0.94657	0.137	0.431			193.5		172.4		0	28.32			-10150.5		6881.96		0		0		0.59595	0.40405
a8	0.18	169	12	15			0.95019	0.239	0.59	0.427	0.41	-172.2	15.5	-206.3	37.2		27.81	24.62	0.2	-16798	5583.72	4870.53	1919.42	0	0	0	0	0.775226	0.224774
a8	0.18	169			169	1	0.95557	0.343	0.782			-128.4		-177.6		0	0.41			-11350.3		5621.05		0		0		0.668792	0.331208
a8	0.18	169			3	1	0.91463	0.211	0.563			-176.3		-200.7		0	21.31			-28606.1		5001.53		0		0		0.851179	0.148821
a8	0.18	169			12	1	0.93564	0.36	0.712			-145		-200.2		0	27.98			-26783.5		4205.52		0		0		0.86429	0.13571
a8	0.18	169			20	1	0.89482	0.215	0.581			-184.1		-209.3		0	0.07			-14957.1		7116.13		0		0		0.677613	0.322387
a8	0.18	169			34	1	0.91	0.51	1.073			-178.2		-297.5		0	22.34			-16757.5		6403.36		0		0		0.723527	0.276473
a8	0.18	169			36	1	0.90517	0.205	0.572			-183.9		-185.1		1	52.46			-18465.7		3052.12		0		0		0.858159	0.141841
a8	0.18	169			39	2	0.96231	0.194	0.538			-179.1		-190.7		0	0.34			-16839		7633.43		0		0		0.688081	0.311919
a8	0.18	169			40	0										0	1.62			-21083.7		7630.51		0		0		0.73426	0.26574
a8	0.18	169			69	1	0.91718	0.228	0.544			-171.8		-196.6		0	9.86			-16240.6		3256.12		0		0		0.832992	0.167008
a8	0.18	169			160	1	0.90022	0.465	0.985			-186.5		-299.4		0	0.01			-9721.03		7869.54		0		0		0.552627	0.447373
a8	0.18	169			165	1	0.91121	0.104	0.492			-178.7		-190.4		1	61.25			-20814.2		2744.88		0		0		0.883489	0.116511
a8	0.18	169			172	1	0.88513	0.154	0.403			-158.7		-203.1		1	39.75			-7511.45		3036.11		0		0		0.71215	0.28785
a8	0.18	169			185	3	0.95172	0.144	0.388			-175.4		-177.6		1	58.74			-13873.4		3310.66		0		0		0.807341	0.192659
a8	0.18	169			186	0										1	61.44			-15550.2		3192.51		0		0		0.829666	0.170334
a8	0.18	169			187	0										1	59.56			-13416.4		2984.49		0		0		0.818028	0.181972
a8	0.18	175	37	68			0.96931	0.138	0.444	0.235	0.219	-172.1	7.1	168.1	8.3		5.57	9.58	0.0221	-12309.8	5077.21	8686.69	2351.25	0	0	0	0	0.586278	0.413722
a8	0.18	175			175	2	0.96205	0.041	0.353			-172.9		163.7		0	3.34			-8630.85		10208.1		0		0		0.458137	0.541863
a8	0.18	175			178	0										0	5.21			-8783.04		9786.61		0		0		0.472978	0.527022
a8	0.18	175			4	9	0.95471	0.058	0.423			-170.6		172		0	0			-5790.41		12728		0		0		0.312684	0.687316
a8	0.18	175			5	0										0	0			-6297.88		12305		0		0		0.338543	0.661457
a8	0.18	175			6	0										0	0			-6073.19		12736.3		0		0		0.32288	0.67712
a8	0.18	175			7	0										0	0			-6382.83		12444.2		0		0		0.339026	0.660974
a8	0.18	175			8	0										0	0			-6207.73		12077.2		0		0		0.339499	0.660501
a8	0.18	175			9	0										0	0			-6119		12184.5		0		0		0.334307	0.665693
a8	0.18	175			10	0										0	0			-6003.51		12567.5		0		0		0.323274	0.676726
a8	0.18	175			11	0										0	0			-6054.39		12061.7		0		0		0.334199	0.665801
a8	0.18	175			113	0										0	0			-9548.84		13122.4		0		0		0.421187	0.578813
a8	0.18	175			15	7	0.98923	0.072	0.361			-175.1		171.8		0	0			-14554.2		10255.1		0		0		0.586642	0.413358
a8	0.18	175			24	0										0	0			-13749.1		9860.54		0		0		0.582352	0.417648
a8	0.18	175			26	0										0	0			-13288.1		10101.8		0		0		0.568114	0.431886
a8	0.18	175			28	0										0	0.01			-13148.6		10117.3		0		0		0.565145	0.434855
a8	0.18	175			30	0										0	0			-13651.2		10544.7		0		0		0.564196	0.435804
a8	0.18	175			32	0										0	0			-13067.6		10004.8		0		0		0.566373	0.433627
a8	0.18	175			85	0										0	0			-13677.8		9790.19		0		0		0.582827	0.417173
a8	0.18	175			35	1	0.94262	0.131	0.423			-177.6		169		0	0			-10847.9		9294.53		0		0		0.538559	0.461441
a8	0.18	175			37	2	0.96043	0.194	0.447			-163.8		167.8		0	6.07			-24057.7		6726.9		0		0		0.781485	0.218515
a8	0.18	175			38	0										0	5.93			-21765.7		6938.31		0		0		0.758281	0.241719
a8	0.18	175			41	1	0.95304	0.116	0.422			-178.4		180		0	0.31			-9108.22		12704.3		0		0		0.417568	0.582432
a8	0.18	175			42	6	0.95652	0.14	0.468			-163.2		173.4		0	10.93			-22693.4		4965.3		0		0		0.82048	0.17952
a8	0.18	175			43	0										0	11.43			-21393.7		4822.43		0		0		0.816051	0.183949
a8	0.18	175			44	0										0	12.02			-19135.7		4946		0		0		0.794616	0.205384
a8	0.18	175			45	0										0	17.19			-20113.5		4636.75		0		0		0.812658	0.187342
a8	0.18	175			46	0										0	0.08			-13559.8		5879		0		0		0.697563	0.302437
a8	0.18	175			47	0										0	9.15			-22833		4922.63		0		0		0.822644	0.177356
a8	0.18	175			60	1	0.94467	0.141	0.489			-186.5		152.1		0	0.04			-7021.96		8948.15		0		0		0.439694	0.560306
a8	0.18	175			67	1	0.94954	0.286	0.578			-186.3		164.8		0	0			-7390.47		7705.65		0		0		0.489561	0.510439
a8	0.18	175			68	1	0.95723	0.079	0.395			-173.6		169.2		0	0			-11100.8		8315.24		0		0		0.571733	0.428267
a8	0.18	175			75	1	0.95495	0.126	0.435			-182.1		171.9		0	0			-10677.8		12084.4		0		0		0.469101	0.530899
a8	0.18	175			79	1	0.94937	0.166	0.462			-160.8		175.2		0	3.29			-14186.5		7452.88		0		0		0.655588	0.344412
a8	0.18	175			80	2	0.95481	0.097	0.453			-175.3		160		0	6.58			-21884.4		7802.02		0		0		0.737185	0.262815
a8	0.18	175			81	0										0	6.78			-21333.9		7858.63		0		0		0.7308	0.2692
a8	0.18	175			87	1	0.95926	0.188	0.453			-173.2		178.6		0	0.26			-8692.59		7272.28		0		0		0.544482	0.455518
a8	0.18	175			94	1	0.94463	0.154	0.491			-169.9		167.9		0	0.17			-14952		6765.31		0		0		0.688483	0.311517
a8	0.18	175			96	1	0.94425	0.288	0.631			-157.6		142		1	36.84			-6899.73		4790.15		0		0		0.590231	0.409769
a8	0.18	175			101	1	0.97349	0.083	0.386			-175		173.3		0	0			-9213.65		9608.31		0		0		0.489516	0.510484
a8	0.18	175			103	1	0.95549	0.232	0.546			-184.8		157.1		0	0			-13162.9		12002.9		0		0		0.523047	0.476953
a8	0.18	175			112	1	0.96093	0.161	0.494			-165.4		171.1		0	19			-10980.8		6148.89		0		0		0.64104	0.35896
a8	0.18	175			115	4	0.95625	0.071	0.402			-173.3		166.3		0	0			-8388.75		7888.86		0		0		0.515355	0.484645
a8	0.18	175			116	0										0	0			-8796.43		7822.87		0		0		0.52929	0.47071
a8	0.18	175			117	0										0	0			-7896.95		7903.13		0		0		0.499804	0.500196
a8	0.18	175			118	0										0	0			-7832.72		7946.29		0		0		0.496401	0.503599
a8	0.18	175			119	1	0.96514	0.162	0.488			-162		168.2		0	0.02			-8332.7		11534.3		0		0		0.419424	0.580576
a8	0.18	175			121	1	0.92596	0.14	0.456			-160.3		172.4		0	0.73			-11350.5		7975.13		0		0		0.58733	0.41267
a8	0.18	175			124	1	0.95385	0.061	0.384			-173.9		174.4		0	16.22			-13761.4		8240.24		0		0		0.625471	0.374529
a8	0.18	175			128	1	0.94369	0.171	0.524			-181.4		174		0	14.16			-13856		7547.8		0		0		0.647362	0.352638
a8	0.18	175			131	1	0.95459	0.103	0.396			-176.6		168.5		0	7.93			-15597		7863.75		0		0		0.664813	0.335187
a8	0.18	175			133	1	0.94673	0.17	0.472			-178.3		178.2		0	0.86			-11676.5		9125.86		0		0		0.561307	0.438693
a8	0.18	175			140	1	0.9489	0.238	0.595			-168.5		128.8		1	38.3			-15539.1		5935.74		0		0		0.723595	0.276405
a8	0.18	175			144	1	0.9574	0.142	0.497			-177.8		178.9		0	20.38			-12635.9		7729.37		0		0		0.620463	0.379537
a8	0.18	175			145	2	0.95914	0.149	0.412			-166.4		153.1		1	42.12			-17566.2		7445.85		0		0		0.70231	0.29769
a8	0.18	175			173	0										0	12.86			-13310.8		7372.51		0		0		0.643553	0.356447
a8	0.18	175			149	2	0.93201	0.244	0.5			-177.2		182.3		0	0.4			-7351.86		7012.34		0		0		0.511818	0.488182
a8	0.18	175			151	0										0	0.66			-6780.19		6348.93		0		0		0.516424	0.483576
a8	0.18	175			156	1	0.94283	0.252	0.532			-159		164.4		0	0.99			-8247.91		7939.49		0		0		0.509527	0.490473
a8	0.18	175			157	1	0.95558	0.086	0.382			-170.4		170.8		0	8.25			-11020.7		4496.74		0		0		0.710214	0.289786
a8	0.18	175			158	3	0.95052	0.128	0.4			-178.6		168.7		0	0			-11457.6		8077.62		0		0		0.586511	0.413489
a8	0.18	175			166	0										0	0			-10396.2		8917.28		0		0		0.538287	0.461713
a8	0.18	175			167	0										0	0			-10248.9		9202.12		0		0		0.526908	0.473092
a8	0.18	175			159	1	0.95548	0.073	0.368			-176.2		164.4		0	23.3			-14003.2		7026.12		0		0		0.665889	0.334111
a8	0.18	175			174	1	0.9478	0.209	0.533			-177		169		0	0.21			-7766.74		10084.6		0		0		0.435078	0.564922
a8	0.18	175			180	2	0.92918	0.117	0.451			-178.7		165.1		0	0.11			-13903		5786.04		0		0		0.706128	0.293872
a8	0.18	175			182	0										0	0			-11117		8254.51		0		0		0.573883	0.426117
a8	0.18	175			183	2	0.96731	0.039	0.405			-169.4		169.6		0	18.83			-19354.4		9435.97		0		0		0.672252	0.327748
a8	0.18	175			184	0										0	18.13			-24839.8		10294		0		0		0.707006	0.292994
a8	0.3	1	4	5			0.70544	0.214	0.449	0.37	0.299	-73.2	9.7	-171.6	10.2		30.51	25.57	0.3	-13255.8	9880.84	5281.31	1608.19	0	0	0	0	0.715095	0.284905
a8	0.3	1			1	1	0.69036	0.174	0.323			-64.3		-177.8		0	0.57			-12104.2		6987.61		0		0		0.634	0.366
a8	0.3	1			3	1	0.72438	0.382	0.594			-84.6		-175.9		1	36.84			-13086.9		3447.29		0		0		0.791505	0.208495
a8	0.3	1			4	1	0.70283	0.155	0.455			-59.3		-151.3		0	0.56			-31700		7428.02		0		0		0.810161	0.189839
a8	0.3	1			8	2	0.72565	0.185	0.542			-79.1		-174.9		1	56.62			-4705.07		4341.49		0		0		0.520095	0.479905
a8	0.3	1			9	0										1	57.98			-4682.81		4202.13		0		0		0.52705	0.47295
a8	0.3	2	2	2			0.97405	0.248	0.577	0.383	0.328	-104.6	13.1	-74.9	33.2		0	0	0	-7118.06	1692.12	10733.2	784.69	0	0	0	0	0.398742	0.601258
a8	0.3	2			2	1	0.96756	0.248	0.577			-91.5		-41.7		0	0			-8810.18		9948.55		0		0		0.469658	0.530342
a8	0.3	2			6	1	0.98054	0.248	0.577			-117.7		-108.1		0	0			-5425.94		11517.9		0		0		0.32023	0.67977
a8	0.3	5	2	2			0.94086	0.199	0.384	0.13	0.534	-73	11.4	-177.5	0.2		122.35	11.97	1	-5369	1672.31	855.04	222.57	0	0	0	0	0.862623	0.137377
a8	0.3	5			5	1	0.95988	0.199	0.384			-61.6		-177.3		2	110.38			-3696.7		1077.61		0		0		0.77429	0.22571
a8	0.3	5			7	1	0.92183	0.199	0.384			-84.4		-177.7		2	134.31			-7041.31		632.48		0		0		0.917579	0.0824208
b1	0.6	35	127	210			0.95468	0.132	0.456	0.183	0.179	60.7	6.7	167.9	18.8		16.48	16.06	0.0952	-13696.9	6010.96	6987.38	1747.43	0	0	0	0	0.662189	0.337811
b1	0.6	35			35	2	0.96834	0.08	0.42			57.4		161.6		0	9.26			-5147.07		7286.93		0		0		0.413951	0.586049
b1	0.6	35			1491	0										0	9.82			-6489.86		8187.99		0		0		0.442153	0.557847
b1	0.6	35			8	1	0.94777	0.11	0.423			63.7		179.2		0	21.19			-5438.74		7246.32		0		0		0.428752	0.571248
b1	0.6	35			9	2	0.94441	0.115	0.412			64.1		171.2		0	0.09			-13593.2		6715.42		0		0		0.669332	0.330668
b1	0.6	35			276	0										0	1.4			-10825.3		7045.9		0		0		0.605739	0.394261
b1	0.6	35			10	3	0.94443	0.245	0.567			46.5		163.8		0	11.77			-7636.33		7886.21		0		0		0.491951	0.508049
b1	0.6	35			302	0										0	20.32			-14569.9		7296.71		0		0		0.666307	0.333693
b1	0.6	35			750	0										0	6.77			-15523.6		8031.84		0		0		0.659023	0.340977
b1	0.6	35			12	1	0.93602	0.153	0.447			54.2		177.7		0	11.82			-15357.3		7325.74		0		0		0.677039	0.322961
b1	0.6	35			25	2	0.94123	0.145	0.454			52.8		175.4		0	8.76			-10640.1		8938.79		0		0		0.543449	0.456551
b1	0.6	35			1072	0										0	7.67			-11491.5		10271.3		0		0		0.528034	0.471966
b1	0.6	35			26	1	0.92419	0.433	0.881			23		154.9		0	9.56			-7515.3		8938.26		0		0		0.456758	0.543242
b1	0.6	35			31	24	0.97819	0.155	0.474			46.5		180.8		0	11.71			-10480		8743.9		0		0		0.545156	0.454844
b1	0.6	35			33	0										0	8.66			-12174.9		9251.16		0		0		0.568228	0.431772
b1	0.6	35			34	0										0	11.59			-9460.55		7935.26		0		0		0.543841	0.456159
b1	0.6	35			296	0										0	5.23			-11588.6		9975.47		0		0		0.537403	0.462597
b1	0.6	35			297	0										0	4.14			-10220.7		10277.2		0		0		0.498621	0.501379
b1	0.6	35			388	0										0	10.4			-11309.5		7096.91		0		0		0.614432	0.385568
b1	0.6	35			390	0										0	9.72			-9998.88		7622.91		0		0		0.567416	0.432584
b1	0.6	35			391	0										0	11.27			-10574.5		7942.74		0		0		0.571063	0.428937
b1	0.6	35			484	0										0	10.18			-10327.9		8074.55		0		0		0.561224	0.438776
b1	0.6	35			486	0										0	8.43			-8069.81		7891.38		0		0		0.505589	0.494411
b1	0.6	35			488	0										0	8.31			-10156.8		8110.83		0		0		0.556001	0.443999
b1	0.6	35			490	0										0	10.68			-10327.2		8323.78		0		0		0.553708	0.446292
b1	0.6	35			492	0										0	9.48			-11963.5		8321.33		0		0		0.589777	0.410223
b1	0.6	35			494	0										0	8.68			-9951.09		8264.34		0		0		0.5463	0.4537
b1	0.6	35			496	0										0	9.61			-5570.7		7670.67		0		0		0.420704	0.579296
b1	0.6	35			675	0										0	0			-8262.83		10324.9		0		0		0.444532	0.555468
b1	0.6	35			963	0										0	9.99			-9881.26		7376.49		0		0		0.572569	0.427431
b1	0.6	35			965	0										0	11.66			-12169.9		6743.06		0		0		0.643468	0.356532
b1	0.6	35			967	0										0	10.28			-12720.7		7611.2		0		0		0.625652	0.374348
b1	0.6	35			1015	0										0	9.06			-15701.9		8119.13		0		0		0.659161	0.340839
b1	0.6	35			1017	0										0	8.51			-14336.9		8478.3		0		0		0.628392	0.371608
b1	0.6	35			1019	0										0	9.3			-13456.6		8040.58		0		0		0.62597	0.37403
b1	0.6	35			1445	0										1	39.04			-24898.7		7439.28		0		0		0.769952	0.230048
b1	0.6	35			1486	0										0	9.33			-9829.03		8742.34		0		0		0.529257	0.470743
b1	0.6	35			42	3	0.95758	0.145	0.501			60.1		149.5		0	27.83			-12694.2		7013.06		0		0		0.644138	0.355862
b1	0.6	35			1171	0										1	30.96			-8844.77		6335.24		0		0		0.582659	0.417341
b1	0.6	35			1369	0										0	22.62			-14090.2		6644.73		0		0		0.679539	0.320461
b1	0.6	35			45	1	0.94259	0.192	0.554			71		198.8		1	43.83			-15780.6		3036.53		0		0		0.838629	0.161371
b1	0.6	35			63	1	0.93265	0.067	0.377			65.1		170.6		1	53.1			-4620.85		3396.37		0		0		0.576366	0.423634
b1	0.6	35			67	1	0.93678	0.184	0.468			56.4		163.9		0	0.83			-16732.7		6244.24		0		0		0.728239	0.271761
b1	0.6	35			100	1	0.94675	0.191	0.497			63.7		167.4		0	5.11			-8832.32		9627.57		0		0		0.47846	0.52154
b1	0.6	35			102	2	0.94441	0.104	0.414			64.4		178		0	28.73			-37646.3		5393.09		0		0		0.874694	0.125306
b1	0.6	35			780	0										1	30.84			-20998.5		5490.87		0		0		0.792714	0.207286
b1	0.6	35			103	1	0.92504	0.22	0.671			59.5		113.7		0	1.65			-14669.9		5986.87		0		0		0.710174	0.289826
b1	0.6	35			104	2	0.94577	0.131	0.431			66.8		163.2		0	24.45			-34130.4		5247.66		0		0		0.866736	0.133264
b1	0.6	35			1378	0										0	18.99			-22108.6		5732.95		0		0		0.794086	0.205914
b1	0.6	35			113	1	0.95917	0.19	0.531			47.6		152.8		1	54			-17845.2		6388.85		0		0		0.736369	0.263631
b1	0.6	35			116	2	0.95423	0.147	0.432			61.1		177		0	19.83			-15012.6		6466.67		0		0		0.698935	0.301065
b1	0.6	35			529	0										0	19.7			-13441.2		10498.2		0		0		0.561467	0.438533
b1	0.6	35			128	6	0.96721	0.079	0.414			68.4		178.4		1	31.14			-18534.2		6824.35		0		0		0.730886	0.269114
b1	0.6	35			143	0										1	55.63			-26808		6684.82		0		0		0.80041	0.19959
b1	0.6	35			860	0										0	21.74			-21034.5		5799.9		0		0		0.783864	0.216136
b1	0.6	35			1093	0										1	55.27			-17509.8		7365.41		0		0		0.703905	0.296095
b1	0.6	35			1094	0										1	57.01			-16206.6		7443.93		0		0		0.685253	0.314747
b1	0.6	35			1258	0										1	34			-19078.5		7314.88		0		0		0.722851	0.277149
b1	0.6	35			130	1	0.93129	0.158	0.502			67.3		143.9		0	4.62			-8794.23		6873.02		0		0		0.561313	0.438687
b1	0.6	35			135	4	0.97024	0.084	0.407			70		175.6		0	16.26			-22688.7		5675.97		0		0		0.799893	0.200107
b1	0.6	35			164	0										0	7.44			-20013.7		5798.92		0		0		0.775346	0.224654
b1	0.6	35			165	0										0	6.99			-20180.6		5657.92		0		0		0.781028	0.218972
b1	0.6	35			1181	0										0	2.54			-19966.9		9256.58		0		0		0.683248	0.316752
b1	0.6	35			137	1	0.95911	0.095	0.407			52.8		173.5		0	4.15			-15193.8		5858.2		0		0		0.721728	0.278272
b1	0.6	35			138	1	0.95935	0.12	0.413			55.1		176.1		0	0.5			-7961.95		5514.27		0		0		0.590815	0.409185
b1	0.6	35			140	1	0.94563	0.189	0.512			64.4		188.7		0	1.58			-7784.78		6324.19		0		0		0.551761	0.448239
b1	0.6	35			168	2	0.94168	0.174	0.474			55.4		178.2		0	5.18			-13077.1		10143.7		0		0		0.563163	0.436837
b1	0.6	35			170	0										0	5.13			-11141.2		9603.27		0		0		0.537069	0.462931
b1	0.6	35			175	5	0.95047	0.091	0.44			66.7		181.7		1	35.37			-14152.2		8624.02		0		0		0.621359	0.378641
b1	0.6	35			743	0										0	3.98			-11608.3		7803.2		0		0		0.598012	0.401988
b1	0.6	35			744	0										0	0.06			-11279.5		8367.09		0		0		0.57412	0.42588
b1	0.6	35			745	0										0	3.53			-13033.5		7910.78		0		0		0.622295	0.377705
b1	0.6	35			1314	0										1	38.48			-8814.31		7197.75		0		0		0.550479	0.449521
b1	0.6	35			197	2	0.95025	0.234	0.574			82.9		179.4		0	5.55			-7647.12		6845.03		0		0		0.527673	0.472327
b1	0.6	35			198	0										0	6.3			-8462.43		7315.71		0		0		0.536339	0.463661
b1	0.6	35			289	2	0.95168	0.084	0.387			64.1		165.3		0	13.78			-7012.66		9318.92		0		0		0.429393	0.570607
b1	0.6	35			290	0										0	11.3			-7038.82		9534.09		0		0		0.424718	0.575282
b1	0.6	35			304	1	0.95617	0.145	0.438			51.2		183.4		0	10.82			-11175.4		8230.42		0		0		0.575878	0.424122
b1	0.6	35			322	1	0.91993	0.123	0.441			54.3		169.5		0	0.14			-12813.5		5523.97		0		0		0.698761	0.301239
b1	0.6	35			334	1	0.9617	0.138	0.442			70.1		175.8		0	0			-6593.87		10562.7		0		0		0.384334	0.615666
b1	0.6	35			336	2	0.95184	0.11	0.431			59.6		165.8		0	0			-12934.8		7216.03		0		0		0.641899	0.358101
b1	0.6	35			848	0										0	0			-17620.5		9270.05		0		0		0.655267	0.344733
b1	0.6	35			372	1	0.94482	0.053	0.37			54.2		170.4		0	0.72			-11915.4		4735.25		0		0		0.715611	0.284389
b1	0.6	35			381	1	0.91492	0.33	0.899			52.2		77		0	0			-12531.4		10309.9		0		0		0.548628	0.451372
b1	0.6	35			382	1	0.91797	0.156	0.478			74.4		170.5		1	34.34			-4708.69		5255.79		0		0		0.472547	0.527453
b1	0.6	35			384	1	0.92936	0.173	0.475			57.7		184		0	0.01			-6401.84		5996		0		0		0.516367	0.483633
b1	0.6	35			386	1	0.92364	0.291	0.809			57.8		92.5		0	1.4			-11739.5		8276.65		0		0		0.586502	0.413498
b1	0.6	35			389	3	0.92932	0.14	0.445			70.5		166.3		1	44.89			-5491.65		6359.06		0		0		0.463403	0.536597
b1	0.6	35			483	0										1	48.32			-5744.45		7033.81		0		0		0.449549	0.550451
b1	0.6	35			495	0										1	57.58			-5718.39		5812.49		0		0		0.49592	0.50408
b1	0.6	35			392	1	0.9489	0.05	0.376			61.9		168.5		0	0.62			-7495.57		6113.45		0		0		0.55078	0.44922
b1	0.6	35			407	1	0.94686	0.153	0.451			56.5		173.7		0	12			-19894.4		7404.84		0		0		0.728753	0.271247
b1	0.6	35			409	1	0.94277	0.115	0.447			65.3		180.1		0	15.58			-9372.6		4964.5		0		0		0.653731	0.346269
b1	0.6	35			418	8	0.96334	0.116	0.426			68.4		170.2		0	1.48			-19168.3		8069.21		0		0		0.703746	0.296254
b1	0.6	35			534	0										0	0			-16638.8		7203.25		0		0		0.697877	0.302123
b1	0.6	35			565	0										0	1.76			-19880.9		8600.49		0		0		0.698031	0.301969
b1	0.6	35			727	0										0	1.03			-9855.99		8914.63		0		0		0.525075	0.474925
b1	0.6	35			728	0										0	1.14			-9661.86		8956.18		0		0		0.518952	0.481048
b1	0.6	35			1361	0										0	1.36			-13168.4		8168.96		0		0		0.617152	0.382848
b1	0.6	35			1363	0										0	1.02			-12978.5		8735.67		0		0		0.597698	0.402302
b1	0.6	35			1364	0										0	1.13			-13164.5		8070.12		0		0		0.619954	0.380046
b1	0.6	35			422	1	0.94069	0.088	0.39			63.2		170.4		1	52.4			-15843.9		6153.63		0		0		0.720258	0.279742
b1	0.6	35			424	2	0.9301	0.121	0.435			65.6		159.6		0	24.52			-21177.7		5777.91		0		0		0.785651	0.214349
b1	0.6	35			717	0										0	3.02			-15847		7875.77		0		0		0.668008	0.331992
b1	0.6	35			426	1	0.95004	0.068	0.38			63.1		171.3		0	17.45			-17005.3		6109.77		0		0		0.735681	0.264319
b1	0.6	35			433	1	0.96076	0.12	0.424			62.7		166.3		0	0.14			-18065.6		7714.96		0		0		0.700745	0.299255
b1	0.6	35			434	1	0.94241	0.08	0.384			64.6		171.1		0	23.49			-5999.29		5748.64		0		0		0.510668	0.489332
b1	0.6	35			436	1	0.9485	0.153	0.465			56.4		180		1	54.6			-11047.1		5143.54		0		0		0.682314	0.317686
b1	0.6	35			450	2	0.94657	0.186	0.471			55.3		176.9		0	16.19			-8578.94		8913.98		0		0		0.490424	0.509576
b1	0.6	35			1252	0										0	2.46			-10311.5		8550.66		0		0		0.546678	0.453322
b1	0.6	35			457	1	0.9296	0.105	0.413			59.3		164.5		0	7.9			-31417.3		6109.77		0		0		0.837191	0.162809
b1	0.6	35			462	2	0.96704	0.069	0.388			58.7		166.9		0	6.28			-17087.7		8028.7		0		0		0.68034	0.31966
b1	0.6	35			1389	0										0	13.36			-17382.5		9097.96		0		0		0.656428	0.343572
b1	0.6	35			463	1	0.94097	0.184	0.474			64.3		164.2		0	4.45			-14411.1		8710.64		0		0		0.62327	0.37673
b1	0.6	35			473	1	0.93617	0.111	0.408			62.6		175.7		0	18.04			-9097.06		6307.95		0		0		0.590526	0.409474
b1	0.6	35			497	1	0.93312	0.086	0.394			65.4		168.9		1	57.73			-21651.8		4214.3		0		0		0.837072	0.162928
b1	0.6	35			501	1	0.93149	0.266	0.552			60		158		0	15.49			-17955.4		4692.1		0		0		0.79282	0.20718
b1	0.6	35			505	3	0.94037	0.065	0.372			61.5		169.5		0	0			-22869.6		6865.28		0		0		0.769117	0.230883
b1	0.6	35			1074	0										0	0.13			-20088.1		4904.71		0		0		0.803755	0.196245
b1	0.6	35			1076	0										0	0.23			-17148.3		4865.07		0		0		0.778995	0.221005
b1	0.6	35			506	1	0.94975	0.139	0.442			55		177.2		1	35.47			-14348.4		5718.08		0		0		0.715043	0.284957
b1	0.6	35			530	1	0.91808	0.106	0.428			54.5		168.2		0	0.65			-33104.4		6357.77		0		0		0.83889	0.16111
b1	0.6	35			567	1	0.94087	0.173	0.45			57.4		175.1		0	3.55			-25123.7		5586.06		0		0		0.818102	0.181898
b1	0.6	35			571	1	0.91871	0.168	0.507			48.2		166.6		0	27.56			-5885.07		4831.49		0		0		0.549157	0.450843
b1	0.6	35			575	1	0.94932	0.097	0.435			55.9		163.4		0	4.92			-19054.9		7493.41		0		0		0.717745	0.282255
b1	0.6	35			580	1	0.92655	0.147	0.473			50.5		167.9		0	17.81			-10210.1		6745.32		0		0		0.602173	0.397827
b1	0.6	35			585	2	0.95107	0.075	0.404			65		176.4		0	16.2			-18511.8		9747.71		0		0		0.655064	0.344936
b1	0.6	35			1063	0										0	15.2			-24708.4		7535.87		0		0		0.766288	0.233712
b1	0.6	35			595	1	0.96128	0.182	0.535			69.7		136.8		0	2.33			-11143.3		6331.43		0		0		0.63768	0.36232
b1	0.6	35			618	1	0.94145	0.199	0.552			47.5		154.3		0	17.46			-6295.23		9987.95		0		0		0.386609	0.613391
b1	0.6	35			626	3	0.92672	0.355	0.89			55.3		76.3		0	0			-17198.7		9285.62		0		0		0.649391	0.350609
b1	0.6	35			628	0										0	0			-16876.2		9425.34		0		0		0.641642	0.358358
b1	0.6	35			1274	0										0	1.29			-18243.5		9492.31		0		0		0.65776	0.34224
b1	0.6	35			658	1	0.9214	0.175	0.492			56.7		190.3		0	11.36			-21157.6		4229.64		0		0		0.833395	0.166605
b1	0.6	35			661	1	0.93638	0.102	0.403			65		163.7		1	36.95			-7441.52		6715.81		0		0		0.52563	0.47437
b1	0.6	35			684	1	0.93801	0.137	0.486			56.1		143.9		1	54.59			-11876.9		4203.34		0		0		0.738602	0.261398
b1	0.6	35			705	1	0.94206	0.066	0.382			62.3		167.2		1	51.09			-10859.5		6985.24		0		0		0.608554	0.391446
b1	0.6	35			715	1	0.92993	0.059	0.38			62		172.6		0	19.83			-7445.26		5749.5		0		0		0.564259	0.435741
b1	0.6	35			738	1	0.92467	0.237	0.569			47.5		188.1		0	14.15			-10373.2		5923.56		0		0		0.63652	0.36348
b1	0.6	35			782	1	0.932	0.092	0.427			66.1		182.8		0	26.21			-16212.5		5689.47		0		0		0.74023	0.25977
b1	0.6	35			790	1	0.95097	0.062	0.39			56.3		168.2		0	15.55			-21852.6		6426.5		0		0		0.772747	0.227253
b1	0.6	35			800	2	0.94639	0.187	0.479			52.8		176.8		0	27.58			-13381.6		6289.38		0		0		0.680271	0.319729
b1	0.6	35			801	0										0	23.96			-11379.7		6864.85		0		0		0.623731	0.376269
b1	0.6	35			804	1	0.93064	0.249	0.635			67.1		212.9		0	13.66			-13573.2		5484.31		0		0		0.712224	0.287776
b1	0.6	35			805	2	0.93164	0.158	0.476			55.4		182.4		1	42.1			-15755.9		4642.97		0		0		0.77239	0.22761
b1	0.6	35			807	0										1	36.89			-11126.3		3862.84		0		0		0.74229	0.25771
b1	0.6	35			806	1	0.92173	0.12	0.453			69.3		186.6		0	1.6			-15124.2		8146.71		0		0		0.649919	0.350081
b1	0.6	35			808	1	0.92398	0.129	0.442			73.1		170.1		0	1.49			-9288.83		8578.65		0		0		0.519874	0.480126
b1	0.6	35			823	1	0.94473	0.113	0.425			70.3		165.9		0	17.3			-19767		5245.38		0		0		0.790289	0.209711
b1	0.6	35			827	1	0.92115	0.227	0.515			51.2		179.1		1	46.01			-10147.3		4638.73		0		0		0.686276	0.313724
b1	0.6	35			833	1	0.93534	0.161	0.448			57		162.5		1	50.68			-14876.4		4839.05		0		0		0.754555	0.245445
b1	0.6	35			835	1	0.93544	0.046	0.365			63.8		170.9		1	50.57			-10325.1		5548.92		0		0		0.650441	0.349559
b1	0.6	35			849	1	0.92094	0.083	0.392			60.7		168		1	51.07			-12007.6		5056.01		0		0		0.703696	0.296304
b1	0.6	35			856	1	0.95721	0.138	0.451			66.8		152.6		0	10.07			-16317.7		4219.38		0		0		0.794548	0.205452
b1	0.6	35			859	1	0.9442	0.163	0.453			68.2		165.1		1	42.65			-7489.18		6464.94		0		0		0.5367	0.4633
b1	0.6	35			888	4	0.91421	0.093	0.394			55.8		180.3		0	2.34			-11081		6584.95		0		0		0.627253	0.372747
b1	0.6	35			1233	0										0	0.18			-13215.2		7630.64		0		0		0.63395	0.36605
b1	0.6	35			1236	0										0	0.09			-14097.7		7472.06		0		0		0.653586	0.346414
b1	0.6	35			1373	0										0	0			-11807.2		7861.72		0		0		0.600298	0.399702
b1	0.6	35			910	5	0.94584	0.183	0.472			59.9		164.1		0	18.34			-20419.4		5094.56		0		0		0.800322	0.199678
b1	0.6	35			1058	0										0	17.42			-20724		5128.28		0		0		0.801631	0.198369
b1	0.6	35			1205	0										0	14.91			-24374		5410.58		0		0		0.818343	0.181657
b1	0.6	35			1357	0										0	0.55			-12826.1		5591.5		0		0		0.696404	0.303596
b1	0.6	35			1359	0										0	0.94			-15242.9		5611.32		0		0		0.730926	0.269074
b1	0.6	35			946	1	0.9353	0.119	0.421			61.5		175		0	9.43			-7159.02		5348.82		0		0		0.572363	0.427637
b1	0.6	35			961	1	0.94693	0.117	0.434			66.7		164.5		0	0			-8158.83		10064		0		0		0.447725	0.552275
b1	0.6	35			986	1	0.9273	0.244	0.591			48.4		152.8		0	17.94			-12865.1		6481.57		0		0		0.664977	0.335023
b1	0.6	35			987	1	0.93875	0.268	0.554			58.6		160.5		0	5.67			-12564.9		8747.59		0		0		0.589556	0.410444
b1	0.6	35			994	1	0.9408	0.142	0.466			56.7		172		0	22.22			-6663.26		6709.6		0		0		0.498267	0.501733
b1	0.6	35			996	1	0.93129	0.279	0.529			61.9		170.2		0	27.25			-7113.98		3511.94		0		0		0.669493	0.330507
b1	0.6	35			1013	3	0.9677	0.114	0.418			60.8		173.7		0	25.03			-23301.5		5852.87		0		0		0.799245	0.200755
b1	0.6	35			1113	0										0	24.71			-23802.7		6786.3		0		0		0.778145	0.221855
b1	0.6	35			1166	0										0	9.8			-30599.4		5480.16		0		0		0.848109	0.151891
b1	0.6	35			1016	1	0.95035	0.102	0.42			65.4		169.6		1	47.79			-12906.6		6971.26		0		0		0.649295	0.350705
b1	0.6	35			1020	1	0.94156	0.141	0.468			66.4		179.6		0	23.92			-3736.88		5441.15		0		0		0.407155	0.592845
b1	0.6	35			1087	1	0.93458	0.078	0.418			59.6		163		0	25.41			-9294.65		6657.88		0		0		0.582644	0.417356
b1	0.6	35			1092	1	0.93444	0.116	0.448			65.2		151.8		0	21.37			-8487.29		6960.67		0		0		0.549412	0.450588
b1	0.6	35			1098	1	0.9512	0.227	0.511			61.9		162.1		1	37.1			-28664.5		6604.64		0		0		0.812736	0.187264
b1	0.6	35			1114	1	0.9291	0.106	0.426			63.3		177.7		0	0.14			-13045.9		9123.77		0		0		0.588457	0.411543
b1	0.6	35			1122	2	0.91162	0.243	0.532			64.4		165.9		0	28			-8231.42		5088.3		0		0		0.617987	0.382013
b1	0.6	35			1124	0										0	27.31			-8212.52		5192.43		0		0		0.612648	0.387352
b1	0.6	35			1167	1	0.94654	0.178	0.475			55.7		179.3		1	32.1			-11968.9		5441.61		0		0		0.687453	0.312547
b1	0.6	35			1176	1	0.9259	0.073	0.376			64.8		166.2		0	3.71			-25390.4		4085.15		0		0		0.861405	0.138595
b1	0.6	35			1183	1	0.96481	0.121	0.43			62.7		171.9		0	14.33			-20248.3		5308.13		0		0		0.792298	0.207702
b1	0.6	35			1209	1	0.93193	0.092	0.396			63.5		175.9		0	24.72			-8354.37		6931.03		0		0		0.546559	0.453441
b1	0.6	35			1228	1	0.92436	0.088	0.401			59		165.1		0	0			-7870.22		9448.58		0		0		0.454432	0.545568
b1	0.6	35			1250	1	0.9447	0.229	0.548			47.8		172.1		0	12.23			-17811.8		7042.74		0		0		0.716642	0.283358
b1	0.6	35			1285	1	0.92925	0.208	0.487			52.5		179.7		1	41.97			-8505.5		3339.35		0		0		0.718076	0.281924
b1	0.6	35			1299	1	0.94628	0.092	0.417			65.3		175.5		0	1.91			-19347.6		11788.8		0		0		0.621382	0.378618
b1	0.6	35			1300	5	0.93092	0.099	0.417			57.8		158.9		0	9.27			-9699.78		4668.17		0		0		0.675098	0.324902
b1	0.6	35			1301	0										0	12.13			-8859.07		4370.66		0		0		0.669633	0.330367
b1	0.6	35			1302	0										0	12.54			-8522.52		4950.74		0		0		0.632551	0.367449
b1	0.6	35			1303	0										0	10.56			-9950.19		4437.17		0		0		0.691592	0.308408
b1	0.6	35			1304	0										0	12.43			-11296.5		4490.93		0		0		0.715537	0.284463
b1	0.6	35			1309	1	0.93093	0.135	0.448			68.1		160.1		0	12.96			-8484.15		4901.19		0		0		0.633839	0.366161
b1	0.6	35			1321	1	0.95129	0.136	0.435			61.5		158.9		0	10.4			-8390.24		9713.9		0		0		0.463443	0.536557
b1	0.6	35			1335	1	0.92031	0.216	0.551			73.1		144.2		0	20.76			-13411.9		4523.63		0		0		0.747784	0.252216
b1	0.6	35			1336	1	0.95832	0.105	0.421			56.4		159.9		1	54.25			-17310.6		5326.96		0		0		0.764685	0.235315
b1	0.6	35			1342	1	0.93683	0.296	0.844			50.9		82.5		0	19.99			-23522		6370.21		0		0		0.786894	0.213106
b1	0.6	35			1366	1	0.95878	0.08	0.409			54.3		172.2		0	1.14			-11959.1		8055.85		0		0		0.597509	0.402491
b1	0.6	35			1376	1	0.93621	0.1	0.429			59.5		151.1		1	57.46			-9700.31		5060.03		0		0		0.657187	0.342813
b1	0.6	35			1379	1	0.94917	0.11	0.418			61.4		161.1		0	18.24			-12536.6		5918.58		0		0		0.6793	0.3207
b1	0.6	35			1387	1	0.96122	0.095	0.409			55.6		169.6		0	14.52			-12874.9		9113.38		0		0		0.585535	0.414465
b1	0.6	35			1393	1	0.95337	0.209	0.514			77.8		162.8		0	17.09			-16022.5		8020.27		0		0		0.666417	0.333583
b1	0.6	35			1413	1	0.91732	0.217	0.522			62.2		151.4		0	1.73			-19135.8		8482.39		0		0		0.69287	0.30713
b1	0.6	35			1415	2	0.93477	0.082	0.389			62.1		180.2		1	34.07			-8646.92		5893.59		0		0		0.594678	0.405322
b1	0.6	35			1416	0										1	37.77			-8288.84		5282.39		0		0		0.610766	0.389234
b1	0.6	35			1444	1	0.96686	0.116	0.444			61.8		158		1	37.91			-23464.5		6455.3		0		0		0.784246	0.215754
b1	0.6	35			1476	1	0.94696	0.339	0.8			40.3		109.5		0	0			-7279.32		13044.7		0		0		0.358163	0.641837
b1	0.6	35			1480	1	0.95247	0.155	0.474			63.7		153		0	3.14			-20200.5		7440.74		0		0		0.73081	0.26919
b1	0.6	35			1492	1	0.97794	0.131	0.428			57.9		177.2		0	9.59			-10426.8		8015.21		0		0		0.565383	0.434617
b1	0.6	90	115	173			0.93162	0.185	0.533	0.265	0.273	56.9	10.4	166.9	35		39.94	20.85	0.396	-15675.4	7464.51	4745.01	1696.66	0	0	0	0	0.767634	0.232366
b1	0.6	90			90	2	0.94665	0.136	0.478			45.6		156.6		1	55.61			-18186.9		2120.61		0		0		0.895575	0.104425
b1	0.6	90			91	0										1	53.69			-16119		2547.82		0		0		0.863511	0.136489
b1	0.6	90			21	11	0.9133	0.277	0.583			45.2		176.7		1	32.05			-16374.1		6674.35		0		0		0.710421	0.289579
b1	0.6	90			51	0										1	34.93			-11973.4		6127.64		0		0		0.661475	0.338525
b1	0.6	90			52	0										1	34.38			-15417.2		6466.48		0		0		0.704506	0.295494
b1	0.6	90			73	0										1	29.9			-12199.6		7046.28		0		0		0.63388	0.36612
b1	0.6	90			129	0										1	39.06			-11799.9		6314.17		0		0		0.651422	0.348578
b1	0.6	90			148	0										0	28.49			-13596.4		6884.38		0		0		0.663862	0.336138
b1	0.6	90			149	0										0	27.84			-13075		7368.16		0		0		0.639578	0.360422
b1	0.6	90			192	0										1	34.38			-13145.1		6126.5		0		0		0.682097	0.317903
b1	0.6	90			285	0										1	30.03			-14327.5		7690.36		0		0		0.650721	0.349279
b1	0.6	90			286	0										0	25.62			-12316.1		7374.92		0		0		0.625468	0.374532
b1	0.6	90			292	0										1	32.77			-19848.4		6886.05		0		0		0.742428	0.257572
b1	0.6	90			32	12	0.92595	0.245	0.563			71.7		141.7		1	51.82			-9528.62		5416.22		0		0		0.637586	0.362414
b1	0.6	90			485	0										1	51.59			-8198.13		6068.17		0		0		0.57465	0.42535
b1	0.6	90			487	0										1	51.75			-5570.25		6518.06		0		0		0.460796	0.539204
b1	0.6	90			489	0										1	48.88			-8726.6		6580.92		0		0		0.570086	0.429914
b1	0.6	90			491	0										1	49.96			-8022.77		7098.76		0		0		0.530553	0.469447
b1	0.6	90			493	0										1	49.66			-8831.52		6873.55		0		0		0.562336	0.437664
b1	0.6	90			962	0										1	50.27			-5683.09		6393.15		0		0		0.470601	0.529399
b1	0.6	90			964	0										1	47.96			-7529.59		6715.45		0		0		0.528576	0.471424
b1	0.6	90			966	0										1	47.49			-5378.25		5996.53		0		0		0.472822	0.527178
b1	0.6	90			1014	0										1	45.98			-8105.34		6238.43		0		0		0.565077	0.434923
b1	0.6	90			1018	0										1	48.61			-11125.1		6991.88		0		0		0.614071	0.385929
b1	0.6	90			1485	0										1	51.87			-7776.89		6429.15		0		0		0.547435	0.452565
b1	0.6	90			38	1	0.91972	0.295	0.765			35.6		102.2		1	53.3			-15870.2		3136.19		0		0		0.834993	0.165007
b1	0.6	90			43	3	0.94902	0.098	0.416			55.5		179.5		1	48.51			-9421.68		3735.6		0		0		0.716081	0.283919
b1	0.6	90			83	0										1	48.26			-11046.3		4029.98		0		0		0.732693	0.267307
b1	0.6	90			826	0										1	51.21			-11243		3653.76		0		0		0.754729	0.245271
b1	0.6	90			46	1	0.91314	0.09	0.414			59.9		175.1		1	62.43			-19408.7		2859.83		0		0		0.871575	0.128425
b1	0.6	90			54	2	0.90178	0.214	0.522			67.1		164.1		0	8.35			-18160.7		3233.09		0		0		0.848877	0.151123
b1	0.6	90			758	0										0	11.9			-18664		3022.03		0		0		0.860646	0.139354
b1	0.6	90			55	1	0.90909	0.508	1.021			54.9		270.4		0	29.1			-12606.9		5777.16		0		0		0.685752	0.314248
b1	0.6	90			64	2	0.92501	0.143	0.437			64.7		169.3		1	32.35			-7656.54		4010.58		0		0		0.656249	0.343751
b1	0.6	90			754	0										1	31.01			-18804.5		4584.71		0		0		0.803982	0.196018
b1	0.6	90			72	1	0.94813	0.083	0.412			56.7		171		1	47.96			-16082.4		3062.9		0		0		0.840018	0.159982
b1	0.6	90			80	1	0.8898	0.227	0.516			57.3		168.6		1	36.34			-10424.5		2542.53		0		0		0.803923	0.196077
b1	0.6	90			125	1	0.92819	0.156	0.49			59.5		179.8		1	61.9			-28263		2443.05		0		0		0.920438	0.0795624
b1	0.6	90			134	1	0.89642	0.096	0.406			63.5		172.8		0	8.47			-31537.4		4148.84		0		0		0.883741	0.116259
b1	0.6	90			169	1	0.91554	0.101	0.425			59.1		179.6		1	57.96			-12556.5		4208.57		0		0		0.748968	0.251032
b1	0.6	90			171	1	0.92629	0.117	0.428			55		180.8		1	61.86			-12628.3		3131.08		0		0		0.80132	0.19868
b1	0.6	90			195	1	0.90177	0.342	0.891			58.3		77.8		1	34.55			-9677.37		8344.93		0		0		0.536966	0.463034
b1	0.6	90			306	1	0.89585	0.227	0.519			56.1		164.7		0	28.27			-15443.2		3462.06		0		0		0.816873	0.183127
b1	0.6	90			314	2	0.9065	0.088	0.404			60.4		171.4		1	46.39			-29062.4		2966.82		0		0		0.907371	0.0926285
b1	0.6	90			317	0										1	46.39			-19065.1		2938.79		0		0		0.866442	0.133558
b1	0.6	90			330	1	0.89048	0.284	0.61			43.9		177.8		1	57.9			-13168.5		4225.37		0		0		0.757077	0.242923
b1	0.6	90			341	2	0.91585	0.272	0.659			28.8		154.5		1	63.14			-17490.2		3716.3		0		0		0.824757	0.175243
b1	0.6	90			342	0										1	64			-18497.2		4179.73		0		0		0.815684	0.184316
b1	0.6	90			357	1	0.89947	0.157	0.5			43.4		148.3		0	16.95			-26063.6		4986.8		0		0		0.839396	0.160604
b1	0.6	90			377	1	0.89945	0.117	0.438			58.7		167.3		1	31.69			-24662.1		2639.23		0		0		0.90333	0.0966702
b1	0.6	90			394	1	0.9298	0.233	0.667			80.8		203		1	51.54			-11595.9		3457.63		0		0		0.770312	0.229688
b1	0.6	90			395	1	0.91014	0.069	0.395			52.7		166.1		1	41.01			-9579.76		2118.62		0		0		0.818896	0.181104
b1	0.6	90			410	1	0.92644	0.14	0.469			58.5		176.5		1	38.56			-13350		5828.79		0		0		0.696081	0.303919
b1	0.6	90			411	1	0.89831	0.159	0.472			57.8		182.9		0	21.06			-21565		2416.11		0		0		0.899249	0.100751
b1	0.6	90			419	1	0.9093	0.177	0.475			57.2		175.6		0	17.12			-10064.5		3568.4		0		0		0.738252	0.261748
b1	0.6	90			429	1	0.91782	0.105	0.429			63.8		174.3		1	38.1			-22151.3		3499.41		0		0		0.863575	0.136425
b1	0.6	90			465	1	0.94123	0.104	0.416			62.4		166.6		1	51.99			-15897.7		3317.07		0		0		0.827369	0.172631
b1	0.6	90			502	1	0.92236	0.094	0.416			57		177.1		1	63.19			-23653		4112.65		0		0		0.85188	0.14812
b1	0.6	90			513	3	0.92695	0.136	0.439			59.4		170		1	40.38			-17961.7		5095.33		0		0		0.779012	0.220988
b1	0.6	90			517	0										1	39.01			-16612.3		5316.1		0		0		0.75757	0.24243
b1	0.6	90			520	0										1	41.19			-12609.7		5367.04		0		0		0.701446	0.298554
b1	0.6	90			537	2	0.89301	0.326	0.93			65.8		277		0	0			-12326.5		10268.1		0		0		0.545549	0.454451
b1	0.6	90			538	0										0	0			-13510.6		10512.5		0		0		0.562401	0.437599
b1	0.6	90			557	1	0.90706	0.308	0.806			60.8		81.2		2	77.05			-5611.72		3990.69		0		0		0.584407	0.415593
b1	0.6	90			578	1	0.88379	0.403	0.999			73.3		281.2		0	0			-12553		9420.25		0		0		0.571286	0.428714
b1	0.6	90			582	1	0.92708	0.113	0.447			62.7		169.5		2	93.29			-17647.8		2436.05		0		0		0.878706	0.121294
b1	0.6	90			591	2	0.90936	0.085	0.408			54.6		171.5		0	19.46			-15036.3		6159.62		0		0		0.709396	0.290604
b1	0.6	90			1202	0										0	18.84			-22122		8025.69		0		0		0.733787	0.266213
b1	0.6	90			604	1	0.93108	0.084	0.402			55.4		165.2		1	64.58			-10453.9		4259.87		0		0		0.710484	0.289516
b1	0.6	90			620	1	0.88026	0.205	0.495			56		172.8		1	52.66			-36382.1		5617.98		0		0		0.866239	0.133761
b1	0.6	90			629	5	0.90265	0.265	0.592			71.8		170		1	47.23			-16237.8		4220.76		0		0		0.793692	0.206308
b1	0.6	90			632	0										1	42.72			-14991.1		3515.72		0		0		0.810031	0.189969
b1	0.6	90			634	0										1	33.45			-11482.5		4312.95		0		0		0.726949	0.273051
b1	0.6	90			1263	0										1	36.27			-12894.7		4038.64		0		0		0.761497	0.238503
b1	0.6	90			1265	0										1	49.59			-10976.1		3861.48		0		0		0.73975	0.26025
b1	0.6	90			631	1	0.90919	0.369	1.007			65.6		287.2		1	32.87			-13680.3		4532.6		0		0		0.751133	0.248867
b1	0.6	90			676	2	0.90921	0.203	0.559			78.1		183.3		1	55.27			-16823.1		4594.7		0		0		0.785473	0.214527
b1	0.6	90			677	0										1	55.48			-13498.5		4462.67		0		0		0.751538	0.248462
b1	0.6	90			690	1	0.94151	0.174	0.493			59		144.8		1	58.94			-36218.2		3491.28		0		0		0.912079	0.0879205
b1	0.6	90			700	1	0.90828	0.143	0.426			57		174.2		1	55.33			-11828.2		2570.01		0		0		0.821505	0.178495
b1	0.6	90			701	3	0.87725	0.299	0.752			53.8		97.6		0	2.66			-12141.7		6614.03		0		0		0.64736	0.35264
b1	0.6	90			702	0										0	3.94			-11867.3		7016.48		0		0		0.628439	0.371561
b1	0.6	90			1024	0										0	4.36			-20684.8		6773.67		0		0		0.753313	0.246687
b1	0.6	90			718	1	0.92768	0.108	0.444			51.5		157.4		0	18.68			-13785		4865.83		0		0		0.739109	0.260891
b1	0.6	90			734	1	0.92945	0.196	0.556			72.6		179.1		1	62.98			-7492.85		4843.33		0		0		0.607388	0.392612
b1	0.6	90			739	1	0.94609	0.077	0.381			56.7		164.2		1	32.23			-8910.93		4844.68		0		0		0.647803	0.352197
b1	0.6	90			746	2	0.91225	0.133	0.455			54.8		153.2		1	41.13			-20377.3		3618.34		0		0		0.849208	0.150792
b1	0.6	90			747	0										1	50.44			-19493.2		3364.09		0		0		0.852822	0.147178
b1	0.6	90			755	1	0.9453	0.115	0.435			64.8		166.8		2	77.2			-17893.5		4195.5		0		0		0.810064	0.189936
b1	0.6	90			789	1	0.9296	0.128	0.474			58.1		171.9		1	55.22			-20807.2		4256.2		0		0		0.830182	0.169818
b1	0.6	90			791	1	0.93685	0.111	0.448			62.1		178.7		1	46.41			-16921.8		3477.6		0		0		0.829524	0.170476
b1	0.6	90			811	2	0.93837	0.112	0.416			59		163		1	49.91			-16822.2		6502.64		0		0		0.721214	0.278786
b1	0.6	90			817	0										1	50.65			-17472.9		6060.83		0		0		0.742462	0.257538
b1	0.6	90			814	1	0.93804	0.17	0.449			56.9		158.4		1	55.96			-10268.9		6190.91		0		0		0.623876	0.376124
b1	0.6	90			836	1	0.94008	0.122	0.445			63.7		179.1		1	38.67			-8973.18		5664.18		0		0		0.613033	0.386967
b1	0.6	90			851	1	0.92442	0.17	0.471			50.7		181.3		0	21.44			-53106.9		4591.5		0		0		0.920422	0.0795776
b1	0.6	90			852	1	0.92438	0.134	0.451			59.9		182.7		0	3.21			-22081.5		5072.51		0		0		0.813195	0.186805
b1	0.6	90			855	1	0.90636	0.363	0.9			46.4		69.6		0	13.37			-16972.1		7022.64		0		0		0.707326	0.292674
b1	0.6	90			869	1	0.89548	0.347	0.589			59.2		178.8		1	46.45			-21915.7		5544.11		0		0		0.798101	0.201899
b1	0.6	90			882	1	0.92828	0.104	0.427			61.3		165.2		1	48.75			-18361.6		2542.65		0		0		0.878367	0.121633
b1	0.6	90			884	3	0.90118	0.172	0.5			42.2		172.6		2	80.27			-12120.1		3739.77		0		0		0.7642	0.2358
b1	0.6	90			885	0										2	80.34			-11946		3726.92		0		0		0.762207	0.237793
b1	0.6	90			886	0										2	81.3			-12261.8		3623.43		0		0		0.771899	0.228101
b1	0.6	90			887	1	0.91878	0.179	0.499			45.8		157.6		2	76.57			-15224.2		2279.11		0		0		0.86979	0.13021
b1	0.6	90			899	1	0.89304	0.279	0.632			78.5		173		1	42.09			-14282.8		3584.53		0		0		0.799381	0.200619
b1	0.6	90			911	1	0.94271	0.171	0.51			68.8		176.4		1	39.03			-7753.93		3291.71		0		0		0.70199	0.29801
b1	0.6	90			913	1	0.90922	0.1	0.419			54.9		168		1	41.17			-29063.4		4800.5		0		0		0.858241	0.141759
b1	0.6	90			914	1	0.90589	0.094	0.412			61.2		173.5		0	5.69			-30627.8		4687.43		0		0		0.867269	0.132731
b1	0.6	90			931	1	0.89186	0.421	0.983			34.8		68.7		0	0			-22517.9		6697.32		0		0		0.770759	0.229241
b1	0.6	90			941	1	0.92639	0.132	0.474			62.1		186.6		1	45.53			-12858.7		5718.48		0		0		0.692177	0.307823
b1	0.6	90			947	2	0.94083	0.167	0.505			57.4		191.5		1	47.93			-20929		4429.98		0		0		0.825309	0.174691
b1	0.6	90			1117	0										1	48.89			-21346.4		4254.68		0		0		0.833809	0.166191
b1	0.6	90			955	1	0.89965	0.367	0.645			57.2		172.7		0	9.71			-11565.4		3965.19		0		0		0.744686	0.255314
b1	0.6	90			968	1	0.94652	0.092	0.395			59.9		166		1	49.59			-38170.9		6536.65		0		0		0.853791	0.146209
b1	0.6	90			970	1	0.92972	0.143	0.467			65		167.5		2	88.69			-7145.76		3463.79		0		0		0.673521	0.326479
b1	0.6	90			982	2	0.88356	0.338	0.822			67.1		89.6		0	5.5			-19840.3		6847.03		0		0		0.743435	0.256565
b1	0.6	90			983	0										0	5.5			-21343.2		6944.3		0		0		0.75451	0.24549
b1	0.6	90			1003	4	0.90288	0.228	0.512			54.9		169.2		0	12.54			-6899.76		4456.32		0		0		0.607583	0.392417
b1	0.6	90			1004	0										0	4.26			-6934.17		4723		0		0		0.594842	0.405158
b1	0.6	90			1323	0										0	10.09			-7286.95		4652.53		0		0		0.610324	0.389676
b1	0.6	90			1324	0										0	5.32			-6560.66		4657.36		0		0		0.584832	0.415168
b1	0.6	90			1008	1	0.91879	0.219	0.539			72.5		150.4		1	59.15			-4114.96		2510		0		0		0.62113	0.37887
b1	0.6	90			1025	1	0.93656	0.086	0.43			51.1		150.1		1	62.59			-6383.49		3698.17		0		0		0.633178	0.366822
b1	0.6	90			1047	1	0.93708	0.319	0.623			58.7		192.9		1	62.96			-9505.55		2960.48		0		0		0.762516	0.237484
b1	0.6	90			1048	1	0.93559	0.078	0.397			55.4		157.7		1	40.15			-8689.56		3582.66		0		0		0.708067	0.291933
b1	0.6	90			1054	1	0.91444	0.29	0.823			41.6		80.8		0	0			-19442		4888.75		0		0		0.799072	0.200928
b1	0.6	90			1095	1	0.90238	0.295	0.656			83		166.2		0	0			-8815.67		9583.95		0		0		0.479122	0.520878
b1	0.6	90			1103	3	0.88607	0.129	0.456			59.6		171.5		1	42.96			-7334.38		3175.52		0		0		0.697854	0.302146
b1	0.6	90			1104	0										1	42.97			-7526.57		3261.61		0		0		0.697668	0.302332
b1	0.6	90			1106	0										1	42.65			-8462.64		2923.71		0		0		0.743227	0.256773
b1	0.6	90			1105	1	0.87957	0.368	0.924			39.2		64.2		1	35.72			-9990.91		3884.7		0		0		0.720034	0.279966
b1	0.6	90			1107	1	0.92114	0.138	0.462			58.9		181.3		1	45.54			-14742		4228.02		0		0		0.777121	0.222879
b1	0.6	90			1116	1	0.89854	0.357	0.968			55.8		294.7		0	25.71			-19847.4		5745.92		0		0		0.775492	0.224508
b1	0.6	90			1128	1	0.95161	0.168	0.463			57.8		169		1	47.54			-13358.7		3552.09		0		0		0.789951	0.210049
b1	0.6	90			1155	1	0.90791	0.138	0.457			50.4		163.5		1	32.38			-7859.71		3364.45		0		0		0.700249	0.299751
b1	0.6	90			1168	1	0.91972	0.047	0.381			53.5		166.7		0	28.14			-18940.4		3676.23		0		0		0.837455	0.162545
b1	0.6	90			1177	4	0.92142	0.116	0.411			50.4		170.4		0	25.65			-21242.7		4554.8		0		0		0.82344	0.17656
b1	0.6	90			1178	0										0	24.56			-20027.8		4699.33		0		0		0.809952	0.190048
b1	0.6	90			1179	0										0	27.22			-22329.8		4949.34		0		0		0.818567	0.181433
b1	0.6	90			1180	0										0	25.37			-15692.4		4861.65		0		0		0.76347	0.23653
b1	0.6	90			1207	1	0.93905	0.123	0.457			60.9		170.1		1	35.47			-22128.5		7091.41		0		0		0.757309	0.242691
b1	0.6	90			1208	1	0.91168	0.138	0.441			59.3		177.3		1	49.11			-20357.1		2128.87		0		0		0.905325	0.0946754
b1	0.6	90			1245	3	0.90867	0.147	0.464			59.5		166.4		0	15.72			-16845		5137.55		0		0		0.766289	0.233711
b1	0.6	90			1246	0										0	14.03			-11575.2		5380.47		0		0		0.682675	0.317325
b1	0.6	90			1247	0										0	20.33			-14739.2		4918.88		0		0		0.749778	0.250222
b1	0.6	90			1251	1	0.88963	0.162	0.488			55		187.2		0	15.61			-19039		5237.39		0		0		0.78426	0.21574
b1	0.6	90			1254	1	0.91245	0.09	0.418			58		177		1	44.6			-22622.2		3957.16		0		0		0.851119	0.148881
b1	0.6	90			1256	1	0.90683	0.163	0.483			66.4		169.1		1	48.93			-12060.4		3044.51		0		0		0.798442	0.201558
b1	0.6	90			1261	1	0.91034	0.115	0.42			55.9		165.8		1	35.03			-13592.6		3581.39		0		0		0.791464	0.208536
b1	0.6	90			1310	1	0.92508	0.106	0.422			56.8		152.1		1	49.96			-10122.3		3650.28		0		0		0.734961	0.265039
b1	0.6	90			1315	1	0.89922	0.312	0.878			53.8		256		0	0			-9864.26		8967.32		0		0		0.523815	0.476185
b1	0.6	90			1316	3	0.89299	0.122	0.433			51.5		170.5		1	40.57			-34025.1		2743.75		0		0		0.925378	0.0746215
b1	0.6	90			1317	0										1	40.9			-27898.1		2709.98		0		0		0.911462	0.0885381
b1	0.6	90			1318	0										1	41.14			-28151.7		2791.93		0		0		0.909774	0.0902264
b1	0.6	90			1320	1	0.9138	0.118	0.423			60.7		174		2	101.16			-17107.2		3713.72		0		0		0.821635	0.178365
b1	0.6	90			1334	1	0.92471	0.156	0.46			59.6		162.3		1	52.81			-24381.9		3060.99		0		0		0.88846	0.11154
b1	0.6	90			1343	1	0.92939	0.178	0.48			69.4		162.3		1	58.04			-11441.4		3749.21		0		0		0.753189	0.246811
b1	0.6	90			1391	1	0.93226	0.067	0.382			57.6		170.4		1	30.35			-32442.2		4252.59		0		0		0.884109	0.115891
b1	0.6	90			1400	1	0.89666	0.118	0.473			62.1		183.3		0	21.93			-23795.3		4373.14		0		0		0.84475	0.15525
b1	0.6	90			1403	1	0.90858	0.09	0.413			60.6		174.3		1	41.34			-23419		6466.44		0		0		0.783626	0.216374
b1	0.6	90			1404	1	0.94356	0.254	0.602			36.4		160.1		1	54.99			-18022.8		5041.56		0		0		0.781414	0.218586
b1	0.6	90			1405	1	0.95172	0.088	0.415			51.7		159.3		2	73.79			-9372.44		4379.32		0		0		0.681545	0.318455
b1	0.6	90			1412	1	0.89036	0.382	0.893			55.4		79.4		0	0			-16639.8		6598.25		0		0		0.716059	0.283941
b1	0.6	90			1422	1	0.92535	0.068	0.403			62.2		169.8		2	89.72			-8617.61		3076.02		0		0		0.736949	0.263051
b1	0.6	90			1423	1	0.9188	0.228	0.542			70.3		176.8		1	64.5			-29404.5		3510.03		0		0		0.893359	0.106641
b1	0.6	90			1456	1	0.89583	0.166	0.479			52.6		183.4		1	38.2			-31545.2		3577.96		0		0		0.898131	0.101869
b1	0.6	90			1457	1	0.95158	0.1	0.427			55.5		162.3		1	62.77			-16173		4299.52		0		0		0.789986	0.210014
b1	0.6	90			1466	1	0.89698	0.14	0.491			70		180.4		1	29.99			-17009.6		3868.6		0		0		0.814706	0.185294
b1	0.6	90			1470	1	0.90461	0.182	0.583			74.9		191.2		1	37.72			-9035.11		3331.68		0		0		0.730595	0.269405
b1	0.6	90			1474	1	0.91588	0.074	0.403			53.8		164.6		1	72.4			-6593.88		3542.64		0		0		0.650507	0.349493
b1	0.6	90			1477	1	0.90016	0.381	0.92			39.8		64.9		1	44.19			-10001.4		8373.14		0		0		0.544307	0.455693
b1	0.6	90			1483	2	0.9113	0.195	0.499			51.5		181.8		1	38.98			-8450.49		3906.11		0		0		0.683885	0.316115
b1	0.6	90			1484	0										1	39.04			-8367.76		3805.5		0		0		0.687389	0.312611
b1	0.6	185	53	79			0.94853	0.21	0.581	0.225	0.223	61.8	7.6	158.9	48.7		31.82	23.24	0.3228	-16040	7618.68	4684.98	1668.75	0	0	0	0	0.773945	0.226055
b1	0.6	185			185	1	0.95893	0.145	0.433			65		161.2		0	19.44			-18998.8		4901.67		0		0		0.794913	0.205087
b1	0.6	185			14	1	0.9319	0.254	0.76			52.2		77.7		0	0.17			-19921.1		5222.09		0		0		0.792306	0.207694
b1	0.6	185			61	1	0.90941	0.221	0.565			65.4		167.7		1	47.65			-9138.11		2711.34		0		0		0.771184	0.228816
b1	0.6	185			77	1	0.89373	0.245	0.603			62.9		173.3		1	52.8			-23114.8		2356.58		0		0		0.907481	0.0925188
b1	0.6	185			87	2	0.92351	0.265	0.667			64		99.6		0	0			-21471.7		7378.95		0		0		0.744236	0.255764
b1	0.6	185			959	0										0	0			-12752.3		7847.71		0		0		0.619043	0.380957
b1	0.6	185			131	1	0.88606	0.44	1.078			51.5		271.7		0	3.66			-10848.2		5868.36		0		0		0.648949	0.351051
b1	0.6	185			194	2	0.95912	0.169	0.498			65.2		159.3		1	40.86			-35030.4		4289.45		0		0		0.890909	0.109091
b1	0.6	185			592	0										1	38.32			-14450.9		7351.71		0		0		0.662805	0.337195
b1	0.6	185			288	1	0.86749	0.13	0.481			59.1		175		1	41.88			-19554.9		1995.44		0		0		0.907406	0.0925943
b1	0.6	185			303	3	0.90778	0.214	0.537			63.9		170.5		1	40.64			-9698.71		4531.95		0		0		0.681536	0.318464
b1	0.6	185			345	0										1	40.85			-11234.4		4333.6		0		0		0.721635	0.278365
b1	0.6	185			369	0										1	41.14			-9729.9		4046.51		0		0		0.706273	0.293727
b1	0.6	185			310	1	0.88755	0.266	0.617			52.8		182.8		0	5.96			-22356.2		4949.01		0		0		0.818752	0.181248
b1	0.6	185			321	1	0.96717	0.236	0.559			61.7		160		1	37.98			-12077.5		5683.87		0		0		0.679988	0.320012
b1	0.6	185			329	1	0.93606	0.143	0.556			66.4		174.2		0	18.77			-22226.3		5105.28		0		0		0.81321	0.18679
b1	0.6	185			378	1	0.89081	0.187	0.525			63.4		183.3		1	29.71			-23636.2		2577.99		0		0		0.901657	0.0983434
b1	0.6	185			456	1	0.89159	0.17	0.503			63.2		170.9		0	11.99			-46014.8		4600.56		0		0		0.909108	0.0908925
b1	0.6	185			458	6	0.92189	0.139	0.493			59.4		167.6		1	37.67			-22342.5		5552.44		0		0		0.800952	0.199048
b1	0.6	185			467	0										1	36.78			-23907.7		5214.08		0		0		0.820956	0.179044
b1	0.6	185			468	0										1	34.93			-14900.5		5818.35		0		0		0.719176	0.280824
b1	0.6	185			648	0										1	35.31			-15973.9		5979.5		0		0		0.727628	0.272372
b1	0.6	185			649	0										1	35.85			-28434.7		5588.89		0		0		0.835735	0.164265
b1	0.6	185			650	0										1	48.17			-18516.6		4354.1		0		0		0.809621	0.190379
b1	0.6	185			459	1	0.91141	0.176	0.527			67.8		165.6		1	39.27			-29319.1		5186.6		0		0		0.849689	0.150311
b1	0.6	185			466	1	0.91771	0.192	0.584			73.5		167.1		0	0.88			-20101.3		5357.13		0		0		0.789574	0.210426
b1	0.6	185			482	1	0.89165	0.154	0.458			53.1		173.9		1	51.11			-21226.5		2536.22		0		0		0.893269	0.106731
b1	0.6	185			500	1	0.93418	0.257	0.702			56.5		81		0	7.46			-17854.3		6651.05		0		0		0.728588	0.271412
b1	0.6	185			533	1	0.87919	0.253	0.637			68.3		89.5		0	1.05			-17022.2		9422.27		0		0		0.643696	0.356304
b1	0.6	185			536	1	0.9107	0.168	0.501			61.2		163.9		2	79.88			-26929		2956.67		0		0		0.901067	0.0989327
b1	0.6	185			545	12	0.97418	0.139	0.476			57.3		132.3		1	42.93			-7358.22		4171.06		0		0		0.63822	0.36178
b1	0.6	185			546	0										1	42.01			-7310.54		4129.63		0		0		0.639024	0.360976
b1	0.6	185			547	0										1	41.95			-7366.51		4232.18		0		0		0.635116	0.364884
b1	0.6	185			548	0										1	42.52			-7076.63		4224.56		0		0		0.626184	0.373816
b1	0.6	185			549	0										1	42.4			-7397.46		4178.02		0		0		0.639063	0.360937
b1	0.6	185			550	0										1	42.72			-7079.44		4256.49		0		0		0.624513	0.375487
b1	0.6	185			551	0										1	42.68			-7159		4263.37		0		0		0.626753	0.373247
b1	0.6	185			552	0										1	43.01			-7257.69		4232.22		0		0		0.631658	0.368342
b1	0.6	185			556	0										1	34.56			-7308.6		4710.29		0		0		0.608093	0.391907
b1	0.6	185			640	0										1	30.87			-10321.2		4594.9		0		0		0.691949	0.308051
b1	0.6	185			641	0										1	30.86			-10287.9		4601.24		0		0		0.690967	0.309033
b1	0.6	185			642	0										1	37.07			-10101.6		3254.61		0		0		0.756322	0.243678
b1	0.6	185			576	1	0.89414	0.436	1.042			73.6		293.2		0	22.01			-12180.2		7712.42		0		0		0.612298	0.387702
b1	0.6	185			639	1	0.87528	0.171	0.534			63.3		159.4		1	43.9			-12415.2		2821.82		0		0		0.814805	0.185195
b1	0.6	185			659	1	0.89729	0.289	0.646			55.3		179.8		1	44.95			-24710		2887.45		0		0		0.895373	0.104627
b1	0.6	185			688	1	0.88737	0.234	0.52			61		174.9		2	122.46			-5467.45		3079.28		0		0		0.639712	0.360288
b1	0.6	185			748	1	0.89164	0.491	0.808			48.4		164.4		0	20.3			-9643.83		7056.47		0		0		0.577464	0.422536
b1	0.6	185			756	3	0.86141	0.28	0.732			54.3		70		0	18.41			-17078.4		3222.97		0		0		0.841244	0.158756
b1	0.6	185			893	0										0	0.62			-19662.4		4458.41		0		0		0.815164	0.184836
b1	0.6	185			894	0										0	20.97			-18591.6		3299.94		0		0		0.849259	0.150741
b1	0.6	185			764	1	0.89574	0.309	0.811			45.1		73.2		0	0.19			-15635.1		9826.14		0		0		0.614075	0.385925
b1	0.6	185			787	1	0.87821	0.352	0.939			70.5		289.7		0	0.16			-14236.4		5465.37		0		0		0.722594	0.277406
b1	0.6	185			825	1	0.88871	0.182	0.494			67.8		178.2		2	113.42			-8821.81		2563.2		0		0		0.774862	0.225138
b1	0.6	185			828	1	0.8945	0.114	0.474			65.1		167.4		1	34.05			-23838.6		2768.19		0		0		0.895959	0.104041
b1	0.6	185			834	1	0.91242	0.132	0.41			61.6		152		1	32.32			-16485.9		4958.91		0		0		0.768759	0.231241
b1	0.6	185			857	2	0.88437	0.26	0.595			63.1		180.1		0	15.52			-16890.1		3137.5		0		0		0.843341	0.156659
b1	0.6	185			858	0										0	16.26			-16538		3004.82		0		0		0.846244	0.153756
b1	0.6	185			875	2	0.90434	0.205	0.503			71.1		166.8		1	30.37			-18628.1		4941.46		0		0		0.790345	0.209655
b1	0.6	185			877	0										1	32.05			-20188.7		4976.57		0		0		0.802245	0.197755
b1	0.6	185			876	1	0.88187	0.298	0.659			57.1		178.7		1	56.88			-9431.31		5397.67		0		0		0.636005	0.363995
b1	0.6	185			900	1	0.89948	0.116	0.489			62.9		166.6		0	13.42			-9070.67		4175.22		0		0		0.684791	0.315209
b1	0.6	185			901	1	0.90812	0.307	0.609			50.2		177.7		1	51.4			-12090.5		3342.48		0		0		0.78342	0.21658
b1	0.6	185			921	1	0.87966	0.251	0.704			56.1		80.8		1	46.08			-6401.04		3419.55		0		0		0.651798	0.348202
b1	0.6	185			924	1	0.87984	0.366	0.957			75.2		297.6		0	0.3			-10951.6		4993.89		0		0		0.686815	0.313185
b1	0.6	185			943	1	0.90569	0.237	0.617			55.8		173.2		0	3.68			-20375.8		7986.89		0		0		0.718401	0.281599
b1	0.6	185			993	1	0.90718	0.296	0.721			71.3		90.5		0	10.43			-15816		4252.52		0		0		0.7881	0.2119
b1	0.6	185			1006	1	0.90036	0.207	0.531			58.6		148.8		1	53.56			-19896.2		2951.43		0		0		0.870821	0.129179
b1	0.6	185			1045	1	0.87091	0.183	0.532			62.5		162.9		1	61.61			-11813.4		2336.72		0		0		0.834862	0.165138
b1	0.6	185			1057	1	0.91553	0.161	0.451			61.9		147.1		0	9.62			-17043.4		4335.2		0		0		0.797218	0.202782
b1	0.6	185			1185	1	0.89019	0.434	1.068			73.9		296		1	37.76			-17492.5		6098.86		0		0		0.741479	0.258521
b1	0.6	185			1195	1	0.88632	0.12	0.45			58.9		167.6		1	30.39			-10394.1		3007.63		0		0		0.77558	0.22442
b1	0.6	185			1230	1	0.88944	0.084	0.428			54.6		149.1		2	89.92			-4749.06		3122.52		0		0		0.603317	0.396683
b1	0.6	185			1277	2	0.87788	0.16	0.594			58.9		97.6		0	20.67			-7131.8		7127.76		0		0		0.500142	0.499858
b1	0.6	185			1278	0										0	19.9			-9579.21		7008.38		0		0		0.577493	0.422507
b1	0.6	185			1345	1	0.88599	0.172	0.485			55.4		157.6		0	22.66			-19814.7		2205.32		0		0		0.899849	0.100151
b1	0.6	185			1448	1	0.8993	0.212	0.493			64.5		172.1		0	10.17			-34307		3497.43		0		0		0.907486	0.0925139
b1	0.6	185			1450	1	0.90414	0.182	0.534			61		172		0	20.23			-26995.9		4441.02		0		0		0.858732	0.141268
b1	0.6	185			1465	2	0.91146	0.261	0.708			79.8		198.3		0	16.59			-17958.1		7458.57		0		0		0.706548	0.293452
b1	0.6	185			1469	0										0	16.65			-20025.8		5555.74		0		0		0.782822	0.217178
b1	0.6	560	85	169			0.96583	0.157	0.464	0.21	0.224	62	7.2	-189.3	9.9		3.74	6.43	0.0059	-10420.5	3864.34	8987.4	1613.84	0	0	0	0	0.536921	0.463079
b1	0.6	560			560	2	0.97254	0.204	0.519			55.3		-176.9		0	2.09			-11989.1		9872.39		0		0		0.548412	0.451588
b1	0.6	560			564	0										0	2.43			-11773.8		9533.81		0		0		0.552562	0.447438
b1	0.6	560			13	11	0.96563	0.184	0.455			64.5		-193.4		0	0			-8490.41		9767.95		0		0		0.465015	0.534985
b1	0.6	560			124	0										0	0			-6113.98		11081.2		0		0		0.355563	0.644437
b1	0.6	560			437	0										0	0			-7963.16		9304.99		0		0		0.461147	0.538853
b1	0.6	560			597	0										0	2.37			-17264		9449.51		0		0		0.646265	0.353735
b1	0.6	560			753	0										0	0			-9492.1		8926.14		0		0		0.515364	0.484636
b1	0.6	560			765	0										0	0			-6520.54		11205.8		0		0		0.367845	0.632155
b1	0.6	560			1191	0										0	0			-6728.37		12676.4		0		0		0.346738	0.653262
b1	0.6	560			1340	0										0	0			-10117.9		11690		0		0		0.463956	0.536044
b1	0.6	560			1385	0										0	0.98			-7098.2		12609.5		0		0		0.360173	0.639827
b1	0.6	560			1386	0										0	0			-7176.44		11424.4		0		0		0.385814	0.614186
b1	0.6	560			1388	0										0	0.44			-6796.67		12762.6		0		0		0.347491	0.652509
b1	0.6	560			30	3	0.9566	0.391	0.674			62.3		-195.1		0	0			-9263.2		8037.49		0		0		0.535424	0.464576
b1	0.6	560			39	0										0	0			-9915.07		7731.6		0		0		0.561866	0.438134
b1	0.6	560			41	0										0	0			-10288.6		7943.24		0		0		0.56432	0.43568
b1	0.6	560			44	9	0.98241	0.08	0.409			60.6		-180.6		0	8.31			-11812		9910.59		0		0		0.543766	0.456234
b1	0.6	560			111	0										0	8.47			-13143.4		9891.99		0		0		0.570574	0.429426
b1	0.6	560			331	0										0	0			-9032.21		8385.51		0		0		0.518564	0.481436
b1	0.6	560			678	0										0	7.37			-12368.3		12277.2		0		0		0.501847	0.498153
b1	0.6	560			1079	0										0	0			-9618.63		9551.59		0		0		0.501749	0.498251
b1	0.6	560			1083	0										0	0.01			-8932.57		8806.5		0		0		0.503553	0.496447
b1	0.6	560			1239	0										0	6.54			-10098.4		8339.64		0		0		0.547693	0.452307
b1	0.6	560			1240	0										0	6.51			-9625.91		8405.54		0		0		0.53384	0.46616
b1	0.6	560			1306	0										0	4.29			-9136.16		11660		0		0		0.439319	0.560681
b1	0.6	560			49	3	0.96997	0.186	0.486			67.2		-210.9		0	0.13			-10297.1		11295.1		0		0		0.476891	0.523109
b1	0.6	560			1338	0										0	0			-10421.1		10997.6		0		0		0.48654	0.51346
b1	0.6	560			1341	0										0	0			-9750.84		11202.2		0		0		0.465366	0.534634
b1	0.6	560			58	1	0.93501	0.158	0.436			56		-182.6		1	39.87			-5255.85		8654.2		0		0		0.377846	0.622154
b1	0.6	560			70	1	0.94208	0.077	0.4			59.4		-200.8		0	3.87			-5856.89		9391.36		0		0		0.384102	0.615898
b1	0.6	560			75	1	0.96336	0.194	0.471			51.4		-184.3		0	0			-10451.6		8361.75		0		0		0.555541	0.444459
b1	0.6	560			79	2	0.96591	0.131	0.438			65.8		-188.2		0	0			-5848.24		8392.91		0		0		0.410658	0.589342
b1	0.6	560			201	0										0	0			-5075.05		8193.1		0		0		0.382499	0.617501
b1	0.6	560			82	7	0.967	0.095	0.427			55.3		-195.5		0	0			-10271.9		9289.39		0		0		0.525114	0.474886
b1	0.6	560			686	0										0	9.25			-16967.4		8351.87		0		0		0.670138	0.329862
b1	0.6	560			770	0										0	0			-9308.24		10026.7		0		0		0.481422	0.518578
b1	0.6	560			772	0										0	0			-9657.84		10202.7		0		0		0.486284	0.513716
b1	0.6	560			774	0										0	0			-9719.53		10193.9		0		0		0.488088	0.511912
b1	0.6	560			777	0										0	0			-9350.2		10208.3		0		0		0.478063	0.521937
b1	0.6	560			940	0										0	0.89			-7572.43		10072		0		0		0.429169	0.570831
b1	0.6	560			106	7	0.92858	0.311	0.579			57.2		-190.4		0	7.16			-12457.5		6218.19		0		0		0.667043	0.332957
b1	0.6	560			109	0										0	6.84			-13860.7		6732.08		0		0		0.673085	0.326915
b1	0.6	560			112	0										0	2.19			-13095.6		6741.43		0		0		0.660159	0.339841
b1	0.6	560			114	0										0	0			-8557.08		7300.08		0		0		0.539635	0.460365
b1	0.6	560			733	0										0	5.03			-7307.12		9210.62		0		0		0.44238	0.55762
b1	0.6	560			907	0										0	8.46			-12021.7		7668.6		0		0		0.610539	0.389461
b1	0.6	560			908	0										0	6.84			-10317.4		7320.95		0		0		0.584942	0.415058
b1	0.6	560			122	2	0.95932	0.1	0.402			68.5		-183.1		0	1.96			-8585.35		10153.8		0		0		0.458151	0.541849
b1	0.6	560			123	0										0	0.43			-7883.51		10390.3		0		0		0.43141	0.56859
b1	0.6	560			126	3	0.96471	0.107	0.414			62.6		-192.9		0	0			-7174.98		6844.21		0		0		0.511797	0.488203
b1	0.6	560			324	0										0	0			-8794.77		7378.32		0		0		0.54379	0.45621
b1	0.6	560			326	0										0	0			-7868.53		6727.77		0		0		0.539077	0.460923
b1	0.6	560			150	3	0.96925	0.091	0.402			61.4		-182.5		0	1.08			-16825.9		9737.17		0		0		0.633432	0.366568
b1	0.6	560			559	0										0	0.65			-14915.7		11131.4		0		0		0.572643	0.427357
b1	0.6	560			837	0										0	0			-8413.03		8505.8		0		0		0.497258	0.502742
b1	0.6	560			151	2	0.95325	0.111	0.405			65.6		-194		0	0.4			-6976.91		8348.15		0		0		0.455262	0.544738
b1	0.6	560			569	0										0	7.6			-5657.07		7558.72		0		0		0.428054	0.571946
b1	0.6	560			157	8	0.94601	0.163	0.481			71.8		-194.5		0	0			-8821.18		11537.4		0		0		0.433291	0.566709
b1	0.6	560			158	0										0	0			-8867.53		11540.9		0		0		0.434504	0.565496
b1	0.6	560			160	0										0	0			-8112.98		10816		0		0		0.428601	0.571399
b1	0.6	560			298	0										0	0			-10436.8		8193.83		0		0		0.560195	0.439805
b1	0.6	560			299	0										0	0			-10733.1		8151.52		0		0		0.56835	0.43165
b1	0.6	560			300	0										0	0			-10981.9		8138.35		0		0		0.574361	0.425639
b1	0.6	560			301	0										0	0			-9869.85		7941.57		0		0		0.55413	0.44587
b1	0.6	560			385	0										0	0			-8008.13		10780.6		0		0		0.426221	0.573779
b1	0.6	560			162	1	0.95675	0.129	0.442			52.2		-184.5		0	9.81			-5133.66		7399.5		0		0		0.409606	0.590394
b1	0.6	560			287	1	0.95469	0.153	0.484			69.7		-180.1		0	6.55			-14321.4		8471.54		0		0		0.628326	0.371674
b1	0.6	560			293	1	0.95062	0.165	0.499			74.6		-174.1		0	3.73			-11286.8		7920.48		0		0		0.587632	0.412368
b1	0.6	560			309	1	0.9418	0.123	0.403			60.5		-187.1		0	11.7			-27613.4		6680.76		0		0		0.805192	0.194808
b1	0.6	560			337	3	0.96479	0.168	0.434			63.1		-183		0	0			-5373.8		8694.95		0		0		0.381967	0.618033
b1	0.6	560			338	0										0	0			-4833.33		9378.37		0		0		0.340095	0.659905
b1	0.6	560			1152	0										0	0.28			-5304.54		10985		0		0		0.325641	0.674359
b1	0.6	560			343	2	0.94349	0.147	0.448			60.5		-179.7		0	9.82			-10757.2		8233.59		0		0		0.566443	0.433557
b1	0.6	560			344	0										0	9.61			-12612.8		8248.25		0		0		0.60461	0.39539
b1	0.6	560			365	1	0.94862	0.106	0.402			60.7		-188.6		0	0.51			-4696.03		8094.14		0		0		0.367159	0.632841
b1	0.6	560			373	1	0.94832	0.058	0.374			62.1		-193.9		0	10.55			-8198.32		8321.52		0		0		0.496271	0.503729
b1	0.6	560			375	4	0.96287	0.096	0.426			68.7		-188.1		0	6.57			-11407.9		8638.06		0		0		0.569086	0.430914
b1	0.6	560			414	0										0	19.89			-15089.5		9329.32		0		0		0.617945	0.382055
b1	0.6	560			707	0										0	4.76			-11093.4		8717.54		0		0		0.559964	0.440036
b1	0.6	560			752	0										0	5.77			-15527.8		8856.6		0		0		0.636792	0.363208
b1	0.6	560			398	1	0.94713	0.128	0.467			55.2		-196.4		0	5.38			-15670.7		3948.17		0		0		0.798756	0.201244
b1	0.6	560			399	1	0.9378	0.335	0.607			60.2		-176.4		0	14.38			-11199.2		7423.53		0		0		0.601372	0.398628
b1	0.6	560			454	1	0.9349	0.175	0.489			59.1		-211.8		0	0.42			-6805.54		9606.3		0		0		0.414673	0.585327
b1	0.6	560			477	2	0.96716	0.131	0.422			61.8		-179.7		0	0			-13130.8		9218.76		0		0		0.587519	0.412481
b1	0.6	560			535	0										0	6.21			-12270.7		8784.26		0		0		0.582794	0.417206
b1	0.6	560			524	1	0.94171	0.125	0.411			63		-182		0	6.04			-14147.9		6664.59		0		0		0.679779	0.320221
b1	0.6	560			525	1	0.94975	0.134	0.445			63.5		-190.7		0	14.03			-6090.82		9839.03		0		0		0.382353	0.617647
b1	0.6	560			532	1	0.95451	0.143	0.434			61.8		-179.5		0	0.01			-13786.9		9007.41		0		0		0.60484	0.39516
b1	0.6	560			553	4	0.96739	0.129	0.437			61.7		-179.6		0	0			-10074.8		7573		0		0		0.570882	0.429118
b1	0.6	560			1120	0										0	0			-9311.34		10325.2		0		0		0.474185	0.525815
b1	0.6	560			1121	0										0	0			-8763.08		10475.5		0		0		0.455494	0.544506
b1	0.6	560			1131	0										0	0			-10323.1		7607.9		0		0		0.575713	0.424287
b1	0.6	560			561	1	0.96235	0.124	0.441			65		-192.8		0	0.89			-6534.8		10285.8		0		0		0.3885	0.6115
b1	0.6	560			596	4	0.97039	0.137	0.445			55.7		-177.7		0	0.1			-4942.27		12242.8		0		0		0.287591	0.712409
b1	0.6	560			821	0										0	8.14			-7971.64		10110.4		0		0		0.44086	0.55914
b1	0.6	560			1305	0										0	9.32			-10174.5		12747.1		0		0		0.443882	0.556118
b1	0.6	560			1401	0										0	0			-5781.11		11859.4		0		0		0.327717	0.672283
b1	0.6	560			599	1	0.96748	0.082	0.409			64		-200		0	0			-9218.28		9442.01		0		0		0.494005	0.505995
b1	0.6	560			622	2	0.945	0.221	0.509			67.9		-196.8		0	2.95			-12420.9		9558.13		0		0		0.565125	0.434875
b1	0.6	560			672	0										0	0			-5599.33		9343.23		0		0		0.374724	0.625276
b1	0.6	560			644	1	0.95787	0.174	0.481			51.8		-183.4		0	0.8			-5322.02		10340.1		0		0		0.339801	0.660199
b1	0.6	560			660	1	0.97596	0.155	0.454			61.3		-192		0	1.44			-6511.24		10767		0		0		0.376846	0.623154
b1	0.6	560			667	1	0.94633	0.15	0.495			45		-202.2		0	2.4			-7773.21		9469.73		0		0		0.450805	0.549195
b1	0.6	560			679	2	0.97282	0.109	0.444			56.7		-201.8		0	1.3			-10393.3		10973.2		0		0		0.486429	0.513571
b1	0.6	560			761	0										0	0			-7045.84		10698		0		0		0.397087	0.602913
b1	0.6	560			696	2	0.95326	0.145	0.458			60.3		-182.5		0	0			-12162.4		11227.8		0		0		0.51998	0.48002
b1	0.6	560			1203	0										0	0.02			-17108.3		8875.52		0		0		0.658422	0.341578
b1	0.6	560			698	1	0.95484	0.115	0.427			55.2		-200.8		0	8.41			-5628.12		10658.9		0		0		0.345559	0.654441
b1	0.6	560			699	1	0.94013	0.169	0.452			65.4		-184.1		0	1.8			-9254.28		6700.2		0		0		0.580043	0.419957
b1	0.6	560			713	2	0.92641	0.238	0.493			59		-181.9		0	4.38			-16567		8780.5		0		0		0.653595	0.346405
b1	0.6	560			714	0										0	4.73			-13937.4		8401		0		0		0.623921	0.376079
b1	0.6	560			732	1	0.91928	0.321	0.585			61		-180.9		0	3.87			-7319.56		7562.69		0		0		0.491832	0.508168
b1	0.6	560			749	1	0.94439	0.382	0.657			49.7		-193.2		0	12.82			-17063.3		8113.75		0		0		0.677733	0.322267
b1	0.6	560			766	2	0.96789	0.204	0.511			55.8		-206.7		0	0.03			-10155		7650.52		0		0		0.57033	0.42967
b1	0.6	560			1193	0										0	0.07			-17141.2		6847.48		0		0		0.714553	0.285447
b1	0.6	560			809	3	0.96645	0.107	0.401			61.6		-184.8		0	2.18			-15869.8		6805.85		0		0		0.699861	0.300139
b1	0.6	560			812	0										0	2.94			-17629.9		6860.11		0		0		0.719881	0.280119
b1	0.6	560			815	0										0	2.43			-18069.2		6756.47		0		0		0.727843	0.272157
b1	0.6	560			818	1	0.97	0.132	0.435			60.3		-193.4		0	0			-8219.88		12073.7		0		0		0.405048	0.594952
b1	0.6	560			854	1	0.95594	0.093	0.392			57.8		-194.9		0	0.19			-8215		11822.2		0		0		0.409986	0.590014
b1	0.6	560			872	2	0.96591	0.217	0.534			55		-182.1		0	0.14			-16599.3		8034.29		0		0		0.673848	0.326152
b1	0.6	560			1187	0										0	27.9			-10193.4		9160.9		0		0		0.526673	0.473327
b1	0.6	560			898	1	0.96927	0.06	0.409			65.9		-181.8		0	0.74			-5384.74		8784.09		0		0		0.380041	0.619959
b1	0.6	560			909	1	0.92565	0.282	0.515			70.4		-185		0	9.16			-8424.78		7773.82		0		0		0.520093	0.479907
b1	0.6	560			916	1	0.95227	0.142	0.447			65.3		-193.3		0	20.54			-13279.4		10401.4		0		0		0.560767	0.439233
b1	0.6	560			927	1	0.95051	0.088	0.398			65.2		-181.3		1	38.09			-22214.9		6109.49		0		0		0.784303	0.215697
b1	0.6	560			933	1	0.96649	0.171	0.45			65.4		-178.6		0	0			-12974.5		7487.86		0		0		0.634066	0.365934
b1	0.6	560			951	1	0.94919	0.124	0.435			59.4		-185.7		0	0			-8121.29		8435.32		0		0		0.490516	0.509484
b1	0.6	560			952	1	0.97793	0.113	0.458			53.9		-206.8		0	6.83			-9360.81		9178.47		0		0		0.504918	0.495082
b1	0.6	560			953	1	0.96448	0.131	0.46			51.7		-194.3		0	8.13			-7767.95		9567.5		0		0		0.448096	0.551904
b1	0.6	560			954	1	0.9379	0.26	0.616			52.1		-160.9		0	1.26			-8414.71		9965.67		0		0		0.457809	0.542191
b1	0.6	560			1011	1	0.92917	0.249	0.577			86.1		-195.7		0	0.72			-10122.9		8585.16		0		0		0.541097	0.458903
b1	0.6	560			1050	1	0.94909	0.156	0.445			58.3		-189.3		0	0			-10276.3		10816.7		0		0		0.48719	0.51281
b1	0.6	560			1078	4	0.95632	0.275	0.56			64.7		-211.7		0	0			-7211.01		8801.05		0		0		0.450349	0.549651
b1	0.6	560			1080	0										0	0			-7371.63		8649.07		0		0		0.460132	0.539868
b1	0.6	560			1082	0										0	0			-7348.36		8816.38		0		0		0.454592	0.545408
b1	0.6	560			1084	0										0	0			-7230.64		8242.02		0		0		0.467317	0.532683
b1	0.6	560			1086	3	0.94157	0.082	0.368			62.9		-192.7		0	0.38			-11339.8		8188.8		0		0		0.580675	0.419325
b1	0.6	560			1089	0										0	0.21			-11166.2		8233.91		0		0		0.575574	0.424426
b1	0.6	560			1091	0										0	0.33			-14653.5		8587.95		0		0		0.63049	0.36951
b1	0.6	560			1102	1	0.93854	0.149	0.463			52.3		-194.6		0	19.43			-4950.94		9178.02		0		0		0.350411	0.649589
b1	0.6	560			1132	1	0.96487	0.071	0.373			63.1		-186.6		0	19.29			-15860.5		10207.1		0		0		0.608438	0.391562
b1	0.6	560			1134	1	0.94429	0.174	0.445			58.5		-183		0	25			-16902.7		8252.61		0		0		0.671934	0.328066
b1	0.6	560			1145	1	0.93439	0.196	0.489			55		-183		0	0			-11965.9		9948.17		0		0		0.546038	0.453962
b1	0.6	560			1200	1	0.94556	0.083	0.411			63.7		-195.1		0	0.14			-15779		5861.84		0		0		0.729131	0.270869
b1	0.6	560			1238	1	0.9502	0.156	0.475			53.3		-202.5		0	7.15			-7173.94		9045.71		0		0		0.442299	0.557701
b1	0.6	560			1253	1	0.95431	0.34	0.655			65.4		-170.7		0	0			-9743.15		9153.5		0		0		0.515602	0.484398
b1	0.6	560			1269	2	0.94621	0.141	0.486			67.4		-167.4		0	1.42			-9966.76		8739.25		0		0		0.532811	0.467189
b1	0.6	560			1270	0										0	9.36			-8840.63		7304.27		0		0		0.54758	0.45242
b1	0.6	560			1286	3	0.97148	0.145	0.45			61.9		-180.5		0	0			-8119.47		10269		0		0		0.441552	0.558448
b1	0.6	560			1287	0										0	0			-7865.93		10042.7		0		0		0.439225	0.560775
b1	0.6	560			1354	0										0	0.7			-10199.5		10396.4		0		0		0.495218	0.504782
b1	0.6	560			1295	1	0.95681	0.161	0.474			52.5		-177.6		0	3.75			-12091.6		9325.88		0		0		0.564567	0.435433
b1	0.6	560			1327	3	0.94054	0.122	0.477			72.6		-176.8		0	0.37			-16155.7		6394.35		0		0		0.716438	0.283562
b1	0.6	560			1328	0										0	0.41			-18304.6		5716.08		0		0		0.762035	0.237965
b1	0.6	560			1329	0										0	0.09			-21152.8		6540.18		0		0		0.763832	0.236168
b1	0.6	560			1332	2	0.95987	0.091	0.42			53		-190.8		0	10.74			-6520.37		8585.73		0		0		0.431638	0.568362
b1	0.6	560			1333	0										0	10.52			-5012.54		8549.13		0		0		0.369611	0.630389
b1	0.6	560			1370	2	0.95618	0.11	0.421			69.5		-184.2		0	0.06			-9772.31		6777.23		0		0		0.590488	0.409512
b1	0.6	560			1371	0										0	0.05			-9583.75		7384.41		0		0		0.564808	0.435192
b1	0.6	560			1382	1	0.94044	0.127	0.435			63		-207.4		0	0			-8999.08		6183.97		0		0		0.592706	0.407294
b1	0.6	560			1411	1	0.9509	0.13	0.457			56		-189.4		0	0.05			-16215.8		7036.13		0		0		0.697396	0.302604
b1	0.6	560			1414	1	0.94395	0.102	0.423			65.8		-201.9		0	0			-9911.09		8172.41		0		0		0.548074	0.451926
b1	0.6	560			1417	2	0.96536	0.177	0.455			57.2		-176.7		0	8.45			-16163.8		8377.89		0		0		0.658626	0.341374
b1	0.6	560			1419	0										0	5.9			-18871.3		8244.61		0		0		0.695949	0.304051
b1	0.6	560			1441	1	0.95442	0.106	0.428			62.8		-182		0	0			-9958.22		9798.08		0		0		0.504053	0.495947
b1	0.6	560			1462	1	0.93418	0.202	0.513			54.6		-174.3		0	12.41			-7751.03		6979.83		0		0		0.526176	0.473824
b1	0.6	560			1471	2	0.93632	0.165	0.475			69.4		-183.1		0	6.57			-13143.8		7988.77		0		0		0.621969	0.378031
b1	0.6	560			1472	0										0	6.6			-12674		8033.45		0		0		0.612051	0.387949
b1	0.6	819	16	19			0.92974	0.234	0.597	0.309	0.373	58.1	13.7	146.3	61.7		105.53	19.14	0.9737	-16857.2	12580.8	1120.58	361	0	0	0	0	0.937669	0.0623314
b1	0.6	819			819	1	0.95688	0.238	0.656			56.5		88.9		2	107.26			-29903.8		1116.1		0		0		0.96402	0.0359801
b1	0.6	819			24	1	0.888	0.104	0.559			65.6		180.6		2	102.71			-9416.77		1068.63		0		0		0.898084	0.101916
b1	0.6	819			380	1	0.84715	0.102	0.424			56.8		163.8		2	108.46			-13989.4		1059.03		0		0		0.929625	0.0703746
b1	0.6	819			402	3	0.84944	0.14	0.337			59.7		169		2	78.45			-32874.2		1317.74		0		0		0.961461	0.0385395
b1	0.6	819			404	0										2	75.84			-43945.7		1518.86		0		0		0.966592	0.0334076
b1	0.6	819			611	0										2	81.08			-37339.3		1297.52		0		0		0.966418	0.0335825
b1	0.6	819			601	1	0.85886	0.215	0.479			46.5		158.1		2	122.31			-5443.76		641.74		0		0		0.894546	0.105454
b1	0.6	819			602	1	0.84597	0.422	0.82			30.6		176.8		2	128.25			-4471.68		506.1		0		0		0.898328	0.101672
b1	0.6	819			609	1	0.85395	0.471	1.095			55.4		-77.3		1	65.26			-12394.1		1798.4		0		0		0.873285	0.126715
b1	0.6	819			613	1	0.87928	0.249	0.566			54.7		169.1		2	89.1			-15196.7		994.04		0		0		0.938604	0.0613957
b1	0.6	819			820	1	0.83213	0.551	0.999			37.7		150.9		2	117.38			-6600.08		971.22		0		0		0.871723	0.128277
b1	0.6	819			844	1	0.8758	0.144	0.572			64.2		188.4		2	126.12			-13394.1		417.36		0		0		0.969782	0.0302184
b1	0.6	819			958	1	0.93522	0.337	0.896			47		74.1		2	104.65			-37776		1582.4		0		0		0.959795	0.0402048
b1	0.6	819			985	1	0.8501	0.329	0.553			54.6		184.9		2	108.07			-2752.12		1396.55		0		0		0.663374	0.336626
b1	0.6	819			1022	2	0.93515	0.096	0.313			64.3		175.6		2	122.4			-14276		790.65		0		0		0.947523	0.0524767
b1	0.6	819			1023	0										2	124.71			-10880.6		841.26		0		0		0.928232	0.0717683
b1	0.6	819			1137	1	0.87811	0.137	0.57			60.2		177.4		2	107.61			-17109.2		1218.63		0		0		0.933509	0.0664907
b1	0.6	819			1154	1	0.90335	0.345	0.734			101.4		176.8		2	133.72			-1988.44		1268.42		0		0		0.610539	0.389461
b1	0.6	819			1279	1	0.8711	0.221	0.61			59.8		102.7		2	101.78			-10534.5		1486.4		0		0		0.876349	0.123651
b1	0.6	998	83	146			0.9511	0.159	0.491	0.212	0.205	60	7.9	170.4	29.4		11.21	14.08	0.0685	-13970.8	6039.82	6957.66	2254.23	0	0	0	0	0.66755	0.33245
b1	0.6	998			998	1	0.9458	0.104	0.426			66.8		176		0	0.5			-16021.3		5192.64		0		0		0.755225	0.244775
b1	0.6	998			20	1	0.94253	0.164	0.502			53.4		186.4		0	9.5			-18430.9		6637.77		0		0		0.735217	0.264783
b1	0.6	998			27	1	0.96689	0.079	0.437			62.2		170		0	23.38			-15273.9		5245.99		0		0		0.744347	0.255653
b1	0.6	998			37	1	0.94717	0.22	0.619			78		219.7		0	5.69			-12024.9		5265.24		0		0		0.695478	0.304522
b1	0.6	998			59	1	0.93624	0.378	0.626			45		172.3		1	55.51			-4750.26		6190.18		0		0		0.434193	0.565807
b1	0.6	998			81	1	0.92094	0.183	0.478			59.6		176		0	16.86			-43466.4		5029.81		0		0		0.896284	0.103716
b1	0.6	998			92	3	0.93594	0.265	0.56			63.8		165.8		0	6.95			-12823.2		4760.04		0		0		0.729285	0.270715
b1	0.6	998			93	0										0	6.77			-16979		4690.62		0		0		0.783539	0.216461
b1	0.6	998			94	0										0	6.87			-14818.3		4732.03		0		0		0.757957	0.242043
b1	0.6	998			105	4	0.91023	0.163	0.498			68.2		164		0	2.23			-8213.25		7867.15		0		0		0.510762	0.489238
b1	0.6	998			107	0										0	3.3			-9240.23		7076.9		0		0		0.56629	0.43371
b1	0.6	998			108	0										0	2.02			-8707.45		7911.99		0		0		0.523932	0.476068
b1	0.6	998			110	0										0	1.83			-7910.19		7446.58		0		0		0.515095	0.484905
b1	0.6	998			120	14	0.96525	0.123	0.442			56.5		178.4		0	2.15			-15141.9		11075.1		0		0		0.577559	0.422441
b1	0.6	998			121	0										0	1.68			-11963.7		10694.7		0		0		0.528003	0.471997
b1	0.6	998			348	0										0	0.09			-10677.3		11848.3		0		0		0.474006	0.525994
b1	0.6	998			350	0										0	0.09			-10691.8		11817.5		0		0		0.474994	0.525006
b1	0.6	998			703	0										0	0			-16723.1		9175.1		0		0		0.645725	0.354275
b1	0.6	998			704	0										0	0			-15606.6		9170.52		0		0		0.62988	0.37012
b1	0.6	998			1425	0										0	0.13			-9716.97		11609.7		0		0		0.455625	0.544375
b1	0.6	998			1427	0										0	0.04			-10378.1		11654.1		0		0		0.471044	0.528956
b1	0.6	998			1429	0										0	0.06			-11613.6		11833.1		0		0		0.495318	0.504682
b1	0.6	998			1431	0										0	1.65			-10134.5		12146.8		0		0		0.454843	0.545157
b1	0.6	998			1433	0										0	0			-11538.1		12385.9		0		0		0.482281	0.517719
b1	0.6	998			1435	0										0	4.09			-11058.1		12163.3		0		0		0.476203	0.523797
b1	0.6	998			1437	0										0	0.45			-7628.19		11080.3		0		0		0.40774	0.59226
b1	0.6	998			1439	0										0	0.58			-8057.04		12915.4		0		0		0.384173	0.615827
b1	0.6	998			141	2	0.95953	0.08	0.44			64.6		173.8		0	8.93			-8637.48		3958.91		0		0		0.685711	0.314289
b1	0.6	998			526	0										0	10.62			-8209.67		4016.79		0		0		0.671467	0.328533
b1	0.6	998			145	1	0.93909	0.097	0.459			60.2		186.3		0	7.03			-26640.3		5230.46		0		0		0.835885	0.164115
b1	0.6	998			146	2	0.95327	0.173	0.483			71.8		179.7		0	2.57			-14800.5		7669.93		0		0		0.658666	0.341334
b1	0.6	998			327	0										0	2.62			-14889.8		8719.49		0		0		0.630675	0.369325
b1	0.6	998			147	2	0.93123	0.162	0.432			56.7		153.7		0	0.41			-8399.66		7949.36		0		0		0.513771	0.486229
b1	0.6	998			328	0										0	2.34			-8386.53		8159.84		0		0		0.50685	0.49315
b1	0.6	998			153	2	0.95732	0.176	0.498			68		182.4		0	0			-7856.93		9207.78		0		0		0.46042	0.53958
b1	0.6	998			822	0										0	0			-16416.2		8061.57		0		0		0.670658	0.329342
b1	0.6	998			155	1	0.92575	0.188	0.5			55.9		184.6		1	60.22			-6860.58		4990.56		0		0		0.578896	0.421104
b1	0.6	998			159	1	0.94502	0.124	0.472			60		184.5		0	2.88			-15211		6384.81		0		0		0.704349	0.295651
b1	0.6	998			166	1	0.91837	0.116	0.446			57.3		168.1		0	24.18			-12598.8		4944.48		0		0		0.718155	0.281845
b1	0.6	998			167	3	0.9539	0.135	0.426			54		168.6		1	32.61			-11903.7		4705.13		0		0		0.716709	0.283291
b1	0.6	998			307	0										0	29.01			-12864.6		5240.01		0		0		0.71057	0.28943
b1	0.6	998			308	0										1	32.78			-15570.4		5662.42		0		0		0.733317	0.266683
b1	0.6	998			183	2	0.95911	0.09	0.4			57.3		181.3		0	0			-14200		6550.13		0		0		0.684334	0.315666
b1	0.6	998			184	0										0	1.25			-18003.3		6922.91		0		0		0.722264	0.277736
b1	0.6	998			186	1	0.95511	0.152	0.499			70.5		173.8		0	25.89			-9894.25		6221.49		0		0		0.613949	0.386051
b1	0.6	998			189	1	0.92491	0.055	0.392			60.2		172.8		0	22.88			-7511.83		4420.32		0		0		0.629545	0.370455
b1	0.6	998			205	1	0.94054	0.129	0.449			57.1		147		0	0			-13152.7		5722.08		0		0		0.69684	0.30316
b1	0.6	998			210	3	0.92752	0.124	0.454			56.8		173.7		0	0.02			-20279.8		4422.99		0		0		0.820952	0.179048
b1	0.6	998			211	0										0	0			-20291.9		4553.13		0		0		0.816739	0.183261
b1	0.6	998			212	0										0	0			-20070.2		4342.25		0		0		0.822129	0.177871
b1	0.6	998			214	1	0.92649	0.189	0.462			63.8		176.6		0	21.05			-10903.1		4106.81		0		0		0.726394	0.273606
b1	0.6	998			215	6	0.96549	0.125	0.423			50.6		173.2		0	0.28			-6387.47		9029.88		0		0		0.414304	0.585696
b1	0.6	998			216	0										0	0.14			-6518.47		9586.22		0		0		0.404756	0.595244
b1	0.6	998			217	0										0	0.35			-6304.39		9327.41		0		0		0.403305	0.596695
b1	0.6	998			218	0										0	0.41			-6440.94		8908.22		0		0		0.419628	0.580372
b1	0.6	998			219	0										0	0.71			-5857.9		7934.54		0		0		0.424718	0.575282
b1	0.6	998			220	0										0	0.24			-11012		8772.87		0		0		0.556588	0.443412
b1	0.6	998			313	1	0.94235	0.08	0.38			57.2		164.9		0	0			-10902		9669.6		0		0		0.529953	0.470047
b1	0.6	998			316	2	0.94088	0.196	0.5			56		175.8		0	9.41			-26061		5293.38		0		0		0.831176	0.168824
b1	0.6	998			319	0										0	9.93			-21427.7		5213.3		0		0		0.804313	0.195687
b1	0.6	998			339	4	0.92877	0.312	0.587			58		173.8		0	14.15			-8373		5837.4		0		0		0.589216	0.410784
b1	0.6	998			651	0										0	6.42			-6497.25		9194.85		0		0		0.414046	0.585954
b1	0.6	998			652	0										0	6.68			-6600.51		9321.37		0		0		0.414556	0.585444
b1	0.6	998			731	0										0	5.23			-6713.8		8705.46		0		0		0.435416	0.564584
b1	0.6	998			346	2	0.93962	0.091	0.45			58.3		169		1	29.76			-12426.8		5341.04		0		0		0.699398	0.300602
b1	0.6	998			1443	0										0	25.97			-16462.8		4964.66		0		0		0.768304	0.231696
b1	0.6	998			362	2	0.93046	0.203	0.562			42.7		155.9		0	21.21			-11557.3		4276.38		0		0		0.729919	0.270081
b1	0.6	998			363	0										0	24.36			-11145		4661.96		0		0		0.705069	0.294931
b1	0.6	998			364	1	0.95381	0.067	0.424			60.5		171.6		1	38.14			-18009.2		4648.73		0		0		0.79483	0.20517
b1	0.6	998			374	1	0.94098	0.07	0.375			60.8		174.9		1	33.1			-14368.7		5369.07		0		0		0.72798	0.27202
b1	0.6	998			376	1	0.93955	0.16	0.482			49.7		181.6		1	46.34			-13264.6		5077.4		0		0		0.723182	0.276818
b1	0.6	998			432	2	0.9221	0.339	0.886			49.7		77.7		0	0			-20620.2		6508.03		0		0		0.760101	0.239899
b1	0.6	998			633	0										0	13.05			-17939.2		5840.62		0		0		0.754388	0.245612
b1	0.6	998			439	6	0.92433	0.125	0.399			68.6		169.7		0	7.14			-20653.6		5667.46		0		0		0.78468	0.21532
b1	0.6	998			441	0										0	7.47			-25289.3		5672.44		0		0		0.816792	0.183208
b1	0.6	998			443	0										0	7.85			-22083		5669.68		0		0		0.795707	0.204293
b1	0.6	998			445	0										0	7.95			-17462.8		5848.49		0		0		0.749113	0.250887
b1	0.6	998			1140	0										0	9.84			-21173.5		5264.96		0		0		0.80086	0.19914
b1	0.6	998			1142	0										0	7.99			-20151.5		6183.29		0		0		0.765204	0.234796
b1	0.6	998			451	1	0.96585	0.086	0.448			61.4		179.6		0	0			-17386.3		8769.18		0		0		0.664729	0.335271
b1	0.6	998			453	1	0.94511	0.18	0.531			52.7		128.9		0	5.37			-18144.1		7677.12		0		0		0.702681	0.297319
b1	0.6	998			470	3	0.92369	0.28	0.794			50.2		78.7		0	0.72			-17188.2		10410.7		0		0		0.622786	0.377214
b1	0.6	998			471	0										0	5.01			-16962.7		8886.15		0		0		0.656226	0.343774
b1	0.6	998			472	0										0	0.64			-16685.7		9139.04		0		0		0.646113	0.353887
b1	0.6	998			478	1	0.94454	0.085	0.447			55.5		172.4		0	6.21			-12509.1		8559.64		0		0		0.593729	0.406271
b1	0.6	998			555	1	0.94186	0.137	0.425			61.7		174.4		0	22.29			-19926.1		6681.58		0		0		0.748886	0.251114
b1	0.6	998			563	1	0.93696	0.138	0.426			62.4		170.8		0	5.13			-16170.9		5385.96		0		0		0.750151	0.249849
b1	0.6	998			573	1	0.93297	0.222	0.566			45.1		177.3		0	1.06			-11748.7		7957.21		0		0		0.596202	0.403798
b1	0.6	998			603	1	0.93507	0.149	0.506			50.2		163.2		0	0.07			-6878.27		7887.86		0		0		0.465814	0.534186
b1	0.6	998			615	2	0.94104	0.125	0.4			60.7		175.2		0	13.37			-17095.5		5574.7		0		0		0.754095	0.245905
b1	0.6	998			616	0										0	13.43			-17000.5		5683.12		0		0		0.749462	0.250538
b1	0.6	998			617	2	0.91291	0.369	0.894			52.9		66.9		0	0			-20054.9		9092.49		0		0		0.688051	0.311949
b1	0.6	998			1026	0										0	0.46			-20764.6		7397.4		0		0		0.737327	0.262673
b1	0.6	998			630	6	0.95626	0.097	0.435			57.4		189.5		0	17.29			-13365.9		5271.82		0		0		0.717143	0.282857
b1	0.6	998			635	0										0	17			-14181.8		4385.28		0		0		0.763814	0.236186
b1	0.6	998			1260	0										0	12.78			-12963.7		4818.47		0		0		0.729028	0.270972
b1	0.6	998			1262	0										0	16.02			-8291.57		4873.02		0		0		0.629839	0.370161
b1	0.6	998			1264	0										0	16.04			-8932.36		4299		0		0		0.67509	0.32491
b1	0.6	998			1266	0										0	16.09			-8663.41		4454.33		0		0		0.660435	0.339565
b1	0.6	998			689	1	0.93479	0.173	0.523			68.5		173.8		0	16.57			-6971.12		5478.19		0		0		0.55996	0.44004
b1	0.6	998			724	1	0.95289	0.194	0.493			71.3		164.9		0	0.82			-7323.28		9077.06		0		0		0.446532	0.553468
b1	0.6	998			735	1	0.93236	0.354	0.645			55.8		179.5		0	1.28			-7193.41		8132.23		0		0		0.469371	0.530629
b1	0.6	998			757	1	0.94528	0.189	0.458			53.3		177.3		0	0			-18228.6		8632.02		0		0		0.678637	0.321363
b1	0.6	998			763	1	0.95378	0.076	0.434			63		172.6		0	0			-12662.4		6331.92		0		0		0.666642	0.333358
b1	0.6	998			810	3	0.94981	0.129	0.41			62.2		163		1	35.74			-19891.9		5701.74		0		0		0.77722	0.22278
b1	0.6	998			813	0										1	30.42			-14839.6		5742.51		0		0		0.720996	0.279004
b1	0.6	998			816	0										1	36.15			-18300.6		5476.82		0		0		0.769663	0.230337
b1	0.6	998			878	1	0.95834	0.33	0.594			59.8		165.6		0	16.6			-12544.5		7573.36		0		0		0.623551	0.376449
b1	0.6	998			912	1	0.93034	0.094	0.458			64.7		179.5		0	17.13			-8473.6		6959.05		0		0		0.54907	0.45093
b1	0.6	998			919	2	0.95047	0.135	0.426			54.4		175.4		0	0.09			-8290.02		4539.61		0		0		0.646162	0.353838
b1	0.6	998			920	0										0	1.75			-10866.4		4994.57		0		0		0.685103	0.314897
b1	0.6	998			922	1	0.94256	0.197	0.468			55.1		180.3		0	0.56			-12648.6		7153.96		0		0		0.638735	0.361265
b1	0.6	998			923	2	0.91685	0.357	0.946			70.8		298.3		0	0			-10691.8		10044.6		0		0		0.515604	0.484396
b1	0.6	998			925	0										0	0			-10259.7		11588.9		0		0		0.469581	0.530419
b1	0.6	998			944	1	0.9609	0.101	0.463			59.9		184.1		0	0.14			-16331.7		8641		0		0		0.653982	0.346018
b1	0.6	998			960	1	0.95617	0.077	0.385			59.5		170.2		0	3.41			-22739.1		4943.94		0		0		0.821409	0.178591
b1	0.6	998			969	1	0.92281	0.193	0.521			60.7		165.3		1	53.21			-14154.7		4552.82		0		0		0.756631	0.243369
b1	0.6	998			989	1	0.96457	0.088	0.401			59.2		179.8		0	0.33			-18724.7		7271.8		0		0		0.720278	0.279722
b1	0.6	998			995	1	0.91841	0.292	0.594			73.9		180.2		0	18.99			-13111.4		3841.78		0		0		0.773388	0.226612
b1	0.6	998			997	1	0.92993	0.285	0.588			77.4		158.7		0	0			-5514.72		9207.32		0		0		0.374589	0.625411
b1	0.6	998			1036	1	0.94965	0.231	0.611			86.4		192.8		0	0			-10070.3		5962.81		0		0		0.628093	0.371907
b1	0.6	998			1055	1	0.93062	0.348	0.891			46.3		85.2		0	0			-14301.2		7606.39		0		0		0.652797	0.347203
b1	0.6	998			1060	1	0.94449	0.097	0.385			62.5		168.2		0	6.79			-10633.9		8023.99		0		0		0.569941	0.430059
b1	0.6	998			1075	2	0.95825	0.088	0.381			63.5		162.1		0	8.87			-7220.63		7970.27		0		0		0.475326	0.524674
b1	0.6	998			1077	0										0	8.77			-6894.02		7406.17		0		0		0.482093	0.517907
b1	0.6	998			1123	2	0.91476	0.096	0.392			61.2		169.7		1	36.02			-17907.3		4309.68		0		0		0.806019	0.193981
b1	0.6	998			1125	0										1	35.38			-19053.6		4449.23		0		0		0.810694	0.189306
b1	0.6	998			1129	1	0.95152	0.126	0.459			63		169.2		1	44.91			-15140.6		6151.45		0		0		0.711092	0.288908
b1	0.6	998			1169	1	0.95976	0.139	0.416			54		181.6		0	16.26			-23710		8216.75		0		0		0.742637	0.257363
b1	0.6	998			1184	1	0.93679	0.098	0.422			63.5		170.2		0	19.09			-16425		5250.23		0		0		0.757777	0.242223
b1	0.6	998			1186	2	0.91683	0.086	0.392			62.5		174.7		0	7.84			-26463.7		5915.93		0		0		0.817295	0.182705
b1	0.6	998			1188	0										0	13.66			-27625.2		5430.44		0		0		0.835718	0.164282
b1	0.6	998			1229	1	0.94855	0.124	0.496			69.1		193.1		0	14.16			-27426.9		5724.01		0		0		0.827335	0.172665
b1	0.6	998			1243	1	0.93194	0.168	0.514			51.1		175.3		0	7.2			-5089.37		11565		0		0		0.305587	0.694413
b1	0.6	998			1271	1	0.92335	0.113	0.421			60.5		174.4		0	24.62			-12499.9		4764.08		0		0		0.724046	0.275954
b1	0.6	998			1347	2	0.92376	0.198	0.479			62		167		0	0.1			-25609.7		4138.37		0		0		0.860886	0.139114
b1	0.6	998			1348	0										0	0.09			-25178.6		4219.26		0		0		0.856477	0.143523
b1	0.6	998			1355	1	0.94769	0.09	0.41			62.7		164.6		0	0.22			-15791.4		7239.22		0		0		0.68567	0.31433
b1	0.6	998			1356	1	0.92572	0.21	0.534			71.9		169		0	7.22			-20582.4		6775.81		0		0		0.75233	0.24767
b1	0.6	998			1410	1	0.92967	0.132	0.537			43.8		152.7		0	6.3			-7872.4		7430.91		0		0		0.514425	0.485575
b1	0.6	998			1418	2	0.94201	0.165	0.472			63.8		174.6		1	37.53			-16800.7		6159.22		0		0		0.731741	0.268259
b1	0.6	998			1420	0										1	37.51			-23310.8		5261.6		0		0		0.81585	0.18415
b1	0.6	998			1440	2	0.93726	0.071	0.378			61		178.1		1	31.82			-6265.3		6757.83		0		0		0.48109	0.51891
b1	0.6	998			1442	0										1	32.24			-8195.18		6395.41		0		0		0.561676	0.438324
b1	0.6	998			1452	1	0.9455	0.094	0.413			56.1		162.3		1	63.87			-6714.14		4047.9		0		0		0.623872	0.376128
b1	0.6	998			1464	1	0.93156	0.355	0.922			82.3		270.5		0	0			-13428.7		7987.86		0		0		0.627024	0.372976
b1	0.6	1100	150	470			0.96461	0.12	0.436	0.165	0.16	62	5.6	170.1	15.3		1.61	3.87	0.0011	-9651.83	3176.1	9921.68	2143.24	0	0	0	0	0.493107	0.506893
b1	0.6	1100			1100	1	0.95818	0.1	0.462			52.5		158.6		0	0.21			-8894.59		5439.15		0		0		0.620535	0.379465
b1	0.6	1100			1	85	0.97554	0.118	0.43			59.8		151		0	0			-13755		11838.5		0		0		0.53744	0.46256
b1	0.6	1100			2	0										0	0			-10825.6		11708.5		0		0		0.480411	0.519589
b1	0.6	1100			3	0										0	0			-13190.9		11526.6		0		0		0.533666	0.466334
b1	0.6	1100			4	0										0	0			-10540.5		11982.6		0		0		0.467985	0.532015
b1	0.6	1100			5	0										0	0			-13316		11816.1		0		0		0.52984	0.47016
b1	0.6	1100			187	0										0	0.01			-13055		12167.4		0		0		0.517596	0.482404
b1	0.6	1100			222	0										0	0			-10183.8		11561.6		0		0		0.468318	0.531682
b1	0.6	1100			224	0										0	0			-10392.6		11480.7		0		0		0.475128	0.524872
b1	0.6	1100			225	0										0	0			-10199.9		11879.6		0		0		0.461962	0.538038
b1	0.6	1100			226	0										0	0			-10642		11934.3		0		0		0.471381	0.528619
b1	0.6	1100			227	0										0	0			-9707.43		11623.2		0		0		0.455092	0.544908
b1	0.6	1100			228	0										0	0			-10244.1		11471.6		0		0		0.471736	0.528264
b1	0.6	1100			229	0										0	0			-10283.5		11517.9		0		0		0.471691	0.528309
b1	0.6	1100			230	0										0	0			-9976.61		11417.1		0		0		0.466334	0.533666
b1	0.6	1100			231	0										0	0			-9874.99		11918.2		0		0		0.453123	0.546877
b1	0.6	1100			233	0										0	0			-10134.3		11651.7		0		0		0.465174	0.534826
b1	0.6	1100			234	0										0	0			-10253.6		11713.6		0		0		0.46677	0.53323
b1	0.6	1100			235	0										0	0			-10251.6		11468.9		0		0		0.471978	0.528022
b1	0.6	1100			236	0										0	0			-9900.62		11827		0		0		0.455669	0.544331
b1	0.6	1100			237	0										0	0			-9876.57		11672		0		0		0.458341	0.541659
b1	0.6	1100			238	0										0	0			-9955.68		11785.5		0		0		0.457918	0.542082
b1	0.6	1100			239	0										0	0			-9614.38		12154		0		0		0.441667	0.558333
b1	0.6	1100			240	0										0	0			-9816.39		11786.4		0		0		0.454405	0.545595
b1	0.6	1100			241	0										0	0			-9585.26		11045.9		0		0		0.464602	0.535398
b1	0.6	1100			242	0										0	0			-10079.1		11737.5		0		0		0.461993	0.538007
b1	0.6	1100			243	0										0	0			-10652		12248.1		0		0		0.465149	0.534851
b1	0.6	1100			244	0										0	0			-9603.42		11822.4		0		0		0.448218	0.551782
b1	0.6	1100			245	0										0	0			-9879.03		11456.8		0		0		0.463025	0.536975
b1	0.6	1100			246	0										0	0			-9527.21		11299.6		0		0		0.45745	0.54255
b1	0.6	1100			247	0										0	0			-9848.59		11288.5		0		0		0.465939	0.534061
b1	0.6	1100			248	0										0	0			-9857.29		11509.8		0		0		0.461331	0.538669
b1	0.6	1100			250	0										0	0			-9777.95		11373.1		0		0		0.462291	0.537709
b1	0.6	1100			251	0										0	0			-9847.99		11177.7		0		0		0.468378	0.531622
b1	0.6	1100			252	0										0	0			-9745.89		12551.4		0		0		0.437089	0.562911
b1	0.6	1100			253	0										0	0			-9731.77		11638.4		0		0		0.45539	0.54461
b1	0.6	1100			254	0										0	0			-10053.2		11709.4		0		0		0.461949	0.538051
b1	0.6	1100			255	0										0	0			-9835.98		12086.3		0		0		0.448675	0.551325
b1	0.6	1100			256	0										0	0			-9801.55		11842.2		0		0		0.452858	0.547142
b1	0.6	1100			257	0										0	0			-9953.72		11723.4		0		0		0.45918	0.54082
b1	0.6	1100			258	0										0	0			-9670.5		11912.1		0		0		0.448069	0.551931
b1	0.6	1100			259	0										0	0			-9753.55		13166.6		0		0		0.425544	0.574456
b1	0.6	1100			260	0										0	0			-9957.13		11876.2		0		0		0.456052	0.543948
b1	0.6	1100			261	0										0	0			-9771.37		11939.7		0		0		0.450064	0.549936
b1	0.6	1100			262	0										0	0			-10320.5		11916.6		0		0		0.464113	0.535887
b1	0.6	1100			263	0										0	0			-9910.07		12422.4		0		0		0.443752	0.556248
b1	0.6	1100			264	0										0	0			-10192		12018.9		0		0		0.458874	0.541126
b1	0.6	1100			265	0										0	0			-9889.97		12247.7		0		0		0.446748	0.553252
b1	0.6	1100			266	0										0	0			-10223.7		12437.9		0		0		0.451146	0.548854
b1	0.6	1100			267	0										0	0			-9818.24		13000		0		0		0.430281	0.569719
b1	0.6	1100			268	0										0	0			-9793.59		12688.8		0		0		0.435611	0.564389
b1	0.6	1100			269	0										0	0			-10060.6		11997.9		0		0		0.456086	0.543914
b1	0.6	1100			270	0										0	0			-9762.29		12613.5		0		0		0.436289	0.563711
b1	0.6	1100			273	0										0	0			-11208.2		12220		0		0		0.478406	0.521594
b1	0.6	1100			291	0										0	0			-12233.1		13155.3		0		0		0.481839	0.518161
b1	0.6	1100			332	0										0	0.2			-10049.1		10913.1		0		0		0.47939	0.52061
b1	0.6	1100			335	0										0	0			-11373.1		11573.6		0		0		0.495631	0.504369
b1	0.6	1100			353	0										0	0			-10939.1		12898.2		0		0		0.458907	0.541093
b1	0.6	1100			354	0										0	0			-8481.51		12921.9		0		0		0.396269	0.603731
b1	0.6	1100			355	0										0	0			-10668		12416		0		0		0.462139	0.537861
b1	0.6	1100			356	0										0	0			-9449.99		11447.7		0		0		0.452202	0.547798
b1	0.6	1100			396	0										0	0			-11392.9		12936.1		0		0		0.468283	0.531717
b1	0.6	1100			460	0										0	0			-10315.6		13416.5		0		0		0.434669	0.565331
b1	0.6	1100			461	0										0	0			-10748.3		12732.4		0		0		0.45775	0.54225
b1	0.6	1100			653	0										0	0			-10676		12989.8		0		0		0.451116	0.548884
b1	0.6	1100			654	0										0	0			-11742.8		12801.6		0		0		0.47843	0.52157
b1	0.6	1100			655	0										0	0			-10810.9		12379.5		0		0		0.466181	0.533819
b1	0.6	1100			656	0										0	0			-10973.2		12890		0		0		0.459839	0.540161
b1	0.6	1100			680	0										0	4.33			-6395.02		8734.16		0		0		0.422694	0.577306
b1	0.6	1100			681	0										0	4.29			-6451.83		8905.61		0		0		0.420111	0.579889
b1	0.6	1100			710	0										0	0			-11412.5		8230.04		0		0		0.581008	0.418992
b1	0.6	1100			891	0										0	0			-10380.3		11281.9		0		0		0.47919	0.52081
b1	0.6	1100			918	0										0	0			-9162		11597.9		0		0		0.441331	0.558669
b1	0.6	1100			972	0										0	2.06			-14281.8		9329.85		0		0		0.604862	0.395138
b1	0.6	1100			973	0										0	0.71			-13961.4		9115.39		0		0		0.604998	0.395002
b1	0.6	1100			974	0										0	2.28			-13623.3		9922.57		0		0		0.578586	0.421414
b1	0.6	1100			976	0										0	2.44			-14499.6		9569.06		0		0		0.602426	0.397574
b1	0.6	1100			977	0										0	1.4			-15837.1		10371		0		0		0.604282	0.395718
b1	0.6	1100			992	0										0	0.13			-10544.2		12734.8		0		0		0.45295	0.54705
b1	0.6	1100			1059	0										0	0			-14537.2		11398.5		0		0		0.560509	0.439491
b1	0.6	1100			1210	0										0	0			-11313		9120.59		0		0		0.553648	0.446352
b1	0.6	1100			1211	0										0	0			-11195		9914.9		0		0		0.530319	0.469681
b1	0.6	1100			1220	0										0	5.52			-10309.2		8995.17		0		0		0.534035	0.465965
b1	0.6	1100			1225	0										0	3.75			-10916.3		9727.29		0		0		0.528798	0.471202
b1	0.6	1100			1380	0										0	0			-5756.21		9233.25		0		0		0.384017	0.615983
b1	0.6	1100			1406	0										0	0			-9683.17		11596.7		0		0		0.455039	0.544961
b1	0.6	1100			6	10	0.95969	0.145	0.453			58.5		179.9		0	20.91			-13840.9		8744.62		0		0		0.612822	0.387178
b1	0.6	1100			7	0										0	10.08			-18973.3		8583.51		0		0		0.688516	0.311484
b1	0.6	1100			646	0										1	29.79			-11097.8		6902.46		0		0		0.616535	0.383465
b1	0.6	1100			1027	0										0	3.76			-14444.5		8588.5		0		0		0.627122	0.372878
b1	0.6	1100			1028	0										0	3.94			-14969.7		8282.17		0		0		0.643806	0.356194
b1	0.6	1100			1029	0										0	4.04			-16700.7		8214.65		0		0		0.670298	0.329702
b1	0.6	1100			1030	0										0	3.8			-15440.8		8470.55		0		0		0.645751	0.354249
b1	0.6	1100			1034	0										0	7.83			-16871.9		8938.2		0		0		0.653694	0.346306
b1	0.6	1100			1288	0										0	10.76			-14054.4		9521.7		0		0		0.59613	0.40387
b1	0.6	1100			1367	0										0	0			-9382.65		9428.49		0		0		0.498782	0.501218
b1	0.6	1100			18	12	0.97264	0.111	0.421			60.7		174		0	0			-6980.34		9863.28		0		0		0.41442	0.58558
b1	0.6	1100			366	0										0	0			-9301.98		9742.88		0		0		0.488425	0.511575
b1	0.6	1100			368	0										0	0			-14741		8412.5		0		0		0.636664	0.363336
b1	0.6	1100			479	0										0	0			-9862.08		9359.51		0		0		0.513073	0.486927
b1	0.6	1100			694	0										0	0			-7496.4		12520.6		0		0		0.374502	0.625498
b1	0.6	1100			759	0										0	10.2			-14674.8		9201.08		0		0		0.614629	0.385371
b1	0.6	1100			783	0										0	0			-6354.83		12643.4		0		0		0.334496	0.665504
b1	0.6	1100			870	0										0	0			-5763.98		9501.81		0		0		0.377575	0.622425
b1	0.6	1100			873	0										0	0			-5774.75		9437.18		0		0		0.37962	0.62038
b1	0.6	1100			1073	0										0	0			-11813.5		9556.37		0		0		0.552812	0.447188
b1	0.6	1100			1108	0										0	4.14			-5232.04		9338.73		0		0		0.359078	0.640922
b1	0.6	1100			1362	0										0	0			-9278.49		10949		0		0		0.458706	0.541294
b1	0.6	1100			19	25	0.97136	0.142	0.45			60.1		169.2		0	0			-8096.03		9514.07		0		0		0.459738	0.540262
b1	0.6	1100			36	0										0	0			-7988.41		8023.57		0		0		0.498902	0.501098
b1	0.6	1100			278	0										0	0			-7446.65		10437.8		0		0		0.416376	0.583624
b1	0.6	1100			438	0										0	0			-8433.52		10526.8		0		0		0.444799	0.555201
b1	0.6	1100			481	0										0	0			-7714.39		8273.06		0		0		0.482528	0.517472
b1	0.6	1100			507	0										0	4.37			-15992.3		7707.8		0		0		0.674778	0.325222
b1	0.6	1100			508	0										0	0			-6808.06		11917.3		0		0		0.363574	0.636426
b1	0.6	1100			509	0										0	6.44			-15960.6		7097.32		0		0		0.692196	0.307804
b1	0.6	1100			510	0										0	0			-6154.08		11904.2		0		0		0.340789	0.659211
b1	0.6	1100			572	0										0	2.6			-10477.2		9193.76		0		0		0.532623	0.467377
b1	0.6	1100			584	0										0	1.46			-11291.2		9937.47		0		0		0.531885	0.468115
b1	0.6	1100			619	0										0	0.15			-9471.27		9837.22		0		0		0.490524	0.509476
b1	0.6	1100			760	0										0	0.06			-16908.6		11098		0		0		0.603737	0.396263
b1	0.6	1100			788	0										0	2.11			-7131.19		8107.38		0		0		0.46797	0.53203
b1	0.6	1100			832	0										0	0			-4943.1		13168.2		0		0		0.272929	0.727071
b1	0.6	1100			1061	0										0	0			-8916.4		7219.61		0		0		0.552578	0.447422
b1	0.6	1100			1118	0										0	0.45			-6507.25		8629.02		0		0		0.429911	0.570089
b1	0.6	1100			1206	0										0	0			-5211.85		11713.5		0		0		0.307931	0.692069
b1	0.6	1100			1214	0										0	3.86			-14947.6		8358.13		0		0		0.64137	0.35863
b1	0.6	1100			1398	0										0	0			-8300.89		6335.59		0		0		0.567137	0.432863
b1	0.6	1100			1399	0										0	0			-7581.11		6420.44		0		0		0.541448	0.458552
b1	0.6	1100			1402	0										0	2.13			-14331.7		9172.35		0		0		0.609754	0.390246
b1	0.6	1100			1446	0										0	0			-7711.7		12094.6		0		0		0.389356	0.610644
b1	0.6	1100			1453	0										0	0			-5559.4		12048.6		0		0		0.315732	0.684268
b1	0.6	1100			1455	0										0	0			-5516.39		12136.9		0		0		0.312485	0.687515
b1	0.6	1100			22	41	0.97484	0.219	0.584			73.8		190.1		0	0			-6140.87		13505.9		0		0		0.312563	0.687437
b1	0.6	1100			53	0										0	0.12			-8614.97		9769.73		0		0		0.468595	0.531405
b1	0.6	1100			60	0										0	0			-7090.5		8717.65		0		0		0.448534	0.551466
b1	0.6	1100			62	0										0	0.15			-7418.41		9073.02		0		0		0.449834	0.550166
b1	0.6	1100			115	0										0	0			-6828.92		12513.5		0		0		0.353055	0.646945
b1	0.6	1100			173	0										0	0.1			-5657.59		12255.7		0		0		0.315831	0.684169
b1	0.6	1100			177	0										0	0.02			-5542.71		13203.3		0		0		0.295674	0.704326
b1	0.6	1100			209	0										0	0			-7094.92		12637.8		0		0		0.359551	0.640449
b1	0.6	1100			370	0										0	0			-5864.72		12956.6		0		0		0.3116	0.6884
b1	0.6	1100			469	0										0	0			-5824.59		12505.1		0		0		0.317767	0.682233
b1	0.6	1100			503	0										0	0			-6417.35		10124.1		0		0		0.387955	0.612045
b1	0.6	1100			504	0										0	0			-6468.7		10821.9		0		0		0.374116	0.625884
b1	0.6	1100			598	0										0	0			-5381.13		12433.5		0		0		0.302062	0.697938
b1	0.6	1100			664	0										0	0.07			-5569.27		10340.6		0		0		0.350051	0.649949
b1	0.6	1100			666	0										0	0.07			-5949.35		10705.3		0		0		0.357218	0.642782
b1	0.6	1100			695	0										0	0			-8052.05		11991.5		0		0		0.401728	0.598272
b1	0.6	1100			716	0										0	0			-6135.74		13335.1		0		0		0.315125	0.684875
b1	0.6	1100			725	0										0	0			-7304.65		11846.4		0		0		0.381423	0.618577
b1	0.6	1100			729	0										0	0			-6976.84		11974.9		0		0		0.368137	0.631863
b1	0.6	1100			786	0										0	0			-6656.35		12216.3		0		0		0.352699	0.647301
b1	0.6	1100			847	0										0	0			-4817.96		13396		0		0		0.26452	0.73548
b1	0.6	1100			903	0										0	0			-5782.81		11839.2		0		0		0.328158	0.671842
b1	0.6	1100			905	0										0	0			-5245.03		11976.6		0		0		0.30456	0.69544
b1	0.6	1100			926	0										0	0.01			-5137.55		16330.5		0		0		0.239311	0.760689
b1	0.6	1100			950	0										0	0.02			-5300.93		10905.3		0		0		0.327092	0.672908
b1	0.6	1100			956	0										0	0.39			-5143.41		11094		0		0		0.316764	0.683236
b1	0.6	1100			988	0										0	0.02			-8105.04		10992.1		0		0		0.424412	0.575588
b1	0.6	1100			991	0										0	0.06			-8049.03		11192.5		0		0		0.418316	0.581684
b1	0.6	1100			1051	0										0	3.04			-7259.64		9654.97		0		0		0.429193	0.570807
b1	0.6	1100			1052	0										0	2.92			-7141.95		9413.57		0		0		0.431394	0.568606
b1	0.6	1100			1157	0										0	0			-8912.23		11341.6		0		0		0.440028	0.559972
b1	0.6	1100			1158	0										0	0			-10324.2		11550		0		0		0.47198	0.52802
b1	0.6	1100			1159	0										0	0			-10334.5		11202		0		0		0.47986	0.52014
b1	0.6	1100			1160	0										0	0			-9771.46		11578.4		0		0		0.457683	0.542317
b1	0.6	1100			1161	0										0	0			-9976.29		11234		0		0		0.470352	0.529648
b1	0.6	1100			1162	0										0	0			-5677.11		12810.5		0		0		0.307077	0.692923
b1	0.6	1100			1163	0										0	0			-5968.14		10840.6		0		0		0.355062	0.644938
b1	0.6	1100			1164	0										0	0			-4711.26		11089.5		0		0		0.298166	0.701834
b1	0.6	1100			1267	0										0	0			-6491.02		12170.9		0		0		0.347821	0.652179
b1	0.6	1100			1408	0										0	0			-6307.34		10076		0		0		0.384985	0.615015
b1	0.6	1100			1489	0										0	0			-8286.09		12433.1		0		0		0.399924	0.600076
b1	0.6	1100			29	2	0.94181	0.084	0.428			58.8		180.8		0	1.21			-15909.3		5413.86		0		0		0.746104	0.253896
b1	0.6	1100			883	0										0	0.02			-12615		5546.57		0		0		0.694598	0.305402
b1	0.6	1100			47	1	0.95345	0.096	0.444			64.4		171		0	5.62			-12753		8609.81		0		0		0.596972	0.403028
b1	0.6	1100			48	4	0.96354	0.103	0.426			58.4		173.4		0	0			-9113.41		11181.5		0		0		0.44905	0.55095
b1	0.6	1100			568	0										0	0			-9965.55		12642.8		0		0		0.440791	0.559209
b1	0.6	1100			1143	0										0	0.49			-6886.08		10030.4		0		0		0.407063	0.592937
b1	0.6	1100			1353	0										0	0			-11196.5		10353.3		0		0		0.519565	0.480435
b1	0.6	1100			65	5	0.96159	0.131	0.451			60.9		155.2		0	0			-6101.29		9177		0		0		0.399344	0.600656
b1	0.6	1100			66	0										0	0			-6309.46		9959.1		0		0		0.387831	0.612169
b1	0.6	1100			1312	0										0	0			-6564.84		9648.96		0		0		0.404892	0.595108
b1	0.6	1100			1395	0										0	0			-7714.22		8165.1		0		0		0.485803	0.514197
b1	0.6	1100			1424	0										0	0			-8641.29		9183.97		0		0		0.484778	0.515222
b1	0.6	1100			68	7	0.96662	0.102	0.447			65.8		165.7		0	0.72			-11579.6		9005.3		0		0		0.562529	0.437471
b1	0.6	1100			279	0										0	0.49			-12163.6		8048.26		0		0		0.601806	0.398194
b1	0.6	1100			280	0										0	0.48			-10058		8044.45		0		0		0.555615	0.444385
b1	0.6	1100			990	0										0	0.27			-10674.1		12559.4		0		0		0.459427	0.540573
b1	0.6	1100			1293	0										0	0.13			-8982.56		12546.4		0		0		0.417231	0.582769
b1	0.6	1100			1311	0										0	0			-12099.9		11574.4		0		0		0.511098	0.488902
b1	0.6	1100			1313	0										0	4.77			-7143.93		9412.39		0		0		0.431493	0.568507
b1	0.6	1100			69	1	0.95006	0.087	0.381			62.3		161.9		0	0.01			-13448.9		7956.8		0		0		0.628285	0.371715
b1	0.6	1100			74	1	0.96179	0.105	0.426			63.6		186.8		0	0.35			-13328		6079.81		0		0		0.686734	0.313266
b1	0.6	1100			76	1	0.94707	0.104	0.382			57.9		171.1		0	9.15			-11561.4		6559.33		0		0		0.638021	0.361979
b1	0.6	1100			84	4	0.96254	0.111	0.415			64.4		169.5		0	0.09			-13907.4		6646.58		0		0		0.676627	0.323373
b1	0.6	1100			464	0										0	5.06			-10725.4		11039.6		0		0		0.492782	0.507218
b1	0.6	1100			1297	0										0	0			-8260.36		9145.08		0		0		0.474585	0.525415
b1	0.6	1100			1298	0										0	0			-8015.55		9474.06		0		0		0.458304	0.541696
b1	0.6	1100			89	4	0.96231	0.172	0.532			76.8		192.8		0	0.01			-6444.9		9532.12		0		0		0.403386	0.596614
b1	0.6	1100			176	0										0	0			-5806.96		10204.5		0		0		0.362675	0.637325
b1	0.6	1100			600	0										0	0			-8615.07		11824.7		0		0		0.421486	0.578514
b1	0.6	1100			1040	0										0	0			-5557.72		10149.4		0		0		0.353834	0.646166
b1	0.6	1100			95	5	0.95653	0.134	0.435			63.4		167.4		0	0			-18005.2		8813.97		0		0		0.671355	0.328645
b1	0.6	1100			96	0										0	0.01			-18466.1		7987.16		0		0		0.698065	0.301935
b1	0.6	1100			97	0										0	0			-15817.2		8391.21		0		0		0.653377	0.346623
b1	0.6	1100			452	0										0	0.04			-16664.2		7978.82		0		0		0.676223	0.323777
b1	0.6	1100			1339	0										0	0			-9794.8		11499		0		0		0.459985	0.540015
b1	0.6	1100			98	16	0.9683	0.107	0.424			56.2		170.4		0	0.41			-8942.27		11702.2		0		0		0.433155	0.566845
b1	0.6	1100			99	0										0	0.41			-8704.92		10912.8		0		0		0.443727	0.556273
b1	0.6	1100			351	0										0	0			-8504.76		9118.33		0		0		0.482592	0.517408
b1	0.6	1100			371	0										0	0			-8650.14		10536.4		0		0		0.450845	0.549155
b1	0.6	1100			515	0										0	0			-8718.91		12383.9		0		0		0.413164	0.586836
b1	0.6	1100			519	0										0	0			-8168.02		12243.5		0		0		0.400167	0.599833
b1	0.6	1100			522	0										0	0			-8891.74		12397.9		0		0		0.417657	0.582343
b1	0.6	1100			838	0										0	0			-6268.95		8949.32		0		0		0.411936	0.588064
b1	0.6	1100			839	0										0	0			-6542.78		10187.6		0		0		0.391071	0.608929
b1	0.6	1100			840	0										0	0			-6428.11		9850.5		0		0		0.394881	0.605119
b1	0.6	1100			841	0										0	0			-6680.02		9407.44		0		0		0.415231	0.584769
b1	0.6	1100			843	0										0	0			-6366.54		9361.66		0		0		0.404785	0.595215
b1	0.6	1100			1204	0										0	0			-7318.34		13230.8		0		0		0.356139	0.643861
b1	0.6	1100			1350	0										0	0.32			-5916.2		10224.3		0		0		0.366544	0.633456
b1	0.6	1100			1407	0										0	0			-5989.77		14628.6		0		0		0.290506	0.709494
b1	0.6	1100			1409	0										0	0			-6442.22		14677.2		0		0		0.305037	0.694963
b1	0.6	1100			101	2	0.95969	0.246	0.53			55.1		186.6		0	8.54			-8483.65		10096.7		0		0		0.456593	0.543407
b1	0.6	1100			1447	0										0	1.19			-10788.7		9098.13		0		0		0.542505	0.457495
b1	0.6	1100			132	13	0.96903	0.092	0.416			69.7		169.7		0	0			-7829.07		12579.7		0		0		0.383613	0.616387
b1	0.6	1100			172	0										0	25.76			-10038.7		9376.65		0		0		0.517049	0.482951
b1	0.6	1100			347	0										0	0			-7016.89		12132.7		0		0		0.366426	0.633574
b1	0.6	1100			349	0										0	0			-7017.77		12175.3		0		0		0.365641	0.634359
b1	0.6	1100			708	0										0	2.39			-7978.02		8631.63		0		0		0.480324	0.519676
b1	0.6	1100			895	0										0	0			-12501.5		10136.1		0		0		0.552245	0.447755
b1	0.6	1100			1426	0										0	0			-6726.53		12240.8		0		0		0.354638	0.645362
b1	0.6	1100			1428	0										0	0			-7059.52		12425.7		0		0		0.362302	0.637698
b1	0.6	1100			1430	0										0	0			-6864.89		12776.8		0		0		0.349506	0.650494
b1	0.6	1100			1432	0										0	0			-7208.74		13025.6		0		0		0.356262	0.643738
b1	0.6	1100			1434	0										0	0			-9026.43		13118		0		0		0.407616	0.592384
b1	0.6	1100			1436	0										0	0			-6967.94		11653.4		0		0		0.374192	0.625808
b1	0.6	1100			1438	0										0	0			-7384.86		12231.3		0		0		0.376469	0.623531
b1	0.6	1100			133	2	0.95317	0.133	0.393			60.5		167.5		0	0.7			-10290		10037.4		0		0		0.506214	0.493786
b1	0.6	1100			1035	0										0	2.17			-13605.3		10617.6		0		0		0.561673	0.438327
b1	0.6	1100			144	2	0.94309	0.087	0.403			58.8		170.5		0	0			-9560.25		5207.79		0		0		0.647361	0.352639
b1	0.6	1100			762	0										0	0			-7226.6		7607.76		0		0		0.487153	0.512847
b1	0.6	1100			188	7	0.96635	0.141	0.442			72.2		172.1		0	0.13			-11047.7		7814.54		0		0		0.585705	0.414295
b1	0.6	1100			581	0										0	2.46			-7955.17		6647.91		0		0		0.54476	0.45524
b1	0.6	1100			779	0										0	0			-7124.41		12059.9		0		0		0.371366	0.628634
b1	0.6	1100			781	0										0	0			-6482.41		11737.2		0		0		0.355793	0.644207
b1	0.6	1100			784	0										0	0			-6509.28		11612		0		0		0.359207	0.640793
b1	0.6	1100			785	0										0	0			-6903.02		10753.3		0		0		0.390966	0.609034
b1	0.6	1100			1458	0										0	0			-6808.46		11296.1		0		0		0.376063	0.623937
b1	0.6	1100			190	2	0.95184	0.151	0.446			66.4		162.5		0	0			-8471.94		6800.13		0		0		0.554734	0.445266
b1	0.6	1100			191	0										0	0			-8457.79		8033.13		0		0		0.512876	0.487124
b1	0.6	1100			196	2	0.93637	0.075	0.419			64.5		163.8		0	0.71			-11266.4		5612.76		0		0		0.667475	0.332525
b1	0.6	1100			274	0										0	1.2			-18743.2		5487.21		0		0		0.773541	0.226459
b1	0.6	1100			202	4	0.95307	0.171	0.491			47.5		162.9		0	0.1			-6432.23		15953.1		0		0		0.287341	0.712659
b1	0.6	1100			213	0										0	0.03			-6510.77		10830		0		0		0.375461	0.624539
b1	0.6	1100			275	0										0	0			-7235.74		11343		0		0		0.389463	0.610537
b1	0.6	1100			1346	0										0	0			-6970.21		10250.6		0		0		0.404755	0.595245
b1	0.6	1100			221	1	0.95695	0.147	0.445			63		180.4		0	11.54			-7481.98		6456.39		0		0		0.53679	0.46321
b1	0.6	1100			271	2	0.95051	0.3	0.655			64.3		207.7		0	0			-8841.05		11524.1		0		0		0.434125	0.565875
b1	0.6	1100			272	0										0	0			-9411.79		10831.5		0		0		0.464934	0.535066
b1	0.6	1100			277	5	0.9728	0.112	0.421			56.6		182.6		0	0.38			-11799.2		8911.11		0		0		0.569726	0.430274
b1	0.6	1100			1215	0										0	3.54			-7915.93		9601.14		0		0		0.451898	0.548102
b1	0.6	1100			1218	0										0	4.41			-10938.4		9907.77		0		0		0.52472	0.47528
b1	0.6	1100			1221	0										0	7.81			-10087.1		8675.12		0		0		0.537628	0.462372
b1	0.6	1100			1224	0										0	5.13			-11374.5		9783.67		0		0		0.537593	0.462407
b1	0.6	1100			281	1	0.95009	0.162	0.457			49.8		160.7		0	19.11			-8731.98		7435.23		0		0		0.540104	0.459896
b1	0.6	1100			282	2	0.96017	0.102	0.403			64.1		173.4		0	0.61			-12824.1		11140.3		0		0		0.53513	0.46487
b1	0.6	1100			1381	0										0	0.64			-5489.19		10748		0		0		0.338062	0.661938
b1	0.6	1100			284	1	0.94509	0.109	0.444			53.3		178.8		0	8.45			-6347.55		8741.3		0		0		0.420678	0.579322
b1	0.6	1100			294	3	0.96616	0.142	0.464			64		192		0	0			-6660.14		9650.37		0		0		0.408334	0.591666
b1	0.6	1100			295	0										0	0			-6687.99		9515.74		0		0		0.412744	0.587256
b1	0.6	1100			574	0										0	0			-6511.57		9352.16		0		0		0.410469	0.589531
b1	0.6	1100			305	2	0.94382	0.159	0.431			61		169.6		0	0			-9080.87		10507.8		0		0		0.463578	0.536422
b1	0.6	1100			1284	0										0	0			-8855.29		14683.3		0		0		0.376203	0.623797
b1	0.6	1100			312	1	0.94699	0.156	0.439			53.5		171.4		0	0.81			-14408.6		5783.22		0		0		0.713586	0.286414
b1	0.6	1100			315	2	0.96415	0.11	0.408			67.6		166		0	0			-6297.5		11165.5		0		0		0.360619	0.639381
b1	0.6	1100			318	0										0	0			-6429.66		11216.7		0		0		0.364362	0.635638
b1	0.6	1100			320	1	0.9635	0.114	0.422			66.6		161.2		0	0			-9430.82		8899.52		0		0		0.514492	0.485508
b1	0.6	1100			323	2	0.96074	0.065	0.369			60.3		168.1		0	4.42			-10514.5		9913.04		0		0		0.514723	0.485277
b1	0.6	1100			325	0										0	2.87			-9042.52		10321		0		0		0.466988	0.533012
b1	0.6	1100			352	3	0.96399	0.155	0.457			57.7		176.9		0	0			-7143.12		12176.1		0		0		0.369741	0.630259
b1	0.6	1100			1115	0										0	0			-7332.82		10241.8		0		0		0.417239	0.582761
b1	0.6	1100			1146	0										0	0			-7533.45		13748.4		0		0		0.353985	0.646015
b1	0.6	1100			359	1	0.95221	0.111	0.38			61.9		169.8		0	1.68			-12465.8		7036.6		0		0		0.639193	0.360807
b1	0.6	1100			387	1	0.96617	0.131	0.393			62.5		167.9		0	0			-8420.95		6786.09		0		0		0.553753	0.446247
b1	0.6	1100			406	1	0.95446	0.134	0.443			62		166.2		0	0.04			-8960.46		9522.48		0		0		0.484796	0.515204
b1	0.6	1100			408	2	0.95272	0.08	0.4			63.9		183.3		0	0.27			-5540.76		10638		0		0		0.342472	0.657528
b1	0.6	1100			929	0										0	0.01			-6798.31		7654.48		0		0		0.47038	0.52962
b1	0.6	1100			412	1	0.95362	0.081	0.405			56.1		169.6		0	0			-8512.18		6839.2		0		0		0.55449	0.44551
b1	0.6	1100			413	1	0.94249	0.362	0.922			56.6		77.2		0	4.44			-14367.3		6387.37		0		0		0.692245	0.307755
b1	0.6	1100			430	3	0.95817	0.097	0.362			65.2		166.7		0	0			-12141.1		7992.49		0		0		0.603027	0.396973
b1	0.6	1100			1197	0										0	0			-11883.2		8690.29		0		0		0.577599	0.422401
b1	0.6	1100			1375	0										0	8.31			-22366.3		6302.58		0		0		0.780159	0.219841
b1	0.6	1100			431	2	0.94515	0.15	0.453			66.9		182.8		0	0.2			-13095.1		6589.39		0		0		0.665249	0.334751
b1	0.6	1100			1294	0										0	22.14			-13057.1		9895.46		0		0		0.568873	0.431127
b1	0.6	1100			435	1	0.95192	0.083	0.454			69.1		180.4		0	0			-9298.14		7901.98		0		0		0.540586	0.459414
b1	0.6	1100			440	4	0.95001	0.151	0.47			57.6		165.6		0	0.72			-5597.19		8942.71		0		0		0.384954	0.615046
b1	0.6	1100			442	0										0	0.01			-5273.71		9819.23		0		0		0.349416	0.650584
b1	0.6	1100			444	0										0	1.23			-5766.67		8970.24		0		0		0.391308	0.608692
b1	0.6	1100			446	0										0	0.47			-5819.75		9433.53		0		0		0.381541	0.618459
b1	0.6	1100			447	5	0.97127	0.111	0.42			63.3		165.1		0	0			-7157.69		12190.9		0		0		0.369933	0.630067
b1	0.6	1100			448	0										0	0			-6484.29		12402.9		0		0		0.343317	0.656683
b1	0.6	1100			449	0										0	0			-7379.61		11740.3		0		0		0.385965	0.614035
b1	0.6	1100			1244	0										0	0			-9702.09		12232.5		0		0		0.442319	0.557681
b1	0.6	1100			1331	0										0	7.21			-17895.8		8851.5		0		0		0.66907	0.33093
b1	0.6	1100			455	1	0.95854	0.116	0.454			59.6		174.3		0	0			-5780.6		12351.6		0		0		0.318804	0.681196
b1	0.6	1100			475	1	0.96733	0.145	0.493			67.2		177.6		0	0.15			-11212.3		9062.25		0		0		0.553023	0.446977
b1	0.6	1100			516	1	0.95259	0.229	0.564			54.2		180.8		0	0			-5839.05		10350.6		0		0		0.360666	0.639334
b1	0.6	1100			523	2	0.95605	0.11	0.437			62.1		176.7		0	2.43			-10644.7		10471.2		0		0		0.504107	0.495893
b1	0.6	1100			712	0										0	0			-10955.1		9382.13		0		0		0.538672	0.461328
b1	0.6	1100			528	2	0.95998	0.092	0.442			63		175.4		0	18.41			-13500.4		10512		0		0		0.562227	0.437773
b1	0.6	1100			1096	0										0	0			-10199.9		11000.5		0		0		0.481117	0.518883
b1	0.6	1100			539	2	0.96585	0.093	0.377			57.5		163.2		0	0			-13806.9		7425.55		0		0		0.650274	0.349726
b1	0.6	1100			540	0										0	0			-13810		7423.02		0		0		0.650401	0.349599
b1	0.6	1100			541	6	0.97174	0.093	0.37			62.1		160.8		0	0			-14007.2		7407.15		0		0		0.654103	0.345897
b1	0.6	1100			542	0										0	0			-13118.5		7553.02		0		0		0.634618	0.365382
b1	0.6	1100			543	0										0	0			-13144.6		7157.25		0		0		0.647458	0.352542
b1	0.6	1100			544	0										0	0			-13631		7314.31		0		0		0.65079	0.34921
b1	0.6	1100			751	0										0	1.96			-19472.6		8217.15		0		0		0.703242	0.296758
b1	0.6	1100			1383	0										0	2.2			-8620.22		11310.7		0		0		0.432505	0.567495
b1	0.6	1100			554	1	0.95358	0.129	0.422			68.1		188.9		0	0			-8420.42		6226.85		0		0		0.57488	0.42512
b1	0.6	1100			583	1	0.95665	0.181	0.481			56.3		174.6		0	0			-12648		6447.41		0		0		0.662358	0.337642
b1	0.6	1100			636	2	0.95349	0.09	0.477			68.8		188.3		0	7.42			-8309.62		6337.77		0		0		0.567311	0.432689
b1	0.6	1100			637	0										0	7.4			-7136.58		7030.81		0		0		0.503733	0.496267
b1	0.6	1100			647	1	0.95771	0.12	0.41			66.5		173.6		0	0			-13303.4		11146.9		0		0		0.544099	0.455901
b1	0.6	1100			662	1	0.95138	0.155	0.491			62.3		178.6		0	0.48			-4848.99		6546.69		0		0		0.425511	0.574489
b1	0.6	1100			668	4	0.94359	0.173	0.502			56.7		187.5		0	0			-6575.88		8384.92		0		0		0.439541	0.560459
b1	0.6	1100			669	0										0	0			-6605.42		8435.09		0		0		0.439175	0.560825
b1	0.6	1100			670	0										0	0			-6504.76		8458.07		0		0		0.434728	0.565272
b1	0.6	1100			671	0										0	0			-8535.42		8387.02		0		0		0.504385	0.495615
b1	0.6	1100			682	5	0.95736	0.094	0.409			61.7		171.9		0	4.25			-5986.77		8861.03		0		0		0.403209	0.596791
b1	0.6	1100			771	0										0	0			-6278.18		11334.1		0		0		0.356466	0.643534
b1	0.6	1100			773	0										0	0			-6411.53		11579.7		0		0		0.35637	0.64363
b1	0.6	1100			775	0										0	0			-6260.12		10814.8		0		0		0.366626	0.633374
b1	0.6	1100			778	0										0	0			-6346.01		11475.1		0		0		0.356096	0.643904
b1	0.6	1100			683	1	0.94859	0.062	0.401			62.5		175.5		0	0.76			-6554.6		7298.75		0		0		0.473142	0.526858
b1	0.6	1100			685	3	0.94655	0.298	0.853			55.9		85.4		0	0.05			-13235.8		8137.44		0		0		0.61927	0.38073
b1	0.6	1100			1041	0										0	0			-7890.34		8383.4		0		0		0.484851	0.515149
b1	0.6	1100			1475	0										0	0			-10099.6		10914.6		0		0		0.480607	0.519393
b1	0.6	1100			687	1	0.95433	0.1	0.41			59.3		175		0	0.8			-7630.16		8617.98		0		0		0.469602	0.530398
b1	0.6	1100			691	1	0.96671	0.117	0.447			58.6		156		0	0			-9112.79		9441.81		0		0		0.491134	0.508866
b1	0.6	1100			693	1	0.95954	0.078	0.383			64.2		174.2		0	0.3			-6719.19		14150.5		0		0		0.321959	0.678041
b1	0.6	1100			697	1	0.9545	0.09	0.371			65		172.2		0	0.65			-10344.1		8215.35		0		0		0.557349	0.442651
b1	0.6	1100			706	1	0.95087	0.142	0.442			60.5		168.5		0	0			-12083.4		10485.9		0		0		0.535391	0.464609
b1	0.6	1100			719	1	0.9496	0.076	0.393			65.4		176.9		0	1.37			-7380.81		7303.5		0		0		0.502632	0.497368
b1	0.6	1100			726	1	0.95923	0.114	0.395			70		166.6		0	0.18			-5577.87		8197.84		0		0		0.404906	0.595094
b1	0.6	1100			740	2	0.96423	0.164	0.527			56.7		171.7		0	0			-9394.74		9338.8		0		0		0.501493	0.498507
b1	0.6	1100			741	0										0	0			-9436.24		8950.02		0		0		0.513222	0.486778
b1	0.6	1100			742	2	0.94892	0.15	0.489			51.1		160.1		0	0.82			-10073.3		8899.84		0		0		0.530924	0.469076
b1	0.6	1100			767	0										0	0.02			-11056.8		6058.47		0		0		0.646019	0.353981
b1	0.6	1100			792	3	0.95615	0.1	0.404			62.5		171.4		0	0.16			-5688.13		6709.09		0		0		0.458823	0.541177
b1	0.6	1100			794	0										0	0.17			-5767.9		6370.84		0		0		0.475165	0.524835
b1	0.6	1100			796	0										0	0			-5798.71		6759.81		0		0		0.461735	0.538265
b1	0.6	1100			793	5	0.9578	0.122	0.47			61.3		157.3		0	0			-11638.9		6770.86		0		0		0.632213	0.367787
b1	0.6	1100			795	0										0	0			-11174		6744.59		0		0		0.623598	0.376402
b1	0.6	1100			797	0										0	0			-11242.3		6938.52		0		0		0.618361	0.381639
b1	0.6	1100			1038	0										0	3.34			-18201.7		8600.21		0		0		0.679119	0.320881
b1	0.6	1100			1101	0										0	0.11			-7568.11		6255.29		0		0		0.547485	0.452515
b1	0.6	1100			824	2	0.94262	0.133	0.405			64.6		159.2		0	0			-18745.1		8926.48		0		0		0.677414	0.322586
b1	0.6	1100			1344	0										0	0			-15434.9		8622.36		0		0		0.64159	0.35841
b1	0.6	1100			830	2	0.95179	0.055	0.375			63.8		169.7		0	24.68			-9960.65		6271.65		0		0		0.613631	0.386369
b1	0.6	1100			1190	0										0	16.34			-6220.22		7606.42		0		0		0.449872	0.550128
b1	0.6	1100			842	1	0.96255	0.169	0.505			57.8		178.6		0	0.16			-6135.48		8462.41		0		0		0.420299	0.579701
b1	0.6	1100			846	1	0.96069	0.098	0.404			63.4		169.2		0	0			-7412.06		10312.8		0		0		0.418174	0.581826
b1	0.6	1100			853	1	0.96624	0.139	0.399			64.3		175.6		0	0			-12483.1		7715		0		0		0.618034	0.381966
b1	0.6	1100			871	2	0.95442	0.14	0.426			61.4		169.1		0	0			-7380.14		7433.49		0		0		0.498199	0.501801
b1	0.6	1100			874	0										0	0			-7572.9		6494.15		0		0		0.538343	0.461657
b1	0.6	1100			879	1	0.95852	0.163	0.538			50		165.3		0	0			-6699.58		11398.4		0		0		0.370183	0.629817
b1	0.6	1100			880	1	0.96663	0.091	0.406			65.5		158.4		0	0.01			-8687.67		11262.5		0		0		0.435468	0.564532
b1	0.6	1100			881	1	0.94378	0.192	0.483			47.1		167.8		0	0.06			-4594.49		11477.9		0		0		0.285863	0.714137
b1	0.6	1100			889	5	0.97376	0.096	0.436			56.7		177.5		0	0.63			-8512.13		9202.68		0		0		0.480509	0.519491
b1	0.6	1100			1138	0										0	0			-8653.45		7306.82		0		0		0.542187	0.457813
b1	0.6	1100			1234	0										0	4.79			-11938.2		7833.57		0		0		0.6038	0.3962
b1	0.6	1100			1235	0										0	2.47			-11625.1		7574.64		0		0		0.605483	0.394517
b1	0.6	1100			1237	0										0	0.18			-12168.9		7537.07		0		0		0.617524	0.382476
b1	0.6	1100			890	1	0.93397	0.154	0.468			65.3		181.3		0	0			-10584.4		6653.12		0		0		0.614032	0.385968
b1	0.6	1100			892	1	0.9627	0.097	0.411			59.8		169.9		0	0			-7433.42		8648.27		0		0		0.462229	0.537771
b1	0.6	1100			902	1	0.96359	0.187	0.488			50.2		175.4		0	0			-8200.43		12966		0		0		0.387425	0.612575
b1	0.6	1100			930	1	0.9604	0.16	0.466			68.8		179.9		0	0			-7011.49		7324.88		0		0		0.48907	0.51093
b1	0.6	1100			932	1	0.95772	0.225	0.497			55.7		179.4		0	0.02			-14564.9		7867.56		0		0		0.649278	0.350722
b1	0.6	1100			934	5	0.96916	0.103	0.385			57.6		174.4		0	8.24			-12902.7		12733.4		0		0		0.503302	0.496698
b1	0.6	1100			935	0										0	8.2			-15073.7		12979.2		0		0		0.537331	0.462669
b1	0.6	1100			1133	0										0	6.22			-13116.4		12059.8		0		0		0.520983	0.479017
b1	0.6	1100			1135	0										0	9.26			-18973.6		11678.7		0		0		0.618993	0.381007
b1	0.6	1100			1289	0										0	11.56			-18760		7529.49		0		0		0.713593	0.286407
b1	0.6	1100			937	1	0.95423	0.125	0.45			68.2		173.7		0	0			-7522.47		7980.26		0		0		0.485235	0.514765
b1	0.6	1100			938	2	0.94055	0.169	0.463			70.2		163.5		0	0.01			-15425.4		6363.67		0		0		0.707941	0.292059
b1	0.6	1100			939	0										0	0.01			-16672.7		6376.02		0		0		0.723368	0.276632
b1	0.6	1100			942	1	0.95837	0.118	0.442			57.8		162.8		0	0.52			-11846.7		10467.5		0		0		0.530904	0.469096
b1	0.6	1100			949	2	0.94544	0.146	0.443			49.3		173.1		0	0.57			-7609.39		10022.5		0		0		0.43157	0.56843
b1	0.6	1100			1081	0										0	0			-8933		8635.51		0		0		0.508467	0.491533
b1	0.6	1100			957	1	0.9628	0.16	0.463			60.2		170.2		0	0.03			-10169		8712.79		0		0		0.53856	0.46144
b1	0.6	1100			975	12	0.97961	0.126	0.488			63.8		179.9		0	0.8			-10106.2		10110.5		0		0		0.499895	0.500105
b1	0.6	1100			978	0										0	2.98			-13109.2		8984.28		0		0		0.593352	0.406648
b1	0.6	1100			979	0										0	1.96			-14981		9075.95		0		0		0.62273	0.37727
b1	0.6	1100			980	0										0	1.22			-11268.8		9926.5		0		0		0.531664	0.468336
b1	0.6	1100			981	0										0	4.5			-8507.32		9570.04		0		0		0.470606	0.529394
b1	0.6	1100			1212	0										0	1.79			-13097.5		9523.81		0		0		0.57899	0.42101
b1	0.6	1100			1213	0										0	0.12			-11596.6		9139.94		0		0		0.559235	0.440765
b1	0.6	1100			1216	0										0	5.24			-12192		9422.48		0		0		0.564065	0.435935
b1	0.6	1100			1217	0										0	7.64			-10941.2		9192.42		0		0		0.54343	0.45657
b1	0.6	1100			1219	0										0	8.03			-8239.78		9169.3		0		0		0.473304	0.526696
b1	0.6	1100			1222	0										0	7.98			-8333.22		8824.62		0		0		0.48568	0.51432
b1	0.6	1100			1223	0										0	5.18			-10378.8		9537.6		0		0		0.521117	0.478883
b1	0.6	1100			984	2	0.95848	0.323	0.707			42		177.3		0	0			-4555.16		11474.3		0		0		0.284174	0.715826
b1	0.6	1100			1390	0										0	9.07			-6635.49		10371.6		0		0		0.390159	0.609841
b1	0.6	1100			1001	1	0.97203	0.122	0.484			61.2		162.8		0	2.04			-8323.02		11487.2		0		0		0.420137	0.579863
b1	0.6	1100			1012	1	0.96349	0.117	0.421			59.5		159.1		0	3.14			-12492.9		8757.36		0		0		0.587893	0.412107
b1	0.6	1100			1031	3	0.97127	0.055	0.381			58.6		169.9		0	7.95			-13596.4		6962.36		0		0		0.661343	0.338657
b1	0.6	1100			1032	0										0	7.56			-12956.8		7660.04		0		0		0.628457	0.371543
b1	0.6	1100			1033	0										0	8.3			-13526.6		8184.75		0		0		0.623019	0.376981
b1	0.6	1100			1049	1	0.94464	0.133	0.44			54.5		175.7		0	8.6			-6368.17		5869.94		0		0		0.520356	0.479644
b1	0.6	1100			1053	1	0.95294	0.121	0.413			55.1		182.7		0	0.09			-5783.57		7322.53		0		0		0.441288	0.558712
b1	0.6	1100			1062	1	0.96131	0.213	0.589			60.2		131		0	0			-16982.5		10146.1		0		0		0.626	0.374
b1	0.6	1100			1097	1	0.96251	0.138	0.451			61		190.1		0	0			-10205		10414.5		0		0		0.494919	0.505081
b1	0.6	1100			1110	1	0.95943	0.114	0.435			55.8		165.5		0	0			-8846.22		11811.1		0		0		0.428236	0.571764
b1	0.6	1100			1111	1	0.94381	0.186	0.455			66.1		180.6		0	0.03			-13097.1		6426.7		0		0		0.670827	0.329173
b1	0.6	1100			1119	2	0.96476	0.183	0.51			78.9		182		0	0.98			-9858.3		9062.02		0		0		0.521043	0.478957
b1	0.6	1100			1358	0										0	0.67			-7570.23		7345.55		0		0		0.507532	0.492468
b1	0.6	1100			1127	1	0.95972	0.131	0.424			63.1		178.8		0	15.65			-12736.9		6407.74		0		0		0.665299	0.334701
b1	0.6	1100			1136	1	0.93736	0.376	0.905			53.5		79.2		0	0			-12189.4		7587.64		0		0		0.61634	0.38366
b1	0.6	1100			1139	2	0.935	0.118	0.42			64.2		175.7		0	9.99			-8384.05		5616.75		0		0		0.598826	0.401174
b1	0.6	1100			1141	0										0	11.18			-12173.4		5576.17		0		0		0.685842	0.314158
b1	0.6	1100			1144	1	0.94408	0.079	0.4			64.2		176.1		0	0			-9627.24		8883.35		0		0		0.520094	0.479906
b1	0.6	1100			1147	1	0.95152	0.14	0.419			62.8		179.9		0	0			-12559.6		7085.54		0		0		0.639324	0.360676
b1	0.6	1100			1149	1	0.95325	0.081	0.433			63		185.2		0	0.39			-5560.8		12949.8		0		0		0.300412	0.699588
b1	0.6	1100			1170	1	0.93859	0.317	0.876			51.6		74.7		0	0			-12117		8312.4		0		0		0.593115	0.406885
b1	0.6	1100			1172	1	0.93287	0.132	0.442			61.8		192.2		0	9.44			-7415.21		7164.72		0		0		0.50859	0.49141
b1	0.6	1100			1174	2	0.97138	0.107	0.373			61.2		164.5		0	0			-11248.4		8912.62		0		0		0.557928	0.442072
b1	0.6	1100			1175	0										0	0			-11363.8		8563.31		0		0		0.570269	0.429731
b1	0.6	1100			1192	1	0.95721	0.135	0.454			51.1		166.5		0	0			-8767.44		11507		0		0		0.432439	0.567561
b1	0.6	1100			1196	1	0.94189	0.173	0.517			72.2		161.7		0	0			-12358.3		6847.07		0		0		0.643482	0.356518
b1	0.6	1100			1198	2	0.96765	0.107	0.422			65.1		177.6		0	0			-6353.77		9993.99		0		0		0.388663	0.611337
b1	0.6	1100			1199	0										0	0			-6035.4		9554.02		0		0		0.387147	0.612853
b1	0.6	1100			1226	1	0.95049	0.363	0.935			65.4		279.5		0	4.05			-13129.4		7667.13		0		0		0.631326	0.368674
b1	0.6	1100			1232	1	0.95478	0.087	0.386			62.3		169.3		0	0.77			-11492.7		8015.15		0		0		0.589131	0.410869
b1	0.6	1100			1241	1	0.97084	0.231	0.521			46.5		172.2		0	1.09			-11590.4		8760.06		0		0		0.56954	0.43046
b1	0.6	1100			1242	1	0.96187	0.116	0.427			67.1		166.6		0	4.35			-10900		7911.58		0		0		0.579431	0.420569
b1	0.6	1100			1248	2	0.96497	0.14	0.444			66.7		162.7		0	0			-12251		5920.05		0		0		0.674205	0.325795
b1	0.6	1100			1249	0										0	14.88			-11083.5		4921.62		0		0		0.692497	0.307503
b1	0.6	1100			1268	3	0.95483	0.076	0.444			61.9		178.9		0	9.74			-10415		9202.58		0		0		0.530902	0.469098
b1	0.6	1100			1282	0										0	10.95			-8884.23		6975.88		0		0		0.560162	0.439838
b1	0.6	1100			1283	0										0	7.09			-10346		8301.01		0		0		0.554835	0.445165
b1	0.6	1100			1290	2	0.96663	0.054	0.384			62.3		174.3		0	13.46			-10199.9		7396.46		0		0		0.579661	0.420339
b1	0.6	1100			1291	0										0	12.77			-11691		8167.18		0		0		0.588725	0.411275
b1	0.6	1100			1296	1	0.94834	0.152	0.413			59.7		177.2		0	0			-8121.7		10765.3		0		0		0.430015	0.569985
b1	0.6	1100			1308	1	0.95666	0.13	0.503			57.5		152.9		0	0.42			-6206.99		10539.5		0		0		0.370644	0.629356
b1	0.6	1100			1326	2	0.96695	0.103	0.415			67.2		155.6		0	0.79			-13880.5		13631.1		0		0		0.504534	0.495466
b1	0.6	1100			1349	0										0	0.59			-17722		15175.4		0		0		0.538705	0.461295
b1	0.6	1100			1330	1	0.95036	0.096	0.431			67.8		160.3		0	1			-4547.22		13160.5		0		0		0.256794	0.743206
b1	0.6	1100			1351	1	0.95697	0.109	0.456			59.9		164.1		0	1.23			-5783.6		8855.53		0		0		0.395078	0.604922
b1	0.6	1100			1352	1	0.95873	0.149	0.474			57.3		164.9		0	0			-11050.4		10451		0		0		0.513939	0.486061
b1	0.6	1100			1360	1	0.9668	0.092	0.464			54		163.8		0	0.65			-8017.26		6901.25		0		0		0.537404	0.462596
b1	0.6	1100			1365	1	0.97344	0.137	0.412			67.3		154.1		0	0			-8511.81		10288.1		0		0		0.452758	0.547242
b1	0.6	1100			1368	1	0.94351	0.182	0.524			48.9		173.5		0	0			-5862.22		7692.68		0		0		0.43248	0.56752
b1	0.6	1100			1374	1	0.95988	0.253	0.587			39.6		171.4		0	0.07			-15050.4		11681		0		0		0.563024	0.436976
b1	0.6	1100			1384	1	0.9668	0.082	0.383			61.1		175.8		0	0.65			-12770.3		8301.26		0		0		0.606044	0.393956
b1	0.6	1100			1394	1	0.97472	0.143	0.457			54.1		172.1		0	2.58			-5758.51		7149.36		0		0		0.446124	0.553876
b1	0.6	1100			1396	2	0.95327	0.23	0.517			71.9		147.6		0	0			-7269.49		6541.99		0		0		0.526337	0.473663
b1	0.6	1100			1397	0										0	0			-8063.85		6527.14		0		0		0.55266	0.44734
b1	0.6	1100			1459	1	0.95486	0.103	0.466			66.7		172.6		0	3.01			-18891.9		10849.1		0		0		0.635215	0.364785
b1	0.6	1100			1461	1	0.94487	0.12	0.463			57.1		177.8		0	8.68			-5113.51		6676.4		0		0		0.433719	0.566281
b1	0.6	1100			1463	1	0.95754	0.116	0.39			71.5		164.9		0	3.83			-7506.29		8752.59		0		0		0.461673	0.538327
b1	0.6	1100			1467	1	0.95283	0.129	0.488			71.6		174		0	3.87			-9739.05		8228.81		0		0		0.542026	0.457974
b1	0.6	1100			1468	1	0.95615	0.178	0.544			83		188.4		0	0.11			-11773.6		10784.9		0		0		0.521915	0.478085
b1	0.6	1100			1473	1	0.9691	0.11	0.451			63.8		180.9		0	0.77			-8344.54		11820.7		0		0		0.413808	0.586192
b1	0.6	1100			1478	1	0.94212	0.065	0.375			58		166.4		0	0			-7675.87		9892.2		0		0		0.436922	0.563078
b1	0.6	1100			1488	1	0.95502	0.188	0.447			62.1		170.9		0	0			-9300.56		6134.38		0		0		0.602565	0.397435
b1	0.6	1112	63	72			0.93748	0.229	0.635	0.256	0.212	60.4	10.5	179.4	60.1		71.09	26.83	0.7153	-14744.7	6925.07	2890.6	1507.27	0	0	0	0	0.83609	0.16391
b1	0.6	1112			1112	1	0.97645	0.183	0.415			60.9		179.6		2	80.52			-9691.66		2066.4		0		0		0.824257	0.175743
b1	0.6	1112			23	2	0.90999	0.158	0.627			59.6		161.8		2	100.75			-10242.9		3206.51		0		0		0.761587	0.238413
b1	0.6	1112			28	0										2	101.1			-24559.4		2770.52		0		0		0.898627	0.101373
b1	0.6	1112			40	1	0.89057	0.332	0.738			37.9		87.7		1	53.17			-11509.8		2998.07		0		0		0.793349	0.206651
b1	0.6	1112			71	1	0.9034	0.117	0.493			62		176.2		1	54.93			-22711.7		1981.31		0		0		0.919762	0.0802377
b1	0.6	1112			136	1	0.92449	0.293	0.876			56.7		283		2	89.05			-15909.6		2318.51		0		0		0.872806	0.127194
b1	0.6	1112			139	1	0.88832	0.354	0.882			48.3		63.7		2	95.98			-6619.47		2564.7		0		0		0.720748	0.279252
b1	0.6	1112			142	2	0.91625	0.133	0.581			57.8		172.5		2	102.47			-5690.55		1068.08		0		0		0.841968	0.158032
b1	0.6	1112			527	0										2	97.82			-6803.85		1485.25		0		0		0.820819	0.179181
b1	0.6	1112			223	2	0.91682	0.201	0.634			47.7		190.7		2	82.34			-12446.3		3759.23		0		0		0.768028	0.231972
b1	0.6	1112			232	0										2	88.39			-11120		2215.88		0		0		0.833841	0.166159
b1	0.6	1112			249	1	0.89208	0.13	0.499			64.6		174.5		1	53.23			-15706.3		1911.37		0		0		0.891508	0.108492
b1	0.6	1112			283	1	0.86586	0.246	0.798			64.5		93.5		1	62.85			-8673.69		3916.95		0		0		0.6889	0.3111
b1	0.6	1112			333	1	0.8603	0.224	0.588			53.1		184.6		1	37.13			-13430.7		3740.06		0		0		0.782185	0.217815
b1	0.6	1112			340	1	0.88353	0.228	0.674			62.5		163.9		2	105.6			-13135.8		1447.65		0		0		0.900733	0.0992668
b1	0.6	1112			358	1	0.90065	0.152	0.521			61.9		167.8		1	57.13			-11865.6		2528.19		0		0		0.824356	0.175644
b1	0.6	1112			360	2	0.87861	0.378	0.893			67		281.8		0	4.94			-8433.07		6565.52		0		0		0.562258	0.437742
b1	0.6	1112			361	0										0	4.99			-8197		6533.87		0		0		0.556451	0.443549
b1	0.6	1112			393	1	0.90062	0.214	0.507			60.7		150.3		2	87.29			-6252.86		1945.8		0		0		0.762669	0.237331
b1	0.6	1112			400	1	0.88086	0.18	0.616			67.1		165		1	56.72			-21900.5		2114.6		0		0		0.911947	0.0880531
b1	0.6	1112			423	1	0.8979	0.185	0.588			62.3		175.4		1	59.65			-11034.4		1817.62		0		0		0.858573	0.141427
b1	0.6	1112			425	1	0.88879	0.135	0.553			62		178.7		1	54.65			-20569.5		2049.96		0		0		0.909372	0.0906284
b1	0.6	1112			474	1	0.90944	0.17	0.489			60.6		183		1	61.89			-9352.91		2510.79		0		0		0.788364	0.211636
b1	0.6	1112			498	1	0.90697	0.165	0.4			56.5		179.7		1	45.3			-22502		3488.11		0		0		0.865791	0.134209
b1	0.6	1112			499	1	0.87575	0.237	0.649			66.6		164.3		1	53.25			-19381.9		2111.69		0		0		0.901752	0.0982476
b1	0.6	1112			511	1	0.86961	0.336	0.837			56.3		289.4		2	91.94			-5008.58		2160.98		0		0		0.69859	0.30141
b1	0.6	1112			531	1	0.88973	0.174	0.451			54.7		179.1		1	59.92			-21176		2462.75		0		0		0.895817	0.104183
b1	0.6	1112			562	1	0.9183	0.128	0.448			57.7		179.6		1	65.44			-27172.5		2422.35		0		0		0.91815	0.0818503
b1	0.6	1112			566	1	0.92268	0.154	0.5			49		153.6		2	113.8			-12954.9		1414.56		0		0		0.901558	0.0984422
b1	0.6	1112			577	1	0.87205	0.49	1.027			34.8		286.7		0	1.97			-13477		8792.81		0		0		0.605168	0.394832
b1	0.6	1112			605	2	0.8929	0.263	0.8			48.5		81.1		1	72.84			-12552.4		4747.68		0		0		0.72557	0.27443
b1	0.6	1112			606	0										1	72.66			-8010.92		4717.42		0		0		0.629377	0.370623
b1	0.6	1112			607	1	0.86475	0.148	0.535			60		163.4		1	70.51			-21750		1628.91		0		0		0.930326	0.0696744
b1	0.6	1112			621	1	0.91411	0.117	0.38			61.6		180.4		2	88.59			-30491.4		2696.93		0		0		0.918739	0.0812614
b1	0.6	1112			643	1	0.88608	0.266	0.791			64.9		99.9		2	78.08			-10805.5		2654.91		0		0		0.802761	0.197239
b1	0.6	1112			663	1	0.90591	0.118	0.504			56		181		1	68.75			-7233.39		2406.63		0		0		0.75035	0.24965
b1	0.6	1112			665	1	0.90612	0.162	0.462			51.4		179.7		1	66.87			-15128		2541.81		0		0		0.856149	0.143851
b1	0.6	1112			692	1	0.89267	0.326	0.899			59.4		263.6		2	88.02			-25102.5		1825.71		0		0		0.932201	0.0677991
b1	0.6	1112			736	2	0.8812	0.377	0.898			73.2		305		1	34.54			-13868		4063.76		0		0		0.773376	0.226624
b1	0.6	1112			1165	0										1	38.7			-12836.6		5177.46		0		0		0.712587	0.287413
b1	0.6	1112			737	1	0.89838	0.188	0.561			57.2		182.9		1	53.59			-31575.3		1949.4		0		0		0.941852	0.0581481
b1	0.6	1112			776	1	0.86075	0.397	0.805			83		100.1		1	33.85			-14190.6		4150.63		0		0		0.7737	0.2263
b1	0.6	1112			831	1	0.89044	0.139	0.553			56.2		171.1		2	92.67			-9158.67		2681		0		0		0.773558	0.226442
b1	0.6	1112			867	1	0.90741	0.183	0.486			65.5		155.9		2	96.31			-16782.5		1228.91		0		0		0.93177	0.0682296
b1	0.6	1112			868	1	0.86745	0.233	0.79			59.6		86		1	54.95			-21961.2		6305.54		0		0		0.776927	0.223073
b1	0.6	1112			896	2	0.87157	0.364	0.734			73.9		184.5		2	94.66			-8689.54		2055.29		0		0		0.808718	0.191282
b1	0.6	1112			897	0										2	94.61			-11239.1		1971.56		0		0		0.85076	0.14924
b1	0.6	1112			915	1	0.91291	0.113	0.544			63		175.4		2	97.4			-18473.9		1795.77		0		0		0.911406	0.0885939
b1	0.6	1112			945	1	0.88456	0.165	0.475			64.1		156.2		2	82.86			-16966.2		2422.75		0		0		0.875045	0.124955
b1	0.6	1112			971	1	0.9124	0.122	0.384			60.8		180.4		2	101.34			-8239.06		1413.46		0		0		0.853566	0.146434
b1	0.6	1112			1000	1	0.89949	0.191	0.479			57.6		181.8		1	64.19			-11350.5		3146.28		0		0		0.782967	0.217033
b1	0.6	1112			1005	1	0.82642	0.309	0.881			63.2		85.3		1	55.55			-18800.1		2529.52		0		0		0.881408	0.118592
b1	0.6	1112			1007	1	0.89244	0.242	0.782			44.6		101.3		2	83.22			-5686.27		2815.46		0		0		0.668837	0.331163
b1	0.6	1112			1009	1	0.88683	0.328	0.805			89.5		290.8		2	79.94			-7061.81		3770.25		0		0		0.651936	0.348064
b1	0.6	1112			1010	1	0.884	0.176	0.432			66.4		168		2	108.87			-26796.3		1601.63		0		0		0.9436	0.0563996
b1	0.6	1112			1039	2	0.93058	0.127	0.525			62.1		172.6		2	92.74			-26007.7		1835.34		0		0		0.934083	0.0659175
b1	0.6	1112			1043	0										2	95.26			-28331.7		1419.32		0		0		0.952293	0.0477066
b1	0.6	1112			1056	1	0.92432	0.293	0.685			76.7		158.9		2	116			-4951		2264.65		0		0		0.686147	0.313853
b1	0.6	1112			1099	1	0.88918	0.199	0.656			54.8		196		1	36.14			-13312.1		3666.35		0		0		0.784059	0.215941
b1	0.6	1112			1156	1	0.87018	0.343	0.962			84.4		304.3		2	77.08			-12247		4487.35		0		0		0.731847	0.268153
b1	0.6	1112			1173	1	0.87806	0.277	0.669			48.1		181		2	76			-16053.4		1882.75		0		0		0.89503	0.10497
b1	0.6	1112			1182	1	0.88528	0.165	0.541			55.5		168.9		1	60.7			-21597.5		1646.01		0		0		0.929184	0.070816
b1	0.6	1112			1259	1	0.87173	0.334	0.89			92.8		277.4		1	35.52			-13063.8		4206.55		0		0		0.75643	0.24357
b1	0.6	1112			1273	2	0.87558	0.192	0.553			49.2		145.4		2	112.3			-12940.8		1146.55		0		0		0.918611	0.0813887
b1	0.6	1112			1276	0										2	110.32			-13375		987.76		0		0		0.931228	0.0687722
b1	0.6	1112			1307	1	0.85703	0.293	0.824			67.8		267.2		0	26.56			-2469.79		6101.64		0		0		0.288142	0.711858
b1	0.6	1112			1319	1	0.86983	0.342	0.857			58.5		294		0	25.72			-30073.1		3868.94		0		0		0.886013	0.113987
b1	0.6	1112			1322	1	0.905	0.191	0.503			49.9		164.8		2	77.67			-15797.9		2507.34		0		0		0.863026	0.136974
b1	0.6	1112			1325	1	0.87826	0.206	0.458			68.1		181.7		1	70.73			-16752.2		3282.29		0		0		0.836168	0.163832
b1	0.6	1112			1337	1	0.93518	0.188	0.502			56.9		189.9		2	81.62			-10028.5		2210.79		0		0		0.819369	0.180631
b1	0.6	1112			1421	1	0.90347	0.162	0.484			66.4		174.6		2	88.81			-22491.3		2042.12		0		0		0.916762	0.0832382
b1	0.6	1112			1479	1	0.87438	0.456	1.004			36		67.5		1	37.62			-9845.19		5898.81		0		0		0.62533	0.37467
b1	0.6	1148	67	157			0.95528	0.183	0.551	0.189	0.198	61.2	6.9	146	39.6		3.92	6.78	0.0096	-13151.2	4721.27	7360.19	1341.79	0	0	0	0	0.641165	0.358835
b1	0.6	1148			1148	2	0.96998	0.213	0.54			43.4		156.6		0	4.21			-6598.13		6714.61		0		0		0.495625	0.504375
b1	0.6	1148			1150	0										0	3.7			-6513.45		7313.6		0		0		0.471066	0.528934
b1	0.6	1148			11	1	0.93838	0.287	0.556			53.4		145.3		0	2.12			-12694.2		6740.68		0		0		0.653167	0.346833
b1	0.6	1148			15	32	0.92556	0.084	0.421			57.9		147.6		0	0			-15567.1		6489.05		0		0		0.705794	0.294206
b1	0.6	1148			16	0										0	0			-10918.3		7357.5		0		0		0.597419	0.402581
b1	0.6	1148			78	0										0	0			-12401.2		6830.12		0		0		0.644844	0.355156
b1	0.6	1148			86	0										0	0			-24191.9		7357.47		0		0		0.766795	0.233205
b1	0.6	1148			88	0										0	6.59			-13738.5		7628.58		0		0		0.642975	0.357025
b1	0.6	1148			179	0										0	5.05			-18103.5		6368.38		0		0		0.739768	0.260232
b1	0.6	1148			180	0										0	4.17			-10324.5		7098.04		0		0		0.592593	0.407407
b1	0.6	1148			181	0										0	1.68			-10396.1		8064.24		0		0		0.563159	0.436841
b1	0.6	1148			199	0										0	0			-13055.8		6223.91		0		0		0.677179	0.322821
b1	0.6	1148			200	0										0	0			-9929.81		7023.35		0		0		0.58572	0.41428
b1	0.6	1148			206	0										0	11.96			-14321.7		6913.86		0		0		0.67442	0.32558
b1	0.6	1148			207	0										0	12.13			-14482.1		6872.81		0		0		0.678163	0.321837
b1	0.6	1148			208	0										0	11.29			-15042.8		7108.8		0		0		0.679084	0.320916
b1	0.6	1148			416	0										0	0			-16444.4		7811.94		0		0		0.677942	0.322058
b1	0.6	1148			421	0										0	0.18			-16150.7		7380.61		0		0		0.686349	0.313651
b1	0.6	1148			586	0										0	2.75			-12624.3		7322.48		0		0		0.632899	0.367101
b1	0.6	1148			587	0										0	0			-13838.2		7055.04		0		0		0.662329	0.337671
b1	0.6	1148			588	0										0	3.34			-12011.3		6985.32		0		0		0.632286	0.367714
b1	0.6	1148			589	0										0	1.75			-13188		6669.12		0		0		0.664144	0.335856
b1	0.6	1148			720	0										0	0.01			-16496		7119.42		0		0		0.698527	0.301473
b1	0.6	1148			721	0										0	0			-20434		6965.96		0		0		0.745768	0.254232
b1	0.6	1148			768	0										0	2.32			-14869.6		7375.44		0		0		0.668446	0.331554
b1	0.6	1148			769	0										0	0.78			-17273.8		7291.81		0		0		0.70317	0.29683
b1	0.6	1148			917	0										0	0			-17291.5		6698.76		0		0		0.720771	0.279229
b1	0.6	1148			1002	0										0	1.19			-9141.4		7431.36		0		0		0.551592	0.448408
b1	0.6	1148			1280	0										0	2.83			-9677.76		7002.93		0		0		0.580177	0.419823
b1	0.6	1148			1281	0										0	0			-17947.2		7059.01		0		0		0.717709	0.282291
b1	0.6	1148			1482	0										0	3.34			-10926.6		6716.8		0		0		0.619303	0.380697
b1	0.6	1148			1490	0										0	1.01			-13266.9		7494.1		0		0		0.63903	0.36097
b1	0.6	1148			1493	0										0	0.26			-13721.7		7105		0		0		0.658851	0.341149
b1	0.6	1148			1494	0										0	0.44			-11108.6		7099.54		0		0		0.610089	0.389911
b1	0.6	1148			1495	0										0	0			-12852.7		7321.25		0		0		0.637094	0.362906
b1	0.6	1148			17	1	0.95508	0.145	0.465			60.2		165.3		0	0			-17064.8		7051.96		0		0		0.70759	0.29241
b1	0.6	1148			50	1	0.92967	0.247	0.612			68		174.2		0	7.27			-19428.8		4576.59		0		0		0.809351	0.190649
b1	0.6	1148			56	2	0.9234	0.385	0.751			41.2		185.7		0	6.48			-9021.85		7663.01		0		0		0.540721	0.459279
b1	0.6	1148			57	0										0	6.45			-9070.16		7631.76		0		0		0.543061	0.456939
b1	0.6	1148			85	1	0.93894	0.152	0.46			59.5		165.4		0	1.51			-7769.06		6892.98		0		0		0.529876	0.470124
b1	0.6	1148			117	5	0.96011	0.147	0.479			61		164.2		0	0			-9661.39		9107.56		0		0		0.514754	0.485246
b1	0.6	1148			118	0										0	0			-12286.3		9100.23		0		0		0.574487	0.425513
b1	0.6	1148			127	0										0	0			-10920.1		8201.8		0		0		0.571078	0.428922
b1	0.6	1148			593	0										0	0			-11865.4		7690.03		0		0		0.606757	0.393243
b1	0.6	1148			594	0										0	0.01			-10747.9		7636.1		0		0		0.584633	0.415367
b1	0.6	1148			119	8	0.95214	0.17	0.566			61.2		102.7		0	1.42			-11066.1		7715.27		0		0		0.589206	0.410794
b1	0.6	1148			415	0										0	0.92			-10692.7		7405.14		0		0		0.590827	0.409173
b1	0.6	1148			420	0										0	0.16			-10281.3		7116.29		0		0		0.590961	0.409039
b1	0.6	1148			512	0										0	0			-9052.25		9413.04		0		0		0.490231	0.509769
b1	0.6	1148			1085	0										0	0			-11141		9972.01		0		0		0.527683	0.472317
b1	0.6	1148			1088	0										0	0			-10480.9		10219.6		0		0		0.506313	0.493687
b1	0.6	1148			1090	0										0	0			-9400.82		11021		0		0		0.460331	0.539669
b1	0.6	1148			1487	0										0	0.22			-8796.15		7709.34		0		0		0.532923	0.467077
b1	0.6	1148			152	1	0.95599	0.268	0.687			70.9		89.8		0	0			-9605.64		7321.34		0		0		0.567475	0.432525
b1	0.6	1148			154	2	0.95393	0.194	0.574			72.1		180.3		0	1.19			-13407.3		8881.23		0		0		0.601534	0.398466
b1	0.6	1148			1021	0										0	6.26			-12361.7		7458.08		0		0		0.623705	0.376295
b1	0.6	1148			156	1	0.95176	0.112	0.457			56		162.3		0	0			-14999.3		7123.25		0		0		0.67801	0.32199
b1	0.6	1148			161	1	0.95752	0.176	0.533			56.5		176.7		0	0			-12577.9		7482.47		0		0		0.627003	0.372997
b1	0.6	1148			163	1	0.93936	0.209	0.577			44.7		111.4		0	0			-8526.45		6891.02		0		0		0.553038	0.446962
b1	0.6	1148			174	1	0.96284	0.115	0.427			64.6		156.1		0	5.88			-8202.9		7608.75		0		0		0.518788	0.481212
b1	0.6	1148			178	1	0.96854	0.228	0.517			75.1		138.8		0	1.84			-6613.12		9154.01		0		0		0.419424	0.580576
b1	0.6	1148			182	1	0.91764	0.139	0.503			61		170.2		0	16.49			-30350.2		4868.09		0		0		0.861774	0.138226
b1	0.6	1148			193	2	0.96026	0.215	0.672			63		86		0	0			-12225.4		7733.03		0		0		0.612543	0.387457
b1	0.6	1148			802	0										0	0			-10390.6		8596.86		0		0		0.547234	0.452766
b1	0.6	1148			203	2	0.95646	0.189	0.519			73.1		167.4		0	0			-14599.3		5373.85		0		0		0.730946	0.269054
b1	0.6	1148			204	0										0	1.77			-12097.2		5437.19		0		0		0.689913	0.310087
b1	0.6	1148			311	1	0.94493	0.181	0.52			74		172.2		0	0.35			-13446.1		5867.51		0		0		0.696198	0.303802
b1	0.6	1148			367	2	0.94776	0.167	0.53			66.7		172.6		0	0			-7454.25		5079.45		0		0		0.594737	0.405263
b1	0.6	1148			480	0										0	0			-7604.14		5465.95		0		0		0.581797	0.418203
b1	0.6	1148			379	6	0.94157	0.216	0.644			52.1		84.4		0	0.09			-11404.7		8756.19		0		0		0.565685	0.434315
b1	0.6	1148			803	0										0	0.79			-9835.53		8538.17		0		0		0.535305	0.464695
b1	0.6	1148			1067	0										0	0			-10320.9		8597.91		0		0		0.545535	0.454465
b1	0.6	1148			1068	0										0	0			-10797.5		8933.9		0		0		0.547225	0.452775
b1	0.6	1148			1069	0										0	0			-10144.9		9398.42		0		0		0.519097	0.480903
b1	0.6	1148			1071	0										0	0			-9191.45		9225.79		0		0		0.499068	0.500932
b1	0.6	1148			383	1	0.95952	0.149	0.516			57.5		174.5		0	2.6			-16735.2		7565.87		0		0		0.688661	0.311339
b1	0.6	1148			397	1	0.93921	0.213	0.582			77		173.8		0	21.47			-5581.99		11198.7		0		0		0.332644	0.667356
b1	0.6	1148			401	7	0.94604	0.149	0.49			61.2		129		0	0			-11932.5		7382.93		0		0		0.617771	0.382229
b1	0.6	1148			403	0										0	0.05			-12029		7146.08		0		0		0.627325	0.372675
b1	0.6	1148			405	0										0	0.07			-10299.9		7476.45		0		0		0.579417	0.420583
b1	0.6	1148			608	0										0	0			-8829.99		6980.51		0		0		0.558489	0.441511
b1	0.6	1148			610	0										0	0			-8920.11		7159.92		0		0		0.554732	0.445268
b1	0.6	1148			612	0										0	0			-11126		7163.53		0		0		0.608325	0.391675
b1	0.6	1148			614	0										0	0.68			-8844.43		5458.61		0		0		0.61836	0.38164
b1	0.6	1148			417	3	0.94485	0.146	0.493			65.7		174		0	13.83			-15516.5		5136.33		0		0		0.751301	0.248699
b1	0.6	1148			798	0										0	15.1			-15433.1		4952.87		0		0		0.757046	0.242954
b1	0.6	1148			799	0										0	15.77			-15329.6		4996.57		0		0		0.75418	0.24582
b1	0.6	1148			427	2	0.93392	0.276	0.649			64.4		183.1		0	7.28			-14248.3		5751.52		0		0		0.712421	0.287579
b1	0.6	1148			428	0										0	7.26			-14189.3		5740.49		0		0		0.711965	0.288035
b1	0.6	1148			476	1	0.93524	0.258	0.597			54		182.8		0	2.8			-7477.27		7223.91		0		0		0.508617	0.491383
b1	0.6	1148			514	3	0.95201	0.133	0.518			65.2		175.4		0	10.56			-16642.5		4654.19		0		0		0.78146	0.21854
b1	0.6	1148			518	0										0	10.74			-17572.8		4452.54		0		0		0.797845	0.202155
b1	0.6	1148			521	0										0	9.98			-16848		4807.96		0		0		0.777985	0.222015
b1	0.6	1148			558	1	0.94138	0.262	0.731			50		77.5		0	2.95			-26760.1		6099.57		0		0		0.814375	0.185625
b1	0.6	1148			570	1	0.94283	0.19	0.573			56.4		178		0	12.2			-9398.64		7708.54		0		0		0.549397	0.450603
b1	0.6	1148			579	1	0.91566	0.457	1.026			77.5		293.4		0	3.23			-10648.9		7583.27		0		0		0.584072	0.415928
b1	0.6	1148			590	1	0.93077	0.173	0.498			67.2		176.5		0	22.58			-11438		7465.37		0		0		0.605078	0.394922
b1	0.6	1148			623	2	0.90918	0.134	0.473			63.5		169.1		0	5.21			-17525.8		6724.04		0		0		0.722719	0.277281
b1	0.6	1148			624	0										0	5.36			-16869.3		5977.2		0		0		0.738376	0.261624
b1	0.6	1148			625	2	0.95203	0.125	0.48			64		178.2		0	0.06			-23979.7		7614.42		0		0		0.758992	0.241008
b1	0.6	1148			627	0										0	0.15			-22514.5		7678.17		0		0		0.745694	0.254306
b1	0.6	1148			638	1	0.92365	0.151	0.464			54.7		119.5		0	16.73			-10444.5		6352.54		0		0		0.621807	0.378193
b1	0.6	1148			645	2	0.92177	0.204	0.522			69		172.5		1	35.24			-8636.62		7356.78		0		0		0.540012	0.459988
b1	0.6	1148			1109	0										1	35.42			-7095.18		5662.92		0		0		0.556131	0.443869
b1	0.6	1148			657	1	0.91862	0.223	0.543			61.7		175.4		0	3.91			-31313.8		6179.46		0		0		0.835185	0.164815
b1	0.6	1148			673	4	0.93166	0.158	0.523			60.5		175.8		0	0			-13149.4		7534.43		0		0		0.635732	0.364268
b1	0.6	1148			674	0										0	0			-11613.2		8689.9		0		0		0.571991	0.428009
b1	0.6	1148			709	0										0	0			-14961.1		7628.67		0		0		0.662296	0.337704
b1	0.6	1148			711	0										0	0			-12526.8		8247.03		0		0		0.603009	0.396991
b1	0.6	1148			722	2	0.95851	0.192	0.551			55.1		175.8		0	12.23			-8922.07		8339.79		0		0		0.516866	0.483134
b1	0.6	1148			723	0										0	10.51			-12857		8548.78		0		0		0.600633	0.399367
b1	0.6	1148			730	1	0.94808	0.143	0.486			61.3		172.7		0	3.27			-12976.5		8020.72		0		0		0.618011	0.381989
b1	0.6	1148			829	2	0.97335	0.12	0.462			61		162.4		0	1.29			-14426.5		8147.52		0		0		0.639075	0.360925
b1	0.6	1148			1189	0										0	1.17			-16026.1		8572.02		0		0		0.651518	0.348482
b1	0.6	1148			845	1	0.9459	0.168	0.548			68.3		171.6		0	11.24			-18705.4		6987.6		0		0		0.728035	0.271965
b1	0.6	1148			850	1	0.89955	0.466	0.759			54.4		170.1		0	0			-28011.5		7428.1		0		0		0.790401	0.209599
b1	0.6	1148			861	6	0.93309	0.251	0.668			57.3		93.1		0	1.17			-14315.6		7278.92		0		0		0.662927	0.337073
b1	0.6	1148			862	0										0	0.62			-14450.1		7684.89		0		0		0.652817	0.347183
b1	0.6	1148			863	0										0	1.1			-13086.4		7118.93		0		0		0.647671	0.352329
b1	0.6	1148			864	0										0	1.03			-19771.2		7607.2		0		0		0.722145	0.277855
b1	0.6	1148			865	0										0	1.33			-14226.9		8040.67		0		0		0.638906	0.361094
b1	0.6	1148			866	0										0	1.72			-13188.3		7058.41		0		0		0.65138	0.34862
b1	0.6	1148			904	2	0.9429	0.141	0.484			59		170		0	5.58			-16361.5		7296.51		0		0		0.691584	0.308416
b1	0.6	1148			906	0										0	6.48			-12598.1		7835.37		0		0		0.616542	0.383458
b1	0.6	1148			928	1	0.91981	0.373	0.858			42.8		68.5		0	0			-9830.32		6785.55		0		0		0.591622	0.408378
b1	0.6	1148			936	1	0.94419	0.119	0.462			63.4		170.5		0	2.04			-15523.8		6435.99		0		0		0.70692	0.29308
b1	0.6	1148			948	1	0.95806	0.152	0.526			69.7		158.3		0	0.39			-6343.68		9043.64		0		0		0.412267	0.587733
b1	0.6	1148			999	1	0.941	0.24	0.553			49.2		171.6		0	6.9			-8324.59		8232.17		0		0		0.502791	0.497209
b1	0.6	1148			1037	1	0.96193	0.108	0.472			68.2		154.9		0	0.57			-7486.2		7614.03		0		0		0.495767	0.504233
b1	0.6	1148			1042	7	0.94863	0.303	0.72			49.8		72.2		0	0			-12399.6		9645.36		0		0		0.562468	0.437532
b1	0.6	1148			1044	0										0	0			-11456.2		9694.12		0		0		0.541656	0.458344
b1	0.6	1148			1064	0										0	0			-14007		9579.45		0		0		0.593858	0.406142
b1	0.6	1148			1065	0										0	0			-13884.9		9995.78		0		0		0.581428	0.418572
b1	0.6	1148			1066	0										0	0			-13060		9552.28		0		0		0.577563	0.422437
b1	0.6	1148			1070	0										0	0			-9004.93		9433.7		0		0		0.488373	0.511627
b1	0.6	1148			1372	0										0	0			-15690.3		8369.16		0		0		0.652146	0.347854
b1	0.6	1148			1046	1	0.93373	0.22	0.576			60		180.2		0	0			-6007.38		9463.86		0		0		0.388293	0.611707
b1	0.6	1148			1126	1	0.94634	0.253	0.664			59.3		94.3		0	0			-9353.17		9823.15		0		0		0.487746	0.512254
b1	0.6	1148			1130	1	0.93968	0.197	0.64			63.2		89.7		0	5.4			-18891.5		8614.66		0		0		0.686809	0.313191
b1	0.6	1148			1151	2	0.96065	0.216	0.597			68.4		98.2		0	0			-5739.23		7458.34		0		0		0.43487	0.56513
b1	0.6	1148			1153	0										0	6.71			-5556.97		7223.81		0		0		0.434791	0.565209
b1	0.6	1148			1194	1	0.91294	0.171	0.532			70.3		177.1		0	14.65			-22910.3		4503.55		0		0		0.83572	0.16428
b1	0.6	1148			1201	1	0.94475	0.103	0.455			60.1		163.5		0	3.07			-8895.09		6206.18		0		0		0.589029	0.410971
b1	0.6	1148			1227	1	0.94556	0.214	0.665			59.5		85		0	0.24			-11102.4		8931.06		0		0		0.554194	0.445806
b1	0.6	1148			1231	1	0.93642	0.196	0.573			61.9		178.1		0	0.45			-16478		7337.6		0		0		0.691899	0.308101
b1	0.6	1148			1255	4	0.94033	0.126	0.518			60.2		183.6		0	26.58			-18871.8		5428.26		0		0		0.776615	0.223385
b1	0.6	1148			1257	0										0	24.39			-18296.6		5841.59		0		0		0.757994	0.242006
b1	0.6	1148			1272	0										1	29.77			-21886.5		5870.14		0		0		0.788514	0.211486
b1	0.6	1148			1275	0										0	19.02			-22265.4		5568.17		0		0		0.799948	0.200052
b1	0.6	1148			1292	1	0.95196	0.231	0.651			64.1		84.9		0	0			-14833.4		8505.08		0		0		0.635578	0.364422
b1	0.6	1148			1377	2	0.95083	0.16	0.572			61.8		103.7		0	0			-11541.8		6486.15		0		0		0.640217	0.359783
b1	0.6	1148			1481	0										0	1.89			-10531.2		7117.85		0		0		0.596701	0.403299
b1	0.6	1148			1392	1	0.91548	0.147	0.46			60.8		167.3		0	2.97			-23694.1		3482.21		0		0		0.871866	0.128134
b1	0.6	1148			1449	1	0.95648	0.245	0.693			69.2		81.9		0	0.03			-11682		9921.81		0		0		0.540738	0.459262
b1	0.6	1148			1451	2	0.95815	0.237	0.65			67.2		87.2		0	0.62			-9962.68		6662.19		0		0		0.599264	0.400736
b1	0.6	1148			1454	0										0	0.86			-12207.8		6450.74		0		0		0.654274	0.345726
b1	0.6	1148			1460	1	0.94227	0.171	0.552			70.1		175.9		0	7.01			-8214.15		6629.25		0		0		0.553387	0.446613
b1	0.18	3	8	10			0.96719	0.124	0.431	0.2	0.177	-164.6	9.9	170.4	13.6		42.48	25.88	0.4	-11141.9	4950.22	5860.03	1145.54	0	0	0	0	0.655331	0.344669
b1	0.18	3			3	1	0.97438	0.089	0.419			-157.1		178.1		1	44.76			-11343.8		5431.67		0		0		0.676214	0.323786
b1	0.18	3			7	1	0.97918	0.115	0.366			-169.8		147.1		2	75.81			-20493.1		4333.5		0		0		0.825449	0.174551
b1	0.18	3			9	2	0.91143	0.104	0.435			-170.3		186		1	68.22			-4577.39		5684.19		0		0		0.446071	0.553929
b1	0.18	3			10	0										1	69.26			-4359.39		5651.92		0		0		0.435447	0.564553
b1	0.18	3			11	1	0.92229	0.149	0.582			-172.5		175		1	46.24			-18032.1		3775.45		0		0		0.826874	0.173126
b1	0.18	3			13	1	0.92257	0.073	0.519			-163.9		178.4		0	5.68			-13952		6771.84		0		0		0.673234	0.326766
b1	0.18	3			65	2	0.89294	0.091	0.283			-166.3		152.8		0	8			-9954.2		6987.45		0		0		0.587558	0.412442
b1	0.18	3			67	0										0	8.1			-7936.22		7098.05		0		0		0.527875	0.472125
b1	0.18	3			96	1	0.92896	0.275	0.642			-138.2		174.1		1	62.92			-10022.8		5459.2		0		0		0.647384	0.352616
b1	0.18	3			105	1	0.93687	0.153	0.42			-173.4		173.3		1	35.8			-10748		7407.06		0		0		0.592011	0.407989
b1	0.18	8	8	8			0.96104	0.308	0.769	0.487	0.427	-150.6	17.3	-8.6	120.3		30.48	28.92	0.25	-14547	5344.85	4508.15	1767.73	0	0	0	0	0.763415	0.236585
b1	0.18	8			8	1	0.96542	0.153	0.448			-131.2		-45.4		1	45.64			-20510.3		3401.52		0		0		0.857747	0.142253
b1	0.18	8			64	1	0.88437	0.352	0.692			-174.4		61.2		1	58.04			-8954.47		2863.02		0		0		0.75773	0.24227
b1	0.18	8			71	1	0.85486	0.43	1.037			-158.9		-195.5		0	18.66			-14077.8		3668.19		0		0		0.793295	0.206705
b1	0.18	8			85	1	0.96281	0.183	0.596			-148		60.1		0	20.6			-16267.5		4945.5		0		0		0.766864	0.233136
b1	0.18	8			86	1	0.90111	0.263	0.694			-160.5		65.3		2	88.01			-6834.22		3858.18		0		0		0.639166	0.360834
b1	0.18	8			88	1	0.92517	0.408	0.91			-170.2		122.4		0	12.48			-24084.5		3889.04		0		0		0.860974	0.139026
b1	0.18	8			102	1	0.88334	0.375	0.863			-122.8		73.6		0	0.07			-11791.3		8908.68		0		0		0.569629	0.430371
b1	0.18	8			122	1	0.88471	0.298	0.915			-139		-210.1		0	0.36			-13855.8		4531.11		0		0		0.753569	0.246431
b1	0.18	12	1	1			1	0	0	0	0	-171.8	0	65	0		154.08	0	1	-4623.32	0	310.05	0	0	0	0	0	0.937152	0.0628475
b1	0.18	12			12	1	1	0	0			-171.8		65		2	154.08			-4623.32		310.05		0		0		0.937152	0.0628475
b1	0.18	14	16	71			0.97012	0.109	0.394	0.159	0.142	-163.1	6	159.8	11		0.73	2.94	0	-9029.41	1944.9	11539.2	1455.17	0	0	0	0	0.43899	0.56101
b1	0.18	14			14	2	0.97917	0.225	0.514			-173.7		165.4		0	0.06			-7344.61		13934.8		0		0		0.345151	0.654849
b1	0.18	14			15	0										0	0.09			-8950.97		11901.9		0		0		0.429244	0.570756
b1	0.18	14			1	52	0.97232	0.132	0.515			-158.2		163.4		0	0			-9293.81		12325.2		0		0		0.42989	0.57011
b1	0.18	14			19	0										0	0			-8571.84		11409.7		0		0		0.428987	0.571013
b1	0.18	14			20	0										0	0			-8484.88		11213		0		0		0.430752	0.569248
b1	0.18	14			21	0										0	0			-8287.42		11751.7		0		0		0.413563	0.586437
b1	0.18	14			22	0										0	0			-8365.17		12002.4		0		0		0.410711	0.589289
b1	0.18	14			23	0										0	0			-8673.15		11112.4		0		0		0.438358	0.561642
b1	0.18	14			24	0										0	0			-8800.51		11157.3		0		0		0.440956	0.559044
b1	0.18	14			25	0										0	0			-8540.08		11220.8		0		0		0.432172	0.567828
b1	0.18	14			26	0										0	0			-8628.37		11199.5		0		0		0.435165	0.564835
b1	0.18	14			27	0										0	0			-8681.51		11566.6		0		0		0.428757	0.571243
b1	0.18	14			28	0										0	0			-8616.79		11301.9		0		0		0.432598	0.567402
b1	0.18	14			29	0										0	0			-8723.96		11226.6		0		0		0.437278	0.562722
b1	0.18	14			30	0										0	0			-8687.89		11174.6		0		0		0.437401	0.562599
b1	0.18	14			31	0										0	0			-8731.39		11128.6		0		0		0.439647	0.560353
b1	0.18	14			32	0										0	0			-8229.07		11787.4		0		0		0.411115	0.588885
b1	0.18	14			33	0										0	0			-8528.69		12063.5		0		0		0.414172	0.585828
b1	0.18	14			34	0										0	0			-7830.36		13659.6		0		0		0.364372	0.635628
b1	0.18	14			35	0										0	0			-8563.87		11716.5		0		0		0.422273	0.577727
b1	0.18	14			36	0										0	0			-8702.31		10944.6		0		0		0.442934	0.557066
b1	0.18	14			37	0										0	0			-8407.47		11237.7		0		0		0.427965	0.572035
b1	0.18	14			38	0										0	0			-8527.4		12347.9		0		0		0.408492	0.591508
b1	0.18	14			39	0										0	0			-8781.83		11964.2		0		0		0.423302	0.576698
b1	0.18	14			40	0										0	0			-8850.4		11446.4		0		0		0.43605	0.56395
b1	0.18	14			41	0										0	0			-7981.46		11478.1		0		0		0.410156	0.589844
b1	0.18	14			42	0										0	0			-8357.28		11541.8		0		0		0.419984	0.580016
b1	0.18	14			43	0										0	0			-8537.98		11543.1		0		0		0.425176	0.574824
b1	0.18	14			44	0										0	0			-8664.71		12657.1		0		0		0.406378	0.593622
b1	0.18	14			45	0										0	0			-9185.13		12031.8		0		0		0.432915	0.567085
b1	0.18	14			46	0										0	0			-8718.64		11999.5		0		0		0.420821	0.579179
b1	0.18	14			47	0										0	0			-8669.84		11862.7		0		0		0.422248	0.577752
b1	0.18	14			48	0										0	0			-8372.02		11907.4		0		0		0.412833	0.587167
b1	0.18	14			49	0										0	0			-8183.47		12116.6		0		0		0.403126	0.596874
b1	0.18	14			50	0										0	0			-8690.88		13277.1		0		0		0.395615	0.604385
b1	0.18	14			51	0										0	0			-8376.75		12524.2		0		0		0.400782	0.599218
b1	0.18	14			52	0										0	0			-8482.24		12673.7		0		0		0.400939	0.599061
b1	0.18	14			53	0										0	0			-8177.54		11887.6		0		0		0.40755	0.59245
b1	0.18	14			54	0										0	0			-8438.24		12807.2		0		0		0.397178	0.602822
b1	0.18	14			55	0										0	0			-8477.28		12095.1		0		0		0.412071	0.587929
b1	0.18	14			56	0										0	0			-8566.59		12421.4		0		0		0.408167	0.591833
b1	0.18	14			57	0										0	0			-9144.06		11880.2		0		0		0.434928	0.565072
b1	0.18	14			58	0										0	0			-8231.35		13478.5		0		0		0.379152	0.620848
b1	0.18	14			59	0										0	0			-8408.56		12264.2		0		0		0.406745	0.593255
b1	0.18	14			60	0										0	0			-8452.14		13777.4		0		0		0.380221	0.619779
b1	0.18	14			61	0										0	0			-8930.35		12414.5		0		0		0.418385	0.581615
b1	0.18	14			63	0										0	0			-9767.6		12955.5		0		0		0.429853	0.570147
b1	0.18	14			73	0										0	0			-9080.03		11842.7		0		0		0.43398	0.56602
b1	0.18	14			76	0										0	0			-8851.79		12839.8		0		0		0.408075	0.591925
b1	0.18	14			78	0										0	0			-8788.35		12697.5		0		0		0.409031	0.590969
b1	0.18	14			89	0										0	0			-10151.2		10908.2		0		0		0.482025	0.517975
b1	0.18	14			90	0										0	0			-9755.6		13142.3		0		0		0.426047	0.573953
b1	0.18	14			91	0										0	0			-8666.28		13254.8		0		0		0.39534	0.60466
b1	0.18	14			121	0										0	0			-8520.03		11471.5		0		0		0.426182	0.573818
b1	0.18	14			62	1	0.97108	0.206	0.596			-169.1		165.9		0	0			-11724.1		9311.12		0		0		0.557357	0.442643
b1	0.18	14			69	1	0.94524	0.187	0.454			-166.9		176.9		0	4.59			-18172.3		9720.53		0		0		0.651505	0.348495
b1	0.18	14			70	1	0.95813	0.191	0.597			-168.6		177.4		0	0.03			-7374.16		12483.8		0		0		0.371345	0.628655
b1	0.18	14			75	1	0.93775	0.222	0.511			-176.6		169.2		0	0			-6054.3		14081.8		0		0		0.30067	0.69933
b1	0.18	14			79	1	0.95927	0.139	0.442			-156.7		179.6		0	0.68			-19382.8		11177.5		0		0		0.634249	0.365751
b1	0.18	14			80	1	0.93031	0.254	0.559			-179.9		171.1		0	13.94			-8773.71		7906.16		0		0		0.526006	0.473994
b1	0.18	14			81	3	0.93532	0.171	0.407			-166.9		168.8		0	0.43			-9897.99		7646.76		0		0		0.564157	0.435843
b1	0.18	14			82	0										0	0.21			-9606.24		7657.94		0		0		0.556426	0.443574
b1	0.18	14			83	0										0	0.27			-10615.9		7801.87		0		0		0.576395	0.423605
b1	0.18	14			84	1	0.95216	0.194	0.495			-169.5		167.1		0	3.56			-11364		8809.37		0		0		0.563316	0.436684
b1	0.18	14			87	1	0.96465	0.25	0.499			-174.1		170.3		0	0			-5819.08		12255.2		0		0		0.321953	0.678047
b1	0.18	14			93	1	0.93774	0.373	0.781			-187.1		187.1		0	0			-5851.52		12380		0		0		0.320955	0.679045
b1	0.18	14			97	2	0.97206	0.166	0.463			-166.5		169.2		0	0			-8878.19		9360.66		0		0		0.486774	0.513226
b1	0.18	14			98	0										0	0			-8988		9230.25		0		0		0.493351	0.506649
b1	0.18	14			107	1	0.93635	0.229	0.463			-168.7		178.4		0	7.1			-11076.7		8795.77		0		0		0.55739	0.44261
b1	0.18	14			111	1	0.96418	0.237	0.642			-171.6		177		0	1.94			-11464.8		10733.3		0		0		0.516475	0.483525
b1	0.18	14			120	1	0.95716	0.168	0.489			-165.6		160.7		0	19.19			-9613.45		9382.27		0		0		0.506085	0.493915
b1	0.18	104	6	6			0.95035	0.444	0.861	0.766	0.749	-161.6	25.4	110.1	55		96.93	28.31	0.9167	-17663.6	7624.14	1856.76	541.83	0	0	0	0	0.904881	0.0951193
b1	0.18	104			104	1	0.97721	0.218	0.461			-165.3		76.8		2	116.42			-12619.7		1749.65		0		0		0.878237	0.121763
b1	0.18	104			4	1	0.88528	0.477	0.942			-138.1		68.6		2	114.46			-21790.6		1782.51		0		0		0.924384	0.0756163
b1	0.18	104			5	1	0.89018	0.65	1.005			-155.9		55		2	102.76			-19217.7		1264.72		0		0		0.938253	0.0617465
b1	0.18	104			92	1	0.88472	0.408	0.906			-148		192.5		2	116.28			-9631.49		1699.48		0		0		0.850015	0.149985
b1	0.18	104			95	1	0.91477	0.548	1.076			-215.2		180.4		2	95.69			-11064.8		1637.94		0		0		0.871057	0.128943
b1	0.18	104			124	1	0.85986	0.363	0.778			-147.4		87		1	36			-31657.1		3006.26		0		0		0.913273	0.0867273
b1	0.18	106	5	6			0.94657	0.119	0.413	0.205	0.143	-167.6	5.3	166	6.5		23.28	11.85	0.25	-12187.5	5946.11	5463.43	2159.79	0	0	0	0	0.690474	0.309526
b1	0.18	106			106	2	0.94976	0.029	0.227			-161.8		170.9		0	12.23			-6548.93		3855.67		0		0		0.629426	0.370574
b1	0.18	106			112	0										0	14.05			-6253.23		3530.36		0		0		0.639155	0.360845
b1	0.18	106			66	1	0.92966	0.161	0.542			-168.4		154.4		1	40.11			-9359.39		6949.91		0		0		0.573868	0.426132
b1	0.18	106			68	1	0.94162	0.132	0.572			-166.9		160.2		1	30.8			-13536.3		8046.3		0		0		0.627185	0.372815
b1	0.18	106			77	1	0.90038	0.204	0.422			-178.4		172.6		1	33.23			-13707.4		2684.6		0		0		0.836224	0.163776
b1	0.18	106			119	1	0.96416	0.128	0.464			-165.5		167.8		0	9.25			-23720.1		7713.73		0		0		0.754604	0.245396
b1	0.18	114	5	5			0.96571	0.295	0.68	0.37	0.35	-157.8	20.1	129.1	50.7		48.85	39.83	0.5	-8699.29	4088.26	3413.52	1573.67	0	0	0	0	0.718189	0.281811
b1	0.18	114			114	1	0.98727	0.091	0.247			-160.1		159.5		1	40.4			-6745.82		3648.04		0		0		0.64902	0.35098
b1	0.18	114			6	1	0.93445	0.132	0.359			-161.5		172.7		2	82.67			-5412.09		2074.15		0		0		0.722938	0.277062
b1	0.18	114			94	1	0.88289	0.314	0.895			-161.9		73.3		0	15.5			-13167		4044.95		0		0		0.764991	0.235009
b1	0.18	114			103	1	0.88613	0.313	0.62			-183.9		178.1		2	105.62			-4151.79		1411.65		0		0		0.746263	0.253737
b1	0.18	114			123	1	0.85889	0.624	1.283			-121.8		61.8		0	0.06			-14019.8		5888.82		0		0		0.704207	0.295793
b1	0.18	125	11	19			0.98239	0.204	0.589	0.249	0.206	-166.4	9.8	143.8	46.5		2.57	6.18	0	-11478	4116.95	7787.57	1708.81	0	0	0	0	0.595777	0.404223
b1	0.18	125			125	2	0.99754	0.189	0.454			-164.9		176		0	0			-9468.58		8678.86		0		0		0.521758	0.478242
b1	0.18	125			126	0										0	0			-9499.21		9114.41		0		0		0.510337	0.489663
b1	0.18	125			2	1	0.89708	0.354	0.906			-161.6		72.8		0	0			-14093.1		7314.01		0		0		0.658338	0.341662
b1	0.18	125			16	2	0.9038	0.36	0.878			-156.5		64.7		0	21.3			-13433		6023.96		0		0		0.690396	0.309604
b1	0.18	125			17	0										0	19.64			-13657.6		5887.21		0		0		0.698784	0.301216
b1	0.18	125			18	1	0.8986	0.442	0.874			-137.9		154.3		0	1.09			-5215.27		8741.1		0		0		0.373684	0.626316
b1	0.18	125			72	2	0.89445	0.33	0.835			-168.5		70.1		0	0			-10268		12447.2		0		0		0.452032	0.547968
b1	0.18	125			74	0										0	0			-14556.6		10190.8		0		0		0.588206	0.411794
b1	0.18	125			99	1	0.93275	0.114	0.524			-174.6		167.3		0	0			-16480.8		8714.83		0		0		0.654113	0.345887
b1	0.18	125			100	3	0.93029	0.156	0.517			-177.7		172.7		0	0			-13908.9		6736.88		0		0		0.673693	0.326307
b1	0.18	125			101	0										0	0			-19049.8		6097.04		0		0		0.757543	0.242457
b1	0.18	125			110	0										0	0			-13333.9		6982.95		0		0		0.656297	0.343703
b1	0.18	125			108	1	0.95973	0.074	0.401			-169.4		170		0	0.7			-12244.4		9521.5		0		0		0.56255	0.43745
b1	0.18	125			109	1	0.90414	0.152	0.555			-157.4		172.6		0	0			-16380.8		4973.04		0		0		0.767112	0.232888
b1	0.18	125			113	1	0.93961	0.114	0.365			-160.4		173.7		0	0.14			-13285.9		7146.77		0		0		0.650228	0.349772
b1	0.18	125			115	4	0.93972	0.101	0.447			-169.9		174.3		0	1.42			-5834.16		7388.06		0		0		0.441239	0.558761
b1	0.18	125			116	0										0	1.4			-5756.77		7315.45		0		0		0.440382	0.559618
b1	0.18	125			117	0										0	1.55			-5849.38		7358.88		0		0		0.442858	0.557142
b1	0.18	125			118	0										0	1.53			-5765.41		7330.84		0		0		0.440234	0.559766
b1	0.3	9	3	3			0.98459	0.148	0.414	0.317	0.266	-105.6	9.9	-63	9.2		36.23	3.16	0.5	-11156.8	4886.1	3538.61	124.22	0	0	0	0	0.759204	0.240796
b1	0.3	9			9	1	0.99254	0.085	0.23			-119.4		-52.8		1	38.48			-8018.54		3667.19		0		0		0.686182	0.313818
b1	0.3	9			8	1	0.96153	0.184	0.514			-100.2		-75		1	31.76			-18057.4		3578		0		0		0.834623	0.165377
b1	0.3	9			10	1	0.97261	0.177	0.497			-97.2		-61.1		1	38.46			-7394.53		3370.65		0		0		0.686893	0.313107
b1	0.3	19	8	8			0.9917	0.258	0.728	0.587	0.584	-71.8	27.7	-49.3	92.2		11.7	12.49	0.0625	-17730.4	10513.4	7872.08	1974.04	0	0	0	0	0.692526	0.307474
b1	0.3	19			19	1	0.99984	0.017	0.051			-59.1		-60		0	6.67			-33190.7		10167.5		0		0		0.7655	0.2345
b1	0.3	19			6	1	0.91526	0.449	1.042			-98.2		90.9		0	17.92			-33483.9		6446.89		0		0		0.838548	0.161452
b1	0.3	19			32	1	0.89893	0.322	0.755			-34.7		-67.1		0	7.16			-12859		5769.11		0		0		0.690302	0.309698
b1	0.3	19			37	1	0.89453	0.534	1.309			-110.3		-232.8		0	0.01			-6792.68		11641.2		0		0		0.368489	0.631511
b1	0.3	19			42	1	0.92072	0.049	0.354			-59.3		-52.9		0	28.39			-24212		7040.23		0		0		0.774729	0.225271
b1	0.3	19			43	1	0.93015	0.167	0.546			-50.3		-64.8		0	0			-16279.2		6740.21		0		0		0.707194	0.292806
b1	0.3	19			46	1	0.89553	0.401	1.184			-109.8		66.4		1	33.49			-8132.57		6338.96		0		0		0.56197	0.43803
b1	0.3	19			49	1	0.88832	0.127	0.583			-53		-74.1		0	0			-6892.86		8832.55		0		0		0.438326	0.561674
b1	0.3	33	7	7			0.96838	0.301	0.728	0.504	0.702	-66.2	32	151.2	37.8		83.86	15.46	0.9286	-9086.97	3764.97	2081.53	665.03	0	0	0	0	0.813625	0.186375
b1	0.3	33			33	1	0.9829	0.037	0.157			-59.9		172		2	103.81			-4547.92		1770.6		0		0		0.719776	0.280224
b1	0.3	33			7	1	0.87307	0.68	1.394			-118.1		116.3		2	101.9			-14623.8		1158.71		0		0		0.926583	0.0734172
b1	0.3	33			24	1	0.86975	0.054	0.564			-50.7		169.1		1	56.53			-5857.6		2971.33		0		0		0.663455	0.336545
b1	0.3	33			26	1	0.85293	0.724	1.459			-110.4		72.7		2	78.78			-14843.1		1771.29		0		0		0.893388	0.106612
b1	0.3	33			47	1	0.91321	0.096	0.208			-50		176.4		2	76			-7968.21		1485.37		0		0		0.842878	0.157122
b1	0.3	33			48	1	0.92559	0.114	0.595			-48.7		174.7		2	77.48			-8242.93		2459.24		0		0		0.770211	0.229789
b1	0.3	33			50	1	0.90496	0.403	0.718			-25.3		177.1		2	92.5			-7525.17		2954.18		0		0		0.718095	0.281905
b1	0.3	34	9	9			0.96084	0.35	0.788	0.472	0.617	-63.2	25.4	177.5	73.2		50.98	8.78	0.5	-20151.2	21255.9	4193.81	1388.77	0	0	0	0	0.827734	0.172266
b1	0.3	34			34	1	0.97676	0.041	0.143			-62.7		168.7		1	53			-8154.3		6205.92		0		0		0.567839	0.432161
b1	0.3	34			3	1	0.87341	0.651	1.157			-22.4		93.2		1	39.5			-11694.2		5138.25		0		0		0.694742	0.305258
b1	0.3	34			11	1	0.90759	0.459	0.947			-104.7		156.8		1	52.85			-78787.1		5066.93		0		0		0.939574	0.0604256
b1	0.3	34			12	1	0.89375	0.44	0.891			-95		180		1	62.82			-14997.1		2211.81		0		0		0.871473	0.128527
b1	0.3	34			13	1	0.85737	0.46	1.194			-35.3		296.6		1	56.59			-12690.4		2986.67		0		0		0.809488	0.190512
b1	0.3	34			17	1	0.88189	0.403	1.189			-65.9		297.5		1	54.84			-6617.59		3505.1		0		0		0.653738	0.346262
b1	0.3	34			20	1	0.85173	0.115	0.186			-60.5		170.5		1	44.81			-8158.75		3706.29		0		0		0.687629	0.312371
b1	0.3	34			28	1	0.94406	0.196	0.465			-43.8		165.3		1	59.48			-21456		2816.31		0		0		0.88397	0.11603
b1	0.3	34			29	1	0.89558	0.389	0.922			-78.5		69.1		1	34.95			-18805.4		6107.01		0		0		0.754861	0.245139
b1	0.3	35	3	3			0.95848	0.225	0.479	0.162	0.175	-56.4	4.4	-108	55.8		122.29	10.61	1	-6153.14	569.13	698	70.2	0	0	0	0	0.898119	0.101881
b1	0.3	35			35	1	0.97492	0.156	0.368			-58.8		-63.1		2	125.03			-6676.35		768.37		0		0		0.89679	0.10321
b1	0.3	35			14	1	0.88303	0.267	0.476			-60.2		-74.4		2	108.15			-6421.2		723.47		0		0		0.89874	0.10126
b1	0.3	35			31	1	0.93828	0.251	0.593			-50.2		-186.6		2	133.7			-5361.87		602.16		0		0		0.899035	0.100965
b1	0.3	36	5	6			0.97041	0.172	0.496	0.304	0.373	-102.4	14.9	45.9	48		22.72	30.34	0.25	-16540.3	4680.58	5856.23	2266.91	0	0	0	0	0.738521	0.261479
b1	0.3	36			36	1	0.94897	0.123	0.323			-104		51.5		0	1.3			-11746.6		6797.34		0		0		0.633447	0.366553
b1	0.3	36			4	1	0.91845	0.366	0.946			-74.1		-57.3		0	0.98			-13920.6		8971.89		0		0		0.608086	0.391914
b1	0.3	36			25	2	0.9861	0.134	0.516			-118.9		67.5		0	2.74			-19462.7		6990.75		0		0		0.735733	0.264267
b1	0.3	36			27	0										0	1.33			-23124.3		6676.66		0		0		0.775958	0.224042
b1	0.3	36			38	1	0.90349	0.075	0.403			-112.1		79.9		2	73.99			-20368.5		2526.61		0		0		0.889644	0.110356
b1	0.3	36			41	1	0.8709	0.228	0.486			-93.3		49.3		1	55.98			-10619.1		3174.11		0		0		0.769879	0.230121
b1	0.3	39	4	4			0.97765	0.183	0.529	0.256	0.374	-55.1	11.6	161.3	26.9		19.45	16.72	0.25	-11187.6	8434.58	8032.12	2153.35	0	0	0	0	0.582089	0.417911
b1	0.3	39			39	1	0.98939	0.029	0.161			-46.8		175		0	5.95			-7901.73		8099.82		0		0		0.49381	0.50619
b1	0.3	39			5	1	0.89536	0.227	0.556			-62.2		180.2		1	32.89			-6643.47		4962.45		0		0		0.572421	0.427579
b1	0.3	39			15	1	0.89985	0.386	0.912			-70.1		114.8		0	0.05			-25649.3		11052		0		0		0.698866	0.301134
b1	0.3	39			22	1	0.94485	0.09	0.488			-41.3		175.1		1	38.91			-4555.77		8014.18		0		0		0.362433	0.637567
b1	0.3	40	3	3			0.98747	0.4	0.747	0.787	0.861	-59.5	42.1	-172.2	5.8		84.88	13.13	0.8333	-11066	3147.38	1659.19	389.86	0	0	0	0	0.869613	0.130387
b1	0.3	40			40	1	0.99974	0.04	0.07			-52.5		-177.6		2	98.38			-12492.1		1667.26		0		0		0.882251	0.117749
b1	0.3	40			1	1	0.86718	0.546	0.95			-11.7		-174.9		2	89.18			-6701.36		1177.73		0		0		0.850525	0.149475
b1	0.3	40			2	1	0.87836	0.615	1.222			-114.2		-164.1		1	67.08			-14004.4		2132.59		0		0		0.867844	0.132156
[truncated: 42,400 more rows]

## Sheet: b) ILEmS (membrane proteins)
Chess Square	Parse	Cluster ID	Unique Count	Total Count	Member Name	Similars Count	Composite Similarity	RMSD Hvy Atoms	RMSD All Atoms	RMSD Atom CG1	Chi-1	stddev	Chi-2	stddev	InOut	Sidechain SASA	stdev SASA	foutside	Sum Hydro(-)	stdev Hydro(-)	Sum Hydro(+)	stdev Hydro(+)	Sum Polar(-)	stdev Polar(-)	Sum Polar(+)	stdev Polar(+)	fHydro(-)	fHydro(+)	fPolar(-)	fPolar(+)
a1	0.6	1	1	1			1	0	0	0	42.3	0	-179.1	0		75.3	0	1	-4620.15	0	1931.48	0	0	0	0	0	0.705191	0.294809	0	0
a1	0.6	1			1	1	1	0	0		42.3		-179.1		2	75.3			-4620.15		1931.48		0		0		0.705191	0.294809	0	0
a1	0.18	1	3	3			0.92565	0.258	0.577	0.242	-164.7	6.5	93.9	53.8		34.67	27.48	0.5	-8886.45	1811.41	2978.82	1449.65	0	0	0	0	0.748946	0.251054	0	0
a1	0.18	1			1	1	0.94823	0.329	0.81		-157.5		169.9		0	1.1			-10617.1		5019.05		0		0		0.67901	0.32099	0	0
a1	0.18	1			2	1	0.90029	0.179	0.421		-173.2		53		2	68.4			-6385.46		1784.61		0		0		0.781567	0.218433	0	0
a1	0.18	1			3	1	0.92842	0.266	0.501		-163.6		58.9		1	34.5			-9656.76		2132.79		0		0		0.819095	0.180905	0	0
a4	0.6	1	1	1			1	0	0	0	48.3	0	-79.6	0		63.5	0	1	-13765.5	0	4011.31	0	0	0	0	0	0.774352	0.225648	0	0
a4	0.6	1			1	1	1	0	0		48.3		-79.6		2	63.5			-13765.5		4011.31		0		0		0.774352	0.225648	0	0
a4	0.18	1	1	1			1	0	0	0	-154.3	0	69.6	0		11.7	0	0	-8819.08	0	5500.57	0	0	0	0	0	0.615873	0.384127	0	0
a4	0.18	1			1	1	1	0	0		-154.3		69.6		0	11.7			-8819.08		5500.57		0		0		0.615873	0.384127	0	0
a5	0.3	1	1	2			0.99598	0.109	0.255	0.159	-67.3	8.3	172.4	1.6		19.5	0.4	0	-8059.54	423.29	4908.13	186.61	0	0	0	0	0.62151	0.37849	0	0
a5	0.3	1			1	2	0.9962	0.109	0.255		-59		170.8		0	19.9			-7636.25		5094.75		0		0		0.599815	0.400185	0	0
a5	0.3	1			2	0									0	19.1			-8482.84		4721.52		0		0		0.642427	0.357573	0	0
a7	0.6	1	1	1			1	0	0	0	38.3	0	121.7	0		20.7	0	0.5	-10512	0	3738.11	0	0	0	0	0	0.737679	0.262321	0	0
a7	0.6	1			1	1	1	0	0		38.3		121.7		1	20.7			-10512		3738.11		0		0		0.737679	0.262321	0	0
a7	0.18	1	1	1			1	0	0	0	-177.7	0	177.2	0		39.6	0	0.5	-5050.5	0	3157.19	0	0	0	0	0	0.615338	0.384662	0	0
a7	0.18	1			1	1	1	0	0		-177.7		177.2		1	39.6			-5050.5		3157.19		0		0		0.615338	0.384662	0	0
a8	0.18	1	2	2			0.96841	0.11	0.381	0.253	-178.1	7.1	169.4	5.1		14.25	13.55	0.25	-10618.1	485.51	5905.02	2785.16	0	0	0	0	0.64262	0.35738	0	0
a8	0.18	1			1	1	0.94974	0.11	0.381		-171		174.5		1	27.8			-11103.6		3119.86		0		0		0.780654	0.219346	0	0
a8	0.18	1			13	1	0.98707	0.11	0.381		-185.1		164.2		0	0.7			-10132.6		8690.18		0		0		0.538315	0.461685	0	0
a8	0.18	4	3	3			0.9452	0.364	0.758	0.84	-157.1	23.6	-64.4	109.4		25	9.49	0.3333	-13544.2	5556.42	3600.14	1114.13	0	0	0	0	0.79001	0.20999	0	0
a8	0.18	4			4	1	0.96958	0.161	0.344		-124		-54.5		1	38			-21397.8		5148.83		0		0		0.806046	0.193954	0	0
a8	0.18	4			7	1	0.83428	0.517	1.041		-177.7		64.4		1	21.4			-9844.46		3077		0		0		0.761869	0.238131	0	0
a8	0.18	4			14	1	0.88238	0.415	0.891		-169.6		-203		0	15.6			-9390.42		2574.58		0		0		0.784824	0.215176	0	0
a8	0.18	6	5	6			0.99695	0.191	0.59	0.112	-178.4	2.5	134.5	49.9		2.85	4.73	0.25	-7127.03	1843.09	8257.95	2522.98	0	0	0	0	0.463246	0.536754	0	0
a8	0.18	6			6	1	0.99996	0.177	0.498		-175.9		170.6		1	0			-4339.46		11445.2		0		0		0.274917	0.725083	0	0
a8	0.18	6			2	2	0.89233	0.221	0.66		-178.4		68.1		1	1.6			-8303.41		6844.35		0		0		0.548161	0.451839	0	0
a8	0.18	6			3	0									0	0.3			-9849.76		7205.69		0		0		0.577514	0.422486	0	0
a8	0.18	6			5	1	0.93594	0.169	0.538		-177.2		171.4		1	0			-5879.17		11925.9		0		0		0.330197	0.669803	0	0
a8	0.18	6			9	1	0.90822	0.231	0.77		-175.7		178.8		0	13.3			-8255.29		5103.62		0		0		0.617961	0.382039	0	0
a8	0.18	6			12	1	0.91851	0.163	0.565		-181.6		157.3		0	1.9			-6135.07		7022.98		0		0		0.46626	0.53374	0	0
a8	0.18	10	3	4			0.96732	0.25	0.621	0.308	-169.4	8.2	147.2	48.8		19.08	29.3	0.375	-10541.6	1386.61	5572.08	572.88	0	0	0	0	0.654202	0.345798	0	0
a8	0.18	10			10	2	0.97809	0.06	0.358		-160.4		178.5		0	2.3			-8913.75		5914.51		0		0		0.601133	0.398867	0	0
a8	0.18	10			11	0									0	3.3			-10155.6		5369.2		0		0		0.654152	0.345848	0	0
a8	0.18	10			8	1	0.9451	0.271	0.571		-180		173.9		1	0.9			-10351.9		6258.82		0		0		0.623205	0.376795	0	0
a8	0.18	10			15	1	0.88331	0.492	1.178		-174.7		62.7		2	69.8			-12745.2		4745.8		0		0		0.728672	0.271328	0	0
a8	0.3	1	1	1			1	0	0	0	-43.2	0	88.7	0		51.6	0	1	-27023.2	0	1707.41	0	0	0	0	0	0.940572	0.0594282	0	0
a8	0.3	1			1	1	1	0	0		-43.2		88.7		2	51.6			-27023.2		1707.41		0		0		0.940572	0.0594282	0	0
b1	0.6	11	10	11			0.95873	0.201	0.49	0.29	62.2	10	161.2	19.6		16.11	9.53	0.4091	-9211.61	4525.26	4576.71	2004.13	0	0	0	0	0.668073	0.331927	0	0
b1	0.6	11			11	2	0.9696	0.146	0.496		57.2		169.9		1	24.5			-7008.79		3735.53		0		0		0.652325	0.347675	0	0
b1	0.6	11			88	0									1	24.6			-7886.79		3132.31		0		0		0.715738	0.284262	0	0
b1	0.6	11			8	1	0.91026	0.22	0.494		56.1		161.9		2	3.6			-10343.2		5815.49		0		0		0.640103	0.359897	0	0
b1	0.6	11			20	1	0.89016	0.185	0.423		58.5		171.2		0	12.5			-21471.4		3470.08		0		0		0.860871	0.139129	0	0
b1	0.6	11			77	1	0.89973	0.447	0.757		45.7		183.5		1	21.2			-6151.39		5438.69		0		0		0.530746	0.469254	0	0
b1	0.6	11			84	1	0.86156	0.101	0.406		61.7		163.5		1	32.9			-8886.19		3344.07		0		0		0.726574	0.273426	0	0
b1	0.6	11			87	1	0.89528	0.138	0.429		60.7		155		0	1.7			-5463.56		10135.8		0		0		0.350242	0.649758	0	0
b1	0.6	11			96	1	0.94523	0.228	0.437		87.9		161.4		0	11.6			-13298.1		3682.01		0		0		0.783157	0.216843	0	0
b1	0.6	11			99	1	0.85673	0.283	0.518		58.2		161.5		0	7.2			-6711.93		4217.1		0		0		0.614138	0.385862	0	0
b1	0.6	11			110	1	0.86734	0.12	0.41		61.5		170.5		2	13.3			-9428.37		2472.44		0		0		0.792246	0.207754	0	0
b1	0.6	11			154	1	0.87469	0.293	0.697		68.4		103.6		1	24.1			-4678.01		4900.24		0		0		0.488399	0.511601	0	0
b1	0.6	21	5	10			0.9684	0.194	0.504	0.24	50.4	6.2	125.8	45.2		32.24	41.28	0.7	-9914.59	3036.97	4717.27	1023.49	0	0	0	0	0.677603	0.322397	0	0
b1	0.6	21			21	2	0.98391	0.231	0.511		45		66.6		1	23.1			-14138.2		5484.73		0		0		0.720494	0.279506	0	0
b1	0.6	21			121	0									2	4.2			-12860.5		6952.9		0		0		0.649082	0.350918	0	0
b1	0.6	21			25	5	0.89367	0.234	0.5		63.7		163.8		-1	0			-8098.04		4137.56		0		0		0.661842	0.338158	0	0
b1	0.6	21			28	0									-1	0			-8728.04		4959.9		0		0		0.637645	0.362355	0	0
b1	0.6	21			29	0									-1	0			-9073.7		4922.29		0		0		0.648307	0.351693	0	0
b1	0.6	21			31	0									-1	0			-8839.86		4994.8		0		0		0.638965	0.361035	0	0
b1	0.6	21			32	0									-1	0			-8661.32		5121.37		0		0		0.62842	0.37158	0	0
b1	0.6	21			55	1	0.93214	0.169	0.594		49.8		76.6		1	32.3			-7160.45		3581.9		0		0		0.666563	0.333437	0	0
b1	0.6	21			98	1	0.88761	0.273	0.713		42.1		66.3		1	21.1			-15714.5		3497.11		0		0		0.817969	0.182031	0	0
b1	0.6	21			102	1	0.86649	0.201	0.521		51.9		160.2		2	80.5			-5871.18		3520.12		0		0		0.625172	0.374828	0	0
b1	0.6	52	14	23			0.97135	0.137	0.342	0.204	54.5	6.9	169.9	8.4		4.23	6.49	0.2174	-7260.53	2164.69	8900.64	1796.14	0	0	0	0	0.449258	0.550742	0	0
b1	0.6	52			52	2	0.99058	0.114	0.435		52.5		161.8		0	2.9			-9500.63		6291.21		0		0		0.601616	0.398384	0	0
b1	0.6	52			53	0									0	2.4			-8635.08		6993.33		0		0		0.552525	0.447475	0	0
b1	0.6	52			34	1	0.92843	0.1	0.305		52.7		169.5		0	6.6			-8421.66		6015.86		0		0		0.583318	0.416682	0	0
b1	0.6	52			39	1	0.91843	0.177	0.5		55.9		155.2		0	0.5			-9413.21		9223.84		0		0		0.50508	0.49492	0	0
b1	0.6	52			40	1	0.92991	0.203	0.471		63.5		161.3		0	2			-9568.81		8823.79		0		0		0.520253	0.479747	0	0
b1	0.6	52			41	1	0.96226	0.105	0.339		54.8		163		0	3.5			-8865.22		9231.62		0		0		0.489877	0.510123	0	0
b1	0.6	52			64	3	0.93368	0.202	0.544		67.9		164.2		0	14.1			-5116.42		7714.49		0		0		0.398757	0.601243	0	0
b1	0.6	52			69	0									1	30.5			-8129.49		6971.41		0		0		0.538345	0.461655	0	0
b1	0.6	52			71	0									1	4.7			-5556.13		9671.58		0		0		0.36487	0.63513	0	0
b1	0.6	52			67	1	0.94054	0.088	0.195		58.4		172		1	4.2			-5363.75		8929.6		0		0		0.375262	0.624738	0	0
b1	0.6	52			74	1	0.89447	0.161	0.636		52.8		151.9		0	10			-8627.94		6400.68		0		0		0.574101	0.425899	0	0
b1	0.6	52			95	1	0.92436	0.34	0.83		49.9		170.7		0	3			-7424.09		7257.92		0		0		0.505659	0.494341	0	0
b1	0.6	52			104	1	0.90485	0.122	0.238		56		163.2		2	0.1			-8627.63		6519.46		0		0		0.56959	0.43041	0	0
b1	0.6	52			122	3	0.939	0.139	0.243		56.5		173.4		2	0			-9877.48		9691.66		0		0		0.504748	0.495252	0	0
b1	0.6	52			125	0									0	0			-10493		10174.8		0		0		0.507697	0.492303	0	0
b1	0.6	52			127	0									0	0			-9399.84		10076.9		0		0		0.482619	0.517381	0	0
b1	0.6	52			134	5	0.91963	0.077	0.184		54.5		175.6		1	2.4			-4853.36		10254.2		0		0		0.321254	0.678746	0	0
b1	0.6	52			136	0									1	2.6			-4127.05		10922		0		0		0.274239	0.725761	0	0
b1	0.6	52			138	0									1	2.3			-3817.82		10626.8		0		0		0.264308	0.735692	0	0
b1	0.6	52			140	0									0	2			-4558.13		11674.8		0		0		0.280795	0.719205	0	0
b1	0.6	52			141	0									0	2.5			-4079.31		10631.1		0		0		0.277307	0.722693	0	0
b1	0.6	52			147	1	0.91457	0.106	0.215		53.5		166.4		0	0.9			-5121.55		12268.7		0		0		0.294507	0.705493	0	0
b1	0.6	52			153	1	0.92326	0.086	0.194		58.2		172.6		0	0			-7414.59		8348.99		0		0		0.470362	0.529638	0	0
b1	0.6	59	8	13			0.98774	0.155	0.422	0.178	54.6	6.2	92.6	18.3		1.48	1.25	0.2308	-7553.77	1388.76	8860.09	1166.03	0	0	0	0	0.460207	0.539793	0	0
b1	0.6	59			59	1	0.97872	0.057	0.361		50.2		80.7		0	1.9			-7151.47		8788.43		0		0		0.448652	0.551348	0	0
b1	0.6	59			23	3	0.9302	0.159	0.418		47.2		78.6		0	0.1			-7581.57		10008.6		0		0		0.431011	0.568989	0	0
b1	0.6	59			35	0									0	0			-6489.45		11408.7		0		0		0.362576	0.637424	0	0
b1	0.6	59			83	0									0	1.4			-8720.48		8571.63		0		0		0.504304	0.495696	0	0
b1	0.6	59			38	1	0.93079	0.092	0.448		53.8		94.2		0	0.3			-10607.8		8412.54		0		0		0.557708	0.442292	0	0
b1	0.6	59			60	1	0.93646	0.224	0.61		58.7		139.3		0	4.7			-5118.94		8895.42		0		0		0.365264	0.634736	0	0
b1	0.6	59			66	1	0.94535	0.087	0.231		51.6		79.8		1	0.6			-9196.33		8379.61		0		0		0.523234	0.476766	0	0
b1	0.6	59			94	1	0.91643	0.278	0.78		66.2		123.2		0	2.3			-5729.68		9670.3		0		0		0.372058	0.627942	0	0
b1	0.6	59			123	1	0.94797	0.253	0.484		66.2		95.4		2	2.9			-8196.27		10448.5		0		0		0.439601	0.560399	0	0
b1	0.6	59			133	4	0.99635	0.099	0.255		54.1		89.9		1	1.1			-6760.27		8008.19		0		0		0.457751	0.542249	0	0
b1	0.6	59			135	0									1	0.9			-7311.28		7768.81		0		0		0.48483	0.51517	0	0
b1	0.6	59			137	0									1	1.1			-7730.38		7549.71		0		0		0.505912	0.494088	0	0
b1	0.6	59			139	0									0	2			-7605.12		7270.62		0		0		0.511243	0.488757	0	0
b1	0.6	63	9	10			0.96194	0.163	0.402	0.243	57.9	4.9	158.6	27.8		36.28	9.47	0.55	-9230.6	3553.31	2859.52	741.63	0	0	0	0	0.763483	0.236517	0	0
b1	0.6	63			63	2	0.97784	0.08	0.332		57		168.8		1	34.9			-11893.5		2318.39		0		0		0.83687	0.16313	0	0
b1	0.6	63			65	0									1	44.2			-7507.45		2189.54		0		0		0.774204	0.225796	0	0
b1	0.6	63			36	1	0.94209	0.131	0.364		62.2		167.2		1	28.7			-9288.78		3132.42		0		0		0.747817	0.252183	0	0
b1	0.6	63			37	1	0.8934	0.436	0.923		50.1		76.1		0	20			-18630.3		4549.97		0		0		0.803714	0.196286	0	0
b1	0.6	63			56	1	0.95431	0.168	0.443		62.3		163.1		1	46.8			-5421.06		3132.13		0		0		0.633806	0.366194	0	0
b1	0.6	63			57	1	0.90045	0.16	0.332		59.3		158.3		1	38			-6224.73		3236.14		0		0		0.657945	0.342055	0	0
b1	0.6	63			68	1	0.95439	0.112	0.387		53.2		172.5		1	48.2			-8460.26		1681.15		0		0		0.834229	0.165771	0	0
b1	0.6	63			70	1	0.96187	0.118	0.288		64		167.4		1	45.9			-7867.6		2583.76		0		0		0.752782	0.247218	0	0
b1	0.6	63			113	1	0.89717	0.207	0.38		60		172.3		2	24.5			-7876.33		3154.41		0		0		0.714035	0.285965	0	0
b1	0.6	63			114	1	0.87727	0.106	0.281		60.6		170.2		2	31.6			-9135.96		2617.28		0		0		0.777314	0.222686	0	0
b1	0.6	72	3	6			0.98524	0.138	0.249	0.238	52.8	10.7	175.7	5		45.85	19.1	1	-7034.83	1773.52	1822.27	659.27	0	0	0	0	0.794259	0.205741	0	0
b1	0.6	72			72	1	0.99865	0.157	0.348		62.7		166.2		2	58.3			-4918.96		1538.34		0		0		0.761767	0.238233	0	0
b1	0.6	72			115	3	0.84518	0.116	0.185		46.8		178.6		2	29.5			-7399.95		2168.87		0		0		0.77334	0.22666	0	0
b1	0.6	72			116	0									2	25			-10273.8		2536.61		0		0		0.801988	0.198012	0	0
b1	0.6	72			117	0									2	26.7			-7959.93		2625.52		0		0		0.751969	0.248031	0	0
b1	0.6	72			119	2	0.9028	0.112	0.206		61.9		175.9		2	68.5			-5788.15		993.59		0		0		0.85349	0.14651	0	0
b1	0.6	72			120	0									2	67.1			-5868.2		1070.7		0		0		0.845696	0.154304	0	0
b1	0.6	73	27	52			0.96611	0.128	0.417	0.185	60.6	6.3	166.1	8.9		3.14	7.71	0.3667	-7725.63	2447.26	9728.5	2558.65	0	0	0	0	0.442625	0.557375	0	0
b1	0.6	73			73	1	0.97947	0.078	0.294		56.4		154.6		2	0			-6836.25		9978.17		0		0		0.406571	0.593429	0	0
b1	0.6	73			1	3	0.93554	0.073	0.373		64.9		166.6		2	0.1			-8731.49		7689.37		0		0		0.531732	0.468268	0	0
b1	0.6	73			2	0									2	0.4			-8998.23		5934.09		0		0		0.602601	0.397399	0	0
b1	0.6	73			10	0									2	0			-7537.39		7203.31		0		0		0.511332	0.488668	0	0
b1	0.6	73			3	1	0.93628	0.155	0.448		56.4		146.4		2	0			-8837.53		10169.7		0		0		0.464956	0.535044	0	0
b1	0.6	73			5	3	0.94688	0.125	0.325		55.7		169.5		2	3.7			-12076.7		5072.29		0		0		0.704222	0.295778	0	0
b1	0.6	73			7	0									2	3.2			-11713.2		5331.55		0		0		0.687203	0.312797	0	0
b1	0.6	73			9	0									2	4.7			-12573		4894.49		0		0		0.719794	0.280206	0	0
b1	0.6	73			6	3	0.96142	0.123	0.361		61.2		177.6		2	0			-5309.25		13695.2		0		0		0.279369	0.720631	0	0
b1	0.6	73			26	0									-1	0			-5071.77		15332.9		0		0		0.248559	0.751441	0	0
b1	0.6	73			80	0									0	0			-6411.65		13103.2		0		0		0.328552	0.671448	0	0
b1	0.6	73			12	1	0.9333	0.14	0.576		55		139.6		1	30.6			-7213.44		6422.25		0		0		0.529012	0.470988	0	0
b1	0.6	73			13	1	0.93067	0.164	0.414		70.7		160.5		1	0			-5777.99		6020.84		0		0		0.489709	0.510291	0	0
b1	0.6	73			16	4	0.94998	0.128	0.413		56.7		170.1		1	0.1			-5337.93		11724.9		0		0		0.312839	0.687161	0	0
b1	0.6	73			105	0									2	0			-5194.85		12952.9		0		0		0.286253	0.713747	0	0
b1	0.6	73			129	0									0	0			-4761.41		13059.2		0		0		0.267186	0.732814	0	0
b1	0.6	73			131	0									1	0			-4496.23		13746		0		0		0.246473	0.753527	0	0
b1	0.6	73			22	1	0.93568	0.143	0.477		59.2		176.4		0	0.7			-8122.48		7863.7		0		0		0.508094	0.491906	0	0
b1	0.6	73			24	1	0.9534	0.126	0.337		57.3		172.1		1	22.5			-10810.8		8542.06		0		0		0.558616	0.441384	0	0
b1	0.6	73			27	3	0.95382	0.149	0.475		66.5		161.7		-1	0			-9204.98		8641.61		0		0		0.515784	0.484216	0	0
b1	0.6	73			30	0									-1	0			-10023.9		8331.88		0		0		0.546089	0.453911	0	0
b1	0.6	73			33	0									-1	0			-10030.1		8246.35		0		0		0.548798	0.451202	0	0
b1	0.6	73			42	6	0.98275	0.081	0.487		61.8		160.1		0	0.6			-11331.9		9839.11		0		0		0.535256	0.464744	0	0
b1	0.6	73			43	0									0	0.8			-11151.9		10023.9		0		0		0.526634	0.473366	0	0
b1	0.6	73			44	0									0	1			-11068.1		9896.79		0		0		0.527935	0.472065	0	0
b1	0.6	73			45	0									0	1.4			-11010		9204.86		0		0		0.54465	0.45535	0	0
b1	0.6	73			46	0									0	1			-10958.9		9983.8		0		0		0.52328	0.47672	0	0
b1	0.6	73			106	0									2	0			-10153.6		13422.6		0		0		0.430672	0.569328	0	0
b1	0.6	73			47	2	0.93419	0.042	0.355		59.3		167.2		0	4			-4036.27		9143.96		0		0		0.306237	0.693763	0	0
b1	0.6	73			49	0									0	3.1			-4317.37		8594.01		0		0		0.334385	0.665615	0	0
b1	0.6	73			48	2	0.94	0.138	0.34		63.5		156.3		0	0.7			-11431.7		7334.09		0		0		0.609177	0.390823	0	0
b1	0.6	73			50	0									0	1			-11205		7401.03		0		0		0.602224	0.397776	0	0
b1	0.6	73			61	1	0.9372	0.163	0.528		55.3		171.4		0	0			-5841.23		11384.1		0		0		0.339106	0.660894	0	0
b1	0.6	73			62	1	0.93549	0.064	0.365		60.6		159.8		0	9			-5574.49		9564.14		0		0		0.368229	0.631771	0	0
b1	0.6	73			81	2	0.97254	0.141	0.524		47.5		169.8		0	0			-7712.5		12518.4		0		0		0.381225	0.618775	0	0
b1	0.6	73			82	0									0	0			-9519.66		12604.4		0		0		0.430286	0.569714	0	0
b1	0.6	73			90	3	0.96789	0.159	0.354		60.1		169.6		0	1.1			-5262.75		10901.6		0		0		0.325578	0.674422	0	0
b1	0.6	73			92	0									0	2.2			-6141.96		11091.1		0		0		0.356406	0.643594	0	0
b1	0.6	73			93	0									0	1.3			-4940.44		9995.17		0		0		0.330783	0.669217	0	0
b1	0.6	73			91	1	0.95594	0.312	0.683		48.3		172.3		0	0			-6597.65		9554.64		0		0		0.408465	0.591535	0	0
b1	0.6	73			97	1	0.94597	0.115	0.431		57.5		175.6		0	0			-7216.62		8022.13		0		0		0.47357	0.52643	0	0
b1	0.6	73			107	1	0.94062	0.112	0.316		60.7		171.6		2	0.1			-7396.38		9120.89		0		0		0.447797	0.552203	0	0
b1	0.6	73			109	2	0.94029	0.168	0.508		78.3		178.8		1	0.6			-5612.83		11582		0		0		0.326426	0.673574	0	0
b1	0.6	73			144	0									-1	0			-3797.74		15420.3		0		0		0.197613	0.802387	0	0
b1	0.6	73			111	1	0.97074	0.126	0.318		63.7		166.7		0	0			-6912.71		11483.5		0		0		0.375769	0.624231	0	0
b1	0.6	73			118	1	0.95446	0.13	0.35		69.7		170.3		2	37.2			-5961.38		8253.42		0		0		0.419378	0.580622	0	0
b1	0.6	73			142	2	0.96587	0.075	0.294		58.6		168.7		-1	0			-8209.11		11591.1		0		0		0.414596	0.585404	0	0
b1	0.6	73			143	0									-1	0			-7821.36		11787.6		0		0		0.398867	0.601133	0	0
b1	0.6	73			148	2	0.95108	0.194	0.402		49.6		178.5		0	0			-6904.94		7730.27		0		0		0.471803	0.528197	0	0
b1	0.6	73			156	0									1	0.1			-6855.66		9618.12		0		0		0.416156	0.583844	0	0
b1	0.6	73			150	2	0.93939	0.102	0.326		61.9		174.2		0	6.3			-6148.32		7669.33		0		0		0.444961	0.555039	0	0
b1	0.6	73			152	0									0	3.6			-5569.4		7189.8		0		0		0.436501	0.563499	0	0
b1	0.6	75	8	9			0.96985	0.198	0.443	0.298	53.7	10.4	171.6	9.9		10.94	9.04	0.2222	-11275	2076.6	4759.45	1225.42	0	0	0	0	0.703174	0.296826	0	0
b1	0.6	75			75	1	0.9865	0.114	0.385		49.2		177.6		0	19			-10790.2		6272.34		0		0		0.632392	0.367608	0	0
b1	0.6	75			51	1	0.91232	0.222	0.555		51.2		156.9		0	11.6			-11807		5050.54		0		0		0.700398	0.299602	0	0
b1	0.6	75			76	1	0.9528	0.14	0.347		51.1		182.8		0	14.7			-11077.6		5688.18		0		0		0.660727	0.339273	0	0
b1	0.6	75			78	1	0.96032	0.143	0.414		59.2		188.6		1	0.2			-14173.8		4983.19		0		0		0.739876	0.260124	0	0
b1	0.6	75			112	1	0.89162	0.356	0.771		28.1		170.8		2	29.8			-6715.41		6680.3		0		0		0.50131	0.49869	0	0
b1	0.6	75			145	1	0.88628	0.234	0.418		62.7		161.7		0	12.8			-13747.7		3008.33		0		0		0.820462	0.179538	0	0
b1	0.6	75			149	2	0.89066	0.218	0.424		64.6		164.4		0	5.6			-10871.5		3345.36		0		0		0.76469	0.23531	0	0
b1	0.6	75			151	0									0	4.3			-9973.34		3842.61		0		0		0.721871	0.278129	0	0
b1	0.6	75			155	1	0.92227	0.188	0.355		56.4		165.2		1	0.5			-12318.6		3964.2		0		0		0.756541	0.243459	0	0
b1	0.6	108	16	22			0.95516	0.155	0.445	0.209	59.6	6.4	160.9	19.3		15.04	11.13	0.2955	-10217	2773.24	5953.14	1064.19	0	0	0	0	0.631843	0.368157	0	0
b1	0.6	108			108	1	0.95654	0.09	0.239		63.1		170.2		2	24.7			-9433.79		5825.23		0		0		0.618244	0.381756	0	0
b1	0.6	108			4	1	0.91621	0.143	0.392		59		170.7		2	4.3			-9193.97		4974.68		0		0		0.648895	0.351105	0	0
b1	0.6	108			14	2	0.9311	0.085	0.399		63.7		179		1	32.6			-10842.4		5351.6		0		0		0.669531	0.330469	0	0
b1	0.6	108			15	0									1	33.4			-10975.7		5824.19		0		0		0.653319	0.346681	0	0
b1	0.6	108			17	2	0.91864	0.144	0.488		69.2		160		1	32.6			-6332.35		5989.52		0		0		0.513911	0.486089	0	0
b1	0.6	108			18	0									1	33.3			-6221.98		5713.47		0		0		0.521303	0.478697	0	0
b1	0.6	108			19	2	0.9455	0.145	0.373		61.1		160.5		0	16.3			-11230.6		7081.92		0		0		0.613274	0.386726	0	0
b1	0.6	108			103	0									2	8.5			-10557.9		7926.43		0		0		0.571182	0.428818	0	0
b1	0.6	108			54	1	0.95303	0.147	0.602		71.2		170.2		0	5.3			-18031.4		7430.29		0		0		0.708178	0.291822	0	0
b1	0.6	108			58	1	0.9019	0.254	0.797		58.7		103.9		1	0			-11127.3		6329.3		0		0		0.637427	0.362573	0	0
b1	0.6	108			79	1	0.91461	0.145	0.602		64.7		168.1		0	1.4			-14823.9		6264.46		0		0		0.702942	0.297058	0	0
b1	0.6	108			85	1	0.89825	0.22	0.662		72.1		157.2		0	10.2			-9915.98		4654.02		0		0		0.680575	0.319425	0	0
b1	0.6	108			86	1	0.92751	0.148	0.463		57.6		166.6		0	1			-11581.8		6800.79		0		0		0.630043	0.369957	0	0
b1	0.6	108			89	1	0.93107	0.133	0.298		58.3		151.4		0	1.1			-12952.1		8275.75		0		0		0.610146	0.389854	0	0
b1	0.6	108			100	1	0.91791	0.172	0.545		59.8		128.2		0	15.6			-8906.3		4599.44		0		0		0.659446	0.340554	0	0
b1	0.6	108			101	1	0.90675	0.415	0.861		60.9		118.6		0	13.7			-10390		4665.9		0		0		0.690095	0.309905	0	0
b1	0.6	108			124	3	0.96982	0.175	0.327		46.2		170		0	10.2			-10970		5220.04		0		0		0.677577	0.322423	0	0
b1	0.6	108			126	0									0	12.4			-10597.7		4658.72		0		0		0.694638	0.305362	0	0
b1	0.6	108			128	0									0	11			-10817.6		5002.79		0		0		0.683776	0.316224	0	0
b1	0.6	108			130	2	0.94222	0.119	0.283		52.1		174.7		1	25			-6250.83		6982.27		0		0		0.472363	0.527637	0	0
b1	0.6	108			132	0									1	25.6			-6638.14		6099.74		0		0		0.521134	0.478866	0	0
b1	0.6	108			146	1	0.9277	0.132	0.298		50.8		179.1		0	12.6			-6981.74		5298.53		0		0		0.568533	0.431467	0	0
b1	0.18	3	2	2			0.96872	0.171	0.488	0.019	-158.7	2	113.9	54.4		15.1	5.4	0.25	-11491.2	636.47	4667.08	1417.21	0	0	0	0	0.711165	0.288835	0	0
b1	0.18	3			3	1	0.98392	0.171	0.488		-156.7		168.4		0	9.7			-10854.7		6084.29		0		0		0.640812	0.359188	0	0
b1	0.18	3			10	1	0.95353	0.171	0.488		-160.7		59.5		1	20.5			-12127.7		3249.86		0		0		0.788662	0.211338	0	0
b1	0.18	6	2	2			0.95824	0.084	0.221	0.087	-167.7	1.3	173	6.8		6.55	1.35	0	-6475.88	1381.03	7893.93	1247.97	0	0	0	0	0.450659	0.549341	0	0
b1	0.18	6			6	1	0.96254	0.084	0.221		-169.1		179.8		0	5.2			-5094.85		9141.9		0		0		0.357866	0.642134	0	0
b1	0.18	6			18	1	0.95394	0.084	0.221		-166.4		166.2		0	7.9			-7856.91		6645.96		0		0		0.541749	0.458251	0	0
b1	0.18	7	4	4			0.99742	0.269	0.631	0.313	-160.8	11.7	122.6	47.9		3.03	1.36	0	-12360.9	504.94	6198.58	2263.82	0	0	0	0	0.666015	0.333985	0	0
b1	0.18	7			7	1	0.99999	0.01	0.024		-166.9		76.4		0	2.4			-11773.5		5413.66		0		0		0.685017	0.314983	0	0
b1	0.18	7			8	1	0.89488	0.437	1.016		-155.5		179.7		0	2.7			-11972.4		4434.4		0		0		0.729722	0.270278	0	0
b1	0.18	7			9	1	0.88429	0.489	1.091		-144.8		160.2		0	5.3			-12694.4		4872.93		0		0		0.722615	0.277385	0	0
b1	0.18	7			12	1	0.87218	0.141	0.391		-175.9		74		0	1.7			-13003.3		10073.3		0		0		0.563483	0.436517	0	0
b1	0.18	13	3	4			0.99964	0.226	0.415	0.306	-157.4	4.8	65.8	5		15.25	19.75	0.5	-8065.68	2678.32	5286.81	1305.6	0	0	0	0	0.604058	0.395942	0	0
b1	0.18	13			13	1	1	0.227	0.417		-164.1		58.9		1	27.8			-12500.3		3990.8		0		0		0.758003	0.241997	0	0
b1	0.18	13			1	2	0.87514	0.303	0.492		-153.2		70.2		-1	0			-7738.39		4911		0		0		0.61176	0.38824	0	0
b1	0.18	13			2	0									-1	0			-5519.38		4781.07		0		0		0.535839	0.464161	0	0
b1	0.18	13			17	1	0.8932	0.146	0.335		-160		63.2		1	2.7			-6504.63		7464.37		0		0		0.465648	0.534352	0	0
b1	0.18	14	7	7			0.97606	0.143	0.35	0.22	-159.8	7.3	160.2	13		1.02	2.14	0.25	-7400.12	1543.9	9366.54	2455.11	0	0	0	0	0.441359	0.558641	0	0
b1	0.18	14			14	1	0.98032	0.08	0.234		-149.1		167.5		-1	0			-8905.78		8632.83		0		0		0.507781	0.492219	0	0
b1	0.18	14			4	1	0.97351	0.062	0.307		-160.6		146.6		0	0			-4541.8		11279.6		0		0		0.287066	0.712934	0	0
b1	0.18	14			5	1	0.92484	0.172	0.603		-151.5		139.2		0	0			-8466.55		8443.48		0		0		0.500682	0.499318	0	0
b1	0.18	14			11	1	0.93666	0.181	0.306		-158.3		167.9		1	0			-8425.3		13616.3		0		0		0.382245	0.617755	0	0
b1	0.18	14			15	1	0.9743	0.102	0.262		-164.9		155.9		1	0.3			-6489.21		9694.32		0		0		0.400976	0.599024	0	0
b1	0.18	14			16	1	0.92126	0.163	0.295		-162		163.8		1	5.7			-6218.1		5040.27		0		0		0.552309	0.447691	0	0
b1	0.18	14			19	1	0.92551	0.241	0.442		-172.3		180.4		0	0.1			-8754.11		8858.91		0		0		0.497025	0.502975	0	0
b1	0.3	1	2	5			0.94433	0.128	0.247	0.208	-55.7	10.9	176.9	8.7		79.44	7.75	1	-5063.09	497.38	2021.46	1366.6	0	0	0	0	0.714666	0.285334	0	0
b1	0.3	1			1	1	0.9199	0.272	0.568		-76.9		160.6		2	94.7			-4117.22		4744.09		0		0		0.464629	0.535371	0	0
b1	0.3	1			9	4	0.94556	0.078	0.158		-52		187.1		2	75.9			-5350.73		1221.92		0		0		0.81409	0.18591	0	0
b1	0.3	1			10	0									2	75.5			-5369.12		1203.06		0		0		0.816947	0.183053	0	0
b1	0.3	1			13	0									2	77.7			-5011.3		1524.36		0		0		0.766763	0.233237	0	0
b1	0.3	1			16	0									2	73.4			-5467.06		1413.87		0		0		0.794523	0.205477	0	0
b1	0.3	2	2	2			0.95836	0.093	0.237	0.085	-47.3	5.8	-61	1.3		28.3	8.4	0.25	-14522.6	3490	2814.07	782.81	0	0	0	0	0.837681	0.162319	0	0
b1	0.3	2			2	1	0.97486	0.093	0.237		-41.5		-62.2		0	19.9			-18012.6		3596.89		0		0		0.83355	0.16645	0	0
b1	0.3	2			5	1	0.94186	0.093	0.237		-53.1		-59.7		1	36.7			-11032.6		2031.26		0		0		0.844513	0.155487	0	0
b1	0.3	4	3	3			0.98808	0.188	0.508	0.219	-52.3	10.9	-66.9	2.5		7.97	9.42	0.6667	-11448.9	719.14	5557.35	1711.88	0	0	0	0	0.673217	0.326783	0	0
b1	0.3	4			4	1	0.99984	0.033	0.09		-64.5		-63.4		1	0			-12113		7926.6		0		0		0.604453	0.395547	0	0
b1	0.3	4			3	1	0.89157	0.319	0.789		-38		-69		1	21.2			-10449.8		3941.71		0		0		0.726108	0.273892	0	0
b1	0.3	4			18	1	0.90832	0.212	0.646		-54.5		-68.4		2	2.7			-11784		4803.73		0		0		0.710404	0.289596	0	0
b1	0.3	7	6	8			0.9684	0.248	0.505	0.405	-30.1	17.1	171.8	8.2		3.19	3.95	0.75	-12090.7	3830	7002.26	1127.9	0	0	0	0	0.633254	0.366746	0	0
b1	0.3	7			7	1	0.97602	0.385	0.593		-6.2		163.8		1	2.6			-15783.1		6842.64		0		0		0.697572	0.302428	0	0
b1	0.3	7			6	1	0.97477	0.186	0.562		-52.5		160.4		1	0			-13225.4		6296.18		0		0		0.677476	0.322524	0	0
b1	0.3	7			8	1	0.90442	0.219	0.562		-23.9		179.7		0	12			-5277.22		4441.65		0		0		0.542987	0.457013	0	0
b1	0.3	7			11	2	0.88274	0.176	0.423		-11.7		179.6		2	6.3			-13912		7245.47		0		0		0.657545	0.342455	0	0
b1	0.3	7			14	0									2	3.9			-16298.2		7486.42		0		0		0.685242	0.314758	0	0
b1	0.3	7			12	2	0.88203	0.319	0.551		-35.2		180.9		2	0.1			-12864.7		7749.4		0		0		0.624073	0.375927	0	0
b1	0.3	7			15	0									2	0			-13057.8		8390.47		0		0		0.608805	0.391195	0	0
b1	0.3	7			17	1	0.92209	0.266	0.507		-54.1		161.2		2	0.6			-6306.95		7565.86		0		0		0.454627	0.545373	0	0
b2	0.6	1	2	2			0.95596	0.099	0.164	0.135	49.7	1.8	168.9	6.2		5.35	1.35	0.5	-7716.51	1267.32	5936.98	1872.11	0	0	0	0	0.565168	0.434832	0	0
b2	0.6	1			1	1	0.94683	0.099	0.164		51.5		175.1		0	4			-8983.83		4064.86		0		0		0.688485	0.311515	0	0
b2	0.6	1			2	1	0.9651	0.099	0.164		47.9		162.7		2	6.7			-6449.19		7809.09		0		0		0.452312	0.547688	0	0
b3	0.6	1	1	1			1	0	0	0	44.8	0	162	0		22	0	1	-5873.37	0	4601.37	0	0	0	0	0	0.560717	0.439283	0	0
b3	0.6	1			1	1	1	0	0		44.8		162		2	22			-5873.37		4601.37		0		0		0.560717	0.439283	0	0
b3	0.3	1	4	4			0.99258	0.204	0.588	0.259	-59.9	7.4	-95.4	57.3		14.85	11.11	0.375	-10105.5	3530.5	5676.81	1403.82	0	0	0	0	0.640306	0.359694	0	0
b3	0.3	1			1	1	0.99994	0.012	0.043		-58.8		-61.6		1	4.5			-11721.5		6482.36		0		0		0.643902	0.356098	0	0
b3	0.3	1			6	1	0.88794	0.148	0.606		-51.3		-61.8		2	31.6			-5338.35		5234.19		0		0		0.504926	0.495074	0	0
b3	0.3	1			10	1	0.88124	0.26	0.547		-57.8		-63.7		0	18.2			-14808		3628.25		0		0		0.803201	0.196799	0	0
b3	0.3	1			13	1	0.88409	0.397	1.156		-71.7		-194.6		0	5.1			-8554.23		7362.46		0		0		0.537438	0.462562	0	0
b3	0.3	3	3	4			0.99621	0.138	0.392	0.129	-51.5	2.9	151.7	34.6		39.43	11.54	0.5	-9422.2	1300.32	3032.79	1125.36	0	0	0	0	0.7565	0.2435	0	0
b3	0.3	3			3	1	0.99994	0.075	0.273		-53		172.9		2	43.8			-10103.5		2436.33		0		0		0.805713	0.194287	0	0
b3	0.3	3			11	1	0.88642	0.322	0.761		-46.5		91.9		0	19.6			-7362.14		4979.7		0		0		0.596519	0.403481	0	0
b3	0.3	3			14	2	0.90789	0.08	0.267		-53.5		173.4		1	47.9			-9368.33		2295.83		0		0		0.803172	0.196828	0	0
b3	0.3	3			15	0									1	46.4			-10854.8		2419.28		0		0		0.817744	0.182256	0	0
b3	0.3	4	2	2			0.9634	0.104	0.308	0.063	-56.4	3.5	177.2	3.6		19.8	16.6	0.5	-13041.6	88.25	4004.58	888.6	0	0	0	0	0.765075	0.234925	0	0
b3	0.3	4			4	1	0.97349	0.104	0.308		-59.9		173.7		2	36.4			-12953.4		4893.18		0		0		0.725819	0.274181	0	0
b3	0.3	4			12	1	0.9533	0.103	0.308		-53		180.8		0	3.2			-13129.9		3115.98		0		0		0.808199	0.191801	0	0
b3	0.3	5	3	3			0.9941	0.238	0.557	0.282	-32.6	6.9	209.8	63.5		27.5	3.84	0.8333	-10877.6	4020.47	5556.76	2509.45	0	0	0	0	0.661882	0.338118	0	0
b3	0.3	5			5	1	0.99989	0.011	0.031		-38.8		166.8		2	29.1			-6274.16		3250.55		0		0		0.658725	0.341275	0	0
b3	0.3	5			2	1	0.87783	0.535	1.121		-22.9		299.5		2	22.2			-10289.4		4373.83		0		0		0.701714	0.298286	0	0
b3	0.3	5			8	1	0.89122	0.169	0.518		-36		163.1		1	31.2			-16069.4		9045.9		0		0		0.639825	0.360175	0	0
b3	0.3	7	2	2			0.90698	0.25	0.537	0.298	-65.6	12.2	127.4	42.3		72.1	6.1	1	-3754.75	756.17	3413.36	1277.64	0	0	0	0	0.523813	0.476187	0	0
b3	0.3	7			7	1	0.88575	0.25	0.537		-53.4		85.1		2	78.2			-4510.92		2135.72		0		0		0.678677	0.321323	0	0
b3	0.3	7			9	1	0.92822	0.25	0.537		-77.8		169.7		2	66			-2998.58		4691.01		0		0		0.389953	0.610047	0	0
b4	0.6	2	6	9			0.99363	0.247	0.545	0.417	54.6	16.2	180.5	41.3		3.78	3.97	0.2778	-8006.71	1924.91	8830.12	2170.33	0	0	0	0	0.475547	0.524453	0	0
b4	0.6	2			2	2	0.99642	0.15	0.373		52.9		169.2		0	8.4			-5595.1		8786.59		0		0		0.389043	0.610957	0	0
b4	0.6	2			11	0									0	7.6			-5674.29		7481.82		0		0		0.431305	0.568695	0	0
b4	0.6	2			1	1	0.89778	0.371	0.885		69.2		294.7		1	4.7			-9770.81		6092.52		0		0		0.615937	0.384063	0	0
b4	0.6	2			4	2	0.92267	0.125	0.378		62.7		165.4		0	0			-7370.91		12032.1		0		0		0.379885	0.620115	0	0
b4	0.6	2			5	0									0	0			-7478.95		11390.8		0		0		0.396346	0.603654	0	0
b4	0.6	2			7	1	0.95855	0.104	0.6		49.1		144.1		0	10.8			-7682.28		11243		0		0		0.405928	0.594072	0	0
b4	0.6	2			8	1	0.90993	0.307	0.618		74.5		171.3		0	0			-8255.72		9015.78		0		0		0.477997	0.522003	0	0
b4	0.6	2			19	2	0.90607	0.367	0.583		29.4		177.1		2	0.9			-7967.9		5860.02		0		0		0.576218	0.423782	0	0
b4	0.6	2			21	0									2	1.6			-12264.4		7568.56		0		0		0.618385	0.381615	0	0
b4	0.6	6	4	5			0.99528	0.31	0.738	0.406	51.3	21.3	158.6	69.9		33.36	29.87	0.4	-9936.96	715.73	6885.33	3409.32	0	0	0	0	0.590702	0.409298	0	0
b4	0.6	6			6	1	0.99532	0.217	0.528		56.1		173.8		1	20.9			-11116.8		3289.89		0		0		0.771641	0.228359	0	0
b4	0.6	6			3	2	0.99415	0.15	0.595		59.4		88.5		0	7.4			-10076.2		5541.68		0		0		0.64517	0.35483	0	0
b4	0.6	6			12	0									0	8.4			-10103.7		5073.6		0		0		0.665712	0.334288	0	0
b4	0.6	6			10	1	0.9948	0.18	0.519		68.6		159.2		1	42.7			-9098.4		7318.3		0		0		0.554216	0.445784	0	0
b4	0.6	6			16	1	0.99206	0.786	1.514		9.6		280.2		2	87.4			-9289.7		13203.2		0		0		0.413007	0.586993	0	0
b4	0.6	13	2	2			0.94666	0.278	0.458	0.473	51.8	9	-181.2	9.6		11.05	6.45	0.5	-11828.2	2307.34	4562.14	18.06	0	0	0	0	0.721656	0.278344	0	0
b4	0.6	13			13	1	0.94337	0.278	0.458		42.8		-171.6		0	17.5			-9520.82		4544.08		0		0		0.676921	0.323079	0	0
b4	0.6	13			18	1	0.94994	0.278	0.458		60.8		-190.7		2	4.6			-14135.5		4580.2		0		0		0.755275	0.244725	0	0
b4	0.6	17	5	5			0.96542	0.163	0.444	0.211	58.2	1.9	182.8	10.2		2.38	3.97	0.4	-10111	2582.29	6800.14	962.36	0	0	0	0	0.597889	0.402111	0	0
b4	0.6	17			17	1	0.97747	0.125	0.325		58.8		164.8		2	10.2			-7068.37		8537.31		0		0		0.452936	0.547064	0	0
b4	0.6	17			9	1	0.9589	0.25	0.493		59.7		183.9		0	0			-7041.13		5957.73		0		0		0.541673	0.458327	0	0
b4	0.6	17			14	1	0.92906	0.16	0.578		55		194.4		0	1.7			-13133		6434.01		0		0		0.67118	0.32882	0	0
b4	0.6	17			15	1	0.96119	0.146	0.385		57.1		180.7		0	0			-11043		5974.8		0		0		0.648909	0.351091	0	0
b4	0.6	17			20	1	0.92807	0.134	0.437		60.4		190.2		2	0			-12269.4		7096.84		0		0		0.633545	0.366455	0	0
b4	0.6	22	1	1			1	0	0	0	56.8	0	165.2	0		55.9	0	1	-4887.41	0	1763.56	0	0	0	0	0	0.734842	0.265158	0	0
b4	0.6	22			22	1	1	0	0		56.8		165.2		2	55.9			-4887.41		1763.56		0		0		0.734842	0.265158	0	0
b4	0.18	2	3	3			0.96129	0.132	0.487	0.139	-167.2	4.8	171.8	6.2		46.4	34.7	0.75	-8546.69	1742.1	2621.49	661.53	0	0	0	0	0.765272	0.234728	0	0
b4	0.18	2			2	1	0.96861	0.052	0.208		-168.7		166.3		-1	0			-8233.92		1700.08		0		0		0.828862	0.171138	0	0
b4	0.18	2			6	1	0.9421	0.138	0.559		-172.2		168.6		1	35.1			-10819.4		3222.49		0		0		0.770509	0.229491	0	0
b4	0.18	2			7	1	0.83803	0.206	0.694		-160.7		180.4		2	57.7			-6586.71		2941.9		0		0		0.691256	0.308744	0	0
b4	0.18	5	4	4			0.97111	0.155	0.5	0.214	-163	3.1	63.6	4		9.12	8.43	0.25	-9545.43	3161.09	7188.29	2584.51	0	0	0	0	0.570431	0.429569	0	0
b4	0.18	5			5	1	0.98197	0.058	0.216		-168.3		59.5		0	0.9			-4454.25		11548.1		0		0		0.27835	0.72165	0	0
b4	0.18	5			1	1	0.95338	0.121	0.454		-162.4		66.8		2	0.5			-9483.87		6690.34		0		0		0.586358	0.413642	0	0
b4	0.18	5			3	1	0.90969	0.162	0.715		-160.9		68.3		0	17.2			-11501		5202.14		0		0		0.688553	0.311447	0	0
b4	0.18	5			4	1	0.88845	0.28	0.615		-160.4		59.8		0	17.9			-12742.6		5312.61		0		0		0.705758	0.294242	0	0
b4	0.18	8	2	2			0.95702	0.2	0.497	0.337	170.7	17.3	170.8	21.5		0.25	0.25	0.5	-10987.4	6119.81	7688.97	3135.55	0	0	0	0	0.588304	0.411696	0	0
b4	0.18	8			8	1	0.96406	0.2	0.497		153.4		149.3		2	0.5			-4867.57		10824.5		0		0		0.310193	0.689807	0	0
b4	0.18	8			9	1	0.94998	0.2	0.497		188.1		192.3		0	0			-17107.2		4553.42		0		0		0.789783	0.210217	0	0
b4	0.18	10	2	2			0.94792	0.315	0.62	0.255	-131.3	7.2	131.5	55		69.2	10.9	1	-5966.14	2770.49	1853.98	191.08	0	0	0	0	0.762922	0.237078	0	0
b4	0.18	10			10	1	0.95652	0.315	0.62		-138.5		76.4		2	58.3			-8736.64		1662.9		0		0		0.840099	0.159901	0	0
b4	0.18	10			11	1	0.93932	0.315	0.62		-124.2		186.5		2	80.1			-3195.65		2045.06		0		0		0.609774	0.390226	0	0
b4	0.3	37	9	13			0.95236	0.196	0.515	0.258	-60.4	11	-71.7	35.3		1.71	1.61	0.75	-9566.48	3498.33	6517.62	1871.34	0	0	0	0	0.594779	0.405221	0	0
b4	0.3	37			37	1	0.97226	0.311	0.612		-81.5		-49.3		2	0.4			-5586.72		10296.3		0		0		0.351742	0.648258	0	0
b4	0.3	37			2	3	0.90076	0.097	0.323		-53.3		-58.6		2	2.3			-14435.2		5036.94		0		0		0.741326	0.258674	0	0
b4	0.3	37			3	0									2	2.2			-14503.3		5084.19		0		0		0.740437	0.259563	0	0
b4	0.3	37			4	0									2	2.5			-13740.9		5142.41		0		0		0.727675	0.272325	0	0
b4	0.3	37			8	1	0.91846	0.137	0.496		-66.5		-60.2		2	5.6			-10884.8		5742.12		0		0		0.654649	0.345351	0	0
b4	0.3	37			25	2	0.89407	0.251	0.719		-45.3		-59.7		1	0			-11167.5		8735.07		0		0		0.561109	0.438891	0	0
b4	0.3	37			26	0									1	0.4			-11158.5		6438.53		0		0		0.634113	0.365887	0	0
b4	0.3	37			39	1	0.92553	0.256	0.629		-71.6		-59.4		2	1.1			-5668.06		4315.34		0		0		0.567748	0.432252	0	0
b4	0.3	37			73	1	0.88915	0.213	0.453		-59.7		-62.9		-1	0			-4287.14		7646.81		0		0		0.359239	0.640761	0	0
b4	0.3	37			79	2	0.95235	0.138	0.373		-59.9		-71.5		1	1.2			-9568.95		4985.3		0		0		0.657468	0.342532	0	0
b4	0.3	37			82	0									1	1.3			-10659.3		4734.2		0		0		0.692455	0.307545	0	0
b4	0.3	37			84	1	0.9462	0.132	0.365		-68.9		-64		0	0.2			-4621.28		9201.36		0		0		0.334327	0.665673	0	0
b4	0.3	37			87	1	0.8971	0.377	1.007		-68.3		-192.7		2	3.3			-8082.47		7370.52		0		0		0.523036	0.476964	0	0
b4	0.3	38	7	7			0.94885	0.239	0.553	0.354	-56.9	5.2	174	9.3		28.94	22.28	0.5714	-9083.37	4325.81	3707.78	1140.37	0	0	0	0	0.710129	0.289871	0	0
b4	0.3	38			38	1	0.95995	0.233	0.433		-60		161.5		2	21.9			-5686.62		3490.78		0		0		0.619633	0.380367	0	0
b4	0.3	38			19	1	0.93812	0.218	0.479		-63.1		176.2		1	36.7			-13200.2		4275.71		0		0		0.755337	0.244663	0	0
b4	0.3	38			24	1	0.87388	0.33	0.68		-47.6		161.8		1	49.6			-4632.1		3273.18		0		0		0.58595	0.41405	0	0
b4	0.3	38			40	1	0.95451	0.206	0.451		-61.9		180.6		2	12.7			-5277.98		5565.86		0		0		0.486726	0.513274	0	0
b4	0.3	38			60	1	0.90989	0.252	0.616		-58.7		169.1		0	10.6			-15703.1		4568.28		0		0		0.774644	0.225356	0	0
b4	0.3	38			83	1	0.8947	0.231	0.613		-52.8		183.2		0	2			-13003.5		3053.73		0		0		0.809822	0.190178	0	0
b4	0.3	38			88	1	0.90469	0.202	0.6		-54.4		185.8		2	69.1			-6080.11		1726.9		0		0		0.778801	0.221199	0	0
b4	0.3	44	9	11			0.97744	0.173	0.442	0.23	-52.6	9.1	-61.8	2.9		19.95	13.17	0.5455	-8096.08	2842.58	5548.32	2240.75	0	0	0	0	0.593363	0.406637	0	0
b4	0.3	44			44	1	0.99577	0.081	0.206		-63.4		-60.8		1	21.5			-7559.61		4395.23		0		0		0.632347	0.367653	0	0
b4	0.3	44			12	1	0.91214	0.241	0.656		-44.3		-63		1	1.8			-5735.37		12020.5		0		0		0.323012	0.676988	0	0
b4	0.3	44			27	2	0.89134	0.179	0.495		-46.1		-62.8		1	30.6			-6897.36		4120.71		0		0		0.626004	0.373996	0	0
b4	0.3	44			28	0									1	30.6			-6765.27		3508.01		0		0		0.658531	0.341469	0	0
b4	0.3	44			29	1	0.8982	0.155	0.744		-58.8		-59.8		0	14.1			-7273.42		6196.18		0		0		0.539988	0.460012	0	0
b4	0.3	44			33	1	0.90405	0.352	0.665		-31.7		-58.4		2	0.3			-12749.5		4867.8		0		0		0.723692	0.276308	0	0
b4	0.3	44			35	1	0.88532	0.209	0.627		-46.4		-66.5		2	0			-10374.1		4671.32		0		0		0.689518	0.310482	0	0
b4	0.3	44			45	1	0.97518	0.075	0.202		-63.5		-58.7		1	21.4			-13830.1		5996.61		0		0		0.697549	0.302451	0	0
b4	0.3	44			46	1	0.94168	0.099	0.228		-57.9		-61.2		1	30.2			-7887.84		6473.84		0		0		0.549228	0.450772	0	0
b4	0.3	44			78	2	0.91644	0.16	0.289		-52.7		-61.2		1	34.5			-4764.9		4849.13		0		0		0.495619	0.504381	0	0
b4	0.3	44			81	0									1	34.5			-5219.43		3932.19		0		0		0.570329	0.429671	0	0
b4	0.3	47	7	11			0.97548	0.28	0.654	0.396	-47.9	14.3	146.1	38.6		13.66	19.37	0.7727	-8337.86	2376.56	7547.62	2599.02	0	0	0	0	0.524873	0.475127	0	0
b4	0.3	47			47	1	0.98989	0.248	0.578		-50.4		167.2		1	0.5			-10718.5		7662.84		0		0		0.583119	0.416881	0	0
b4	0.3	47			10	2	0.87414	0.384	0.79		-69.8		183.4		1	35.5			-5597.84		3966.97		0		0		0.585254	0.414746	0	0
b4	0.3	47			11	0									1	39.3			-7938.05		2724.26		0		0		0.744496	0.255504	0	0
b4	0.3	47			15	1	0.92983	0.359	0.793		-63.3		184		2	0.6			-10041.7		8915.8		0		0		0.529695	0.470305	0	0
b4	0.3	47			30	1	0.95592	0.342	0.712		-37.5		193.9		0	5			-9458.67		7830.62		0		0		0.547083	0.452917	0	0
b4	0.3	47			32	1	0.87039	0.226	0.505		-41.2		156.9		2	57.6			-7391.21		6678.17		0		0		0.52534	0.47466	0	0
b4	0.3	47			41	2	0.90902	0.282	0.673		-26.1		162.6		2	1.7			-4784.51		11093.4		0		0		0.30133	0.69867	0	0
b4	0.3	47			42	0									2	1.3			-4429.24		12157.1		0		0		0.267041	0.732959	0	0
b4	0.3	47			54	3	0.88276	0.21	0.662		-46.2		88		2	2.8			-10677.2		7216.39		0		0		0.596706	0.403294	0	0
b4	0.3	47			55	0									2	3.8			-9256.51		8259.84		0		0		0.52845	0.47155	0	0
b4	0.3	47			56	0									2	2.2			-11423		6518.37		0		0		0.636685	0.363315	0	0
b4	0.3	48	7	7			0.92462	0.27	0.437	0.356	-62.4	15.9	173.9	11.7		60.53	9.61	1	-8686.99	4239.78	1901.69	623.82	0	0	0	0	0.820403	0.179597	0	0
b4	0.3	48			48	1	0.96024	0.147	0.157		-65.7		177.3		2	51.5			-11120.1		1781.88		0		0		0.861891	0.138109	0	0
b4	0.3	48			7	1	0.86361	0.192	0.505		-58.9		178.7		2	63			-5121.25		1024.28		0		0		0.833329	0.166671	0	0
b4	0.3	48			43	1	0.87521	0.188	0.347		-59		147.8		2	52.3			-11858.7		1665.31		0		0		0.876863	0.123137	0	0
b4	0.3	48			52	1	0.85187	0.743	1.251		-99.3		187.3		2	80.6			-9032.33		3138.04		0		0		0.742157	0.257843	0	0
b4	0.3	48			53	1	0.89834	0.31	0.415		-50		176.8		2	57.4			-2891.83		1486.9		0		0		0.660427	0.339573	0	0
b4	0.3	48			69	1	0.88594	0.169	0.215		-52.1		169.8		2	53.3			-15759.7		1885.77		0		0		0.89313	0.10687	0	0
b4	0.3	48			86	1	0.89437	0.141	0.167		-51.6		179.6		2	65.6			-5025.02		2329.64		0		0		0.683243	0.316757	0	0
b4	0.3	50	10	11			0.94533	0.258	0.589	0.276	-60.2	5.4	158.1	53.5		42.35	14.72	0.5909	-8255.55	2479.32	2706.54	692.25	0	0	0	0	0.7531	0.2469	0	0
b4	0.3	50			50	1	0.9727	0.183	0.409		-60.6		171		1	30.8			-11743.3		2483.62		0		0		0.825428	0.174572	0	0
b4	0.3	50			5	1	0.92071	0.218	0.452		-63.7		180.9		1	39			-5394.51		2222.39		0		0		0.708229	0.291771	0	0
b4	0.3	50			13	1	0.88184	0.201	0.492		-62.4		169		2	59			-7870.89		1841.83		0		0		0.810369	0.189631	0	0
b4	0.3	50			16	1	0.93009	0.459	0.814		-71.9		105		1	33.8			-11227.2		4048.7		0		0		0.734961	0.265039	0	0
b4	0.3	50			17	2	0.90561	0.166	0.568		-53.5		169		1	43.6			-9717.36		2651.07		0		0		0.785658	0.214342	0	0
b4	0.3	50			18	0									1	46.1			-7378.96		2317.09		0		0		0.761027	0.238973	0	0
b4	0.3	50			22	1	0.88513	0.396	0.884		-54		291.6		2	53.6			-5310.75		1657.75		0		0		0.762108	0.237892	0	0
b4	0.3	50			23	1	0.88512	0.39	0.837		-60.2		89		0	15.9			-10440.2		2929.85		0		0		0.780864	0.219136	0	0
b4	0.3	50			36	1	0.87736	0.164	0.452		-62.7		147.1		2	71.7			-5023.49		3579.01		0		0		0.583957	0.416043	0	0
b4	0.3	50			51	1	0.94818	0.187	0.428		-63.6		174.3		1	43.5			-5956.97		2724.21		0		0		0.686194	0.313806	0	0
b4	0.3	50			76	1	0.89308	0.334	0.823		-52.9		89.1		1	28.8			-10747.5		3316.47		0		0		0.764187	0.235813	0	0
b4	0.3	63	6	9			0.98546	0.183	0.324	0.249	-62.6	10.6	-63.8	5.6		27.88	15.71	0.3333	-8897.34	2452.93	4221.78	1163.97	0	0	0	0	0.678196	0.321804	0	0
b4	0.3	63			63	4	0.99316	0.094	0.151		-66.2		-52.6		1	20.6			-8569.35		3758.65		0		0		0.695113	0.304887	0	0
b4	0.3	63			64	0									0	18.9			-8899.91		4362.8		0		0		0.671048	0.328952	0	0
b4	0.3	63			66	0									0	17.5			-9277.4		3551.5		0		0		0.723164	0.276836	0	0
b4	0.3	63			68	0									0	18.5			-8904.75		3819.34		0		0		0.699834	0.300166	0	0
b4	0.3	63			9	1	0.83967	0.175	0.572		-48.5		-66.1		2	55.9			-11165.5		3518.42		0		0		0.760389	0.239611	0	0
b4	0.3	63			31	1	0.83346	0.467	0.831		-87		-59.6		2	57			-4298.05		3821.13		0		0		0.52937	0.47063	0	0
b4	0.3	63			65	1	0.9616	0.155	0.239		-54.5		-71.5		0	17.6			-9281.34		5453.05		0		0		0.62991	0.37009	0	0
b4	0.3	63			67	1	0.87454	0.229	0.341		-58.7		-69.3		1	29.3			-6256.78		2809.43		0		0		0.690121	0.309879	0	0
b4	0.3	63			75	1	0.87487	0.22	0.376		-53		-58.7		0	15.6			-13423		6901.69		0		0		0.660429	0.339571	0	0
b4	0.3	71	13	17			0.96827	0.179	0.396	0.314	-60.5	8.1	175	28		7.26	11.57	0.3929	-7948.15	2429.79	6534.96	1638.81	0	0	0	0	0.548788	0.451212	0	0
b4	0.3	71			71	2	0.9882	0.096	0.208		-67.9		165.3		-1	0			-5800.89		8991.73		0		0		0.392148	0.607852	0	0
b4	0.3	71			72	0									-1	0			-4718.51		7761.82		0		0		0.378076	0.621924	0	0
b4	0.3	71			6	1	0.90056	0.255	0.705		-69.1		152.3		1	1.7			-9509.35		7118.66		0		0		0.571887	0.428113	0	0
b4	0.3	71			14	1	0.91486	0.182	0.543		-65		165.6		2	0			-6678.85		8593.17		0		0		0.437326	0.562674	0	0
b4	0.3	71			20	2	0.89392	0.202	0.569		-69.2		185.2		1	30.1			-8581.69		3388.53		0		0		0.71692	0.28308	0	0
b4	0.3	71			21	0									1	30			-8962.57		2902.33		0		0		0.755385	0.244615	0	0
b4	0.3	71			34	1	0.8675	0.454	1.089		-38.5		282.7		2	0			-12232.3		5439.92		0		0		0.692177	0.307823	0	0
b4	0.3	71			49	1	0.90673	0.186	0.327		-61.5		157.2		0	18			-6427.61		8006.1		0		0		0.445319	0.554681	0	0
b4	0.3	71			57	1	0.90013	0.104	0.202		-62.2		171.2		0	17.6			-6347.02		5323.47		0		0		0.543852	0.456148	0	0
b4	0.3	71			58	1	0.90087	0.121	0.254		-55.3		180.2		0	0			-5320.19		8277.67		0		0		0.391252	0.608748	0	0
b4	0.3	71			59	1	0.90331	0.155	0.289		-54.5		174.5		0	3.6			-9704.48		7503.43		0		0		0.563955	0.436045	0	0
b4	0.3	71			61	2	0.9126	0.146	0.249		-53.8		166.8		0	0.1			-6018.38		6376.23		0		0		0.485564	0.514436	0	0
b4	0.3	71			62	0									0	0.2			-5610.9		6752.46		0		0		0.453833	0.546167	0	0
b4	0.3	71			70	1	0.93159	0.108	0.217		-66.2		166.3		-1	0			-10399.3		6650.28		0		0		0.609946	0.390054	0	0
b4	0.3	71			74	1	0.95853	0.13	0.234		-58.8		167.9		2	0			-5741.54		6623.2		0		0		0.464348	0.535652	0	0
b4	0.3	71			77	2	0.91344	0.234	0.369		-58.1		167.8		1	0.4			-10874		5442.94		0		0		0.666424	0.333576	0	0
b4	0.3	71			80	0									1	0			-12190.9		5942.43		0		0		0.672291	0.327709	0	0
b4	0.3	85	3	3			0.97958	0.158	0.37	0.304	-61.4	2	172.2	4.5		79.57	14.87	1	-2745.75	1507.08	934.07	164.09	0	0	0	0	0.746164	0.253836	0	0
b4	0.3	85			85	1	0.9988	0.037	0.121		-58.9		178		2	96.2			-1510.62		982.73		0		0		0.60586	0.39414	0	0
b4	0.3	85			1	1	0.89167	0.172	0.581		-61.5		171.6		2	82.4			-1859.05		713.24		0		0		0.722722	0.277278	0	0
b4	0.3	85			89	1	0.84484	0.265	0.409		-63.8		166.9		2	60.1			-4867.57		1106.23		0		0		0.81482	0.18518	0	0
b5	0.6	19	9	10			0.98264	0.169	0.49	0.262	56.2	6.3	173.5	5.8		11.16	18.59	0.25	-7954.71	2830.72	8402.3	1527.73	0	0	0	0	0.486318	0.513682	0	0
b5	0.6	19			19	1	0.99553	0.102	0.317		61.3		168.9		1	2			-5589.17		9175.45		0		0		0.378552	0.621448	0	0
b5	0.6	19			14	1	0.92455	0.144	0.487		64.7		166.3		1	25.5			-13633.1		8655.99		0		0		0.611649	0.388351	0	0
b5	0.6	19			27	1	0.96815	0.064	0.367		58.1		167.1		1	3.7			-5954.9		9753.96		0		0		0.379079	0.620921	0	0
b5	0.6	19			30	1	0.91552	0.112	0.55		59.3		169.3		0	8.3			-6320.22		5902.43		0		0		0.517091	0.482909	0	0
b5	0.6	19			35	1	0.90606	0.278	0.647		53.5		175.1		0	9.7			-8686		9585.23		0		0		0.475392	0.524608	0	0
b5	0.6	19			36	1	0.96663	0.301	0.583		61		172.7		0	0			-5991.49		7046.42		0		0		0.459544	0.540456	0	0
b5	0.6	19			37	2	0.92342	0.181	0.54		52.7		179.9		0	0.2			-6005.2		7139.56		0		0		0.456851	0.543149	0	0
b5	0.6	19			40	0									0	0			-6024.69		6833.25		0		0		0.468558	0.531442	0	0
b5	0.6	19			41	1	0.90442	0.226	0.586		40.7		170.9		0	0			-8556.18		8865.22		0		0		0.49113	0.50887	0	0
b5	0.6	19			47	1	0.92081	0.14	0.438		53.9		183.7		2	62.2			-12786.1		11065.5		0		0		0.536069	0.463931	0	0
b5	0.6	20	4	7			0.95129	0.113	0.426	0.186	63	6.9	166.7	12.2		46.21	15.5	0.5714	-5366.98	1446.49	2662.59	1146.23	0	0	0	0	0.668402	0.331598	0	0
b5	0.6	20			20	1	0.91672	0.125	0.484		65.7		166.3		2	69.2			-7871.89		3069.11		0		0		0.719485	0.280515	0	0
b5	0.6	20			8	4	0.97017	0.108	0.368		57.1		164.5		1	45.9			-5154.3		2043.07		0		0		0.716137	0.283863	0	0
b5	0.6	20			9	0									1	43.3			-4745.46		2255.55		0		0		0.677825	0.322175	0	0
b5	0.6	20			10	0									1	42.1			-4774.44		2137.89		0		0		0.690714	0.309286	0	0
b5	0.6	20			11	0									1	44.7			-4519.97		2183.95		0		0		0.674228	0.325772	0	0
b5	0.6	20			24	1	0.89708	0.256	0.662		69.8		140.5		0	16.5			-7101.4		5299.12		0		0		0.57267	0.42733	0	0
b5	0.6	20			63	1	0.89541	0.087	0.382		55.1		173.1		2	61.8			-3401.39		1649.43		0		0		0.673433	0.326567	0	0
b5	0.6	28	5	12			0.97875	0.178	0.449	0.221	58.1	4.5	149.6	40.1		47.96	6.45	0.6667	-7232.04	1169.27	2823.18	482	0	0	0	0	0.719232	0.280768	0	0
b5	0.6	28			28	1	0.99422	0.345	0.756		48.3		68.3		2	54.2			-6547.23		2194.91		0		0		0.748928	0.251072	0	0
b5	0.6	28			2	1	0.91766	0.256	0.612		58.5		88.7		1	46.5			-7478.83		3177.06		0		0		0.701849	0.298151	0	0
b5	0.6	28			5	7	0.87671	0.141	0.316		59.7		181.4		1	43.1			-7985.4		3217.67		0		0		0.712787	0.287213	0	0
b5	0.6	28			6	0									1	43.3			-7207.76		3310.42		0		0		0.685267	0.314733	0	0
b5	0.6	28			7	0									1	46			-7373.95		3044.6		0		0		0.707771	0.292229	0	0
b5	0.6	28			15	0									1	42.4			-7507.75		2915.9		0		0		0.720261	0.279739	0	0
b5	0.6	28			16	0									1	43			-7886.65		2849.45		0		0		0.734592	0.265408	0	0
b5	0.6	28			17	0									1	41.8			-7535.92		2844.12		0		0		0.726001	0.273999	0	0
b5	0.6	28			18	0									1	42.8			-7763.91		2896.09		0		0		0.728322	0.271678	0	0
b5	0.6	28			61	1	0.87279	0.349	0.711		62.9		87.6		2	60.9			-3644.32		1493.22		0		0		0.709351	0.290649	0	0
b5	0.6	28			64	2	0.91354	0.366	0.573		66.2		163.2		2	55.9			-7391.37		2982.39		0		0		0.712506	0.287494	0	0
b5	0.6	28			65	0									2	55.6			-8461.36		2952.3		0		0		0.741336	0.258664	0	0
b5	0.6	31	3	4			0.96981	0.145	0.327	0.222	65.6	7.9	169.9	1.9		41.53	17.59	0.5	-6964.15	2168.57	4320.02	1405.85	0	0	0	0	0.617161	0.382839	0	0
b5	0.6	31			31	1	0.98897	0.151	0.372		78.8		170.6		0	11.3			-9830.33		5345.25		0		0		0.647773	0.352227	0	0
b5	0.6	31			3	2	0.9484	0.185	0.352		58.6		166.6		2	55.2			-4394.04		4314.92		0		0		0.504542	0.495458	0	0
b5	0.6	31			4	0									1	49.8			-5411.37		5589.61		0		0		0.491899	0.508101	0	0
b5	0.6	31			34	1	0.89102	0.178	0.376		60.3		170.9		1	49.8			-8220.84		2030.32		0		0		0.801942	0.198058	0	0
b5	0.6	38	6	9			0.99121	0.141	0.343	0.222	52.8	5.3	163	26.2		7.89	4.12	0.1111	-10707.9	1681.37	6531.43	1633.09	0	0	0	0	0.621132	0.378868	0	0
b5	0.6	38			38	1	0.99987	0.115	0.414		56.2		157.8		0	14.2			-9986.69		6794.94		0		0		0.595097	0.404903	0	0
b5	0.6	38			1	1	0.93355	0.187	0.375		55.7		176.1		2	6.2			-9946.1		4911.31		0		0		0.669437	0.330563	0	0
b5	0.6	38			25	1	0.92313	0.338	0.83		57.2		93.1		0	6			-7402.49		8396.25		0		0		0.468549	0.531451	0	0
b5	0.6	38			39	1	0.95549	0.126	0.418		43.8		159.1		0	15.1			-9850.38		3879.47		0		0		0.717443	0.282557	0	0
b5	0.6	38			46	1	0.90806	0.188	0.296		55.1		170.2		0	0.8			-12163.8		4181.06		0		0		0.744197	0.255803	0	0
b5	0.6	38			52	4	0.91125	0.1	0.211		47.2		172.1		0	7			-13100.8		7954.81		0		0		0.622199	0.377801	0	0
b5	0.6	38			53	0									0	6.5			-12852.5		7649.12		0		0		0.626902	0.373098	0	0
b5	0.6	38			54	0									0	8.5			-10237.1		7721.72		0		0		0.570033	0.429967	0	0
b5	0.6	38			55	0									0	6.7			-10831		7294.2		0		0		0.597566	0.402434	0	0
b5	0.6	45	7	9			0.9848	0.242	0.578	0.31	57	6.9	131.8	41.9		13.53	8.84	0.3889	-6621.31	1442.6	5171.1	1492.69	0	0	0	0	0.561489	0.438511	0	0
b5	0.6	45			45	1	0.99921	0.211	0.49		58.6		168.1		0	13.2			-6556.71		4653.09		0		0		0.584909	0.415091	0	0
b5	0.6	45			21	1	0.89329	0.254	0.685		52.7		75.7		2	2.8			-7911.83		6960.59		0		0		0.53198	0.46802	0	0
b5	0.6	45			26	1	0.90129	0.39	0.793		57.2		170.6		1	26.8			-5496.22		6050.59		0		0		0.475995	0.524005	0	0
b5	0.6	45			29	1	0.92689	0.283	0.603		62.1		172		2	26.5			-5390.06		7658.43		0		0		0.413079	0.586921	0	0
b5	0.6	45			32	1	0.89713	0.345	0.713		71.3		167.1		0	7.4			-5970.2		5333.78		0		0		0.52815	0.47185	0	0
b5	0.6	45			42	3	0.88665	0.15	0.502		59.9		85.1		0	11.5			-6005.87		3764.5		0		0		0.614702	0.385298	0	0
b5	0.6	45			43	0									0	18.1			-5702.7		2955.92		0		0		0.658615	0.341385	0	0
b5	0.6	45			44	0									0	15.3			-6390.27		3577.8		0		0		0.641074	0.358926	0	0
b5	0.6	45			69	1	0.90592	0.222	0.495		52.2		166.5		2	0.2			-10167.9		5585.22		0		0		0.645454	0.354546	0	0
b5	0.6	57	5	6			0.98399	0.247	0.56	0.296	68.6	7.1	148.8	31.4		16.73	15.93	0.125	-9469.37	3088.79	5585.87	965.45	0	0	0	0	0.628975	0.371025	0	0
b5	0.6	57			57	1	0.99118	0.11	0.215		69.8		169		-1	0			-7482.14		5555.37		0		0		0.573893	0.426107	0	0
b5	0.6	57			12	2	0.97783	0.203	0.505		65.6		176.9		0	19.2			-11688		4732.68		0		0		0.711785	0.288215	0	0
b5	0.6	57			56	0									-1	0			-7644.26		4909.54		0		0		0.60892	0.39108	0	0
b5	0.6	57			13	1	0.95308	0.294	0.607		62.5		169.8		1	29.7			-6896.25		4561.72		0		0		0.601874	0.398126	0	0
b5	0.6	57			22	1	0.90205	0.449	1.008		70.6		103.6		0	18			-7696.72		6974.19		0		0		0.524625	0.475375	0	0
b5	0.6	57			33	1	0.8771	0.373	0.872		82.2		105.6		0	0			-15408.9		6781.7		0		0		0.694389	0.305611	0	0
b5	0.6	67	5	12			0.97727	0.178	0.326	0.319	56.2	9.2	163.7	9		3.24	1.67	0.6667	-9380.73	2895.37	6454.66	792.18	0	0	0	0	0.59239	0.40761	0	0
b5	0.6	67			67	2	0.9931	0.141	0.227		46.7		160		2	4.3			-11983.7		5482.89		0		0		0.686093	0.313907	0	0
b5	0.6	67			68	0									2	4.2			-12424		6311.93		0		0		0.66311	0.33689	0	0
b5	0.6	67			23	1	0.92349	0.234	0.809		73		166.8		0	0.3			-6219.89		8008.44		0		0		0.437148	0.562852	0	0
b5	0.6	67			48	4	0.88196	0.166	0.292		58.5		148		2	4.2			-7234.79		6009.7		0		0		0.546249	0.453751	0	0
b5	0.6	67			49	0									2	2.9			-7433		6168.65		0		0		0.546478	0.453522	0	0
b5	0.6	67			50	0									2	2.9			-8664.05		6528.36		0		0		0.570288	0.429712	0	0
b5	0.6	67			51	0									2	3.1			-8672.45		6342.08		0		0		0.577604	0.422396	0	0
b5	0.6	67			58	3	0.93031	0.139	0.251		64		168		0	5			-6864.85		7180.38		0		0		0.488767	0.511233	0	0
b5	0.6	67			59	0									0	5.6			-7081.28		6960.44		0		0		0.504303	0.495697	0	0
b5	0.6	67			60	0									0	4.6			-7313.84		7042.63		0		0		0.509446	0.490554	0	0
b5	0.6	67			62	2	0.88481	0.214	0.34		49.9		180.6		2	0.9			-14572		4811		0		0		0.751792	0.248208	0	0
b5	0.6	67			66	0									2	0.9			-14105		6609.43		0		0		0.680926	0.319074	0	0
b5	0.18	1	2	2			0.94904	0.066	0.189	0.055	-161.4	1.9	162.3	2.1		58	58	1	-7467.67	2005.07	1825.29	110.65	0	0	0	0	0.803584	0.196416	0	0
b5	0.18	1			1	1	0.95069	0.066	0.189		-163.2		160.2		-1	0			-9472.75		1714.64		0		0		0.846735	0.153265	0	0
b5	0.18	1			5	1	0.94739	0.066	0.189		-159.5		164.4		2	58			-5462.6		1935.95		0		0		0.738334	0.261666	0	0
b5	0.18	2	2	3			0.96186	0.132	0.348	0.114	-161.4	9.2	164.2	5.2		1.93	2.32	1	-12201.5	432.02	8251.53	3295.7	0	0	0	0	0.596563	0.403437	0	0
b5	0.18	2			2	2	0.98812	0.109	0.292		-153.5		170.6		2	0			-11901.4		10316.8		0		0		0.53566	0.46434	0	0
b5	0.18	2			3	0									2	0.6			-11890.7		10837.4		0		0		0.523173	0.476827	0	0
b5	0.18	2			4	1	0.90947	0.195	0.46		-174.2		157.9		2	5.2			-12812.5		3600.4		0		0		0.780636	0.219364	0	0
b5	0.3	2	2	2			0.96356	0.266	0.679	0.074	-50.8	2.5	246.7	82.3		36.15	27.05	0.5	-12138.8	4.47	8714.16	1935.02	0	0	0	0	0.582114	0.417886	0	0
b5	0.3	2			2	1	0.96361	0.266	0.679		-48.2		164.3		0	9.1			-12143.3		6779.14		0		0		0.64174	0.35826	0	0
b5	0.3	2			8	1	0.9635	0.266	0.679		-53.3		329		2	63.2			-12134.3		10649.2		0		0		0.532593	0.467407	0	0
b5	0.3	3	2	2			0.95698	0.175	0.271	0.107	-37.2	6.8	-179.4	10.2		48.8	13.1	0.75	-4107.69	191.57	2490.12	553.36	0	0	0	0	0.622584	0.377416	0	0
b5	0.3	3			3	1	0.9424	0.175	0.271		-44		-169.2		2	61.9			-3916.12		1936.76		0		0		0.669093	0.330907	0	0
b5	0.3	3			4	1	0.97156	0.175	0.271		-30.5		-189.6		1	35.7			-4299.26		3043.49		0		0		0.585511	0.414489	0	0
b5	0.3	11	3	3			0.99676	0.045	0.073	0.068	-65.7	1.8	179.4	3.2		55.3	1.58	1	-5493.3	1988.17	3217.87	663.17	0	0	0	0	0.630604	0.369396	0	0
b5	0.3	11			11	1	0.99993	0.004	0.006		-67.5		175.7		2	53.6			-4382.04		2293.5		0		0		0.656432	0.343568	0	0
b5	0.3	11			9	1	0.92635	0.076	0.121		-63.2		179.1		2	57.4			-8285.68		3542.77		0		0		0.700487	0.299513	0	0
b5	0.3	11			10	1	0.9518	0.057	0.094		-66.4		183.6		2	54.9			-3812.17		3817.35		0		0		0.499661	0.500339	0	0
b5	0.3	12	3	3			0.99436	0.158	0.38	0.198	-62.2	9.8	170.8	8.3		4.03	1.63	0.3333	-8975.46	3960.71	6585.01	380.2	0	0	0	0	0.576812	0.423188	0	0
b5	0.3	12			12	1	0.99988	0.015	0.027		-60.1		173.9		2	2			-6474.22		6371.81		0		0		0.503986	0.496014	0	0
b5	0.3	12			6	1	0.87013	0.262	0.756		-51.3		179.1		0	4.1			-14566.4		6264.12		0		0		0.699282	0.300718	0	0
b5	0.3	12			15	1	0.92052	0.198	0.357		-75.2		159.5		0	6			-5885.73		7119.09		0		0		0.452581	0.547419	0	0
b5	0.3	13	4	5			0.99299	0.363	0.668	0.477	-55	7.1	162	34		25.9	29.77	0.8	-11318	1496.19	4865.86	1752.78	0	0	0	0	0.699339	0.300661	0	0
b5	0.3	13			13	2	0.99619	0.076	0.122		-52.5		175.9		2	0			-12018		3406.39		0		0		0.779156	0.220844	0	0
b5	0.3	13			14	0									2	0.2			-11268.8		3545.45		0		0		0.760672	0.239328	0	0
b5	0.3	13			1	1	0.89938	0.299	0.867		-63.8		172.3		2	61.8			-13292.2		6247.05		0		0		0.680283	0.319717	0	0
b5	0.3	13			5	1	0.8751	0.68	1.097		-54.8		178.2		0	4.7			-8709.84		7639.05		0		0		0.532748	0.467252	0	0
b5	0.3	13			7	1	0.86236	0.68	1.121		-43.3		94.9		2	62.8			-11301.2		3491.34		0		0		0.76398	0.23602	0	0
b6	0.6	3	2	3			0.95707	0.136	0.372	0.169	50.1	3.7	96.8	34.8		36.6	51.76	0.5	-6642.84	594.97	2757.63	251.29	0	0	0	0	0.70665	0.29335	0	0
b6	0.6	3			3	2	0.97526	0.138	0.386		45		69.6		-1	0			-7271.97		3000.72		0		0		0.707893	0.292107	0	0
b6	0.6	3			4	0									-1	0			-6812.14		2860.59		0		0		0.704262	0.295738	0	0
b6	0.6	3			14	1	0.92352	0.184	0.438		53.8		145.9		1	36.6			-5844.4		2411.58		0		0		0.707899	0.292101	0	0
b6	0.6	15	10	15			0.90137	0.176	0.486	0.257	56.9	7.3	171.1	7.7		9.99	11.74	0.1	-9546.69	2857.46	6507.61	1918.69	0	0	0	0	0.59465	0.40535	0	0
b6	0.6	15			15	1	0.91446	0.173	0.435		47.8		164.7		0	7.5			-7907.62		5679.92		0		0		0.581976	0.418024	0	0
b6	0.6	15			1	2	0.85079	0.222	0.497		56		170.9		0	0.7			-10916.2		6803.32		0		0		0.616056	0.383944	0	0
b6	0.6	15			2	0									0	1			-11181.6		6931.2		0		0		0.617331	0.382669	0	0
b6	0.6	15			6	2	0.85796	0.129	0.427		54.7		166.1		1	31.4			-7752.8		3966.08		0		0		0.661565	0.338435	0	0
b6	0.6	15			7	0									1	32.4			-8134.86		3583.41		0		0		0.694203	0.305797	0	0
b6	0.6	15			9	1	0.85837	0.219	0.52		46.5		191.1		1	31.2			-5837.69		6345.68		0		0		0.479152	0.520848	0	0
b6	0.6	15			11	2	0.87323	0.187	0.53		60.4		161.9		0	13.4			-12948.4		4909.53		0		0		0.725079	0.274921	0	0
b6	0.6	15			12	0									0	13.2			-13721.3		4550		0		0		0.750975	0.249025	0	0
b6	0.6	15			16	1	0.87243	0.067	0.367		63.3		171.6		0	0.3			-7353.42		4734.82		0		0		0.608312	0.391688	0	0
b6	0.6	15			17	1	0.87853	0.183	0.524		57.4		172.2		0	0			-6625.13		7373		0		0		0.473287	0.526713	0	0
b6	0.6	15			18	3	0.88292	0.295	0.643		63.2		173.4		0	6.1			-7929.91		8470.5		0		0		0.483519	0.516481	0	0
b6	0.6	15			19	0									0	0.2			-9954.82		9180.3		0		0		0.520238	0.479762	0	0
b6	0.6	15			20	0									0	0.1			-8310.71		9708.94		0		0		0.461203	0.538797	0	0
b6	0.6	15			21	1	0.90563	0.156	0.463		48.6		177.5		0	10			-16455.2		9257.06		0		0		0.639975	0.360025	0	0
b6	0.6	15			23	1	0.85349	0.137	0.451		54.9		161		0	2.4			-8170.77		6120.33		0		0		0.571738	0.428262	0	0
b6	0.6	24	1	1			1	0	0	0	53	0	79.6	0		90.1	0	1	-3048.15	0	482.25	0	0	0	0	0	0.863401	0.136599	0	0
b6	0.6	24			24	1	1	0	0		53		79.6		2	90.1			-3048.15		482.25		0		0		0.863401	0.136599	0	0
b6	0.6	25	6	7			0.89067	0.224	0.455	0.377	52.5	11.4	172.8	15.9		16.27	14.89	0.4286	-8230.23	2823.05	6780.29	1589.11	0	0	0	0	0.548297	0.451703	0	0
b6	0.6	25			25	2	0.89352	0.039	0.061		43.9		167.8		2	4.3			-11685		7047.77		0		0		0.623772	0.376228	0	0
b6	0.6	25			26	0									2	4			-12367.1		6751.19		0		0		0.646873	0.353127	0	0
b6	0.6	25			5	1	0.80334	0.308	0.538		47.8		203.6		1	48.5			-8467.18		9880.11		0		0		0.461495	0.538505	0	0
b6	0.6	25			8	1	0.84045	0.25	0.571		40.3		189.3		1	23.7			-8332.77		4142.61		0		0		0.667937	0.332063	0	0
b6	0.6	25			10	1	0.82259	0.308	0.652		67.4		161.8		0	8			-4688.65		6489.94		0		0		0.419431	0.580569	0	0
b6	0.6	25			13	1	0.80915	0.402	0.955		72.5		156.4		0	18.6			-7534.75		5915.75		0		0		0.560184	0.439816	0	0
b6	0.6	25			22	1	0.84582	0.232	0.365		49.2		167.9		0	6.8			-4536.24		7234.68		0		0		0.385377	0.614623	0	0
b6	0.18	1	3	5			0.99533	0.25	0.488	0.322	-161.4	5.3	169.4	8		7.32	5.25	1	-6858.68	1399.28	5420.21	131.98	0	0	0	0	0.558575	0.441425	0	0
b6	0.18	1			1	1	0.99506	0.335	0.711		-163.2		154.2		2	17.8			-9190.46		5497.18		0		0		0.625727	0.374273	0	0
b6	0.18	1			3	3	0.99594	0.108	0.322		-155.9		170.9		2	4.2			-5974.67		5360.39		0		0		0.527096	0.472904	0	0
b6	0.18	1			4	0									2	4.6			-5816.12		5235.23		0		0		0.526281	0.473719	0	0
b6	0.18	1			5	0									2	4.8			-5560.11		5625.13		0		0		0.497093	0.502907	0	0
b6	0.18	1			6	1	0.99543	0.471	0.711		-170.8		176.9		2	5.2			-7752.03		5383.12		0		0		0.590174	0.409826	0	0
b6	0.18	2	1	1			1	0	0	0	-138.7	0	81	0		13.8	0	1	-7073.15	0	5000.3	0	0	0	0	0	0.585843	0.414157	0	0
b6	0.18	2			2	1	1	0	0		-138.7		81		2	13.8			-7073.15		5000.3		0		0		0.585843	0.414157	0	0
b6	0.3	2	4	4			0.99718	0.24	0.635	0.24	-36.9	9.8	199.3	53.5		49.17	15.05	0.75	-7399.05	2612.26	3710.87	1181.62	0	0	0	0	0.665986	0.334014	0	0
b6	0.3	2			2	1	0.99719	0.002	0.006		-35.6		178.8		1	38.7			-6445.53		2844.79		0		0		0.69379	0.30621	0	0
b6	0.3	2			1	1	0.99731	0.515	1.169		-25		291.1		2	55.3			-6291.04		2292.49		0		0		0.73292	0.26708	0	0
b6	0.3	2			8	1	0.99699	0.196	0.497		-34.8		156.6		1	32			-5036.18		5179.97		0		0		0.492963	0.507037	0	0
b6	0.3	2			15	1	0.99531	0.244	0.868		-52.3		170.9		2	70.7			-11823.5		4526.22		0		0		0.723162	0.276838	0	0
b6	0.3	3	7	8			0.98935	0.264	0.506	0.364	-45.4	10.1	164.6	25.9		11.07	16.77	0.6667	-8975.64	3201.27	6288.94	2654.88	0	0	0	0	0.588004	0.411996	0	0
b6	0.3	3			3	1	0.99605	0.137	0.29		-32.3		171.6		-1	0			-6606.36		4831.69		0		0		0.577577	0.422423	0	0
b6	0.3	3			4	1	0.87296	0.202	0.612		-33.5		157.4		1	42.8			-13012.6		6690.38		0		0		0.660438	0.339562	0	0
b6	0.3	3			9	1	0.88252	0.468	0.663		-56.3		170.6		1	0.4			-4485.04		12338.6		0		0		0.266591	0.733409	0	0
b6	0.3	3			10	1	0.90038	0.15	0.412		-33.2		191.7		0	18.2			-5841.34		4703.49		0		0		0.553953	0.446047	0	0
b6	0.3	3			14	1	0.90969	0.409	0.752		-48.9		102.9		-1	0			-12223.5		7335.49		0		0		0.624956	0.375044	0	0
b6	0.3	3			17	2	0.9336	0.2	0.414		-58.6		159.4		2	0.1			-12298.6		3902.68		0		0		0.759112	0.240888	0	0
b6	0.3	3			18	0									2	1.7			-10706.8		3513.84		0		0		0.752906	0.247094	0	0
b6	0.3	3			19	1	0.88571	0.414	0.637		-49.7		187.7		2	3.2			-6630.93		6995.29		0		0		0.48663	0.51337	0	0
b6	0.3	6	1	1			1	0	0	0	-28.3	0	164.4	0		60.2	0	1	-5401.62	0	2125.07	0	0	0	0	0	0.717662	0.282338	0	0
b6	0.3	6			6	1	1	0	0		-28.3		164.4		2	60.2			-5401.62		2125.07		0		0		0.717662	0.282338	0	0
b6	0.3	16	6	6			0.96608	0.3	0.644	0.396	-44.1	7.9	-125.9	72		72.17	30.31	0.8333	-14226.7	3765.21	9567.29	2791.14	0	0	0	0	0.597912	0.402088	0	0
b6	0.3	16			16	1	0.9838	0.321	0.567		-49.9		-179.5		2	72.4			-19979		12190.3		0		0		0.621058	0.378942	0	0
b6	0.3	16			5	1	0.90692	0.347	0.854		-27.5		-180.2		0	6.7			-8356.31		4113.42		0		0		0.670128	0.329872	0	0
b6	0.3	16			7	1	0.88551	0.316	0.859		-52.1		-228.4		2	77.7			-14449.2		9380.21		0		0		0.606361	0.393639	0	0
b6	0.3	16			11	1	0.91172	0.203	0.485		-44.3		-54.3		2	90			-17451		12656.6		0		0		0.579621	0.420379	0	0
b6	0.3	16			12	1	0.95601	0.31	0.54		-45.5		-58.2		2	93.2			-11689.3		9013.76		0		0		0.564617	0.435383	0	0
b6	0.3	16			13	1	0.9308	0.305	0.559		-45.5		-54.9		2	93			-13435.5		10049.4		0		0		0.57209	0.42791	0	0
b7	0.6	7	1	1			1	0	0	0	53.4	0	161.2	0		93	0	1	-6601.93	0	746.48	0	0	0	0	0	0.898416	0.101584	0	0
b7	0.6	7			7	1	1	0	0		53.4		161.2		2	93			-6601.93		746.48		0		0		0.898416	0.101584	0	0
b7	0.6	10	6	8			0.97564	0.208	0.537	0.402	32.9	20.7	-180.5	17.1		4.12	5.06	1	-7567.12	3291.1	8779.86	3378.76	0	0	0	0	0.462906	0.537094	0	0
b7	0.6	10			10	3	0.99259	0.106	0.535		51		-178.4		2	0			-4532.13		13845.3		0		0		0.246613	0.753387	0	0
b7	0.6	10			12	0									2	0.2			-4290.44		13228.4		0		0		0.244904	0.755096	0	0
b7	0.6	10			23	0									2	2.2			-4542.19		9588.75		0		0		0.321436	0.678564	0	0
b7	0.6	10			1	1	0.94208	0.15	0.396		41.7		-193.9		2	0			-3995.41		8326.5		0		0		0.324252	0.675748	0	0
b7	0.6	10			11	1	0.90608	0.123	0.38		31.1		-183.1		2	14.2			-9985.31		4513.45		0		0		0.688701	0.311299	0	0
b7	0.6	10			15	1	0.88928	0.465	0.862		0.4		-199.1		2	8.1			-10752.3		7240.4		0		0		0.597591	0.402409	0	0
b7	0.6	10			16	1	0.9633	0.191	0.531		57.7		-141.2		2	0			-10189.7		9593.25		0		0		0.515076	0.484924	0	0
b7	0.6	10			26	1	0.88047	0.298	0.669		11.4		-183.9		2	8.3			-12249.5		3902.77		0		0		0.758377	0.241623	0	0
b7	0.6	13	6	8			0.99654	0.284	0.597	0.355	45.6	11	140.1	45.3		29.42	9.1	1	-8238.83	1834.44	2706.38	849.71	0	0	0	0	0.752734	0.247266	0	0
b7	0.6	13			13	1	0.99626	0.262	0.536		39.9		86.8		2	33.5			-7573.91		4219.07		0		0		0.642239	0.357761	0	0
b7	0.6	13			2	1	0.99725	0.529	0.943		28.2		77.2		2	43.1			-5334.9		1588.54		0		0		0.770556	0.229444	0	0
b7	0.6	13			3	3	0.99666	0.115	0.359		47.9		171.8		2	21.2			-9116.42		2221.41		0		0		0.804071	0.195929	0	0
b7	0.6	13			4	0									2	21.7			-8507.64		2411.09		0		0		0.779179	0.220821	0	0
b7	0.6	13			5	0									2	20.4			-9084.15		2308.93		0		0		0.797339	0.202661	0	0
b7	0.6	13			8	1	0.9959	0.263	0.646		37.2		81.4		2	27.5			-5887.35		2608.93		0		0		0.692933	0.307067	0	0
b7	0.6	13			17	1	0.9975	0.34	0.665		68.7		172		2	44.1			-8929.76		2321.67		0		0		0.793656	0.206344	0	0
b7	0.6	13			30	1	0.99556	0.536	0.843		47.4		180.5		2	23.9			-11476.5		3971.43		0		0		0.742915	0.257085	0	0
b7	0.6	18	2	2			0.97036	0.186	0.314	0.281	54.8	1.7	101.9	9		14.7	0.9	1	-8529.78	106.19	5284.63	1267.6	0	0	0	0	0.617455	0.382545	0	0
b7	0.6	18			18	1	0.98475	0.186	0.314		53.1		110.9		2	15.6			-8423.59		6552.23		0		0		0.562479	0.437521	0	0
b7	0.6	18			19	1	0.95596	0.186	0.314		56.6		92.8		2	13.8			-8635.96		4017.03		0		0		0.682523	0.317477	0	0
b7	0.6	27	7	14			0.99359	0.16	0.362	0.224	47.9	8.4	-185.4	26		13.63	8.92	0.9643	-6501.35	1785.18	6917.14	1513.59	0	0	0	0	0.484507	0.515493	0	0
b7	0.6	27			27	3	0.99908	0.153	0.255		33		-179.2		2	7.8			-5559.56		6285.13		0		0		0.469372	0.530628	0	0
b7	0.6	27			28	0									2	6.8			-5681.8		6311.95		0		0		0.47373	0.52627	0	0
b7	0.6	27			29	0									2	7			-6227.77		6253.2		0		0		0.498981	0.501019	0	0
b7	0.6	27			6	1	0.93747	0.13	0.382		53.8		-192.8		1	1.9			-3755.93		8833		0		0		0.298352	0.701648	0	0
b7	0.6	27			14	1	0.89276	0.157	0.531		44.8		-197		2	0			-6281.93		11038.6		0		0		0.362687	0.637313	0	0
b7	0.6	27			20	1	0.84864	0.377	0.996		45.1		-267.9		2	30			-12229.2		8253.15		0		0		0.59706	0.40294	0	0
b7	0.6	27			21	1	0.89263	0.347	0.765		58.2		-197.2		2	33			-7851.5		5457.39		0		0		0.589944	0.410056	0	0
b7	0.6	27			24	1	0.88687	0.177	0.632		38.1		-191.6		2	14.1			-6090.07		8124.17		0		0		0.428449	0.571551	0	0
b7	0.6	27			31	6	0.8908	0.094	0.167		53.1		-170.4		2	14.2			-6439.5		5706.39		0		0		0.530179	0.469821	0	0
b7	0.6	27			32	0									2	17.1			-5946.27		5869.72		0		0		0.503239	0.496761	0	0
b7	0.6	27			33	0									2	13.9			-6200.39		6337		0		0		0.494552	0.505448	0	0
b7	0.6	27			34	0									2	13.6			-6257.04		6299.88		0		0		0.498294	0.501706	0	0
b7	0.6	27			35	0									2	15.3			-6310.56		6013.24		0		0		0.512063	0.487937	0	0
b7	0.6	27			36	0									2	16.1			-6187.32		6057.16		0		0		0.505315	0.494685	0	0
b7	0.6	37	4	4			0.99698	0.287	0.585	0.479	58.9	15	152.4	17.7		18.67	21.94	0.75	-8534.07	2899.48	6554.7	2336.49	0	0	0	0	0.565591	0.434409	0	0
b7	0.6	37			37	1	0.99999	0.005	0.013		56.7		164.1		2	17.1			-11741.7		5496.03		0		0		0.681163	0.318837	0	0
b7	0.6	37			9	1	0.89493	0.412	0.985		39.7		123.7		2	55			-7508.04		9205.56		0		0		0.449217	0.550783	0	0
b7	0.6	37			22	1	0.86948	0.414	0.778		81.8		152.5		2	1.1			-4288.38		8250.73		0		0		0.342	0.658	0	0
b7	0.6	37			25	1	0.86997	0.315	0.563		57.3		169.4		0	1.5			-10598.1		3266.48		0		0		0.764402	0.235598	0	0
b7	0.18	4	2	2			0.99318	0.089	0.272	0.145	-176.8	2.4	170.8	2		34.6	3	1	-7733.4	792.94	2678.38	21.75	0	0	0	0	0.742755	0.257245	0	0
b7	0.18	4			4	1	0.99668	0.089	0.272		-179.2		172.8		2	31.6			-8526.35		2656.63		0		0		0.76244	0.23756	0	0
b7	0.18	4			5	1	0.98968	0.089	0.272		-174.4		168.8		2	37.6			-6940.46		2700.12		0		0		0.719921	0.280079	0	0
b7	0.18	15	5	7			0.84857	0.161	0.45	0.226	184.6	6	-179.8	7.1		35.14	23.01	1	-5697.29	1929.22	4512.6	1655.7	0	0	0	0	0.558017	0.441983	0	0
b7	0.18	15			15	1	0.85682	0.05	0.268		179.3		-171.6		2	24.5			-4351		7193.41		0		0		0.376892	0.623108	0	0
b7	0.18	15			1	2	0.8462	0.201	0.404		186.2		-172.8		-1	0			-4364.46		5698.88		0		0		0.433699	0.566301	0	0
b7	0.18	15			2	0									-1	0			-4568.37		5241.34		0		0		0.465699	0.534301	0	0
b7	0.18	15			6	1	0.82913	0.188	0.611		184.6		-190.6		2	34.3			-6712.05		3045.14		0		0		0.687908	0.312092	0	0
b7	0.18	15			16	2	0.81725	0.294	0.526		178.4		-178.8		2	36.1			-8379.41		2856.12		0		0		0.745796	0.254204	0	0
b7	0.18	15			18	0									2	42.4			-8298.45		2347.73		0		0		0.779477	0.220523	0	0
b7	0.18	15			19	1	0.82814	0.26	0.551		197.6		-190		2	38.4			-3207.26		5205.56		0		0		0.381235	0.618765	0	0
b7	0.18	20	3	3			0.99189	0.17	0.354	0.152	182.2	2.7	141.9	29.3		3.87	3.83	0.6667	-7972.8	2068.95	9012.24	2077.94	0	0	0	0	0.469401	0.530599	0	0
b7	0.18	20			20	1	0.99902	0.044	0.091		178.5		100.6		1	0.4			-10590.1		10327		0		0		0.506289	0.493711	0	0
b7	0.18	20			3	1	0.89943	0.203	0.433		184.9		160.3		2	9.2			-5531.39		6078.83		0		0		0.476424	0.523576	0	0
b7	0.18	20			21	1	0.94986	0.262	0.538		183.1		164.8		1	2			-7796.91		10630.9		0		0		0.423106	0.576894	0	0
b7	0.18	22	2	2			0.94598	0.225	0.535	0.27	181.7	2.9	119.7	52.2		52.4	18.4	1	-6857.5	658	1608.82	102.11	0	0	0	0	0.809974	0.190026	0	0
b7	0.18	22			22	1	0.94528	0.225	0.535		178.8		67.5		2	70.8			-6199.5		1506.72		0		0		0.80448	0.19552	0	0
b7	0.18	22			24	1	0.94668	0.225	0.535		184.6		171.9		2	34			-7515.49		1710.93		0		0		0.814562	0.185438	0	0
b7	0.18	23	4	11			0.99679	0.124	0.377	0.162	-191.5	7.1	168.8	6.4		2.88	7.04	0.7273	-8495.1	1249.03	9453.25	1825.59	0	0	0	0	0.473308	0.526692	0	0
b7	0.18	23			23	1	0.99999	0.361	0.664		-173.5		152.1		2	0.1			-8026.35		10136.9		0		0		0.441902	0.558098	0	0
b7	0.18	23			7	8	0.89889	0.061	0.315		-194		172.7		1	1.2			-8719.05		10258.8		0		0		0.459434	0.540566	0	0
b7	0.18	23			8	0									1	0			-8497.78		11351.5		0		0		0.428115	0.571885	0	0
b7	0.18	23			9	0									1	3			-8672.29		9932.66		0		0		0.466128	0.533872	0	0
b7	0.18	23			10	0									1	0.5			-8449.13		9811.52		0		0		0.462696	0.537304	0	0
b7	0.18	23			11	0									1	0			-8656.4		10072.2		0		0		0.462203	0.537797	0	0
b7	0.18	23			12	0									1	0.4			-8553.97		9591.41		0		0		0.471413	0.528587	0	0
b7	0.18	23			13	0									2	0.6			-8243.65		10811.1		0		0		0.432629	0.567371	0	0
b7	0.18	23			14	0									2	0.4			-7998.23		10093.6		0		0		0.44209	0.55791	0	0
b7	0.18	23			17	1	0.89512	0.133	0.378		-182.9		172.8		2	25			-5958.61		4452.5		0		0		0.572332	0.427668	0	0
b7	0.18	23			25	1	0.90353	0.154	0.436		-188.4		165.7		2	0.5			-11670.6		7473.58		0		0		0.609617	0.390383	0	0
b7	0.3	11	49	96			0.95666	0.149	0.442	0.191	-55.6	6.8	168.9	22.9		3.95	7.7	0.4756	-8773.79	2984.67	7871.65	1793.26	0	0	0	0	0.527099	0.472901	0	0
b7	0.3	11			11	1	0.9642	0.14	0.442		-45.5		166.2		2	0.8			-9798.6		4342.77		0		0		0.692903	0.307097	0	0
b7	0.3	11			7	3	0.93618	0.095	0.37		-54.3		167.4		2	0			-8680.78		8156.52		0		0		0.515568	0.484432	0	0
b7	0.3	11			9	0									2	0.2			-9553.29		7878.28		0		0		0.548045	0.451955	0	0
b7	0.3	11			13	0									2	0.2			-9509.13		7035.52		0		0		0.574756	0.425244	0	0
b7	0.3	11			8	3	0.97026	0.088	0.392		-50		166.8		2	5.6			-9858.02		6640.15		0		0		0.597522	0.402478	0	0
b7	0.3	11			12	0									2	3			-9170.28		6960.02		0		0		0.568513	0.431487	0	0
b7	0.3	11			15	0									2	5.1			-9616.6		6485.01		0		0		0.597245	0.402755	0	0
b7	0.3	11			25	2	0.95171	0.137	0.377		-57.2		172.5		0	8.8			-6791.57		9608.47		0		0		0.414119	0.585881	0	0
b7	0.3	11			26	0									0	7.6			-6197.47		10655.5		0		0		0.367737	0.632263	0	0
b7	0.3	11			29	3	0.93943	0.069	0.299		-56.3		169.8		-1	0			-8936.69		4858.56		0		0		0.647809	0.352191	0	0
b7	0.3	11			31	0									-1	0			-9468.77		4576.82		0		0		0.674145	0.325855	0	0
b7	0.3	11			167	0									1	0			-9047.17		5449.27		0		0		0.624096	0.375904	0	0
b7	0.3	11			39	2	0.95328	0.143	0.411		-52.6		172.6		0	4.5			-8947.77		8825.21		0		0		0.503448	0.496552	0	0
b7	0.3	11			40	0									0	5.3			-8930.54		8887.05		0		0		0.50122	0.49878	0	0
b7	0.3	11			43	3	0.91948	0.165	0.435		-50.4		173.7		0	4.6			-14448		8553.05		0		0		0.628146	0.371854	0	0
b7	0.3	11			45	0									0	4.4			-13091.4		8870.15		0		0		0.596105	0.403895	0	0
b7	0.3	11			47	0									0	5.7			-15276.1		8626.86		0		0		0.639088	0.360912	0	0
b7	0.3	11			49	3	0.91536	0.163	0.444		-64.1		177		1	4.7			-3612.6		9390.18		0		0		0.277833	0.722167	0	0
b7	0.3	11			52	0									1	4.5			-3697.29		9766.67		0		0		0.274606	0.725394	0	0
b7	0.3	11			54	0									1	4.6			-3768.26		8823.61		0		0		0.299261	0.700739	0	0
b7	0.3	11			74	3	0.92539	0.172	0.487		-64.8		172.7		0	0			-15775.5		7566.17		0		0		0.675852	0.324148	0	0
b7	0.3	11			80	0									1	0			-14258.7		7187.45		0		0		0.664861	0.335139	0	0
b7	0.3	11			81	0									1	0			-15098.9		7611.71		0		0		0.664839	0.335161	0	0
b7	0.3	11			90	6	0.93098	0.193	0.472		-67.3		184		-1	0			-7160.34		5263.29		0		0		0.576348	0.423652	0	0
b7	0.3	11			92	0									-1	0			-6239.39		5655.69		0		0		0.524535	0.475465	0	0
b7	0.3	11			94	0									-1	0			-7648.27		5768.69		0		0		0.570045	0.429955	0	0
b7	0.3	11			95	0									-1	0			-6312.79		5986.78		0		0		0.513253	0.486747	0	0
b7	0.3	11			97	0									-1	0			-7092.08		5302.49		0		0		0.572193	0.427807	0	0
b7	0.3	11			99	0									-1	0			-6361.54		5882.47		0		0		0.519563	0.480437	0	0
b7	0.3	11			103	1	0.93584	0.051	0.301		-57.5		165.3		2	0.2			-3436.6		8781.99		0		0		0.28126	0.71874	0	0
b7	0.3	11			107	1	0.91567	0.098	0.44		-60.6		171.1		2	60.2			-6890.7		10222.1		0		0		0.402664	0.597336	0	0
b7	0.3	11			108	1	0.94193	0.148	0.351		-56.2		165.2		2	8.4			-6191.38		10261.9		0		0		0.376302	0.623698	0	0
b7	0.3	11			110	1	0.90062	0.288	0.673		-57.6		89.7		2	0.4			-7072.68		12670.6		0		0		0.358232	0.641768	0	0
b7	0.3	11			113	1	0.95197	0.148	0.506		-45.1		173.6		2	6.7			-10125		4487.7		0		0		0.692891	0.307109	0	0
b7	0.3	11			115	6	0.91558	0.19	0.497		-40.7		189.6		2	8.4			-7090.88		7111.43		0		0		0.499277	0.500723	0	0
b7	0.3	11			116	0									2	4.1			-7667.27		8455.78		0		0		0.475547	0.524453	0	0
b7	0.3	11			118	0									2	4.6			-7429.51		8139.2		0		0		0.477208	0.522792	0	0
b7	0.3	11			119	0									2	5.1			-7698.13		7800.72		0		0		0.49669	0.50331	0	0
b7	0.3	11			120	0									2	5			-7430.98		7931.43		0		0		0.483712	0.516288	0	0
b7	0.3	11			121	0									2	5.3			-7539.61		7962.71		0		0		0.486354	0.513646	0	0
b7	0.3	11			117	1	0.91319	0.255	0.471		-47.2		170.2		2	4.8			-7205.6		8317.33		0		0		0.464191	0.535809	0	0
b7	0.3	11			122	1	0.91748	0.055	0.342		-54.5		169.2		2	27.4			-6896.63		4311.65		0		0		0.615316	0.384684	0	0
b7	0.3	11			123	1	0.9474	0.154	0.449		-53.8		171.5		2	10.7			-10464.7		5448.74		0		0		0.657602	0.342398	0	0
b7	0.3	11			149	1	0.9443	0.148	0.38		-58.1		170.4		0	8.2			-8042.72		6691.52		0		0		0.545852	0.454148	0	0
b7	0.3	11			154	2	0.95377	0.189	0.412		-57.4		172.1		1	0			-12227		6284.34		0		0		0.660513	0.339487	0	0
b7	0.3	11			158	0									0	0			-12330.9		6551.06		0		0		0.653052	0.346948	0	0
b7	0.3	11			170	2	0.93688	0.152	0.523		-54.3		180.5		1	3.3			-7500.06		5583.67		0		0		0.573236	0.426764	0	0
b7	0.3	11			193	0									1	5.5			-9497.32		5604.29		0		0		0.628895	0.371105	0	0
b7	0.3	11			175	8	0.97437	0.171	0.598		-42.6		156.5		1	0.3			-13003.6		7582.64		0		0		0.631665	0.368335	0	0
b7	0.3	11			176	0									1	0.1			-12769.4		7657.08		0		0		0.625139	0.374861	0	0
b7	0.3	11			177	0									1	0.1			-13526.1		7618.02		0		0		0.63971	0.36029	0	0
b7	0.3	11			179	0									1	0.1			-13379.4		7640.22		0		0		0.63652	0.36348	0	0
b7	0.3	11			180	0									1	0.2			-13243.1		7565.74		0		0		0.636417	0.363583	0	0
b7	0.3	11			182	0									1	0			-13379.2		7767.54		0		0		0.632685	0.367315	0	0
b7	0.3	11			185	0									1	0.1			-13243.5		7199.85		0		0		0.647815	0.352185	0	0
b7	0.3	11			187	0									1	0			-12644.9		7440.45		0		0		0.629559	0.370441	0	0
b7	0.3	11			178	4	0.9484	0.162	0.42		-53.9		165.6		1	1.9			-6113.75		8019.91		0		0		0.432567	0.567433	0	0
b7	0.3	11			181	0									1	2.5			-6440.42		8473.92		0		0		0.431827	0.568173	0	0
b7	0.3	11			183	0									1	2.1			-7812.57		7208.14		0		0		0.52012	0.47988	0	0
b7	0.3	11			186	0									1	2.4			-6962.66		7889.88		0		0		0.468786	0.531214	0	0
b7	0.3	11			195	2	0.91645	0.107	0.353		-47.1		172.1		1	3.3			-4637.92		7371.13		0		0		0.386202	0.613798	0	0
b7	0.3	11			198	0									0	3.4			-4525.34		7744.96		0		0		0.368804	0.631196	0	0
b7	0.3	11			208	1	0.93804	0.194	0.415		-61.6		173.3		0	8.7			-6994.42		9153.87		0		0		0.433137	0.566863	0	0
b7	0.3	11			210	2	0.91373	0.184	0.404		-59.5		168.4		0	0.1			-6715.96		10143.4		0		0		0.398352	0.601648	0	0
b7	0.3	11			211	0									0	0.6			-5955.66		10345		0		0		0.365364	0.634636	0	0
b7	0.3	11			227	1	0.95473	0.083	0.385		-57		169.2		0	0.8			-8722.98		5502.48		0		0		0.613195	0.386805	0	0
b7	0.3	11			230	3	0.9165	0.177	0.406		-60.8		168		0	1.1			-4617.5		11200.1		0		0		0.291921	0.708079	0	0
b7	0.3	11			233	0									0	0.2			-4526.95		11192.1		0		0		0.287991	0.712009	0	0
b7	0.3	11			236	0									0	0.4			-4671.49		11916.1		0		0		0.281625	0.718375	0	0
b7	0.3	11			237	1	0.94414	0.121	0.373		-53.4		166.7		0	2.3			-12470.6		10198.9		0		0		0.550105	0.449895	0	0
b7	0.3	11			238	2	0.94771	0.064	0.297		-57		170.2		0	7			-7851.74		9570.79		0		0		0.450666	0.549334	0	0
b7	0.3	11			239	0									0	7.6			-7829.52		9881.46		0		0		0.442072	0.557928	0	0
b7	0.3	11			242	2	0.90874	0.138	0.445		-54.3		176.6		0	8.2			-8756.89		6467		0		0		0.575207	0.424793	0	0
b7	0.3	11			282	0									0	16			-8378.22		5995.57		0		0		0.582882	0.417118	0	0
b7	0.3	11			251	1	0.93202	0.1	0.342		-52.9		167		2	1			-11101.1		6415.21		0		0		0.633757	0.366243	0	0
b7	0.3	11			253	1	0.93035	0.321	0.749		-57.5		77.4		2	0			-6757.99		8372.37		0		0		0.446651	0.553349	0	0
b7	0.3	11			257	1	0.93515	0.092	0.404		-59.1		174.8		2	1.4			-5220.61		10370.4		0		0		0.334848	0.665152	0	0
b7	0.3	11			259	1	0.9131	0.191	0.521		-60.3		176		0	1.9			-11638.9		9110.84		0		0		0.560917	0.439083	0	0
b7	0.3	11			263	1	0.93322	0.198	0.413		-54		179		0	6.8			-4312.01		10571		0		0		0.289728	0.710272	0	0
b7	0.3	11			264	2	0.93359	0.344	0.663		-80.2		175		0	0			-7817.98		6812.58		0		0		0.53436	0.46564	0	0
b7	0.3	11			267	0									0	0			-12522		6576.5		0		0		0.655653	0.344347	0	0
b7	0.3	11			265	1	0.95066	0.113	0.51		-52.1		172.5		0	0			-9969.99		7013.25		0		0		0.587049	0.412951	0	0
b7	0.3	11			272	1	0.9284	0.147	0.443		-52.6		172.4		1	1.3			-12900.6		6503.16		0		0		0.664851	0.335149	0	0
b7	0.3	11			273	1	0.91717	0.359	0.722		-76.3		171.2		1	0.6			-3804.37		9575.99		0		0		0.284325	0.715675	0	0
b7	0.3	11			291	2	0.94049	0.084	0.399		-62.7		169.4		0	2.2			-7444.96		8337.54		0		0		0.471722	0.528278	0	0
b7	0.3	11			293	0									0	1.5			-6635.83		9752.36		0		0		0.404915	0.595085	0	0
b7	0.3	11			310	2	0.93189	0.23	0.578		-30.8		222.9		2	0			-8468.72		6604.17		0		0		0.561851	0.438149	0	0
b7	0.3	11			317	0									2	0			-9159.89		5988.58		0		0		0.604674	0.395326	0	0
b7	0.3	11			347	2	0.96021	0.132	0.472		-55.5		180.8		1	0			-8618.91		9562.8		0		0		0.474043	0.525957	0	0
b7	0.3	11			348	0									1	0			-8371.55		9164.78		0		0		0.477383	0.522617	0	0
b7	0.3	11			365	1	0.91746	0.223	0.698		-57.8		109.5		-1	0			-9123.59		10850.8		0		0		0.456764	0.543236	0	0
b7	0.3	11			368	1	0.94811	0.108	0.448		-60.3		160.8		-1	0			-12108.3		9848.12		0		0		0.55147	0.44853	0	0
b7	0.3	11			370	2	0.9281	0.296	0.799		-55.9		91.6		-1	0			-12525		7552.08		0		0		0.623846	0.376154	0	0
b7	0.3	11			374	0									-1	0			-11096.1		7532.74		0		0		0.595642	0.404358	0	0
b7	0.3	11			372	1	0.93565	0.144	0.487		-50.4		180.2		-1	0			-8247.37		9103.08		0		0		0.47534	0.52466	0	0
b7	0.3	11			380	1	0.93778	0.128	0.456		-58.7		172.1		1	0			-8178.3		8081.04		0		0		0.502991	0.497009	0	0
b7	0.3	32	26	29			0.93665	0.241	0.624	0.3	-51.3	10.9	166.2	61.2		25.12	19.83	0.5	-7780.86	3381.2	4377.39	1654.91	0	0	0	0	0.639965	0.360035	0	0
b7	0.3	32			32	1	0.95231	0.161	0.55		-52.8		171.2		1	32.3			-7943.07		2236.09		0		0		0.780327	0.219673	0	0
b7	0.3	32			19	1	0.9011	0.268	0.617		-53.8		167.7		0	12.3			-13283.7		3725.23		0		0		0.780984	0.219016	0	0
b7	0.3	32			48	1	0.86418	0.326	0.662		-46.3		154.8		1	42.9			-3637.98		2740.25		0		0		0.570375	0.429625	0	0
b7	0.3	32			71	1	0.88415	0.194	0.444		-56.9		172.4		0	15.5			-6409.9		5618.69		0		0		0.532889	0.467111	0	0
b7	0.3	32			133	1	0.89467	0.386	0.943		-23.1		289.1		0	10.7			-10659.5		5827.38		0		0		0.646544	0.353456	0	0
b7	0.3	32			139	1	0.89203	0.274	0.611		-47.6		160.2		1	35			-9007.55		2406.9		0		0		0.789136	0.210864	0	0
b7	0.3	32			146	1	0.94747	0.114	0.364		-59.3		168.6		2	36.2			-9221.42		3865.19		0		0		0.704645	0.295355	0	0
b7	0.3	32			150	1	0.86539	0.186	0.604		-59.3		174.6		1	29.6			-11147.2		2338.65		0		0		0.826585	0.173415	0	0
b7	0.3	32			200	1	0.88836	0.214	0.472		-50.5		174.5		2	58.7			-4563.63		4648.09		0		0		0.495416	0.504584	0	0
b7	0.3	32			241	1	0.90181	0.221	0.496		-51.6		172.4		1	49.9			-3997.19		2790.35		0		0		0.588901	0.411099	0	0
b7	0.3	32			270	1	0.89637	0.149	0.547		-56.5		176.3		1	28.1			-15417.8		4346.04		0		0		0.780102	0.219898	0	0
b7	0.3	32			271	1	0.87524	0.339	0.973		-45.8		293.6		1	47.5			-6242.47		3109.68		0		0		0.66749	0.33251	0	0
b7	0.3	32			281	1	0.88305	0.444	0.953		-26.1		91.8		0	0			-17467.5		8250.59		0		0		0.679191	0.320809	0	0
b7	0.3	32			284	1	0.91821	0.357	0.929		-48.8		297.5		2	39.8			-5974.22		3602.35		0		0		0.623837	0.376163	0	0
b7	0.3	32			308	1	0.91074	0.211	0.659		-42.3		171.9		2	72			-1995.61		2027.85		0		0		0.495993	0.504007	0	0
b7	0.3	32			312	1	0.90115	0.283	0.617		-63.2		76.3		2	0.2			-8055.88		5648.18		0		0		0.587846	0.412154	0	0
b7	0.3	32			316	1	0.87281	0.465	0.965		-20.2		167.1		2	0.3			-9461.8		4377.29		0		0		0.683701	0.316299	0	0
b7	0.3	32			319	3	0.93765	0.221	0.594		-49.3		166.2		1	27.3			-6309.22		3470.16		0		0		0.645155	0.354845	0	0
b7	0.3	32			323	0									1	20.7			-7549.33		5785.47		0		0		0.566137	0.433863	0	0
b7	0.3	32			327	0									1	28.5			-5464.94		4285.35		0		0		0.56049	0.43951	0	0
b7	0.3	32			336	1	0.87273	0.128	0.375		-56.6		167.8		0	17.2			-8263.01		4008		0		0		0.673377	0.326623	0	0
b7	0.3	32			338	1	0.90366	0.142	0.491		-54.4		171.6		2	50.1			-4095.39		1940.25		0		0		0.678535	0.321465	0	0
b7	0.3	32			346	1	0.91424	0.353	0.922		-53.1		294.2		1	23.1			-6522.46		4422.93		0		0		0.595909	0.404091	0	0
b7	0.3	32			352	1	0.90836	0.246	0.654		-57.8		79.6		0	9.4			-8862.05		6697.41		0		0		0.56956	0.43044	0	0
b7	0.3	32			353	1	0.93934	0.224	0.544		-58.5		88.7		0	4			-5050.24		5810.07		0		0		0.465018	0.534982	0	0
b7	0.3	32			367	1	0.89983	0.161	0.506		-54.5		172.1		-1	0			-5445.78		4082.57		0		0		0.571534	0.428466	0	0
b7	0.3	32			381	1	0.88019	0.228	0.603		-55.5		94.1		1	0.5			-6429.92		8183.02		0		0		0.440015	0.559985	0	0
b7	0.3	32			385	2	0.9394	0.223	0.593		-56.1		96.9		1	5.7			-8557.78		5523.76		0		0		0.60773	0.39227	0	0
b7	0.3	32			386	0									1	6			-8608.51		5176.44		0		0		0.624486	0.375514	0	0
b7	0.3	109	35	53			0.94664	0.255	0.55	0.401	-50	9.8	163.4	17.5		6.3	7.28	0.3298	-7769.79	2789.62	7121.3	1863.81	0	0	0	0	0.521774	0.478226	0	0
b7	0.3	109			109	1	0.96082	0.19	0.52		-55.8		168.9		2	4.3			-10396		6870.48		0		0		0.602092	0.397908	0	0
b7	0.3	109			1	1	0.9365	0.11	0.475		-47.1		166.5		2	0			-5202.91		8054.33		0		0		0.392458	0.607542	0	0
b7	0.3	109			5	1	0.95915	0.283	0.555		-58.2		166.6		2	1.6			-12896.5		5144.79		0		0		0.714832	0.285168	0	0
b7	0.3	109			22	1	0.92277	0.228	0.477		-52.5		161.7		0	0.5			-8707.59		6414.97		0		0		0.575801	0.424199	0	0
b7	0.3	109			28	6	0.90836	0.289	0.546		-45.3		174.1		-1	0			-10298.9		10305.9		0		0		0.49983	0.50017	0	0
b7	0.3	109			30	0									-1	0			-10020.4		10517.2		0		0		0.487905	0.512095	0	0
b7	0.3	109			159	0									0	0			-10265.8		10022.6		0		0		0.505994	0.494006	0	0
b7	0.3	109			163	0									1	0			-10177.9		10112.3		0		0		0.501616	0.498384	0	0
b7	0.3	109			196	0									1	0			-12173.5		8321.48		0		0		0.593975	0.406025	0	0
b7	0.3	109			199	0									0	0			-12473.6		8510.93		0		0		0.594418	0.405582	0	0
b7	0.3	109			66	5	0.89934	0.207	0.527		-42		152.9		0	12.7			-3896.9		8093.16		0		0		0.325011	0.674989	0	0
b7	0.3	109			67	0									0	13.7			-4317.67		8159.62		0		0		0.346042	0.653958	0	0
b7	0.3	109			68	0									0	12.2			-4503.3		8246.86		0		0		0.353196	0.646804	0	0
b7	0.3	109			69	0									0	12.4			-3888.29		8759.64		0		0		0.307425	0.692575	0	0
b7	0.3	109			70	0									0	12.3			-3944.76		7860.64		0		0		0.334149	0.665851	0	0
b7	0.3	109			72	1	0.93617	0.083	0.354		-51		174.5		0	6.2			-4843.67		5707.1		0		0		0.459082	0.540918	0	0
b7	0.3	109			75	2	0.9249	0.27	0.675		-49.7		165.2		0	6.3			-6385.9		7153.48		0		0		0.471654	0.528346	0	0
b7	0.3	109			77	0									0	7.1			-6255.35		6816.35		0		0		0.478541	0.521459	0	0
b7	0.3	109			102	1	0.93424	0.273	0.493		-54.3		171.5		2	3.8			-7654.07		6472.45		0		0		0.541823	0.458177	0	0
b7	0.3	109			124	2	0.9275	0.308	0.579		-56.5		174.6		2	11.2			-4725.21		6209.54		0		0		0.432128	0.567872	0	0
b7	0.3	109			128	0									0	11.7			-4552.83		5511.11		0		0		0.45239	0.54761	0	0
b7	0.3	109			129	1	0.94016	0.112	0.414		-50.1		178.3		0	7			-3546.49		9601.29		0		0		0.269741	0.730259	0	0
b7	0.3	109			130	1	0.94248	0.203	0.479		-47.5		164.7		0	2.7			-6312.16		8073.03		0		0		0.438796	0.561204	0	0
b7	0.3	109			151	2	0.94903	0.165	0.429		-51.1		169.7		1	3.1			-9820.53		4115.63		0		0		0.70468	0.29532	0	0
b7	0.3	109			155	0									0	4.4			-11606.5		3880.1		0		0		0.749454	0.250546	0	0
b7	0.3	109			157	1	0.92267	0.429	0.733		-62.8		172.6		0	19.7			-6330.66		6112.02		0		0		0.508786	0.491214	0	0
b7	0.3	109			169	1	0.9244	0.358	0.624		-56.5		176		1	0			-9388.73		6323.79		0		0		0.597532	0.402468	0	0
b7	0.3	109			171	1	0.94753	0.275	0.546		-59.3		128.9		1	0			-8949.65		8557.32		0		0		0.511205	0.488795	0	0
b7	0.3	109			189	2	0.90324	0.047	0.359		-49.1		166.2		1	0.2			-9449.59		6112.98		0		0		0.6072	0.3928	0	0
b7	0.3	109			191	0									1	0.5			-9633.74		5960.98		0		0		0.617757	0.382243	0	0
b7	0.3	109			209	1	0.94221	0.388	0.724		-64.8		165.1		0	15.1			-6305.08		10310.9		0		0		0.379459	0.620541	0	0
b7	0.3	109			226	1	0.91259	0.303	0.621		-57.9		162.6		0	17.1			-6375.26		7100.42		0		0		0.473094	0.526906	0	0
b7	0.3	109			229	1	0.94097	0.322	0.651		-48.5		166.4		0	0.1			-11875.4		6245.6		0		0		0.655339	0.344661	0	0
b7	0.3	109			234	1	0.9221	0.256	0.673		-46.4		176.9		0	9.8			-5160.8		4356.27		0		0		0.542268	0.457732	0	0
b7	0.3	109			311	1	0.94476	0.285	0.596		-49.6		175.1		2	21.5			-3454.36		9022.7		0		0		0.276857	0.723143	0	0
b7	0.3	109			313	1	0.95081	0.357	0.677		-54.4		105.1		2	0.5			-7552.41		9618.73		0		0		0.439832	0.560168	0	0
b7	0.3	109			314	1	0.95369	0.237	0.589		-63.1		174		2	2.2			-9054.16		5627.53		0		0		0.616697	0.383303	0	0
b7	0.3	109			315	1	0.90524	0.294	0.671		-29.2		183.9		2	0			-5350.52		11426.8		0		0		0.318915	0.681085	0	0
b7	0.3	109			320	3	0.97321	0.108	0.5		-44.3		179.4		1	1.7			-12473.4		6037.77		0		0		0.673831	0.326169	0	0
b7	0.3	109			322	0									1	2.3			-12042		5708.54		0		0		0.678402	0.321598	0	0
b7	0.3	109			325	0									1	2.9			-12545.2		6156.89		0		0		0.670791	0.329209	0	0
b7	0.3	109			321	1	0.92895	0.331	0.632		-52		166.8		1	23.9			-6027.94		3470.65		0		0		0.634614	0.365386	0	0
b7	0.3	109			326	1	0.87613	0.426	0.852		-4.5		168.1		1	0			-5619.93		6844.62		0		0		0.450873	0.549127	0	0
b7	0.3	109			340	1	0.89499	0.274	0.617		-57.6		106.6		0	0.3			-5890.04		7450.35		0		0		0.441519	0.558481	0	0
b7	0.3	109			341	4	0.91087	0.188	0.403		-52.1		167.2		0	2.4			-8347.1		5875.57		0		0		0.586887	0.413113	0	0
b7	0.3	109			342	0									0	2.7			-8098.85		5633.35		0		0		0.589771	0.410229	0	0
b7	0.3	109			343	0									0	2.1			-8640.75		5909.96		0		0		0.593837	0.406163	0	0
b7	0.3	109			345	0									0	2.5			-8342.21		5873.89		0		0		0.586814	0.413186	0	0
b7	0.3	109			350	1	0.89756	0.308	0.668		-55.8		100		2	3.5			-8264.03		8714.91		0		0		0.486722	0.513278	0	0
b7	0.3	109			356	1	0.91409	0.395	0.666		-64.6		174.4		0	4.7			-10482.8		4175.54		0		0		0.715142	0.284858	0	0
b7	0.3	109			357	1	0.91909	0.32	0.555		-64.3		167.1		0	0.8			-7099.9		5113.09		0		0		0.58134	0.41866	0	0
b7	0.3	109			376	1	0.92497	0.196	0.443		-45.5		170.7		0	0.1			-6427.81		8434.79		0		0		0.432482	0.567518	0	0
b7	0.3	109			383	1	0.91959	0.337	0.546		-58.4		173.8		1	26.1			-3750.17		6317.92		0		0		0.372481	0.627519	0	0
b7	0.3	111	21	25			0.94035	0.257	0.571	0.319	-57.9	12.9	164.8	41		21.91	20.43	0.4783	-9235.39	3223.86	4631.74	2404.19	0	0	0	0	0.665991	0.334009	0	0
b7	0.3	111			111	1	0.97157	0.152	0.376		-47.4		177.4		2	29.2			-8684.16		2951.87		0		0		0.746316	0.253684	0	0
b7	0.3	111			58	2	0.92155	0.161	0.368		-55.6		173.5		1	29			-8640.02		3326.41		0		0		0.722022	0.277978	0	0
b7	0.3	111			60	0									1	31.4			-9862.97		2499.92		0		0		0.797788	0.202212	0	0
b7	0.3	111			62	1	0.89601	0.136	0.37		-54.3		178.1		1	34.4			-6277.85		3700.65		0		0		0.629138	0.370862	0	0
b7	0.3	111			85	1	0.85528	0.415	0.852		-53.8		87.1		2	2.3			-13967.6		4337.37		0		0		0.76305	0.23695	0	0
b7	0.3	111			86	1	0.87295	0.335	0.549		-52.9		161.2		2	4.9			-5735.32		6491.29		0		0		0.469085	0.530915	0	0
b7	0.3	111			114	1	0.83871	0.27	0.665		-65.2		102.3		2	32.9			-3158.73		4258.11		0		0		0.425886	0.574114	0	0
b7	0.3	111			134	1	0.87003	0.261	0.479		-59.5		177.1		0	5.8			-9876.33		6018.92		0		0		0.621338	0.378662	0	0
b7	0.3	111			161	2	0.87677	0.244	0.632		-60.6		93.1		1	26.8			-12965		5624.15		0		0		0.697451	0.302549	0	0
b7	0.3	111			165	0									1	28.1			-12492.4		5460.67		0		0		0.695837	0.304163	0	0
b7	0.3	111			201	2	0.90492	0.188	0.491		-57.6		173.4		1	34.3			-7087.03		2568.78		0		0		0.733965	0.266035	0	0
b7	0.3	111			205	0									1	34.7			-6773.18		2090.58		0		0		0.764143	0.235857	0	0
b7	0.3	111			212	1	0.87882	0.102	0.34		-61.7		163.7		1	28.9			-9073.84		5406.25		0		0		0.626643	0.373357	0	0
b7	0.3	111			248	1	0.86592	0.14	0.517		-54.8		164.6		0	0.8			-14895		3561.67		0		0		0.807026	0.192974	0	0
b7	0.3	111			258	1	0.86952	0.45	0.827		-80.2		180.4		0	13.7			-5767.41		6292.73		0		0		0.478221	0.521779	0	0
b7	0.3	111			269	1	0.89632	0.288	0.596		-37.5		153.7		1	30.8			-13846.8		3807.61		0		0		0.784325	0.215675	0	0
b7	0.3	111			301	1	0.88014	0.235	0.5		-65.2		185.2		1	22.3			-6893.61		3582.97		0		0		0.658002	0.341998	0	0
b7	0.3	111			305	1	0.91523	0.33	0.708		-30.4		163.3		0	9.6			-7086.32		4246.09		0		0		0.625314	0.374686	0	0
b7	0.3	111			349	1	0.83451	0.731	1.352		-101.2		190.9		2	90.4			-3089.99		14269.4		0		0		0.178001	0.821999	0	0
b7	0.3	111			351	1	0.85834	0.414	0.9		-55.1		301		2	1.7			-8323.94		7419.28		0		0		0.528732	0.471268	0	0
b7	0.3	111			355	1	0.88932	0.108	0.37		-57.5		172.7		0	3.1			-12691.1		3760.64		0		0		0.771414	0.228586	0	0
b7	0.3	111			362	2	0.85321	0.318	0.603		-49.4		179.7		0	4.5			-11973.2		4742.11		0		0		0.716302	0.283698	0	0
b7	0.3	111			363	0									0	4.4			-10702.5		4248.16		0		0		0.715855	0.284145	0	0
b7	0.3	111			366	1	0.94163	0.132	0.386		-59		175.8		-1	0			-11918.2		2650		0		0		0.818097	0.181903	0	0
b7	0.3	111			371	1	0.88662	0.113	0.415		-65.3		161		-1	0			-9102.16		2477.75		0		0		0.78603	0.21397	0	0
b7	0.3	144	7	7			0.98607	0.286	0.679	0.348	-61.2	9	-78	99		82.79	13.65	1	-4376.27	1786.19	640.5	175.93	0	0	0	0	0.872328	0.127672	0	0
b7	0.3	144			144	1	0.99868	0.034	0.093		-58.8		-55.7		2	76.2			-5821.85		555.6		0		0		0.912881	0.0871195	0	0
b7	0.3	144			83	1	0.8661	0.468	0.899		-57.7		-194		2	97.3			-1421.14		385.35		0		0		0.786686	0.213314	0	0
b7	0.3	144			112	1	0.85978	0.411	0.956		-75.8		107.9		2	90.1			-2902.42		904.66		0		0		0.762374	0.237626	0	0
b7	0.3	144			135	1	0.8989	0.214	0.673		-49.2		-58.5		2	77.5			-6200.41		800.72		0		0		0.88563	0.11437	0	0
b7	0.3	144			141	1	0.91639	0.249	0.525		-71.6		-56		2	87.9			-4486.97		570.19		0		0		0.887251	0.112749	0	0
b7	0.3	144			250	1	0.88833	0.451	1.103		-62.6		-216.8		2	95.6			-3249.94		485.44		0		0		0.870043	0.129957	0	0
b7	0.3	144			339	1	0.87349	0.172	0.505		-52.4		-72.7		2	54.9			-6551.16		781.57		0		0		0.893414	0.106586	0	0
b7	0.3	160	62	106			0.96201	0.14	0.442	0.19	-57	7	166.5	17		0.33	0.7	0.3485	-5677.7	2242.5	10530.3	1904.8	0	0	0	0	0.350302	0.649698	0	0
b7	0.3	160			160	2	0.98205	0.107	0.395		-52.8		170.7		0	0			-4141.08		11542.6		0		0		0.264038	0.735962	0	0
b7	0.3	160			164	0									1	0			-4125.73		11564.8		0		0		0.262943	0.737057	0	0
b7	0.3	160			6	9	0.96464	0.188	0.419		-61.1		170.2		2	0			-4656.83		11241.8		0		0		0.292908	0.707092	0	0
b7	0.3	160			42	0									0	0			-3243.15		12412.7		0		0		0.207152	0.792848	0	0
b7	0.3	160			65	0									1	0			-3809.67		13971.6		0		0		0.214251	0.785749	0	0
b7	0.3	160			93	0									-1	0			-4036.81		12424.9		0		0		0.245224	0.754776	0	0
b7	0.3	160			96	0									-1	0			-4061.06		12283.6		0		0		0.248464	0.751536	0	0
b7	0.3	160			101	0									-1	0			-4154.91		12876.3		0		0		0.243959	0.756041	0	0
b7	0.3	160			104	0									2	0			-3532.16		12656.6		0		0		0.218186	0.781814	0	0
b7	0.3	160			174	0									1	0			-4054		13096.9		0		0		0.236372	0.763628	0	0
b7	0.3	160			225	0									0	0			-4019.98		11617.4		0		0		0.257075	0.742925	0	0
b7	0.3	160			10	2	0.93882	0.287	0.652		-51.5		95.1		2	0			-7241.92		11350.5		0		0		0.389508	0.610492	0	0
b7	0.3	160			14	0									2	0			-7293.84		11246.1		0		0		0.393413	0.606587	0	0
b7	0.3	160			16	1	0.96265	0.076	0.306		-56.3		173.3		2	0			-5953.79		9924.55		0		0		0.374963	0.625037	0	0
b7	0.3	160			20	2	0.94587	0.119	0.601		-64.8		156.5		0	0			-7333.09		10207.8		0		0		0.418057	0.581943	0	0
b7	0.3	160			24	0									0	0			-8528.86		10035.2		0		0		0.459429	0.540571	0	0
b7	0.3	160			23	6	0.96245	0.137	0.381		-57.2		169.5		0	0			-3721.3		11105.1		0		0		0.250992	0.749008	0	0
b7	0.3	160			76	0									0	0			-4022.48		9563.26		0		0		0.296081	0.703919	0	0
b7	0.3	160			78	0									0	0			-3727.78		9278.84		0		0		0.286606	0.713394	0	0
b7	0.3	160			137	0									2	0			-3142.82		12654.8		0		0		0.198942	0.801058	0	0
b7	0.3	160			138	0									2	0.1			-3304.11		13904.9		0		0		0.191999	0.808001	0	0
b7	0.3	160			143	0									2	0			-3633.58		14286.8		0		0		0.202762	0.797238	0	0
b7	0.3	160			27	1	0.94197	0.108	0.383		-64.9		159.2		0	0			-8320.69		12334.7		0		0		0.402835	0.597165	0	0
b7	0.3	160			34	6	0.97588	0.117	0.435		-53.9		172.6		1	0			-4259.19		11073.3		0		0		0.277788	0.722212	0	0
b7	0.3	160			35	0									1	0			-4133.31		11424.6		0		0		0.265672	0.734328	0	0
b7	0.3	160			36	0									1	0			-4169.58		11595.1		0		0		0.264489	0.735511	0	0
b7	0.3	160			37	0									0	0			-4133.54		11605.1		0		0		0.262636	0.737364	0	0
b7	0.3	160			38	0									0	0			-4074.42		11407.4		0		0		0.263175	0.736825	0	0
b7	0.3	160			286	0									0	0			-4714.2		10317.4		0		0		0.313619	0.686381	0	0
b7	0.3	160			41	4	0.96716	0.078	0.34		-58.2		170.2		0	0			-3313.87		12709.4		0		0		0.206816	0.793184	0	0
b7	0.3	160			64	0									1	0			-3522.02		13779		0		0		0.203573	0.796427	0	0
b7	0.3	160			206	0									1	0.4			-4534.27		11333		0		0		0.285762	0.714238	0	0
b7	0.3	160			287	0									0	0			-4217.72		15672		0		0		0.212056	0.787944	0	0
b7	0.3	160			44	2	0.95582	0.161	0.417		-61.9		176		0	0			-3758.2		12464		0		0		0.23167	0.76833	0	0
b7	0.3	160			46	0									0	0			-3587.03		13252.8		0		0		0.213009	0.786991	0	0
b7	0.3	160			56	1	0.96863	0.149	0.395		-54.3		169.5		1	0			-6172.93		11596.2		0		0		0.347396	0.652604	0	0
b7	0.3	160			57	1	0.94414	0.153	0.43		-48.4		162.1		1	0.1			-6379.26		10466.7		0		0		0.378682	0.621318	0	0
b7	0.3	160			59	3	0.93396	0.135	0.421		-50.8		170.7		1	1.3			-6805.21		9773		0		0		0.410491	0.589509	0	0
b7	0.3	160			61	0									1	0			-7571.25		10541.1		0		0		0.418017	0.581983	0	0
b7	0.3	160			375	0									-1	0			-7440.72		9593.98		0		0		0.436798	0.563202	0	0
b7	0.3	160			63	1	0.94842	0.113	0.441		-52.7		175.9		1	1			-8799.08		5490.38		0		0		0.615774	0.384226	0	0
b7	0.3	160			84	1	0.93569	0.165	0.475		-57.8		129.6		2	0			-8550.26		6888.4		0		0		0.553821	0.446179	0	0
b7	0.3	160			88	1	0.93777	0.055	0.556		-59.3		170.5		2	0.1			-9533.82		9524.28		0		0		0.50025	0.49975	0	0
b7	0.3	160			89	1	0.95424	0.126	0.452		-50.1		166.5		2	0			-7510.64		10758		0		0		0.411122	0.588878	0	0
b7	0.3	160			91	2	0.92387	0.134	0.391		-60.6		171.4		-1	0			-8008.65		8422.08		0		0		0.487419	0.512581	0	0
b7	0.3	160			100	0									-1	0			-6928.81		7972.43		0		0		0.464982	0.535018	0	0
b7	0.3	160			105	1	0.95321	0.146	0.387		-48		162.8		2	0			-8237.73		11793.6		0		0		0.411243	0.588757	0	0
b7	0.3	160			126	1	0.94725	0.124	0.411		-63.6		155.8		2	0			-4049.94		6885.75		0		0		0.370342	0.629658	0	0
b7	0.3	160			131	1	0.94263	0.227	0.543		-52.8		168.1		0	1.2			-5639.2		7097.55		0		0		0.44275	0.55725	0	0
b7	0.3	160			140	1	0.95751	0.186	0.464		-64.9		182.5		0	0.5			-3509.42		12414.6		0		0		0.220385	0.779615	0	0
b7	0.3	160			152	1	0.95003	0.123	0.352		-52.7		169.5		1	0			-7773.48		11042.9		0		0		0.413122	0.586878	0	0
b7	0.3	160			153	2	0.95405	0.078	0.503		-50.3		169.1		1	0			-8270.21		10485.6		0		0		0.440941	0.559059	0	0
b7	0.3	160			156	0									0	0			-8743.42		10882.4		0		0		0.445506	0.554494	0	0
b7	0.3	160			162	2	0.94304	0.236	0.504		-70.4		176		1	0.9			-3684.67		10448.4		0		0		0.260714	0.739286	0	0
b7	0.3	160			166	0									1	1.9			-3453.76		9553.39		0		0		0.265528	0.734472	0	0
b7	0.3	160			168	2	0.95765	0.1	0.358		-54.2		170		1	0			-5534.61		10422.6		0		0		0.346841	0.653159	0	0
b7	0.3	160			192	0									1	0			-5278.54		11330.2		0		0		0.317816	0.682184	0	0
b7	0.3	160			172	2	0.96754	0.094	0.356		-58.4		169.6		1	0			-5899.21		11851.5		0		0		0.332336	0.667664	0	0
b7	0.3	160			252	0									2	0			-4026.12		10445.6		0		0		0.278206	0.721794	0	0
b7	0.3	160			173	2	0.9653	0.098	0.315		-56.2		164		1	0			-8017.89		11077.8		0		0		0.41988	0.58012	0	0
b7	0.3	160			224	0									0	0			-6971.34		11596.2		0		0		0.375458	0.624542	0	0
b7	0.3	160			184	1	0.95268	0.28	0.713		-60.8		93.6		1	0.7			-6682.18		9962.62		0		0		0.401458	0.598542	0	0
b7	0.3	160			202	1	0.9523	0.067	0.432		-58.2		169.6		0	1.6			-5165.42		10008.8		0		0		0.340407	0.659593	0	0
b7	0.3	160			203	2	0.96625	0.144	0.499		-55.4		160.8		0	0			-4232.95		11381.5		0		0		0.271091	0.728909	0	0
b7	0.3	160			207	0									0	0.1			-4610.22		10628.6		0		0		0.302531	0.697469	0	0
b7	0.3	160			204	1	0.95765	0.113	0.463		-51.4		174.2		0	0.3			-3317.89		13769		0		0		0.194178	0.805822	0	0
b7	0.3	160			222	2	0.94345	0.102	0.447		-55.7		171.6		0	0			-8935.65		9964.25		0		0		0.472788	0.527212	0	0
b7	0.3	160			223	0									0	0			-8729.81		10405		0		0		0.456225	0.543775	0	0
b7	0.3	160			228	2	0.95327	0.204	0.512		-61.7		174.6		0	0			-4369.05		8769.45		0		0		0.332538	0.667462	0	0
b7	0.3	160			330	0									1	0.2			-3718.81		9700.39		0		0		0.277126	0.722874	0	0
b7	0.3	160			231	1	0.95269	0.146	0.398		-52.3		163.8		0	0.1			-3920.85		6820.58		0		0		0.365021	0.634979	0	0
b7	0.3	160			235	1	0.96294	0.129	0.381		-58.2		168.8		0	0			-5393.44		9712.85		0		0		0.357033	0.642967	0	0
b7	0.3	160			243	5	0.93227	0.15	0.413		-54.8		164.2		0	0			-10407.3		11272.6		0		0		0.480043	0.519957	0	0
b7	0.3	160			244	0									0	0			-10755.6		11479.9		0		0		0.483712	0.516288	0	0
b7	0.3	160			245	0									0	0			-10677.8		11081.7		0		0		0.490719	0.509281	0	0
b7	0.3	160			246	0									0	0			-10213.9		11655.6		0		0		0.467037	0.532963	0	0
b7	0.3	160			247	0									0	0			-10482.1		11243.6		0		0		0.482473	0.517527	0	0
b7	0.3	160			254	1	0.9254	0.128	0.401		-60.1		152.6		2	0			-7703.67		9501.35		0		0		0.447757	0.552243	0	0
b7	0.3	160			255	1	0.94815	0.139	0.43		-57.6		161.5		2	0			-6662.03		10574		0		0		0.386519	0.613481	0	0
b7	0.3	160			256	1	0.95334	0.236	0.645		-41.7		165.4		2	0			-6909.75		12351.7		0		0		0.358734	0.641266	0	0
b7	0.3	160			260	1	0.94867	0.21	0.571		-41.1		167.8		0	0.6			-4463.87		10771.6		0		0		0.292991	0.707009	0	0
b7	0.3	160			261	4	0.94086	0.165	0.442		-55.2		189.8		0	1.2			-3309.95		11413.2		0		0		0.224812	0.775188	0	0
b7	0.3	160			292	0									0	0.1			-3835.5		8704.63		0		0		0.305858	0.694142	0	0
b7	0.3	160			296	0									0	0.8			-2926.17		9842.59		0		0		0.229166	0.770834	0	0
b7	0.3	160			300	0									0	1.9			-3205.5		8412.28		0		0		0.275913	0.724087	0	0
b7	0.3	160			262	1	0.96039	0.098	0.527		-61.2		173.3		0	0			-3615.71		9719.06		0		0		0.271149	0.728851	0	0
b7	0.3	160			274	1	0.95219	0.231	0.548		-74.8		178.3		1	0.4			-2914.05		12056.2		0		0		0.194656	0.805344	0	0
b7	0.3	160			276	1	0.95273	0.208	0.518		-72.1		169.5		2	1.5			-3028.65		6570.15		0		0		0.315524	0.684476	0	0
b7	0.3	160			288	1	0.9445	0.294	0.742		-42.8		140.3		0	1.2			-4272.01		12954.8		0		0		0.247986	0.752014	0	0
b7	0.3	160			290	1	0.9425	0.183	0.521		-38.1		180.7		0	0			-8155.05		7609.2		0		0		0.517313	0.482687	0	0
b7	0.3	160			294	1	0.93906	0.116	0.509		-64.2		155.7		0	0.7			-4131.98		7342.23		0		0		0.36011	0.63989	0	0
b7	0.3	160			295	2	0.94919	0.172	0.408		-53.6		170.5		0	0.8			-6077.55		8887.57		0		0		0.406114	0.593886	0	0
b7	0.3	160			299	0									0	2.7			-6263.71		8559.65		0		0		0.422557	0.577443	0	0
b7	0.3	160			297	1	0.94646	0.158	0.458		-55.2		197.6		0	0.3			-3428.12		10405.5		0		0		0.24781	0.75219	0	0
b7	0.3	160			307	1	0.93832	0.165	0.577		-43.7		176.9		0	4			-7437.95		8544.79		0		0		0.465374	0.534626	0	0
b7	0.3	160			309	1	0.95697	0.156	0.594		-67.3		162.5		2	0			-6346.41		10309.4		0		0		0.381033	0.618967	0	0
b7	0.3	160			324	1	0.94155	0.133	0.399		-59.7		168.4		1	0			-10463.4		9260.03		0		0		0.530506	0.469494	0	0
b7	0.3	160			328	1	0.95912	0.184	0.663		-63.9		179.6		1	0.1			-3353.83		11143.8		0		0		0.231336	0.768664	0	0
b7	0.3	160			329	1	0.93514	0.185	0.47		-44		158.5		1	0			-12401.6		6995.2		0		0		0.639363	0.360637	0	0
b7	0.3	160			331	1	0.94827	0.28	0.671		-41.3		163.1		1	0.6			-4168.53		8666.45		0		0		0.324779	0.675221	0	0
b7	0.3	160			335	1	0.94165	0.162	0.387		-64.7		169.7		0	0.7			-5169.51		11048.6		0		0		0.31875	0.68125	0	0
b7	0.3	160			344	1	0.94332	0.113	0.446		-57.9		177.5		0	2.9			-6402.89		7476.4		0		0		0.461327	0.538673	0	0
b7	0.3	160			373	1	0.94947	0.097	0.437		-65.3		162.6		-1	0			-3241.27		10000.8		0		0		0.244771	0.755229	0	0
b7	0.3	160			378	1	0.95102	0.076	0.412		-58.9		172.7		1	0			-7423.06		6512.66		0		0		0.532664	0.467336	0	0
b7	0.3	160			379	1	0.95125	0.086	0.411		-55.9		177.2		1	0			-6355.24		8548.96		0		0		0.426406	0.573594	0	0
b7	0.3	160			382	1	0.951	0.092	0.419		-55.3		175.3		1	1.8			-5288.79		7604.95		0		0		0.410183	0.589817	0	0
b7	0.3	213	7	13			0.95518	0.14	0.453	0.197	-52.4	6.5	-63.2	4.6		23.72	16.8	0.2692	-9909.47	2303.12	4398.7	1332.58	0	0	0	0	0.692574	0.307426	0	0
b7	0.3	213			213	6	0.98298	0.117	0.433		-61.1		-64.5		0	14.1			-10983.1		3832.33		0		0		0.741329	0.258671	0	0
b7	0.3	213			214	0									0	8.3			-10136.4		3963.73		0		0		0.718887	0.281113	0	0
b7	0.3	213			215	0									0	12.1			-10588.8		5034.84		0		0		0.677743	0.322257	0	0
b7	0.3	213			216	0									0	14.6			-10128.5		4035.11		0		0		0.715107	0.284893	0	0
b7	0.3	213			218	0									0	14.7			-11102.7		3673.11		0		0		0.751411	0.248589	0	0
b7	0.3	213			219	0									1	34.3			-9791.15		3188.31		0		0		0.754357	0.245643	0	0
b7	0.3	213			2	1	0.86759	0.158	0.467		-49.4		-67.9		2	37.5			-7379.13		3348.35		0		0		0.687872	0.312128	0	0
b7	0.3	213			79	2	0.90993	0.061	0.393		-57.2		-65		1	30.9			-6350.47		3719.74		0		0		0.630619	0.369381	0	0
b7	0.3	213			82	0									1	34.5			-6452.2		3731.64		0		0		0.633572	0.366428	0	0
b7	0.3	213			197	1	0.8544	0.226	0.458		-59.3		-64		0	19.7			-7301.2		5673.22		0		0		0.562738	0.437262	0	0
b7	0.3	213			217	1	0.95625	0.175	0.512		-39.1		-63.2		0	12.7			-11941		4171.94		0		0		0.741082	0.258918	0	0
b7	0.3	213			275	1	0.8964	0.361	0.609		-53.7		-68.7		2	69.5			-13778.8		8443.51		0		0		0.620043	0.379957	0	0
b7	0.3	213			280	1	0.87957	0.185	0.598		-43.7		-64.9		0	5.4			-12889.7		4367.26		0		0		0.746927	0.253073	0	0
b7	0.3	358	37	47			0.95655	0.185	0.547	0.305	-55	12.6	-71.5	55.6		6.5	12.56	0.413	-9145.32	2656.67	7625.52	1838.89	0	0	0	0	0.545311	0.454689	0	0
b7	0.3	358			358	2	0.97155	0.149	0.479		-42.3		-68.4		0	3.9			-11313.8		4777.51		0		0		0.703101	0.296899	0	0
b7	0.3	358			359	0									0	6			-10801.9		4586.95		0		0		0.70193	0.29807	0	0
b7	0.3	358			3	2	0.93831	0.164	0.572		-43.6		-64.4		1	0			-14625.7		7853.74		0		0		0.650626	0.349374	0	0
b7	0.3	358			240	0									0	0.2			-14025.6		7939.17		0		0		0.63855	0.36145	0	0
b7	0.3	358			4	1	0.92659	0.388	0.875		-54.5		87		2	0.2			-13204.7		6752.47		0		0		0.661652	0.338348	0	0
b7	0.3	358			18	1	0.93167	0.15	0.485		-54.3		-62.2		2	0			-10842.8		8199.75		0		0		0.569399	0.430601	0	0
b7	0.3	358			21	1	0.91656	0.094	0.414		-54.9		-61.7		1	29.1			-7563.12		4322.19		0		0		0.636342	0.363658	0	0
b7	0.3	358			33	1	0.93308	0.299	0.682		-74.2		-59.6		1	0			-8624.49		9639.23		0		0		0.47222	0.52778	0	0
b7	0.3	358			50	4	0.90224	0.347	0.876		-78.8		-221.6		1	3.2			-6973.74		7907.39		0		0		0.46863	0.53137	0	0
b7	0.3	358			51	0									1	2			-7567.15		8377.72		0		0		0.474582	0.525418	0	0
b7	0.3	358			53	0									1	2.8			-7204.41		8247.19		0		0		0.466257	0.533743	0	0
b7	0.3	358			55	0									1	1.9			-7406.09		8354.62		0		0		0.469908	0.530092	0	0
b7	0.3	358			73	1	0.93515	0.179	0.586		-38.5		-58.6		0	8.1			-9916.09		7580.67		0		0		0.566739	0.433261	0	0
b7	0.3	358			87	1	0.94744	0.167	0.56		-40.7		-58.3		2	0.2			-8439.37		8798.3		0		0		0.489589	0.510411	0	0
b7	0.3	358			98	1	0.96017	0.103	0.442		-54.3		-56.1		-1	0			-6926.95		9523.51		0		0		0.421079	0.578921	0	0
b7	0.3	358			106	1	0.93648	0.141	0.526		-42.3		-66.3		2	1			-7048.76		7697.36		0		0		0.478008	0.521992	0	0
b7	0.3	358			125	2	0.94421	0.147	0.465		-55.9		-63.3		2	0			-14128		7954.96		0		0		0.63977	0.36023	0	0
b7	0.3	358			127	0									2	0			-14227.7		8298.09		0		0		0.631618	0.368382	0	0
b7	0.3	358			136	1	0.95229	0.104	0.444		-48.5		-58.8		2	1.1			-7941.26		10547.3		0		0		0.429523	0.570477	0	0
b7	0.3	358			145	2	0.94277	0.119	0.402		-52		-56.5		2	3.9			-7903.9		10451.1		0		0		0.430613	0.569387	0	0
b7	0.3	358			148	0									2	4.1			-7884.94		10242.2		0		0		0.434979	0.565021	0	0
b7	0.3	358			147	1	0.9365	0.129	0.461		-47.7		-59.4		1	1.5			-5355.1		7003.6		0		0		0.433306	0.566694	0	0
b7	0.3	358			188	2	0.94597	0.111	0.433		-50.5		-55.7		1	0			-11083		7581.13		0		0		0.593812	0.406188	0	0
b7	0.3	358			190	0									1	0			-12637.7		8015.67		0		0		0.611896	0.388104	0	0
b7	0.3	358			194	1	0.96074	0.109	0.38		-55.1		-58.9		1	0.8			-8942.64		9260.15		0		0		0.491279	0.508721	0	0
b7	0.3	358			220	2	0.91393	0.162	0.557		-42.2		-61.4		1	4			-10680.6		4694.19		0		0		0.694683	0.305317	0	0
b7	0.3	358			221	0									0	7.4			-10864.7		4959.04		0		0		0.686607	0.313393	0	0
b7	0.3	358			232	1	0.92823	0.159	0.539		-41.9		-61		0	0			-7317.61		6653.8		0		0		0.523756	0.476244	0	0
b7	0.3	358			266	1	0.91343	0.472	0.936		-87.1		-67.4		0	0			-4146.45		12371.8		0		0		0.251022	0.748978	0	0
b7	0.3	358			268	1	0.96586	0.153	0.497		-52.7		-61.1		0	1.9			-9229.8		10035.1		0		0		0.4791	0.5209	0	0
b7	0.3	358			285	1	0.93738	0.119	0.443		-52.9		-59		0	12.3			-9561.69		6911.41		0		0		0.580443	0.419557	0	0
b7	0.3	358			289	1	0.96183	0.104	0.444		-48.4		-57.5		0	0.1			-8257.08		8323.84		0		0		0.497987	0.502013	0	0
b7	0.3	358			298	1	0.95912	0.187	0.508		-45.7		-62.7		0	0.4			-6420.92		10980.1		0		0		0.368997	0.631003	0	0
b7	0.3	358			302	1	0.89304	0.327	0.84		-55.6		-181		2	57.9			-3676.69		6411.32		0		0		0.364461	0.635539	0	0
b7	0.3	358			303	1	0.93982	0.177	0.495		-64		-63.2		0	9.8			-6106.14		6388.06		0		0		0.488718	0.511282	0	0
b7	0.3	358			304	1	0.94999	0.18	0.599		-42.4		-54.4		2	50.2			-11371.7		9673.68		0		0		0.540342	0.459658	0	0
b7	0.3	358			306	1	0.91583	0.342	0.766		-87.2		63.8		0	5.8			-7975.76		6002.37		0		0		0.570588	0.429412	0	0
b7	0.3	358			332	2	0.95321	0.116	0.404		-54.8		-61.2		0	11.4			-7241.19		7856.89		0		0		0.47961	0.52039	0	0
b7	0.3	358			334	0									0	11.4			-7074.05		7576.7		0		0		0.482846	0.517154	0	0
b7	0.3	358			333	1	0.93097	0.143	0.43		-55.9		-69.8		0	11.9			-8552.09		6751.94		0		0		0.558813	0.441187	0	0
b7	0.3	358			337	1	0.91171	0.295	0.684		-29.6		-78.1		0	1.4			-9626.71		5654.69		0		0		0.629963	0.370037	0	0
b7	0.3	358			354	1	0.91475	0.172	0.492		-42		-61.8		0	1.1			-9048.55		4367.81		0		0		0.674442	0.325558	0	0
b7	0.3	358			360	1	0.95397	0.149	0.488		-62.2		-64.7		0	0.1			-11124.7		7719.1		0		0		0.590364	0.409636	0	0
b7	0.3	358			361	1	0.96197	0.121	0.448		-57.5		-48.7		0	0.6			-5899.29		6655.55		0		0		0.469882	0.530118	0	0
b7	0.3	358			377	1	0.92297	0.136	0.43		-55.5		-61.3		1	38.7			-7900.1		5775.04		0		0		0.577698	0.422302	0	0
b7	0.3	358			384	1	0.95207	0.132	0.433		-55.5		-62.9		1	0			-11433.6		7295.61		0		0		0.61047	0.38953	0	0
b7	0.3	358			388	1	0.94121	0.153	0.456		-60.6		-63.7		2	2.8			-13731.4		5429.53		0		0		0.716636	0.283364	0	0
b7	0.3	387	10	12			0.94179	0.384	0.737	0.684	-51.3	17.8	157.1	27.1		52.96	30.86	0.9	-7931.01	3087.22	3005.31	2311.98	0	0	0	0	0.725199	0.274801	0	0
b7	0.3	387			387	1	0.94466	0.242	0.463		-63.7		167.9		2	64.3			-5595.6		1554.87		0		0		0.78255	0.21745	0	0
b7	0.3	387			17	1	0.85962	0.53	0.938		-63.5		170.3		2	83			-2790.43		1510.61		0		0		0.64878	0.35122	0	0
b7	0.3	387			132	1	0.85397	0.171	0.455		-51.7		169.1		2	55.3			-5102.94		1220.11		0		0		0.807038	0.192962	0	0
b7	0.3	387			142	1	0.83753	0.697	1.305		-84.8		92.7		2	73.8			-6903.78		1970.8		0		0		0.777928	0.222072	0	0
b7	0.3	387			249	1	0.87286	0.622	1.08		-77.4		165.2		2	54.9			-9351.87		1708.27		0		0		0.845547	0.154453	0	0
b7	0.3	387			277	3	0.96197	0.164	0.628		-37.1		167.3		2	25.5			-9479.48		3272.27		0		0		0.743387	0.256613	0	0
b7	0.3	387			278	0									2	30.9			-7038.39		3294.69		0		0		0.681151	0.318849	0	0
b7	0.3	387			279	0									1	30.2			-8406.71		3247.79		0		0		0.721327	0.278673	0	0
b7	0.3	387			283	1	0.8525	0.474	0.715		-43.4		190		2	74.1			-4319.62		1163.53		0		0		0.787799	0.212201	0	0
b7	0.3	387			318	1	0.83977	0.404	0.853		-57.4		164.4		1	37.6			-10821.3		1529.09		0		0		0.876191	0.123809	0	0
b7	0.3	387			364	1	0.86943	0.458	0.693		-36.2		158.1		-1	0			-13540.7		8840.4		0		0		0.605006	0.394994	0	0
b7	0.3	387			369	1	0.85314	0.546	0.97		-45.5		105.7		-1	0			-11821.3		6751.29		0		0		0.636492	0.363508	0	0
b8	0.6	58	21	26			0.95276	0.161	0.448	0.241	57.8	7	162.2	17.3		11.58	10.8	0.1923	-9180.07	3263.33	6472.93	1668.83	0	0	0	0	0.586474	0.413526	0	0
b8	0.6	58			58	1	0.9682	0.17	0.456		54.4		172.7		0	4.9			-13536.7		6188		0		0		0.686282	0.313718	0	0
b8	0.6	58			11	3	0.92388	0.163	0.468		62.7		138.2		0	0			-7941.89		8004.36		0		0		0.498041	0.501959	0	0
b8	0.6	58			19	0									0	0			-7950.4		9462.64		0		0		0.456577	0.543423	0	0
b8	0.6	58			26	0									0	0			-7889.37		9303.58		0		0		0.458872	0.541128	0	0
b8	0.6	58			30	2	0.92443	0.149	0.585		65.8		163.8		0	3.5			-9464.99		6055.34		0		0		0.609845	0.390155	0	0
b8	0.6	58			112	0									0	2.2			-9324.84		6951.1		0		0		0.572922	0.427078	0	0
b8	0.6	58			41	1	0.9318	0.176	0.503		50.2		165.4		0	14.8			-8653.23		3662.43		0		0		0.70262	0.29738	0	0
b8	0.6	58			45	1	0.91908	0.145	0.474		60.9		167.6		0	1.6			-14406.1		3861.18		0		0		0.788629	0.211371	0	0
b8	0.6	58			46	2	0.94794	0.119	0.43		66.2		165.4		1	32.3			-5991.99		6772.04		0		0		0.469443	0.530557	0	0
b8	0.6	58			47	0									1	34			-5669.02		6674.26		0		0		0.45928	0.54072	0	0
b8	0.6	58			59	1	0.92692	0.104	0.538		64.8		161.7		1	22.4			-7517.63		7179.73		0		0		0.511495	0.488505	0	0
b8	0.6	58			105	1	0.95344	0.269	0.507		48.6		155.8		0	5.6			-9391.71		4571.98		0		0		0.672581	0.327419	0	0
b8	0.6	58			106	1	0.92925	0.159	0.364		59.7		171.4		0	12.6			-8570.01		8642.48		0		0		0.497895	0.502105	0	0
b8	0.6	58			125	1	0.93893	0.317	0.7		53.8		175.1		0	4.7			-5488.54		9928.01		0		0		0.356016	0.643984	0	0
b8	0.6	58			127	1	0.92171	0.147	0.612		73.6		173.8		0	4.9			-17594.8		7849.6		0		0		0.6915	0.3085	0	0
b8	0.6	58			137	1	0.93194	0.204	0.491		48.9		171.9		0	10.8			-9715.77		6900.76		0		0		0.584705	0.415295	0	0
b8	0.6	58			149	1	0.90947	0.312	0.598		56.2		167.7		2	0.9			-10466.6		5888.42		0		0		0.639963	0.360037	0	0
b8	0.6	58			153	1	0.95085	0.081	0.394		64.1		158.8		2	26			-7509		5283.86		0		0		0.586968	0.413032	0	0
b8	0.6	58			179	1	0.91679	0.162	0.343		48.8		158.1		0	0.9			-17147		5355.42		0		0		0.762007	0.237993	0	0
b8	0.6	58			182	1	0.92144	0.157	0.577		57.8		149.5		0	12.8			-10172.7		4053.61		0		0		0.715062	0.284938	0	0
b8	0.6	58			211	1	0.92528	0.282	0.624		52.5		88.9		1	26.1			-6509.18		5916.16		0		0		0.523863	0.476137	0	0
b8	0.6	58			216	1	0.96271	0.191	0.371		54.5		166.1		0	11.4			-10000		7221.64		0		0		0.580666	0.419334	0	0
b8	0.6	58			262	1	0.94125	0.118	0.322		60.6		186.2		0	0.8			-10643.1		6737.84		0		0		0.612342	0.387658	0	0
b8	0.6	58			271	2	0.93063	0.079	0.248		52.1		168.5		1	24.7			-5459.73		5002.32		0		0		0.52186	0.47814	0	0
b8	0.6	58			272	0									1	23.8			-5930.48		4805.32		0		0		0.552402	0.447598	0	0
b8	0.6	58			273	1	0.91826	0.123	0.314		45.9		169.3		0	19.3			-5737.09		6024.18		0		0		0.487795	0.512205	0	0
b8	0.6	93	11	14			0.93326	0.223	0.506	0.324	55.8	10.8	135.6	30		48.29	18.23	0.6786	-6046.42	2564.97	2417.27	860.72	0	0	0	0	0.714395	0.285605	0	0
b8	0.6	93			93	1	0.94622	0.173	0.451		61.1		168.4		2	71.9			-1966		1669.6		0		0		0.540764	0.459236	0	0
b8	0.6	93			61	2	0.94019	0.134	0.364		61.2		157.9		2	69.8			-3778.17		2601.4		0		0		0.59223	0.40777	0	0
b8	0.6	93			62	0									2	68.3			-3299.01		2823		0		0		0.538877	0.461123	0	0
b8	0.6	93			67	1	0.85947	0.326	0.548		56.3		159.6		2	30.9			-7671.27		2755.29		0		0		0.735743	0.264257	0	0
b8	0.6	93			92	1	0.90731	0.295	0.723		58.5		154.2		2	61.2			-2353.83		2275.14		0		0		0.5085	0.4915	0	0
b8	0.6	93			135	1	0.88731	0.177	0.52		53.1		179.2		1	48.1			-11328.5		1217.55		0		0		0.902954	0.0970462	0	0
b8	0.6	93			183	1	0.85054	0.287	0.726		71.4		86.1		0	13.1			-8581.41		3823.4		0		0		0.691781	0.308219	0	0
b8	0.6	93			215	1	0.86973	0.318	0.712		66.6		96.6		2	62.7			-4617.73		2940.69		0		0		0.610939	0.389061	0	0
b8	0.6	93			224	1	0.87658	0.192	0.439		59.5		164.8		1	42.7			-8806.65		2339.13		0		0		0.790133	0.209867	0	0
b8	0.6	93			228	1	0.89801	0.181	0.374		53.8		113		0	12.6			-7538.15		4410.91		0		0		0.630857	0.369143	0	0
b8	0.6	93			232	2	0.89675	0.257	0.454		30.5		140.3		1	46.2			-6239.77		1674.89		0		0		0.788381	0.211619	0	0
b8	0.6	93			234	0									2	50.7			-6010.89		1740.39		0		0		0.775471	0.224529	0	0
b8	0.6	93			233	2	0.93059	0.218	0.468		47.5		104		1	48.9			-6521.3		1776.94		0		0		0.785865	0.214135	0	0
b8	0.6	93			235	0									1	48.9			-5937.14		1793.4		0		0		0.768011	0.231989	0	0
b8	0.6	98	31	51			0.96205	0.192	0.467	0.325	51.9	12.5	167.4	15.9		8.21	7.03	0.1471	-7868.53	3326.53	6209.83	1683.19	0	0	0	0	0.55891	0.44109	0	0
b8	0.6	98			98	3	0.98373	0.199	0.475		38.3		167.1		0	5.3			-6552.24		5229.28		0		0		0.556146	0.443854	0	0
b8	0.6	98			103	0									0	10.5			-6271.15		4362.8		0		0		0.589729	0.410271	0	0
b8	0.6	98			104	0									0	8.4			-6378.99		3925.56		0		0		0.619046	0.380954	0	0
b8	0.6	98			7	1	0.89066	0.134	0.436		58.6		170.6		0	12.8			-12097		6699.99		0		0		0.64356	0.35644	0	0
b8	0.6	98			8	3	0.91004	0.147	0.433		57.4		166.8		0	11.2			-6941.82		5294.22		0		0		0.567326	0.432674	0	0
b8	0.6	98			15	0									0	10.4			-7104.7		5757.91		0		0		0.552353	0.447647	0	0
b8	0.6	98			22	0									0	10.2			-7380.21		5900.22		0		0		0.555721	0.444279	0	0
b8	0.6	98			12	3	0.95204	0.078	0.385		52.6		171.1		0	0.1			-11959.4		4690.61		0		0		0.718281	0.281719	0	0
b8	0.6	98			20	0									0	0.1			-12305.6		4843.92		0		0		0.717548	0.282452	0	0
b8	0.6	98			27	0									0	0.1			-11997.1		4643.31		0		0		0.720963	0.279037	0	0
b8	0.6	98			32	2	0.91285	0.118	0.475		58.7		160.5		0	0.3			-4881.19		10695.8		0		0		0.313359	0.686641	0	0
b8	0.6	98			34	0									0	0.5			-5516.54		11179.8		0		0		0.330403	0.669597	0	0
b8	0.6	98			38	2	0.91333	0.104	0.349		46.1		177		0	5			-7818.41		6223.06		0		0		0.556809	0.443191	0	0
b8	0.6	98			39	0									0	5.1			-8084.17		5914.48		0		0		0.577496	0.422504	0	0
b8	0.6	98			43	1	0.8985	0.25	0.493		64		170.5		0	6.1			-8364.93		7112.98		0		0		0.540443	0.459557	0	0
b8	0.6	98			63	1	0.91662	0.176	0.402		46.5		171.7		2	1.3			-12281.8		6414.1		0		0		0.656925	0.343075	0	0
b8	0.6	98			89	1	0.93479	0.112	0.398		52.7		169.2		2	6.4			-8236.78		5952.68		0		0		0.580486	0.419514	0	0
b8	0.6	98			94	1	0.90371	0.129	0.314		47.6		172		2	1.1			-15523.9		4444.49		0		0		0.777424	0.222576	0	0
b8	0.6	98			99	2	0.91238	0.266	0.499		59.8		148.3		0	0.6			-9404.21		8840.1		0		0		0.51546	0.48454	0	0
b8	0.6	98			101	0									0	0.6			-9854.64		8774.53		0		0		0.52899	0.47101	0	0
b8	0.6	98			114	2	0.90456	0.257	0.555		56.4		170.4		1	26.2			-9102.54		4175.28		0		0		0.685545	0.314455	0	0
b8	0.6	98			117	0									1	27			-9202.49		4385.16		0		0		0.677269	0.322731	0	0
b8	0.6	98			115	1	0.92299	0.141	0.379		61.1		168.8		0	2.9			-8951.95		5874.8		0		0		0.60377	0.39623	0	0
b8	0.6	98			122	1	0.91239	0.179	0.405		44.3		171.1		0	18.4			-20391.8		8703.71		0		0		0.700857	0.299143	0	0
b8	0.6	98			123	2	0.92119	0.151	0.505		58.1		171.8		0	6			-5248.83		8385.5		0		0		0.384972	0.615028	0	0
b8	0.6	98			124	0									0	7.4			-5634.41		8772.7		0		0		0.391085	0.608915	0	0
b8	0.6	98			128	2	0.91501	0.096	0.449		52.6		165.5		0	0.8			-10420.7		4960.9		0		0		0.677479	0.322521	0	0
b8	0.6	98			130	0									0	1			-10977.4		5125.83		0		0		0.681689	0.318311	0	0
b8	0.6	98			133	1	0.9221	0.208	0.552		62.1		182.2		0	4.5			-8043.9		7208.86		0		0		0.527373	0.472627	0	0
b8	0.6	98			136	1	0.89955	0.294	0.627		76		172.6		0	11.9			-9473.13		6347.81		0		0		0.598772	0.401228	0	0
b8	0.6	98			154	1	0.92184	0.126	0.475		58.8		167.2		2	6.9			-5001.55		7171.28		0		0		0.410878	0.589122	0	0
b8	0.6	98			166	1	0.94798	0.233	0.514		69.3		175.9		2	8.8			-8575.59		4686.17		0		0		0.64664	0.35336	0	0
b8	0.6	98			171	2	0.91911	0.12	0.49		63.8		179.2		2	7.6			-6268.15		8632.88		0		0		0.420652	0.579348	0	0
b8	0.6	98			172	0									0	16.7			-6642.11		8140.45		0		0		0.449321	0.550679	0	0
b8	0.6	98			174	1	0.90432	0.362	0.98		35.3		71.7		0	0.6			-10293		6974.7		0		0		0.596083	0.403917	0	0
b8	0.6	98			175	1	0.95212	0.266	0.703		42.7		182.3		0	2.2			-8591.81		8479.8		0		0		0.503281	0.496719	0	0
b8	0.6	98			181	1	0.94571	0.093	0.386		49		168		1	29.4			-3212.33		7142.38		0		0		0.310229	0.689771	0	0
b8	0.6	98			197	1	0.91597	0.258	0.523		33.2		144.3		0	16			-4449.78		5665.19		0		0		0.43992	0.56008	0	0
b8	0.6	98			212	1	0.89581	0.404	0.793		77.9		169.1		0	1.5			-7337.81		4876.9		0		0		0.600736	0.399264	0	0
b8	0.6	98			213	1	0.89998	0.172	0.596		61.3		154.9		0	3.5			-7658.04		4363.47		0		0		0.637028	0.362972	0	0
b8	0.6	98			223	1	0.90929	0.404	0.814		2.4		154.4		0	2.6			-12355.5		5188.99		0		0		0.704239	0.295761	0	0
b8	0.6	98			246	5	0.9032	0.312	0.552		38.8		177.3		0	11.7			-4431.44		5704.53		0		0		0.437199	0.562801	0	0
b8	0.6	98			248	0									0	13.2			-4979.85		4649.32		0		0		0.517163	0.482837	0	0
b8	0.6	98			250	0									0	11.9			-3968.24		5574.32		0		0		0.415846	0.584154	0	0
b8	0.6	98			252	0									0	12.9			-3952.55		5788.97		0		0		0.405743	0.594257	0	0
b8	0.6	98			255	0									0	12			-4133.77		5684.37		0		0		0.421034	0.578966	0	0
b8	0.6	98			279	4	0.94015	0.129	0.314		56.2		167.8		0	14.7			-3831.24		5311.11		0		0		0.419065	0.580935	0	0
b8	0.6	98			280	0									0	12.7			-4408.17		5762.74		0		0		0.43341	0.56659	0	0
b8	0.6	98			281	0									0	13			-4410.51		5669.53		0		0		0.437549	0.562451	0	0
b8	0.6	98			282	0									0	11.5			-4352.74		6361.88		0		0		0.406243	0.593757	0	0
b8	0.6	98			283	1	0.91041	0.135	0.326		54.6		174.8		0	7.1			-6038.63		4031.81		0		0		0.599639	0.400361	0	0
b8	0.6	148	8	10			0.91696	0.273	0.597	0.29	45.7	12.6	122.9	75		42.96	29.24	0.55	-7788.43	3561.29	2463.07	1635.46	0	0	0	0	0.759736	0.240264	0	0
b8	0.6	148			148	1	0.93552	0.214	0.448		45.9		76.4		2	98			-2145.28		973.53		0		0		0.687852	0.312148	0	0
b8	0.6	148			48	3	0.8732	0.196	0.369		59		144.1		0	16.6			-12040.4		2053.31		0		0		0.85431	0.14569	0	0
b8	0.6	148			51	0									0	15.6			-11510.3		1971.54		0		0		0.853763	0.146237	0	0
b8	0.6	148			53	0									0	14.5			-13188.3		2272.92		0		0		0.852992	0.147008	0	0
b8	0.6	148			57	1	0.84834	0.693	1.363		12.5		-74		0	14.9			-9019.44		6414.26		0		0		0.584399	0.415601	0	0
b8	0.6	148			107	1	0.90077	0.298	0.536		57.4		172.4		2	58.3			-4038.17		1547.08		0		0		0.723006	0.276994	0	0
b8	0.6	148			108	1	0.86849	0.287	0.8		44.3		180.8		2	81.4			-3793.68		1011.72		0		0		0.789462	0.210538	0	0
b8	0.6	148			167	1	0.91004	0.192	0.43		42.4		78.8		2	23.9			-8325.81		2210.24		0		0		0.790221	0.209779	0	0
b8	0.6	148			225	1	0.84539	0.268	0.683		40.2		176.5		2	63			-7425.17		4617.84		0		0		0.616554	0.383446	0	0
b8	0.6	148			278	1	0.86634	0.273	0.693		50.2		173.9		1	43.4			-6397.72		1558.3		0		0		0.804136	0.195864	0	0
b8	0.6	152	24	35			0.95357	0.223	0.571	0.302	60.8	12.5	124.6	31.9		4.28	5.51	0.2	-7665.68	2655.37	7431.46	1661.75	0	0	0	0	0.507757	0.492243	0	0
b8	0.6	152			152	1	0.95085	0.13	0.42		63.7		142.2		2	0			-9351.11		5860.69		0		0		0.614727	0.385273	0	0
b8	0.6	152			13	2	0.91409	0.173	0.522		58.3		166.3		0	2.8			-11905.1		5698.24		0		0		0.676297	0.323703	0	0
b8	0.6	152			28	0									0	3.3			-11146		4798.42		0		0		0.699053	0.300947	0	0
b8	0.6	152			44	1	0.92772	0.177	0.519		64.1		157.9		0	14.9			-7796.67		5075.76		0		0		0.605688	0.394312	0	0
b8	0.6	152			68	1	0.90833	0.398	0.834		35		71		2	2			-12881.2		5469.43		0		0		0.701949	0.298051	0	0
b8	0.6	152			69	1	0.90285	0.498	1.061		102.2		97.9		2	0			-5479.24		11508.4		0		0		0.322543	0.677457	0	0
b8	0.6	152			82	3	0.90978	0.398	0.789		36.8		74.2		2	0			-7074.77		8562.35		0		0		0.452434	0.547566	0	0
b8	0.6	152			91	0									2	0.1			-6285.62		10135.7		0		0		0.382771	0.617229	0	0
b8	0.6	152			161	0									2	0.2			-8277.47		9016.99		0		0		0.47862	0.52138	0	0
b8	0.6	152			121	1	0.92899	0.171	0.535		60.1		94.1		0	17.2			-7624.04		5279.16		0		0		0.590864	0.409136	0	0
b8	0.6	152			134	1	0.95967	0.192	0.629		59.8		91.7		0	0			-10780.9		6104.05		0		0		0.638493	0.361507	0	0
b8	0.6	152			140	6	0.96288	0.106	0.369		55.4		154.9		0	17.8			-4609.39		6551.83		0		0		0.412983	0.587017	0	0
b8	0.6	152			141	0									0	1.1			-4961.47		7532.68		0		0		0.397103	0.602897	0	0
b8	0.6	152			142	0									0	4.8			-4765.41		7661.84		0		0		0.383465	0.616535	0	0
b8	0.6	152			144	0									0	18			-5356.19		7698.59		0		0		0.410286	0.589714	0	0
b8	0.6	152			146	0									0	0.2			-5111.73		8033.42		0		0		0.388868	0.611132	0	0
b8	0.6	152			147	0									0	9.7			-4234.96		6843.48		0		0		0.38227	0.61773	0	0
b8	0.6	152			143	2	0.97085	0.148	0.42		65		154.9		0	5.8			-4265.67		8931.93		0		0		0.323216	0.676784	0	0
b8	0.6	152			145	0									0	3.8			-5380.67		8581.49		0		0		0.385375	0.614625	0	0
b8	0.6	152			168	1	0.91693	0.196	0.647		70.6		155.6		1	5.4			-10398		4814.19		0		0		0.68353	0.31647	0	0
b8	0.6	152			188	1	0.90574	0.168	0.603		63.6		98.7		0	0.3			-5141.61		9890.73		0		0		0.342037	0.657963	0	0
b8	0.6	152			196	1	0.90272	0.201	0.64		45.3		143.9		0	6.8			-7313.97		7169.88		0		0		0.504974	0.495026	0	0
b8	0.6	152			200	1	0.88826	0.282	0.635		55.6		162.6		0	0.1			-9864.7		6671.45		0		0		0.596554	0.403446	0	0
b8	0.6	152			202	2	0.92524	0.172	0.609		53.8		108.3		1	0.8			-8419.46		8701.26		0		0		0.49177	0.50823	0	0
b8	0.6	152			204	0									0	0.2			-8835.49		6212.21		0		0		0.587165	0.412835	0	0
b8	0.6	152			203	1	0.90936	0.262	0.553		48.2		145.4		0	0			-8628.2		7776.77		0		0		0.52595	0.47405	0	0
b8	0.6	152			205	1	0.90712	0.229	0.628		76.8		161.8		0	0			-12800.9		6674.38		0		0		0.65729	0.34271	0	0
b8	0.6	152			209	1	0.92455	0.302	0.729		82		159.3		0	10.2			-4584.18		7762.43		0		0		0.371291	0.628709	0	0
b8	0.6	152			220	1	0.92397	0.183	0.622		63.3		111.5		0	1.7			-4683.02		7167.96		0		0		0.395159	0.604841	0	0
b8	0.6	152			230	1	0.90228	0.336	0.585		58.9		95.1		0	12			-4357.97		5772.79		0		0		0.430172	0.569828	0	0
b8	0.6	152			238	2	0.9258	0.239	0.51		66.8		98.3		0	3.7			-8279.57		9449.07		0		0		0.467017	0.532983	0	0
b8	0.6	152			240	0									0	3.5			-7771.22		9900.46		0		0		0.439756	0.560244	0	0
b8	0.6	152			254	1	0.94266	0.202	0.495		59.4		89.1		0	0.6			-7569.69		7902.4		0		0		0.489248	0.510752	0	0
b8	0.6	152			259	1	0.91786	0.281	0.556		64.9		99.8		0	1.8			-10296.1		5883.21		0		0		0.636375	0.363625	0	0
b8	0.6	152			284	1	0.93464	0.231	0.494		72.6		94.7		0	1.1			-12067.1		9007.3		0		0		0.572595	0.427405	0	0
b8	0.6	163	27	37			0.95728	0.184	0.467	0.233	55	11.5	170.9	23.6		4.7	5.77	0.2027	-7095.92	2336.28	7782.26	2073.84	0	0	0	0	0.476935	0.523065	0	0
b8	0.6	163			163	1	0.96821	0.244	0.506		34.7		151.3		2	0.3			-8107.88		11771.1		0		0		0.407862	0.592138	0	0
b8	0.6	163			6	1	0.94045	0.096	0.43		52.7		164.6		0	12.4			-12838.9		8207.93		0		0		0.610015	0.389985	0	0
b8	0.6	163			9	3	0.90928	0.112	0.367		51.8		172		0	5			-10189.6		4426.06		0		0		0.697169	0.302831	0	0
b8	0.6	163			16	0									0	4.6			-10371.8		4378.05		0		0		0.703181	0.296819	0	0
b8	0.6	163			23	0									0	4.8			-9971.98		4216.29		0		0		0.702833	0.297167	0	0
b8	0.6	163			14	3	0.96173	0.081	0.352		51.8		161.9		0	5.1			-7981.4		6215.16		0		0		0.562207	0.437793	0	0
b8	0.6	163			21	0									0	6.5			-7829.59		6341.9		0		0		0.552489	0.447511	0	0
b8	0.6	163			29	0									0	5.4			-7746.36		6389.84		0		0		0.54798	0.45202	0	0
b8	0.6	163			37	1	0.94693	0.364	0.911		73.8		265.2		1	28.7			-5928.73		11224.6		0		0		0.345631	0.654369	0	0
b8	0.6	163			66	4	0.94093	0.1	0.269		53.3		172.2		2	2.3			-6216.87		6237.67		0		0		0.499165	0.500835	0	0
b8	0.6	163			73	0									2	3			-5797.21		6265.61		0		0		0.480585	0.519415	0	0
b8	0.6	163			77	0									2	2.9			-6426.02		6907.81		0		0		0.481934	0.518066	0	0
b8	0.6	163			81	0									2	2.5			-6469.13		6648		0		0		0.493182	0.506818	0	0
b8	0.6	163			90	1	0.95341	0.134	0.314		56.6		167.5		2	18.4			-6231.3		5503.72		0		0		0.531	0.469	0	0
b8	0.6	163			119	2	0.92822	0.407	0.844		78.4		104.3		0	1.6			-5834		8930.12		0		0		0.395147	0.604853	0	0
b8	0.6	163			120	0									0	1.6			-5998.23		8478.45		0		0		0.414337	0.585663	0	0
b8	0.6	163			129	2	0.9538	0.118	0.446		56		172.7		0	1.2			-4439.18		9693.12		0		0		0.314116	0.685884	0	0
b8	0.6	163			131	0									0	0.9			-4517.29		9629.1		0		0		0.319325	0.680675	0	0
b8	0.6	163			139	1	0.93121	0.142	0.454		51		166.9		0	5.7			-5762.78		10630.2		0		0		0.35154	0.64846	0	0
b8	0.6	163			169	1	0.93526	0.235	0.678		41.8		173.2		1	2.4			-6122.02		6837.17		0		0		0.472408	0.527592	0	0
b8	0.6	163			173	1	0.95162	0.382	0.858		60.4		183.9		0	0.6			-9171.14		8584.64		0		0		0.516516	0.483484	0	0
b8	0.6	163			177	1	0.93099	0.245	0.72		83.6		193.5		0	3.3			-4849.06		6438.65		0		0		0.429588	0.570412	0	0
b8	0.6	163			178	1	0.94145	0.357	0.643		24.6		178.2		0	4.6			-3177.81		9120.7		0		0		0.25839	0.74161	0	0
b8	0.6	163			180	1	0.94398	0.221	0.48		53.1		149.6		0	13.5			-3485.86		10174		0		0		0.255189	0.744811	0	0
b8	0.6	163			184	1	0.946	0.151	0.695		58.9		181.9		0	1.3			-9240.81		8345.6		0		0		0.525452	0.474548	0	0
b8	0.6	163			185	1	0.94499	0.138	0.381		57		169.2		0	3.3			-7541.96		8138.71		0		0		0.480972	0.519028	0	0
b8	0.6	163			199	1	0.93167	0.23	0.456		46.8		182.8		0	2.3			-8754.69		7495.07		0		0		0.538758	0.461242	0	0
b8	0.6	163			218	1	0.92062	0.109	0.318		56		181.9		0	0.4			-8650.46		6018.01		0		0		0.589732	0.410268	0	0
b8	0.6	163			241	1	0.92599	0.388	0.609		47.4		176.6		0	0			-8027.68		7721.38		0		0		0.509724	0.490276	0	0
b8	0.6	163			244	1	0.95181	0.419	0.648		74.7		179.5		0	0			-14124.5		7540.45		0		0		0.651952	0.348048	0	0
b8	0.6	163			258	1	0.93361	0.113	0.335		40.2		159.6		0	5.6			-5312.08		6954.73		0		0		0.433045	0.566955	0	0
b8	0.6	163			264	2	0.97739	0.122	0.318		50.4		172.8		0	10.4			-7115.23		5489.88		0		0		0.564472	0.435528	0	0
b8	0.6	163			265	0									0	10.9			-6599.9		5567.94		0		0		0.542405	0.457595	0	0
b8	0.6	163			267	1	0.94486	0.093	0.306		52.7		179.2		1	0.5			-5699.62		8437.02		0		0		0.403181	0.596819	0	0
b8	0.6	163			274	1	0.93682	0.135	0.354		58.1		169.5		0	1.1			-5840.13		9485.3		0		0		0.381074	0.618926	0	0
b8	0.6	163			277	1	0.94542	0.166	0.387		55.1		188.1		0	0.5			-5071.54		11615.5		0		0		0.303921	0.696079	0	0
b8	0.6	163			285	1	0.93131	0.129	0.342		53.5		174.1		0	0.3			-5106.43		11884		0		0		0.300548	0.699452	0	0
b8	0.6	226	20	27			0.94068	0.206	0.441	0.292	57.6	9.4	166	23		18.04	14.3	0.2222	-9289.95	3393.06	3890.17	782.49	0	0	0	0	0.704846	0.295154	0	0
b8	0.6	226			226	1	0.97124	0.15	0.28		51.6		153.3		0	19.1			-7157.14		3288.35		0		0		0.685189	0.314811	0	0
b8	0.6	226			2	3	0.9052	0.151	0.251		64.4		164.8		0	12.2			-12608.9		3348.16		0		0		0.790177	0.209823	0	0
b8	0.6	226			3	0									0	12.4			-13008.5		3528.44		0		0		0.786633	0.213367	0	0
b8	0.6	226			4	0									0	12.4			-12346.9		3331.52		0		0		0.787509	0.212491	0	0
b8	0.6	226			40	1	0.91737	0.068	0.251		59.8		168.1		1	23.4			-9810.71		3517.68		0		0		0.736076	0.263924	0	0
b8	0.6	226			42	2	0.9232	0.146	0.35		58.6		170.1		0	4.4			-14869.9		3729.32		0		0		0.799491	0.200509	0	0
b8	0.6	226			165	0									0	0.4			-17936.6		4426.21		0		0		0.802073	0.197927	0	0
b8	0.6	226			95	1	0.8528	0.216	0.475		52.7		173.4		2	0.8			-9474.67		5544.18		0		0		0.630852	0.369148	0	0
b8	0.6	226			96	1	0.90157	0.384	0.653		50		172.3		0	9.2			-8228.21		3306.43		0		0		0.713348	0.286652	0	0
b8	0.6	226			109	1	0.8867	0.363	0.643		30.8		170.4		2	58.7			-3904.9		2974.2		0		0		0.567647	0.432353	0	0
b8	0.6	226			126	1	0.88716	0.285	0.894		54.3		85.8		0	15.8			-8803.22		3981.11		0		0		0.688595	0.311405	0	0
b8	0.6	226			132	1	0.9003	0.251	0.711		71.4		158.8		1	48.3			-5416.17		3029.33		0		0		0.641308	0.358692	0	0
b8	0.6	226			186	1	0.9097	0.156	0.512		61.2		161.8		0	10			-12310.8		4535.01		0		0		0.730792	0.269208	0	0
b8	0.6	226			189	1	0.88295	0.253	0.694		76		176.8		1	26.1			-7543.1		3806.26		0		0		0.664628	0.335372	0	0
b8	0.6	226			206	1	0.8985	0.141	0.37		65.5		158.6		1	23.6			-6607.38		3842.09		0		0		0.632317	0.367683	0	0
b8	0.6	226			207	1	0.85868	0.395	0.873		44.2		201.3		0	12.4			-6353.08		3605.47		0		0		0.637952	0.362048	0	0
b8	0.6	226			214	1	0.8787	0.305	0.912		66.5		101.5		0	4			-8989.4		5851.68		0		0		0.605711	0.394289	0	0
b8	0.6	226			221	1	0.8945	0.149	0.492		53.5		166.9		0	6.8			-5330.22		4815.78		0		0		0.525352	0.474648	0	0
b8	0.6	226			229	1	0.88562	0.273	0.384		73.2		166.3		1	24.8			-9810.95		3663.04		0		0		0.72814	0.27186	0	0
b8	0.6	226			245	5	0.89803	0.155	0.24		53.5		183.4		0	13.5			-8582.03		3980.49		0		0		0.683146	0.316854	0	0
b8	0.6	226			247	0									0	15.9			-9054.86		3529.01		0		0		0.719561	0.280439	0	0
b8	0.6	226			249	0									0	13			-8405.92		3736.53		0		0		0.692275	0.307725	0	0
b8	0.6	226			251	0									1	22.7			-6981.38		4097.34		0		0		0.630161	0.369839	0	0
b8	0.6	226			253	0									0	13.8			-8914.69		3951.5		0		0		0.692877	0.307123	0	0
b8	0.6	226			260	1	0.88293	0.112	0.191		57.3		166		0	2.1			-16196.5		3136.35		0		0		0.837771	0.162229	0	0
b8	0.6	226			263	1	0.88499	0.434	0.583		46.1		179.5		1	37.9			-6964.25		5659.55		0		0		0.551676	0.448324	0	0
b8	0.6	226			266	1	0.92602	0.081	0.156		50.9		170.8		1	43.4			-5218.26		2819.45		0		0		0.649222	0.350778	0	0
b8	0.6	236	36	77			0.96474	0.157	0.463	0.228	59.8	9	-196.2	20.1		0.83	1.77	0.338	-6498.69	2286.98	9685.89	2364.74	0	0	0	0	0.401536	0.598464	0	0
b8	0.6	236			236	3	0.98331	0.135	0.389		66.5		-176.9		1	0.1			-5789.14		12248.4		0		0		0.32095	0.67905	0	0
b8	0.6	236			237	0									1	0.3			-6194.52		12418.5		0		0		0.332806	0.667194	0	0
b8	0.6	236			239	0									0	0.2			-5923.95		11749.5		0		0		0.335189	0.664811	0	0
b8	0.6	236			1	2	0.93788	0.148	0.435		57.6		-194.9		2	0			-8872.89		7158.59		0		0		0.553467	0.446533	0	0
b8	0.6	236			5	0									0	0			-7837.71		7781.72		0		0		0.501792	0.498208	0	0
b8	0.6	236			10	3	0.92881	0.063	0.377		61.5		-194.9		0	0			-11017.5		5060.96		0		0		0.685235	0.314765	0	0
b8	0.6	236			17	0									0	0			-11455.1		4838.09		0		0		0.703061	0.296939	0	0
b8	0.6	236			24	0									0	0			-11391.2		4898.25		0		0		0.699299	0.300701	0	0
b8	0.6	236			18	7	0.96662	0.18	0.441		52.7		-190.9		0	0			-5515.11		13172.1		0		0		0.295127	0.704873	0	0
b8	0.6	236			25	0									0	0			-5325.39		13351.3		0		0		0.285135	0.714865	0	0
b8	0.6	236			86	0									-1	0			-4849.34		15150		0		0		0.242475	0.757525	0	0
b8	0.6	236			192	0									1	0			-5478.18		9863.9		0		0		0.357069	0.642931	0	0
b8	0.6	236			193	0									1	0			-5252.08		12319.2		0		0		0.298901	0.701099	0	0
b8	0.6	236			195	0									0	0			-5913.04		9915.12		0		0		0.373577	0.626423	0	0
b8	0.6	236			210	0									0	0.2			-4835.37		11632.2		0		0		0.293629	0.706371	0	0
b8	0.6	236			31	4	0.93786	0.134	0.368		64		-191.9		0	4.5			-9131.93		7840.99		0		0		0.538029	0.461971	0	0
b8	0.6	236			33	0									0	5.2			-8894.05		7584.99		0		0		0.539719	0.460281	0	0
b8	0.6	236			187	0									0	3.7			-7178.62		8346.46		0		0		0.462389	0.537611	0	0
b8	0.6	236			191	0									1	4.5			-9146.2		7496.06		0		0		0.549577	0.450423	0	0
b8	0.6	236			35	2	0.96278	0.213	0.494		47		-191.3		0	0			-6620.54		7823.26		0		0		0.458366	0.541634	0	0
b8	0.6	236			36	0									0	0			-6528.87		8536.84		0		0		0.43336	0.56664	0	0
b8	0.6	236			49	3	0.95091	0.11	0.388		54.4		-199.3		0	0.5			-3876.16		9102.6		0		0		0.298654	0.701346	0	0
b8	0.6	236			52	0									0	1			-3748.52		8839.69		0		0		0.29778	0.70222	0	0
b8	0.6	236			54	0									0	0.3			-3689.79		8874.68		0		0		0.293669	0.706331	0	0
b8	0.6	236			50	4	0.96876	0.149	0.497		57.6		-195		0	0			-5555.26		12451.3		0		0		0.308514	0.691486	0	0
b8	0.6	236			55	0									0	0			-5425.99		11395.6		0		0		0.322562	0.677438	0	0
b8	0.6	236			286	0									0	0			-6770.38		9340.67		0		0		0.420232	0.579768	0	0
b8	0.6	236			287	0									0	0			-5421.71		13231.9		0		0		0.290652	0.709348	0	0
b8	0.6	236			60	1	0.93978	0.305	0.677		84.6		-202.8		1	4.3			-6354.06		5944.32		0		0		0.516658	0.483342	0	0
b8	0.6	236			64	4	0.96549	0.13	0.389		52.3		-191.4		2	0			-6973.07		9763.79		0		0		0.41663	0.58337	0	0
b8	0.6	236			70	0									2	0			-7072.79		10134		0		0		0.411045	0.588955	0	0
b8	0.6	236			74	0									2	0			-7203.7		10068		0		0		0.417081	0.582919	0	0
b8	0.6	236			78	0									2	0			-7105.41		9895.29		0		0		0.417948	0.582052	0	0
b8	0.6	236			65	4	0.96829	0.071	0.38		61.1		-191.9		2	0			-3396.88		9329.3		0		0		0.266921	0.733079	0	0
b8	0.6	236			71	0									2	0			-3279.27		8512.25		0		0		0.278104	0.721896	0	0
b8	0.6	236			75	0									2	0.2			-3838.85		8716.14		0		0		0.305763	0.694237	0	0
b8	0.6	236			79	0									2	0			-3425.01		9162.2		0		0		0.272102	0.727898	0	0
b8	0.6	236			72	3	0.94616	0.096	0.474		62.5		-199.4		2	0			-8311.58		11140.4		0		0		0.427287	0.572713	0	0
b8	0.6	236			76	0									2	0.9			-7124.43		10360		0		0		0.407473	0.592527	0	0
b8	0.6	236			80	0									2	1.1			-7504.58		11661.1		0		0		0.391563	0.608437	0	0
b8	0.6	236			83	4	0.93494	0.118	0.469		56.3		-206.8		-1	0			-5669.04		12783.5		0		0		0.307223	0.692777	0	0
b8	0.6	236			85	0									-1	0			-6373.03		13137.9		0		0		0.326638	0.673362	0	0
b8	0.6	236			87	0									-1	0			-6488.04		13126.8		0		0		0.330772	0.669228	0	0
b8	0.6	236			88	0									-1	0			-4897.14		15555.2		0		0		0.239442	0.760558	0	0
b8	0.6	236			97	4	0.95617	0.175	0.422		51.6		-187.7		0	0.8			-5000.47		11505.8		0		0		0.302944	0.697056	0	0
b8	0.6	236			100	0									0	0.4			-5145.32		10803.8		0		0		0.322608	0.677392	0	0
b8	0.6	236			102	0									0	1.1			-4937.79		11061.6		0		0		0.308624	0.691376	0	0
b8	0.6	236			261	0									0	0			-4641.5		12269.1		0		0		0.274473	0.725527	0	0
b8	0.6	236			110	3	0.94781	0.279	0.581		72.3		-186.2		2	0			-4649.17		13399.2		0		0		0.257595	0.742405	0	0
b8	0.6	236			111	0									0	1.8			-4181.66		10350.1		0		0		0.28776	0.71224	0	0
b8	0.6	236			276	0									0	0			-5811.72		12316.3		0		0		0.320593	0.679407	0	0
b8	0.6	236			113	2	0.93732	0.117	0.452		57.1		-197.9		0	0			-9092.31		6377.83		0		0		0.587733	0.412267	0	0
b8	0.6	236			116	0									0	0			-9154.88		6507.7		0		0		0.584507	0.415493	0	0
b8	0.6	236			138	1	0.9517	0.058	0.374		62.6		-192.6		0	1			-7084.09		8229.81		0		0		0.462592	0.537408	0	0
b8	0.6	236			150	1	0.94992	0.131	0.407		56.5		-189.4		2	0			-9167.23		10550.6		0		0		0.46492	0.53508	0	0
b8	0.6	236			151	1	0.9358	0.226	0.522		47.9		-196.2		2	0.1			-17731.8		6544.3		0		0		0.730422	0.269578	0	0
b8	0.6	236			155	4	0.95356	0.061	0.342		57.8		-200.2		0	0.4			-6641.81		6620.54		0		0		0.500802	0.499198	0	0
b8	0.6	236			157	0									0	0.6			-6958.62		7494.53		0		0		0.48146	0.51854	0	0
b8	0.6	236			158	0									2	2.2			-6544.95		7129.72		0		0		0.478618	0.521382	0	0
b8	0.6	236			160	0									2	0.5			-7140.7		6954.84		0		0		0.506593	0.493407	0	0
b8	0.6	236			156	2	0.93095	0.328	0.825		48.1		-271.9		0	0.2			-8408.43		9246.53		0		0		0.476264	0.523736	0	0
b8	0.6	236			159	0									2	0.4			-7880.34		9333.79		0		0		0.457783	0.542217	0	0
b8	0.6	236			162	1	0.96529	0.106	0.436		67.1		-196.8		2	0			-4935.28		12027.9		0		0		0.29094	0.70906	0	0
b8	0.6	236			164	1	0.94734	0.317	0.823		49.2		-281.3		2	7.2			-6338.19		8801.54		0		0		0.418646	0.581354	0	0
b8	0.6	236			176	1	0.95761	0.109	0.351		58.1		-195.1		0	0.3			-9229.1		9917.9		0		0		0.482013	0.517987	0	0
b8	0.6	236			194	1	0.94686	0.112	0.442		63.8		-183		0	9.2			-4218.12		9995		0		0		0.296776	0.703224	0	0
b8	0.6	236			198	1	0.95264	0.198	0.477		71.4		-199.1		0	0.1			-5979.26		8406.56		0		0		0.415636	0.584364	0	0
b8	0.6	236			208	1	0.94658	0.124	0.396		61.1		-195.4		0	3.5			-4194.71		7594.02		0		0		0.355824	0.644176	0	0
b8	0.6	236			217	1	0.961	0.095	0.364		56.1		-182.6		0	0			-5353.24		10469.7		0		0		0.338322	0.661678	0	0
b8	0.6	236			219	1	0.95588	0.24	0.608		74.4		-215.7		0	1			-3692.05		8167.29		0		0		0.31132	0.68868	0	0
b8	0.6	236			222	1	0.93952	0.107	0.411		59.8		-187.6		0	0.8			-4582.4		6908.56		0		0		0.398783	0.601217	0	0
b8	0.6	236			242	1	0.96205	0.164	0.398		65		-178.6		0	0.1			-7514.88		8225.07		0		0		0.47744	0.52256	0	0
b8	0.6	236			243	1	0.94076	0.325	0.694		54.5		-261.2		0	0			-7029.89		10310.6		0		0		0.405404	0.594596	0	0
b8	0.6	236			257	1	0.9723	0.191	0.434		69.9		-193.1		-1	0			-4760.52		9562.78		0		0		0.332362	0.667638	0	0
b8	0.6	236			268	1	0.94913	0.137	0.377		69.1		-177.6		1	0			-3808.43		11414.6		0		0		0.250176	0.749824	0	0
b8	0.6	236			270	1	0.94132	0.09	0.343		60.6		-192.8		1	0			-8560.26		8244.3		0		0		0.509401	0.490599	0	0
b8	0.6	236			275	1	0.94146	0.08	0.347		57.2		-181.9		0	0			-7374.81		7358.6		0		0		0.50055	0.49945	0	0
b8	0.6	269	10	10			0.9506	0.277	0.571	0.473	46.5	15.8	181.4	42.5		19.4	11.93	0.3333	-10752.3	4513.65	4113.02	1783.55	0	0	0	0	0.723315	0.276685	0	0
b8	0.6	269			269	1	0.9766	0.069	0.233		44.9		175.8		1	28.8			-8825.75		2739.42		0		0		0.763132	0.236868	0	0
b8	0.6	269			56	1	0.88488	0.207	0.589		49.9		166.3		1	22.2			-11460.2		2344.65		0		0		0.830157	0.169843	0	0
b8	0.6	269			84	1	0.89792	0.336	0.526		54.5		164.1		-1	0			-8523.15		5109.26		0		0		0.625212	0.374788	0	0
b8	0.6	269			118	1	0.91365	0.128	0.484		45.8		182.7		0	10.5			-13268.6		5662.84		0		0		0.700877	0.299123	0	0
b8	0.6	269			170	1	0.86823	0.424	0.998		63.6		294.7		1	5.7			-6206.84		7767.58		0		0		0.444157	0.555843	0	0
b8	0.6	269			190	1	0.91516	0.291	0.688		73.9		185.5		1	35.2			-6730.64		2994.99		0		0		0.692052	0.307948	0	0
b8	0.6	269			201	1	0.93472	0.481	0.922		11.2		113.8		1	20.7			-20380.4		3627.69		0		0		0.848897	0.151103	0	0
b8	0.6	269			227	1	0.92338	0.249	0.385		43.9		176.4		0	18.1			-16558.4		2248.06		0		0		0.880463	0.119537	0	0
b8	0.6	269			231	1	0.87742	0.192	0.305		40.3		180.1		1	28.4			-9702.51		2736.91		0		0		0.779981	0.220019	0	0
b8	0.6	269			256	1	0.88248	0.39	0.576		37		174.5		0	5			-5866.67		5898.79		0		0		0.498635	0.501365	0	0
b8	0.18	2	24	53			0.95142	0.173	0.447	0.245	-172.3	9.2	167.9	7		3.32	4.28	0.1915	-8475.3	2818.42	8727.6	2649.79	0	0	0	0	0.492667	0.507333	0	0
b8	0.18	2			2	1	0.96224	0.077	0.381		-168.8		169		0	0.4			-8993.32		11098		0		0		0.447623	0.552377	0	0
b8	0.18	2			1	1	0.93958	0.108	0.398		-175.8		164.9		0	0			-6596.44		9053.55		0		0		0.421498	0.578502	0	0
b8	0.18	2			3	1	0.94177	0.343	0.787		-202.8		167.6		0	0			-17545.2		9108.37		0		0		0.658269	0.341731	0	0
b8	0.18	2			6	1	0.94634	0.185	0.458		-164.8		173.6		0	1.2			-9010.46		8873.24		0		0		0.503836	0.496164	0	0
b8	0.18	2			8	3	0.94651	0.144	0.528		-167.9		171.2		0	2.2			-14291		5274.96		0		0		0.730401	0.269599	0	0
b8	0.18	2			10	0									0	1.4			-14783.9		5329.14		0		0		0.73504	0.26496	0	0
b8	0.18	2			12	0									0	1.8			-14664.9		5388.21		0		0		0.731304	0.268696	0	0
b8	0.18	2			20	2	0.92224	0.203	0.517		-175.9		168.7		1	1.4			-4541.12		11687.6		0		0		0.27982	0.72018	0	0
b8	0.18	2			22	0									0	1.8			-4425.22		11736.9		0		0		0.273802	0.726198	0	0
b8	0.18	2			31	3	0.94342	0.326	0.543		-162.3		185.8		1	0			-13662.3		7207.62		0		0		0.654641	0.345359	0	0
b8	0.18	2			32	0									1	0			-12874.9		7423.88		0		0		0.634269	0.365731	0	0
b8	0.18	2			33	0									0	0			-13548.5		7118.08		0		0		0.655575	0.344425	0	0
b8	0.18	2			46	3	0.95082	0.086	0.405		-170.4		173.6		0	7.4			-11134.5		5987.19		0		0		0.650315	0.349685	0	0
b8	0.18	2			47	0									0	7.6			-11058.9		5642.1		0		0		0.662169	0.337831	0	0
b8	0.18	2			50	0									0	8.7			-10427		5687.87		0		0		0.647042	0.352958	0	0
b8	0.18	2			58	5	0.97117	0.136	0.378		-165.1		162		-1	0			-6705.82		14326.8		0		0		0.318829	0.681171	0	0
b8	0.18	2			59	0									-1	0			-6183.64		13724.1		0		0		0.310615	0.689385	0	0
b8	0.18	2			62	0									-1	0			-6422.37		14475.4		0		0		0.307323	0.692677	0	0
b8	0.18	2			63	0									-1	0			-6281.05		13998.4		0		0		0.309725	0.690275	0	0
b8	0.18	2			66	0									-1	0			-6473.77		14908.5		0		0		0.302763	0.697237	0	0
b8	0.18	2			75	5	0.94098	0.303	0.504		-166.9		167.6		2	0			-7232.67		11323		0		0		0.389782	0.610218	0	0
b8	0.18	2			77	0									2	0			-6745.14		10168.6		0		0		0.398796	0.601204	0	0
b8	0.18	2			78	0									2	0			-7823.92		10398.4		0		0		0.42936	0.57064	0	0
b8	0.18	2			79	0									2	0			-8156.78		11684.9		0		0		0.411093	0.588907	0	0
b8	0.18	2			80	0									2	0			-7739.88		12301.3		0		0		0.3862	0.6138	0	0
b8	0.18	2			105	1	0.92297	0.217	0.522		-158.6		160.9		0	2.4			-6988.43		8852.33		0		0		0.441168	0.558832	0	0
b8	0.18	2			107	2	0.93173	0.216	0.562		-165.5		178.3		0	1			-8035.63		8407.99		0		0		0.488678	0.511322	0	0
b8	0.18	2			108	0									0	2.1			-8032.72		7520.72		0		0		0.516459	0.483541	0	0
b8	0.18	2			138	2	0.93419	0.141	0.473		-168.8		166.2		0	17.5			-5662.93		8484.45		0		0		0.400281	0.599719	0	0
b8	0.18	2			175	0									0	16.4			-7853.63		6060.82		0		0		0.564423	0.435577	0	0
b8	0.18	2			143	1	0.91872	0.238	0.568		-170		152.8		0	0.2			-6381.44		9351.62		0		0		0.405607	0.594393	0	0
b8	0.18	2			160	1	0.94499	0.129	0.53		-177.2		178.1		2	0			-6179.91		11447		0		0		0.350595	0.649405	0	0
b8	0.18	2			164	1	0.93067	0.127	0.392		-178.4		183.3		0	11.2			-8853.85		6017.65		0		0		0.595357	0.404643	0	0
b8	0.18	2			167	1	0.95232	0.14	0.483		-161.4		171.3		0	0.4			-11456		6988.27		0		0		0.621115	0.378885	0	0
b8	0.18	2			219	1	0.94806	0.227	0.435		-172.7		172.4		1	0			-9737.93		11343.1		0		0		0.461927	0.538073	0	0
b8	0.18	2			220	1	0.92556	0.122	0.339		-169.7		167.9		1	0			-9479.49		9541.31		0		0		0.498375	0.501625	0	0
b8	0.18	2			250	1	0.93809	0.174	0.373		-170.5		165.5		0	6.5			-6134.43		5048.18		0		0		0.548569	0.451431	0	0
b8	0.18	2			252	1	0.93639	0.231	0.442		-164.7		158.8		0	0			-9075.55		9191.15		0		0		0.496836	0.503164	0	0
b8	0.18	2			264	1	0.97096	0.12	0.356		-172.9		151.7		-1	0			-8875.41		8964.28		0		0		0.497509	0.502491	0	0
b8	0.18	2			271	2	0.95997	0.081	0.31		-177.3		163.5		1	0			-7842.87		9314.4		0		0		0.457116	0.542884	0	0
b8	0.18	2			273	0									0	0			-8608.38		9493.03		0		0		0.475564	0.524436	0	0
b8	0.18	2			275	12	0.94514	0.152	0.357		-180.9		163.3		0	5.7			-6342.09		6560.47		0		0		0.491537	0.508463	0	0
b8	0.18	2			276	0									0	7			-6339.01		6046.19		0		0		0.511821	0.488179	0	0
b8	0.18	2			277	0									0	4.6			-6409.97		6401.88		0		0		0.500316	0.499684	0	0
b8	0.18	2			278	0									0	6.2			-6679.52		6835.52		0		0		0.494229	0.505771	0	0
b8	0.18	2			279	0									0	5.7			-6023.11		6417.65		0		0		0.484143	0.515857	0	0
b8	0.18	2			280	0									0	5.9			-5981.05		6584.35		0		0		0.475994	0.524006	0	0
b8	0.18	2			281	0									0	5.1			-6811.57		7248.95		0		0		0.484447	0.515553	0	0
b8	0.18	2			282	0									0	4.3			-7739.93		7231.63		0		0		0.516976	0.483024	0	0
b8	0.18	2			283	0									0	6.1			-7292.27		7095.02		0		0		0.506855	0.493145	0	0
b8	0.18	2			284	0									0	4.5			-7345.76		7282.32		0		0		0.502168	0.497832	0	0
b8	0.18	2			285	0									0	4.5			-8042.3		7674.58		0		0		0.511698	0.488302	0	0
b8	0.18	2			286	0									0	4.9			-7663.01		7231.52		0		0		0.514485	0.485515	0	0
b8	0.18	72	10	12			0.95342	0.271	0.63	0.325	-170.2	11.5	127.7	51.8		52.68	16.25	0.75	-6019.53	2369.51	1721.02	785.13	0	0	0	0	0.777662	0.222338	0	0
b8	0.18	72			72	1	0.94366	0.195	0.528		-154.7		168.9		2	66			-3584.03		1151.75		0		0		0.756798	0.243202	0	0
b8	0.18	72			26	1	0.8829	0.471	1.101		-189.1		46.7		1	44.5			-5946.31		2292.9		0		0		0.721709	0.278291	0	0
b8	0.18	72			44	1	0.82398	0.517	1.01		-185.4		72.8		1	46.2			-9346.18		905.79		0		0		0.911647	0.0883528	0	0
b8	0.18	72			73	1	0.90557	0.225	0.488		-155.9		172.8		2	66.5			-4875.53		986.84		0		0		0.831665	0.168335	0	0
b8	0.18	72			114	1	0.87422	0.2	0.691		-153.4		164.4		1	40.6			-9540.2		1967.75		0		0		0.82901	0.17099	0	0
b8	0.18	72			157	1	0.84464	0.344	0.889		-177.3		68.6		2	85			-3740.54		817.79		0		0		0.820594	0.179406	0	0
b8	0.18	72			190	1	0.86094	0.361	0.942		-164.8		65.6		1	42.8			-5242.65		3336.43		0		0		0.611097	0.388903	0	0
b8	0.18	72			228	3	0.97126	0.13	0.252		-170		170.6		2	57			-5088.64		1487.1		0		0		0.773851	0.226149	0	0
b8	0.18	72			229	0									2	56.8			-4675.46		1622.22		0		0		0.74241	0.25759	0	0
b8	0.18	72			230	0									2	54.9			-4775.93		1606.2		0		0		0.748329	0.251671	0	0
b8	0.18	72			231	1	0.95439	0.196	0.341		-174.3		181.2		2	56			-4473.84		1389.52		0		0		0.763016	0.236984	0	0
b8	0.18	72			288	1	0.84771	0.347	0.788		-162.1		82		0	15.9			-10945.1		3087.97		0		0		0.77995	0.22005	0	0
b8	0.18	120	15	24			0.96579	0.232	0.552	0.331	-166.2	13.4	96.4	41.9		2.4	2.81	0.3182	-9366.91	2816.69	7521.01	1447.59	0	0	0	0	0.554651	0.445349	0	0
b8	0.18	120			120	2	0.97866	0.147	0.441		-171.5		64.8		0	2.3			-11359.1		8374.99		0		0		0.575609	0.424391	0	0
b8	0.18	120			124	0									0	1.4			-11772.9		7911.07		0		0		0.598095	0.401905	0	0
b8	0.18	120			21	2	0.96374	0.117	0.347		-172.6		74.3		1	0			-7631.78		8324.26		0		0		0.4783	0.5217	0	0
b8	0.18	120			23	0									0	0			-7631.29		8173.94		0		0		0.482833	0.517167	0	0
b8	0.18	120			38	1	0.90946	0.492	1.027		-121.9		169.4		0	0			-9526.03		8800.3		0		0		0.5198	0.4802	0	0
b8	0.18	120			70	2	0.93306	0.198	0.484		-174.8		72.2		2	0			-8509.79		8965.83		0		0		0.486952	0.513048	0	0
b8	0.18	120			71	0									2	0			-8315.19		9046.89		0		0		0.478928	0.521072	0	0
b8	0.18	120			74	1	0.88877	0.395	0.769		-183.1		63.6		2	4			-11189.8		6667.97		0		0		0.626607	0.373393	0	0
b8	0.18	120			136	1	0.96793	0.089	0.37		-161.7		79.5		0	0.9			-8609.7		10871.8		0		0		0.441943	0.558057	0	0
b8	0.18	120			161	1	0.92618	0.272	0.635		-162.4		79.1		2	2.6			-6899.98		6920.75		0		0		0.499249	0.500751	0	0
b8	0.18	120			174	1	0.90447	0.29	0.749		-166		162		0	4.2			-7531.97		5941.48		0		0		0.559023	0.440977	0	0
b8	0.18	120			186	3	0.93887	0.306	0.638		-158.6		145.5		0	7.5			-13473.9		6502.55		0		0		0.67449	0.32551	0	0
b8	0.18	120			187	0									0	9.1			-13365.4		6444.68		0		0		0.674677	0.325323	0	0
b8	0.18	120			188	0									0	8.7			-14916.6		5629.3		0		0		0.726013	0.273987	0	0
b8	0.18	120			221	1	0.88466	0.416	0.856		-164		180.1		1	3.5			-5145.3		8770.84		0		0		0.369736	0.630264	0	0
b8	0.18	120			222	1	0.89141	0.417	0.848		-195.5		76.2		1	2.7			-12806		9044.41		0		0		0.586075	0.413925	0	0
b8	0.18	120			234	5	0.94961	0.099	0.321		-162.5		68.6		1	0.8			-6389.5		6250.23		0		0		0.505509	0.494491	0	0
b8	0.18	120			236	0									1	1.4			-6138.61		6041.7		0		0		0.503978	0.496022	0	0
b8	0.18	120			238	0									0	0.6			-6599.38		6639.18		0		0		0.498497	0.501503	0	0
b8	0.18	120			240	0									0	0.7			-6486.93		5977.32		0		0		0.520443	0.479557	0	0
b8	0.18	120			242	0									0	1.3			-6600.67		6516.03		0		0		0.503226	0.496774	0	0
b8	0.18	120			255	1	0.89662	0.254	0.665		-164.2		151.8		-1	0			-9127.18		6104.35		0		0		0.599229	0.400771	0	0
b8	0.18	120			257	1	0.92655	0.203	0.466		-176.3		61.8		-1	0			-10825.8		10115.5		0		0		0.51696	0.48304	0	0
b8	0.18	120			293	1	0.9289	0.292	0.577		-180.4		58.8		1	1.2			-13953		6468.87		0		0		0.683238	0.316762	0	0
b8	0.18	189	15	20			0.94645	0.19	0.522	0.287	-167.2	10.1	155.9	29.4		8.95	7.86	0.1	-9103.81	3093.67	5688.7	1014.74	0	0	0	0	0.615434	0.384566	0	0
b8	0.18	189			189	1	0.96611	0.284	0.657		-179.2		151.8		0	4.5			-12855.8		4675.3		0		0		0.733315	0.266685	0	0
b8	0.18	189			4	1	0.925	0.462	1.009		-158.7		66.3		0	1.8			-9755.56		5869.13		0		0		0.624368	0.375632	0	0
b8	0.18	189			5	2	0.95474	0.127	0.395		-165.2		170.5		0	2			-8524.88		5965.4		0		0		0.588317	0.411683	0	0
b8	0.18	189			140	0									0	0.8			-11312.8		5771.28		0		0		0.662184	0.337816	0	0
b8	0.18	189			39	1	0.92486	0.118	0.468		-172.3		161.6		0	2.5			-8693.88		4586.83		0		0		0.654625	0.345375	0	0
b8	0.18	189			42	1	0.93626	0.249	0.5		-166.2		168.4		0	9.7			-10188.2		6803.29		0		0		0.599606	0.400394	0	0
b8	0.18	189			68	1	0.9201	0.192	0.548		-160.9		143.1		2	2.4			-4395.45		8303.26		0		0		0.346134	0.653866	0	0
b8	0.18	189			104	1	0.94147	0.163	0.399		-176.3		179.9		0	7.3			-6573.92		7656.9		0		0		0.461949	0.538051	0	0
b8	0.18	189			111	1	0.91749	0.438	0.864		-186.8		77.9		0	6.5			-9667.88		4888.43		0		0		0.664171	0.335829	0	0
b8	0.18	189			128	3	0.90683	0.102	0.504		-172.3		174.1		0	5.7			-7899.09		5355.17		0		0		0.595966	0.404034	0	0
b8	0.18	189			130	0									0	8.9			-7786.83		5058.33		0		0		0.606207	0.393793	0	0
b8	0.18	189			133	0									0	10.4			-7793.19		4417.6		0		0		0.638222	0.361778	0	0
b8	0.18	189			154	1	0.92412	0.159	0.543		-161.1		161.3		1	24.6			-7309.77		4436.2		0		0		0.622322	0.377678	0	0
b8	0.18	189			171	2	0.92854	0.148	0.516		-152.3		174.4		0	11.8			-16479.5		6061.81		0		0		0.73108	0.26892	0	0
b8	0.18	189			173	0									0	12.9			-12071.3		5423.39		0		0		0.689998	0.310002	0	0
b8	0.18	189			172	1	0.94416	0.262	0.708		-147.8		161.3		0	11.6			-15371.5		5604.45		0		0		0.732815	0.267185	0	0
b8	0.18	189			176	1	0.94521	0.127	0.397		-167.3		158.6		0	1.7			-6884.79		5266.23		0		0		0.566602	0.433398	0	0
b8	0.18	189			179	1	0.90705	0.157	0.434		-178.8		151		1	33.7			-5903.08		4974.7		0		0		0.542673	0.457327	0	0
b8	0.18	189			272	2	0.89741	0.101	0.393		-171		165.4		0	10.2			-6225.36		5990.01		0		0		0.509633	0.490367	0	0
b8	0.18	189			274	0									0	10.1			-6383.32		6666.25		0		0		0.489159	0.510841	0	0
b8	0.18	201	36	73			0.96052	0.167	0.445	0.25	-172.8	6.6	168.6	6.6		0.75	1.3	0.0902	-6149.04	1723.18	9896.78	1796.86	0	0	0	0	0.383218	0.616782	0	0
b8	0.18	201			201	4	0.97038	0.096	0.453		-170.4		173		0	0			-6770.59		10740.7		0		0		0.386641	0.613359	0	0
b8	0.18	201			202	0									0	0.5			-6744.11		8509.9		0		0		0.44212	0.55788	0	0
b8	0.18	201			203	0									0	5.8			-5002.12		9203.55		0		0		0.352121	0.647879	0	0
b8	0.18	201			204	0									0	0.1			-5984.79		11401.7		0		0		0.34422	0.65578	0	0
b8	0.18	201			7	2	0.9667	0.204	0.386		-175.2		169.1		0	0			-7155.82		9340.61		0		0		0.43378	0.56622	0	0
b8	0.18	201			141	0									0	0			-8124.53		7971.3		0		0		0.50476	0.49524	0	0
b8	0.18	201			9	3	0.94545	0.12	0.516		-170.8		170.2		0	0			-3718.68		12848.6		0		0		0.224459	0.775541	0	0
b8	0.18	201			11	0									0	0			-3602.59		13025.3		0		0		0.216659	0.783341	0	0
b8	0.18	201			13	0									0	0			-4006.59		12245		0		0		0.246536	0.753464	0	0
b8	0.18	201			15	4	0.96993	0.175	0.492		-176.7		176.4		0	0			-5755.35		9183.52		0		0		0.38526	0.61474	0	0
b8	0.18	201			18	0									1	0			-6470.03		8857.53		0		0		0.422117	0.577883	0	0
b8	0.18	201			181	0									1	0			-5835.64		6894.82		0		0		0.4584	0.5416	0	0
b8	0.18	201			184	0									0	0			-6118.59		9414.79		0		0		0.393899	0.606101	0	0
b8	0.18	201			27	6	0.94062	0.096	0.388		-166.1		163.3		-1	0			-5753.35		9620.11		0		0		0.374239	0.625761	0	0
b8	0.18	201			28	0									-1	0			-6197.39		9459.43		0		0		0.395827	0.604173	0	0
b8	0.18	201			85	0									1	0			-5623.09		9478.76		0		0		0.372344	0.627656	0	0
b8	0.18	201			87	0									1	0			-5613.83		8877.65		0		0		0.387388	0.612612	0	0
b8	0.18	201			109	0									0	0.1			-5369.78		8266.33		0		0		0.393791	0.606209	0	0
b8	0.18	201			110	0									0	0.2			-5413.58		8045.32		0		0		0.40223	0.59777	0	0
b8	0.18	201			34	8	0.95101	0.114	0.518		-172.4		169.4		0	0			-4932.36		10432		0		0		0.321025	0.678975	0	0
b8	0.18	201			36	0									0	0.1			-5044.27		10519.5		0		0		0.324102	0.675898	0	0
b8	0.18	201			37	0									0	0			-4773.83		11176.8		0		0		0.299289	0.700711	0	0
b8	0.18	201			112	0									0	0			-5811.39		12136.7		0		0		0.323789	0.676211	0	0
b8	0.18	201			135	0									0	0			-4768.06		11374.7		0		0		0.295369	0.704631	0	0
b8	0.18	201			253	0									-1	0			-5983.33		11911.3		0		0		0.334365	0.665635	0	0
b8	0.18	201			256	0									-1	0			-5358.29		10000.2		0		0		0.348881	0.651119	0	0
b8	0.18	201			259	0									-1	0			-5513.64		10984.8		0		0		0.334191	0.665809	0	0
b8	0.18	201			35	2	0.94884	0.159	0.37		-165.5		162.1		0	0.2			-8400.61		10002.4		0		0		0.456479	0.543521	0	0
b8	0.18	201			260	0									-1	0			-10411.2		10528		0		0		0.497212	0.502788	0	0
b8	0.18	201			48	1	0.95234	0.239	0.504		-187.7		182.2		0	0			-4543.87		12436.4		0		0		0.267597	0.732403	0	0
b8	0.18	201			51	1	0.94026	0.15	0.539		-166.6		151.4		0	1.1			-6627.38		8023.41		0		0		0.452356	0.547644	0	0
b8	0.18	201			52	2	0.95783	0.307	0.515		-167		166.8		0	1.7			-4925.91		12900.7		0		0		0.276324	0.723676	0	0
b8	0.18	201			54	0									0	1.7			-4663.22		13768.5		0		0		0.252999	0.747001	0	0
b8	0.18	201			69	1	0.94982	0.184	0.567		-173.6		185.4		2	0			-7086.01		6345.94		0		0		0.527549	0.472451	0	0
b8	0.18	201			82	2	0.93514	0.08	0.399		-167.7		165.9		1	0.5			-9505.24		8901		0		0		0.516414	0.483586	0	0
b8	0.18	201			83	0									1	0.6			-9467.49		8807.79		0		0		0.518049	0.481951	0	0
b8	0.18	201			113	1	0.9511	0.104	0.413		-169.4		171.6		0	0			-7007.28		10958		0		0		0.390045	0.609955	0	0
b8	0.18	201			121	2	0.93607	0.097	0.374		-171.6		173		0	0			-6116.47		7566		0		0		0.44703	0.55297	0	0
b8	0.18	201			166	0									0	0.3			-5953.27		6620.61		0		0		0.473463	0.526537	0	0
b8	0.18	201			122	2	0.94278	0.135	0.371		-177.8		171.1		0	0			-7042.81		12321.2		0		0		0.363706	0.636294	0	0
b8	0.18	201			150	0									0	0			-9783.86		9396.94		0		0		0.510086	0.489914	0	0
b8	0.18	201			123	1	0.95215	0.383	0.72		-184.1		175.6		0	0			-3439.44		13998.5		0		0		0.197238	0.802762	0	0
b8	0.18	201			125	1	0.93238	0.188	0.484		-164.9		165.1		0	2.9			-6045		8808.22		0		0		0.406982	0.593018	0	0
b8	0.18	201			127	3	0.94062	0.128	0.503		-174.4		176.2		0	0			-6699.09		7466.15		0		0		0.472925	0.527075	0	0
b8	0.18	201			132	0									0	0			-6368.72		8055.83		0		0		0.441519	0.558481	0	0
b8	0.18	201			134	0									0	0			-7021.48		8223.81		0		0		0.460567	0.539433	0	0
b8	0.18	201			129	2	0.95098	0.213	0.537		-165.4		165		0	0.1			-4577.73		11534.6		0		0		0.284113	0.715887	0	0
b8	0.18	201			131	0									0	0			-4641.96		11027.8		0		0		0.296236	0.703764	0	0
b8	0.18	201			144	5	0.96125	0.169	0.381		-171.4		161.5		0	3.5			-5912.03		10672.3		0		0		0.356483	0.643517	0	0
b8	0.18	201			145	0									0	3			-5904.06		11171.8		0		0		0.345756	0.654244	0	0
b8	0.18	201			146	0									0	2.7			-5603.25		10478		0		0		0.348433	0.651567	0	0
b8	0.18	201			147	0									0	2.2			-6114.41		11694.7		0		0		0.34333	0.65667	0	0
b8	0.18	201			148	0									0	3.4			-5864.42		10827.6		0		0		0.351331	0.648669	0	0
b8	0.18	201			149	1	0.93981	0.163	0.413		-170.3		158.3		0	0			-6423.96		9816.04		0		0		0.395564	0.604436	0	0
b8	0.18	201			153	1	0.957	0.138	0.424		-167.8		173		1	0.1			-5356.96		10550		0		0		0.336769	0.663231	0	0
b8	0.18	201			165	1	0.94894	0.1	0.406		-166.8		175.7		0	0			-5969.8		7008.15		0		0		0.459996	0.540004	0	0
b8	0.18	201			169	1	0.95974	0.161	0.535		-171.7		175.5		0	0.7			-5959.94		8019.23		0		0		0.426344	0.573656	0	0
b8	0.18	201			177	1	0.95	0.133	0.433		-173.9		176.8		0	0			-6557.57		12449.4		0		0		0.345008	0.654992	0	0
b8	0.18	201			178	1	0.94375	0.222	0.52		-176.4		169.1		0	0			-5770.25		12446.9		0		0		0.316748	0.683252	0	0
b8	0.18	201			206	1	0.94076	0.228	0.656		-158.1		165.2		0	3.4			-5199.25		7506.01		0		0		0.40922	0.59078	0	0
b8	0.18	201			224	1	0.94382	0.136	0.373		-177.4		174		0	0.3			-5977.77		8626.84		0		0		0.409307	0.590693	0	0
b8	0.18	201			232	2	0.93942	0.148	0.382		-187.2		163.3		2	0			-8052.17		8491.75		0		0		0.486715	0.513285	0	0
b8	0.18	201			251	0									0	0			-7987.09		8866.48		0		0		0.473911	0.526089	0	0
b8	0.18	201			245	4	0.94679	0.233	0.416		-176.2		167.1		0	2.2			-3601.56		8983.36		0		0		0.286181	0.713819	0	0
b8	0.18	201			246	0									0	2			-3392.83		9581.39		0		0		0.261506	0.738494	0	0
b8	0.18	201			247	0									0	2.6			-3733.04		9265.18		0		0		0.287196	0.712804	0	0
b8	0.18	201			249	0									0	2.7			-3441.44		9387.64		0		0		0.268253	0.731747	0	0
b8	0.18	201			254	1	0.95424	0.109	0.348		-172		151.5		-1	0			-9640.74		10040		0		0		0.489856	0.510144	0	0
b8	0.18	201			262	1	0.94106	0.343	0.567		-188.9		161.6		-1	0			-10252.9		10131.7		0		0		0.502971	0.497029	0	0
b8	0.18	201			267	1	0.95038	0.213	0.426		-169.9		169.6		1	0			-7499.69		11447.4		0		0		0.395824	0.604176	0	0
b8	0.18	201			268	1	0.93234	0.272	0.477		-169.8		157.7		1	0.1			-6609.25		10385.8		0		0		0.388892	0.611108	0	0
b8	0.18	201			290	1	0.935	0.187	0.402		-173.4		166.2		0	1.2			-11762.1		6030.96		0		0		0.66105	0.33895	0	0
b8	0.18	201			291	1	0.9379	0.326	0.579		-192.8		164.6		0	0			-4519.91		8973.05		0		0		0.334983	0.665017	0	0
b8	0.18	226	18	29			0.96305	0.172	0.458	0.239	-175.2	6.3	172.6	26		6.74	11.13	0.3	-8424.53	2762.47	8178.54	1926.67	0	0	0	0	0.507408	0.492592	0	0
b8	0.18	226			226	2	0.98209	0.182	0.404		-172.2		171.8		1	24.5			-6475.28		6491.31		0		0		0.499382	0.500618	0	0
b8	0.18	226			227	0									1	29.1			-6603.09		5030.29		0		0		0.567599	0.432401	0	0
b8	0.18	226			14	2	0.90039	0.211	0.503		-176.1		174.3		0	0			-6664.74		7972.72		0		0		0.455321	0.544679	0	0
b8	0.18	226			17	0									1	0			-6626.64		7856.07		0		0		0.457555	0.542445	0	0
b8	0.18	226			16	2	0.95309	0.133	0.503		-166.6		172.5		1	24.9			-6491.41		6362.3		0		0		0.505022	0.494978	0	0
b8	0.18	226			19	0									1	23.9			-6055.7		6583.79		0		0		0.47911	0.52089	0	0
b8	0.18	226			24	2	0.92492	0.416	0.9		-161.5		291.9		0	0			-7319.37		10257.7		0		0		0.416415	0.583585	0	0
b8	0.18	226			29	0									1	0			-5883.54		11812.4		0		0		0.33248	0.66752	0	0
b8	0.18	226			30	1	0.94042	0.258	0.544		-168.3		160.7		1	32.4			-3713.32		7320.36		0		0		0.336544	0.663456	0	0
b8	0.18	226			43	3	0.92291	0.111	0.472		-178		173.8		0	0			-9653.81		10132.6		0		0		0.4879	0.5121	0	0
b8	0.18	226			45	0									1	0			-11910.6		9686.94		0		0		0.551479	0.448521	0	0
b8	0.18	226			214	0									0	0.1			-9619.4		10243.6		0		0		0.484288	0.515712	0	0
b8	0.18	226			60	3	0.97007	0.144	0.426		-183.8		176.4		-1	0			-9513.32		9014.61		0		0		0.513458	0.486542	0	0
b8	0.18	226			64	0									-1	0			-9746.27		9602.83		0		0		0.503707	0.496293	0	0
b8	0.18	226			67	0									-1	0			-9378.63		8958.68		0		0		0.511451	0.488549	0	0
b8	0.18	226			76	1	0.92256	0.351	0.594		-183.1		174.2		2	0.1			-4687.48		11883.2		0		0		0.282877	0.717123	0	0
b8	0.18	226			106	1	0.93027	0.188	0.533		-172		175.8		0	0			-6920.66		7227.98		0		0		0.48914	0.51086	0	0
b8	0.18	226			142	1	0.96144	0.171	0.402		-183.8		183.4		0	4			-8860.77		5212.64		0		0		0.629611	0.370389	0	0
b8	0.18	226			162	1	0.9349	0.07	0.278		-172.6		169.7		0	15.4			-7227.88		8712.24		0		0		0.453439	0.546561	0	0
b8	0.18	226			163	1	0.91093	0.311	0.517		-176.1		168.3		0	1			-4743.89		10093.8		0		0		0.31972	0.68028	0	0
b8	0.18	226			168	1	0.92601	0.194	0.431		-176.1		175.3		0	0.1			-9564.81		6926.77		0		0		0.579981	0.420019	0	0
b8	0.18	226			192	4	0.93763	0.072	0.325		-176.9		164.4		1	0			-14491.9		6934.82		0		0		0.676346	0.323654	0	0
b8	0.18	226			194	0									1	0.4			-10685.9		6005.74		0		0		0.640195	0.359805	0	0
b8	0.18	226			195	0									1	0			-14316.4		6974.72		0		0		0.672411	0.327589	0	0
b8	0.18	226			196	0									1	0			-13996.7		5471.98		0		0		0.718934	0.281066	0	0
b8	0.18	226			193	1	0.92964	0.121	0.587		-176.2		175.6		1	1.9			-8384.65		7350.72		0		0		0.532854	0.467146	0	0
b8	0.18	226			225	1	0.93159	0.131	0.365		-171.8		166.9		0	10.1			-6536.64		7915.37		0		0		0.4523	0.5477	0	0
b8	0.18	226			258	1	0.92138	0.193	0.449		-185.2		169.6		-1	0			-7572.41		11611.1		0		0		0.394735	0.605265	0	0
b8	0.18	226			287	1	0.91313	0.091	0.345		-179.4		156.2		0	0.5			-10666.3		7530.32		0		0		0.58617	0.41383	0	0
b8	0.18	244	16	29			0.95958	0.24	0.534	0.366	-169.3	13.2	77.9	28.3		15.39	16.59	0.1897	-8619.17	2680.52	4739.34	1115.21	0	0	0	0	0.645219	0.354781	0	0
b8	0.18	244			244	2	0.98717	0.116	0.333		-174.2		64.2		0	1			-10342.1		6104.58		0		0		0.628827	0.371173	0	0
b8	0.18	244			248	0									0	0.7			-11221.7		6426.33		0		0		0.635861	0.364139	0	0
b8	0.18	244			25	1	0.86495	0.231	0.551		-159.5		66.7		0	12.5			-10501.8		5997.36		0		0		0.636506	0.363494	0	0
b8	0.18	244			89	7	0.92117	0.129	0.405		-175.5		71.1		0	11.8			-7205.94		4131.18		0		0		0.635606	0.364394	0	0
b8	0.18	244			91	0									0	14.4			-5964.6		4409.19		0		0		0.574968	0.425032	0	0
b8	0.18	244			93	0									0	12			-6806.99		5824.15		0		0		0.538905	0.461095	0	0
b8	0.18	244			95	0									0	11.8			-6925.52		5543.68		0		0		0.55541	0.44459	0	0
b8	0.18	244			97	0									0	11.1			-7612.11		4116.94		0		0		0.648996	0.351004	0	0
b8	0.18	244			99	0									0	10.7			-6657.5		5506		0		0		0.547334	0.452666	0	0
b8	0.18	244			103	0									0	12.8			-6717.84		5315.38		0		0		0.558275	0.441725	0	0
b8	0.18	244			101	1	0.91896	0.269	0.609		-168.8		52.9		0	10.7			-8381.55		5330.17		0		0		0.611269	0.388731	0	0
b8	0.18	244			116	2	0.87774	0.495	0.946		-137.4		68.8		2	64			-3530.33		2677.02		0		0		0.568734	0.431266	0	0
b8	0.18	244			117	0									1	47.6			-3282.07		2247.82		0		0		0.593515	0.406485	0	0
b8	0.18	244			118	1	0.87078	0.625	1.119		-127.8		73.9		0	17.5			-7038.96		3399.85		0		0		0.674307	0.325693	0	0
b8	0.18	244			126	1	0.90941	0.347	0.58		-166.6		65.7		0	3.1			-14260.1		4819.57		0		0		0.747398	0.252602	0	0
b8	0.18	244			152	1	0.87723	0.424	0.913		-159		167.6		1	30.1			-7589.23		2617.32		0		0		0.743565	0.256435	0	0
b8	0.18	244			159	1	0.881	0.414	0.907		-174.5		189.1		2	49.6			-5866.15		3237.94		0		0		0.644342	0.355658	0	0
b8	0.18	244			191	1	0.90634	0.198	0.442		-178.9		73.7		1	23.1			-8641.08		4762.41		0		0		0.644689	0.355311	0	0
b8	0.18	244			223	1	0.90411	0.379	0.637		-160.8		77		0	17.5			-6351.32		4296.09		0		0		0.596513	0.403487	0	0
b8	0.18	244			233	1	0.87198	0.201	0.421		-181.1		64.4		1	37.6			-6580.93		3267.14		0		0		0.668246	0.331754	0	0
b8	0.18	244			265	1	0.89854	0.25	0.445		-171.4		65.8		0	5			-10854.9		4902.36		0		0		0.688882	0.311118	0	0
b8	0.18	244			270	1	0.90613	0.35	0.606		-161.7		73.8		1	2.1			-9413.71		5750.04		0		0		0.620804	0.379196	0	0
b8	0.18	244			292	1	0.90478	0.165	0.398		-181		58.5		1	34.8			-14408.9		6279.13		0		0		0.696484	0.303516	0	0
b8	0.18	244			294	6	0.93307	0.152	0.356		-175.3		76.4		1	0.9			-10079.4		4806.41		0		0		0.677114	0.322886	0	0
b8	0.18	244			295	0									0	1			-11199.6		4879.58		0		0		0.696528	0.303472	0	0
b8	0.18	244			296	0									0	0.9			-10406.3		5085.96		0		0		0.67171	0.32829	0	0
b8	0.18	244			297	0									0	0.6			-10426		5184.21		0		0		0.667896	0.332104	0	0
b8	0.18	244			298	0									0	0.5			-11298.9		5010.42		0		0		0.692788	0.307212	0	0
b8	0.18	244			299	0									0	0.8			-10390.3		5512.72		0		0		0.653354	0.346646	0	0
b8	0.18	263	21	40			0.92316	0.192	0.516	0.244	179.5	13	176.2	28.9		5.92	7.11	0.1286	-9052.76	2979.24	5770.65	1478.99	0	0	0	0	0.610707	0.389293	0	0
b8	0.18	263			263	1	0.93012	0.127	0.357		176.1		174.6		-1	0			-15931.2		3610.1		0		0		0.815258	0.184742	0	0
b8	0.18	263			49	1	0.88022	0.614	1.302		123.7		91.1		0	0			-6484.1		10902.7		0		0		0.372932	0.627068	0	0
b8	0.18	263			53	2	0.91129	0.094	0.4		180.4		172		0	7.6			-9390.53		5073.67		0		0		0.649226	0.350774	0	0
b8	0.18	263			55	0									0	7			-9448.91		5115.06		0		0		0.648787	0.351213	0	0
b8	0.18	263			57	3	0.93521	0.388	0.832		171.6		262.3		-1	0			-11434.7		6381.86		0		0		0.641802	0.358198	0	0
b8	0.18	263			61	0									-1	0			-11721.4		6189.69		0		0		0.654422	0.345578	0	0
b8	0.18	263			65	0									-1	0			-11618.3		6279.63		0		0		0.649141	0.350859	0	0
b8	0.18	263			84	2	0.92908	0.097	0.535		187.6		177.5		1	4.2			-5218.01		5747.77		0		0		0.475845	0.524155	0	0
b8	0.18	263			86	0									1	4			-5292.68		6018.42		0		0		0.467919	0.532081	0	0
b8	0.18	263			88	8	0.89424	0.099	0.477		182.4		177.5		1	1.6			-9677.55		6137.02		0		0		0.611939	0.388061	0	0
b8	0.18	263			90	0									0	1.2			-8887.6		6293.89		0		0		0.585423	0.414577	0	0
b8	0.18	263			92	0									0	0.9			-10422.7		6402.27		0		0		0.619477	0.380523	0	0
b8	0.18	263			94	0									0	1.2			-10222.1		6478.28		0		0		0.612087	0.387913	0	0
b8	0.18	263			96	0									0	1.2			-10471.7		5888.27		0		0		0.640081	0.359919	0	0
b8	0.18	263			98	0									0	1			-9448.59		5760.91		0		0		0.621229	0.378771	0	0
b8	0.18	263			100	0									0	1.2			-9890.78		6517.15		0		0		0.602805	0.397195	0	0
b8	0.18	263			102	0									0	1.1			-9620.34		6101.85		0		0		0.611896	0.388104	0	0
b8	0.18	263			119	1	0.88687	0.378	0.715		161.5		172.7		0	0.4			-8690.23		9770.32		0		0		0.470746	0.529254	0	0
b8	0.18	263			137	1	0.89885	0.115	0.48		181.8		178.4		1	21.9			-12952.9		5554.5		0		0		0.699876	0.300124	0	0
b8	0.18	263			156	1	0.90262	0.164	0.548		192.9		174.6		0	4			-6827.26		7554.5		0		0		0.474717	0.525283	0	0
b8	0.18	263			158	1	0.91995	0.203	0.479		179.4		154.1		2	3.7			-12519.6		3229.52		0		0		0.794939	0.205061	0	0
b8	0.18	263			170	1	0.92503	0.236	0.588		176.3		189.3		0	9.9			-13800.3		4218.08		0		0		0.765901	0.234099	0	0
b8	0.18	263			180	2	0.91682	0.279	0.575		182.9		169.4		1	0.3			-10584.4		6561.03		0		0		0.61733	0.38267	0	0
b8	0.18	263			183	0									0	0			-11015.8		7721.7		0		0		0.587901	0.412099	0	0
b8	0.18	263			197	3	0.90416	0.106	0.404		179.4		165.4		0	18.5			-10545.2		3856.03		0		0		0.732244	0.267756	0	0
b8	0.18	263			199	0									0	14.8			-12310.9		4365.36		0		0		0.738229	0.261771	0	0
b8	0.18	263			200	0									0	15.6			-12169.4		3952.18		0		0		0.754851	0.245149	0	0
b8	0.18	263			205	1	0.90208	0.405	0.847		137.6		165.1		0	1.1			-6855.73		5650.04		0		0		0.548205	0.451795	0	0
b8	0.18	263			207	1	0.90097	0.123	0.38		185.5		195.9		0	9			-12597.8		5689.95		0		0		0.688865	0.311135	0	0
b8	0.18	263			208	1	0.89916	0.079	0.458		184.3		169.4		1	28.5			-6218.11		5979.2		0		0		0.509794	0.490206	0	0
b8	0.18	263			209	2	0.92458	0.118	0.433		181.9		178.4		0	6.9			-5793.49		5476.23		0		0		0.514076	0.485924	0	0
b8	0.18	263			211	0									0	10.8			-5030.78		6271.09		0		0		0.445128	0.554872	0	0
b8	0.18	263			210	1	0.90623	0.181	0.557		195		164.6		0	12			-4324.7		6520.74		0		0		0.398757	0.601243	0	0
b8	0.18	263			235	5	0.88463	0.192	0.433		191.6		160.5		1	2.2			-5453.33		5268.55		0		0		0.508617	0.491383	0	0
b8	0.18	263			237	0									0	2.3			-5702.07		5147.12		0		0		0.525576	0.474424	0	0
b8	0.18	263			239	0									0	2.7			-5907.7		5375.48		0		0		0.523585	0.476415	0	0
b8	0.18	263			241	0									0	2.2			-5387.24		5104.08		0		0		0.513495	0.486505	0	0
b8	0.18	263			243	0									0	3.9			-5591.73		4642.15		0		0		0.546394	0.453606	0	0
b8	0.18	263			261	1	0.8865	0.245	0.438		176.8		174.7		-1	0			-4648.51		4893.98		0		0		0.487138	0.512862	0	0
b8	0.18	263			289	1	0.90781	0.103	0.332		172.2		171.2		0	4.4			-12002		3125.67		0		0		0.793381	0.206619	0	0
b8	0.18	269	15	19			0.92365	0.251	0.544	0.392	-172.9	16.9	155.6	28.9		33.95	16.96	0.4737	-9036.33	4497.28	3642.75	1920.15	0	0	0	0	0.712696	0.287304	0	0
b8	0.18	269			269	1	0.91845	0.194	0.308		-176.6		168.2		1	26.1			-15395.6		2503.46		0		0		0.860135	0.139865	0	0
b8	0.18	269			40	2	0.95371	0.089	0.352		-166.9		166.2		1	22			-15739.5		2506.49		0		0		0.862628	0.137372	0	0
b8	0.18	269			41	0									1	25.9			-14676.9		2208.69		0		0		0.869196	0.130804	0	0
b8	0.18	269			56	1	0.85223	0.502	0.769		-146.4		169.6		2	92.6			-21668.1		10404.3		0		0		0.675599	0.324401	0	0
b8	0.18	269			81	1	0.86897	0.334	0.77		-155.9		160.4		1	43.9			-5388.02		2175.07		0		0		0.71241	0.28759	0	0
b8	0.18	269			115	1	0.85212	0.313	0.828		-177.7		78		1	31.5			-7869.96		5206.78		0		0		0.601829	0.398171	0	0
b8	0.18	269			139	1	0.88606	0.287	0.624		-178.1		174.2		1	26.3			-7537.68		2951.46		0		0		0.718618	0.281382	0	0
b8	0.18	269			151	1	0.86807	0.242	0.618		-165.3		170.3		1	33.9			-7307.89		2698.2		0		0		0.730344	0.269656	0	0
b8	0.18	269			155	1	0.90113	0.211	0.357		-166.6		169.3		1	48			-5573.41		2110.68		0		0		0.725318	0.274682	0	0
b8	0.18	269			182	2	0.9064	0.202	0.576		-183.9		138.5		1	33.4			-5437.44		3757.1		0		0		0.591377	0.408623	0	0
b8	0.18	269			185	0									1	30.7			-7306.96		4586.13		0		0		0.614387	0.385613	0	0
b8	0.18	269			198	1	0.882	0.137	0.463		-162.2		165		0	19			-10863.1		3097.54		0		0		0.778124	0.221876	0	0
b8	0.18	269			212	1	0.82423	0.767	1.275		-233.1		176.2		0	2.3			-6655.24		6466.92		0		0		0.507176	0.492824	0	0
b8	0.18	269			213	1	0.91015	0.533	1.078		-159.2		71.4		1	38.6			-7415.73		3182.83		0		0		0.699692	0.300308	0	0
b8	0.18	269			215	3	0.85729	0.184	0.318		-168.2		160.8		1	40.8			-4551.95		3325.64		0		0		0.577835	0.422165	0	0
b8	0.18	269			216	0									1	35.5			-5577.15		3297.4		0		0		0.628443	0.371557	0	0
b8	0.18	269			217	0									1	38.3			-5262.22		3213.22		0		0		0.620879	0.379121	0	0
b8	0.18	269			218	1	0.83528	0.126	0.284		-172.7		168.5		1	28.8			-7849.23		2861.5		0		0		0.732838	0.267162	0	0
b8	0.18	269			266	1	0.9173	0.269	0.402		-183.7		155.6		1	27.5			-9614.07		2658.9		0		0		0.783353	0.216647	0	0
b8	0.3	566	72	102			0.93213	0.237	0.574	0.234	-56.2	9.3	138	51.8		11.67	12.42	0.215	-9286.73	2888.03	5302.15	1617.04	0	0	0	0	0.636562	0.363438	0	0
b8	0.3	566			566	1	0.96426	0.354	0.692		-52.7		81.6		0	0			-12441.1		5045.99		0		0		0.711445	0.288555	0	0
b8	0.3	566			9	1	0.91837	0.1	0.519		-57.7		166.9		2	51.3			-8693.49		6870.54		0		0		0.558563	0.441437	0	0
b8	0.3	566			61	1	0.90233	0.169	0.502		-52.2		176.3		2	8.9			-8268.02		3761.81		0		0		0.687293	0.312707	0	0
b8	0.3	566			116	3	0.93503	0.261	0.619		-46.9		92.2		1	5.6			-11466.5		6031.89		0		0		0.655289	0.344711	0	0
b8	0.3	566			122	0									0	4.8			-11941.9		5815.09		0		0		0.672517	0.327483	0	0
b8	0.3	566			128	0									0	4.9			-11547.2		5743.09		0		0		0.667843	0.332157	0	0
b8	0.3	566			119	3	0.89916	0.301	0.585		-53.1		168.3		0	10.2			-11027.2		3537.41		0		0		0.757123	0.242877	0	0
b8	0.3	566			125	0									0	12			-10432.8		3371.6		0		0		0.755759	0.244241	0	0
b8	0.3	566			131	0									0	11.2			-11097.2		3488.45		0		0		0.760831	0.239169	0	0
b8	0.3	566			189	1	0.91875	0.324	0.734		-70.7		81.6		0	0			-9142.23		6866.23		0		0		0.571087	0.428913	0	0
b8	0.3	566			273	1	0.91432	0.177	0.478		-57.3		171.4		1	31.6			-6719.9		2476.42		0		0		0.730716	0.269284	0	0
b8	0.3	566			288	1	0.9127	0.283	0.619		-55.9		99		0	11.1			-10407.7		3960.01		0		0		0.724381	0.275619	0	0
b8	0.3	566			304	1	0.93807	0.166	0.495		-55		152.9		0	10.1			-9688.09		4320.06		0		0		0.691604	0.308396	0	0
b8	0.3	566			324	5	0.91763	0.183	0.603		-45.3		174.2		0	7.6			-7977.33		4129.35		0		0		0.65892	0.34108	0	0
b8	0.3	566			330	0									0	8.3			-7765.04		4661.4		0		0		0.62488	0.37512	0	0
b8	0.3	566			335	0									0	8			-8144.82		4521.2		0		0		0.643045	0.356955	0	0
b8	0.3	566			340	0									0	16			-9466.75		3818.62		0		0		0.71257	0.28743	0	0
b8	0.3	566			351	0									0	11			-8331.45		3993.97		0		0		0.675957	0.324043	0	0
b8	0.3	566			361	1	0.93938	0.178	0.418		-61.6		168.3		1	4.3			-12374.1		4632.31		0		0		0.727614	0.272386	0	0
b8	0.3	566			362	1	0.92898	0.236	0.561		-48.9		170.1		0	14.7			-18121.5		2908.03		0		0		0.861717	0.138283	0	0
b8	0.3	566			364	1	0.9252	0.198	0.553		-64.3		169.2		2	2.7			-8709.73		6354.45		0		0		0.578175	0.421825	0	0
b8	0.3	566			374	7	0.93131	0.172	0.483		-58.2		175.4		0	13.1			-7749.28		4402.85		0		0		0.637689	0.362311	0	0
b8	0.3	566			383	0									0	12.5			-7439.74		4323.74		0		0		0.632444	0.367556	0	0
b8	0.3	566			391	0									0	14.1			-7433		3986.64		0		0		0.650896	0.349104	0	0
b8	0.3	566			398	0									0	11.4			-8107.25		4223.89		0		0		0.657462	0.342538	0	0
b8	0.3	566			406	0									0	14.9			-7194.8		4339.35		0		0		0.623782	0.376218	0	0
b8	0.3	566			414	0									0	12.8			-8139.55		4335.31		0		0		0.652476	0.347524	0	0
b8	0.3	566			421	0									0	15.6			-7512.54		4079.09		0		0		0.6481	0.3519	0	0
b8	0.3	566			446	1	0.90809	0.251	0.576		-51.4		158.5		2	24.9			-8624.96		4329.17		0		0		0.665808	0.334192	0	0
b8	0.3	566			449	1	0.93336	0.162	0.458		-58		171.6		2	28.8			-8894.2		4209.15		0		0		0.678773	0.321227	0	0
b8	0.3	566			489	2	0.90553	0.216	0.564		-58.9		176.7		1	28.9			-5780.92		5188.4		0		0		0.527008	0.472992	0	0
b8	0.3	566			509	0									1	29.4			-5652.71		4921.32		0		0		0.534584	0.465416	0	0
b8	0.3	566			512	2	0.92077	0.139	0.409		-48.5		165.5		1	25.4			-8080.62		3318.51		0		0		0.70888	0.29112	0	0
b8	0.3	566			516	0									1	28.3			-8017.46		2987.6		0		0		0.728525	0.271475	0	0
b8	0.3	566			519	1	0.94732	0.242	0.633		-49.9		92.2		1	0.1			-10405.8		7362.87		0		0		0.585626	0.414374	0	0
b8	0.3	566			576	2	0.93184	0.28	0.65		-56		92.6		0	0.1			-9671.6		4860.47		0		0		0.665535	0.334465	0	0
b8	0.3	566			577	0									0	0			-9647.15		4803.11		0		0		0.667611	0.332389	0	0
b8	0.3	566			615	1	0.9259	0.189	0.572		-51		165.3		0	15.4			-8986.63		5085.2		0		0		0.638626	0.361374	0	0
b8	0.3	566			636	1	0.92155	0.395	0.803		-40.3		83.2		0	0			-6579.12		10429.7		0		0		0.386805	0.613195	0	0
b8	0.3	566			701	1	0.92918	0.098	0.38		-54.2		154.2		0	11			-19959.9		2996.83		0		0		0.869457	0.130543	0	0
b8	0.3	566			722	1	0.91703	0.333	0.661		-70.2		104.1		0	16.9			-12086.1		9001.16		0		0		0.573147	0.426853	0	0
b8	0.3	566			730	1	0.93141	0.288	0.661		-62.9		97		1	0			-6831.96		8046.37		0		0		0.459189	0.540811	0	0
b8	0.3	566			736	1	0.93143	0.303	0.703		-46.3		84.2		0	0			-6303.45		10207.2		0		0		0.381781	0.618219	0	0
b8	0.3	566			739	1	0.93595	0.215	0.533		-56.1		102		0	0.5			-7249.36		7192.07		0		0		0.501984	0.498016	0	0
b8	0.3	566			753	1	0.90856	0.181	0.497		-57.6		170.7		1	21.2			-9320.9		3752.36		0		0		0.712974	0.287026	0	0
b8	0.3	566			758	1	0.92851	0.308	0.675		-71.6		186.8		1	44.9			-4770.48		5414.88		0		0		0.468366	0.531634	0	0
b8	0.3	566			768	1	0.91321	0.336	0.652		-46.8		159.7		0	12.2			-12914.7		3925.35		0		0		0.766904	0.233096	0	0
b8	0.3	566			783	1	0.91764	0.235	0.589		-58.3		176.8		0	6.7			-13667.9		3622.96		0		0		0.79047	0.20953	0	0
b8	0.3	566			790	1	0.88947	0.435	0.874		-83.3		176.4		1	21.8			-4953.01		6526.24		0		0		0.431475	0.568525	0	0
b8	0.3	566			794	1	0.92916	0.295	0.535		-48.9		161.6		0	16.4			-6884.82		4115.71		0		0		0.625863	0.374137	0	0
b8	0.3	566			797	1	0.92426	0.303	0.667		-42.9		81.1		2	0			-11653.3		6622.88		0		0		0.637623	0.362377	0	0
b8	0.3	566			803	1	0.91845	0.436	0.988		-35		-54.7		0	1.6			-10526.6		8420.14		0		0		0.55559	0.44441	0	0
b8	0.3	566			808	1	0.92442	0.342	0.675		-44.2		91.8		0	0			-10586		5997.65		0		0		0.638339	0.361661	0	0
b8	0.3	566			843	1	0.90954	0.271	0.569		-54.9		157.4		0	10.6			-8733.79		5105.98		0		0		0.631065	0.368935	0	0
b8	0.3	566			883	1	0.90601	0.282	0.639		-65.1		185.6		1	0.3			-15660.9		5181.28		0		0		0.751405	0.248595	0	0
b8	0.3	566			925	1	0.91038	0.181	0.508		-50.5		160.3		0	4.2			-11360.2		6041.07		0		0		0.652837	0.347163	0	0
b8	0.3	566			930	1	0.90265	0.351	0.804		-39.4		67.1		0	4.5			-5531.35		4850.25		0		0		0.532803	0.467197	0	0
b8	0.3	566			982	4	0.95781	0.208	0.571		-55.8		87.9		0	2.4			-10754.2		7088.7		0		0		0.602716	0.397284	0	0
b8	0.3	566			986	0									0	1.9			-10644.4		6655.71		0		0		0.61528	0.38472	0	0
b8	0.3	566			990	0									0	2.1			-10668.3		5985.87		0		0		0.640579	0.359421	0	0
b8	0.3	566			993	0									0	2.3			-12703.8		6724.5		0		0		0.65388	0.34612	0	0
b8	0.3	566			983	4	0.91278	0.17	0.459		-62.7		175.5		0	4.2			-6736.09		5799.14		0		0		0.537373	0.462627	0	0
b8	0.3	566			987	0									0	3.7			-6760.63		5023.44		0		0		0.573709	0.426291	0	0
b8	0.3	566			991	0									0	3.1			-6909.48		6023.94		0		0		0.534235	0.465765	0	0
b8	0.3	566			994	0									0	3.5			-6399.41		5856.06		0		0		0.522168	0.477832	0	0
b8	0.3	566			1003	1	0.89023	0.256	0.501		-53.7		174.7		2	7.5			-8056.86		6171.61		0		0		0.566249	0.433751	0	0
b8	0.3	566			1017	1	0.91961	0.212	0.527		-58.7		101.3		1	29.3			-8197.83		4491.53		0		0		0.64604	0.35396	0	0
b8	0.3	566			1022	1	0.8917	0.471	0.967		-4.9		178.7		0	4			-8686.21		5385.99		0		0		0.61726	0.38274	0	0
b8	0.3	566			1026	1	0.89332	0.439	1.022		-49.5		-56		1	43.8			-6132.76		3262.19		0		0		0.652772	0.347228	0	0
b8	0.3	566			1029	1	0.91258	0.235	0.599		-53.1		172.1		0	1.7			-13104.2		6045.46		0		0		0.684305	0.315695	0	0
b8	0.3	566			1031	1	0.92121	0.238	0.475		-57		178.3		0	15.2			-6674.37		2977.74		0		0		0.691493	0.308507	0	0
b8	0.3	566			1037	1	0.92971	0.218	0.537		-68.5		101.7		0	0.1			-7382.72		7976.97		0		0		0.480656	0.519344	0	0
b8	0.3	566			1040	1	0.91339	0.156	0.463		-54.2		171.3		2	0.9			-15249.4		4669.81		0		0		0.765562	0.234438	0	0
b8	0.3	566			1048	1	0.9031	0.335	0.912		-51.6		-71.2		1	25.5			-5634.34		3114.04		0		0		0.644044	0.355956	0	0
b8	0.3	566			1052	1	0.90028	0.206	0.413		-59		162.2		0	1.9			-10108.5		3910.07		0		0		0.72108	0.27892	0	0
b8	0.3	566			1081	1	0.93919	0.176	0.435		-65.8		154.1		0	11.9			-9870.05		3495.83		0		0		0.738451	0.261549	0	0
b8	0.3	566			1165	1	0.91509	0.252	0.576		-59.4		99.8		-1	0			-9887.52		8943.25		0		0		0.525073	0.474927	0	0
b8	0.3	566			1175	1	0.9277	0.14	0.4		-61.1		167.4		-1	0			-5628.89		4209.23		0		0		0.572151	0.427849	0	0
b8	0.3	566			1215	1	0.89414	0.195	0.51		-60		191.1		0	0.8			-16854.7		4082.02		0		0		0.805031	0.194969	0	0
b8	0.3	566			1217	1	0.9135	0.344	0.63		-73		170.2		0	12.7			-9200.52		7141		0		0		0.563015	0.436985	0	0
b8	0.3	566			1220	1	0.92329	0.248	0.63		-65.6		82.3		0	0			-13790.5		5982.54		0		0		0.697439	0.302561	0	0
b8	0.3	566			1226	1	0.91508	0.221	0.478		-52.3		177.7		1	25.7			-5988.27		5827.71		0		0		0.506794	0.493206	0	0
b8	0.3	566			1227	1	0.88863	0.217	0.493		-71.9		174.5		1	40.4			-12575.9		5301.51		0		0		0.703453	0.296547	0	0
b8	0.3	566			1236	2	0.92148	0.175	0.531		-59.3		91.3		0	0			-8063.31		8268.87		0		0		0.493707	0.506293	0	0
b8	0.3	566			1244	0									0	0			-8463.03		7881.01		0		0		0.517805	0.482195	0	0
b8	0.3	566			1255	1	0.91949	0.183	0.428		-56.9		165.7		0	2.9			-14607.2		4811.96		0		0		0.752205	0.247795	0	0
b8	0.3	566			1256	1	0.90626	0.166	0.416		-62.9		167.2		0	13.7			-4144		5166.23		0		0		0.445102	0.554898	0	0
b8	0.3	566			1261	1	0.90023	0.282	0.637		-68.3		188.6		0	1.6			-7060.74		7097		0		0		0.498719	0.501281	0	0
b8	0.3	566			1263	1	0.92913	0.195	0.544		-57.6		89.6		1	2.8			-6046.6		5416.94		0		0		0.527464	0.472536	0	0
b8	0.3	566			1272	1	0.91435	0.207	0.441		-61.2		168.8		1	27.4			-4000.33		5990.8		0		0		0.400388	0.599612	0	0
b8	0.3	566			1279	4	0.92423	0.139	0.469		-58.3		184		1	21.3			-10516.1		4172.67		0		0		0.715928	0.284072	0	0
b8	0.3	566			1281	0									1	20.4			-9896.64		4893.19		0		0		0.669152	0.330848	0	0
b8	0.3	566			1284	0									1	21			-10906.3		4238.4		0		0		0.72014	0.27986	0	0
b8	0.3	566			1286	0									1	21.3			-10499.8		4313.07		0		0		0.708829	0.291171	0	0
b8	0.3	566			1306	1	0.90678	0.237	0.587		-38.4		175.5		1	3.2			-8306.18		6792.85		0		0		0.550113	0.449887	0	0
b8	0.3	566			1309	1	0.90241	0.271	0.605		-57.3		97.4		2	62.9			-12464.7		7144.11		0		0		0.635668	0.364332	0	0
b8	0.3	566			1314	4	0.91691	0.351	0.669		-63.9		95.2		0	6.8			-8966.36		4876.68		0		0		0.647716	0.352284	0	0
b8	0.3	566			1315	0									0	6			-8924.07		4854.11		0		0		0.647696	0.352304	0	0
b8	0.3	566			1316	0									0	5.8			-8615.74		5360.68		0		0		0.616448	0.383552	0	0
b8	0.3	566			1317	0									0	6			-8882.76		5180.34		0		0		0.631636	0.368364	0	0
b8	0.3	566			1322	1	0.91599	0.223	0.572		-55.9		94		0	0.7			-7172.05		7961.48		0		0		0.473918	0.526082	0	0
b8	0.3	566			1328	1	0.88493	0.191	0.484		-53.7		170.6		0	15.4			-8434.49		3737.92		0		0		0.692919	0.307081	0	0
b8	0.3	602	98	206			0.9531	0.161	0.468	0.201	-55.8	8.7	165.1	20.8		2.61	4.98	0.2242	-8597.23	3230.25	8438.93	1941.05	0	0	0	0	0.504646	0.495354	0	0
b8	0.3	602			602	1	0.95741	0.173	0.427		-67		170.8		0	0.3			-5803.15		9809.71		0		0		0.37169	0.62831	0	0
b8	0.3	602			3	1	0.92789	0.272	0.538		-42.5		155.2		1	2.2			-11001		8004.63		0		0		0.578829	0.421171	0	0
b8	0.3	602			5	1	0.941	0.164	0.396		-54.3		149		0	11.2			-8360.44		6904.16		0		0		0.547701	0.452299	0	0
b8	0.3	602			12	3	0.95093	0.12	0.416		-52.2		178		0	0.3			-6867.15		9158.54		0		0		0.428509	0.571491	0	0
b8	0.3	602			17	0									0	0			-6903.27		9420.82		0		0		0.422889	0.577111	0	0
b8	0.3	602			21	0									0	0			-6945.35		8718.3		0		0		0.443406	0.556594	0	0
b8	0.3	602			14	2	0.91676	0.331	0.726		-48		89.6		0	0			-7575.05		10857.5		0		0		0.410962	0.589038	0	0
b8	0.3	602			1307	0									0	0			-10088.3		11082.8		0		0		0.476513	0.523487	0	0
b8	0.3	602			15	3	0.9346	0.064	0.404		-49.7		173.9		0	1.2			-9710.34		6219.97		0		0		0.609551	0.390449	0	0
b8	0.3	602			19	0									0	1.2			-10395.2		6209.64		0		0		0.626034	0.373966	0	0
b8	0.3	602			23	0									0	0.8			-10074.3		6289.87		0		0		0.615633	0.384367	0	0
b8	0.3	602			25	1	0.93557	0.083	0.385		-57.1		167.5		0	5.6			-5667.41		10191.4		0		0		0.357366	0.642634	0	0
b8	0.3	602			54	2	0.97199	0.122	0.394		-55.8		169.4		1	0			-13308.8		9389.41		0		0		0.586336	0.413664	0	0
b8	0.3	602			58	0									1	0			-13387.9		8881.4		0		0		0.601182	0.398818	0	0
b8	0.3	602			81	1	0.9414	0.159	0.519		-41.4		171		-1	0			-9895.54		6503.75		0		0		0.603413	0.396587	0	0
b8	0.3	602			102	4	0.96719	0.113	0.462		-64.6		172.5		0	7.9			-5415.24		10772.3		0		0		0.334532	0.665468	0	0
b8	0.3	602			104	0									0	4.9			-5786.13		10474.4		0		0		0.35584	0.64416	0	0
b8	0.3	602			589	0									0	2			-7860.01		8712.66		0		0		0.474275	0.525725	0	0
b8	0.3	602			611	0									0	0			-6793.57		10396.7		0		0		0.395198	0.604802	0	0
b8	0.3	602			164	1	0.92708	0.28	0.525		-74.4		176.4		1	0			-7784.45		8086.31		0		0		0.49049	0.50951	0	0
b8	0.3	602			178	1	0.9541	0.09	0.394		-47.5		167.4		0	0			-8603.65		7119.02		0		0		0.547213	0.452787	0	0
b8	0.3	602			184	1	0.92061	0.196	0.459		-59.7		174.6		0	2.8			-6628.47		5018.46		0		0		0.569117	0.430883	0	0
b8	0.3	602			187	1	0.91446	0.083	0.329		-55.1		171.7		0	0.1			-11746.3		4927.09		0		0		0.704494	0.295506	0	0
b8	0.3	602			191	2	0.94219	0.12	0.366		-57.3		167		0	1.7			-7195.79		8335.18		0		0		0.463319	0.536681	0	0
b8	0.3	602			969	0									1	1.2			-6571.51		8301.84		0		0		0.441831	0.558169	0	0
b8	0.3	602			199	5	0.96256	0.213	0.556		-48.9		164.9		2	0			-8767.54		8968.22		0		0		0.494343	0.505657	0	0
b8	0.3	602			205	0									2	0.1			-8901.12		8433.35		0		0		0.513492	0.486508	0	0
b8	0.3	602			211	0									1	0.1			-8694.83		9276.33		0		0		0.483821	0.516179	0	0
b8	0.3	602			220	0									2	0.1			-8445.54		8244.51		0		0		0.506022	0.493978	0	0
b8	0.3	602			608	0									0	0.1			-6181.2		10478.8		0		0		0.37102	0.62898	0	0
b8	0.3	602			225	2	0.92779	0.218	0.558		-44.9		176.4		1	2.4			-8013.56		7774.01		0		0		0.507587	0.492413	0	0
b8	0.3	602			274	0									0	2			-7187.3		9028.9		0		0		0.443217	0.556783	0	0
b8	0.3	602			227	2	0.94501	0.181	0.444		-54.4		167.7		2	2.2			-5984.71		7987.93		0		0		0.428316	0.571684	0	0
b8	0.3	602			279	0									1	1.5			-5848.93		7874.16		0		0		0.426211	0.573789	0	0
b8	0.3	602			230	3	0.94	0.14	0.467		-59.9		166.8		2	0			-6964.86		6512.99		0		0		0.516763	0.483237	0	0
b8	0.3	602			278	0									1	0			-8624.11		7008.91		0		0		0.55166	0.44834	0	0
b8	0.3	602			285	0									0	0			-7790.06		6517.5		0		0		0.544472	0.455528	0	0
b8	0.3	602			236	3	0.96791	0.154	0.444		-59.1		167.6		-1	0			-7002.91		11637.3		0		0		0.375689	0.624311	0	0
b8	0.3	602			240	0									-1	0			-7141.93		11657		0		0		0.379912	0.620088	0	0
b8	0.3	602			250	0									-1	0			-7467.63		11663.8		0		0		0.390333	0.609667	0	0
b8	0.3	602			281	1	0.93804	0.189	0.433		-56.2		181		0	1.3			-6986.19		8656.33		0		0		0.446615	0.553385	0	0
b8	0.3	602			282	3	0.90403	0.308	0.757		-56.6		87		0	0			-5344		13115.2		0		0		0.289504	0.710496	0	0
b8	0.3	602			522	0									1	0			-6336.76		10977.4		0		0		0.365986	0.634014	0	0
b8	0.3	602			644	0									1	0.2			-3311.49		14673.9		0		0		0.184122	0.815878	0	0
b8	0.3	602			286	1	0.94409	0.162	0.493		-49.5		166.7		0	0.3			-5178.79		6604.09		0		0		0.439518	0.560482	0	0
b8	0.3	602			289	1	0.94306	0.123	0.441		-52.3		178		0	0.1			-6532.18		8267.9		0		0		0.441361	0.558639	0	0
b8	0.3	602			299	1	0.93504	0.415	0.858		-9.9		166.1		2	1.2			-7749.42		7226.23		0		0		0.517468	0.482532	0	0
b8	0.3	602			321	7	0.94614	0.34	0.71		-81.2		167.7		1	0.1			-7577.13		10534.8		0		0		0.418351	0.581649	0	0
b8	0.3	602			327	0									1	0			-7282.97		10519.9		0		0		0.409091	0.590909	0	0
b8	0.3	602			333	0									1	0			-7691.49		10381.6		0		0		0.425576	0.574424	0	0
b8	0.3	602			338	0									1	0			-7641.94		10197.1		0		0		0.428384	0.571616	0	0
b8	0.3	602			343	0									1	0			-7527.6		10384.4		0		0		0.420254	0.579746	0	0
b8	0.3	602			348	0									1	0			-7115.66		9906.25		0		0		0.418029	0.581971	0	0
b8	0.3	602			354	0									1	0			-7635.11		10536.5		0		0		0.420166	0.579834	0	0
b8	0.3	602			369	7	0.93696	0.083	0.326		-57.3		165.7		1	0.1			-15354		4898.19		0		0		0.75814	0.24186	0	0
b8	0.3	602			376	0									1	0			-15350.1		5078.04		0		0		0.75142	0.24858	0	0
b8	0.3	602			385	0									1	0			-15318.3		4867.08		0		0		0.758881	0.241119	0	0
b8	0.3	602			393	0									1	0			-15353.5		4786.91		0		0		0.762324	0.237676	0	0
b8	0.3	602			400	0									1	0.3			-14867.5		4835.62		0		0		0.754575	0.245425	0	0
b8	0.3	602			408	0									1	0			-15369.9		5107.39		0		0		0.750583	0.249417	0	0
b8	0.3	602			416	0									1	0			-15924.1		5021.25		0		0		0.760269	0.239731	0	0
b8	0.3	602			373	7	0.93499	0.16	0.386		-64.6		169.2		0	2.4			-12784.8		6543.36		0		0		0.661459	0.338541	0	0
b8	0.3	602			382	0									0	3.2			-12796		6597.3		0		0		0.659815	0.340185	0	0
b8	0.3	602			390	0									0	2.5			-12352.6		6736.01		0		0		0.647118	0.352882	0	0
b8	0.3	602			397	0									0	2.6			-12380.2		7224.71		0		0		0.631484	0.368516	0	0
b8	0.3	602			405	0									0	2.3			-12774		6750.13		0		0		0.654267	0.345733	0	0
b8	0.3	602			413	0									1	1.8			-12870.4		6658.02		0		0		0.65906	0.34094	0	0
b8	0.3	602			420	0									0	2			-12093.4		6376.4		0		0		0.654766	0.345234	0	0
b8	0.3	602			379	5	0.95455	0.237	0.501		-43		165.9		0	0.1			-14967.4		5068		0		0		0.747048	0.252952	0	0
b8	0.3	602			388	0									0	1.3			-11396.4		6366.8		0		0		0.641574	0.358426	0	0
b8	0.3	602			396	0									0	0			-16122.2		6376.13		0		0		0.716595	0.283405	0	0
b8	0.3	602			403	0									0	0.3			-12303		4981.63		0		0		0.711788	0.288212	0	0
b8	0.3	602			410	0									1	2.8			-13124		6220.72		0		0		0.678429	0.321571	0	0
b8	0.3	602			424	5	0.96631	0.068	0.338		-54.5		167.3		2	0.1			-5474.76		10031.8		0		0		0.353062	0.646938	0	0
b8	0.3	602			427	0									2	0.1			-5598.2		9945.79		0		0		0.360152	0.639848	0	0
b8	0.3	602			600	0									0	0			-4652.66		11944.8		0		0		0.280324	0.719676	0	0
b8	0.3	602			606	0									0	0			-5286.87		10820.6		0		0		0.328224	0.671776	0	0
b8	0.3	602			726	0									1	0			-5158.72		9947.78		0		0		0.34149	0.65851	0	0
b8	0.3	602			429	2	0.95782	0.091	0.447		-61.3		176.4		1	2			-7702.37		9325.36		0		0		0.452343	0.547657	0	0
b8	0.3	602			433	0									0	2			-7730.77		9339.65		0		0		0.452875	0.547125	0	0
b8	0.3	602			460	1	0.9443	0.121	0.441		-56.3		168.1		0	7			-7850.2		6542.78		0		0		0.545419	0.454581	0	0
b8	0.3	602			464	2	0.96101	0.115	0.358		-55.5		170		1	0.1			-6978.13		7931.74		0		0		0.468021	0.531979	0	0
b8	0.3	602			467	0									1	0.2			-7001.1		8172.46		0		0		0.461401	0.538599	0	0
b8	0.3	602			471	4	0.93676	0.068	0.365		-56		168.4		1	0			-11381.8		7093.21		0		0		0.616065	0.383935	0	0
b8	0.3	602			480	0									1	0			-11680.4		7254.67		0		0		0.616866	0.383134	0	0
b8	0.3	602			493	0									0	0			-12345		5984.48		0		0		0.673506	0.326494	0	0
b8	0.3	602			501	0									1	0			-11661.5		7303.71		0		0		0.614889	0.385111	0	0
b8	0.3	602			481	2	0.93033	0.11	0.358		-61		166.8		0	15.4			-4255.29		8686.44		0		0		0.328804	0.671196	0	0
b8	0.3	602			502	0									0	15.8			-4139.27		8467.91		0		0		0.328326	0.671674	0	0
b8	0.3	602			487	3	0.96079	0.096	0.35		-55.3		179.4		0	9.6			-3943.27		12105.8		0		0		0.245701	0.754299	0	0
b8	0.3	602			507	0									0	9.4			-4032.99		12205.2		0		0		0.248364	0.751636	0	0
b8	0.3	602			614	0									0	12.3			-4179.12		8971.26		0		0		0.317795	0.682205	0	0
b8	0.3	602			523	1	0.95304	0.241	0.666		-40.2		156.7		1	0			-6550.64		10780.2		0		0		0.377975	0.622025	0	0
b8	0.3	602			525	2	0.91911	0.379	0.83		-64.1		83.3		1	0			-9276.5		8856.55		0		0		0.51158	0.48842	0	0
b8	0.3	602			638	0									1	0			-10166.3		7825.84		0		0		0.56504	0.43496	0	0
b8	0.3	602			526	3	0.9491	0.12	0.41		-58.7		176.4		1	0.3			-12781.6		9780.86		0		0		0.566499	0.433501	0	0
b8	0.3	602			639	0									1	0.5			-13652		10380.4		0		0		0.568065	0.431935	0	0
b8	0.3	602			1173	0									-1	0			-21535.4		7804.89		0		0		0.733987	0.266013	0	0
b8	0.3	602			528	4	0.96555	0.125	0.42		-59.5		173.7		1	0.1			-7210.51		10165.7		0		0		0.414964	0.585036	0	0
b8	0.3	602			542	0									0	2			-7073.15		7021.66		0		0		0.501827	0.498173	0	0
b8	0.3	602			620	0									1	0			-7330.88		10172.6		0		0		0.418824	0.581176	0	0
b8	0.3	602			621	0									1	0			-6656.17		9875.06		0		0		0.402642	0.597358	0	0
b8	0.3	602			532	7	0.95162	0.077	0.392		-48.8		169.3		0	6.6			-9033.43		8821.67		0		0		0.50593	0.49407	0	0
b8	0.3	602			536	0									0	5.9			-9350.99		8923.8		0		0		0.511688	0.488312	0	0
b8	0.3	602			540	0									0	6.5			-9244.42		8824.81		0		0		0.511611	0.488389	0	0
b8	0.3	602			543	0									0	5.9			-9513.49		8998.55		0		0		0.513908	0.486092	0	0
b8	0.3	602			547	0									0	6.2			-9210.07		8910.44		0		0		0.508268	0.491732	0	0
b8	0.3	602			552	0									0	6.4			-9170.19		8834.09		0		0		0.509334	0.490666	0	0
b8	0.3	602			555	0									0	6.4			-9038.61		8728.74		0		0		0.50872	0.49128	0	0
b8	0.3	602			534	7	0.97548	0.141	0.478		-51.4		165.8		0	0.9			-8884.19		8439.19		0		0		0.512844	0.487156	0	0
b8	0.3	602			538	0									0	0.9			-10421.3		8128.81		0		0		0.561791	0.438209	0	0
b8	0.3	602			545	0									0	1.2			-8627.51		7894.91		0		0		0.52217	0.47783	0	0
b8	0.3	602			549	0									0	1.5			-7785.77		7671.96		0		0		0.503681	0.496319	0	0
b8	0.3	602			551	0									0	1.6			-9736.92		7069.71		0		0		0.57935	0.42065	0	0
b8	0.3	602			554	0									0	1.2			-8290.94		7308.77		0		0		0.53148	0.46852	0	0
b8	0.3	602			557	0									0	1.6			-9339.72		7989.91		0		0		0.538945	0.461055	0	0
b8	0.3	602			535	4	0.93729	0.185	0.465		-57		147.1		0	3.3			-7890.22		7780.71		0		0		0.503494	0.496506	0	0
b8	0.3	602			539	0									0	2.4			-7801.54		9174.9		0		0		0.459551	0.540449	0	0
b8	0.3	602			546	0									0	1.6			-7152.91		9367.67		0		0		0.43297	0.56703	0	0
b8	0.3	602			558	0									0	3.1			-7583.93		9265.77		0		0		0.450093	0.549907	0	0
b8	0.3	602			563	2	0.91941	0.264	0.712		-61.5		94.1		0	0			-12682.3		8501.09		0		0		0.598691	0.401309	0	0
b8	0.3	602			683	0									0	0.1			-11593.3		8610.65		0		0		0.573814	0.426186	0	0
b8	0.3	602			613	1	0.93449	0.13	0.351		-52		175.7		0	9.1			-5714.08		6381.65		0		0		0.472405	0.527595	0	0
b8	0.3	602			616	1	0.91861	0.126	0.436		-49.8		168.2		0	5.4			-8729.35		6541.82		0		0		0.571623	0.428377	0	0
b8	0.3	602			617	5	0.96655	0.154	0.433		-63.8		174.3		0	0			-6740.79		10189.2		0		0		0.398157	0.601843	0	0
b8	0.3	602			622	0									1	0			-7359.23		9488.81		0		0		0.4368	0.5632	0	0
b8	0.3	602			625	0									0	0			-6471.46		10057.7		0		0		0.391517	0.608483	0	0
b8	0.3	602			627	0									0	0			-7088.44		9907.84		0		0		0.417058	0.582942	0	0
b8	0.3	602			629	0									0	0			-7162.03		8989.45		0		0		0.443429	0.556571	0	0
b8	0.3	602			631	7	0.93888	0.127	0.442		-57.9		171		0	0.1			-8669.41		9973.65		0		0		0.465021	0.534979	0	0
b8	0.3	602			632	0									0	0			-9161.97		9656.86		0		0		0.486851	0.513149	0	0
b8	0.3	602			633	0									0	0			-9069.6		10225.6		0		0		0.470045	0.529955	0	0
b8	0.3	602			1298	0									0	0			-8307.87		9824.72		0		0		0.458173	0.541827	0	0
b8	0.3	602			1299	0									0	0			-7575.77		9579.09		0		0		0.441611	0.558389	0	0
b8	0.3	602			1300	0									0	0			-8473		9720.16		0		0		0.465724	0.534276	0	0
b8	0.3	602			1301	0									0	0			-8027.03		10083.1		0		0		0.443234	0.556766	0	0
b8	0.3	602			643	2	0.9636	0.135	0.398		-56		173.9		1	1.2			-8352.95		9948.26		0		0		0.456415	0.543585	0	0
b8	0.3	602			649	0									1	2.3			-8118.35		10674.8		0		0		0.431984	0.568016	0	0
b8	0.3	602			647	1	0.93546	0.235	0.434		-58.4		170.8		1	0			-5780.78		10601.3		0		0		0.352873	0.647127	0	0
b8	0.3	602			653	1	0.9106	0.111	0.446		-61.7		164.8		1	36.8			-5912.58		6172.82		0		0		0.489233	0.510767	0	0
b8	0.3	602			670	1	0.94031	0.167	0.487		-54.1		175.2		0	0.2			-4390.16		11238.2		0		0		0.280911	0.719089	0	0
b8	0.3	602			673	1	0.94463	0.207	0.514		-55.6		172.3		0	8.9			-7079.08		9694.39		0		0		0.42204	0.57796	0	0
b8	0.3	602			695	1	0.92398	0.156	0.401		-64.3		174.6		0	15.8			-8524.77		5146.02		0		0		0.623576	0.376424	0	0
b8	0.3	602			699	1	0.95037	0.08	0.377		-57.9		162.4		0	1.9			-8784.29		10578.4		0		0		0.45367	0.54633	0	0
b8	0.3	602			724	1	0.94268	0.175	0.496		-59.3		182.4		1	1.8			-11525.9		8836.35		0		0		0.566043	0.433957	0	0
b8	0.3	602			735	1	0.95276	0.112	0.443		-58.6		175.8		0	0			-11812.6		6868.32		0		0		0.632335	0.367665	0	0
b8	0.3	602			737	2	0.92711	0.236	0.496		-39.1		186.4		0	0			-7157.34		6802.13		0		0		0.512723	0.487277	0	0
b8	0.3	602			747	0									0	0			-6585.09		8005.08		0		0		0.451337	0.548663	0	0
b8	0.3	602			746	1	0.90966	0.319	0.728		-58.8		106.4		0	6.1			-6493.09		8627.56		0		0		0.429419	0.570581	0	0
b8	0.3	602			752	1	0.94545	0.216	0.475		-46.2		171		0	0			-7584.52		7147.72		0		0		0.514825	0.485175	0	0
b8	0.3	602			754	2	0.9495	0.102	0.356		-53.6		171.5		1	0			-8043.9		8256.31		0		0		0.493484	0.506516	0	0
b8	0.3	602			761	0									1	0			-7922.18		7749.95		0		0		0.505495	0.494505	0	0
b8	0.3	602			757	2	0.92811	0.225	0.539		-47.6		183.3		0	18.4			-5222.04		8876.63		0		0		0.370392	0.629608	0	0
b8	0.3	602			765	0									0	19.6			-5750.4		6792.94		0		0		0.458442	0.541558	0	0
b8	0.3	602			774	1	0.93697	0.255	0.557		-60.7		188		0	1.1			-4378.56		12578.9		0		0		0.258208	0.741792	0	0
b8	0.3	602			781	1	0.95414	0.191	0.508		-47.1		153.5		0	2.7			-10129		7016.03		0		0		0.590784	0.409216	0	0
b8	0.3	602			787	2	0.91933	0.187	0.562		-39.7		167.7		0	0.9			-4434.7		8059.39		0		0		0.354944	0.645056	0	0
b8	0.3	602			789	0									0	4			-5976.33		6302.24		0		0		0.486729	0.513271	0	0
b8	0.3	602			807	1	0.92832	0.172	0.526		-50		172.7		0	0.3			-18456.9		5957.47		0		0		0.755985	0.244015	0	0
b8	0.3	602			818	1	0.9563	0.251	0.687		-76.9		162.7		1	0			-7525.63		12047.3		0		0		0.384492	0.615508	0	0
b8	0.3	602			837	1	0.92987	0.13	0.442		-59.3		160		0	2.1			-7904.88		7778.48		0		0		0.50403	0.49597	0	0
b8	0.3	602			889	3	0.95108	0.161	0.527		-45.6		165.5		1	0.9			-8909.46		6410.7		0		0		0.581551	0.418449	0	0
b8	0.3	602			894	0									0	3			-8390.78		5834.51		0		0		0.589849	0.410151	0	0
b8	0.3	602			897	0									0	2			-7198.18		5541.53		0		0		0.565019	0.434981	0	0
b8	0.3	602			918	1	0.93001	0.175	0.515		-64.8		161.8		0	0.5			-11371.3		7334.48		0		0		0.607903	0.392097	0	0
b8	0.3	602			949	2	0.93251	0.184	0.505		-55.6		150.1		2	0.2			-14919.5		8598.57		0		0		0.634385	0.365615	0	0
b8	0.3	602			951	0									2	3.8			-17983.1		7550.18		0		0		0.7043	0.2957	0	0
b8	0.3	602			959	1	0.95429	0.158	0.443		-54.7		184.6		0	0			-6146.72		9703.32		0		0		0.387805	0.612195	0	0
b8	0.3	602			962	1	0.92446	0.296	0.594		-74.2		180.9		0	0.9			-4871.07		10107.7		0		0		0.325198	0.674802	0	0
b8	0.3	602			972	1	0.93879	0.127	0.413		-64		175.6		0	4.1			-9287.95		8263.46		0		0		0.529185	0.470815	0	0
b8	0.3	602			977	1	0.93542	0.135	0.422		-61.3		166.4		0	0.1			-10506.3		6163.7		0		0		0.630252	0.369748	0	0
b8	0.3	602			979	1	0.96177	0.156	0.432		-52.1		191.2		0	0			-10682.3		9988.77		0		0		0.516774	0.483226	0	0
b8	0.3	602			999	1	0.93714	0.176	0.464		-50.9		169.9		1	6.2			-6469.31		8000.83		0		0		0.44708	0.55292	0	0
b8	0.3	602			1002	2	0.94452	0.289	0.545		-54.9		184.9		2	0			-8300.17		9656.89		0		0		0.462223	0.537777	0	0
b8	0.3	602			1006	0									2	0			-9227.74		10066.8		0		0		0.478256	0.521744	0	0
b8	0.3	602			1034	1	0.93903	0.067	0.372		-53.2		174.9		1	0.6			-3289.21		9202.76		0		0		0.263306	0.736694	0	0
b8	0.3	602			1041	1	0.9627	0.105	0.392		-56.6		176		2	0			-5344.22		12791.2		0		0		0.294684	0.705316	0	0
b8	0.3	602			1084	2	0.94637	0.114	0.396		-53.4		178.2		0	7.8			-3738.52		11200.2		0		0		0.250257	0.749743	0	0
b8	0.3	602			1100	0									0	8.9			-3619.39		10506.2		0		0		0.256228	0.743772	0	0
b8	0.3	602			1085	3	0.93827	0.286	0.641		-32.2		185.4		0	12.1			-9646.1		5907.89		0		0		0.620169	0.379831	0	0
b8	0.3	602			1094	0									0	16.5			-8332.47		4355.42		0		0		0.656726	0.343274	0	0
b8	0.3	602			1101	0									0	12.1			-9142.95		6106.16		0		0		0.599573	0.400427	0	0
b8	0.3	602			1112	1	0.96762	0.118	0.411		-56.7		179.5		0	0			-7875.37		6633.91		0		0		0.542782	0.457218	0	0
b8	0.3	602			1116	3	0.94365	0.158	0.477		-63.1		169.2		0	0.4			-6470.94		7057.62		0		0		0.478317	0.521683	0	0
b8	0.3	602			1121	0									1	0.7			-6912.15		6032.25		0		0		0.533988	0.466012	0	0
b8	0.3	602			1127	0									0	0.3			-7969.83		6769.08		0		0		0.540734	0.459266	0	0
b8	0.3	602			1160	2	0.94145	0.188	0.462		-64.2		138.9		-1	0			-8071.65		12042.3		0		0		0.401297	0.598703	0	0
b8	0.3	602			1172	0									-1	0			-7752.17		11067.4		0		0		0.411921	0.588079	0	0
b8	0.3	602			1161	2	0.95705	0.118	0.42		-56		180.9		-1	0			-18278.6		8692.65		0		0		0.677706	0.322294	0	0
b8	0.3	602			1183	0									-1	0			-20088.7		7935.01		0		0		0.716846	0.283154	0	0
b8	0.3	602			1169	1	0.93935	0.045	0.355		-56.1		172.2		-1	0			-6585.44		8800.02		0		0		0.42803	0.57197	0	0
b8	0.3	602			1174	2	0.92855	0.249	0.705		-58.5		99.9		-1	0			-9511.89		10244.7		0		0		0.481454	0.518546	0	0
b8	0.3	602			1185	0									-1	0			-9211.55		10758.2		0		0		0.461275	0.538725	0	0
b8	0.3	602			1228	1	0.96586	0.153	0.455		-49.4		184		1	0.2			-12544.5		5552.29		0		0		0.69319	0.30681	0	0
b8	0.3	602			1232	2	0.95388	0.091	0.402		-58.8		168		0	6			-7475.91		8299.83		0		0		0.473886	0.526114	0	0
b8	0.3	602			1239	0									0	7			-7341.57		8908.68		0		0		0.451782	0.548218	0	0
b8	0.3	602			1234	2	0.92826	0.225	0.491		-55.5		182.4		0	6.5			-3836.46		9691.25		0		0		0.2836	0.7164	0	0
b8	0.3	602			1242	0									0	6			-3748.67		9943.95		0		0		0.273773	0.726227	0	0
b8	0.3	602			1246	1	0.9435	0.071	0.376		-57		172.7		0	0			-7986.24		7072.01		0		0		0.530356	0.469644	0	0
b8	0.3	602			1268	1	0.95317	0.156	0.467		-67.7		170.6		0	0			-6735.14		9216.44		0		0		0.422224	0.577776	0	0
b8	0.3	602			1269	1	0.94442	0.126	0.43		-59.1		185.9		1	23.4			-5847.47		6698.1		0		0		0.466098	0.533902	0	0
b8	0.3	602			1273	2	0.90713	0.262	0.749		-62.5		95.2		1	0			-5404.47		6355.18		0		0		0.459577	0.540423	0	0
b8	0.3	602			1276	0									0	0			-5514.27		6713.55		0		0		0.450961	0.549039	0	0
b8	0.3	602			1291	1	0.92787	0.146	0.42		-60.2		173.4		1	20.3			-3912.88		6336.1		0		0		0.381782	0.618218	0	0
b8	0.3	602			1292	1	0.91203	0.253	0.74		-61.8		91.3		1	0.9			-8004.14		5887.77		0		0		0.576173	0.423827	0	0
b8	0.3	602			1294	1	0.94406	0.171	0.486		-62.5		181.4		1	0			-7741.5		6732.34		0		0		0.534862	0.465138	0	0
b8	0.3	655	36	46			0.89774	0.323	0.736	0.359	-57	14.1	195.6	75.7		54.17	22.97	0.7667	-7683.7	3577.43	1948.09	1253.61	0	0	0	0	0.797744	0.202256	0	0
b8	0.3	655			655	1	0.92741	0.258	0.533		-63.5		175.1		2	68.8			-7670.17		1304.38		0		0		0.854658	0.145342	0	0
b8	0.3	655			28	1	0.90057	0.432	0.881		-69.5		293.8		2	73.8			-6965.14		1029.27		0		0		0.871251	0.128749	0	0
b8	0.3	655			29	1	0.88043	0.231	0.661		-59.9		102.2		2	78.6			-7130.76		890.77		0		0		0.888953	0.111047	0	0
b8	0.3	655			64	1	0.87607	0.286	0.688		-70.4		92.5		2	87.9			-2611.19		1198.74		0		0		0.685364	0.314636	0	0
b8	0.3	655			111	3	0.8693	0.325	0.818		-55.6		294.9		1	32.3			-10741.5		2555.28		0		0		0.807828	0.192172	0	0
b8	0.3	655			113	0									1	33.8			-10853.4		2599.78		0		0		0.806753	0.193247	0	0
b8	0.3	655			114	0									1	29.3			-13254.6		2027.65		0		0		0.86732	0.13268	0	0
b8	0.3	655			137	1	0.84071	0.541	1.103		-70		297.2		1	48.2			-10817.5		3337.89		0		0		0.764196	0.235804	0	0
b8	0.3	655			138	3	0.87228	0.238	0.65		-55.6		156.7		2	73.2			-3834.98		1442.58		0		0		0.726658	0.273342	0	0
b8	0.3	655			143	0									2	72.1			-3794.99		1785.86		0		0		0.680002	0.319998	0	0
b8	0.3	655			145	0									2	75			-3448.91		1433.67		0		0		0.70637	0.29363	0	0
b8	0.3	655			195	1	0.87812	0.52	0.976		-64.8		301.6		2	93.7			-4989.53		488.41		0		0		0.910841	0.0891594	0	0
b8	0.3	655			235	1	0.85881	0.198	0.545		-56.5		168		2	66.2			-5744.1		1509.67		0		0		0.791878	0.208122	0	0
b8	0.3	655			297	1	0.88097	0.41	0.802		-27.5		170.2		2	73.1			-5874.29		1224.37		0		0		0.827521	0.172479	0	0
b8	0.3	655			300	1	0.87155	0.353	0.669		-35.4		179.5		2	82			-3319.63		789.73		0		0		0.807822	0.192178	0	0
b8	0.3	655			316	1	0.87779	0.416	0.9		-66		302.4		1	37.6			-11036.2		1896.12		0		0		0.853382	0.146618	0	0
b8	0.3	655			358	2	0.84133	0.213	0.61		-54.9		171.4		1	24			-11778		1772.57		0		0		0.869188	0.130812	0	0
b8	0.3	655			360	0									1	23.7			-10849.5		1521.57		0		0		0.877005	0.122995	0	0
b8	0.3	655			363	1	0.86438	0.163	0.598		-47.6		180.9		2	85.8			-3248.62		334.11		0		0		0.906744	0.0932557	0	0
b8	0.3	655			423	2	0.85025	0.27	0.677		-66.3		87.7		2	54.2			-6013.03		2231.41		0		0		0.729344	0.270656	0	0
b8	0.3	655			426	0									2	56.8			-5500		2056.26		0		0		0.727873	0.272127	0	0
b8	0.3	655			439	1	0.86627	0.496	0.925		-72.5		99.8		2	65.9			-9342.26		2859.48		0		0		0.76565	0.23435	0	0
b8	0.3	655			450	1	0.82266	0.346	0.809		-46.8		91.3		2	51.2			-3680.66		2620.07		0		0		0.584164	0.415836	0	0
b8	0.3	655			594	1	0.83516	0.163	0.515		-54.3		178.8		2	70.2			-4182.47		3023.82		0		0		0.580392	0.419608	0	0
b8	0.3	655			712	1	0.86631	0.385	0.782		-37		166.2		1	46			-8781.58		2108.23		0		0		0.806403	0.193597	0	0
b8	0.3	655			720	1	0.89222	0.268	0.71		-44.8		97.6		2	55.6			-11334.2		1679.57		0		0		0.870939	0.129061	0	0
b8	0.3	655			743	1	0.84865	0.203	0.599		-65.7		173.9		1	37.6			-7627.2		2266.03		0		0		0.770951	0.229049	0	0
b8	0.3	655			793	1	0.83365	0.675	1.267		-20.6		98.4		1	24.2			-10337.5		3664.36		0		0		0.738294	0.261706	0	0
b8	0.3	655			823	1	0.85239	0.323	0.831		-73.4		81.1		2	50.2			-4746.7		3831.15		0		0		0.553367	0.446633	0	0
b8	0.3	655			824	1	0.90565	0.391	0.706		-64.4		172.9		2	62.5			-5291.11		1536.19		0		0		0.774993	0.225007	0	0
b8	0.3	655			893	1	0.81265	0.874	1.533		-100.3		303.6		0	1.4			-18616.4		8062.76		0		0		0.697788	0.302212	0	0
b8	0.3	655			966	1	0.86751	0.319	0.715		-29.7		184.2		1	47.5			-6257.41		1483.75		0		0		0.80833	0.19167	0	0
b8	0.3	655			1000	4	0.88925	0.155	0.492		-51.5		170.4		2	73.7			-5389.76		541.25		0		0		0.908742	0.0912576	0	0
b8	0.3	655			1004	0									2	72.8			-5918.75		526.57		0		0		0.918302	0.081698	0	0
b8	0.3	655			1007	0									2	71.3			-6168.08		532.51		0		0		0.920528	0.0794721	0	0
[truncated: 9,643 more rows]

## Sheet: c) ILEmL (membrane proteins)
Chess Square	Parse	Cluster ID	Unique Count	Total Count	Member Name	Similars Count	Composite Similarity	RMSD Hvy Atoms	RMSD All Atoms	RMSD Atom CG1	Chi-1	stddev	Chi-2	stddev	InOut	Sidechain SASA	stdev SASA	flipid	Sidechain LASA	stdev LASA	fSASA(out)	fLASA(out)	Sum Hydro(-)	stdev Hydro(-)	Sum Hydro(+)	stdev Hydro(+)	Sum Polar(-)	stdev Polar(-)	Sum Polar(+)	stdev Polar(+)	fHydro(-)	fHydro(+)	fPolar(-)	fPolar(+)
a1	0.6	1	2	2			0.95072	0.274	0.601	0.297	35.8	10.3	136.2	49.8		0.2	0.2	0.4244	46.15	46.15	0	0.5	-14452.9	1841.95	6878.67	1641.89	0	0	0	0	0.677535	0.322465	0	0
a1	0.6	1			1	1	0.92633	0.274	0.601		46.2		86.4		0	0.4		0	0				-12610.9		5236.78		0		0		0.706585	0.293415	0	0
a1	0.6	1			2	1	0.9751	0.274	0.601		25.5		186		2	0		0.8488	92.3				-16294.8		8520.55		0		0		0.656642	0.343358	0	0
a1	0.18	1	1	1			1	0	0	0	-176	0	160.6	0		28.5	0	0.092	0	0	0.5	0	-7956.61	0	6305.48	0	0	0	0	0	0.557885	0.442115	0	0
a1	0.18	1			1	1	1	0	0		-176		160.6		1	28.5		0.092	0				-7956.61		6305.48		0		0		0.557885	0.442115	0	0
a4	0.6	1	3	5			0.95964	0.308	0.61	0.429	45.1	10.8	261.3	82		10	12.56	0.2215	25.46	32.56	0.3	0.4	-9067.86	1889.04	5941.32	855.65	0	0	0	0	0.604154	0.395846	0	0
a4	0.6	1			1	1	0.90483	0.555	0.997		38.5		168.6		2	0		0.5942	88.1				-7262.43		4383.77		0		0		0.623588	0.376412	0	0
a4	0.6	1			2	1	0.9553	0.311	0.689		27.4		153.8		2	29.4		0.0832	0				-6946.46		5940.55		0		0		0.539028	0.460972	0	0
a4	0.6	1			3	3	0.97681	0.27	0.5		48.7		338.2		2	0		0.164	22				-10469.6		6957.74		0		0		0.600758	0.399242	0	0
a4	0.6	1			4	0									0	0		0.218	17.2				-11900.3		6377.78		0		0		0.65107	0.34893	0	0
a4	0.6	1			5	0									1	20.6		0.0483	0				-8760.43		6046.78		0		0		0.591633	0.408367	0	0
a5	0.18	1	1	1			1	0	0	0	-155.2	0	-179.7	0		2.1	0	0.0293	0	0	0	0	-6585.1	0	8651.06	0	0	0	0	0	0.432202	0.567798	0	0
a5	0.18	1			1	1	1	0	0		-155.2		-179.7		0	2.1		0.0293	0				-6585.1		8651.06		0		0		0.432202	0.567798	0	0
a6	0.3	1	1	1			1	0	0	0	-57	0	-168.6	0		0	0	0.8139	100	0	0	1	-3265.74	0	10019	0	0	0	0	0	0.245826	0.754174	0	0
a6	0.3	1			1	1	1	0	0		-57		-168.6		2	0		0.8139	100				-3265.74		10019		0		0		0.245826	0.754174	0	0
a7	0.18	1	1	1			1	0	0	0	174.9	0	68	0		0	0	0.6665	80.6	0	0	1	-5856.84	0	6765.99	0	0	0	0	0	0.463988	0.536012	0	0
a7	0.18	1			1	1	1	0	0		174.9		68		2	0		0.6665	80.6				-5856.84		6765.99		0		0		0.463988	0.536012	0	0
a7	0.3	1	1	1			1	0	0	0	-76.2	0	98.8	0		0.2	0	0.0395	0	0	0	0	-11579.8	0	4619.45	0	0	0	0	0	0.714836	0.285164	0	0
a7	0.3	1			1	1	1	0	0		-76.2		98.8		0	0.2		0.0395	0				-11579.8		4619.45		0		0		0.714836	0.285164	0	0
a8	0.6	1	2	2			0.94509	0.162	0.474	0.049	26.1	3.4	120.8	47.9		11.85	11.85	0.3634	28.35	28.35	0.25	0.5	-9952.67	2702.29	5921.87	742.56	0	0	0	0	0.626958	0.373042	0	0
a8	0.6	1			1	1	0.92923	0.162	0.474		22.7		168.6		1	23.7		0.0557	0				-7250.37		5179.31		0		0		0.583311	0.416689	0	0
a8	0.6	1			2	1	0.96095	0.162	0.474		29.6		72.9		2	0		0.6711	56.7				-12655		6664.43		0		0		0.655039	0.344961	0	0
a8	0.18	1	4	4			0.95126	0.205	0.501	0.216	183.9	6.6	140.7	43.7		8.75	15.16	0.3981	37.2	31.76	0.125	0.5	-11647.5	4481.48	8612.42	2871.58	0	0	0	0	0.574903	0.425097	0	0
a8	0.18	1			1	1	0.95994	0.253	0.635		179.8		169.9		2	0		0.8876	87.7				-19104.1		11112.1		0		0		0.632247	0.367753	0	0
a8	0.18	1			2	1	0.91346	0.336	0.692		195.3		65.3		1	35		0	0				-7395.3		3743.73		0		0		0.663909	0.336091	0	0
a8	0.18	1			3	1	0.96238	0.097	0.316		179.8		161		1	0		0.2893	28				-9174.1		9461.26		0		0		0.492295	0.507705	0	0
a8	0.18	1			4	1	0.96925	0.134	0.363		180.7		166.8		1	0		0.4156	33.1				-10916.3		10132.6		0		0		0.518616	0.481384	0	0
a8	0.3	1	1	1			1	0	0	0	-93.3	0	-54.3	0		16.3	0	0	0	0	0	0	-5459.32	0	7281.12	0	0	0	0	0	0.428503	0.571497	0	0
a8	0.3	1			1	1	1	0	0		-93.3		-54.3		0	16.3		0	0				-5459.32		7281.12		0		0		0.428503	0.571497	0	0
b1	0.6	4	1	1			1	0	0	0	61.8	0	96.3	0		32.6	0	0.0409	0	0	0.5	0	-7362.43	0	3472.85	0	0	0	0	0	0.679487	0.320513	0	0
b1	0.6	4			4	1	1	0	0		61.8		96.3		1	32.6		0.0409	0				-7362.43		3472.85		0		0		0.679487	0.320513	0	0
b1	0.6	7	4	6			0.98883	0.162	0.436	0.258	57.3	5	163.7	7.2		3.8	4.06	0.0951	5.68	9.62	0	0.0833	-8776.58	1298.61	8831.62	1034.13	0	0	0	0	0.498437	0.501563	0	0
b1	0.6	7			7	1	0.99752	0.217	0.525		61		149.6		0	0.7		0	0				-9138.45		7314.93		0		0		0.555415	0.444585	0	0
b1	0.6	7			1	3	0.93685	0.135	0.438		55.1		169.1		0	9.2		0.0859	0				-8069.72		9440.62		0		0		0.460855	0.539145	0	0
b1	0.6	7			2	0									0	9.4		0.0565	0				-7848.35		8178.17		0		0		0.48971	0.51029	0	0
b1	0.6	7			3	0									0	0		0.1346	7.9				-7031.46		10557.7		0		0		0.399761	0.600239	0	0
b1	0.6	7			8	1	0.90315	0.272	0.609		65.1		163.6		0	3.5		0	0				-11001.8		9152.46		0		0		0.54588	0.45412	0	0
b1	0.6	7			12	1	0.91618	0.129	0.399		48.8		170.3		1	0		0.2937	26.2				-9569.69		8345.84		0		0		0.534156	0.465844	0	0
b1	0.6	10	4	4			0.99004	0.274	0.536	0.379	44	16.6	86.7	9.5		0	0	0.1931	19.02	12.8	0	0.25	-11337.5	6536.65	9076.23	854.21	0	0	0	0	0.555385	0.444615	0	0
b1	0.6	10			10	1	0.99554	0.035	0.064		40.9		71.6		0	0		0	0				-6763.45		10061		0		0		0.402001	0.597999	0	0
b1	0.6	10			5	1	0.89219	0.5	1.038		69.9		97.3		0	0		0.2299	19.8				-11001.6		9550.6		0		0		0.5353	0.4647	0	0
b1	0.6	10			13	1	0.94675	0.279	0.508		23.5		91		1	0		0.1984	20.2				-22093.7		7772.52		0		0		0.739755	0.260245	0	0
b1	0.6	10			21	1	0.91693	0.281	0.536		41.7		87.1		1	0		0.344	36.1				-5491.08		8920.77		0		0		0.381011	0.618989	0	0
b1	0.6	11	3	3			0.99494	0.148	0.261	0.214	61.2	1.2	173.7	6.8		6.73	7.77	0	0	0	0.1667	0	-12823.7	4956.82	4077.64	144.02	0	0	0	0	0.758739	0.241261	0	0
b1	0.6	11			11	1	0.99447	0.084	0.159		61.7		167.1		0	0.7		0	0				-19826.3		3877.39		0		0		0.836422	0.163578	0	0
b1	0.6	11			6	1	0.99567	0.137	0.258		62.4		171		0	17.7		0	0				-9603.08		4145.59		0		0		0.698473	0.301527	0	0
b1	0.6	11			20	1	0.99533	0.223	0.367		59.6		183		1	1.8		0	0				-9041.89		4209.95		0		0		0.682312	0.317688	0	0
b1	0.6	15	6	7			0.98799	0.219	0.373	0.3	62.7	11	166.4	6.2		0.17	0.42	0.2487	21.14	18.58	0.1429	0.2857	-7883.45	2415.24	10261.2	2555.46	0	0	0	0	0.434478	0.565522	0	0
b1	0.6	15			15	1	0.99892	0.239	0.354		55.4		158.6		1	0		0.4756	34.8				-10455.7		12661.4		0		0		0.452293	0.547707	0	0
b1	0.6	15			9	1	0.92095	0.227	0.632		50.1		174.4		0	1.2		0	0				-4184.27		9376.87		0		0		0.308549	0.691451	0	0
b1	0.6	15			14	1	0.90042	0.198	0.288		73.2		168.6		1	0		0.1797	38				-4789.22		6537.56		0		0		0.422823	0.577177	0	0
b1	0.6	15			16	1	0.96443	0.219	0.339		75.4		156.6		1	0		0.6713	43.2				-11043.7		14728.9		0		0		0.428505	0.571495	0	0
b1	0.6	15			17	1	0.94395	0.294	0.448		77		172.1		1	0		0.4143	32				-7608.45		11030.8		0		0		0.408194	0.591806	0	0
b1	0.6	15			18	2	0.92246	0.169	0.275		52.5		169		1	0		0	0				-8595.67		8461.96		0		0		0.503919	0.496081	0	0
b1	0.6	15			19	0									1	0		0	0				-8507.11		9030.8		0		0		0.48507	0.51493	0	0
b1	0.18	1	2	2			0.97934	0.147	0.295	0.222	-161.5	11	71.1	7.3		0	0	0.0785	13.95	13.95	0	0.25	-9917.68	1043.62	8155.82	2081.76	0	0	0	0	0.548742	0.451258	0	0
b1	0.18	1			1	1	0.98406	0.147	0.295		-150.5		63.8		1	0		0.1521	27.9				-8874.06		10237.6		0		0		0.464328	0.535672	0	0
b1	0.18	1			2	1	0.97462	0.147	0.295		-172.5		78.4		0	0		0.0049	0				-10961.3		6074.06		0		0		0.643444	0.356556	0	0
b1	0.3	1	2	2			0.9549	0.471	0.936	0.602	-29.5	28.4	9.9	66.8		12.55	10.45	0.0045	0	0	0.25	0	-10469.4	2727.2	4930.88	394.85	0	0	0	0	0.679818	0.320182	0	0
b1	0.3	1			1	1	0.96338	0.471	0.936		-1.1		76.7		0	2.1		0	0				-13196.6		5325.73		0		0		0.712469	0.287531	0	0
b1	0.3	1			2	1	0.94642	0.471	0.936		-57.9		-56.9		1	23		0.0089	0				-7742.18		4536.03		0		0		0.630563	0.369437	0	0
[truncated: 14,651 more rows]

## Sheet: d) ILEmN (membrane proteins)
Chess Square	Parse	Cluster ID	Unique Count	Total Count	Member Name	Similars Count	Composite Similarity	RMSD Hvy Atoms	RMSD All Atoms	RMSD Atom CG1	Chi-1	stddev	Chi-2	stddev	InOut	Sidechain SASA	stdev SASA	flipid	Sidechain LASA	stdev LASA	fSASA(out)	fLASA(out)	Sum Hydro(-)	stdev Hydro(-)	Sum Hydro(+)	stdev Hydro(+)	Sum Polar(-)	stdev Polar(-)	Sum Polar(+)	stdev Polar(+)	fHydro(-)	fHydro(+)	fPolar(-)	fPolar(+)
[truncated: 15,612 more rows]

[truncated: 1 more sheets: e) ILEmC (membrane proteins)]
