# Supplementary material for: 3D interaction homology: The hydrophobic residues alanine, isoleucine, leucine, proline and valine play different structural roles in soluble and membrane proteins
Source: Front Mol Biosci. 2023 Mar 28;10:1116868. doi: 10.3389/fmolb.2023.1116868 (PMC10086146; doi:10.3389/fmolb.2023.1116868)
Supplement: Supplementary file 1 [file DataSheet1.zip › AL_Mughram_et_al_SupportingInformation/TableS10_Proline_AllDataClustering.xlsx]

## Sheet: a) PRO (soluble proteins)
Chess Square	Parse	Cluster ID	Unique Count	Total Count	Member Name	Similars Count	Composite Similarity	RMSD Hvy Atoms	RMSD All Atoms	RMSD Atom CG	ch1-1	stdev	InOut	Sidechain SASA	stdev SASA	foutside solvent	Sum Hydro(-)	stdev Hydro(-)	Sum Hydro(+)	stdev Hydro(+)	Sum Polar(-)	stdev Polar(-)	Sum Polar(+)	stdev Polar(+)	fHydro(-)	fHydro(+)	fPolar(-)	fPolar(+)
a1	.30p	1	3	3			0.91829	0.153	0.258	0.313	39	11.5		28.44	26.72	0.5	-9597.72	2380.98	2772.02	669.82	0	0	0	0	0.775903	0.224097
a1	.30p	1			1	1	0.91155	0.197	0.329		55.1		1	21.11			-9227.96		2457.47		0		0		0.789698	0.210302
a1	.30p	1			2	1	0.93972	0.113	0.217		29.3		0	0			-12681.1		3703.1		0		0		0.773983	0.226017
a1	.30p	1			3	1	0.9036	0.148	0.227		32.7		2	64.2			-6884.14		2155.49		0		0		0.761551	0.238449
a6	.30p	1	2	2			0.96188	0.16	0.213	0.192	36.2	0.8		89.48	7.49	1	-1837.04	465.14	1418.05	60.76	0	0	0	0	0.564359	0.435641
a6	.30p	1			1	1	0.96321	0.16	0.213		35.4		2	81.98			-2302.18		1357.29		0		0		0.629102	0.370898
a6	.30p	1			2	1	0.96056	0.16	0.213		37.1		2	96.97			-1371.9		1478.8		0		0		0.48125	0.51875
a7	.30p	1	2	2			0.94778	0.106	0.223	0.328	24.6	12.1		16.62	16.29	0.25	-5115.25	2154.98	1636.11	525.66	0	0	0	0	0.757662	0.242338
a7	.30p	1			1	1	0.91445	0.106	0.223		36.8		1	32.9			-2960.27		1110.45		0		0		0.72721	0.27279
a7	.30p	1			2	1	0.98111	0.106	0.223		12.5		0	0.33			-7270.23		2161.77		0		0		0.770805	0.229195
a8	.30p	1	2	2			0.95306	0.209	0.281	0.271	15.8	14.2		60.67	1.35	1	-4274.34	396.23	1529.05	191.87	0	0	0	0	0.736525	0.263475
a8	.30p	1			1	1	0.94471	0.209	0.281		1.6		2	59.31			-3878.11		1337.18		0		0		0.743604	0.256396
a8	.30p	1			2	1	0.96141	0.209	0.281		30		2	62.02			-4670.57		1720.92		0		0		0.730748	0.269252
b1	.30p	46	69	97			0.94053	0.11	0.167	0.172	36.8	6.2		6.46	9.68	0.0567	-6791.23	3594.71	3733.52	1099.17	0	0	0	0	0.645263	0.354737
b1	.30p	46			46	1	0.96109	0.142	0.194		34.9		0	0			-4985.84		4136.16		0		0		0.546573	0.453427
b1	.30p	46			6	1	0.94565	0.085	0.102		35.2		0	0			-6305.02		4476.21		0		0		0.584815	0.415185
b1	.30p	46			10	1	0.95751	0.055	0.086		39		0	3.33			-4826.12		5011.26		0		0		0.49059	0.50941
b1	.30p	46			16	1	0.92624	0.101	0.127		34.7		0	0.62			-7754.76		4470.35		0		0		0.63433	0.36567
b1	.30p	46			17	1	0.93875	0.166	0.281		35.9		0	13.68			-6040.86		3348.9		0		0		0.643346	0.356654
b1	.30p	46			18	2	0.91289	0.086	0.156		32.6		1	27.21			-8962.56		2039.52		0		0		0.814624	0.185376
b1	.30p	46			19	0							1	26.7			-6600.4		2141.07		0		0		0.755068	0.244932
b1	.30p	46			20	1	0.91402	0.145	0.213		34.1		0	6.25			-5974.61		2372.79		0		0		0.715745	0.284255
b1	.30p	46			21	5	0.89895	0.119	0.145		37.4		1	26.56			-14445.3		2096.11		0		0		0.873281	0.126719
b1	.30p	46			22	0							1	23.42			-15364.4		2124.05		0		0		0.878545	0.121455
b1	.30p	46			24	0							1	26.32			-14236.2		2091.59		0		0		0.8719	0.1281
b1	.30p	46			25	0							1	25.16			-14410.3		2057.84		0		0		0.875041	0.124959
b1	.30p	46			70	0							0	14.68			-24814.1		1968.9		0		0		0.926487	0.073513
b1	.30p	46			23	1	0.9001	0.104	0.167		28.2		1	43.27			-8694.7		2326.99		0		0		0.788872	0.211128
b1	.30p	46			26	1	0.89789	0.069	0.137		32.2		1	39.93			-4741.68		2071.2		0		0		0.695988	0.304012
b1	.30p	46			27	1	0.91889	0.103	0.141		42.3		0	0			-10854.2		3218.98		0		0		0.771268	0.228732
b1	.30p	46			31	2	0.91611	0.105	0.158		40.1		0	11.31			-3232.26		3577.36		0		0		0.474661	0.525339
b1	.30p	46			32	0							0	11.84			-4022.47		3541.9		0		0		0.531765	0.468235
b1	.30p	46			33	3	0.95468	0.054	0.11		40.7		0	0			-3999.23		6147.9		0		0		0.394124	0.605876
b1	.30p	46			34	0							0	0			-4160.57		5614.04		0		0		0.425651	0.574349
b1	.30p	46			79	0							0	0			-4335.06		5158.99		0		0		0.456608	0.543392
b1	.30p	46			37	2	0.93022	0.112	0.141		41.9		0	0			-2657.59		5600.4		0		0		0.32182	0.67818
b1	.30p	46			38	0							0	0			-2662.6		5609.35		0		0		0.321883	0.678117
b1	.30p	46			43	1	0.92854	0.076	0.125		41.6		0	0.06			-2934.68		6459.6		0		0		0.31239	0.68761
b1	.30p	46			44	2	0.90534	0.097	0.164		30.7		1	31.74			-6542.52		1829.66		0		0		0.78146	0.21854
b1	.30p	46			180	0							1	25.47			-6232.41		1862.65		0		0		0.769903	0.230097
b1	.30p	46			45	1	0.94725	0.101	0.169		43.2		0	2.1			-6574.02		5181.15		0		0		0.559245	0.440755
b1	.30p	46			48	1	0.91518	0.121	0.17		39.5		0	0			-9909.91		2662.52		0		0		0.788226	0.211774
b1	.30p	46			51	1	0.92413	0.169	0.224		33		0	20.07			-6307.62		2354.96		0		0		0.728146	0.271854
b1	.30p	46			53	1	0.93905	0.075	0.124		37.3		0	0			-6656.26		4453.17		0		0		0.599154	0.400846
b1	.30p	46			54	1	0.93166	0.199	0.302		48.4		0	2.86			-9285.8		3583.76		0		0		0.721532	0.278468
b1	.30p	46			59	1	0.93699	0.093	0.144		37.8		0	8.74			-6244.09		6134.66		0		0		0.50442	0.49558
b1	.30p	46			60	3	0.92573	0.101	0.152		44.4		0	1.02			-10366.6		3025.17		0		0		0.774103	0.225897
b1	.30p	46			61	0							0	1.75			-11513.2		2932.57		0		0		0.796994	0.203006
b1	.30p	46			127	0							0	1.25			-12051		3052.27		0		0		0.797906	0.202094
b1	.30p	46			63	1	0.90793	0.133	0.176		35.9		0	0.07			-3876.77		4560.28		0		0		0.459494	0.540506
b1	.30p	46			65	1	0.94024	0.097	0.119		43		0	0.06			-4347.29		5005.48		0		0		0.464813	0.535187
b1	.30p	46			66	2	0.92607	0.117	0.163		38.8		0	0			-3193.33		5248.44		0		0		0.378277	0.621723
b1	.30p	46			67	0							0	0			-3205.23		5173.46		0		0		0.382545	0.617455
b1	.30p	46			68	1	0.94072	0.084	0.11		40		0	0.33			-7453.73		4004.59		0		0		0.650508	0.349492
b1	.30p	46			69	1	0.92795	0.128	0.23		39		0	0.15			-6741.54		5266.31		0		0		0.561428	0.438572
b1	.30p	46			73	1	0.91615	0.092	0.128		39.2		0	0			-5057.77		3242.58		0		0		0.609344	0.390656
b1	.30p	46			74	1	0.91882	0.134	0.207		40.3		0	0.34			-8533.47		3920.22		0		0		0.685216	0.314784
b1	.30p	46			76	1	0.91955	0.12	0.181		29.8		0	0			-5311.32		2047.52		0		0		0.72176	0.27824
b1	.30p	46			77	1	0.9067	0.092	0.141		39.3		0	1.41			-5930.92		4868.68		0		0		0.54918	0.45082
b1	.30p	46			78	1	0.93359	0.085	0.139		37.2		0	0.06			-9072.53		2219.07		0		0		0.803476	0.196524
b1	.30p	46			80	1	0.92188	0.102	0.154		41.6		0	15.07			-5260.44		3038.15		0		0		0.633896	0.366104
b1	.30p	46			81	1	0.9359	0.122	0.191		32.2		0	0			-5889.89		3512.67		0		0		0.626413	0.373587
b1	.30p	46			86	2	0.93792	0.12	0.141		42		0	0			-8762.99		3857.52		0		0		0.694345	0.305655
b1	.30p	46			88	0							0	0			-8749.65		3828.15		0		0		0.695642	0.304358
b1	.30p	46			91	2	0.93593	0.263	0.366		31.6		0	3.7			-3040.62		3855.2		0		0		0.440937	0.559063
b1	.30p	46			92	0							0	2.95			-3026.57		3907.63		0		0		0.43647	0.56353
b1	.30p	46			97	1	0.93193	0.077	0.125		41.5		0	0.08			-5030.53		4244.6		0		0		0.542368	0.457632
b1	.30p	46			99	1	0.92979	0.128	0.198		43.9		0	2.44			-10629.1		3871.77		0		0		0.732997	0.267003
b1	.30p	46			100	1	0.91128	0.059	0.102		41.9		0	7.26			-11174.7		2429.28		0		0		0.821429	0.178571
b1	.30p	46			106	1	0.9137	0.091	0.148		38.4		0	5.39			-4053.71		5361.48		0		0		0.43055	0.56945
b1	.30p	46			107	1	0.93325	0.103	0.155		38.5		0	3.27			-8619.27		3190.87		0		0		0.729819	0.270181
b1	.30p	46			110	1	0.9033	0.102	0.153		37.5		1	31.01			-8350.33		3113.32		0		0		0.728418	0.271582
b1	.30p	46			112	4	0.94663	0.081	0.118		41.9		0	11.06			-8800.16		3416.02		0		0		0.720369	0.279631
b1	.30p	46			113	0							0	10.98			-8963.18		3403.54		0		0		0.724782	0.275218
b1	.30p	46			114	0							0	11			-5396.73		3404.12		0		0		0.613206	0.386794
b1	.30p	46			115	0							0	11.15			-7712.38		3393.39		0		0		0.694448	0.305552
b1	.30p	46			123	1	0.92294	0.099	0.151		38.1		0	1.93			-5702.09		4057.2		0		0		0.584273	0.415727
b1	.30p	46			125	1	0.92981	0.273	0.343		39.6		0	0			-6884.78		4151.17		0		0		0.62385	0.37615
b1	.30p	46			128	2	0.91403	0.133	0.18		32.8		0	0.11			-3493.49		4007.24		0		0		0.465753	0.534247
b1	.30p	46			129	0							0	0			-3288.27		4024.41		0		0		0.449667	0.550333
b1	.30p	46			130	1	0.93616	0.193	0.513		0.8		0	9.9			-3716.03		5813.21		0		0		0.389961	0.610039
b1	.30p	46			131	1	0.93994	0.104	0.158		41.5		0	0.2			-7892.8		4756.41		0		0		0.623976	0.376024
b1	.30p	46			139	1	0.91793	0.081	0.154		36.6		0	5.94			-7232.52		3098.11		0		0		0.700104	0.299896
b1	.30p	46			142	1	0.94943	0.118	0.315		23.1		0	0.01			-4038.26		4847.82		0		0		0.454448	0.545552
b1	.30p	46			143	1	0.91569	0.072	0.124		32.1		0	13.71			-3751.65		2416.28		0		0		0.608251	0.391749
b1	.30p	46			145	6	0.90284	0.163	0.218		36.8		0	1.8			-3049.1		3533.07		0		0		0.463236	0.536764
b1	.30p	46			148	0							0	2.27			-2998.44		3518.29		0		0		0.460114	0.539886
b1	.30p	46			151	0							0	1.76			-3043.73		3563.97		0		0		0.460634	0.539366
b1	.30p	46			154	0							0	2.25			-3001.47		3557.42		0		0		0.457619	0.542381
b1	.30p	46			156	0							0	2.1			-3029.06		3536.65		0		0		0.461345	0.538655
b1	.30p	46			159	0							0	2.01			-3011.62		3579.21		0		0		0.456941	0.543059
b1	.30p	46			170	1	0.91531	0.163	0.447		9.4		0	12.05			-2253.08		3306.37		0		0		0.40527	0.59473
b1	.30p	46			172	1	0.92154	0.036	0.087		41.6		0	5.41			-13081.5		3215.65		0		0		0.802686	0.197314
b1	.30p	46			173	1	0.9309	0.06	0.117		39.7		0	2.78			-2109.56		3241.69		0		0		0.394218	0.605782
b1	.30p	46			183	1	0.9395	0.09	0.117		33.7		0	0			-9380.21		3834.22		0		0		0.709846	0.290154
b1	.30p	46			184	1	0.91151	0.074	0.105		33.1		0	2.9			-6354.64		3857.96		0		0		0.622235	0.377765
b1	.30p	46			186	1	0.93006	0.106	0.132		38.3		0	3.18			-5004.59		3623.12		0		0		0.58006	0.41994
b1	.30p	46			188	1	0.94951	0.074	0.109		32.5		0	0.2			-5880.64		2351.85		0		0		0.714321	0.285679
b1	.30p	46			195	1	0.92778	0.117	0.153		38		0	14.22			-3520.24		3814.35		0		0		0.47995	0.52005
b1	.30p	46			196	1	0.92115	0.097	0.145		38		0	10.78			-4885.4		3764.87		0		0		0.564768	0.435232
b1	.30p	46			197	1	0.92224	0.075	0.095		35.7		0	7.34			-7983.71		4430.72		0		0		0.643099	0.356901
b1	.30p	46			198	1	0.9375	0.12	0.207		31.9		0	1.81			-5451.44		4971.74		0		0		0.523011	0.476989
b1	.30p	46			205	2	0.91841	0.128	0.197		38.8		0	1.21			-10766.6		2675.55		0		0		0.800958	0.199042
b1	.30p	46			206	0							0	1.38			-11074.5		2614.05		0		0		0.809034	0.190966
b1	.30p	46			207	1	0.92483	0.117	0.152		35.3		0	0.08			-8343.62		4199.59		0		0		0.66519	0.33481
b1	.30p	46			214	1	0.90211	0.081	0.178		41.2		0	6.04			-2515.48		3868.89		0		0		0.394006	0.605994
b1	.30p	46			227	4	0.90452	0.089	0.13		32		0	0			-8706.34		4140.63		0		0		0.677696	0.322304
b1	.30p	46			228	0							0	0			-8601.19		4012.13		0		0		0.681913	0.318087
b1	.30p	46			229	0							0	0			-9033.5		4193.85		0		0		0.682941	0.317059
b1	.30p	46			230	0							0	0			-8714.25		4143.72		0		0		0.677731	0.322269
b1	.30p	46			242	1	0.94657	0.086	0.127		31.8		0	0			-6072.76		5311.68		0		0		0.533426	0.466574
b1	.30p	116	19	26			0.93049	0.149	0.274	0.341	27.3	10.7		77.07	13.83	0.9808	-7042.64	6445.95	815.32	312.13	0	0	0	0	0.896243	0.103757
b1	.30p	116			116	1	0.96564	0.141	0.271		4.6		2	110.53			-4540.18		613		0		0		0.881044	0.118956
b1	.30p	116			2	1	0.87721	0.289	0.458		44.4		2	67.44			-4401.93		1376.43		0		0		0.761796	0.238204
b1	.30p	116			5	1	0.86426	0.094	0.121		23.3		2	68.65			-1766.78		47.93		0		0		0.973588	0.0264119
b1	.30p	116			13	1	0.91018	0.143	0.338		36.8		2	63.95			-9551.7		840.54		0		0		0.919118	0.0808815
b1	.30p	116			39	1	0.90416	0.189	0.401		36.2		2	60.27			-23888.5		834.34		0		0		0.966252	0.0337477
b1	.30p	116			40	1	0.90565	0.232	0.438		34.8		2	60.33			-15897		825.92		0		0		0.950611	0.0493886
b1	.30p	116			55	1	0.92277	0.19	0.424		40.3		2	82.87			-5925.66		903.7		0		0		0.867674	0.132326
b1	.30p	116			62	1	0.89397	0.19	0.263		30.2		2	86.34			-3788.18		639.12		0		0		0.855641	0.144359
b1	.30p	116			64	1	0.86543	0.225	0.328		24.4		2	103.26			-1767.92		88.29		0		0		0.952435	0.0475647
b1	.30p	116			104	1	0.92892	0.087	0.149		14.3		2	65.85			-8736.43		690.06		0		0		0.926796	0.0732043
b1	.30p	116			117	3	0.88842	0.144	0.242		6		2	74.96			-3548.16		792.38		0		0		0.817447	0.182553
b1	.30p	116			119	0							2	76.52			-3444.74		842.96		0		0		0.8034	0.1966
b1	.30p	116			120	0							2	75.87			-3538.24		740.07		0		0		0.827018	0.172982
b1	.30p	116			144	1	0.89758	0.174	0.319		29.7		2	69.95			-23988.5		1298.71		0		0		0.948642	0.0513584
b1	.30p	116			163	6	0.86656	0.088	0.128		26.7		2	73.16			-2710.02		1028.52		0		0		0.724887	0.275113
b1	.30p	116			164	0							2	72.9			-2746.44		1023.24		0		0		0.728561	0.271439
b1	.30p	116			165	0							2	73.39			-2688.64		1028.03		0		0		0.7234	0.2766
b1	.30p	116			166	0							2	73.33			-2696.43		1030.41		0		0		0.723516	0.276484
b1	.30p	116			167	0							2	73.03			-2760.21		1021.42		0		0		0.7299	0.2701
b1	.30p	116			168	0							2	73			-2775.21		1019.47		0		0		0.731342	0.268658
b1	.30p	116			176	1	0.86909	0.145	0.411		38.9		2	92.55			-1853.24		447.35		0		0		0.80555	0.19445
b1	.30p	116			182	1	0.89084	0.18	0.397		36.5		2	94.97			-6065.59		1097.83		0		0		0.846745	0.153255
b1	.30p	116			208	1	0.92861	0.155	0.351		29.5		2	68.81			-18779		1019.29		0		0		0.948516	0.0514837
b1	.30p	116			235	1	0.92587	0.192	0.322		35.6		1	52.29			-8545.37		919.01		0		0		0.902898	0.097102
b1	.30p	116			236	1	0.88898	0.165	0.369		36.7		2	94.94			-5136.02		675.56		0		0		0.883756	0.116244
b1	.30p	116			237	1	0.87867	0.143	0.326		34.7		2	94.7			-11568.5		354.75		0		0		0.970247	0.0297528
b1	.30p	146	18	28			0.95991	0.151	0.273	0.303	29.3	12.7		64.64	26.23	0.8519	-4334.27	3325.45	1573.74	554.45	0	0	0	0	0.733626	0.266374
b1	.30p	146			146	6	0.99639	0.104	0.149		28.5		2	57.56			-3599.39		2085.8		0		0		0.633117	0.366883
b1	.30p	146			149	0							2	58.39			-3588.88		2052.52		0		0		0.636168	0.363832
b1	.30p	146			152	0							2	56.87			-3626.28		2112.05		0		0		0.63194	0.36806
b1	.30p	146			155	0							2	58.42			-3587.1		2048.66		0		0		0.636489	0.363511
b1	.30p	146			157	0							2	57.71			-3534.61		2061.68		0		0		0.631599	0.368401
b1	.30p	146			160	0							2	57.63			-3602.9		2091.33		0		0		0.632728	0.367272
b1	.30p	146			1	1	0.89096	0.222	0.357		41.3		1	42.65			-6180.31		1603.78		0		0		0.793967	0.206033
b1	.30p	146			4	1	0.89455	0.148	0.278		41.3		2	82.58			-1764.73		1340.38		0		0		0.568331	0.431669
b1	.30p	146			7	1	0.83556	0.121	0.233		37.3		1	33.9			-3512.72		1590.35		0		0		0.688354	0.311646
b1	.30p	146			15	1	0.84623	0.172	0.29		41		2	67.71			-11967		1021.14		0		0		0.921379	0.0786207
b1	.30p	146			49	1	0.86814	0.23	0.425		39.2		2	85.05			-5319.17		1055.54		0		0		0.834418	0.165582
b1	.30p	146			52	1	0.86554	0.273	0.502		28.4		0	17.97			-6289.93		2156.53		0		0		0.744682	0.255318
b1	.30p	146			72	1	0.87959	0.165	0.222		30.6		2	66.74			-2974.23		784.37		0		0		0.791313	0.208687
b1	.30p	146			90	1	0.85204	0.199	0.399		40.4		2	63.17			-3000.4		2543.28		0		0		0.541229	0.458771
b1	.30p	146			95	1	0.86461	0.206	0.475		43.7		2	94.6			-2572.82		979.92		0		0		0.724179	0.275821
b1	.30p	146			105	1	0.85268	0.181	0.348		38		2	57.62			-2194.14		919.88		0		0		0.7046	0.2954
b1	.30p	146			124	1	0.87323	0.202	0.45		29.1		1	48			-2961.14		1351.81		0		0		0.68657	0.31343
b1	.30p	146			185	1	0.87793	0.144	0.294		40.9		2	100.12			-6565.11		1006.52		0		0		0.867067	0.132933
b1	.30p	146			199	1	0.84776	0.175	0.382		37.2		-1	0			-7383.38		1927.93		0		0		0.792948	0.207052
b1	.30p	146			218	1	0.86433	0.18	0.243		25.2		2	85.76			-17277.9		1203.64		0		0		0.934873	0.0651266
b1	.30p	146			220	5	0.90817	0.14	0.288		1.5		2	84.71			-2172.22		1184.76		0		0		0.647076	0.352924
b1	.30p	146			222	0							2	84.71			-2135.52		1209.36		0		0		0.638444	0.361556
b1	.30p	146			223	0							2	84.64			-2075.75		1211.2		0		0		0.631512	0.368488
b1	.30p	146			224	0							2	83.93			-2115.88		1229.11		0		0		0.632552	0.367448
b1	.30p	146			239	0							2	97.78			-1736.9		812.48		0		0		0.681303	0.318697
b1	.30p	146			238	2	0.87471	0.059	0.111		30.2		0	18.3			-1994.02		2600.06		0		0		0.434041	0.565959
b1	.30p	146			240	0							1	21.78			-2190.64		2537.39		0		0		0.46333	0.53667
b1	.30p	146			241	1	0.87302	0.166	0.245		36		2	77.11			-5436.3		1343.13		0		0		0.801882	0.198118
b1	.30p	204	29	43			0.92568	0.107	0.205	0.257	30.8	10.9		40.28	20.51	0.5	-5467.88	3081.01	2444.2	900.23	0	0	0	0	0.69108	0.30892
b1	.30p	204			204	1	0.92448	0.156	0.354		9.1		1	21.83			-5872.36		1741.83		0		0		0.771239	0.228761
b1	.30p	204			8	2	0.91035	0.107	0.137		32.3		2	77.63			-5117.15		1561.76		0		0		0.766165	0.233835
b1	.30p	204			96	0							2	79.38			-5663.58		1629.76		0		0		0.776541	0.223459
b1	.30p	204			28	2	0.86955	0.095	0.153		27.8		1	30.73			-7524.85		1394.36		0		0		0.843668	0.156332
b1	.30p	204			108	0							1	29.4			-7041.34		1464.32		0		0		0.827842	0.172158
b1	.30p	204			30	1	0.90572	0.102	0.232		40.5		1	52.56			-7526.53		2351.62		0		0		0.761937	0.238063
b1	.30p	204			36	1	0.909	0.128	0.215		37.2		2	55.1			-1812.45		2910.92		0		0		0.38372	0.61628
b1	.30p	204			50	1	0.90817	0.097	0.221		36.8		1	40.7			-3331.37		2563.97		0		0		0.565085	0.434915
b1	.30p	204			56	1	0.87179	0.08	0.207		37.5		1	35.57			-7551.73		1557.06		0		0		0.82906	0.17094
b1	.30p	204			71	1	0.92045	0.119	0.199		41.3		1	37.44			-7566.63		2458.85		0		0		0.75474	0.24526
b1	.30p	204			75	1	0.87431	0.115	0.238		39.5		0	8.93			-6533.46		2901.7		0		0		0.692459	0.307541
b1	.30p	204			83	2	0.92576	0.095	0.155		35		1	50.2			-4717.08		2749.08		0		0		0.631795	0.368205
b1	.30p	204			84	0							1	51.97			-2651.42		2587.37		0		0		0.506113	0.493887
b1	.30p	204			85	1	0.88471	0.104	0.138		27.8		1	47.87			-2562.81		2158.71		0		0		0.542793	0.457207
b1	.30p	204			87	1	0.92327	0.079	0.222		39.6		2	61.56			-2983.6		2269.15		0		0		0.568007	0.431993
b1	.30p	204			89	1	0.93316	0.079	0.223		40.1		2	61.61			-7995.54		2271.48		0		0		0.77876	0.22124
b1	.30p	204			101	2	0.88217	0.085	0.208		41.3		1	22.38			-17315.2		3239.33		0		0		0.842403	0.157597
b1	.30p	204			102	0							0	17.48			-11545.5		3010.44		0		0		0.793181	0.206819
b1	.30p	204			111	1	0.89817	0.144	0.253		36.9		1	42.35			-5514.05		1633.29		0		0		0.771483	0.228517
b1	.30p	204			118	2	0.87621	0.212	0.331		27.1		0	20.45			-2828.66		3507.3		0		0		0.446445	0.553555
b1	.30p	204			121	0							0	21.03			-3353.85		3471		0		0		0.491417	0.508583
b1	.30p	204			133	1	0.91585	0.112	0.229		36.7		1	31.52			-6802.05		1869.64		0		0		0.784397	0.215603
b1	.30p	204			140	1	0.8806	0.135	0.199		35.3		2	76.89			-6497.25		1558.16		0		0		0.80657	0.19343
b1	.30p	204			147	6	0.94471	0.045	0.08		31.7		1	50.69			-3754.98		1851.53		0		0		0.669754	0.330246
b1	.30p	204			150	0							1	50.58			-3882.78		1900.71		0		0		0.671356	0.328644
b1	.30p	204			153	0							1	50.03			-3771.64		1911.72		0		0		0.663629	0.336371
b1	.30p	204			158	0							1	50.56			-3840.79		1907.02		0		0		0.668218	0.331782
b1	.30p	204			161	0							1	50.38			-3907.26		1880.23		0		0		0.675122	0.324878
b1	.30p	204			162	0							1	50.32			-3902.03		1895.5		0		0		0.67305	0.32695
b1	.30p	204			171	2	0.93544	0.076	0.208		36.4		2	54.12			-3585.13		2382.08		0		0		0.600805	0.399195
b1	.30p	204			226	0							2	62.05			-3406.11		1684.71		0		0		0.669069	0.330931
b1	.30p	204			174	2	0.91618	0.081	0.129		29.4		1	21.91			-2834.75		3115.31		0		0		0.476424	0.523576
b1	.30p	204			175	0							1	28.59			-3034.31		2656.44		0		0		0.5332	0.4668
b1	.30p	204			181	1	0.90478	0.167	0.233		35.5		2	70.94			-13038.9		1552.11		0		0		0.893626	0.106374
b1	.30p	204			200	1	0.91475	0.116	0.244		38.3		-1	0			-8399.88		2396.86		0		0		0.778002	0.221998
b1	.30p	204			202	2	0.88999	0.12	0.209		37.5		0	4.19			-3827.8		4852.82		0		0		0.440959	0.559041
b1	.30p	204			234	0							0	4.05			-6126.75		4518.53		0		0		0.575537	0.424463
b1	.30p	204			209	1	0.87432	0.107	0.316		4.8		0	13.56			-5938.48		1806.57		0		0		0.766745	0.233255
b1	.30p	204			219	2	0.86628	0.241	0.423		0.9		0	17.2			-2370.08		4410.7		0		0		0.349529	0.650471
b1	.30p	204			221	0							0	21.01			-2406.47		4735.86		0		0		0.336931	0.663069
b1	.30p	204			231	1	0.88297	0.076	0.23		36.8		1	34.78			-9508.54		2686.46		0		0		0.779708	0.220292
b1	.30p	204			232	1	0.92577	0.094	0.198		39.8		1	41.83			-3275.85		2651.81		0		0		0.552638	0.447362
b1	.30p	204			243	1	0.91593	0.12	0.232		40.8		1	40.4			-3997.71		1442.36		0		0		0.734864	0.265136
b1	.30p	210	10	12			0.9698	0.095	0.178	0.188	31.9	6.6		101.3	14.28	1	-2319.83	2178.04	598.63	185.65	0	0	0	0	0.794882	0.205118
b1	.30p	210			210	2	0.98201	0.028	0.054		34.2		2	117.6			-1562.19		461.93		0		0		0.771787	0.228213
b1	.30p	210			211	0							2	120.9			-1459.84		456.84		0		0		0.76165	0.23835
b1	.30p	210			42	1	0.87994	0.127	0.239		36.2		2	89.1			-1914.99		902.77		0		0		0.679614	0.320386
b1	.30p	210			47	1	0.97477	0.06	0.106		35.8		2	115.76			-1527.34		409.85		0		0		0.788431	0.211569
b1	.30p	210			109	1	0.84217	0.101	0.201		35.7		2	97.93			-9528.9		424.57		0		0		0.957345	0.0426555
b1	.30p	210			135	2	0.83354	0.109	0.242		21.3		2	77.15			-1656.22		663.12		0		0		0.714091	0.285909
b1	.30p	210			137	0							2	76.71			-1657.56		664.91		0		0		0.713706	0.286294
b1	.30p	210			141	1	0.88469	0.161	0.305		28.2		2	100.62			-1897.39		861.27		0		0		0.687794	0.312206
b1	.30p	210			169	1	0.95718	0.081	0.146		38		2	104.38			-1687.57		801.52		0		0		0.677987	0.322013
b1	.30p	210			177	1	0.84399	0.079	0.164		38.2		2	94.41			-1647.79		449.04		0		0		0.785848	0.214152
b1	.30p	210			187	1	0.88524	0.126	0.239		20.2		2	113.21			-1504.9		357.72		0		0		0.807948	0.192052
b1	.30p	210			189	1	0.93318	0.142	0.203		39.8		2	107.79			-1793.22		730.03		0		0		0.710679	0.289321
b1	.30p	225	31	37			0.92537	0.094	0.166	0.165	34.2	7.2		23.59	16.91	0.2838	-7837.12	3684.73	2596.45	772.17	0	0	0	0	0.751145	0.248855
b1	.30p	225			225	1	0.94938	0.115	0.224		22.5		1	27.83			-6253.58		3104.98		0		0		0.66822	0.33178
b1	.30p	225			3	1	0.89472	0.069	0.108		39.1		2	55.49			-11771.1		2214.65		0		0		0.841649	0.158351
b1	.30p	225			9	1	0.88698	0.136	0.237		37		0	0.28			-6166.48		3417.76		0		0		0.643398	0.356602
b1	.30p	225			11	2	0.92254	0.069	0.15		37.1		0	13.68			-5283.16		3717.62		0		0		0.586967	0.413033
b1	.30p	225			12	0							0	13.61			-5306.84		3712.77		0		0		0.588367	0.411633
b1	.30p	225			14	1	0.90007	0.108	0.191		40.4		1	33.13			-6646.71		2058.55		0		0		0.763528	0.236472
b1	.30p	225			29	1	0.90197	0.088	0.154		36.5		0	4.98			-14329		3341.92		0		0		0.810881	0.189119
b1	.30p	225			35	1	0.92384	0.102	0.155		31.8		0	6.63			-11001.8		2029.24		0		0		0.844277	0.155723
b1	.30p	225			41	1	0.88106	0.068	0.145		38		1	38.69			-5993.12		1534.23		0		0		0.796179	0.203821
b1	.30p	225			57	2	0.92624	0.052	0.123		37.6		0	2.14			-5817.15		3041.73		0		0		0.656646	0.343354
b1	.30p	225			58	0							0	0.09			-6912.79		3141.45		0		0		0.68755	0.31245
b1	.30p	225			82	1	0.93808	0.095	0.159		38.6		2	56.35			-7759.47		2023.66		0		0		0.793148	0.206852
b1	.30p	225			93	1	0.93217	0.091	0.119		35.5		1	28.79			-12616.2		2202.89		0		0		0.851348	0.148652
b1	.30p	225			94	1	0.91674	0.121	0.172		34		1	29.42			-6815.34		2793.34		0		0		0.70929	0.29071
b1	.30p	225			98	1	0.89371	0.095	0.153		39.4		0	9.59			-7976.74		2960.66		0		0		0.729309	0.270691
b1	.30p	225			103	1	0.90472	0.081	0.131		38.2		1	52.25			-6712.88		1387.68		0		0		0.828693	0.171307
b1	.30p	225			122	1	0.89612	0.063	0.117		37.5		2	56.49			-5115.98		1374.04		0		0		0.788284	0.211716
b1	.30p	225			126	1	0.89393	0.088	0.151		38		0	14.22			-11604.2		1712.62		0		0		0.871394	0.128606
b1	.30p	225			132	1	0.91458	0.048	0.086		35.5		0	3.76			-15135.6		1948.51		0		0		0.885946	0.114054
b1	.30p	225			134	2	0.91782	0.125	0.194		31.5		1	34.67			-3957.72		2213.91		0		0		0.641276	0.358724
b1	.30p	225			136	0							1	34.58			-4094.36		2162.42		0		0		0.654388	0.345612
b1	.30p	225			138	1	0.88905	0.112	0.169		33.7		0	9.35			-5386.69		2311.84		0		0		0.699704	0.300296
b1	.30p	225			178	1	0.9003	0.082	0.156		33.6		1	49.21			-3338.78		1690.35		0		0		0.663888	0.336112
b1	.30p	225			179	1	0.88789	0.082	0.161		26.8		1	25.67			-9782.55		1820.41		0		0		0.843108	0.156892
b1	.30p	225			190	1	0.94749	0.126	0.193		41		1	21.75			-4988.32		3407.49		0		0		0.594144	0.405856
b1	.30p	225			191	2	0.92607	0.086	0.125		39.6		0	20.6			-3467.53		3415.14		0		0		0.503806	0.496194
b1	.30p	225			193	0							0	19.52			-3574.88		3584.99		0		0		0.499294	0.500706
b1	.30p	225			192	1	0.92984	0.047	0.12		36.1		0	17.09			-4196.35		2186.03		0		0		0.65749	0.34251
b1	.30p	225			194	1	0.93976	0.226	0.503		8.7		1	25.46			-9654.16		2959.08		0		0		0.765399	0.234601
b1	.30p	225			201	1	0.89204	0.106	0.158		38.8		1	29.38			-13820.4		2501.98		0		0		0.846715	0.153285
b1	.30p	225			203	1	0.88925	0.038	0.058		36.5		0	14.95			-12185.4		2954.37		0		0		0.804861	0.195139
b1	.30p	225			212	2	0.91475	0.113	0.16		32.9		1	42.61			-6498.31		2516.44		0		0		0.720853	0.279147
b1	.30p	225			213	0							1	44.22			-7050.86		2440.79		0		0		0.742849	0.257151
b1	.30p	225			215	1	0.8982	0.164	0.385		14.2		0	15.9			-5227.3		1566.43		0		0		0.76943	0.23057
b1	.30p	225			216	2	0.90743	0.091	0.195		20.6		0	4.23			-14669.6		4004.91		0		0		0.785541	0.214459
b1	.30p	225			217	0							0	16.18			-15347.2		4358.49		0		0		0.778821	0.221179
b1	.30p	225			233	1	0.89019	0.101	0.131		40.1		0	0			-3514.92		2255.38		0		0		0.60914	0.39086
b1	.30m	1	3	3			0.99243	0.099	0.147	0.095	-17.7	1.3		36.01	22.78	0.5	-3389.29	503.44	1853.53	646.04	0	0	0	0	0.646463	0.353537
b1	.30m	1			1	1	0.99901	0.007	0.01		-18.7		2	59			-4098.32		977.81		0		0		0.807371	0.192629
b1	.30m	1			4	1	0.88591	0.105	0.135		-15.8		0	4.97			-3090.77		2516.98		0		0		0.55116	0.44884
b1	.30m	1			8	1	0.87727	0.184	0.295		-18.5		1	44.07			-2978.77		2065.79		0		0		0.590492	0.409508
b1	.30m	2	2	2			0.95586	0.063	0.122	0.068	-11.8	1.4		30.5	2	0.5	-4935.29	2994.99	2315.54	411.71	0	0	0	0	0.680652	0.319348
b1	.30m	2			2	1	0.95355	0.063	0.122		-13.2		1	32.5			-1940.3		2727.25		0		0		0.4157	0.5843
b1	.30m	2			6	1	0.95816	0.063	0.122		-10.5		1	28.5			-7930.28		1903.83		0		0		0.806405	0.193595
b1	.30m	3	2	2			0.96222	0.084	0.13	0.075	-3.9	3.3		15.34	9.39	0.25	-4695.47	407.36	4123.58	709.2	0	0	0	0	0.532424	0.467576
b1	.30m	3			3	1	0.96126	0.084	0.13		-7.3		1	24.73			-5102.83		3414.37		0		0		0.599121	0.400879
b1	.30m	3			7	1	0.96319	0.084	0.13		-0.6		0	5.94			-4288.11		4832.78		0		0		0.470142	0.529858
b1	.30m	10	3	3			0.97211	0.108	0.19	0.273	-13.2	10.5		50.55	24.33	0.6667	-5537.45	1488.92	1262.4	295.47	0	0	0	0	0.814349	0.185651
b1	.30m	10			10	1	0.98065	0.045	0.084		-12.8		2	84.75			-6094.93		957.59		0		0		0.86422	0.13578
b1	.30m	10			5	1	0.87864	0.148	0.237		-0.5		1	30.18			-3500.23		1167.29		0		0		0.749912	0.250088
b1	.30m	10			9	1	0.94788	0.132	0.248		-26.3		1	36.72			-7017.18		1662.33		0		0		0.808477	0.191523
b2	.30p	2	4	4			0.96929	0.264	0.429	0.594	30.9	19.5		33.85	25.74	0.375	-9459.37	6218.07	2374.51	653.11	0	0	0	0	0.799346	0.200654
b2	.30p	2			2	1	0.98563	0.102	0.169		51.6		1	42.38			-6712.69		3259.58		0		0		0.673136	0.326864
b2	.30p	2			1	1	0.88749	0.295	0.48		23.3		0	18.36			-20164		2639.33		0		0		0.884257	0.115743
b2	.30p	2			5	1	0.94261	0.174	0.292		46.1		2	71.34			-6136.47		2109.09		0		0		0.744215	0.255785
b2	.30p	2			6	1	0.87829	0.485	0.774		2.7		0	3.33			-4824.35		1490.05		0		0		0.764024	0.235976
b2	.30p	3	2	2			0.94504	0.079	0.117	0.105	38.1	1.8		42.64	24.47	0.5	-6044.76	2311.39	2368.23	1060.28	0	0	0	0	0.718503	0.281497
b2	.30p	3			3	1	0.90891	0.079	0.117		36.4		2	67.11			-3733.37		1307.96		0		0		0.740553	0.259447
b2	.30p	3			4	1	0.98117	0.079	0.117		39.9		0	18.17			-8356.15		3428.51		0		0		0.70907	0.29093
b3	.30p	1	3	3			0.99454	0.144	0.212	0.285	23	8.6		57.65	14.04	0.8333	-4666.7	1781.64	846.16	501.86	0	0	0	0	0.846512	0.153488
b3	.30p	1			1	1	0.99989	0.015	0.021		30.4		2	52.69			-6908.71		813.66		0		0		0.894636	0.105364
b3	.30p	1			6	1	0.89986	0.28	0.401		11		2	76.78			-4541.41		248.4		0		0		0.94814	0.0518601
b3	.30p	1			9	1	0.87457	0.135	0.212		27.7		1	43.47			-2549.99		1476.41		0		0		0.633318	0.366682
b3	.30p	3	2	2			0.94233	0.145	0.181	0.202	7.7	5.2		68.4	25.78	0.75	-2077.2	995.01	1271.08	66.57	0	0	0	0	0.620378	0.379622
b3	.30p	3			3	1	0.92104	0.145	0.181		2.5		2	94.18			-1082.19		1337.65		0		0		0.447216	0.552784
b3	.30p	3			8	1	0.96362	0.145	0.181		12.8		1	42.61			-3072.21		1204.52		0		0		0.718355	0.281645
b3	.30p	4	4	4			0.97776	0.166	0.275	0.336	31.8	14.4		91.1	15.43	1	-4004.45	514.72	1119.61	322.82	0	0	0	0	0.781499	0.218501
b3	.30p	4			4	1	0.99718	0.065	0.094		41.7		2	89.48			-3283.08		1316.8		0		0		0.713732	0.286268
b3	.30p	4			2	1	0.91961	0.102	0.15		39.8		2	112.81			-4548.99		661.79		0		0		0.872996	0.127004
b3	.30p	4			5	1	0.89934	0.192	0.414		6.9		2	69.29			-4429.91		1509.16		0		0		0.745893	0.254107
b3	.30p	4			7	1	0.90744	0.306	0.441		38.8		2	92.8			-3755.81		990.69		0		0		0.79128	0.20872
b3	.30m	1	3	3			0.93255	0.173	0.218	0.229	-10.4	9.4		25.97	19.44	0.1667	-5982.09	2636.25	1471.86	578.68	0	0	0	0	0.80254	0.19746
b3	.30m	1			1	1	0.95435	0.111	0.15		-4.3		0	19.99			-9701.06		1556.64		0		0		0.861727	0.138273
b3	.30m	1			2	1	0.93603	0.17	0.235		-3.1		0	5.72			-4349.88		724.54		0		0		0.857217	0.142783
b3	.30m	1			3	1	0.90727	0.238	0.27		-23.7		1	52.19			-3895.32		2134.39		0		0		0.646021	0.353979
b4	.30p	31	18	19			0.94129	0.101	0.19	0.223	33	10.4		11.49	12.63	0.0789	-6406.58	2524.84	3161.57	1003.53	0	0	0	0	0.669574	0.330426
b4	.30p	31			31	1	0.95561	0.098	0.155		45.6		0	0			-4471.87		4347.43		0		0		0.507055	0.492945
b4	.30p	31			1	2	0.96131	0.081	0.14		32.4		0	1.82			-7220.88		3253.2		0		0		0.689405	0.310595
b4	.30p	31			2	0							0	2.26			-9009.62		3408.49		0		0		0.725523	0.274477
b4	.30p	31			3	1	0.96243	0.097	0.15		34.6		0	0.3			-6727.78		3786.24		0		0		0.639887	0.360113
b4	.30p	31			27	1	0.90416	0.172	0.511		5.1		0	9.41			-8238.75		1992.11		0		0		0.805284	0.194716
b4	.30p	31			28	1	0.91363	0.068	0.109		39.7		0	15.05			-7680.54		2311.9		0		0		0.768635	0.231365
b4	.30p	31			29	1	0.91404	0.043	0.089		38.7		0	16.43			-6996.89		2133.47		0		0		0.766332	0.233668
b4	.30p	31			37	1	0.9067	0.081	0.148		36.1		0	12.2			-4697.73		4147.7		0		0		0.531091	0.468909
b4	.30p	31			39	1	0.90908	0.088	0.14		37.5		1	35.38			-10194.6		2576.22		0		0		0.798273	0.201727
b4	.30p	31			43	1	0.89617	0.043	0.073		38		1	42.34			-3652.91		2933.71		0		0		0.554596	0.445404
b4	.30p	31			49	1	0.91092	0.243	0.339		33.2		0	9.12			-3642.27		3129.69		0		0		0.537846	0.462154
b4	.30p	31			50	1	0.94597	0.048	0.081		35		0	5.76			-8223.46		3752.01		0		0		0.686692	0.313308
b4	.30p	31			51	1	0.93008	0.062	0.1		40.2		0	0			-6185.55		3010.1		0		0		0.67266	0.32734
b4	.30p	31			58	1	0.89772	0.195	0.269		40.8		0	12.57			-3141.87		5789.84		0		0		0.351766	0.648234
b4	.30p	31			61	1	0.91723	0.079	0.156		29.1		0	0.83			-3792.95		3881.89		0		0		0.494206	0.505794
b4	.30p	31			75	1	0.91211	0.1	0.134		37.3		1	35.51			-9473.87		1784.34		0		0		0.841508	0.158492
b4	.30p	31			84	1	0.92033	0.08	0.176		31.1		0	14.12			-2277.62		3552.29		0		0		0.390678	0.609322
b4	.30p	31			86	1	0.92972	0.094	0.208		26.1		0	1.7			-4939.05		2779.06		0		0		0.63993	0.36007
b4	.30p	31			89	1	0.88846	0.18	0.502		6.2		0	3.54			-11156.8		1500.21		0		0		0.881472	0.118528
b4	.30p	52	15	19			0.96285	0.068	0.128	0.141	35	5.5		45.08	25.14	0.6316	-10119.2	4588.73	1721.95	565.12	0	0	0	0	0.854579	0.145421
b4	.30p	52			52	4	0.98774	0.018	0.069		38.7		1	29.66			-5402.19		1875.09		0		0		0.742336	0.257664
b4	.30p	52			53	0							1	31.33			-4709.82		1864.11		0		0		0.716439	0.283561
b4	.30p	52			54	0							1	28.65			-6289.03		2004.68		0		0		0.758289	0.241711
b4	.30p	52			55	0							1	26.97			-5167.51		2000.87		0		0		0.720876	0.279124
b4	.30p	52			9	1	0.89638	0.08	0.128		37.4		2	64.34			-21605.3		1409.76		0		0		0.938746	0.0612539
b4	.30p	52			10	1	0.9228	0.064	0.106		33.9		1	41.21			-14800.1		1848.4		0		0		0.888975	0.111025
b4	.30p	52			17	1	0.8981	0.029	0.067		40.3		0	4.28			-8035.17		2697.19		0		0		0.748686	0.251314
b4	.30p	52			19	1	0.90205	0.101	0.161		39.8		1	22.5			-11651.5		2980.02		0		0		0.796329	0.203671
b4	.30p	52			30	1	0.89754	0.089	0.133		38.6		0	15.28			-11616		1868.34		0		0		0.861444	0.138556
b4	.30p	52			34	1	0.87811	0.079	0.144		35.4		1	49.76			-14910.7		1562.88		0		0		0.905128	0.0948717
b4	.30p	52			36	1	0.89751	0.06	0.12		33.7		2	57.76			-15410.3		1024.09		0		0		0.937686	0.0623138
b4	.30p	52			38	1	0.91666	0.032	0.06		38.4		1	24.1			-5078.35		2421.91		0		0		0.67709	0.32291
b4	.30p	52			40	1	0.88518	0.17	0.356		17.4		2	78.82			-6263.46		952.95		0		0		0.867947	0.132053
b4	.30p	52			41	2	0.87349	0.047	0.073		38.2		2	71.97			-9759.87		1208.2		0		0		0.889844	0.110156
b4	.30p	52			42	0							2	71.18			-12677		1236.81		0		0		0.911109	0.0888911
b4	.30p	52			63	1	0.87926	0.08	0.167		28.8		2	67.14			-3862.89		2156.94		0		0		0.641694	0.358306
b4	.30p	52			76	1	0.86205	0.085	0.155		29.5		2	77.26			-12877.7		1276.7		0		0		0.909802	0.0901982
b4	.30p	52			78	1	0.87732	0.065	0.14		29.9		2	84.88			-10826.6		1381.86		0		0		0.886812	0.113188
b4	.30p	52			88	1	0.86807	0.134	0.207		32.3		0	9.51			-11321.2		946.3		0		0		0.922861	0.0771386
b4	.30p	56	9	9			0.97129	0.137	0.224	0.235	34.7	6.2		84.98	15.72	0.9444	-6046.08	3597.87	783.22	173.2	0	0	0	0	0.885315	0.114685
b4	.30p	56			56	1	0.98966	0.021	0.046		29		2	80.78			-3001.61		786.41		0		0		0.792395	0.207605
b4	.30p	56			11	1	0.90717	0.346	0.481		30.8		2	91.95			-13723		740.18		0		0		0.948823	0.0511769
b4	.30p	56			18	1	0.89638	0.111	0.212		37.5		2	73.8			-5059.2		947.3		0		0		0.842288	0.157712
b4	.30p	56			23	1	0.93411	0.13	0.222		43.7		2	85.88			-4011.77		1001.56		0		0		0.800221	0.199779
b4	.30p	56			26	1	0.91685	0.138	0.199		41		2	82.64			-3442.99		692.7		0		0		0.832507	0.167493
b4	.30p	56			32	1	0.87853	0.074	0.161		38.6		1	51.41			-11296.4		897.73		0		0		0.92638	0.0736201
b4	.30p	56			57	1	0.91308	0.138	0.231		24.2		2	86.11			-5148.54		391		0		0		0.929417	0.0705835
b4	.30p	56			68	1	0.93895	0.099	0.211		38.1		2	104.48			-5459		891.11		0		0		0.85967	0.14033
b4	.30p	56			80	1	0.91731	0.175	0.255		29.4		2	107.74			-3272.27		701.01		0		0		0.823569	0.176431
b4	.30p	60	9	13			0.94923	0.053	0.087	0.098	34	3.2		17.9	14.34	0.1538	-7642.24	4572.74	2862.18	901.93	0	0	0	0	0.727526	0.272474
b4	.30p	60			60	1	0.95618	0.078	0.118		34.9		0	16.65			-3006.06		3925.27		0		0		0.433692	0.566308
b4	.30p	60			4	4	0.96478	0.04	0.044		31		0	5.13			-7722.29		2674.38		0		0		0.742766	0.257234
b4	.30p	60			7	0							0	4.91			-7355.56		2526.04		0		0		0.744369	0.255631
b4	.30p	60			59	0							0	5.51			-7637.58		2600.03		0		0		0.746032	0.253968
b4	.30p	60			85	0							0	9.71			-10489.4		2431.56		0		0		0.811812	0.188188
b4	.30p	60			24	1	0.92406	0.039	0.051		31.5		1	25.97			-8043.77		1754.55		0		0		0.820934	0.179066
b4	.30p	60			33	1	0.91411	0.089	0.108		37.5		0	1.45			-4100.82		5199.69		0		0		0.440924	0.559076
b4	.30p	60			35	1	0.9142	0.044	0.072		38.3		0	6.74			-8001.54		2128.07		0		0		0.789916	0.210084
b4	.30p	60			45	2	0.91212	0.054	0.103		36.3		0	18.1			-17385.5		3499.89		0		0		0.832424	0.167576
b4	.30p	60			46	0							0	18.43			-16177.7		3518.06		0		0		0.82138	0.17862
b4	.30p	60			48	1	0.91178	0.069	0.147		30.4		1	38.72			-3279.8		2121.32		0		0		0.607244	0.392756
b4	.30p	60			74	1	0.89954	0.086	0.123		39		1	50.29			-3692.8		2530.44		0		0		0.593389	0.406611
b4	.30p	60			82	1	0.89701	0.043	0.082		34.7		1	31.14			-2456.33		2298.99		0		0		0.516544	0.483456
b4	.30p	69	12	16			0.95405	0.082	0.146	0.175	35.8	7.5		78.79	21.53	0.9688	-4804.84	1980.39	1258.79	462.28	0	0	0	0	0.792403	0.207597
b4	.30p	69			69	1	0.96629	0.16	0.212		37.8		2	71.47			-2785.52		1386.47		0		0		0.667672	0.332328
b4	.30p	69			8	1	0.90136	0.03	0.049		39.1		2	67.11			-4216.53		2264.21		0		0		0.650625	0.349375
b4	.30p	69			12	5	0.92928	0.04	0.057		39.7		2	60.35			-5392.98		1626.93		0		0		0.768241	0.231759
b4	.30p	69			13	0							2	62.39			-5491.74		1472.13		0		0		0.788605	0.211395
b4	.30p	69			14	0							2	60.63			-5529.4		1561.67		0		0		0.779769	0.220231
b4	.30p	69			15	0							2	63.11			-6080.84		1511.66		0		0		0.800901	0.199099
b4	.30p	69			16	0							2	60.82			-6315.24		1558.21		0		0		0.802093	0.197907
b4	.30p	69			25	1	0.9319	0.053	0.077		39.8		2	103.26			-7102.51		927.63		0		0		0.884481	0.115519
b4	.30p	69			44	1	0.89844	0.086	0.211		29		2	72.62			-5124.56		1118.48		0		0		0.820844	0.179156
b4	.30p	69			70	1	0.886	0.048	0.064		41.5		2	78			-6264.8		1237.14		0		0		0.835091	0.164909
b4	.30p	69			72	1	0.95266	0.043	0.087		33.1		2	71.3			-3077.76		1375.09		0		0		0.691189	0.308811
b4	.30p	69			73	1	0.91633	0.174	0.497		11.8		2	113.69			-9204.75		626.55		0		0		0.93627	0.0637301
b4	.30p	69			77	1	0.96168	0.032	0.048		40.5		2	112.58			-2492.89		905.3		0		0		0.733593	0.266407
b4	.30p	69			81	1	0.91651	0.255	0.352		41.6		1	49.36			-4052.4		1510.31		0		0		0.728494	0.271506
b4	.30p	69			83	1	0.95114	0.106	0.278		27.9		2	117.27			-1632.56		821.39		0		0		0.665278	0.334722
b4	.30p	69			87	1	0.87353	0.111	0.147		32.5		2	96.69			-2113.04		237.44		0		0		0.898982	0.101018
b4	.30p	71	11	13			0.95434	0.131	0.216	0.251	31	8.3		88.86	12.81	1	-2566.71	741.98	1055.4	486.4	0	0	0	0	0.708623	0.291377
b4	.30p	71			71	1	0.95822	0.18	0.344		17.6		2	91.12			-2507.65		721.96		0		0		0.776456	0.223544
b4	.30p	71			5	1	0.89948	0.201	0.391		15.3		2	82.77			-3015.94		165.9		0		0		0.94786	0.0521396
b4	.30p	71			6	1	0.92056	0.098	0.167		30.2		2	88.56			-4680.86		530.72		0		0		0.898165	0.101835
b4	.30p	71			20	1	0.90326	0.163	0.252		41.6		2	76.13			-2341.59		1463.49		0		0		0.615385	0.384615
b4	.30p	71			21	2	0.96691	0.05	0.113		32.4		2	92.77			-1777.04		857.34		0		0		0.674557	0.325443
b4	.30p	71			22	0							2	92.44			-1901.94		887.67		0		0		0.681794	0.318206
b4	.30p	71			47	1	0.92822	0.101	0.129		30.2		2	105.51			-2642.77		667.79		0		0		0.798285	0.201715
b4	.30p	71			62	1	0.90279	0.133	0.181		44		2	63.62			-2919.53		1261.49		0		0		0.698282	0.301718
b4	.30p	71			64	1	0.89073	0.272	0.385		22		2	68.65			-2646.2		1545.44		0		0		0.631304	0.368696
b4	.30p	71			65	2	0.89388	0.061	0.133		37.8		2	90.79			-2374.38		1690.34		0		0		0.584144	0.415856
b4	.30p	71			66	0							2	92.15			-2372.67		1735.54		0		0		0.577544	0.422456
b4	.30p	71			67	1	0.94679	0.152	0.212		28.5		2	102.16			-2687.66		670.79		0		0		0.800268	0.199732
b4	.30p	71			79	1	0.93729	0.152	0.249		32.1		2	108.51			-1499.05		1521.79		0		0		0.496236	0.503764
b4	.30m	1	4	4			0.99677	0.204	0.301	0.278	-11.3	5.1		17.57	24.35	0.25	-5523.87	4930.24	2630.97	633.35	0	0	0	0	0.677373	0.322627
b4	.30m	1			1	1	0.99995	0.007	0.011		-17.1		0	10.28			-3746.72		2284.37		0		0		0.621234	0.378766
b4	.30m	1			2	1	0.88459	0.271	0.411		-6		0	0.01			-2371.32		3726		0		0		0.388912	0.611088
b4	.30m	1			3	1	0.87123	0.31	0.448		-15.5		2	59.16			-1989.49		2307.86		0		0		0.462957	0.537043
b4	.30m	1			4	1	0.86467	0.229	0.336		-6.5		0	0.85			-13987.9		2205.65		0		0		0.863795	0.136205
b4	.30m	5	3	3			0.98986	0.31	0.473	0.728	-19.7	15		82.87	25.68	0.8333	-3678.29	2340.08	1334.14	546.28	0	0	0	0	0.733834	0.266166
b4	.30m	5			5	1	0.99985	0.029	0.04		-5.3		1	48.05			-6981.39		1902.9		0		0		0.785813	0.214187
b4	.30m	5			9	1	0.83833	0.579	0.94		-40.4		2	91.34			-1850.5		1502.55		0		0		0.551886	0.448114
b4	.30m	5			12	1	0.87886	0.322	0.44		-13.5		2	109.21			-2202.97		596.98		0		0		0.786789	0.213211
b4	.30m	10	6	6			0.96984	0.093	0.138	0.132	-14	7.3		73.34	29.44	0.8333	-2437.2	770.29	820.89	665.66	0	0	0	0	0.748046	0.251954
b4	.30m	10			10	1	0.98461	0.026	0.031		-13.1		2	89.25			-1740.33		398.49		0		0		0.813687	0.186313
b4	.30m	10			6	1	0.89891	0.232	0.327		-26		2	96.29			-1382.09		934.51		0		0		0.596603	0.403397
b4	.30m	10			7	1	0.88135	0.1	0.177		-12.2		0	14.98			-3680.28		2102.9		0		0		0.636377	0.363623
b4	.30m	10			8	1	0.94325	0.051	0.06		-19.1		2	58.39			-2493.51		616.51		0		0		0.801767	0.198233
b4	.30m	10			11	1	0.89465	0.09	0.156		-2.1		2	100.46			-3057.43		-56.69		0		0		0.981796	0.0182042
b4	.30m	10			13	1	0.8984	0.06	0.075		-11.5		2	80.69			-2269.59		929.63		0		0		0.70942	0.29058
b5	.30p	23	59	68			0.90568	0.119	0.196	0.225	34.8	7.3		49.48	19.16	0.6618	-6648.67	4803.64	1647.65	611.58	0	0	0	0	0.8014	0.1986
b5	.30p	23			23	1	0.91457	0.138	0.189		40.2		2	69.11			-3924.87		1434.08		0		0		0.732395	0.267605
b5	.30p	23			12	1	0.85608	0.181	0.239		45.5		2	65.2			-3087.62		1347.76		0		0		0.696134	0.303866
b5	.30p	23			13	1	0.8761	0.135	0.217		32.3		1	42.89			-7996.03		1097.23		0		0		0.879336	0.120664
b5	.30p	23			18	1	0.88017	0.163	0.225		40.7		2	77.53			-2819.16		1066.9		0		0		0.725455	0.274545
b5	.30p	23			21	2	0.88038	0.088	0.158		36.1		1	33.52			-3832.35		1680.94		0		0		0.695111	0.304889
b5	.30p	23			22	0							1	37.76			-3798.84		1696.27		0		0		0.691313	0.308687
b5	.30p	23			24	1	0.86586	0.051	0.075		37		1	47.66			-6969.69		1692.57		0		0		0.804604	0.195396
b5	.30p	23			41	2	0.88442	0.089	0.12		35.3		2	75.27			-4179.2		1118.59		0		0		0.788857	0.211143
b5	.30p	23			321	0							2	77.56			-4366.88		1100.04		0		0		0.798782	0.201218
b5	.30p	23			58	1	0.8698	0.089	0.161		36.6		2	66.31			-8094.58		1053.29		0		0		0.88486	0.11514
b5	.30p	23			70	1	0.85994	0.17	0.252		31.8		1	41.52			-16435.1		1607.1		0		0		0.910926	0.0890744
b5	.30p	23			81	1	0.8809	0.122	0.202		44		1	48.35			-3539.35		1710.26		0		0		0.674212	0.325788
b5	.30p	23			82	1	0.90681	0.106	0.168		42.4		1	52.45			-6668.94		1517.1		0		0		0.814672	0.185328
b5	.30p	23			84	1	0.85763	0.132	0.223		36.2		1	45.72			-1397.85		2678.47		0		0		0.34292	0.65708
b5	.30p	23			87	1	0.85214	0.106	0.193		37.2		1	37.91			-4864.04		1813.15		0		0		0.728456	0.271544
b5	.30p	23			92	1	0.90946	0.076	0.152		38.3		2	71.62			-2197.04		1490.58		0		0		0.595788	0.404212
b5	.30p	23			95	1	0.87695	0.185	0.415		7		2	73.66			-2413.62		87.93		0		0		0.96485	0.0351502
b5	.30p	23			111	1	0.9131	0.123	0.205		42.7		2	73.38			-13428.4		2109.31		0		0		0.864246	0.135754
b5	.30p	23			124	1	0.86046	0.119	0.195		41.1		2	65.9			-1706.17		1756.32		0		0		0.492758	0.507242
b5	.30p	23			125	1	0.8896	0.115	0.205		35.6		1	32.96			-5399.94		1994.63		0		0		0.730257	0.269743
b5	.30p	23			128	1	0.90349	0.125	0.207		37.5		2	64.08			-1471.38		2049.35		0		0		0.417919	0.582081
b5	.30p	23			132	1	0.89118	0.062	0.143		40.1		1	30.85			-7133.72		1680.55		0		0		0.809338	0.190662
b5	.30p	23			150	1	0.87735	0.188	0.267		38.7		2	66.63			-7006.56		1061.9		0		0		0.868389	0.131611
b5	.30p	23			160	1	0.89955	0.123	0.188		35.4		1	23.93			-4244.39		1681.09		0		0		0.716295	0.283705
b5	.30p	23			168	1	0.89712	0.074	0.13		37.8		1	41.74			-6367.54		1762.54		0		0		0.783208	0.216792
b5	.30p	23			210	1	0.91086	0.101	0.186		37.2		2	68.47			-8647.43		1221.62		0		0		0.876217	0.123783
b5	.30p	23			213	2	0.86515	0.122	0.17		33.3		1	49.69			-6028.75		1162.43		0		0		0.838353	0.161647
b5	.30p	23			215	0							1	51.43			-5693.46		1197.79		0		0		0.826187	0.173813
b5	.30p	23			229	1	0.89168	0.074	0.146		40.9		0	16.25			-4595.35		1772.28		0		0		0.721674	0.278326
b5	.30p	23			257	1	0.91802	0.087	0.13		32		1	48.88			-6784.43		1379.43		0		0		0.831032	0.168968
b5	.30p	23			259	1	0.85527	0.166	0.235		41.3		2	63.48			-8123.43		1613.13		0		0		0.834322	0.165678
b5	.30p	23			263	2	0.91203	0.088	0.154		40.4		1	31.73			-3153.01		1580.04		0		0		0.666169	0.333831
b5	.30p	23			264	0							1	25.31			-3455.56		1781.4		0		0		0.659841	0.340159
b5	.30p	23			270	1	0.85745	0.08	0.144		40.6		1	27.23			-5696.02		1021.97		0		0		0.847876	0.152124
b5	.30p	23			274	1	0.92313	0.044	0.067		35.1		2	55.64			-2739.72		2268.3		0		0		0.547067	0.452933
b5	.30p	23			304	1	0.87833	0.06	0.15		40.4		1	44.17			-11522.1		1339.97		0		0		0.89582	0.10418
b5	.30p	23			311	1	0.89806	0.099	0.18		38.7		1	37.49			-10759.1		2495.2		0		0		0.811745	0.188255
b5	.30p	23			313	1	0.89572	0.105	0.189		39.8		1	41.85			-9962.82		2368.32		0		0		0.80794	0.19206
b5	.30p	23			319	1	0.93533	0.051	0.107		36.3		2	69.72			-7873.94		1492.39		0		0		0.840664	0.159336
b5	.30p	23			337	1	0.91066	0.148	0.206		35.4		2	69.75			-6733.95		1728.69		0		0		0.795727	0.204273
b5	.30p	23			342	1	0.91017	0.046	0.073		34.1		2	78.19			-3898.98		1263.05		0		0		0.755319	0.244681
b5	.30p	23			348	1	0.90274	0.116	0.17		30.2		2	64.43			-8296.5		1052.4		0		0		0.887431	0.112569
b5	.30p	23			360	1	0.88751	0.055	0.108		39.6		2	85.72			-11146		1127.4		0		0		0.908143	0.091857
b5	.30p	23			361	1	0.89087	0.14	0.243		34.7		1	41.11			-2596.3		2374.33		0		0		0.522328	0.477672
b5	.30p	23			371	2	0.86474	0.058	0.139		37.4		1	48.83			-1640.52		3051.18		0		0		0.349664	0.650336
b5	.30p	23			372	0							1	49.06			-1630.47		3041.58		0		0		0.348984	0.651016
b5	.30p	23			391	1	0.86736	0.082	0.126		30.4		1	23.65			-15199		1270.94		0		0		0.922833	0.0771674
b5	.30p	23			394	1	0.90067	0.136	0.229		31.4		2	55.38			-9434.18		1764.71		0		0		0.842421	0.157579
b5	.30p	23			404	1	0.89263	0.103	0.159		36.1		2	73.23			-9315.98		1135.64		0		0		0.891343	0.108657
b5	.30p	23			412	1	0.84464	0.254	0.492		15.4		1	44.56			-7019.14		1453.91		0		0		0.828408	0.171592
b5	.30p	23			413	1	0.8903	0.067	0.089		36.6		1	47.42			-1951.93		3265.24		0		0		0.374136	0.625864
b5	.30p	23			418	1	0.90202	0.163	0.249		30.1		0	10.9			-3668.61		3102.52		0		0		0.541802	0.458198
b5	.30p	23			419	1	0.86525	0.186	0.284		30.4		1	45.67			-3829.61		2031.57		0		0		0.653385	0.346615
b5	.30p	23			427	2	0.89152	0.08	0.142		40.7		0	19.48			-24815.1		1287.9		0		0		0.950661	0.0493392
b5	.30p	23			428	0							0	19.55			-23307.8		1271.79		0		0		0.948258	0.0517416
b5	.30p	23			429	2	0.90327	0.088	0.134		32.2		1	29.8			-13048.8		1618.06		0		0		0.889679	0.110321
b5	.30p	23			433	0							1	35.2			-16014.9		1220.78		0		0		0.929172	0.0708285
b5	.30p	23			431	1	0.88146	0.109	0.25		22.9		1	23.27			-6707.46		2316.11		0		0		0.743327	0.256673
b5	.30p	23			447	3	0.90712	0.262	0.397		26.5		2	61.89			-2487.51		874.78		0		0		0.739826	0.260174
b5	.30p	23			448	0							2	63.85			-2310.81		705.23		0		0		0.766174	0.233826
b5	.30p	23			449	0							2	64.03			-2036.62		609.98		0		0		0.769523	0.230477
b5	.30p	23			476	1	0.89282	0.121	0.218		35.3		1	48.83			-10030.7		2282		0		0		0.814663	0.185337
b5	.30p	23			479	1	0.88405	0.092	0.146		30.9		0	4.33			-1993.54		2902.56		0		0		0.407169	0.592831
b5	.30p	23			499	1	0.90428	0.089	0.146		28.6		1	39.16			-5462.17		2043.77		0		0		0.727713	0.272287
b5	.30p	23			521	1	0.90072	0.083	0.143		28.5		2	79.78			-5207.49		1181.27		0		0		0.815102	0.184898
b5	.30p	23			527	1	0.9268	0.168	0.234		38.9		1	34.99			-9524.67		1575.58		0		0		0.858059	0.141941
b5	.30p	23			528	1	0.92778	0.099	0.137		35.2		1	30.75			-12561.9		1859.8		0		0		0.871041	0.128959
b5	.30p	23			536	1	0.8839	0.145	0.211		38.5		2	76.75			-1860.67		1645.31		0		0		0.530713	0.469287
b5	.30p	192	62	81			0.93301	0.109	0.18	0.197	35.3	6.8		87.17	17.76	0.9815	-4898.24	2873.03	905.66	247.41	0	0	0	0	0.843957	0.156043
b5	.30p	192			192	1	0.9642	0.096	0.161		40.8		2	98.42			-4178.4		912.18		0		0		0.82081	0.17919
b5	.30p	192			4	1	0.87695	0.223	0.427		12.5		2	77.39			-6430.64		880.01		0		0		0.879626	0.120374
b5	.30p	192			7	1	0.9213	0.131	0.196		43.4		2	109.88			-3474.29		602.37		0		0		0.852239	0.147761
b5	.30p	192			9	2	0.93881	0.08	0.158		37.2		2	97.39			-4439.51		922.81		0		0		0.827908	0.172092
b5	.30p	192			20	0							2	88.9			-5013.51		1064.58		0		0		0.82485	0.17515
b5	.30p	192			10	1	0.92682	0.111	0.201		30.9		2	103.04			-2205.61		848.14		0		0		0.722263	0.277737
b5	.30p	192			32	1	0.933	0.087	0.173		35.9		2	84.66			-4990.97		855.64		0		0		0.853652	0.146348
b5	.30p	192			33	1	0.94363	0.167	0.244		44		2	102.08			-3353.31		1067.33		0		0		0.758558	0.241442
b5	.30p	192			57	1	0.93797	0.151	0.223		44.2		2	83.33			-5118.43		747.17		0		0		0.872618	0.127382
b5	.30p	192			67	1	0.92445	0.146	0.24		39.8		2	108.94			-2425.71		817.98		0		0		0.747824	0.252176
b5	.30p	192			73	2	0.90972	0.119	0.188		39.8		2	97.11			-1528.06		928.94		0		0		0.621921	0.378079
b5	.30p	192			445	0							2	99.69			-1768.24		858.36		0		0		0.673205	0.326795
b5	.30p	192			97	4	0.92137	0.073	0.144		33.8		2	83.88			-8258.45		704.44		0		0		0.921405	0.0785952
b5	.30p	192			98	0							2	87.13			-8832.32		679.56		0		0		0.928557	0.0714433
b5	.30p	192			99	0							2	86.83			-7662.2		716.72		0		0		0.914462	0.0855385
b5	.30p	192			516	0							2	81.13			-6680.87		1109.3		0		0		0.857603	0.142397
b5	.30p	192			113	2	0.90238	0.105	0.154		43.3		2	55.81			-5689.69		1151.07		0		0		0.831734	0.168266
b5	.30p	192			114	0							1	51.31			-6721.18		1223.98		0		0		0.845946	0.154054
b5	.30p	192			115	1	0.90557	0.184	0.288		38.9		2	89.49			-2043.54		1287.05		0		0		0.613567	0.386433
b5	.30p	192			116	1	0.90763	0.132	0.233		51.9		2	58.48			-2719.78		1323.11		0		0		0.672732	0.327268
b5	.30p	192			119	1	0.88218	0.099	0.15		37.6		2	69.89			-3910.65		987.64		0		0		0.79837	0.20163
b5	.30p	192			126	1	0.91797	0.111	0.193		39.9		2	111.54			-11558.3		404.82		0		0		0.966161	0.0338389
b5	.30p	192			127	1	0.92668	0.113	0.184		42.8		2	69.81			-8778.93		1116.17		0		0		0.8872	0.1128
b5	.30p	192			129	1	0.93498	0.077	0.137		41.7		2	69.01			-8864.77		1172.9		0		0		0.88315	0.11685
b5	.30p	192			152	2	0.93158	0.099	0.182		38.3		2	110.22			-2489.26		749.63		0		0		0.768553	0.231447
b5	.30p	192			393	0							2	115.93			-1467.16		542.63		0		0		0.730007	0.269993
b5	.30p	192			163	2	0.91972	0.038	0.073		39.8		2	84.94			-8646.53		769.33		0		0		0.918294	0.0817058
b5	.30p	192			530	0							2	73.55			-6719.91		717.37		0		0		0.903544	0.096456
b5	.30p	192			165	1	0.9528	0.06	0.09		37.7		2	88.69			-3978.46		774.63		0		0		0.837026	0.162974
b5	.30p	192			183	1	0.93994	0.134	0.224		37.4		2	110.76			-5062.95		828.89		0		0		0.859316	0.140684
b5	.30p	192			202	1	0.91982	0.078	0.138		42		2	97.19			-6058.72		1229.04		0		0		0.831356	0.168644
b5	.30p	192			223	2	0.91936	0.043	0.057		34		2	115.18			-1579.65		813.72		0		0		0.660011	0.339989
b5	.30p	192			224	0							2	112.1			-2042.74		878.33		0		0		0.699312	0.300688
b5	.30p	192			228	1	0.92262	0.186	0.267		41.5		2	113.63			-2674.78		548.54		0		0		0.829821	0.170179
b5	.30p	192			255	1	0.94753	0.173	0.224		36.8		2	114.37			-3491.08		689.55		0		0		0.835061	0.164939
b5	.30p	192			261	1	0.91562	0.035	0.051		37.2		2	95.34			-4283.67		853.2		0		0		0.833907	0.166093
b5	.30p	192			265	1	0.90037	0.052	0.089		33.9		2	82.12			-8473.63		877.33		0		0		0.906178	0.0938225
b5	.30p	192			266	1	0.91683	0.069	0.116		35		2	96.25			-7108.98		740.29		0		0		0.905687	0.0943132
b5	.30p	192			267	2	0.92787	0.099	0.162		32.3		2	89.45			-3677.42		802.11		0		0		0.820939	0.179061
b5	.30p	192			269	0							2	88.35			-3957.44		901.95		0		0		0.81439	0.18561
b5	.30p	192			318	1	0.89181	0.041	0.044		35.9		2	104.18			-2601.58		565.59		0		0		0.821421	0.178579
b5	.30p	192			320	1	0.89346	0.053	0.056		34.8		2	89.51			-5854.63		670.34		0		0		0.897265	0.102735
b5	.30p	192			322	1	0.90808	0.058	0.076		36.8		2	111.05			-11574.6		582.54		0		0		0.952082	0.0479176
b5	.30p	192			333	1	0.89639	0.052	0.097		29.5		2	70			-1900.12		1266.19		0		0		0.600105	0.399895
b5	.30p	192			343	1	0.88316	0.206	0.29		29.4		2	77.78			-8174.69		899.72		0		0		0.900851	0.0991491
b5	.30p	192			344	1	0.88003	0.195	0.267		38.3		2	78.01			-4458.37		1032.6		0		0		0.811946	0.188054
b5	.30p	192			355	1	0.94602	0.142	0.262		25		2	80.61			-3367.8		857.21		0		0		0.797111	0.202889
b5	.30p	192			358	1	0.89443	0.136	0.185		34.8		2	90.96			-12706.4		803.46		0		0		0.940528	0.0594722
b5	.30p	192			362	1	0.90145	0.113	0.159		32.4		2	97.62			-3820.9		845.59		0		0		0.818795	0.181205
b5	.30p	192			363	1	0.88894	0.068	0.134		43.2		2	57.17			-6478.93		1059.91		0		0		0.859407	0.140593
b5	.30p	192			365	2	0.90495	0.064	0.143		38.9		1	45.07			-4008.52		1898.88		0		0		0.678559	0.321441
b5	.30p	192			366	0							1	44.74			-4566.55		1638.12		0		0		0.735986	0.264014
b5	.30p	192			369	1	0.90758	0.12	0.188		35.5		2	60.21			-9193.64		985.79		0		0		0.903159	0.0968414
b5	.30p	192			373	4	0.88719	0.146	0.237		32.7		2	72.8			-1634.05		775.42		0		0		0.678178	0.321822
b5	.30p	192			374	0							2	78.04			-1624.45		710.81		0		0		0.695618	0.304382
b5	.30p	192			477	0							2	73.32			-1784.22		784.6		0		0		0.694568	0.305432
b5	.30p	192			478	0							2	80.73			-1764.11		700.59		0		0		0.71575	0.28425
b5	.30p	192			390	1	0.89065	0.2	0.322		28.9		2	69.93			-3352.81		1049.31		0		0		0.761635	0.238365
b5	.30p	192			406	1	0.89034	0.093	0.155		36		2	69.58			-3977.91		1029.71		0		0		0.794371	0.205629
b5	.30p	192			407	2	0.93448	0.112	0.174		42.4		2	106.16			-9374.13		785.66		0		0		0.92267	0.0773303
b5	.30p	192			408	0							2	107.45			-10572.4		761.65		0		0		0.9328	0.0672
b5	.30p	192			410	1	0.92683	0.043	0.095		29.4		2	75.6			-2863.05		877.16		0		0		0.765478	0.234522
b5	.30p	192			411	1	0.89828	0.144	0.216		41		2	80.86			-3220.19		822.7		0		0		0.796507	0.203493
b5	.30p	192			421	1	0.94381	0.115	0.189		28.9		2	120.35			-3407.96		675.49		0		0		0.834579	0.165421
b5	.30p	192			451	2	0.95839	0.108	0.197		28		2	107.08			-2982.84		872.88		0		0		0.773614	0.226386
b5	.30p	192			514	0							2	107.51			-4198.6		555.49		0		0		0.883155	0.116845
b5	.30p	192			459	1	0.9431	0.156	0.263		38.4		2	95.45			-11623.7		864.85		0		0		0.930749	0.0692512
b5	.30p	192			482	1	0.90384	0.13	0.284		24.5		2	84			-2334.44		1453.61		0		0		0.616264	0.383736
b5	.30p	192			483	1	0.92523	0.066	0.14		38.5		2	108.66			-2276.38		747.72		0		0		0.752746	0.247254
b5	.30p	192			488	1	0.9109	0.074	0.127		33.5		2	95.3			-5396.52		937.29		0		0		0.852018	0.147982
b5	.30p	192			490	1	0.93958	0.168	0.249		31.4		2	104.09			-3966.77		958.01		0		0		0.805472	0.194528
b5	.30p	192			504	1	0.93952	0.151	0.424		5.7		2	94.97			-2988.18		631.22		0		0		0.825601	0.174399
b5	.30p	192			520	1	0.87359	0.086	0.139		29.4		2	62.58			-1694.08		1336.16		0		0		0.559058	0.440942
b5	.30p	192			524	1	0.89127	0.194	0.264		35		2	67.13			-7687.81		975.36		0		0		0.887413	0.112587
b5	.30p	192			525	1	0.8802	0.187	0.272		32.2		2	76.55			-9784.89		1289.76		0		0		0.883539	0.116461
b5	.30p	192			526	2	0.90173	0.145	0.259		24.5		2	77.16			-3130.9		1088.78		0		0		0.741976	0.258024
b5	.30p	192			538	0							2	75.51			-2358.63		913.47		0		0		0.720831	0.279169
b5	.30p	192			531	1	0.89027	0.096	0.127		32.8		2	65.58			-8404.43		1068.24		0		0		0.887229	0.112771
b5	.30p	192			534	3	0.91663	0.094	0.122		40		2	83.52			-2403.63		828.59		0		0		0.743647	0.256353
b5	.30p	192			535	0							2	79.67			-2616.49		887.75		0		0		0.746664	0.253336
b5	.30p	192			537	0							2	81.21			-2267.22		771.77		0		0		0.746044	0.253956
b5	.30p	283	29	34			0.92352	0.127	0.217	0.259	31.6	11.5		91.54	16.02	1	-2783.03	1776.22	710.38	388.36	0	0	0	0	0.796651	0.203349
b5	.30p	283			283	1	0.92973	0.083	0.114		34		2	109.1			-1184.67		476.75		0		0		0.713047	0.286953
b5	.30p	283			1	1	0.91386	0.384	0.609		7.4		2	111.91			-1316.47		228.71		0		0		0.851985	0.148015
b5	.30p	283			17	1	0.84458	0.303	0.416		33.3		2	58.3			-1060.72		1506.3		0		0		0.413211	0.586789
b5	.30p	283			29	2	0.9348	0.182	0.357		28.7		2	99.85			-2063.22		616.37		0		0		0.769976	0.230024
b5	.30p	283			175	0							2	108.19			-1711.42		642.36		0		0		0.727094	0.272906
b5	.30p	283			36	1	0.90083	0.103	0.176		28.3		2	101.39			-3535.73		437.83		0		0		0.889814	0.110186
b5	.30p	283			40	1	0.84416	0.186	0.312		35.5		2	80.52			-5063.89		977.32		0		0		0.838224	0.161776
b5	.30p	283			43	1	0.92752	0.169	0.242		30.7		2	113.54			-989.25		565.4		0		0		0.636317	0.363683
b5	.30p	283			74	1	0.87666	0.24	0.308		35		2	95.47			-1217.54		652.37		0		0		0.651122	0.348878
b5	.30p	283			83	1	0.86374	0.064	0.098		40		2	76.71			-1423.15		1131.28		0		0		0.55713	0.44287
b5	.30p	283			85	1	0.91792	0.137	0.195		42		2	107.03			-1758.69		605.12		0		0		0.744006	0.255994
b5	.30p	283			108	2	0.90681	0.145	0.211		33.7		2	98.44			-1816.67		407.89		0		0		0.816642	0.183358
b5	.30p	283			110	0							2	96.03			-1769.55		583.65		0		0		0.751976	0.248024
b5	.30p	283			166	1	0.90697	0.047	0.073		34		2	88.01			-7851.31		799.73		0		0		0.907557	0.0924432
b5	.30p	283			174	1	0.90359	0.101	0.16		38.7		2	77.19			-5703.78		925.45		0		0		0.860399	0.139601
b5	.30p	283			185	1	0.87871	0.071	0.116		40.1		2	83.06			-1482.32		1053.98		0		0		0.584442	0.415558
b5	.30p	283			237	1	0.88905	0.086	0.118		39.3		2	74.89			-3693.43		747.38		0		0		0.831702	0.168298
b5	.30p	283			242	1	0.91882	0.273	0.498		2.4		2	109.51			-2030.15		508.13		0		0		0.799813	0.200187
b5	.30p	283			305	1	0.87904	0.206	0.277		34.5		2	99.31			-3709.55		649.53		0		0		0.850994	0.149006
b5	.30p	283			335	2	0.86576	0.04	0.05		36.3		2	56			-1743.27		1526.56		0		0		0.533138	0.466862
b5	.30p	283			336	0							2	54.78			-2295.07		1231.54		0		0		0.650786	0.349214
b5	.30p	283			345	2	0.84397	0.074	0.131		39.7		2	110.1			-3262.43		379.82		0		0		0.895718	0.104282
b5	.30p	283			346	0							2	105.57			-3427.08		338.62		0		0		0.910078	0.0899222
b5	.30p	283			347	1	0.88846	0.074	0.101		37		2	90.71			-7875.78		735.16		0		0		0.914625	0.0853751
b5	.30p	283			353	2	0.90587	0.056	0.12		37.3		2	80.52			-1897.01		1003.55		0		0		0.654015	0.345985
b5	.30p	283			533	0							2	79.62			-1834.64		1163.57		0		0		0.611912	0.388088
b5	.30p	283			357	1	0.87383	0.069	0.119		41.3		2	85.32			-4730.82		1119.91		0		0		0.808586	0.191414
b5	.30p	283			367	1	0.93271	0.134	0.189		37		2	70.31			-1732.07		972.58		0		0		0.640404	0.359596
b5	.30p	283			386	1	0.89511	0.094	0.134		37		2	91.73			-2210.91		727.06		0		0		0.75253	0.24747
b5	.30p	283			436	1	0.90811	0.055	0.118		36.6		2	96.99			-2511.24		782.12		0		0		0.762516	0.237484
b5	.30p	283			437	1	0.91431	0.05	0.11		36.5		2	96.22			-1602.9		816.01		0		0		0.662654	0.337346
b5	.30p	283			455	1	0.88174	0.177	0.444		3.9		2	104.73			-5052.29		-198.25		0		0		0.962242	0.037758
b5	.30p	283			500	1	0.87406	0.15	0.441		6		2	95.44			-3512.21		14.85		0		0		0.99579	0.00421031
b5	.30p	283			505	1	0.91971	0.139	0.456		5.3		2	105.85			-1553.9		24.18		0		0		0.984678	0.0153224
b5	.30p	350	73	117			0.92704	0.119	0.202	0.236	33.8	9		31.42	20.65	0.4017	-6720.46	3484.5	2378.49	693.74	0	0	0	0	0.738597	0.261403
b5	.30p	350			350	1	0.91084	0.114	0.203		31.2		1	29.76			-6653.58		1260.45		0		0		0.840732	0.159268
b5	.30p	350			5	3	0.91557	0.14	0.193		36.5		0	20.33			-4311.76		3285.25		0		0		0.56756	0.43244
b5	.30p	350			38	0							0	20.41			-3131.45		2989.36		0		0		0.511607	0.488393
b5	.30p	350			39	0							0	19.07			-3065.55		3080.61		0		0		0.498775	0.501225
b5	.30p	350			6	1	0.90984	0.147	0.206		37.3		1	22.05			-8100.89		2927.39		0		0		0.734556	0.265444
b5	.30p	350			14	9	0.95259	0.069	0.158		40.5		1	24.84			-5023.58		1849.84		0		0		0.730871	0.269129
b5	.30p	350			15	0							1	30.09			-5758.35		1595.27		0		0		0.783063	0.216937
b5	.30p	350			16	0							1	24.91			-5169.69		1855.41		0		0		0.735888	0.264112
b5	.30p	350			89	0							0	3.28			-6860.32		2560.67		0		0		0.728195	0.271805
b5	.30p	350			94	0							1	29.06			-3621.32		1978.3		0		0		0.646708	0.353292
b5	.30p	350			155	0							0	6.87			-4418.56		2501.74		0		0		0.638493	0.361507
b5	.30p	350			207	0							0	7.76			-5270.77		2051.3		0		0		0.719847	0.280153
b5	.30p	350			249	0							1	29.23			-3855.01		1964.73		0		0		0.662402	0.337598
b5	.30p	350			377	0							0	19.67			-3950.26		2612.19		0		0		0.601949	0.398051
b5	.30p	350			25	1	0.90233	0.236	0.563		2.4		1	29.5			-6463.51		1704.43		0		0		0.791327	0.208673
b5	.30p	350			26	1	0.92615	0.138	0.202		43.2		1	43.12			-4593.42		1857.89		0		0		0.712014	0.287986
b5	.30p	350			30	2	0.904	0.052	0.116		41.1		1	29.92			-11711		2414.02		0		0		0.829097	0.170903
b5	.30p	350			235	0							1	30.13			-11435.5		2199.82		0		0		0.838668	0.161332
b5	.30p	350			31	1	0.9028	0.116	0.226		31.8		1	26.7			-11876.5		1726.17		0		0		0.8731	0.1269
b5	.30p	350			48	1	0.89463	0.101	0.153		32.6		0	5.85			-12309.8		1930.78		0		0		0.864417	0.135583
b5	.30p	350			56	1	0.90133	0.091	0.138		42.8		1	35.95			-18295.6		1464.82		0		0		0.925871	0.074129
b5	.30p	350			59	1	0.91005	0.101	0.127		34.8		1	37.62			-9092.36		3417.24		0		0		0.726831	0.273169
b5	.30p	350			66	6	0.93281	0.101	0.161		44.1		0	14.27			-7324.63		2304.42		0		0		0.76068	0.23932
b5	.30p	350			199	0							0	20.87			-5106.13		1988.72		0		0		0.719695	0.280305
b5	.30p	350			204	0							0	10.98			-6420.34		2246.82		0		0		0.740766	0.259234
b5	.30p	350			205	0							0	11.54			-5126.88		2302.36		0		0		0.690095	0.309905
b5	.30p	350			226	0							0	16.68			-8936.88		2278.53		0		0		0.796839	0.203161
b5	.30p	350			498	0							0	16.32			-7790.61		2019.97		0		0		0.794103	0.205897
b5	.30p	350			72	1	0.91587	0.17	0.284		34		0	6.91			-8098.04		2503.02		0		0		0.76389	0.23611
b5	.30p	350			80	1	0.92818	0.074	0.104		30.2		2	56.46			-10636.5		2024.26		0		0		0.840115	0.159885
b5	.30p	350			88	1	0.94352	0.075	0.161		40.2		1	32.32			-5157.87		2333.92		0		0		0.68847	0.31153
b5	.30p	350			93	2	0.94223	0.093	0.16		41.5		0	9.19			-6694.41		1769.61		0		0		0.790926	0.209074
b5	.30p	350			247	0							0	14.22			-6696.94		1744.8		0		0		0.793313	0.206687
b5	.30p	350			100	4	0.90084	0.141	0.216		41.6		0	4.11			-5261.18		3914.63		0		0		0.573375	0.426625
b5	.30p	350			101	0							0	4.05			-6237.64		2979.69		0		0		0.67673	0.32327
b5	.30p	350			102	0							0	4.69			-6159.85		3173.63		0		0		0.659974	0.340026
b5	.30p	350			103	0							0	3.66			-4583.59		3109.6		0		0		0.595798	0.404202
b5	.30p	350			105	1	0.90563	0.052	0.112		40.5		1	47.84			-8152.99		3111.91		0		0		0.723752	0.276248
b5	.30p	350			120	2	0.93057	0.094	0.153		40.8		1	49.88			-7926.52		1857		0		0		0.810191	0.189809
b5	.30p	350			164	0							1	49.85			-7484.65		1762.78		0		0		0.809376	0.190624
b5	.30p	350			121	1	0.91989	0.112	0.179		34.3		2	75.81			-11197.8		1111.3		0		0		0.909717	0.0902832
b5	.30p	350			133	1	0.87764	0.12	0.211		39.9		1	37.66			-2409.59		3613.84		0		0		0.400036	0.599964
b5	.30p	350			138	1	0.88216	0.224	0.328		35.9		1	23.61			-2372.91		4124.88		0		0		0.365187	0.634813
b5	.30p	350			146	2	0.91894	0.183	0.26		34.8		2	55.5			-12919.3		2344.69		0		0		0.846391	0.153609
b5	.30p	350			147	0							2	56.53			-10146.8		2421.79		0		0		0.807314	0.192686
b5	.30p	350			148	1	0.90239	0.173	0.244		33.9		0	8.04			-5864.84		3687.07		0		0		0.613997	0.386003
b5	.30p	350			161	2	0.89459	0.064	0.1		34.8		2	66.93			-6541.02		2306.07		0		0		0.739341	0.260659
b5	.30p	350			162	0							2	69.33			-4328.74		2031.89		0		0		0.680552	0.319448
b5	.30p	350			171	1	0.88802	0.186	0.304		28.8		2	54.92			-6025.96		1925.6		0		0		0.757834	0.242166
b5	.30p	350			177	1	0.89943	0.115	0.186		39.2		1	36.62			-11652.2		2383.73		0		0		0.83017	0.16983
b5	.30p	350			180	1	0.92223	0.214	0.386		14.3		0	19.03			-7722.86		2414.48		0		0		0.761823	0.238177
b5	.30p	350			187	1	0.88812	0.095	0.123		35.4		1	47.51			-8337.8		2844.83		0		0		0.745603	0.254397
b5	.30p	350			197	1	0.9213	0.052	0.08		38.9		0	9.82			-5970.73		1805.05		0		0		0.767863	0.232137
b5	.30p	350			201	1	0.93602	0.112	0.32		19.6		1	27.77			-3397.37		1961.84		0		0		0.633931	0.366069
b5	.30p	350			206	6	0.92624	0.113	0.182		31.1		0	9.5			-4363.7		2497.1		0		0		0.636034	0.363966
b5	.30p	350			220	0							0	7.16			-4727.45		2651.06		0		0		0.640705	0.359295
b5	.30p	350			271	0							0	6.75			-4602.52		2521.18		0		0		0.646086	0.353914
b5	.30p	350			272	0							0	6.22			-4725.35		2337.68		0		0		0.669026	0.330974
b5	.30p	350			273	0							0	5.26			-4759.16		2379.61		0		0		0.666664	0.333336
b5	.30p	350			356	0							0	13.28			-4510.94		2246.44		0		0		0.667558	0.332442
b5	.30p	350			208	1	0.92283	0.067	0.099		34.1		1	25.02			-3252.66		2327.5		0		0		0.582897	0.417103
b5	.30p	350			212	2	0.89738	0.171	0.339		18.5		0	9.21			-3061.77		3579.17		0		0		0.461045	0.538955
b5	.30p	350			214	0							0	9.92			-2680.77		3616.97		0		0		0.425672	0.574328
b5	.30p	350			222	1	0.92656	0.102	0.23		35.3		0	15.6			-15999.6		2705.68		0		0		0.855352	0.144648
b5	.30p	350			227	1	0.93185	0.051	0.125		42.4		0	16.7			-7067.79		2614.55		0		0		0.729967	0.270033
b5	.30p	350			244	1	0.88538	0.177	0.256		37.1		1	45.83			-6621.82		1770.47		0		0		0.789036	0.210964
b5	.30p	350			245	1	0.90927	0.207	0.286		34.2		0	14.65			-11657.4		2860.55		0		0		0.802965	0.197035
b5	.30p	350			246	1	0.9031	0.174	0.248		29.6		0	16.48			-6649.31		2750.76		0		0		0.707368	0.292632
b5	.30p	350			251	1	0.937	0.105	0.141		32.7		1	31.11			-4459.02		2884.06		0		0		0.607241	0.392759
b5	.30p	350			256	1	0.90604	0.139	0.209		39		0	13.16			-9117.63		2933.19		0		0		0.756598	0.243402
b5	.30p	350			262	1	0.90828	0.191	0.283		36.4		1	33.73			-7954.27		3361.39		0		0		0.702944	0.297056
b5	.30p	350			306	1	0.94323	0.111	0.162		32.5		1	37.23			-7185.85		1596.33		0		0		0.818231	0.181769
b5	.30p	350			312	1	0.91996	0.059	0.121		41.2		1	45.48			-2822.75		2004.45		0		0		0.584759	0.415241
b5	.30p	350			314	1	0.92888	0.13	0.216		40.8		2	64.68			-6660.51		1946.96		0		0		0.773806	0.226194
b5	.30p	350			323	2	0.89564	0.181	0.352		19.7		0	0.02			-2761.25		4562.48		0		0		0.377028	0.622972
b5	.30p	350			324	0							0	0			-2204.37		4929.24		0		0		0.309012	0.690988
b5	.30p	350			338	3	0.88977	0.184	0.442		12.5		0	12.02			-4126.57		3250.26		0		0		0.559396	0.440604
b5	.30p	350			339	0							0	11.87			-4286.93		3238.02		0		0		0.569695	0.430305
b5	.30p	350			340	0							0	11.85			-4228.34		3281.77		0		0		0.56302	0.43698
b5	.30p	350			351	1	0.89393	0.098	0.239		32.1		2	58.5			-2828.3		1734.67		0		0		0.619838	0.380162
b5	.30p	350			354	1	0.90548	0.101	0.155		38.1		1	44.21			-7277.17		1682.57		0		0		0.812208	0.187792
b5	.30p	350			364	1	0.89351	0.069	0.137		37.6		0	6.03			-4446.53		3468.62		0		0		0.561775	0.438225
b5	.30p	350			368	1	0.94767	0.074	0.108		34.5		1	44.33			-9709.65		1624.02		0		0		0.856708	0.143292
b5	.30p	350			375	1	0.89064	0.13	0.173		33.9		1	44.36			-20350.4		1334.37		0		0		0.938465	0.0615348
b5	.30p	350			387	1	0.87955	0.174	0.262		27.9		1	33.79			-8126.06		2975.71		0		0		0.731961	0.268039
b5	.30p	350			388	2	0.90591	0.072	0.103		35.1		2	70.05			-6797.02		1881.67		0		0		0.783185	0.216815
b5	.30p	350			389	0							2	70.62			-5207.57		1897.73		0		0		0.732913	0.267087
b5	.30p	350			405	1	0.88682	0.045	0.069		39.6		2	56.48			-5650.87		1296.46		0		0		0.813387	0.186613
b5	.30p	350			414	1	0.91077	0.245	0.551		0.7		0	17.58			-4106.81		2622.75		0		0		0.610264	0.389736
b5	.30p	350			422	1	0.88323	0.069	0.126		38.2		1	47.2			-7768.4		2355.86		0		0		0.767305	0.232695
b5	.30p	350			423	1	0.87998	0.072	0.149		35.9		1	45.98			-6163.68		2334.44		0		0		0.725299	0.274701
b5	.30p	350			450	1	0.87851	0.199	0.388		16		2	56.5			-7144.4		1655		0		0		0.811919	0.188081
b5	.30p	350			457	3	0.93445	0.144	0.207		33.6		2	60.96			-9778.67		1565.07		0		0		0.862032	0.137968
b5	.30p	350			458	0							2	62.39			-6604.02		1585.07		0		0		0.806441	0.193559
b5	.30p	350			465	0							2	63.35			-6121.33		1510.18		0		0		0.802113	0.197887
b5	.30p	350			461	1	0.93873	0.089	0.12		38.8		1	45.38			-6556.45		2906.84		0		0		0.69283	0.30717
b5	.30p	350			462	2	0.87585	0.078	0.129		33.4		1	29.6			-8743.98		1958.47		0		0		0.817007	0.182993
b5	.30p	350			463	0							1	29.12			-11021.7		2091.88		0		0		0.84048	0.15952
b5	.30p	350			464	3	0.91893	0.125	0.165		39.7		2	62.09			-4640.95		1600.27		0		0		0.743597	0.256403
b5	.30p	350			496	0							2	63.37			-6914.83		1464.16		0		0		0.825258	0.174742
b5	.30p	350			497	0							2	63.02			-6724.45		1570.12		0		0		0.810705	0.189295
b5	.30p	350			472	2	0.91427	0.054	0.076		37.7		0	18.25			-16427.3		2340.47		0		0		0.875293	0.124707
b5	.30p	350			474	0							0	18.39			-17778.3		2345.04		0		0		0.883467	0.116533
b5	.30p	350			484	1	0.91079	0.027	0.047		39.1		2	69.25			-11917.6		1825.23		0		0		0.867187	0.132813
b5	.30p	350			485	1	0.90115	0.163	0.461		1.8		2	64.32			-2044.01		1707.12		0		0		0.544905	0.455095
b5	.30p	350			506	4	0.92039	0.173	0.26		29.2		1	50.63			-3316.84		2705.51		0		0		0.550755	0.449245
b5	.30p	350			507	0							2	54.11			-2942.57		2438.5		0		0		0.546837	0.453163
b5	.30p	350			510	0							2	53.01			-3329.68		2490.53		0		0		0.572089	0.427911
b5	.30p	350			511	0							2	57.7			-3118.8		2309.2		0		0		0.574576	0.425424
b5	.30p	350			508	2	0.9228	0.132	0.179		35.4		2	52.86			-6971.55		2395.2		0		0		0.744287	0.255713
b5	.30p	350			512	0							1	36			-6422.83		2521.42		0		0		0.718096	0.281904
b5	.30p	350			509	1	0.92598	0.157	0.217		33.6		2	53.49			-8236.92		2471.56		0		0		0.769196	0.230804
b5	.30p	350			513	1	0.91099	0.205	0.276		37.2		1	38.78			-3120.15		2423.01		0		0		0.562883	0.437117
b5	.30p	350			518	2	0.90756	0.055	0.126		32.3		0	10.07			-3093.93		2556.86		0		0		0.547522	0.452478
b5	.30p	350			519	0							0	12.24			-2923.19		2602.9		0		0		0.52898	0.47102
b5	.30p	350			523	1	0.88201	0.195	0.437		6.3		0	9.48			-9654.7		1767.78		0		0		0.845237	0.154763
b5	.30p	350			529	1	0.92847	0.134	0.175		39.1		1	50.49			-4171.9		1790.03		0		0		0.699757	0.300243
b5	.30p	446	103	159			0.92947	0.117	0.183	0.202	35.3	6.2		9.31	10.7	0.0818	-6831.07	3160.36	3659.44	932.98	0	0	0	0	0.651167	0.348833
b5	.30p	446			446	1	0.93253	0.062	0.089		30.6		0	0			-4961.86		4626.65		0		0		0.51748	0.48252
b5	.30p	446			2	2	0.90278	0.148	0.221		38.1		1	30.13			-6834.25		2982.26		0		0		0.6962	0.3038
b5	.30p	446			3	0							1	30.47			-5803.23		3031.44		0		0		0.65687	0.34313
b5	.30p	446			8	1	0.92539	0.125	0.22		26.6		1	25.1			-7617.5		2402.89		0		0		0.7602	0.2398
b5	.30p	446			19	1	0.907	0.296	0.427		36.3		1	34.99			-12613.4		2141.2		0		0		0.854879	0.145121
b5	.30p	446			27	2	0.94476	0.132	0.206		35.6		0	2.28			-9347.3		4209.76		0		0		0.689478	0.310522
b5	.30p	446			28	0							0	4.73			-6777.6		3205.71		0		0		0.678893	0.321107
b5	.30p	446			34	2	0.92555	0.133	0.205		45.4		0	13.06			-3504.28		4801.25		0		0		0.421921	0.578079
b5	.30p	446			258	0							0	13.24			-3972.62		5324.28		0		0		0.427306	0.572694
b5	.30p	446			35	1	0.89769	0.204	0.312		33.9		0	0			-3441.4		3528.91		0		0		0.493723	0.506277
b5	.30p	446			37	1	0.91413	0.085	0.123		39.6		0	16.08			-3960.06		2488.77		0		0		0.614074	0.385926
b5	.30p	446			44	1	0.92626	0.164	0.312		33.9		0	0			-4716.17		4224.46		0		0		0.527499	0.472501
b5	.30p	446			45	1	0.92705	0.135	0.191		34.2		0	12.68			-10980.3		3353.4		0		0		0.766048	0.233952
b5	.30p	446			46	2	0.91643	0.102	0.134		33.2		0	19			-10709.5		2508.24		0		0		0.810237	0.189763
b5	.30p	446			172	0							0	18.25			-10121.1		2182.48		0		0		0.822615	0.177385
b5	.30p	446			47	1	0.93087	0.123	0.171		39.7		0	3.67			-14246.2		2478.88		0		0		0.851787	0.148213
b5	.30p	446			54	1	0.92655	0.148	0.219		33.8		0	21			-12010.9		3110.08		0		0		0.794321	0.205679
b5	.30p	446			60	1	0.93252	0.12	0.168		24.2		0	12.34			-4567.77		4027.19		0		0		0.531447	0.468553
b5	.30p	446			61	1	0.91993	0.193	0.274		39.9		0	0			-2731.64		3113.47		0		0		0.467338	0.532662
b5	.30p	446			62	1	0.91157	0.123	0.186		33.8		0	1.48			-4554.79		4577.74		0		0		0.498744	0.501256
b5	.30p	446			63	2	0.92239	0.123	0.194		34.9		0	14.3			-4790.08		5160.71		0		0		0.481377	0.518623
b5	.30p	446			64	0							0	14.31			-4797.7		5162.05		0		0		0.481709	0.518291
b5	.30p	446			65	2	0.95847	0.227	0.338		26		0	0			-6746.43		4742.45		0		0		0.587214	0.412786
b5	.30p	446			130	0							0	0			-5268.43		4154.77		0		0		0.559091	0.440909
b5	.30p	446			68	2	0.9158	0.122	0.185		37.1		0	20.24			-10434.1		2329.78		0		0		0.817471	0.182529
b5	.30p	446			69	0							1	21.74			-10783.8		2240.87		0		0		0.827952	0.172048
b5	.30p	446			75	1	0.93075	0.052	0.092		38.1		0	3.22			-6581.86		2697.66		0		0		0.709289	0.290711
b5	.30p	446			77	1	0.93901	0.074	0.108		38.2		0	0			-7298.19		4594.05		0		0		0.613693	0.386307
b5	.30p	446			79	1	0.93024	0.164	0.261		19.7		0	16.46			-19262.3		3310.52		0		0		0.853341	0.146659
b5	.30p	446			96	1	0.94131	0.089	0.152		44.4		0	6.92			-8030.21		3971.25		0		0		0.669103	0.330897
b5	.30p	446			104	1	0.93251	0.146	0.201		31.8		0	6.58			-9419.88		3126.26		0		0		0.750819	0.249181
b5	.30p	446			112	1	0.90771	0.096	0.164		38.4		0	5.7			-3174.28		4000.24		0		0		0.442438	0.557562
b5	.30p	446			122	4	0.90986	0.063	0.117		38.6		1	31.01			-9530.09		2542.31		0		0		0.789411	0.210589
b5	.30p	446			123	0							1	28.78			-8290.35		2732.59		0		0		0.7521	0.2479
b5	.30p	446			236	0							1	33.13			-8021.03		2199.2		0		0		0.784819	0.215181
b5	.30p	446			494	0							1	28.56			-7136.79		2231.56		0		0		0.761798	0.238202
b5	.30p	446			131	1	0.90502	0.077	0.13		38.7		0	3.9			-6143.2		3268.7		0		0		0.652706	0.347294
b5	.30p	446			135	4	0.92212	0.152	0.207		34.5		1	27.99			-9597.21		3101.96		0		0		0.755735	0.244265
b5	.30p	446			137	0							1	27.35			-8702.96		3045.2		0		0		0.740793	0.259207
b5	.30p	446			139	0							1	29.4			-15649.8		2872.3		0		0		0.844926	0.155074
b5	.30p	446			156	0							1	27.86			-13462.5		2939.02		0		0		0.820808	0.179192
b5	.30p	446			136	1	0.89629	0.234	0.316		38.5		1	25.01			-3413.73		4071.27		0		0		0.456076	0.543924
b5	.30p	446			140	2	0.90741	0.235	0.316		35.6		1	22.36			-8855.73		3859.86		0		0		0.696447	0.303553
b5	.30p	446			157	0							1	28.46			-10734.7		3713.97		0		0		0.742954	0.257046
b5	.30p	446			141	1	0.91562	0.098	0.151		31.6		0	0.82			-5787.74		4044.08		0		0		0.588674	0.411326
b5	.30p	446			142	2	0.89338	0.125	0.177		34.7		0	6.72			-9705.03		3195.5		0		0		0.752297	0.247703
b5	.30p	446			143	0							0	7.71			-9631.08		3100.64		0		0		0.756463	0.243537
b5	.30p	446			144	2	0.92145	0.138	0.197		41.1		0	0			-6221.12		4685.4		0		0		0.570404	0.429596
b5	.30p	446			145	0							0	0			-8001.4		4451.65		0		0		0.642525	0.357475
b5	.30p	446			153	1	0.90506	0.085	0.154		40.7		0	15.36			-3146.32		2928.74		0		0		0.517908	0.482092
b5	.30p	446			159	1	0.9256	0.163	0.23		36		0	0			-6690.21		3946.53		0		0		0.628972	0.371028
b5	.30p	446			167	1	0.87892	0.049	0.093		33.1		1	42.24			-14553.9		2394.68		0		0		0.858709	0.141291
b5	.30p	446			178	3	0.9238	0.089	0.137		44.9		0	0			-9379.92		3164.68		0		0		0.747726	0.252274
b5	.30p	446			307	0							0	3.11			-8338.21		3263.64		0		0		0.718697	0.281303
b5	.30p	446			308	0							0	3.15			-8006.3		3263.24		0		0		0.710437	0.289563
b5	.30p	446			182	1	0.92619	0.119	0.179		37.9		0	1.25			-9425.22		3824.68		0		0		0.711343	0.288657
b5	.30p	446			186	1	0.92658	0.126	0.188		39.1		0	14.01			-6548.15		2354.65		0		0		0.735516	0.264484
b5	.30p	446			188	1	0.92324	0.285	0.407		37.6		0	0			-7092.87		4610.14		0		0		0.606072	0.393928
b5	.30p	446			190	2	0.93003	0.039	0.057		33.5		0	0.77			-6224.55		4021.74		0		0		0.607493	0.392507
b5	.30p	446			191	0							0	0.05			-4278.27		4034.68		0		0		0.514651	0.485349
b5	.30p	446			193	1	0.91376	0.082	0.138		39.5		0	0.17			-11617.1		3694.77		0		0		0.758699	0.241301
b5	.30p	446			196	3	0.92492	0.055	0.062		38.8		0	2.7			-6897.52		3949.26		0		0		0.635905	0.364095
b5	.30p	446			198	0							0	2			-4937.44		4070.27		0		0		0.548135	0.451865
b5	.30p	446			200	0							0	1.56			-6540.43		4403.16		0		0		0.597649	0.402351
b5	.30p	446			203	1	0.9303	0.129	0.212		34.3		0	0			-6009.79		4675.72		0		0		0.562424	0.437576
b5	.30p	446			209	1	0.92273	0.156	0.221		38.3		0	0			-7998.58		4393.7		0		0		0.645449	0.354551
b5	.30p	446			218	2	0.93235	0.214	0.518		6.9		0	0			-7948.15		4464.86		0		0		0.640308	0.359692
b5	.30p	446			219	0							0	0.02			-7561.36		4288.84		0		0		0.638079	0.361921
b5	.30p	446			221	1	0.93216	0.084	0.103		37.9		0	0			-5688.13		3726.11		0		0		0.604205	0.395795
b5	.30p	446			225	2	0.92736	0.167	0.223		35.1		0	0			-4692.13		4186.59		0		0		0.528469	0.471531
b5	.30p	446			376	0							0	0			-5212.93		4513.39		0		0		0.535961	0.464039
b5	.30p	446			232	1	0.93472	0.207	0.321		27.1		0	0			-4057.35		5454.08		0		0		0.426576	0.573424
b5	.30p	446			233	1	0.92131	0.056	0.097		38.7		0	0			-5952.98		3653.75		0		0		0.619668	0.380332
b5	.30p	446			234	1	0.90859	0.112	0.184		39.8		0	16.08			-4724.97		3677.55		0		0		0.562328	0.437672
b5	.30p	446			238	4	0.9428	0.068	0.106		36.7		0	0			-3193.4		5281.61		0		0		0.376802	0.623198
b5	.30p	446			239	0							0	0.13			-2618.86		5019.4		0		0		0.342861	0.657139
b5	.30p	446			240	0							0	0			-2610.91		5369.39		0		0		0.327169	0.672831
b5	.30p	446			241	0							0	0.08			-2782.13		5450.74		0		0		0.33793	0.66207
b5	.30p	446			253	4	0.93891	0.094	0.194		38.2		0	0			-6309.55		2802.36		0		0		0.692451	0.307549
b5	.30p	446			254	0							0	0			-6427.37		2837.63		0		0		0.693726	0.306274
b5	.30p	446			491	0							0	0			-4732.16		3540.52		0		0		0.572023	0.427977
b5	.30p	446			492	0							0	0			-6084.11		3230.18		0		0		0.653202	0.346798
b5	.30p	446			260	1	0.91446	0.057	0.106		42.4		0	0			-6838.14		2530.62		0		0		0.729887	0.270113
b5	.30p	446			268	1	0.89994	0.316	0.441		32.9		0	5.19			-5025.52		2640.13		0		0		0.65559	0.34441
b5	.30p	446			302	1	0.92224	0.171	0.325		27.9		0	5.36			-2831.08		4221.87		0		0		0.401404	0.598596
b5	.30p	446			303	1	0.92589	0.161	0.335		25.6		0	5.49			-3536.45		4302.92		0		0		0.451114	0.548886
b5	.30p	446			309	3	0.916	0.085	0.134		40.4		0	0.5			-5674.53		4182.43		0		0		0.575688	0.424312
b5	.30p	446			310	0							0	0.01			-5635.58		4342.08		0		0		0.56482	0.43518
b5	.30p	446			430	0							0	0.4			-11322.1		4244.69		0		0		0.727323	0.272677
b5	.30p	446			315	2	0.90501	0.1	0.149		32.2		0	3.88			-12685.9		3088.09		0		0		0.804229	0.195771
b5	.30p	446			317	0							0	3.96			-13422.8		3078.03		0		0		0.813462	0.186538
b5	.30p	446			316	1	0.90492	0.073	0.144		30.6		0	5.43			-5731.33		2960.43		0		0		0.659398	0.340602
b5	.30p	446			325	1	0.91176	0.226	0.343		30.1		0	0.04			-2867.89		3959.93		0		0		0.42003	0.57997
b5	.30p	446			326	1	0.91616	0.17	0.226		33.3		0	0			-4330.67		4456.21		0		0		0.492856	0.507144
b5	.30p	446			327	6	0.90145	0.096	0.137		36.4		0	17.44			-4214.84		2492.11		0		0		0.628429	0.371571
b5	.30p	446			328	0							0	17.73			-4465.48		2648.29		0		0		0.627723	0.372277
b5	.30p	446			329	0							0	17.98			-4169.39		2550.16		0		0		0.620486	0.379514
b5	.30p	446			330	0							0	17.47			-4489.43		2424.24		0		0		0.649356	0.350644
b5	.30p	446			331	0							0	17.47			-4274.63		2443.72		0		0		0.636262	0.363738
b5	.30p	446			332	0							0	18.5			-4247.33		2465.81		0		0		0.632689	0.367311
b5	.30p	446			334	1	0.93884	0.065	0.084		36.9		0	0.33			-10930		3444.56		0		0		0.760371	0.239629
b5	.30p	446			341	1	0.91494	0.094	0.149		42		0	14.12			-9265.43		2720.87		0		0		0.773002	0.226998
b5	.30p	446			349	1	0.92239	0.115	0.185		39.9		0	3.66			-4695.96		4276.08		0		0		0.523399	0.476601
b5	.30p	446			359	1	0.91638	0.294	0.595		7.8		0	0			-4482.88		4748.76		0		0		0.4856	0.5144
b5	.30p	446			370	1	0.92239	0.057	0.081		36.7		0	1.96			-11136.1		3600.74		0		0		0.755664	0.244336
b5	.30p	446			378	1	0.92312	0.144	0.203		32.2		0	12.31			-5264.61		3622.91		0		0		0.59236	0.40764
b5	.30p	446			379	3	0.93066	0.069	0.099		36.3		0	7.4			-7352.92		3833.27		0		0		0.657321	0.342679
b5	.30p	446			380	0							0	7.84			-4487.86		3888.86		0		0		0.535754	0.464246
b5	.30p	446			382	0							0	4.37			-4206.55		4089.97		0		0		0.507026	0.492974
b5	.30p	446			381	4	0.91257	0.067	0.135		32.3		0	15.03			-2701.26		3349.14		0		0		0.44646	0.55354
b5	.30p	446			383	0							0	9.47			-2558.69		3593.6		0		0		0.415892	0.584108
b5	.30p	446			384	0							0	10.62			-2454.25		3253.53		0		0		0.429983	0.570017
b5	.30p	446			385	0							0	8.98			-2417.44		3322.36		0		0		0.421171	0.578829
b5	.30p	446			392	1	0.9121	0.168	0.286		32.2		0	19.56			-5189.39		3367.08		0		0		0.606487	0.393513
b5	.30p	446			395	4	0.91062	0.152	0.243		42.6		0	0			-6201.54		6200.27		0		0		0.500051	0.499949
b5	.30p	446			396	0							0	0			-6524.79		6287.93		0		0		0.509243	0.490757
b5	.30p	446			397	0							0	0.02			-6304.17		5989.56		0		0		0.512796	0.487204
b5	.30p	446			398	0							0	0.05			-6523.86		6323.45		0		0		0.5078	0.4922
b5	.30p	446			399	1	0.91117	0.075	0.113		29.2		0	0			-6981.37		3095.03		0		0		0.692844	0.307156
b5	.30p	446			400	1	0.90985	0.074	0.119		37.9		0	8.1			-7045.46		2626.64		0		0		0.728431	0.271569
b5	.30p	446			401	1	0.91472	0.041	0.084		41.2		1	33.33			-9412.14		2535.06		0		0		0.787811	0.212189
b5	.30p	446			402	2	0.93221	0.062	0.12		36.1		0	0			-2382.44		5296.01		0		0		0.310276	0.689724
b5	.30p	446			409	0							0	0			-2266.5		4253.57		0		0		0.347619	0.652381
b5	.30p	446			403	1	0.92252	0.094	0.134		40.3		0	0			-8540.01		3762.07		0		0		0.694192	0.305808
b5	.30p	446			415	2	0.92669	0.121	0.226		30.3		0	3.44			-8941.51		3239.59		0		0		0.734048	0.265952
b5	.30p	446			416	0							0	1.19			-8515.35		3404.85		0		0		0.714363	0.285637
b5	.30p	446			417	1	0.90989	0.14	0.244		44.6		0	4.26			-5513.03		3621.04		0		0		0.603568	0.396432
b5	.30p	446			420	1	0.92161	0.116	0.152		32.4		1	23.35			-10192.8		3433.48		0		0		0.748025	0.251975
b5	.30p	446			424	1	0.9449	0.069	0.104		34.2		0	0.64			-6387.38		3711.23		0		0		0.632501	0.367499
b5	.30p	446			425	2	0.92216	0.086	0.097		37.3		0	5.43			-3646.54		2865.71		0		0		0.559951	0.440049
b5	.30p	446			426	0							0	4.05			-3575.28		3004.42		0		0		0.54338	0.45662
b5	.30p	446			432	1	0.91039	0.068	0.097		32.1		0	13.6			-9687.68		2669.93		0		0		0.783944	0.216056
b5	.30p	446			435	2	0.93609	0.08	0.105		33.8		0	0			-4755.33		4644.08		0		0		0.505918	0.494082
b5	.30p	446			522	0							0	2.11			-3929.78		4719.36		0		0		0.454355	0.545645
b5	.30p	446			439	2	0.92191	0.196	0.289		37.1		0	0.71			-2396.33		3299.39		0		0		0.420725	0.579275
b5	.30p	446			440	0							0	0.07			-3896.65		3251.35		0		0		0.545139	0.454861
b5	.30p	446			441	3	0.91378	0.056	0.088		34.5		1	22.05			-7057.53		3059.92		0		0		0.69756	0.30244
b5	.30p	446			442	0							1	21.16			-9816.67		3374.41		0		0		0.74419	0.25581
b5	.30p	446			443	0							1	21.89			-6790.05		3250.16		0		0		0.676286	0.323714
b5	.30p	446			444	1	0.91731	0.044	0.067		36.5		0	19.76			-8726.77		3298.44		0		0		0.725706	0.274294
b5	.30p	446			453	2	0.90872	0.278	0.388		40.7		0	0			-5631.48		3146.73		0		0		0.641529	0.358471
b5	.30p	446			454	0							0	0			-4975.73		3044.63		0		0		0.620387	0.379613
b5	.30p	446			456	2	0.91556	0.068	0.104		32.5		0	18.09			-9848.05		2643.64		0		0		0.788368	0.211632
b5	.30p	446			495	0							0	18.67			-10933.8		2475.33		0		0		0.8154	0.1846
b5	.30p	446			460	1	0.94271	0.044	0.075		32.4		0	0.05			-10036.8		4150.25		0		0		0.707462	0.292538
b5	.30p	446			470	2	0.90705	0.079	0.122		32.3		1	26.47			-5586.35		2342.69		0		0		0.704543	0.295457
b5	.30p	446			471	0							1	32.53			-4185.92		2636.99		0		0		0.613509	0.386491
b5	.30p	446			480	1	0.91874	0.077	0.185		30.3		0	17.19			-5845.65		3581.88		0		0		0.620062	0.379938
b5	.30p	446			481	1	0.92624	0.135	0.405		10.8		0	13.94			-4923.19		3958.13		0		0		0.554331	0.445669
b5	.30p	446			486	1	0.91606	0.105	0.128		35.3		0	20.95			-10451.2		2546.2		0		0		0.804099	0.195901
b5	.30p	446			487	1	0.93796	0.087	0.121		33.4		0	9.94			-11498.6		4556.69		0		0		0.716187	0.283813
b5	.30p	446			493	1	0.94145	0.099	0.161		40.8		0	3.46			-3689.9		5539.38		0		0		0.399804	0.600196
b5	.30p	446			501	1	0.92308	0.094	0.136		35.3		1	33.26			-7374.79		3881.45		0		0		0.655173	0.344827
b5	.30p	446			502	1	0.91683	0.073	0.121		35.7		1	33.62			-5196.18		3630.69		0		0		0.588678	0.411322
b5	.30p	446			503	1	0.94541	0.058	0.089		30.1		0	8.33			-2309.83		4032.2		0		0		0.36421	0.63579
b5	.30p	446			515	1	0.91743	0.071	0.116		42.5		0	6.22			-16715.4		3212.1		0		0		0.83881	0.16119
b5	.30p	446			517	1	0.94618	0.103	0.13		37		0	0			-4784.2		4642.65		0		0		0.507508	0.492492
b5	.30p	446			539	2	0.95244	0.097	0.142		42.4		0	0			-7061.47		5083.31		0		0		0.581441	0.418559
b5	.30p	446			540	0							0	0			-8949.46		5029.62		0		0		0.640204	0.359796
b5	.30p	468	45	81			0.93284	0.115	0.195	0.228	33.5	7.1		69.85	15.2	0.9383	-4964.85	3281.84	1351.63	319.13	0	0	0	0	0.786015	0.213985
b5	.30p	468			468	1	0.91677	0.094	0.198		40.1		2	78.33			-2830.49		1351.95		0		0		0.676756	0.323244
b5	.30p	468			11	1	0.93525	0.116	0.192		43.3		2	85.59			-1842.46		1187.17		0		0		0.608147	0.391853
b5	.30p	468			42	1	0.88922	0.153	0.23		25.5		1	45.97			-3904.12		2132.34		0		0		0.646757	0.353243
b5	.30p	468			49	6	0.9345	0.092	0.119		33.3		2	79.93			-2952.41		1662.47		0		0		0.639759	0.360241
b5	.30p	468			50	0							2	59.26			-2850.04		1498.05		0		0		0.655469	0.344531
b5	.30p	468			281	0							2	80.46			-2911.06		1435.62		0		0		0.66972	0.33028
b5	.30p	468			285	0							2	60.03			-3503.94		1255.21		0		0		0.736253	0.263747
b5	.30p	468			288	0							2	74.93			-4461.48		1514.12		0		0		0.746616	0.253384
b5	.30p	468			301	0							2	68.81			-3080.97		1432.17		0		0		0.682667	0.317333
b5	.30p	468			51	3	0.95526	0.09	0.142		24.6		2	68.99			-5610.49		1203.98		0		0		0.82332	0.17668
b5	.30p	468			91	0							2	66.04			-4453.28		1740.57		0		0		0.718984	0.281016
b5	.30p	468			297	0							2	70.62			-4141.76		1177.96		0		0		0.778567	0.221433
b5	.30p	468			52	20	0.96455	0.089	0.152		27.4		2	75.17			-2916.82		919.14		0		0		0.760389	0.239611
b5	.30p	468			53	0							2	60.23			-3241.91		1209.21		0		0		0.728336	0.271664
b5	.30p	468			55	0							2	67.66			-3118.38		1357.22		0		0		0.696751	0.303249
b5	.30p	468			90	0							2	70.45			-3917.78		1328.1		0		0		0.74683	0.25317
b5	.30p	468			176	0							2	66.54			-3146.58		1010.79		0		0		0.756868	0.243132
b5	.30p	468			275	0							2	62.11			-3089.78		1191.77		0		0		0.72165	0.27835
b5	.30p	468			276	0							2	61.37			-3150.09		1315.09		0		0		0.705479	0.294521
b5	.30p	468			277	0							2	69.46			-2834.61		1222.34		0		0		0.698705	0.301295
b5	.30p	468			278	0							2	58.63			-3458.85		1287.44		0		0		0.728748	0.271252
b5	.30p	468			279	0							2	63.73			-2927.3		1022.98		0		0		0.741036	0.258964
b5	.30p	468			280	0							2	73.13			-3219.42		965.05		0		0		0.769373	0.230627
b5	.30p	468			282	0							2	78.69			-3173.08		1095.64		0		0		0.743333	0.256667
b5	.30p	468			286	0							2	63.63			-2975.74		1304.17		0		0		0.695281	0.304719
b5	.30p	468			287	0							2	67.18			-3269.43		977.64		0		0		0.769808	0.230192
b5	.30p	468			289	0							2	57.69			-2727.96		1307.2		0		0		0.676048	0.323952
b5	.30p	468			291	0							2	60.79			-2809.12		1255.56		0		0		0.691105	0.308895
b5	.30p	468			293	0							2	60.61			-3563.35		1146.36		0		0		0.756596	0.243404
b5	.30p	468			295	0							2	70.38			-2863.13		1173.14		0		0		0.70935	0.29065
b5	.30p	468			296	0							2	79.66			-3273.08		1318.81		0		0		0.712796	0.287204
b5	.30p	468			300	0							2	73.05			-3361.57		1149.19		0		0		0.745234	0.254766
b5	.30p	468			71	1	0.90883	0.196	0.322		40.3		2	88.88			-6345.98		1089.38		0		0		0.853487	0.146513
b5	.30p	468			76	1	0.90094	0.202	0.308		37.2		1	43.09			-10708.3		1947.44		0		0		0.846122	0.153878
b5	.30p	468			78	3	0.91098	0.199	0.285		36.8		2	70.03			-11077.6		1259.7		0		0		0.897895	0.102105
b5	.30p	468			216	0							2	69.96			-15318.2		1274.5		0		0		0.923189	0.076811
b5	.30p	468			217	0							2	69.31			-15183.4		1236.58		0		0		0.92469	0.0753097
b5	.30p	468			86	1	0.87414	0.142	0.237		39.2		1	43.29			-5049.71		2115.17		0		0		0.704786	0.295214
b5	.30p	468			106	1	0.89948	0.13	0.333		10.9		2	75.61			-4267.74		1227.22		0		0		0.776664	0.223336
b5	.30p	468			107	1	0.93691	0.097	0.152		37.1		2	94.91			-1962.91		1156.85		0		0		0.629186	0.370814
b5	.30p	468			109	1	0.93523	0.139	0.193		36.1		2	94.91			-1283.96		1187.63		0		0		0.519487	0.480513
b5	.30p	468			117	1	0.89771	0.121	0.225		38.4		2	93.21			-8854.25		1111.5		0		0		0.888468	0.111532
b5	.30p	468			118	1	0.91583	0.07	0.13		36		2	59.54			-3483.94		2140.87		0		0		0.619388	0.380612
b5	.30p	468			134	1	0.90789	0.118	0.24		41.9		2	86.82			-2674.15		1170.99		0		0		0.695462	0.304538
b5	.30p	468			149	1	0.90959	0.119	0.234		22.1		2	80.39			-4464.16		1018		0		0		0.814307	0.185693
b5	.30p	468			151	1	0.90178	0.107	0.141		31.3		2	90.96			-2065.78		1031.74		0		0		0.666914	0.333086
b5	.30p	468			154	1	0.92672	0.146	0.218		38.5		2	82.86			-11355.8		1449.46		0		0		0.886808	0.113192
b5	.30p	468			158	1	0.88089	0.088	0.188		40.8		1	30.05			-3240.53		1668.01		0		0		0.660182	0.339818
b5	.30p	468			169	2	0.88737	0.268	0.374		32.4		1	51.32			-3083.46		1721.72		0		0		0.641695	0.358305
b5	.30p	468			170	0							1	52.35			-3379.93		1719.92		0		0		0.662751	0.337249
b5	.30p	468			173	2	0.94761	0.08	0.178		38.8		2	60.97			-4910.45		1166		0		0		0.808112	0.191888
b5	.30p	468			290	0							2	64.64			-4883.04		1304.56		0		0		0.789165	0.210835
b5	.30p	468			179	1	0.89326	0.091	0.2		39.6		2	69.01			-7410.18		1196.87		0		0		0.860943	0.139057
b5	.30p	468			181	1	0.8874	0.17	0.252		42.7		2	66.78			-11971.5		1147.86		0		0		0.912506	0.0874937
b5	.30p	468			184	1	0.90902	0.153	0.258		40.9		1	43.65			-16879.6		1970.4		0		0		0.895469	0.104531
b5	.30p	468			189	1	0.89544	0.256	0.387		46.3		1	30.23			-8903.57		1996.45		0		0		0.81684	0.18316
b5	.30p	468			194	2	0.91283	0.094	0.152		32.4		2	87.23			-6600.61		1043.89		0		0		0.863446	0.136554
b5	.30p	468			195	0							2	87.16			-5092.92		990.3		0		0		0.837208	0.162792
b5	.30p	468			211	1	0.8817	0.238	0.346		40.8		2	57.77			-2993.51		1544.72		0		0		0.659621	0.340379
b5	.30p	468			230	1	0.89151	0.137	0.249		37		2	108.83			-1152.25		1009.64		0		0		0.532983	0.467017
b5	.30p	468			231	1	0.90175	0.079	0.177		43.3		1	50.14			-4008.87		1566		0		0		0.719097	0.280903
b5	.30p	468			243	1	0.87723	0.248	0.355		38.6		2	73.41			-13267.6		1365.81		0		0		0.906665	0.0933347
b5	.30p	468			248	1	0.89821	0.195	0.271		32.8		2	69.93			-2967.51		1412.53		0		0		0.677508	0.322492
b5	.30p	468			250	1	0.88941	0.072	0.157		36.3		2	96.38			-5492.72		1242.56		0		0		0.815515	0.184485
b5	.30p	468			252	1	0.91902	0.256	0.449		12.2		2	79.21			-3988.69		1548.25		0		0		0.720378	0.279622
b5	.30p	468			284	3	0.95915	0.029	0.043		31.7		2	72.49			-5761.46		1002.67		0		0		0.851767	0.148233
b5	.30p	468			294	0							2	65.4			-5866.8		1152.03		0		0		0.835866	0.164134
b5	.30p	468			298	0							2	58.83			-5472		1276.91		0		0		0.810798	0.189202
b5	.30p	468			292	2	0.94321	0.065	0.104		34.2		2	57.44			-4636.18		1309.65		0		0		0.779736	0.220264
b5	.30p	468			299	0							2	66			-3674.49		1529.43		0		0		0.7061	0.2939
b5	.30p	468			352	1	0.91788	0.234	0.343		35.2		2	65.16			-4234.14		1457.42		0		0		0.743933	0.256067
b5	.30p	468			434	1	0.90019	0.095	0.144		36.1		2	104.72			-2726.34		1172.6		0		0		0.699252	0.300748
b5	.30p	468			438	1	0.92262	0.177	0.262		43.9		2	86.2			-8777.17		1108.36		0		0		0.887881	0.112119
b5	.30p	468			452	1	0.88008	0.211	0.282		30.5		1	42.75			-2336.28		2614.02		0		0		0.471947	0.528053
b5	.30p	468			466	2	0.92606	0.133	0.239		40		2	84.69			-9469.34		1120.63		0		0		0.89418	0.10582
b5	.30p	468			467	0							2	86.15			-5831.82		1070.07		0		0		0.84496	0.15504
b5	.30p	468			469	1	0.90738	0.191	0.32		40.1		2	81.76			-2233.86		1218		0		0		0.647147	0.352853
b5	.30p	468			473	2	0.91421	0.101	0.196		38.9		2	63.05			-4918.74		1850		0		0		0.726685	0.273315
b5	.30p	468			475	0							2	63.42			-7304.85		1767.79		0		0		0.805152	0.194848
b5	.30p	468			489	1	0.91893	0.053	0.106		32.6		2	70.52			-6505.54		1366.44		0		0		0.826417	0.173583
b5	.30p	468			532	1	0.90862	0.083	0.141		36.4		2	87.26			-2500.58		1285.21		0		0		0.660517	0.339483
b5	.30m	3	6	6			0.99725	0.177	0.26	0.366	-15.5	7.4		24.06	12.63	0.3333	-6456.56	4010.74	2480.21	1050.22	0	0	0	0	0.722471	0.277529
b5	.30m	3			3	1	0.99709	0.108	0.143		-12.2		1	30.54			-4436.35		1906.57		0		0		0.699418	0.300582
b5	.30m	3			2	1	0.99645	0.166	0.263		-16.9		0	0			-1911.83		4448.38		0		0		0.300592	0.699408
b5	.30m	3			8	1	0.99656	0.191	0.294		-26.4		0	17.7			-9496.88		1976.02		0		0		0.827766	0.172234
b5	.30m	3			10	1	0.99652	0.126	0.162		-9.7		1	25.57			-6519.21		3208.39		0		0		0.670177	0.329823
b5	.30m	3			12	1	0.99713	0.269	0.431		-22.6		1	39.87			-13504.5		1270.51		0		0		0.91401	0.0859903
b5	.30m	3			27	1	0.99756	0.2	0.267		-5		1	30.7			-2870.57		2071.37		0		0		0.580859	0.419141
b5	.30m	5	3	3			0.9999	0.192	0.257	0.306	-21.1	7.5		86.57	18.98	1	-3532.08	488.15	900.65	162.15	0	0	0	0	0.796818	0.203182
b5	.30m	5			5	1	1	0	0		-22.2		2	91.1			-2857.22		889.49		0		0		0.762594	0.237406
b5	.30m	5			6	1	0.88927	0.373	0.515		-29.7		2	61.4			-3995.45		1104.59		0		0		0.783415	0.216585
b5	.30m	5			7	1	0.91744	0.204	0.256		-11.3		2	107.22			-3743.56		707.88		0		0		0.840977	0.159023
b5	.30m	19	7	7			0.95464	0.147	0.244	0.285	-10.7	9.8		63.36	31.97	0.6429	-3338.53	2269.88	308.81	1116.34	0	0	0	0	0.915333	0.0846672
b5	.30m	19			19	1	0.96394	0.092	0.136		-16.9		0	7.02			-2253.88		1727.6		0		0		0.566091	0.433909
b5	.30m	19			1	1	0.8877	0.167	0.241		-6.3		2	99.92			-1673.74		-1337.98		0		0		0.555742	0.444258
b5	.30m	19			9	1	0.92726	0.134	0.194		-19.7		1	51.93			-2760.82		1111.68		0		0		0.71293	0.28707
b5	.30m	19			18	1	0.92136	0.137	0.27		-0.9		2	78.99			-2079.73		497.67		0		0		0.80691	0.19309
b5	.30m	19			21	1	0.87531	0.291	0.46		-27.5		2	106.74			-1883.04		-1388.89		0		0		0.575514	0.424486
b5	.30m	19			23	1	0.96154	0.105	0.192		-2.2		1	49.51			-4142.06		776.94		0		0		0.842053	0.157947
b5	.30m	19			24	1	0.94676	0.106	0.218		-1.7		1	49.44			-8576.46		774.62		0		0		0.917163	0.0828375
b5	.30m	20	3	6			0.98499	0.1	0.143	0.188	-3.1	2.7		19.58	3.37	0.1667	-4590.31	1799.26	2110.27	127.3	0	0	0	0	0.685062	0.314938
b5	.30m	20			20	1	0.99796	0.046	0.066		-0.8		1	22.97			-3753.85		2114.06		0		0		0.639725	0.360275
b5	.30m	20			4	1	0.90869	0.121	0.184		-0.5		1	24.78			-8560.55		2249.02		0		0		0.791942	0.208058
b5	.30m	20			13	4	0.95277	0.055	0.083		-5.2		0	18.85			-3964.72		1844.12		0		0		0.682532	0.317468
b5	.30m	20			14	0							0	15.84			-3983.29		2124.18		0		0		0.6522	0.3478
b5	.30m	20			15	0							0	19.29			-3195.63		2143.7		0		0		0.598508	0.401492
b5	.30m	20			16	0							0	15.72			-4083.83		2186.56		0		0		0.651288	0.348712
b5	.30m	22	3	3			0.99871	0.189	0.279	0.414	-8.4	4.8		91.23	4.81	1	-2126.6	235.32	600.85	172.4	0	0	0	0	0.779703	0.220297
b5	.30m	22			22	1	1	0.004	0.006		-2.2		2	84.53			-2142.16		771.77		0		0		0.735145	0.264855
b5	.30m	22			11	1	0.87031	0.162	0.244		-13.8		2	93.56			-1830.93		364.81		0		0		0.833856	0.166144
b5	.30m	22			17	1	0.87175	0.402	0.587		-9.1		2	95.6			-2406.72		665.98		0		0		0.783259	0.216741
b5	.30m	25	2	2			0.9929	0.017	0.019	0.011	-0.3	0.2		80.33	0.68	1	-5196.14	1400.09	1132.9	33.69	0	0	0	0	0.821	0.179
b5	.30m	25			25	1	0.99857	0.017	0.019		0		2	79.65			-6596.22		1166.59		0		0		0.849721	0.150279
b5	.30m	25			26	1	0.98723	0.017	0.019		-0.5		2	81.01			-3796.05		1099.21		0		0		0.775454	0.224546
b6	.30p	37	9	10			0.93665	0.169	0.272	0.288	35.6	8.4		98.43	6.41	1	-1450.21	478.59	863.25	333.58	0	0	0	0	0.626858	0.373142
b6	.30p	37			37	2	0.96584	0.058	0.112		40.4		2	99.44			-818.4		1103.68		0		0		0.425789	0.574211
b6	.30p	37			38	0							2	96.49			-842.86		1257.89		0		0		0.401219	0.598781
b6	.30p	37			1	1	0.86793	0.328	0.526		19.5		2	100.26			-1709.69		287.75		0		0		0.855941	0.144059
b6	.30p	37			3	1	0.86088	0.183	0.269		39.6		2	89.41			-1376.46		1023.66		0		0		0.573496	0.426504
b6	.30p	37			16	1	0.8939	0.132	0.209		37.5		2	87.66			-1075.38		1369.92		0		0		0.439774	0.560226
b6	.30p	37			24	1	0.87579	0.102	0.171		32.4		2	110.62			-2026.44		584.1		0		0		0.776253	0.223747
b6	.30p	37			30	1	0.93537	0.119	0.178		36.4		2	97.61			-2192.43		804.67		0		0		0.731517	0.268483
b6	.30p	37			46	1	0.87427	0.421	0.649		52		2	105.02			-1093.98		1030.09		0		0		0.51504	0.48496
b6	.30p	37			77	1	0.87384	0.121	0.208		34.7		2	96.37			-1374.46		480.6		0		0		0.740925	0.259075
b6	.30p	37			80	1	0.90519	0.157	0.286		24.8		2	101.37			-1992.02		690.14		0		0		0.742692	0.257308
b6	.30p	41	10	10			0.93722	0.088	0.13	0.11	37.2	4.3		70.6	18.95	0.85	-6714.42	3757.33	1185.08	396.22	0	0	0	0	0.84998	0.15002
b6	.30p	41			41	1	0.96205	0.049	0.09		39		2	84.15			-6416.39		862.79		0		0		0.881472	0.118528
b6	.30p	41			7	1	0.86276	0.071	0.108		41.8		2	67.08			-1731.29		1512.43		0		0		0.533736	0.466264
b6	.30p	41			28	1	0.8928	0.088	0.109		41.7		2	109.36			-5663.36		695.92		0		0		0.890566	0.109434
b6	.30p	41			29	1	0.88606	0.054	0.083		35		2	81.29			-8542.54		905.25		0		0		0.904184	0.0958161
b6	.30p	41			39	1	0.86242	0.1	0.16		42.6		1	43.8			-3621.58		1938.85		0		0		0.651313	0.348687
b6	.30p	41			47	1	0.8766	0.082	0.113		35.3		1	51.05			-10385.6		1594.28		0		0		0.866921	0.133079
b6	.30p	41			48	1	0.88521	0.056	0.083		36.3		1	49			-12196.9		1508.43		0		0		0.889939	0.110061
b6	.30p	41			60	1	0.93109	0.145	0.178		37.2		2	77.59			-2262.22		810.1		0		0		0.736323	0.263677
b6	.30p	41			73	1	0.875	0.056	0.091		35.6		2	62.41			-12327		1020.33		0		0		0.923556	0.0764443
b6	.30p	41			88	1	0.91338	0.177	0.282		27.4		2	80.3			-3997.24		1002.38		0		0		0.799509	0.200491
b6	.30p	50	18	18			0.94959	0.115	0.168	0.174	35.2	3.1		22.77	21.83	0.2778	-7019.87	2910.29	2898.6	1062.08	0	0	0	0	0.707757	0.292243
b6	.30p	50			50	1	0.98098	0.031	0.042		35.6		1	31.81			-6103.26		3067.54		0		0		0.66551	0.33449
b6	.30p	50			6	1	0.88539	0.074	0.115		36.8		1	35.83			-6606		2020.07		0		0		0.765818	0.234182
b6	.30p	50			9	1	0.91051	0.197	0.275		29.1		0	2			-5837.18		2699.8		0		0		0.683752	0.316248
b6	.30p	50			19	1	0.93334	0.123	0.144		36.8		0	19.7			-11549.2		2789.58		0		0		0.805452	0.194548
b6	.30p	50			26	1	0.90159	0.169	0.225		34.9		1	48.91			-3063.66		2165.37		0		0		0.585895	0.414105
b6	.30p	50			27	1	0.97853	0.061	0.078		39.6		0	14.97			-9737.97		4216.58		0		0		0.697835	0.302165
b6	.30p	50			32	1	0.93299	0.212	0.263		37.9		0	0			-5730.93		4265.16		0		0		0.573317	0.426683
b6	.30p	50			34	1	0.89008	0.035	0.054		36		1	39.4			-13040.3		1523.6		0		0		0.895385	0.104615
b6	.30p	50			42	1	0.9049	0.059	0.099		37		1	43.41			-5815.5		2512.82		0		0		0.69828	0.30172
b6	.30p	50			44	1	0.91497	0.061	0.095		36.6		0	2.73			-9338.49		2672.33		0		0		0.777506	0.222494
b6	.30p	50			49	1	0.91998	0.155	0.197		38.2		0	8.05			-11264.6		2556.9		0		0		0.815005	0.184995
b6	.30p	50			61	1	0.88957	0.063	0.116		33.8		0	2.89			-3024.49		4052.34		0		0		0.427379	0.572621
b6	.30p	50			72	1	0.87829	0.131	0.223		26.2		2	55.12			-5662.91		1420.68		0		0		0.799441	0.200559
b6	.30p	50			78	1	0.87632	0.21	0.352		33.8		0	1.05			-2685.02		4312.77		0		0		0.383695	0.616305
b6	.30p	50			79	1	0.88828	0.193	0.242		36.7		0	1.2			-5449.79		3176.32		0		0		0.631778	0.368222
b6	.30p	50			81	1	0.90067	0.056	0.099		36.7		0	0			-6506.37		5117.84		0		0		0.559726	0.440274
b6	.30p	50			90	1	0.88475	0.085	0.173		34		1	31.91			-6055.22		2105.11		0		0		0.742031	0.257969
b6	.30p	50			92	1	0.89231	0.162	0.23		33.4		2	70.94			-8886.79		1500.07		0		0		0.85558	0.14442
b6	.30p	62	11	12			0.92841	0.163	0.274	0.337	30.1	13.2		26.86	10.48	0.3333	-6305.05	3461.67	1820.5	471.53	0	0	0	0	0.775954	0.224046
b6	.30p	62			62	1	0.92418	0.12	0.201		44.9		1	25.42			-7776.9		1415.36		0		0		0.846027	0.153973
b6	.30p	62			4	1	0.84059	0.262	0.5		25.4		1	44.06			-2077.08		1999.67		0		0		0.509494	0.490506
b6	.30p	62			11	1	0.90662	0.117	0.185		32.9		1	26.06			-3294.51		1817.5		0		0		0.644465	0.355535
b6	.30p	62			17	1	0.88892	0.275	0.41		44.8		1	25.1			-11636.2		924.8		0		0		0.926376	0.0736245
b6	.30p	62			23	1	0.92061	0.134	0.191		31.2		1	27.54			-9419.37		1647.15		0		0		0.851159	0.148841
b6	.30p	62			35	2	0.94943	0.043	0.09		42.8		0	17.34			-8832.34		1850.92		0		0		0.826746	0.173254
b6	.30p	62			36	0							0	16.2			-9658.46		1869.87		0		0		0.837802	0.162198
b6	.30p	62			65	1	0.86033	0.283	0.521		8.9		0	11.27			-3607.38		2635.92		0		0		0.5778	0.4222
b6	.30p	62			66	1	0.84301	0.085	0.095		32.8		1	29.53			-1374.85		1510.07		0		0		0.476564	0.523436
b6	.30p	62			75	1	0.91142	0.141	0.234		24.8		1	40.01			-5959.55		1591.83		0		0		0.7892	0.2108
b6	.30p	62			82	1	0.88674	0.131	0.193		28.6		1	43.49			-9690.55		1856.06		0		0		0.839255	0.160745
b6	.30p	62			87	1	0.87375	0.312	0.576		1.4		0	16.32			-2333.34		2726.79		0		0		0.461123	0.538877
b6	.30p	64	7	8			0.97676	0.127	0.266	0.336	38.2	6.8		83.92	15.56	1	-3688.35	2103.03	1187.41	298.33	0	0	0	0	0.756467	0.243533
b6	.30p	64			64	1	0.9808	0.112	0.206		22.6		2	86.1			-1627.71		971.97		0		0		0.626119	0.373881
b6	.30p	64			13	1	0.86492	0.083	0.156		37.8		2	99.99			-4379.42		940.63		0		0		0.823192	0.176808
b6	.30p	64			25	1	0.85603	0.146	0.315		42		2	102.69			-5696.4		945.14		0		0		0.857693	0.142307
b6	.30p	64			31	2	0.97354	0.112	0.299		42.1		2	68.08			-2052.91		1516.91		0		0		0.575074	0.424926
b6	.30p	64			68	0							2	66.78			-2060.33		1593.41		0		0		0.563896	0.436104
b6	.30p	64			67	1	0.96824	0.182	0.356		42		2	67.48			-3252.28		1407.78		0		0		0.697905	0.302095
b6	.30p	64			70	1	0.94306	0.15	0.315		43.7		2	75.47			-8084.66		1371.9		0		0		0.854926	0.145074
b6	.30p	64			89	1	0.89096	0.132	0.341		43		2	104.8			-2353.1		751.55		0		0		0.757928	0.242072
b6	.30p	91	17	35			0.95862	0.133	0.204	0.207	38.6	4.6		18.83	20.33	0.2143	-4925.02	1900.27	3799.53	1356.48	0	0	0	0	0.564501	0.435499
b6	.30p	91			91	2	0.96893	0.117	0.173		41.1		0	0			-3328.1		4264.73		0		0		0.438321	0.561679
b6	.30p	91			93	0							0	0			-3519.56		4173.15		0		0		0.457519	0.542481
b6	.30p	91			2	1	0.92873	0.14	0.211		38		0	0			-4614.05		4756.88		0		0		0.492379	0.507621
b6	.30p	91			5	7	0.92196	0.155	0.315		27.8		0	0			-5667.48		5839.13		0		0		0.492541	0.507459
b6	.30p	91			10	0							0	0			-5251.73		5649.12		0		0		0.481773	0.518227
b6	.30p	91			14	0							0	0			-3981.13		5686.66		0		0		0.411793	0.588207
b6	.30p	91			15	0							0	0			-3960.23		5833.55		0		0		0.404362	0.595638
b6	.30p	91			51	0							0	0			-5235.64		5942.41		0		0		0.468386	0.531614
b6	.30p	91			71	0							0	0			-4908.71		6218.7		0		0		0.441137	0.558863
b6	.30p	91			76	0							0	0			-5083.26		6208.86		0		0		0.45016	0.54984
b6	.30p	91			8	1	0.9301	0.145	0.232		44.6		0	0			-5986.1		4911.4		0		0		0.549309	0.450691
b6	.30p	91			12	1	0.89387	0.146	0.221		41.8		1	32.09			-1385.16		3100.35		0		0		0.308808	0.691192
b6	.30p	91			18	1	0.94207	0.153	0.222		42.7		0	0.47			-3440.39		4431.77		0		0		0.437033	0.562967
b6	.30p	91			20	3	0.90484	0.047	0.065		40		0	17.71			-7538.78		3090.19		0		0		0.709267	0.290733
b6	.30p	91			21	0							0	17.44			-5932.31		2977.29		0		0		0.665833	0.334167
b6	.30p	91			22	0							0	13.8			-7347.05		3017.96		0		0		0.708832	0.291168
b6	.30p	91			33	1	0.86259	0.308	0.525		40		2	67.84			-8241.89		1210.83		0		0		0.871907	0.128093
b6	.30p	91			40	2	0.96996	0.11	0.147		38.5		0	3.11			-6679.68		4023.68		0		0		0.624073	0.375927
b6	.30p	91			74	0							0	4.83			-6533.78		3956.15		0		0		0.622862	0.377138
b6	.30p	91			43	1	0.89296	0.042	0.074		42.3		1	30.24			-10192.8		2653.27		0		0		0.793457	0.206543
b6	.30p	91			45	1	0.87692	0.287	0.423		23.9		2	52.91			-1312.17		2802.81		0		0		0.318876	0.681124
b6	.30p	91			52	7	0.88287	0.13	0.191		44.2		1	42.07			-3993.25		2315.24		0		0		0.632996	0.367004
b6	.30p	91			53	0							1	43.55			-3401.77		2306.38		0		0		0.59595	0.40405
b6	.30p	91			54	0							1	43.48			-4154.11		2535.05		0		0		0.621021	0.378979
b6	.30p	91			56	0							1	44.24			-3276.7		2517.07		0		0		0.565556	0.434444
b6	.30p	91			57	0							1	42.09			-3905.12		2509.32		0		0		0.608801	0.391199
b6	.30p	91			58	0							1	41.1			-3853.32		2438.85		0		0		0.612399	0.387601
b6	.30p	91			59	0							1	43.26			-2933.91		2270.94		0		0		0.563688	0.436312
b6	.30p	91			55	1	0.8863	0.093	0.119		43		1	45.86			-7163.03		2340.8		0		0		0.753699	0.246301
b6	.30p	91			63	1	0.9072	0.047	0.09		40.2		0	0.01			-5079.85		4337.69		0		0		0.539403	0.460597
b6	.30p	91			69	1	0.88986	0.099	0.146		44.1		1	37.75			-8073.76		2287.44		0		0		0.77923	0.22077
b6	.30p	91			83	3	0.90761	0.238	0.352		36.6		0	8.74			-4992.16		4170.18		0		0		0.544856	0.455144
b6	.30p	91			84	0							0	8.74			-4082.77		3993.04		0		0		0.505555	0.494445
b6	.30p	91			86	0							0	9.42			-4218.73		4052.9		0		0		0.510024	0.489976
b6	.30p	91			85	1	0.91314	0.243	0.362		36.5		0	8.21			-3107.09		4159.66		0		0		0.427576	0.572424
b6	.30m	1	3	3			0.93403	0.101	0.147	0.155	-8.5	7		54.44	39.59	0.6667	-2612.56	119.75	1208.76	1591.28	0	0	0	0	0.68368	0.31632
b6	.30m	1			1	1	0.91977	0.125	0.19		-18.4		2	93			-2761.54		444.42		0		0		0.861377	0.138623
b6	.30m	1			2	1	0.93957	0.074	0.106		-3		0	0			-2468.34		3423.99		0		0		0.418907	0.581093
b6	.30m	1			3	1	0.94274	0.103	0.144		-4.2		2	70.33			-2607.8		-242.13		0		0		0.91504	0.08496
b7	.30p	11	12	14			0.96409	0.122	0.198	0.213	31.4	7.8		57.64	16.32	0.75	-4518.17	2980.75	1400.11	694.05	0	0	0	0	0.763426	0.236574
b7	.30p	11			11	1	0.99365	0.167	0.268		24.4		2	57.21			-3013.69		1010.92		0		0		0.748815	0.251185
b7	.30p	11			6	2	0.87742	0.085	0.146		39.3		1	50.15			-2853.11		1153.14		0		0		0.712165	0.287835
b7	.30p	11			8	0							1	50.23			-2645.58		1054.47		0		0		0.715012	0.284988
b7	.30p	11			7	2	0.8795	0.043	0.07		39		1	40.13			-2611.23		1790.53		0		0		0.593224	0.406776
b7	.30p	11			9	0							1	32.33			-2550.12		1921.41		0		0		0.570301	0.429699
b7	.30p	11			10	1	0.90258	0.093	0.152		30.4		2	70.57			-7184.19		1523.02		0		0		0.825085	0.174915
b7	.30p	11			14	1	0.85093	0.186	0.324		24.1		2	63.8			-12485.5		607.37		0		0		0.953611	0.0463893
b7	.30p	11			18	1	0.8884	0.068	0.127		33.2		2	89.71			-7835.01		830.87		0		0		0.904122	0.0958783
b7	.30p	11			27	1	0.86065	0.191	0.252		34.6		2	69.7			-2667.22		1108.67		0		0		0.706382	0.293618
b7	.30p	11			47	1	0.87877	0.171	0.225		31.8		1	43.89			-2134.16		3363		0		0		0.38823	0.61177
b7	.30p	11			51	1	0.87782	0.229	0.288		33.5		1	48.82			-7846.18		1560.62		0		0		0.834097	0.165903
b7	.30p	11			52	1	0.88138	0.183	0.431		11.3		2	84.04			-3886.01		425.17		0		0		0.90138	0.0986203
b7	.30p	11			59	1	0.88728	0.075	0.126		23		2	65.15			-2599.19		1669.84		0		0		0.608848	0.391152
b7	.30p	11			61	1	0.89353	0.061	0.105		36.6		1	41.24			-2943.13		1582.56		0		0		0.650316	0.349684
b7	.30p	20	5	7			0.95747	0.131	0.255	0.299	28	11.2		30.89	11.68	0.3571	-8396.51	2936.58	1823	608.44	0	0	0	0	0.821616	0.178384
b7	.30p	20			20	2	0.98414	0.077	0.117		32.2		0	20.13			-4469.04		2833.43		0		0		0.61199	0.38801
b7	.30p	20			21	0							1	24.08			-5288.72		2592.47		0		0		0.671056	0.328944
b7	.30p	20			16	1	0.87405	0.14	0.416		10.7		1	23.08			-9114.63		1308.87		0		0		0.874431	0.125569
b7	.30p	20			29	2	0.89977	0.07	0.134		38.1		1	44.2			-13079.1		1336.07		0		0		0.907315	0.0926849
b7	.30p	20			30	0							1	45.15			-11738		1323.12		0		0		0.898698	0.101302
b7	.30p	20			32	1	0.90158	0.331	0.473		30.6		1	42.98			-7214		1990.19		0		0		0.783773	0.216227
b7	.30p	20			39	1	0.85979	0.207	0.464		11		0	16.59			-7872.07		1376.85		0		0		0.851134	0.148866
b7	.30p	22	13	13			0.94002	0.174	0.274	0.301	32.2	8.7		84.07	25.42	0.8846	-2335.79	1141.05	968.51	318.01	0	0	0	0	0.706894	0.293106
b7	.30p	22			22	1	0.95965	0.165	0.22		37.6		2	103.27			-1993.72		859.63		0		0		0.69873	0.30127
b7	.30p	22			1	1	0.9304	0.213	0.273		42.7		2	113.93			-774.19		903.24		0		0		0.461533	0.538467
b7	.30p	22			4	1	0.85598	0.157	0.314		22.2		2	85.45			-1973.34		1005.36		0		0		0.662484	0.337516
b7	.30p	22			5	1	0.93021	0.292	0.482		18.7		2	90.36			-2293.87		1114.75		0		0		0.672961	0.327039
b7	.30p	22			12	1	0.88551	0.245	0.331		33.2		2	107.49			-4724.46		627.73		0		0		0.882715	0.117285
b7	.30p	22			15	1	0.9466	0.074	0.184		36.4		2	72.26			-2620.87		1133.86		0		0		0.698018	0.301982
b7	.30p	22			17	1	0.84887	0.269	0.363		37.1		0	20.07			-3953.89		1021.75		0		0		0.79465	0.20535
b7	.30p	22			19	1	0.88355	0.062	0.11		37.1		1	51.12			-3342.7		1030.12		0		0		0.764427	0.235573
b7	.30p	22			23	1	0.87848	0.241	0.316		25.7		2	80.78			-3067.16		642.28		0		0		0.826853	0.173147
b7	.30p	22			25	1	0.89417	0.128	0.203		38.5		2	65.69			-1374.35		1645.41		0		0		0.455119	0.544881
b7	.30p	22			41	1	0.86577	0.117	0.222		34.7		2	104.38			-1061.22		375.53		0		0		0.738625	0.261375
b7	.30p	22			42	1	0.88749	0.131	0.19		40.5		2	96.15			-2153.9		827.16		0		0		0.722528	0.277472
b7	.30p	22			60	1	0.94018	0.168	0.357		14.1		2	101.92			-1031.54		1403.8		0		0		0.423571	0.576429
b7	.30p	44	2	3			0.93346	0.115	0.163	0.174	23.5	3.4		66.38	22.36	0.8333	-2240.6	469.26	407.49	113.95	0	0	0	0	0.846119	0.153881
b7	.30p	44			44	2	0.95512	0.072	0.098		24.3		2	53.26			-2369.46		486.07		0		0		0.829779	0.170221
b7	.30p	44			57	0							1	48.02			-2739.96		490.04		0		0		0.848285	0.151715
b7	.30p	44			50	1	0.8889	0.169	0.236		27.2		2	97.86			-1612.38		246.35		0		0		0.867463	0.132537
b7	.30p	49	13	16			0.95333	0.152	0.212	0.234	33.5	4.9		6.5	8.78	0.0625	-4370.91	1714.63	3900.26	1045.4	0	0	0	0	0.528451	0.471549
b7	.30p	49			49	1	0.94847	0.065	0.083		29.9		0	5.71			-2416.71		4087.93		0		0		0.371536	0.628464
b7	.30p	49			24	1	0.88663	0.301	0.441		22.3		0	6.81			-7483.34		3775.29		0		0		0.664676	0.335324
b7	.30p	49			26	2	0.89839	0.072	0.119		37		0	11.81			-3971.88		2790.57		0		0		0.587343	0.412657
b7	.30p	49			37	0							1	28.32			-3991.03		2182.99		0		0		0.646423	0.353577
b7	.30p	49			28	1	0.8728	0.226	0.293		35		0	4.72			-4432.84		3022.74		0		0		0.594567	0.405433
b7	.30p	49			33	2	0.95033	0.098	0.148		38		0	0			-5330.22		4643.53		0		0		0.534425	0.465575
b7	.30p	49			34	0							0	0			-5474.07		4867.74		0		0		0.529315	0.470685
b7	.30p	49			36	1	0.88813	0.047	0.091		37		1	27.75			-6752.68		2252.99		0		0		0.749825	0.250175
b7	.30p	49			38	1	0.91383	0.178	0.227		37.1		0	0			-7841.97		3230.99		0		0		0.708209	0.291791
b7	.30p	49			40	1	0.87929	0.208	0.271		40.3		0	2.77			-1824.47		2655.49		0		0		0.407251	0.592749
b7	.30p	49			45	1	0.87985	0.138	0.187		32.7		0	0.59			-2871.7		5072.82		0		0		0.361469	0.638531
b7	.30p	49			48	1	0.89957	0.275	0.38		33.7		0	3.35			-2713.46		3888.47		0		0		0.41101	0.58899
b7	.30p	49			53	1	0.89234	0.315	0.396		31.7		0	0			-3500.01		5292.59		0		0		0.398063	0.601937
b7	.30p	49			54	2	0.97234	0.124	0.166		31.7		0	4.92			-3586.95		5077.23		0		0		0.413998	0.586002
b7	.30p	49			55	0							0	7.29			-3779.69		4910.5		0		0		0.434938	0.565062
b7	.30p	49			56	1	0.89228	0.074	0.134		26.3		0	0			-3963.57		4652.27		0		0		0.460033	0.539967
b7	.30p	58	8	8			0.94739	0.151	0.249	0.257	20.8	7.1		43.87	21.09	0.625	-4464.85	2610.59	1868.39	481.28	0	0	0	0	0.704987	0.295013
b7	.30p	58			58	1	0.9631	0.037	0.069		23.7		1	50.12			-3248.57		1439.95		0		0		0.692877	0.307123
b7	.30p	58			2	1	0.87302	0.228	0.4		16.4		2	73.13			-1448.67		1219.22		0		0		0.543002	0.456998
b7	.30p	58			3	1	0.91645	0.09	0.169		32.4		0	14.21			-5169.48		1814.67		0		0		0.740173	0.259827
b7	.30p	58			13	1	0.94965	0.115	0.166		30.1		1	34.53			-8426.73		1654.53		0		0		0.835881	0.164119
b7	.30p	58			31	1	0.8531	0.173	0.229		19.3		2	62.17			-1978.07		1824.97		0		0		0.520129	0.479871
b7	.30p	58			35	1	0.91137	0.16	0.248		12.1		2	68.22			-8718.64		1723.88		0		0		0.834917	0.165083
b7	.30p	58			43	1	0.84686	0.129	0.189		20.2		1	24.92			-2639.6		2661.4		0		0		0.497944	0.502056
b7	.30p	58			46	1	0.88332	0.277	0.523		12.4		1	23.65			-4089.06		2608.52		0		0		0.610528	0.389472
b7	.30m	2	1	1			1	0	0	0	-20	0		120.42	0	1	-2570.56	0	430.92	0	0	0	0	0	0.856431	0.143569
b7	.30m	2			2	1	1	0	0		-20		2	120.42			-2570.56		430.92		0		0		0.856431	0.143569
b7	.30m	3	4	4			0.99999	0.056	0.083	0.108	-12.4	5		101.47	9.64	1	-1980.91	700.04	151.85	231.23	0	0	0	0	0.928801	0.0711988
b7	.30m	3			3	1	1	0	0		-9.4		2	91.63			-2895.11		-120.87		0		0		0.959923	0.0400765
b7	.30m	3			6	1	0.89644	0.082	0.088		-13.6		2	114.3			-2377.16		-18.01		0		0		0.992481	0.0075193
b7	.30m	3			8	1	0.90728	0.09	0.161		-19.9		2	107.26			-1558.98		452.84		0		0		0.77491	0.22509
b7	.30m	3			10	1	0.88488	0.054	0.085		-6.6		2	92.69			-1092.4		293.45		0		0		0.788253	0.211747
b7	.30m	5	3	3			0.99615	0.199	0.314	0.443	-23.2	10.2		7.04	3.81	0	-3549.02	1481.33	4106.3	1022.03	0	0	0	0	0.463602	0.536398
b7	.30m	5			5	1	0.99619	0.017	0.03		-22.4		0	9.28			-2430.58		3929.33		0		0		0.382172	0.617828
b7	.30m	5			4	1	0.99679	0.38	0.552		-11.2		0	10.16			-2574.18		2952.47		0		0		0.465776	0.534224
b7	.30m	5			7	1	0.99565	0.2	0.359		-36		0	1.67			-5642.29		5437.09		0		0		0.50926	0.49074
b7	.30m	9	3	3			0.99672	0.134	0.214	0.206	-3	2		26.72	13.91	0.3333	-3598.17	824.73	2014.66	465	0	0	0	0	0.641062	0.358938
b7	.30m	9			9	1	0.99669	0.007	0.012		-0.2		0	11.96			-4720.48		2661.86		0		0		0.639429	0.360571
b7	.30m	9			1	1	0.99757	0.269	0.445		-4.6		1	45.37			-2762.1		1590.12		0		0		0.634642	0.365358
b7	.30m	9			11	1	0.99749	0.126	0.185		-4.3		1	22.84			-3311.94		1791.99		0		0		0.6489	0.3511
b8	.30p	77	72	85			0.89903	0.135	0.248	0.308	29.8	11.5		70.14	24.48	0.8647	-3943.17	3170.08	1122.27	558.05	0	0	0	0	0.778446	0.221554
b8	.30p	77			77	1	0.90575	0.282	0.516		3.1		2	106.06			-7287.49		583.37		0		0		0.925882	0.0741177
b8	.30p	77			3	1	0.86769	0.126	0.25		36.4		2	65.82			-5918.59		1216.69		0		0		0.829483	0.170517
b8	.30p	77			7	1	0.88968	0.159	0.255		40.5		2	67.79			-4813.54		2063.28		0		0		0.699966	0.300034
b8	.30p	77			8	1	0.83063	0.176	0.298		44.5		1	41.5			-2016.45		2606.93		0		0		0.436142	0.563858
b8	.30p	77			14	1	0.89494	0.103	0.179		32.5		2	69.69			-2346.77		1343.9		0		0		0.635866	0.364134
b8	.30p	77			20	1	0.8732	0.118	0.221		38.8		2	61.47			-5653.64		-137.1		0		0		0.976324	0.0236757
b8	.30p	77			28	2	0.88923	0.124	0.264		41.5		1	37.71			-2818.28		1095.79		0		0		0.720038	0.279962
b8	.30p	77			31	0							1	37.85			-2803.94		1114.8		0		0		0.715521	0.284479
b8	.30p	77			29	1	0.92566	0.099	0.243		38.6		2	93.18			-1961.78		984.73		0		0		0.665798	0.334202
b8	.30p	77			32	1	0.92232	0.099	0.239		39		2	78.78			-2429.69		1024.24		0		0		0.703457	0.296543
b8	.30p	77			33	2	0.88413	0.076	0.197		36.9		2	112.75			-1167.14		697.51		0		0		0.62593	0.37407
b8	.30p	77			503	0							2	104.54			-1870.75		658.92		0		0		0.739523	0.260477
b8	.30p	77			39	1	0.87473	0.162	0.274		15.6		1	22.78			-11194.6		1165.03		0		0		0.905739	0.0942609
b8	.30p	77			50	1	0.85067	0.224	0.31		35.7		2	74.15			-2683.83		970.65		0		0		0.734394	0.265606
b8	.30p	77			64	1	0.88945	0.114	0.24		39.3		2	84.34			-7757.55		1163.84		0		0		0.869545	0.130455
b8	.30p	77			65	2	0.91079	0.12	0.251		41.3		2	109.66			-1006.82		524.18		0		0		0.657622	0.342378
b8	.30p	77			391	0							2	98.92			-1362.85		713.79		0		0		0.656276	0.343724
b8	.30p	77			66	1	0.86997	0.149	0.285		42.1		1	48.67			-5765.77		749.89		0		0		0.88491	0.11509
b8	.30p	77			67	1	0.90808	0.12	0.253		39.8		2	89.37			-4482.87		797.69		0		0		0.848938	0.151062
b8	.30p	77			78	1	0.86383	0.117	0.252		37.2		2	67.16			-3014.93		1233.34		0		0		0.709684	0.290316
b8	.30p	77			112	1	0.85218	0.175	0.287		37.7		2	71.81			-14876.5		1247.94		0		0		0.922606	0.0773942
b8	.30p	77			116	1	0.86635	0.13	0.2		36.7		2	93.69			-1446.34		-259.86		0		0		0.847697	0.152303
b8	.30p	77			122	1	0.87549	0.111	0.233		17.4		2	85.22			-1854.73		786.97		0		0		0.702097	0.297903
b8	.30p	77			123	1	0.8817	0.102	0.224		17.4		2	94.96			-4375.15		731.3		0		0		0.856789	0.143211
b8	.30p	77			133	1	0.88707	0.191	0.33		35.8		2	73.26			-3645.7		1147.99		0		0		0.760521	0.239479
b8	.30p	77			140	1	0.92673	0.103	0.235		39.1		2	80.26			-5511.18		777.66		0		0		0.876343	0.123657
b8	.30p	77			153	1	0.89651	0.09	0.191		40		2	56.62			-4142.44		957.75		0		0		0.812213	0.187787
b8	.30p	77			155	1	0.8938	0.153	0.262		39.1		2	90.42			-5742.69		1430.61		0		0		0.800565	0.199435
b8	.30p	77			157	1	0.90138	0.148	0.303		16.4		2	73.08			-4213.06		585.29		0		0		0.878023	0.121977
b8	.30p	77			168	1	0.87445	0.187	0.314		26.7		2	54.32			-3710.24		1302		0		0		0.740236	0.259764
b8	.30p	77			172	2	0.8559	0.082	0.203		39.9		2	58.33			-2016.98		1358.39		0		0		0.597558	0.402442
b8	.30p	77			175	0							2	59.72			-2230.19		1694.22		0		0		0.568287	0.431713
b8	.30p	77			187	1	0.89444	0.082	0.223		38.3		2	59.68			-9912.91		953.83		0		0		0.912225	0.0877752
b8	.30p	77			191	1	0.92892	0.126	0.24		22.5		2	101.38			-2023.04		418.91		0		0		0.828453	0.171547
b8	.30p	77			192	1	0.85456	0.163	0.228		33.4		2	101.85			-1150.1		920.23		0		0		0.555515	0.444485
b8	.30p	77			250	1	0.88441	0.08	0.127		30.2		1	41.08			-2488.76		1571.05		0		0		0.613024	0.386976
b8	.30p	77			253	1	0.8423	0.138	0.177		31		2	66.2			-2595.94		2169.09		0		0		0.54479	0.45521
b8	.30p	77			268	1	0.91243	0.166	0.301		41.5		2	65.19			-4983.05		1202.25		0		0		0.805628	0.194372
b8	.30p	77			272	1	0.86036	0.153	0.255		38.3		2	84.28			-2129.55		921.42		0		0		0.697991	0.302009
b8	.30p	77			288	1	0.88627	0.104	0.249		36.2		2	78.05			-3445.89		1244.28		0		0		0.734705	0.265295
b8	.30p	77			289	1	0.86763	0.111	0.231		39		2	91.98			-4369.33		1218.89		0		0		0.781882	0.218118
b8	.30p	77			298	1	0.86742	0.252	0.458		12.9		2	106.86			-1884.07		663.04		0		0		0.739689	0.260311
b8	.30p	77			301	1	0.8882	0.083	0.151		31.8		2	81.71			-15875.3		1078.03		0		0		0.936412	0.0635882
b8	.30p	77			332	1	0.91836	0.112	0.155		27		2	98.61			-6048.62		626.86		0		0		0.906095	0.0939049
b8	.30p	77			338	1	0.84968	0.113	0.24		39.3		1	32.76			-10734		1914.42		0		0		0.848643	0.151357
b8	.30p	77			344	1	0.90956	0.147	0.263		39.6		2	79.36			-4682.21		803.4		0		0		0.853544	0.146456
b8	.30p	77			361	2	0.87897	0.111	0.217		41.3		2	69.96			-1898.18		1621.32		0		0		0.539332	0.460668
b8	.30p	77			362	0							2	69.82			-1914.06		1638.8		0		0		0.538738	0.461262
b8	.30p	77			382	1	0.9023	0.194	0.251		28		2	107			-1149.15		583.09		0		0		0.66339	0.33661
b8	.30p	77			392	6	0.83421	0.063	0.131		23		0	19.78			-1655.92		2028.9		0		0		0.44939	0.55061
b8	.30p	77			393	0							1	21.25			-1639.32		1909.71		0		0		0.461906	0.538094
b8	.30p	77			394	0							0	19.33			-1703.18		2090.28		0		0		0.448978	0.551022
b8	.30p	77			395	0							0	20.2			-1630.77		2009.95		0		0		0.447925	0.552075
b8	.30p	77			396	0							0	19.37			-1620.39		1959.07		0		0		0.452691	0.547309
b8	.30p	77			397	0							0	19.63			-1631.59		2058		0		0		0.442214	0.557786
b8	.30p	77			420	1	0.8802	0.108	0.226		36.8		2	73.38			-3026.45		-698.51		0		0		0.812479	0.187521
b8	.30p	77			422	1	0.85552	0.346	0.441		19.7		2	69.38			-1161.09		2400.19		0		0		0.326032	0.673968
b8	.30p	77			455	1	0.93051	0.104	0.194		38.6		2	97.81			-3375.3		612.29		0		0		0.846451	0.153549
b8	.30p	77			456	1	0.87523	0.134	0.342		5.8		2	86.22			-1370.1		703.59		0		0		0.660706	0.339294
b8	.30p	77			473	1	0.87506	0.309	0.508		4		2	109.57			-3099.49		276.44		0		0		0.918114	0.0818856
b8	.30p	77			486	1	0.8633	0.148	0.247		20.4		2	81.27			-1631.4		803.35		0		0		0.670048	0.329952
b8	.30p	77			497	1	0.87113	0.271	0.453		4.2		1	46.46			-14351.8		1118.03		0		0		0.927729	0.0722715
b8	.30p	77			498	4	0.8475	0.14	0.359		5.6		2	66.06			-1550.53		1435.57		0		0		0.519249	0.480751
b8	.30p	77			499	0							2	65.68			-1561.1		1440.79		0		0		0.520039	0.479961
b8	.30p	77			500	0							2	65.77			-1548		1452.28		0		0		0.515952	0.484048
b8	.30p	77			501	0							2	65.69			-1563.89		1445.74		0		0		0.519629	0.480371
b8	.30p	77			502	1	0.88451	0.141	0.21		34.9		2	64.48			-5381.38		1381.77		0		0		0.795691	0.204309
b8	.30p	77			504	1	0.88545	0.122	0.217		29.3		2	90.85			-2551.9		1324.3		0		0		0.658351	0.341649
b8	.30p	77			505	1	0.88756	0.098	0.19		25.2		2	90.97			-1482.39		1167.45		0		0		0.559426	0.440574
b8	.30p	77			519	1	0.89198	0.205	0.344		28.5		2	63.49			-8069.8		1115.28		0		0		0.878577	0.121423
b8	.30p	77			522	1	0.91901	0.088	0.133		30.8		2	103.89			-1620.12		655.05		0		0		0.712087	0.287913
b8	.30p	77			524	1	0.86884	0.138	0.234		40.4		2	54.25			-5628.65		864.81		0		0		0.866818	0.133182
b8	.30p	77			527	1	0.85147	0.268	0.313		37.6		1	26.48			-7096.89		1227.84		0		0		0.852507	0.147493
b8	.30p	77			537	1	0.86383	0.171	0.282		38.8		1	52.14			-4436.09		795.44		0		0		0.847953	0.152047
b8	.30p	77			538	1	0.87401	0.121	0.194		33.2		2	65.18			-9112.59		727.88		0		0		0.926032	0.073968
b8	.30p	77			539	1	0.89829	0.18	0.251		33.3		2	92.98			-8366.26		872.35		0		0		0.905576	0.0944244
b8	.30p	77			544	1	0.84131	0.119	0.309		6.3		1	43.94			-1592.21		1310.03		0		0		0.548614	0.451386
b8	.30p	77			546	1	0.89462	0.157	0.215		33.5		2	83.65			-2645.55		1330.23		0		0		0.665417	0.334583
b8	.30p	77			547	1	0.86428	0.119	0.232		38.9		2	58.05			-6588.75		795.57		0		0		0.892262	0.107738
b8	.30p	77			551	1	0.87039	0.121	0.154		29.3		2	63.36			-2178.33		1719.55		0		0		0.55885	0.44115
b8	.30p	77			553	1	0.94173	0.069	0.154		33.8		2	93.71			-3285.64		654.7		0		0		0.833847	0.166153
b8	.30p	77			557	1	0.87767	0.069	0.128		33.6		1	45.32			-1726.06		1603.68		0		0		0.518377	0.481623
b8	.30p	77			558	1	0.8971	0.14	0.23		25.5		2	76.79			-4177.88		944.86		0		0		0.815556	0.184444
b8	.30p	77			559	1	0.89112	0.122	0.316		6.2		2	74.29			-4590.41		941.37		0		0		0.829825	0.170175
b8	.30p	77			562	1	0.89317	0.062	0.106		31.6		2	71.83			-1111.29		1034.39		0		0		0.51792	0.48208
b8	.30p	84	28	35			0.91772	0.135	0.23	0.283	30.1	10.4		100.19	13.73	1	-5321.97	4161.92	577.04	202.41	0	0	0	0	0.90218	0.0978198
b8	.30p	84			84	1	0.9275	0.103	0.243		40.3		2	87.38			-3100.11		514.96		0		0		0.857552	0.142448
b8	.30p	84			2	1	0.86822	0.191	0.371		8.9		2	114.28			-1761.62		410.23		0		0		0.811115	0.188885
b8	.30p	84			4	1	0.93036	0.157	0.247		41.9		2	111.76			-1330.72		491.74		0		0		0.730178	0.269822
b8	.30p	84			35	1	0.85612	0.176	0.289		38.4		2	63.95			-6487.09		998.37		0		0		0.866625	0.133375
b8	.30p	84			61	1	0.91185	0.111	0.223		29		2	96.92			-3693.28		771.59		0		0		0.827186	0.172814
b8	.30p	84			62	1	0.89953	0.117	0.209		21.3		2	97.43			-2026.77		823.22		0		0		0.71115	0.28885
b8	.30p	84			81	1	0.93237	0.101	0.204		41.8		2	102.96			-2628.54		645.69		0		0		0.802796	0.197204
b8	.30p	84			86	1	0.8794	0.189	0.335		5.7		2	101.94			-12591.9		563.13		0		0		0.957193	0.0428072
b8	.30p	84			99	2	0.85851	0.129	0.234		40		2	82.18			-6531		878.29		0		0		0.881461	0.118539
b8	.30p	84			100	0							2	81.43			-5531.48		870.56		0		0		0.864018	0.135982
b8	.30p	84			103	1	0.87455	0.125	0.249		37.3		2	102.46			-9666.59		678.54		0		0		0.93441	0.0655903
b8	.30p	84			149	1	0.88186	0.162	0.299		37		2	86.54			-13087.3		604.31		0		0		0.955863	0.0441373
b8	.30p	84			246	1	0.92336	0.087	0.137		27.5		2	112.05			-5433.48		280.42		0		0		0.950923	0.0490768
b8	.30p	84			247	1	0.91905	0.046	0.076		31.1		2	110.24			-2740.76		279.96		0		0		0.90732	0.0926799
b8	.30p	84			279	1	0.88946	0.055	0.11		34.3		2	94.93			-3182.52		897.69		0		0		0.779989	0.220011
b8	.30p	84			286	1	0.84933	0.09	0.121		32.8		2	107.81			-1581.39		514.76		0		0		0.754426	0.245574
b8	.30p	84			300	1	0.89103	0.162	0.273		42.1		2	79.67			-3770.76		705.05		0		0		0.842475	0.157525
b8	.30p	84			333	1	0.85887	0.187	0.254		34.2		2	97.91			-7361.13		586.16		0		0		0.926244	0.073756
b8	.30p	84			398	6	0.87772	0.097	0.173		27.5		2	113.85			-1602.39		329.15		0		0		0.829592	0.170408
b8	.30p	84			399	0							2	111.83			-1630.91		339.63		0		0		0.827646	0.172354
b8	.30p	84			400	0							2	113.83			-1630.67		328.44		0		0		0.832352	0.167648
b8	.30p	84			401	0							2	114.47			-1619.74		327.69		0		0		0.831732	0.168268
b8	.30p	84			402	0							2	113.78			-1598.78		327.25		0		0		0.830091	0.169909
b8	.30p	84			403	0							2	116.18			-1591.16		326.14		0		0		0.829896	0.170104
b8	.30p	84			405	1	0.91298	0.202	0.438		2.8		2	112.3			-1825.18		609.13		0		0		0.749773	0.250227
b8	.30p	84			411	1	0.92375	0.186	0.259		26		2	117.33			-3240.68		577.7		0		0		0.848705	0.151295
b8	.30p	84			412	2	0.8712	0.089	0.176		38.6		2	101.23			-7007.08		588.52		0		0		0.922518	0.0774817
b8	.30p	84			413	0							2	100.01			-8908.94		606.43		0		0		0.936268	0.0637316
b8	.30p	84			432	1	0.90286	0.194	0.417		5.8		2	107.47			-1288.78		868.53		0		0		0.597401	0.402599
b8	.30p	84			463	1	0.84449	0.387	0.483		27.6		2	87			-11277.6		522.28		0		0		0.955739	0.0442614
b8	.30p	84			523	1	0.91704	0.105	0.156		35.8		2	94.27			-2531.05		743.98		0		0		0.772833	0.227167
b8	.30p	84			528	1	0.8861	0.112	0.169		31.8		2	109.62			-7990.19		398.15		0		0		0.952535	0.0474647
b8	.30p	84			529	1	0.88017	0.123	0.19		24.4		2	105.82			-13896.1		378.07		0		0		0.973514	0.0264863
b8	.30p	84			541	1	0.84557	0.123	0.165		33.8		2	68.72			-15346.5		569.03		0		0		0.964247	0.035753
b8	.30p	84			545	1	0.88541	0.162	0.215		36.5		2	87.07			-10776.8		841.69		0		0		0.927556	0.0724439
b8	.30p	132	134	185			0.93537	0.112	0.181	0.204	33.4	8.1		5.09	8.55	0.0324	-5877.61	2925.54	4044.32	1073.67	0	0	0	0	0.592386	0.407614
b8	.30p	132			132	1	0.93009	0.184	0.255		28.5		0	1.5			-4977.23		3244.09		0		0		0.605405	0.394595
b8	.30p	132			5	2	0.9024	0.067	0.122		36.1		0	17.22			-11217.2		2642.35		0		0		0.809348	0.190652
b8	.30p	132			171	0							0	8.9			-10337.7		2709.59		0		0		0.792326	0.207674
b8	.30p	132			11	2	0.936	0.111	0.177		37.7		0	0			-3394.09		4984.38		0		0		0.405097	0.594903
b8	.30p	132			151	0							0	0			-2648.75		5087.78		0		0		0.342369	0.657631
b8	.30p	132			15	2	0.92458	0.306	0.467		18.3		0	6.7			-9805.91		3627.9		0		0		0.729943	0.270057
b8	.30p	132			158	0							0	4.23			-6940.7		3656.81		0		0		0.654937	0.345063
b8	.30p	132			17	2	0.95358	0.084	0.123		35.3		0	2.36			-5112.7		4606.08		0		0		0.526064	0.473936
b8	.30p	132			46	0							0	1.42			-5107.09		4146.26		0		0		0.551918	0.448082
b8	.30p	132			21	1	0.93394	0.042	0.079		34.3		0	0			-3460.57		3835.09		0		0		0.474333	0.525667
b8	.30p	132			25	1	0.91379	0.186	0.417		19.9		0	3.16			-2968.71		3842.2		0		0		0.435876	0.564124
b8	.30p	132			36	1	0.92328	0.158	0.206		38.6		0	0			-11357		2329.15		0		0		0.829818	0.170182
b8	.30p	132			40	3	0.9341	0.059	0.089		32.6		0	0			-4883.29		4748.73		0		0		0.506985	0.493015
b8	.30p	132			42	0							0	0			-4072.18		3773.6		0		0		0.519028	0.480972
b8	.30p	132			540	0							0	0			-6039.87		3571.79		0		0		0.62839	0.37161
b8	.30p	132			48	2	0.95174	0.065	0.132		35.7		0	0			-6289.24		5246.18		0		0		0.545211	0.454789
b8	.30p	132			214	0							0	0.04			-6041.94		5329.89		0		0		0.531308	0.468692
b8	.30p	132			49	4	0.94032	0.058	0.123		34		0	1.31			-12147.7		2898.28		0		0		0.807371	0.192629
b8	.30p	132			161	0							0	0			-11277.8		3003.34		0		0		0.789699	0.210301
b8	.30p	132			215	0							0	0			-12202.2		2958.29		0		0		0.804869	0.195131
b8	.30p	132			433	0							0	0.02			-13373.8		2761.74		0		0		0.828841	0.171159
b8	.30p	132			51	3	0.92618	0.056	0.113		36.5		0	0.69			-6036.59		3233.82		0		0		0.651168	0.348832
b8	.30p	132			52	0							0	0.86			-5167.75		3190.31		0		0		0.618295	0.381705
b8	.30p	132			220	0							0	0.05			-7277.63		3111.88		0		0		0.700479	0.299521
b8	.30p	132			54	2	0.93267	0.132	0.34		16.3		0	0.36			-5494.28		2808.19		0		0		0.661765	0.338235
b8	.30p	132			129	0							0	0			-6443.3		3520.29		0		0		0.646685	0.353315
b8	.30p	132			57	1	0.92005	0.091	0.137		29.8		0	0			-7168.94		3919.94		0		0		0.646498	0.353502
b8	.30p	132			63	1	0.93526	0.111	0.17		38.8		0	0			-2557.84		5353.35		0		0		0.323319	0.676681
b8	.30p	132			68	1	0.91134	0.189	0.253		31		0	3.84			-9456.02		2937.07		0		0		0.763007	0.236993
b8	.30p	132			70	1	0.93001	0.23	0.526		4.3		0	0.71			-7545.01		4679.6		0		0		0.617198	0.382802
b8	.30p	132			71	1	0.93883	0.105	0.14		37.7		0	0.01			-4595.66		4054.66		0		0		0.531271	0.468729
b8	.30p	132			75	2	0.95061	0.086	0.132		35.9		0	2.04			-9343.02		4807.68		0		0		0.660251	0.339749
b8	.30p	132			221	0							0	2.93			-9779.6		4596.77		0		0		0.680255	0.319745
b8	.30p	132			82	1	0.91631	0.109	0.172		41.9		0	5.47			-6135.33		3073.57		0		0		0.666239	0.333761
b8	.30p	132			83	2	0.91597	0.148	0.226		42.9		0	0.14			-2775.31		5261.5		0		0		0.345325	0.654675
b8	.30p	132			152	0							0	0			-2570.08		5510.08		0		0		0.318073	0.681927
b8	.30p	132			90	2	0.90367	0.082	0.11		38.3		0	1.99			-3602.68		2589.75		0		0		0.581788	0.418212
b8	.30p	132			91	0							0	2.82			-3514.22		2659.14		0		0		0.569256	0.430744
b8	.30p	132			92	1	0.93913	0.157	0.231		41.3		0	0			-2710.8		4823.14		0		0		0.359812	0.640188
b8	.30p	132			93	1	0.94237	0.209	0.298		40.5		0	0			-4078.55		5403.97		0		0		0.430112	0.569888
b8	.30p	132			96	3	0.91521	0.103	0.168		39.1		0	6.99			-5998.39		4431.16		0		0		0.575134	0.424866
b8	.30p	132			166	0							0	3.88			-7464.41		3549.69		0		0		0.677714	0.322286
b8	.30p	132			167	0							0	3.85			-7538.85		3560.06		0		0		0.679242	0.320758
b8	.30p	132			102	1	0.92843	0.234	0.3		36.6		0	12.66			-7678.3		2276.83		0		0		0.771291	0.228709
b8	.30p	132			104	1	0.91981	0.157	0.251		42		0	13.77			-5471.83		3216.08		0		0		0.629821	0.370179
b8	.30p	132			105	1	0.90837	0.113	0.196		28.9		0	2.83			-14256		3160.44		0		0		0.818536	0.181464
b8	.30p	132			108	3	0.91496	0.111	0.179		37.4		0	10.04			-2419.94		4049.81		0		0		0.374039	0.625961
b8	.30p	132			109	0							0	9.14			-2169.18		5210.59		0		0		0.293936	0.706064
b8	.30p	132			110	0							0	6.76			-2322.99		4253.66		0		0		0.353218	0.646782
b8	.30p	132			111	1	0.93003	0.046	0.11		37.6		0	9.08			-4200.53		4280.66		0		0		0.495276	0.504724
b8	.30p	132			117	1	0.90119	0.329	0.779		1.1		1	42.99			-13587		2870.51		0		0		0.825581	0.174419
b8	.30p	132			120	2	0.93115	0.083	0.116		32.2		0	0.04			-1772.91		7362.73		0		0		0.194065	0.805935
b8	.30p	132			121	0							0	0.16			-1775.49		6699.04		0		0		0.209509	0.790491
b8	.30p	132			125	1	0.94906	0.044	0.094		40.9		0	3.71			-6002.11		4171.19		0		0		0.589987	0.410013
b8	.30p	132			126	1	0.90887	0.058	0.091		38.2		0	2.13			-5997.69		2671.34		0		0		0.691852	0.308148
b8	.30p	132			128	1	0.94579	0.128	0.213		40.4		0	0			-2864.5		5200.7		0		0		0.355168	0.644832
b8	.30p	132			131	1	0.92421	0.117	0.177		38.4		0	0.16			-6909.88		3189.37		0		0		0.684197	0.315803
b8	.30p	132			136	1	0.91587	0.086	0.134		41		0	0			-4006.08		4009.01		0		0		0.499817	0.500183
b8	.30p	132			138	1	0.90803	0.097	0.133		32.2		1	25.06			-7479.92		2378.53		0		0		0.758732	0.241268
b8	.30p	132			145	1	0.93262	0.128	0.199		35.1		0	0.06			-4035.51		3586.75		0		0		0.529437	0.470563
b8	.30p	132			146	1	0.9402	0.104	0.165		36		0	0.39			-7155.78		3693.59		0		0		0.659557	0.340443
b8	.30p	132			154	1	0.91175	0.126	0.213		25.3		0	2.25			-7522.75		2506.58		0		0		0.750075	0.249925
b8	.30p	132			159	1	0.94587	0.155	0.484		2.4		0	0.13			-6863.77		4833.58		0		0		0.58678	0.41322
b8	.30p	132			181	2	0.91595	0.049	0.063		34.4		0	3			-9713.12		4754.77		0		0		0.671357	0.328643
b8	.30p	132			267	0							0	6.67			-8107.22		4745.59		0		0		0.630774	0.369226
b8	.30p	132			184	2	0.93989	0.05	0.103		39.4		0	0			-4203.17		5385.84		0		0		0.438332	0.561668
b8	.30p	132			185	0							0	0			-3347.53		5535.51		0		0		0.376845	0.623155
b8	.30p	132			186	1	0.93124	0.22	0.354		24		0	1.69			-9598.72		3508.43		0		0		0.732327	0.267673
b8	.30p	132			188	3	0.9055	0.054	0.105		39.8		1	27.27			-10461.6		2299.29		0		0		0.819818	0.180182
b8	.30p	132			189	0							1	26.48			-9350.89		2321.49		0		0		0.801113	0.198887
b8	.30p	132			190	0							1	27.57			-10198.8		2292.98		0		0		0.81644	0.18356
b8	.30p	132			196	1	0.92095	0.107	0.173		40		0	0.41			-11307.6		3054.73		0		0		0.78731	0.21269
b8	.30p	132			198	1	0.91264	0.162	0.475		1.7		0	4.06			-2398.49		4335.72		0		0		0.356165	0.643835
b8	.30p	132			204	1	0.9472	0.123	0.175		27.8		0	0			-5702.14		4766.6		0		0		0.544683	0.455317
b8	.30p	132			205	1	0.91359	0.136	0.211		35.1		0	1.18			-4838.37		3450.25		0		0		0.583736	0.416264
b8	.30p	132			208	1	0.92948	0.14	0.174		32.3		0	0			-5802.26		3451.37		0		0		0.627025	0.372975
b8	.30p	132			209	2	0.92275	0.058	0.139		30.2		0	12.44			-4777.01		3130.89		0		0		0.604081	0.395919
b8	.30p	132			210	0							0	10.08			-5173.29		3267.22		0		0		0.612912	0.387088
b8	.30p	132			211	2	0.90593	0.237	0.303		29.9		1	40.05			-5763.12		2236.34		0		0		0.720439	0.279561
b8	.30p	132			525	0							1	36.36			-7969.2		2441.1		0		0		0.765511	0.234489
b8	.30p	132			213	1	0.92712	0.069	0.1		36.9		1	27.78			-6753.17		2867.34		0		0		0.701956	0.298044
b8	.30p	132			216	1	0.91125	0.157	0.211		38.8		1	35.62			-18196.8		3311.51		0		0		0.846036	0.153964
b8	.30p	132			217	1	0.90342	0.068	0.123		38.7		0	2.82			-11114.7		2786.04		0		0		0.799577	0.200423
b8	.30p	132			223	1	0.9238	0.236	0.34		29.3		0	18.35			-2190.82		3415.99		0		0		0.390743	0.609257
b8	.30p	132			224	1	0.94606	0.047	0.074		34.9		0	1.64			-7738.77		4243.06		0		0		0.645875	0.354125
b8	.30p	132			225	1	0.9197	0.078	0.113		30		1	34.19			-6356.97		2453.82		0		0		0.721498	0.278502
b8	.30p	132			226	1	0.9314	0.131	0.204		37.6		0	0			-14025.2		4461.77		0		0		0.758653	0.241347
b8	.30p	132			227	1	0.91937	0.129	0.166		32.4		0	0.21			-3641.64		4483.45		0		0		0.448197	0.551803
b8	.30p	132			230	1	0.93008	0.089	0.154		37.2		0	16.32			-10556.2		4789.25		0		0		0.687904	0.312096
b8	.30p	132			231	1	0.92748	0.106	0.169		37.2		0	18.84			-6507.28		4789.42		0		0		0.576034	0.423966
b8	.30p	132			238	2	0.91796	0.055	0.101		28.5		0	3.96			-3962.13		4640.97		0		0		0.460547	0.539453
b8	.30p	132			239	0							0	3.74			-4581.67		4629.35		0		0		0.497412	0.502588
b8	.30p	132			240	4	0.9151	0.071	0.173		40.1		0	3.04			-5010.73		4066.7		0		0		0.551999	0.448001
b8	.30p	132			242	0							0	3.2			-5209.26		3706.67		0		0		0.584264	0.415736
b8	.30p	132			243	0							0	2.25			-5173.1		4325.08		0		0		0.544641	0.455359
b8	.30p	132			244	0							0	3.62			-5177.29		3771.85		0		0		0.578524	0.421476
b8	.30p	132			248	1	0.91828	0.099	0.177		35.8		0	11.92			-3162.29		3047.57		0		0		0.509237	0.490763
b8	.30p	132			249	1	0.91867	0.084	0.103		31.5		0	12.25			-5346.92		3413.05		0		0		0.610381	0.389619
b8	.30p	132			251	1	0.93313	0.122	0.157		32.8		0	3.04			-3996.41		4571.72		0		0		0.466427	0.533573
b8	.30p	132			257	2	0.94092	0.188	0.326		16.9		0	4.15			-6268.34		5133.96		0		0		0.549743	0.450257
b8	.30p	132			306	0							0	2.4			-6868.64		4687.5		0		0		0.594371	0.405629
b8	.30p	132			260	1	0.92045	0.093	0.127		31.2		0	5.38			-6577.86		3546.45		0		0		0.649709	0.350291
b8	.30p	132			264	1	0.91073	0.161	0.245		37.9		0	0.77			-9875.8		3384		0		0		0.744793	0.255207
b8	.30p	132			265	1	0.9294	0.097	0.161		36.6		0	0.17			-6167.9		4406.02		0		0		0.583313	0.416687
b8	.30p	132			266	1	0.92461	0.102	0.148		39.2		0	0			-5014.15		4982.51		0		0		0.501583	0.498417
b8	.30p	132			271	1	0.94117	0.108	0.181		34.9		0	0			-3359.78		6276.81		0		0		0.348648	0.651352
b8	.30p	132			273	3	0.95452	0.066	0.083		35.2		0	0			-3388.08		5512.52		0		0		0.380657	0.619343
b8	.30p	132			274	0							0	0			-3217.2		5415.58		0		0		0.372673	0.627327
b8	.30p	132			302	0							0	0			-3544.42		5033.78		0		0		0.413189	0.586811
b8	.30p	132			275	1	0.93762	0.063	0.132		36.1		0	0.02			-2734.79		3778.66		0		0		0.419868	0.580132
b8	.30p	132			278	2	0.91434	0.129	0.258		24.5		0	0			-2509.19		3962.35		0		0		0.387727	0.612273
b8	.30p	132			280	0							0	4.17			-2488.15		2982.95		0		0		0.454781	0.545219
b8	.30p	132			281	1	0.93292	0.06	0.124		41.4		0	0.18			-7932.29		4027.97		0		0		0.663221	0.336779
b8	.30p	132			287	1	0.93147	0.108	0.174		29.5		0	13.35			-3831.76		2839.29		0		0		0.574386	0.425614
b8	.30p	132			290	1	0.95194	0.126	0.172		34.7		0	0			-5050.96		4974.96		0		0		0.50379	0.49621
b8	.30p	132			291	1	0.92145	0.164	0.204		42.4		1	27.11			-5629.91		2374.19		0		0		0.703378	0.296622
b8	.30p	132			295	1	0.94751	0.123	0.177		28.5		0	4.96			-5485.88		4752.78		0		0		0.535801	0.464199
b8	.30p	132			296	1	0.94837	0.13	0.188		27.9		0	6.19			-5240.78		4418.16		0		0		0.542583	0.457417
b8	.30p	132			297	1	0.91727	0.065	0.112		39.8		0	16.02			-6594.41		3679.01		0		0		0.64189	0.35811
b8	.30p	132			303	1	0.95094	0.077	0.131		37.2		0	0			-2645.61		5916.69		0		0		0.308984	0.691016
b8	.30p	132			304	1	0.92773	0.071	0.117		40.2		0	4.11			-4644.43		3750.26		0		0		0.553258	0.446742
b8	.30p	132			305	1	0.93959	0.121	0.207		25.6		0	3.51			-7179.24		3942.92		0		0		0.64549	0.35451
b8	.30p	132			320	2	0.93564	0.029	0.049		35.6		0	0			-4614.98		3665.58		0		0		0.557327	0.442673
b8	.30p	132			321	0							0	0			-4826.74		3709.11		0		0		0.565467	0.434533
b8	.30p	132			324	1	0.92804	0.089	0.15		41		0	0.12			-6965.77		5069.09		0		0		0.578799	0.421201
b8	.30p	132			325	1	0.93503	0.064	0.119		29.3		0	0			-2912.72		4510.59		0		0		0.392375	0.607625
b8	.30p	132			329	1	0.91934	0.079	0.158		35.9		0	17.16			-6408.17		2288.75		0		0		0.736832	0.263168
b8	.30p	132			346	1	0.93267	0.121	0.154		31.5		0	12.05			-2484.98		4915.9		0		0		0.335768	0.664232
b8	.30p	132			348	1	0.91252	0.244	0.309		39.9		0	17.99			-2428.57		2988.45		0		0		0.448322	0.551678
b8	.30p	132			351	1	0.94481	0.101	0.164		41.7		0	0.68			-9258.27		4102.53		0		0		0.692943	0.307057
b8	.30p	132			353	1	0.95857	0.099	0.137		34.3		0	0.03			-4559.75		4718.44		0		0		0.491448	0.508552
b8	.30p	132			354	1	0.94784	0.087	0.154		28.6		0	0.44			-3944.99		5299.42		0		0		0.426743	0.573257
b8	.30p	132			355	2	0.92255	0.145	0.158		43.2		0	0.76			-4986.86		2958.22		0		0		0.627666	0.372334
b8	.30p	132			467	0							0	0.4			-5380.89		2633.6		0		0		0.671395	0.328605
b8	.30p	132			356	1	0.9213	0.068	0.085		34.4		0	12.3			-3320.75		2533.96		0		0		0.567193	0.432807
b8	.30p	132			357	1	0.93945	0.156	0.218		41.1		0	2.24			-5521.31		3975.31		0		0		0.581397	0.418603
b8	.30p	132			363	1	0.90983	0.084	0.212		24		0	13.93			-4194.67		3039.58		0		0		0.579835	0.420165
b8	.30p	132			370	1	0.93072	0.15	0.456		2.8		0	4.23			-4515.59		3931.49		0		0		0.534574	0.465426
b8	.30p	132			378	1	0.91977	0.107	0.177		30.9		0	4.9			-5650.38		3701.02		0		0		0.604228	0.395772
b8	.30p	132			379	1	0.91315	0.173	0.255		26.2		0	2.54			-1832.29		4363.55		0		0		0.295729	0.704271
b8	.30p	132			383	1	0.95361	0.118	0.235		26		0	0			-4183.3		6857.1		0		0		0.378908	0.621092
b8	.30p	132			385	3	0.8931	0.054	0.08		31.3		0	7.74			-1752.11		4951.62		0		0		0.261363	0.738637
b8	.30p	132			386	0							0	6.77			-1749.94		4971.41		0		0		0.260355	0.739645
b8	.30p	132			387	0							0	6.62			-1853.36		4920.31		0		0		0.273612	0.726388
b8	.30p	132			406	1	0.93662	0.096	0.132		29.6		0	0			-5347.29		4825.41		0		0		0.525651	0.474349
b8	.30p	132			409	1	0.9273	0.13	0.181		37.8		0	2.56			-9185.09		3679.69		0		0		0.713972	0.286028
b8	.30p	132			415	1	0.92338	0.131	0.185		38.8		0	0.06			-2983.77		5235.61		0		0		0.363016	0.636984
b8	.30p	132			425	1	0.93067	0.099	0.146		39.2		0	0			-3675.85		4389.23		0		0		0.455774	0.544226
b8	.30p	132			429	2	0.9277	0.051	0.076		33.2		0	0			-2972.99		5478.92		0		0		0.351754	0.648246
b8	.30p	132			430	0							0	0			-3154.09		5588.29		0		0		0.360782	0.639218
b8	.30p	132			431	1	0.90289	0.321	0.55		9.3		0	2.37			-2914.59		4913.1		0		0		0.372344	0.627656
b8	.30p	132			436	1	0.92936	0.081	0.115		33.6		1	35.02			-6053.31		4322.82		0		0		0.583388	0.416612
b8	.30p	132			447	1	0.93249	0.106	0.134		35.7		0	0			-4305.75		4708.68		0		0		0.477651	0.522349
b8	.30p	132			449	2	0.9152	0.071	0.117		40.5		0	0.23			-3720.18		2877.73		0		0		0.563842	0.436158
b8	.30p	132			451	0							0	0.52			-4042.15		2740.65		0		0		0.595941	0.404059
b8	.30p	132			450	1	0.9391	0.113	0.161		38.9		0	2.54			-6209.66		4125.52		0		0		0.600827	0.399173
b8	.30p	132			454	1	0.94766	0.135	0.157		37.2		0	0			-6748.07		4009		0		0		0.627315	0.372685
b8	.30p	132			464	1	0.94777	0.134	0.169		35.5		0	0			-4335.44		4674.06		0		0		0.481208	0.518792
b8	.30p	132			465	4	0.91571	0.132	0.164		37		0	7.05			-6826.84		4469.68		0		0		0.604331	0.395669
b8	.30p	132			481	0							0	2.95			-7226.27		5538.17		0		0		0.566125	0.433875
b8	.30p	132			482	0							0	4.41			-7757.22		5026.67		0		0		0.606797	0.393203
b8	.30p	132			483	0							0	4.96			-6141.5		4972.94		0		0		0.552569	0.447431
b8	.30p	132			479	1	0.91337	0.082	0.152		39.3		0	2.27			-4560.54		3998.93		0		0		0.532806	0.467194
b8	.30p	132			485	1	0.92506	0.123	0.179		35.4		0	4.82			-4637.98		5176.65		0		0		0.472558	0.527442
b8	.30p	132			487	1	0.91646	0.114	0.136		32.5		0	1.26			-2906.74		3369.21		0		0		0.463155	0.536845
b8	.30p	132			488	2	0.92536	0.108	0.158		37.4		0	1.69			-10907.2		2725.12		0		0		0.800099	0.199901
b8	.30p	132			489	0							0	1.58			-9414.2		2775.85		0		0		0.772286	0.227714
b8	.30p	132			507	1	0.93476	0.174	0.226		35.2		0	0.39			-6176.07		4998.1		0		0		0.55271	0.44729
b8	.30p	132			511	2	0.91643	0.144	0.23		24.4		0	5.89			-9549.82		1754.37		0		0		0.844804	0.155196
b8	.30p	132			512	0							0	20.95			-11043.9		1534.22		0		0		0.878025	0.121975
b8	.30p	132			513	3	0.95274	0.125	0.158		31		0	1.11			-6529.51		5012.7		0		0		0.565707	0.434293
b8	.30p	132			533	0							0	0.54			-9465.64		4952.58		0		0		0.656505	0.343495
b8	.30p	132			534	0							0	0.55			-9580.65		5199.55		0		0		0.648208	0.351792
b8	.30p	132			514	1	0.91518	0.18	0.177		42.8		0	1.46			-7910.72		2973.81		0		0		0.726786	0.273214
b8	.30p	132			516	2	0.93261	0.076	0.117		44.5		0	0			-3540.5		5522.25		0		0		0.390665	0.609335
b8	.30p	132			518	0							0	0			-3387.24		5446.76		0		0		0.383432	0.616568
b8	.30p	132			532	1	0.9362	0.126	0.2		37.3		0	2.72			-6803.91		6297.01		0		0		0.519346	0.480654
b8	.30p	132			536	1	0.92752	0.118	0.159		41		0	0			-5559.06		3180.65		0		0		0.636069	0.363931
b8	.30p	132			542	2	0.91795	0.077	0.157		26.6		0	1.36			-2087.39		3179.74		0		0		0.396305	0.603695
b8	.30p	132			543	0							0	0			-2333.9		4366.9		0		0		0.348302	0.651698
b8	.30p	132			554	1	0.9319	0.054	0.067		32.4		0	1.02			-2796.83		4786.56		0		0		0.36881	0.63119
b8	.30p	132			555	1	0.95758	0.163	0.227		32.3		0	0			-3005.74		6382.5		0		0		0.32016	0.67984
b8	.30p	132			556	1	0.9232	0.056	0.098		32.8		0	2.64			-4263.1		4034.89		0		0		0.513751	0.486249
b8	.30p	132			560	2	0.94062	0.126	0.175		41.7		0	0.4			-7451.62		4306.89		0		0		0.633721	0.366279
b8	.30p	132			561	0							0	0.42			-7432.91		4310.06		0		0		0.632967	0.367033
b8	.30p	364	48	63			0.9017	0.147	0.239	0.284	32.2	10.1		55.75	24.14	0.7381	-6982.04	6237.26	1357.49	567.66	0	0	0	0	0.837222	0.162778
b8	.30p	364			364	4	0.92717	0.108	0.209		25		1	21.57			-4150.54		1879.23		0		0		0.688341	0.311659
b8	.30p	364			365	0							0	19.74			-3659.95		1488.9		0		0		0.710829	0.289171
b8	.30p	364			492	0							0	15.1			-4074.83		1697.24		0		0		0.705956	0.294044
b8	.30p	364			493	0							0	16.93			-3783.63		1369.47		0		0		0.734243	0.265757
b8	.30p	364			1	1	0.89688	0.108	0.179		41.2		1	48.85			-3489.32		1467.04		0		0		0.704009	0.295991
b8	.30p	364			6	1	0.86432	0.11	0.201		41.4		1	30.1			-14978.9		1095.19		0		0		0.931866	0.0681338
b8	.30p	364			12	1	0.90255	0.107	0.193		28		2	77.1			-2592.08		1132.02		0		0		0.696029	0.303971
b8	.30p	364			18	1	0.8948	0.196	0.226		26.6		2	111.98			-2604.73		908.09		0		0		0.741493	0.258507
b8	.30p	364			26	1	0.89731	0.209	0.301		35.5		1	52.27			-14531.2		1756.13		0		0		0.892178	0.107822
b8	.30p	364			37	1	0.88124	0.088	0.196		36.7		2	66.35			-6118.08		1093.76		0		0		0.848338	0.151662
b8	.30p	364			85	1	0.86397	0.213	0.296		38.9		1	25.07			-5042.1		2201.02		0		0		0.696123	0.303877
b8	.30p	364			87	1	0.89748	0.222	0.309		37.1		1	43.62			-8361.5		1425.05		0		0		0.854387	0.145613
b8	.30p	364			107	3	0.87177	0.12	0.201		38.8		1	37.51			-9146.65		1196.56		0		0		0.884314	0.115686
b8	.30p	364			160	0							1	29.33			-8024.81		1755.48		0		0		0.820508	0.179492
b8	.30p	364			162	0							1	30.42			-7113.33		1678.61		0		0		0.809074	0.190926
b8	.30p	364			142	1	0.8785	0.228	0.277		42.9		2	54.61			-12750.1		1280.76		0		0		0.908718	0.0912818
b8	.30p	364			173	3	0.89053	0.111	0.206		40.8		2	66.25			-3703.94		1737.28		0		0		0.680719	0.319281
b8	.30p	364			176	0							2	62.4			-3898.33		1720.27		0		0		0.693826	0.306174
b8	.30p	364			178	0							2	64.94			-3809.54		1677.1		0		0		0.69433	0.30567
b8	.30p	364			174	1	0.88874	0.169	0.253		41.6		2	64.27			-5764.16		1690.34		0		0		0.773246	0.226754
b8	.30p	364			179	1	0.87337	0.175	0.287		38.8		0	13.55			-15970.4		1460.15		0		0		0.916231	0.0837694
b8	.30p	364			183	1	0.86335	0.105	0.193		40.2		1	43.39			-3891.19		1738.16		0		0		0.691233	0.308767
b8	.30p	364			194	2	0.89243	0.071	0.195		41		2	79.83			-6665.12		629.74		0		0		0.913673	0.0863265
b8	.30p	364			195	0							2	79.74			-6705.79		622.88		0		0		0.915008	0.0849922
b8	.30p	364			201	2	0.88213	0.044	0.06		31.4		2	76.83			-2641.16		1856.93		0		0		0.587174	0.412826
b8	.30p	364			202	0							2	74.69			-1985.16		1968.54		0		0		0.502102	0.497898
b8	.30p	364			212	1	0.86439	0.29	0.391		30.3		1	27.49			-11493.5		1267.25		0		0		0.900692	0.0993081
b8	.30p	364			218	1	0.89401	0.079	0.118		28.8		2	71.61			-15066.1		1038.74		0		0		0.935501	0.0644985
b8	.30p	364			270	1	0.87296	0.2	0.43		5.7		0	13.89			-4831.73		1742.54		0		0		0.734945	0.265055
b8	.30p	364			277	1	0.84697	0.26	0.352		31.8		2	57.52			-2409.64		-1407.28		0		0		0.631305	0.368695
b8	.30p	364			282	1	0.86751	0.344	0.373		37.1		2	89.68			-4928.32		1301.14		0		0		0.791131	0.208869
b8	.30p	364			294	1	0.84277	0.152	0.221		37.5		1	49.05			-2335.58		1518.93		0		0		0.605934	0.394066
b8	.30p	364			308	2	0.89413	0.168	0.274		38.2		1	46.14			-3312.95		1495.01		0		0		0.689055	0.310945
b8	.30p	364			312	0							1	45.04			-3804.5		1202.84		0		0		0.759785	0.240215
b8	.30p	364			317	1	0.90009	0.122	0.2		35.9		1	43.26			-6224.63		1417.37		0		0		0.814529	0.185471
b8	.30p	364			322	2	0.89923	0.196	0.273		25.6		2	60.85			-3102.84		1260.78		0		0		0.71107	0.28893
b8	.30p	364			323	0							2	63.29			-2301.75		1371.26		0		0		0.626666	0.373334
b8	.30p	364			327	1	0.92582	0.141	0.234		40.3		2	82.39			-12004.3		891.62		0		0		0.93086	0.0691396
b8	.30p	364			331	1	0.88765	0.138	0.186		32.2		2	66.19			-7795.23		1180.7		0		0		0.868459	0.131541
b8	.30p	364			340	2	0.87478	0.164	0.373		6.9		1	25.3			-3351.53		2137.5		0		0		0.610587	0.389413
b8	.30p	364			341	0							1	23.41			-3486.6		2692.85		0		0		0.564225	0.435775
b8	.30p	364			347	1	0.88036	0.139	0.243		26.5		2	63.85			-3301.77		1517.92		0		0		0.685059	0.314941
b8	.30p	364			350	1	0.88566	0.193	0.254		36.3		2	74.68			-12422.8		1090.03		0		0		0.919334	0.0806664
b8	.30p	364			371	1	0.8272	0.234	0.319		30.2		2	64.58			-1263.05		1462.4		0		0		0.463428	0.536572
b8	.30p	364			414	1	0.89653	0.067	0.156		37.3		2	59.35			-7826.59		731.31		0		0		0.914546	0.0854544
b8	.30p	364			416	3	0.90713	0.096	0.185		42		2	79.81			-4408.36		1293.5		0		0		0.773144	0.226856
b8	.30p	364			418	0							2	81.52			-5609.46		1298.92		0		0		0.811979	0.188021
b8	.30p	364			419	0							2	84.19			-4284.99		1225.47		0		0		0.77761	0.22239
b8	.30p	364			421	1	0.90259	0.093	0.175		39.3		2	82.46			-3783.73		1272.72		0		0		0.748298	0.251702
b8	.30p	364			435	1	0.8682	0.165	0.236		39.2		0	9.69			-4654.71		2209.73		0		0		0.67809	0.32191
b8	.30p	364			437	1	0.88591	0.197	0.296		32.7		2	57.13			-3773.21		1840.59		0		0		0.672131	0.327869
b8	.30p	364			440	1	0.86237	0.204	0.332		22.8		2	64.19			-2128.37		1317.32		0		0		0.617691	0.382309
b8	.30p	364			442	1	0.87617	0.119	0.162		36.8		2	97.34			-5816.61		1297.57		0		0		0.817608	0.182392
b8	.30p	364			443	1	0.87841	0.163	0.233		33.3		2	83.79			-6950.34		791.53		0		0		0.89776	0.10224
b8	.30p	364			466	1	0.88288	0.116	0.214		38.5		1	48.56			-20799.6		1284.11		0		0		0.941853	0.0581475
b8	.30p	364			468	2	0.88508	0.115	0.37		6		2	55.7			-3799.5		788.35		0		0		0.828166	0.171834
b8	.30p	364			469	0							2	56.97			-3889.43		433.96		0		0		0.899625	0.100375
b8	.30p	364			472	1	0.85469	0.326	0.556		5.4		2	105.04			-40982.8		96.94		0		0		0.99764	0.0023598
b8	.30p	364			474	1	0.84966	0.085	0.166		38.7		2	61.97			-4265.29		1446.85		0		0		0.746706	0.253294
b8	.30p	364			494	1	0.87861	0.114	0.216		39.3		2	58.14			-2075.68		1761.52		0		0		0.540936	0.459064
b8	.30p	364			496	1	0.91829	0.194	0.291		23.5		2	80.86			-13362.1		1135.06		0		0		0.921705	0.0782954
b8	.30p	364			563	1	0.85079	0.117	0.204		42.8		1	50.36			-12706		2085.6		0		0		0.859001	0.140999
b8	.30p	364			564	1	0.836	0.075	0.14		33.4		0	20.26			-19858.1		1503.57		0		0		0.929614	0.0703864
b8	.30p	374	92	115			0.91108	0.131	0.208	0.221	33.7	8.8		25.19	20.84	0.3053	-7728.67	3874.06	2531.86	737.75	0	0	0	0	0.753243	0.246757
b8	.30p	374			374	1	0.91366	0.31	0.591		0.5		1	21.12			-4745.43		3229.84		0		0		0.595018	0.404982
b8	.30p	374			9	1	0.8821	0.181	0.268		43.7		0	2.64			-2702.54		3566.32		0		0		0.431105	0.568895
b8	.30p	374			10	6	0.91212	0.116	0.167		39.6		0	6.73			-9264.12		3527.62		0		0		0.724227	0.275773
b8	.30p	374			143	0							0	4.11			-7596.41		3528.7		0		0		0.682817	0.317183
b8	.30p	374			144	0							0	3.94			-8127.58		3530.09		0		0		0.697187	0.302813
b8	.30p	374			148	0							0	5.03			-10931.1		3132.3		0		0		0.777273	0.222727
b8	.30p	374			180	0							0	4.04			-10372.2		3342.42		0		0		0.756288	0.243712
b8	.30p	374			384	0							0	5.36			-12874		3007.65		0		0		0.810622	0.189378
b8	.30p	374			13	1	0.92873	0.14	0.219		35.5		0	10.98			-6545.29		2223.1		0		0		0.746464	0.253536
b8	.30p	374			19	1	0.89109	0.097	0.239		31.3		1	33.72			-7008.36		1744.09		0		0		0.800731	0.199269
b8	.30p	374			22	1	0.91489	0.178	0.269		42.8		0	13.17			-7430.52		1797.53		0		0		0.80521	0.19479
b8	.30p	374			23	1	0.90848	0.097	0.152		39.7		0	16.83			-7997.72		2496.95		0		0		0.762074	0.237926
b8	.30p	374			24	1	0.93109	0.249	0.401		39.9		0	1			-8062.38		3230.09		0		0		0.713961	0.286039
b8	.30p	374			44	1	0.88762	0.176	0.261		26.1		1	33.21			-9442.3		1874.9		0		0		0.834332	0.165668
b8	.30p	374			47	1	0.91756	0.152	0.213		37.7		0	0			-11018.3		2280.68		0		0		0.828507	0.171493
b8	.30p	374			58	1	0.88531	0.101	0.171		35.1		1	35.03			-4299.84		1564.42		0		0		0.733228	0.266772
b8	.30p	374			69	1	0.90664	0.09	0.151		38.6		2	68.09			-4394.73		1868.5		0		0		0.701672	0.298328
b8	.30p	374			72	1	0.90107	0.074	0.147		30.3		1	29.02			-12330.5		1987.25		0		0		0.861204	0.138796
b8	.30p	374			73	1	0.92011	0.169	0.227		38.7		1	31.45			-14558.9		3372.32		0		0		0.81193	0.18807
b8	.30p	374			74	1	0.89743	0.091	0.126		32.6		2	76.11			-14412.3		1581.04		0		0		0.901144	0.0988563
b8	.30p	374			79	1	0.90744	0.17	0.275		27.6		2	78.44			-8361.11		1375.2		0		0		0.858756	0.141244
b8	.30p	374			80	2	0.89216	0.158	0.239		30.9		2	77.42			-4576		1340.57		0		0		0.773421	0.226579
b8	.30p	374			219	0							2	80.02			-4963.88		1596.66		0		0		0.756627	0.243373
b8	.30p	374			88	1	0.90341	0.21	0.308		45.3		0	8.39			-10977.1		1958.16		0		0		0.848619	0.151381
b8	.30p	374			89	1	0.89292	0.145	0.234		38.5		2	60.16			-3185.88		1900.94		0		0		0.626301	0.373699
b8	.30p	374			101	1	0.88309	0.058	0.121		36.2		1	45.45			-2485.56		2301.36		0		0		0.51924	0.48076
b8	.30p	374			106	1	0.90235	0.06	0.073		33.5		0	3.99			-14404.7		2801.86		0		0		0.837164	0.162836
b8	.30p	374			130	1	0.89965	0.133	0.172		36.7		0	20.74			-4954.09		2529.18		0		0		0.662022	0.337978
b8	.30p	374			134	1	0.91079	0.063	0.123		39.4		0	16.41			-3835.69		2179.6		0		0		0.637657	0.362343
b8	.30p	374			135	1	0.90092	0.108	0.128		36.6		0	0			-6225.78		3091.19		0		0		0.668219	0.331781
b8	.30p	374			137	2	0.88673	0.058	0.096		40.3		1	28.41			-6894.97		2985.81		0		0		0.697816	0.302184
b8	.30p	374			460	0							1	24.88			-9569.92		3218.65		0		0		0.748318	0.251682
b8	.30p	374			150	1	0.90271	0.128	0.191		35.7		1	49.09			-10530.7		1392.81		0		0		0.883188	0.116812
b8	.30p	374			156	1	0.88954	0.164	0.195		35.8		1	49.69			-4410.9		2494.19		0		0		0.63879	0.36121
b8	.30p	374			164	1	0.90542	0.181	0.257		33.9		0	19.32			-5072.73		2121.39		0		0		0.705122	0.294878
b8	.30p	374			165	1	0.90279	0.159	0.218		39.5		1	39.97			-10720.5		2118.5		0		0		0.834995	0.165005
b8	.30p	374			169	1	0.8919	0.098	0.169		31.4		0	19.35			-11208.2		1967.43		0		0		0.850677	0.149323
b8	.30p	374			170	2	0.91351	0.181	0.254		41.7		1	28.77			-7562.27		2780.31		0		0		0.731178	0.268822
b8	.30p	374			521	0							1	23.24			-10219.6		2982.21		0		0		0.774107	0.225893
b8	.30p	374			197	1	0.91911	0.149	0.245		39.8		0	7.57			-14635.9		3107.95		0		0		0.824844	0.175156
b8	.30p	374			199	1	0.90381	0.223	0.432		12.5		1	39.75			-4594.59		1984.09		0		0		0.698406	0.301594
b8	.30p	374			206	1	0.89765	0.121	0.184		37.6		1	29.06			-6536.27		3638.54		0		0		0.642397	0.357603
b8	.30p	374			207	1	0.92351	0.221	0.309		34.4		1	35.12			-14379.9		2430.34		0		0		0.855425	0.144575
b8	.30p	374			229	1	0.91186	0.126	0.184		41.3		1	21.23			-5040.09		3732.35		0		0		0.574537	0.425463
b8	.30p	374			233	2	0.91605	0.178	0.244		34.5		1	21.45			-11663.3		2518.34		0		0		0.822422	0.177578
b8	.30p	374			234	0							0	14.42			-14600		2797.33		0		0		0.839209	0.160791
b8	.30p	374			235	2	0.91494	0.144	0.193		31.6		2	55.54			-5433.25		1399.25		0		0		0.795207	0.204793
b8	.30p	374			261	0							2	57.13			-6176.33		1360.8		0		0		0.819454	0.180546
b8	.30p	374			237	1	0.89912	0.087	0.149		39.4		0	18.34			-9422		4221.71		0		0		0.690575	0.309425
b8	.30p	374			241	1	0.89995	0.223	0.284		37		2	68.5			-2708.02		2343.55		0		0		0.536075	0.463925
b8	.30p	374			245	2	0.90219	0.124	0.175		36.8		-1	0			-10927.2		2685.02		0		0		0.80275	0.19725
b8	.30p	374			506	0							0	13.06			-9906.58		2796.28		0		0		0.77987	0.22013
b8	.30p	374			252	1	0.89457	0.108	0.164		33.8		1	30.17			-6785.98		2759.11		0		0		0.710939	0.289061
b8	.30p	374			254	1	0.89977	0.103	0.151		40.9		0	9.02			-14544.4		2337.21		0		0		0.861552	0.138448
b8	.30p	374			262	2	0.92052	0.079	0.14		33.2		0	0			-11023		2945.59		0		0		0.789127	0.210873
b8	.30p	374			263	0							0	0			-9846.43		3046.95		0		0		0.763681	0.236319
b8	.30p	374			269	1	0.90225	0.049	0.097		38.8		1	41.02			-19594.1		1916.73		0		0		0.910895	0.0891054
b8	.30p	374			276	1	0.91615	0.199	0.264		40.3		0	0.35			-7210.84		3947.99		0		0		0.6462	0.3538
b8	.30p	374			283	2	0.90698	0.151	0.216		42.7		0	19.93			-6347.77		2163.23		0		0		0.745831	0.254169
b8	.30p	374			285	0							0	19.76			-4643.48		2454.69		0		0		0.65418	0.34582
b8	.30p	374			284	1	0.90974	0.125	0.198		41.7		0	20.77			-3895.94		4657.12		0		0		0.455502	0.544498
b8	.30p	374			292	1	0.89007	0.138	0.35		19.4		1	43.91			-2942.06		1743.63		0		0		0.627882	0.372118
b8	.30p	374			293	1	0.88286	0.121	0.308		19.2		1	35.42			-2053.83		1769.42		0		0		0.537195	0.462805
b8	.30p	374			309	6	0.89887	0.125	0.199		36.8		1	27.53			-4965.76		1965.33		0		0		0.716447	0.283553
b8	.30p	374			310	0							1	27.96			-4998.45		1877.16		0		0		0.726983	0.273017
b8	.30p	374			311	0							1	26.21			-4934.04		1996.1		0		0		0.711968	0.288032
b8	.30p	374			313	0							1	28.18			-5864.66		1903.62		0		0		0.75495	0.24505
b8	.30p	374			315	0							1	26.58			-5940.31		1865.73		0		0		0.760989	0.239011
b8	.30p	374			318	0							1	25.41			-4886.94		1886.53		0		0		0.721482	0.278518
b8	.30p	374			319	1	0.94367	0.051	0.104		30.3		0	15.07			-12067.9		2535.54		0		0		0.826374	0.173626
b8	.30p	374			326	1	0.89036	0.067	0.106		35.8		1	29.19			-7621.57		2331.66		0		0		0.765738	0.234262
b8	.30p	374			328	1	0.91145	0.192	0.443		5.9		0	4.47			-5038.95		1965.47		0		0		0.719396	0.280604
b8	.30p	374			330	1	0.91756	0.191	0.25		34.6		0	0.13			-7604.01		4108.21		0		0		0.649237	0.350763
b8	.30p	374			334	2	0.8986	0.198	0.25		37.4		0	2.08			-11527.4		2712.13		0		0		0.809535	0.190465
b8	.30p	374			335	0							0	2.59			-11774		2499.93		0		0		0.82486	0.17514
b8	.30p	374			339	1	0.89524	0.107	0.164		37.8		1	28.01			-6854.73		3022.13		0		0		0.694019	0.305981
b8	.30p	374			352	1	0.87767	0.101	0.167		30.3		0	18.62			-2413.32		3828.63		0		0		0.386629	0.613371
b8	.30p	374			358	1	0.91028	0.197	0.263		35.2		1	33.42			-5846.9		2053.31		0		0		0.740094	0.259906
b8	.30p	374			359	1	0.89543	0.075	0.135		41.8		0	1.92			-13541.2		2166.12		0		0		0.862095	0.137905
b8	.30p	374			360	1	0.88435	0.219	0.322		26.1		0	9.15			-3997.23		2444.94		0		0		0.620479	0.379521
b8	.30p	374			373	1	0.88838	0.234	0.484		2.3		0	0.95			-6428.12		3971.14		0		0		0.618132	0.381868
b8	.30p	374			380	2	0.8871	0.14	0.189		30.9		0	13.97			-6565.83		1679.26		0		0		0.796332	0.203668
b8	.30p	374			381	0							0	14.18			-5704.95		1689.83		0		0		0.771483	0.228517
b8	.30p	374			388	1	0.9512	0.087	0.101		34.2		0	1.19			-16785.5		2631.21		0		0		0.864488	0.135512
b8	.30p	374			389	2	0.89982	0.044	0.053		34		0	0.28			-3670.71		2771.87		0		0		0.569758	0.430242
b8	.30p	374			390	0							0	0.29			-3673.78		2778.76		0		0		0.569354	0.430646
b8	.30p	374			407	1	0.90912	0.124	0.182		38.8		1	35.96			-2444.25		3060.2		0		0		0.44405	0.55595
b8	.30p	374			423	1	0.88375	0.154	0.22		39.4		1	39.84			-2754.63		2710.01		0		0		0.504083	0.495917
b8	.30p	374			424	1	0.89566	0.078	0.145		40.2		1	35.09			-5712.88		2747.22		0		0		0.675273	0.324727
b8	.30p	374			427	1	0.89064	0.044	0.069		30.6		1	38.07			-8842.36		1896.7		0		0		0.823383	0.176617
b8	.30p	374			428	1	0.91047	0.142	0.442		1.5		1	48.06			-3765.81		2284.46		0		0		0.62242	0.37758
b8	.30p	374			434	1	0.91489	0.111	0.174		35.8		0	5.65			-10018.8		4148.59		0		0		0.707172	0.292828
b8	.30p	374			438	1	0.89436	0.052	0.109		32.1		1	23.01			-7213.67		2075.74		0		0		0.776548	0.223452
b8	.30p	374			445	1	0.87265	0.155	0.259		27.5		1	30.79			-3039.51		1766.64		0		0		0.632421	0.367579
b8	.30p	374			448	1	0.87797	0.236	0.341		33.2		2	82.3			-3740.49		1939.09		0		0		0.658586	0.341414
b8	.30p	374			453	1	0.8929	0.085	0.132		32.9		0	0.93			-5505.46		2054.54		0		0		0.728235	0.271765
b8	.30p	374			457	1	0.89736	0.059	0.103		41		1	29.62			-2461.14		3165.75		0		0		0.437389	0.562611
b8	.30p	374			458	1	0.86578	0.219	0.366		20.6		1	40.53			-4368.59		2574.04		0		0		0.629241	0.370759
b8	.30p	374			459	1	0.90657	0.147	0.185		36.1		0	17.47			-13438		2520.9		0		0		0.842038	0.157962
b8	.30p	374			461	1	0.901	0.066	0.139		37.6		1	47.57			-9158.16		2400.53		0		0		0.792318	0.207682
b8	.30p	374			480	1	0.90768	0.141	0.207		38.3		2	69.43			-11785.5		2203.77		0		0		0.842468	0.157532
b8	.30p	374			484	1	0.90471	0.059	0.129		29.3		0	13.79			-8752.38		1802.91		0		0		0.829194	0.170806
b8	.30p	374			490	2	0.90281	0.093	0.139		35.6		0	6.14			-12992.1		3351.75		0		0		0.794923	0.205077
b8	.30p	374			491	0							0	5.52			-12514.6		3493.04		0		0		0.781789	0.218211
b8	.30p	374			495	1	0.90258	0.266	0.511		4.3		0	20.45			-4983.04		1343.16		0		0		0.787683	0.212317
b8	.30p	374			509	2	0.92306	0.086	0.121		33.5		0	10.81			-14718		3570.47		0		0		0.80477	0.19523
b8	.30p	374			510	0							0	11.83			-15537.1		3369.64		0		0		0.821776	0.178224
b8	.30p	374			515	1	0.89091	0.118	0.175		34.9		0	14.12			-9606.96		1516.5		0		0		0.863667	0.136333
b8	.30p	374			520	1	0.90274	0.168	0.225		40.5		0	4.31			-9162.84		2867.79		0		0		0.761626	0.238374
b8	.30p	374			530	1	0.90922	0.133	0.197		35.7		0	16.42			-7314.71		2646.5		0		0		0.734319	0.265681
b8	.30p	374			531	1	0.8961	0.062	0.147		27		2	53.89			-5055.44		2175.94		0		0		0.699098	0.300902
b8	.30p	374			535	1	0.88048	0.113	0.184		33.9		0	9.8			-2627.69		3610.49		0		0		0.421227	0.578773
b8	.30p	374			550	1	0.9207	0.136	0.181		31.9		1	38.55			-2793.78		2134.94		0		0		0.566837	0.433163
b8	.30p	374			552	1	0.89701	0.207	0.427		9.9		1	50.11			-4077.12		1427.01		0		0		0.740738	0.259262
b8	.30p	374			565	1	0.89962	0.09	0.158		35.1		1	45.61			-2520.6		2841.8		0		0		0.470051	0.529949
b8	.30p	462	61	82			0.92211	0.13	0.194	0.215	35	6.7		38.14	23.7	0.5183	-6837.76	4132.49	2024.65	601.77	0	0	0	0	0.771546	0.228454
b8	.30p	462			462	1	0.95499	0.074	0.11		38		1	25.33			-5851.17		1958.48		0		0		0.749223	0.250777
b8	.30p	462			16	1	0.89192	0.256	0.529		6.7		2	55.6			-9681.63		1940.01		0		0		0.833069	0.166931
b8	.30p	462			27	2	0.92815	0.07	0.114		41.7		1	31.96			-3582.33		2717.58		0		0		0.568632	0.431368
b8	.30p	462			30	0							1	31.68			-3584.11		2737.93		0		0		0.566923	0.433077
b8	.30p	462			34	1	0.91659	0.09	0.114		37		2	60.56			-1966.78		2140.72		0		0		0.478827	0.521173
b8	.30p	462			38	2	0.88946	0.116	0.222		32.2		0	0.04			-11029.4		3363.38		0		0		0.766315	0.233685
b8	.30p	462			41	0							0	0.01			-10585.8		3140.45		0		0		0.771208	0.228792
b8	.30p	462			43	1	0.899	0.097	0.13		35.9		0	19.96			-8741.5		2642.35		0		0		0.767886	0.232114
b8	.30p	462			45	1	0.90676	0.175	0.232		35.6		2	54.2			-1667.99		2018.18		0		0		0.452499	0.547501
b8	.30p	462			53	1	0.92442	0.051	0.093		38.3		2	66.74			-4894.94		1865.12		0		0		0.724097	0.275903
b8	.30p	462			55	5	0.88879	0.14	0.183		36.6		1	27.7			-12674		1566.03		0		0		0.890026	0.109974
b8	.30p	462			95	0							1	26.79			-11329.5		1629.56		0		0		0.874253	0.125747
b8	.30p	462			98	0							1	25.21			-7926.42		1815.69		0		0		0.813625	0.186375
b8	.30p	462			368	0							1	31.97			-11921.1		1501.65		0		0		0.888126	0.111874
b8	.30p	462			408	0							1	31.58			-12646.9		1538.08		0		0		0.89157	0.10843
b8	.30p	462			56	1	0.90077	0.089	0.122		37.4		1	26.46			-9209.43		2275.11		0		0		0.801898	0.198102
b8	.30p	462			59	1	0.9058	0.126	0.178		41.5		0	0.03			-7949.71		2838.86		0		0		0.736864	0.263136
b8	.30p	462			60	1	0.90804	0.131	0.215		31.1		1	38.74			-7470.88		1776.68		0		0		0.807876	0.192124
b8	.30p	462			76	1	0.89156	0.067	0.106		42.2		1	35.07			-5177.35		1686.29		0		0		0.754315	0.245685
b8	.30p	462			94	1	0.90005	0.112	0.136		38.5		1	52.59			-17288.2		2560.05		0		0		0.871019	0.128981
b8	.30p	462			97	1	0.87656	0.107	0.143		32.6		1	47.43			-4386.74		2518.89		0		0		0.635241	0.364759
b8	.30p	462			113	4	0.8852	0.134	0.156		38.2		1	28.68			-6214.5		1773.52		0		0		0.777978	0.222022
b8	.30p	462			114	0							1	27.51			-6932.16		1500.16		0		0		0.822094	0.177906
b8	.30p	462			163	0							1	25.12			-7251.87		2013.34		0		0		0.782699	0.217301
b8	.30p	462			426	0							1	30.49			-5403.2		1542.54		0		0		0.777916	0.222084
b8	.30p	462			115	1	0.86072	0.106	0.166		40.2		1	36.91			-3345.52		2231.96		0		0		0.599826	0.400174
b8	.30p	462			118	1	0.9198	0.131	0.24		25.8		0	0.06			-7551.98		3383.3		0		0		0.690607	0.309393
b8	.30p	462			119	5	0.89686	0.185	0.226		41.7		0	0.03			-12479		2480.33		0		0		0.834195	0.165805
b8	.30p	462			475	0							0	0			-12180.4		2409.15		0		0		0.834871	0.165129
b8	.30p	462			476	0							0	0			-11064.8		2412.89		0		0		0.820972	0.179028
b8	.30p	462			477	0							0	0			-11857.5		2426.64		0		0		0.830116	0.169884
b8	.30p	462			478	0							0	0			-11926.4		2397.63		0		0		0.832615	0.167385
b8	.30p	462			124	1	0.90356	0.163	0.175		42.3		2	57.46			-4772.03		1510.29		0		0		0.759597	0.240403
b8	.30p	462			127	1	0.90549	0.109	0.157		40.2		1	27.1			-4535.92		1250.97		0		0		0.783827	0.216173
b8	.30p	462			139	1	0.90336	0.078	0.124		36.3		0	14.54			-11805.8		2627.65		0		0		0.817947	0.182053
b8	.30p	462			141	2	0.89735	0.088	0.119		39.4		2	70.68			-3832.32		1430.3		0		0		0.728215	0.271785
b8	.30p	462			417	0							2	64.12			-3208.21		1127.43		0		0		0.739962	0.260038
b8	.30p	462			147	1	0.88771	0.089	0.129		36.7		1	39.11			-6961.69		1799.22		0		0		0.794631	0.205369
b8	.30p	462			177	1	0.87973	0.102	0.195		41.4		1	47.79			-3229.56		803.77		0		0		0.800718	0.199282
b8	.30p	462			182	1	0.87442	0.144	0.196		38.6		0	20.7			-2949.29		2639.18		0		0		0.527746	0.472254
b8	.30p	462			193	3	0.89198	0.121	0.167		38.8		2	75.3			-7160.77		1800.63		0		0		0.799068	0.200932
b8	.30p	462			336	0							2	75.43			-7024.12		1783.72		0		0		0.797485	0.202515
b8	.30p	462			337	0							2	78.07			-5661.48		1589.71		0		0		0.780766	0.219234
b8	.30p	462			200	1	0.91084	0.115	0.189		27.1		1	41.96			-5131.71		1747.82		0		0		0.745939	0.254061
b8	.30p	462			203	1	0.93196	0.114	0.156		40.7		1	42.03			-4293.01		1896.53		0		0		0.693591	0.306409
b8	.30p	462			222	1	0.88834	0.265	0.365		33.1		1	28.03			-3261.35		1389.24		0		0		0.701277	0.298723
b8	.30p	462			228	1	0.9051	0.148	0.193		30.2		1	49.41			-9121.18		1460.02		0		0		0.862018	0.137982
b8	.30p	462			232	1	0.89274	0.074	0.127		39		0	14.39			-2541.15		1431.37		0		0		0.639682	0.360318
b8	.30p	462			236	1	0.88721	0.144	0.189		35.5		1	25.45			-4915.58		1681.05		0		0		0.745165	0.254835
b8	.30p	462			255	1	0.9145	0.069	0.101		34.8		2	58.71			-4649.56		1749.63		0		0		0.726586	0.273414
b8	.30p	462			256	1	0.91363	0.19	0.273		25.9		0	16.13			-8632.18		2371.67		0		0		0.784469	0.215531
b8	.30p	462			258	1	0.87069	0.124	0.191		40.2		1	38.22			-13847.7		1674.3		0		0		0.892134	0.107866
b8	.30p	462			259	1	0.88885	0.167	0.215		34.7		1	34.8			-17965		1739.48		0		0		0.911722	0.0882784
b8	.30p	462			299	1	0.89864	0.122	0.163		42.7		0	16.67			-5310.57		1698.61		0		0		0.757659	0.242341
b8	.30p	462			307	3	0.89936	0.112	0.158		40		2	66.03			-1871.43		1907.77		0		0		0.495192	0.504808
b8	.30p	462			314	0							2	69.74			-1695.33		1751.06		0		0		0.491915	0.508085
b8	.30p	462			316	0							2	69.6			-1655.78		1841.95		0		0		0.473387	0.526613
b8	.30p	462			342	2	0.88453	0.144	0.188		39.7		2	78.22			-12096.5		1738.52		0		0		0.874339	0.125661
b8	.30p	462			343	0							2	82.48			-16291.7		1589.92		0		0		0.911086	0.0889136
b8	.30p	462			345	3	0.91275	0.081	0.129		40.1		0	18.51			-2818.68		3055.97		0		0		0.479804	0.520196
b8	.30p	462			548	0							0	19.66			-2924.64		3009.92		0		0		0.492815	0.507185
b8	.30p	462			549	0							0	16.24			-2928.42		3086.39		0		0		0.486868	0.513132
b8	.30p	462			349	1	0.89935	0.204	0.273		36.5		1	49.92			-5591.29		2124.79		0		0		0.724628	0.275372
b8	.30p	462			366	1	0.90962	0.107	0.139		33.8		1	50.8			-16038.7		1620.98		0		0		0.90821	0.0917897
b8	.30p	462			367	1	0.91688	0.126	0.165		32.9		2	56.97			-7096.44		1302.1		0		0		0.844961	0.155039
b8	.30p	462			369	1	0.90559	0.24	0.387		19.8		0	20.88			-2358.77		3154.61		0		0		0.427826	0.572174
b8	.30p	462			372	1	0.92086	0.061	0.103		40.4		1	52.2			-2722.07		1890.18		0		0		0.590183	0.409817
b8	.30p	462			375	1	0.93546	0.074	0.123		40		2	55.63			-8612.08		1859.37		0		0		0.822434	0.177566
b8	.30p	462			376	1	0.92212	0.086	0.127		36.6		2	69.98			-11764.1		1165.77		0		0		0.909839	0.0901611
b8	.30p	462			377	1	0.8883	0.084	0.138		37.6		1	52.42			-6283.08		1558.33		0		0		0.801269	0.198731
b8	.30p	462			404	1	0.91066	0.212	0.288		28.8		2	65.83			-1476.27		2531.68		0		0		0.368335	0.631665
b8	.30p	462			410	1	0.90053	0.134	0.174		43		2	61.66			-2338.98		1522.24		0		0		0.605762	0.394238
b8	.30p	462			439	1	0.88221	0.083	0.209		27.3		0	4.29			-3039.99		3465.52		0		0		0.467295	0.532705
b8	.30p	462			441	1	0.87222	0.092	0.145		31.2		0	1.53			-1898.45		3157.03		0		0		0.375523	0.624477
b8	.30p	462			444	1	0.87641	0.118	0.248		26.2		1	24.98			-5043.46		1585.39		0		0		0.760835	0.239165
b8	.30p	462			446	1	0.89293	0.144	0.371		15.5		2	74.37			-3246.83		1105.57		0		0		0.745986	0.254014
b8	.30p	462			452	1	0.88024	0.206	0.379		23.5		0	6.14			-9690.24		1695.03		0		0		0.851121	0.148879
b8	.30p	462			470	1	0.91202	0.094	0.143		35.5		1	33.58			-9667.93		2773.54		0		0		0.777073	0.222927
b8	.30p	462			471	1	0.90106	0.081	0.154		28.8		2	63.27			-3840.13		1399.47		0		0		0.732905	0.267095
b8	.30p	462			508	1	0.89458	0.245	0.305		30.3		2	72.21			-7786.23		1346.78		0		0		0.852537	0.147463
b8	.30p	462			517	1	0.89446	0.221	0.3		34.4		2	65.19			-1117.39		2447.29		0		0		0.313462	0.686538
b8	.30p	462			526	1	0.90361	0.173	0.374		15.4		1	50.42			-2218.42		2329.18		0		0		0.487822	0.512178
b8	.30m	2	8	8			0.98459	0.113	0.178	0.218	-14.1	4.9		4.18	4.87	0	-6423.19	1747.37	3005.65	903.23	0	0	0	0	0.681228	0.318772
b8	.30m	2			2	1	0.99939	0.015	0.026		-11.1		0	8.93			-6922.68		3722.93		0		0		0.650285	0.349715
b8	.30m	2			11	1	0.91518	0.161	0.263		-13.1		0	0.64			-6088.45		3392.38		0		0		0.642185	0.357815
b8	.30m	2			12	1	0.92294	0.103	0.147		-14.4		0	0.39			-7298.47		4590.78		0		0		0.613871	0.386129
b8	.30m	2			14	1	0.90875	0.117	0.213		-13.6		0	0.5			-8419.74		3153.27		0		0		0.727532	0.272468
b8	.30m	2			21	1	0.87984	0.128	0.196		-17.4		0	3.81			-6696.06		2595.98		0		0		0.720623	0.279377
b8	.30m	2			22	1	0.91196	0.132	0.207		-3.6		0	10.81			-3449.27		3015.26		0		0		0.533569	0.466431
b8	.30m	2			24	1	0.89798	0.113	0.173		-18.6		-1	0			-8528.93		2096.63		0		0		0.802681	0.197319
b8	.30m	2			25	1	0.87283	0.135	0.195		-20.6		-1	0			-3981.92		1477.97		0		0		0.729304	0.270696
b8	.30m	3	2	2			0.96048	0.078	0.106	0.131	-9.7	0.8		53.42	26.08	0.75	-3047.25	605.63	1686.77	309.36	0	0	0	0	0.643692	0.356308
b8	.30m	3			3	1	0.95411	0.078	0.106		-10.5		2	79.5			-2441.62		1377.4		0		0		0.639332	0.360668
b8	.30m	3			16	1	0.96684	0.078	0.106		-8.9		1	27.34			-3652.89		1996.13		0		0		0.646641	0.353359
b8	.30m	17	4	4			0.98332	0.175	0.287	0.28	-15.4	5.2		56.51	17.3	0.75	-5193.71	2838.15	530.41	307.6	0	0	0	0	0.907338	0.0926623
b8	.30m	17			17	1	0.99212	0.047	0.068		-22.6		2	55.96			-3694.96		146.81		0		0		0.961786	0.0382142
b8	.30m	17			8	1	0.87287	0.213	0.41		-16.6		2	84.41			-3412.48		467.54		0		0		0.879501	0.120499
b8	.30m	17			15	1	0.96277	0.151	0.215		-14.2		1	38.09			-3560.92		500.94		0		0		0.876672	0.123328
b8	.30m	17			23	1	0.84987	0.29	0.454		-8.2		1	47.6			-10106.5		1006.34		0		0		0.909443	0.0905566
b8	.30m	19	5	5			0.95756	0.138	0.22	0.258	-6	5.7		27.87	21.92	0.4	-4912.99	1697.23	1468.65	419.43	0	0	0	0	0.769863	0.230137
b8	.30m	19			19	1	0.97974	0.075	0.094		-0.2		0	4.02			-5146.89		2112.42		0		0		0.709005	0.290995
b8	.30m	19			6	1	0.92121	0.127	0.243		-16.7		1	23.47			-6948.73		1598.15		0		0		0.813014	0.186986
b8	.30m	19			10	1	0.90343	0.231	0.391		-3		2	57.51			-5174.81		877.16		0		0		0.855062	0.144938
b8	.30m	19			13	1	0.91853	0.182	0.248		-4.3		0	5.54			-5508.88		1580.25		0		0		0.777088	0.222912
b8	.30m	19			26	1	0.87766	0.075	0.127		-5.9		1	48.8			-1785.64		1175.25		0		0		0.603075	0.396925
b8	.30m	20	6	6			0.95276	0.145	0.213	0.23	-14.9	5.9		18.14	18.71	0.1667	-5569.13	2772.38	3748.19	872.32	0	0	0	0	0.597718	0.402282
b8	.30m	20			20	1	0.97606	0.043	0.053		-17		0	0.2			-2816.7		5430.2		0		0		0.341547	0.658453
b8	.30m	20			1	1	0.87659	0.101	0.26		-5.8		1	44.32			-2349.06		2585.86		0		0		0.476008	0.523992
b8	.30m	20			5	1	0.92078	0.245	0.311		-20.3		1	40.76			-8802.4		3360.23		0		0		0.723725	0.276275
b8	.30m	20			7	1	0.92686	0.22	0.294		-20.2		0	2.51			-9660.38		3384.86		0		0		0.740529	0.259471
b8	.30m	20			9	1	0.90181	0.127	0.159		-18.3		0	0.03			-4712		4059.07		0		0		0.537221	0.462779
b8	.30m	20			18	1	0.92539	0.135	0.201		-7.5		0	21.01			-5074.27		3668.9		0		0		0.58037	0.41963
b8	.30m	28	3	3			0.948	0.174	0.23	0.322	-20.3	4.5		57.56	28.41	0.6667	-5597.91	1687.25	1622.78	594.14	0	0	0	0	0.77526	0.22474
b8	.30m	28			28	1	0.95086	0.111	0.147		-21.1		2	94.8			-4837.55		985.01		0		0		0.830829	0.169171
b8	.30m	28			4	1	0.846	0.187	0.243		-14.4		1	51.98			-7936.81		1467.92		0		0		0.843917	0.156083
b8	.30m	28			27	1	0.94293	0.225	0.299		-25.4		1	25.89			-4019.37		2415.41		0		0		0.624632	0.375368
c1	.30p	55	74	106			0.91604	0.095	0.167	0.19	29.7	7.9		21.68	18.13	0.2736	-11327.6	20992.5	2578.41	988.34	0	0	0	0	0.814583	0.185417
c1	.30p	55			55	1	0.90488	0.092	0.132		32.5		1	21.47			-5327.44		1634.65		0		0		0.765207	0.234793
c1	.30p	55			3	1	0.93346	0.187	0.331		20.3		1	30.1			-6821.01		1768.2		0		0		0.794137	0.205863
c1	.30p	55			5	1	0.90421	0.122	0.175		28.9		1	49.95			-9757.05		1275.68		0		0		0.884373	0.115627
c1	.30p	55			6	1	0.8953	0.077	0.08		25.2		2	54.23			-9727.27		1159.57		0		0		0.893489	0.106511
c1	.30p	55			27	1	0.88638	0.105	0.172		39.7		0	14.36			-6491.9		1653.98		0		0		0.796955	0.203045
c1	.30p	55			28	1	0.90048	0.089	0.135		34		0	2.58			-9026.8		2251.12		0		0		0.800396	0.199604
c1	.30p	55			32	1	0.88042	0.145	0.249		28.4		1	25.24			-3156.11		2547.85		0		0		0.553319	0.446681
c1	.30p	55			36	1	0.91862	0.047	0.132		33.1		1	31.44			-4260.52		1778.63		0		0		0.705483	0.294517
c1	.30p	55			42	8	0.90324	0.111	0.174		38.9		0	0			-7736.62		4156.52		0		0		0.650511	0.349489
c1	.30p	55			61	0							0	0			-7388.85		4493.64		0		0		0.621827	0.378173
c1	.30p	55			63	0							0	0			-7392.42		4493.14		0		0		0.621966	0.378034
c1	.30p	55			96	0							0	0			-7723.88		4154.17		0		0		0.650265	0.349735
c1	.30p	55			233	0							0	0			-7372.01		4283.28		0		0		0.632503	0.367497
c1	.30p	55			245	0							0	0			-8145.56		4339.18		0		0		0.652441	0.347559
c1	.30p	55			512	0							0	0			-8880.08		4266.72		0		0		0.675456	0.324544
c1	.30p	55			513	0							0	0			-9025.14		4167.24		0		0		0.684118	0.315882
c1	.30p	55			43	1	0.88597	0.123	0.193		16.2		0	6.41			-10124.7		2703.19		0		0		0.789273	0.210727
c1	.30p	55			46	1	0.90964	0.148	0.229		26.6		0	11.83			-7032.76		1918.92		0		0		0.785636	0.214364
c1	.30p	55			52	2	0.90593	0.133	0.243		42.4		1	39.06			-14950.2		3011.44		0		0		0.832341	0.167659
c1	.30p	55			286	0							1	34.71			-13304.6		2664.4		0		0		0.833152	0.166848
c1	.30p	55			68	1	0.93068	0.062	0.108		33.6		1	38.85			-6115.8		1962.26		0		0		0.757088	0.242912
c1	.30p	55			73	1	0.9237	0.163	0.452		0.5		1	43.13			-13025.2		1732.11		0		0		0.882627	0.117373
c1	.30p	55			78	1	0.91248	0.075	0.103		33.3		1	25.04			-21160.4		1931.04		0		0		0.916374	0.0836258
c1	.30p	55			84	1	0.89363	0.099	0.177		37.4		0	0			-6315.15		3396.44		0		0		0.650269	0.349731
c1	.30p	55			90	5	0.90541	0.07	0.132		37.5		1	37.52			-9687.45		1698		0		0		0.850862	0.149138
c1	.30p	55			92	0							0	12.28			-11044.2		1997.33		0		0		0.846849	0.153151
c1	.30p	55			93	0							0	11.91			-11925.8		1929.25		0		0		0.860755	0.139245
c1	.30p	55			94	0							0	12.26			-11877.3		1893.74		0		0		0.862484	0.137516
c1	.30p	55			231	0							1	39.77			-6627.15		1682.26		0		0		0.797548	0.202452
c1	.30p	55			97	1	0.89317	0.144	0.253		24.1		1	23.54			-5229.34		1882.01		0		0		0.735351	0.264649
c1	.30p	55			103	1	0.90482	0.096	0.146		27.3		0	1.04			-6526.42		3734.78		0		0		0.636029	0.363971
c1	.30p	55			106	2	0.91395	0.051	0.119		25.5		0	0.04			-10462.8		3096.5		0		0		0.771633	0.228367
c1	.30p	55			108	0							0	0			-10644.4		3204.02		0		0		0.768636	0.231364
c1	.30p	55			107	1	0.89654	0.051	0.074		32.4		1	38.56			-26211.5		1537.9		0		0		0.944579	0.0554211
c1	.30p	55			109	1	0.9206	0.033	0.082		34.2		0	17.76			-9571.54		3272.04		0		0		0.745239	0.254761
c1	.30p	55			116	1	0.90941	0.071	0.101		32.1		1	45.8			-8969.93		1594.23		0		0		0.849091	0.150909
c1	.30p	55			117	1	0.90029	0.14	0.224		41.5		1	39.6			-12030.9		1519.43		0		0		0.887868	0.112132
c1	.30p	55			138	3	0.9161	0.084	0.166		17.6		0	0			-5041.19		1864.46		0		0		0.730009	0.269991
c1	.30p	55			139	0							0	0			-7063.43		1758.97		0		0		0.800625	0.199375
c1	.30p	55			253	0							0	0			-4322.14		1972		0		0		0.686693	0.313307
c1	.30p	55			149	1	0.89708	0.103	0.167		21.1		1	24.16			-11381.4		2617.04		0		0		0.813048	0.186952
c1	.30p	55			163	1	0.87841	0.084	0.156		34.3		0	12.38			-2941.26		5065.24		0		0		0.367359	0.632641
c1	.30p	55			185	1	0.88759	0.121	0.211		43.5		1	43.21			-6187.18		2211.91		0		0		0.736649	0.263351
c1	.30p	55			192	1	0.88638	0.114	0.203		39.3		0	0.88			-6736.55		5007.22		0		0		0.573628	0.426372
c1	.30p	55			209	1	0.89365	0.046	0.093		34		0	13.21			-9807.04		1684.85		0		0		0.853388	0.146612
c1	.30p	55			224	2	0.90548	0.057	0.081		32.7		0	20.29			-16984.2		2350.83		0		0		0.878416	0.121584
c1	.30p	55			427	0							0	15.52			-18264.3		2643.17		0		0		0.873578	0.126422
c1	.30p	55			235	1	0.90922	0.044	0.095		31.5		1	43.68			-18798.8		1144.86		0		0		0.942595	0.0574048
c1	.30p	55			236	4	0.90418	0.07	0.131		31		0	10.24			-18616.2		2145.71		0		0		0.896652	0.103348
c1	.30p	55			237	0							0	10.58			-16666.8		2211.69		0		0		0.882846	0.117154
c1	.30p	55			249	0							0	1.16			-21044.3		2335.05		0		0		0.900123	0.0998766
c1	.30p	55			250	0							0	6.94			-16971		2291.85		0		0		0.881022	0.118978
c1	.30p	55			239	1	0.92469	0.079	0.116		33.2		0	1.79			-6960		1561.03		0		0		0.816803	0.183197
c1	.30p	55			257	1	0.89228	0.054	0.109		32.3		2	56.44			-14801.8		1456.97		0		0		0.910389	0.0896114
c1	.30p	55			258	1	0.92943	0.061	0.075		31.4		1	33.86			-10935.6		2263.04		0		0		0.82854	0.17146
c1	.30p	55			270	1	0.91466	0.083	0.146		32.9		0	0.35			-5639.98		3251.43		0		0		0.634318	0.365682
c1	.30p	55			283	1	0.89995	0.058	0.152		19.7		1	40.83			-14077.3		2794.26		0		0		0.83438	0.16562
c1	.30p	55			287	2	0.92918	0.049	0.059		26.4		1	37.5			-13075.8		2518.52		0		0		0.838497	0.161503
c1	.30p	55			288	0							1	39.03			-10919.4		2483.81		0		0		0.814686	0.185314
c1	.30p	55			290	2	0.89194	0.083	0.132		29.2		0	1.74			-9694.92		2863.49		0		0		0.771986	0.228014
c1	.30p	55			499	0							0	1.78			-8157.93		2978.33		0		0		0.732556	0.267444
c1	.30p	55			292	1	0.90392	0.084	0.124		24		1	37.09			-4356.72		2465.26		0		0		0.63863	0.36137
c1	.30p	55			293	1	0.88845	0.112	0.19		31.5		0	0.06			-220865		4155.17		0		0		0.981534	0.0184658
c1	.30p	55			316	1	0.89241	0.145	0.465		0.5		1	28.57			-4102.25		2167.11		0		0		0.654333	0.345667
c1	.30p	55			317	1	0.91136	0.078	0.156		32.5		1	45.25			-2725.49		2777.31		0		0		0.495291	0.504709
c1	.30p	55			342	1	0.93053	0.06	0.086		34		0	0			-5143.41		3793.89		0		0		0.575499	0.424501
c1	.30p	55			345	1	0.90093	0.059	0.105		25.6		0	1.39			-2868.5		4820.07		0		0		0.373086	0.626914
c1	.30p	55			350	1	0.88763	0.114	0.198		41		1	50.7			-7823.26		1533.66		0		0		0.836094	0.163906
c1	.30p	55			354	1	0.88534	0.052	0.113		36.5		0	0.09			-10247.3		3350.98		0		0		0.753573	0.246427
c1	.30p	55			356	1	0.89337	0.418	0.569		19.4		2	56.23			-5080.99		2349.39		0		0		0.683813	0.316187
c1	.30p	55			376	1	0.89398	0.206	0.289		32.1		0	20.55			-5026.5		2439.46		0		0		0.673256	0.326744
c1	.30p	55			381	1	0.88319	0.06	0.145		21.1		0	20.55			-5141.93		2741.61		0		0		0.652236	0.347764
c1	.30p	55			382	1	0.8956	0.087	0.106		29.9		2	61.63			-18865.9		1486.78		0		0		0.926949	0.0730509
c1	.30p	55			388	1	0.89198	0.084	0.141		24.8		0	6.24			-8293.32		3330.66		0		0		0.713466	0.286534
c1	.30p	55			390	1	0.91013	0.057	0.101		26.1		0	2.42			-6319.48		4305.46		0		0		0.594778	0.405222
c1	.30p	55			394	1	0.88845	0.096	0.179		20.9		1	30.16			-5674.2		2951.52		0		0		0.657823	0.342177
c1	.30p	55			399	6	0.92572	0.089	0.174		28		1	24.19			-4003.36		2161.55		0		0		0.649378	0.350622
c1	.30p	55			401	0							1	27.23			-3700.7		2078.15		0		0		0.640387	0.359613
c1	.30p	55			403	0							1	24.09			-4053.75		2177.98		0		0		0.650502	0.349498
c1	.30p	55			405	0							1	25.45			-3703.89		2085.72		0		0		0.639748	0.360252
c1	.30p	55			406	0							1	23.46			-4286.89		2244.83		0		0		0.656319	0.343681
c1	.30p	55			408	0							1	23.94			-4203.7		2177.35		0		0		0.658779	0.341221
c1	.30p	55			413	1	0.91481	0.052	0.077		30.8		0	6.12			-18877.6		1780.72		0		0		0.913801	0.0861989
c1	.30p	55			414	2	0.90232	0.115	0.15		39.3		0	0			-11263.3		5286.08		0		0		0.680587	0.319413
c1	.30p	55			415	0							0	0			-12006		4960.2		0		0		0.707643	0.292357
c1	.30p	55			434	1	0.88382	0.132	0.192		33.9		1	21.18			-5182.95		2239.48		0		0		0.698282	0.301718
c1	.30p	55			435	1	0.91987	0.123	0.161		32		0	0.04			-15541.2		2300.93		0		0		0.87104	0.12896
c1	.30p	55			436	2	0.89271	0.113	0.193		24.3		2	58.53			-8472.78		1616.65		0		0		0.839768	0.160232
c1	.30p	55			437	0							1	46.86			-10710.5		1596.22		0		0		0.870297	0.129703
c1	.30p	55			440	1	0.88242	0.117	0.315		16.2		0	19.24			-8546.83		2120.65		0		0		0.801204	0.198796
c1	.30p	55			443	1	0.91245	0.082	0.153		30.3		0	6.88			-5741.16		3605.84		0		0		0.614225	0.385775
c1	.30p	55			451	1	0.91219	0.084	0.158		39.5		2	58.96			-14098.6		2923.92		0		0		0.828232	0.171768
c1	.30p	55			452	1	0.89677	0.082	0.109		32.1		1	31.92			-6105.88		1788.78		0		0		0.773419	0.226581
c1	.30p	55			456	1	0.92847	0.054	0.114		37.7		0	16.15			-3529.8		3697.1		0		0		0.488425	0.511575
c1	.30p	55			474	1	0.88934	0.123	0.212		37.9		1	34.24			-13870.2		2427.47		0		0		0.851054	0.148946
c1	.30p	55			477	3	0.91404	0.134	0.259		17.8		1	40.17			-9170.18		1487.12		0		0		0.86046	0.13954
c1	.30p	55			480	0							1	41.08			-10599.4		1476.17		0		0		0.877756	0.122244
c1	.30p	55			559	0							1	34.48			-8890.25		2656.88		0		0		0.76991	0.23009
c1	.30p	55			490	3	0.93552	0.054	0.119		34.3		1	38.14			-18052.6		1924.58		0		0		0.903661	0.0963388
c1	.30p	55			491	0							1	39.29			-11801		1925.92		0		0		0.859697	0.140303
c1	.30p	55			492	0							1	38.76			-10614.6		1862.21		0		0		0.850746	0.149254
c1	.30p	55			493	1	0.93155	0.072	0.132		33.8		1	39.91			-9670.96		1837.8		0		0		0.840313	0.159687
c1	.30p	55			525	1	0.90896	0.067	0.118		33.7		0	14.48			-12922.9		3138.35		0		0		0.804601	0.195399
c1	.30p	55			531	1	0.89612	0.043	0.094		33.6		0	14.49			-4103.28		2138.14		0		0		0.657427	0.342573
c1	.30p	55			542	1	0.8717	0.119	0.174		24.1		0	18.13			-4497.2		2302.55		0		0		0.661377	0.338623
c1	.30p	55			552	1	0.89273	0.079	0.133		32.7		1	45.29			-3811.68		2362.68		0		0		0.61734	0.38266
c1	.30p	159	63	84			0.89947	0.119	0.185	0.186	30.2	8.9		34.82	22.11	0.4259	-6192.94	3147.28	2035.23	800.05	0	0	0	0	0.752651	0.247349
c1	.30p	159			159	1	0.90576	0.151	0.242		27		2	74.16			-10234		1539.49		0		0		0.869241	0.130759
c1	.30p	159			1	1	0.8645	0.076	0.096		35.4		0	20.62			-3860.44		1881.98		0		0		0.672267	0.327733
c1	.30p	159			10	1	0.86555	0.154	0.353		5.3		0	6.1			-3859.75		2235.45		0		0		0.633244	0.366756
c1	.30p	159			11	1	0.85764	0.199	0.443		1.6		1	43.6			-2576.17		855.63		0		0		0.750676	0.249324
c1	.30p	159			13	1	0.85658	0.299	0.559		6.5		1	25.96			-8948.65		1450.46		0		0		0.860521	0.139479
c1	.30p	159			17	1	0.88307	0.062	0.113		29.9		1	30.47			-5600.15		840.65		0		0		0.86948	0.13052
c1	.30p	159			24	1	0.8337	0.195	0.492		9.5		1	23.76			-2795.89		2342.2		0		0		0.54415	0.45585
c1	.30p	159			48	1	0.86795	0.111	0.155		25.7		0	3.37			-4736.87		2517.3		0		0		0.652986	0.347014
c1	.30p	159			50	1	0.87994	0.133	0.292		23.7		1	35.14			-6666.07		1924.72		0		0		0.775955	0.224045
c1	.30p	159			85	2	0.8676	0.103	0.133		35.2		0	12.89			-4805.25		1262.87		0		0		0.791884	0.208116
c1	.30p	159			86	0							1	32.11			-3515.31		1177.99		0		0		0.749006	0.250994
c1	.30p	159			98	6	0.91706	0.099	0.122		29.6		1	45.35			-4108.34		1847.36		0		0		0.689816	0.310184
c1	.30p	159			183	0							1	43.96			-7182.61		1837.83		0		0		0.796259	0.203741
c1	.30p	159			186	0							1	45.43			-5868.42		1834.23		0		0		0.76187	0.23813
c1	.30p	159			188	0							1	44.43			-6392.66		2048.71		0		0		0.757301	0.242699
c1	.30p	159			189	0							1	44.52			-4210.08		1953.32		0		0		0.683078	0.316922
c1	.30p	159			569	0							1	44.63			-4141.47		2276.4		0		0		0.645303	0.354697
c1	.30p	159			101	1	0.88996	0.108	0.148		31.8		2	61.38			-16506.3		1930.51		0		0		0.895291	0.104709
c1	.30p	159			113	1	0.87482	0.286	0.416		34.6		0	1.5			-10918.4		1391.05		0		0		0.886993	0.113007
c1	.30p	159			114	1	0.85642	0.169	0.237		34.8		1	47.99			-1985.35		2855.87		0		0		0.410093	0.589907
c1	.30p	159			123	1	0.90195	0.066	0.099		37.4		1	38.52			-6716.97		1889.39		0		0		0.780466	0.219534
c1	.30p	159			131	1	0.88554	0.167	0.234		28.7		2	92.23			-7150.42		1229.26		0		0		0.853305	0.146695
c1	.30p	159			137	1	0.8967	0.07	0.087		37.4		1	36.6			-11530.9		1454.02		0		0		0.888022	0.111978
c1	.30p	159			160	2	0.90209	0.14	0.248		31.5		0	8.33			-6448.06		1522.84		0		0		0.80895	0.19105
c1	.30p	159			161	0							0	7.89			-6573.25		1422.45		0		0		0.822098	0.177902
c1	.30p	159			178	1	0.91391	0.091	0.121		38.1		1	45.12			-9150.4		1941.83		0		0		0.824938	0.175062
c1	.30p	159			182	1	0.84838	0.105	0.142		31.7		0	16.58			-1620.92		3327.85		0		0		0.32754	0.67246
c1	.30p	159			201	1	0.87392	0.089	0.141		32.6		2	56.49			-11725.9		1183.24		0		0		0.908341	0.0916593
c1	.30p	159			215	1	0.85268	0.139	0.22		37.6		0	2.49			-3212.62		2581.41		0		0		0.554471	0.445529
c1	.30p	159			216	1	0.88102	0.155	0.227		42.6		2	84.73			-2317.18		2038.43		0		0		0.531999	0.468001
c1	.30p	159			248	1	0.87514	0.088	0.109		27.9		1	44.06			-12243.1		2428.69		0		0		0.834466	0.165534
c1	.30p	159			254	1	0.88929	0.069	0.091		34.7		0	0			-3680.23		763.97		0		0		0.828097	0.171903
c1	.30p	159			255	2	0.91004	0.054	0.065		36.4		2	53.13			-6760.81		1397.99		0		0		0.828652	0.171348
c1	.30p	159			256	0							1	50.11			-6947.88		1512.66		0		0		0.82121	0.17879
c1	.30p	159			261	1	0.89222	0.079	0.125		38.7		2	65.83			-11407.6		1682.65		0		0		0.871458	0.128542
c1	.30p	159			262	1	0.84323	0.092	0.131		36.6		1	32.62			-4676.11		1524.6		0		0		0.754125	0.245875
c1	.30p	159			268	1	0.89733	0.075	0.093		38.4		2	75.8			-3852.02		1244.47		0		0		0.755818	0.244182
c1	.30p	159			269	1	0.84055	0.101	0.157		32.5		0	19.59			-3368.6		2620.3		0		0		0.562474	0.437526
c1	.30p	159			279	1	0.88499	0.092	0.105		27.4		0	8.63			-3836.03		1785.55		0		0		0.682376	0.317624
c1	.30p	159			295	2	0.8682	0.308	0.396		39.1		0	0			-12317.3		1782.1		0		0		0.873605	0.126395
c1	.30p	159			383	0							2	56.27			-7957.03		1500.57		0		0		0.841337	0.158663
c1	.30p	159			297	1	0.86684	0.127	0.229		23.9		0	3.45			-7717.8		2290.81		0		0		0.771116	0.228884
c1	.30p	159			301	1	0.87642	0.105	0.121		31.5		2	65.48			-6362.18		1275.78		0		0		0.832968	0.167032
c1	.30p	159			306	1	0.85454	0.067	0.116		38.2		1	24.11			-9158.66		3655.75		0		0		0.714716	0.285284
c1	.30p	159			323	1	0.8549	0.073	0.095		28.8		0	16.21			-9003.42		4017.42		0		0		0.691462	0.308538
c1	.30p	159			326	1	0.8769	0.108	0.144		38		0	18.06			-5706.89		1943.27		0		0		0.745983	0.254017
c1	.30p	159			336	1	0.88259	0.166	0.277		24.5		2	57.09			-7380.79		-314.88		0		0		0.959083	0.0409165
c1	.30p	159			341	1	0.91649	0.131	0.166		27.2		2	74.54			-4524.73		1747.4		0		0		0.721402	0.278598
c1	.30p	159			352	3	0.90666	0.108	0.133		36.5		1	39.16			-7047.39		2576.8		0		0		0.732258	0.267742
c1	.30p	159			353	0							1	36.27			-8071.13		2472.31		0		0		0.765512	0.234488
c1	.30p	159			428	0							1	37.42			-5371.22		2434.68		0		0		0.688097	0.311903
c1	.30p	159			362	2	0.87728	0.054	0.075		28.5		1	26.86			-12089.2		1259.31		0		0		0.905659	0.0943407
c1	.30p	159			419	0							1	26.71			-14486.6		1434.58		0		0		0.909895	0.0901048
c1	.30p	159			374	1	0.92019	0.075	0.088		31.4		1	50.82			-9388.73		2180.25		0		0		0.811543	0.188457
c1	.30p	159			397	2	0.84552	0.084	0.135		31.3		1	25.6			-2477.07		2014.83		0		0		0.551453	0.448547
c1	.30p	159			398	0							1	25.09			-2933.44		2028.9		0		0		0.59114	0.40886
c1	.30p	159			400	6	0.91575	0.069	0.083		33.6		0	14.29			-7168.4		2087.27		0		0		0.774487	0.225513
c1	.30p	159			402	0							0	13.99			-7398.44		2072.63		0		0		0.781162	0.218838
c1	.30p	159			404	0							0	14.17			-7218.15		2080.51		0		0		0.776257	0.223743
c1	.30p	159			407	0							0	13.86			-7374.16		2075.88		0		0		0.780331	0.219669
c1	.30p	159			409	0							0	13.73			-7267.04		2094.11		0		0		0.776298	0.223702
c1	.30p	159			410	0							0	14.21			-7197.97		2088.08		0		0		0.775138	0.224862
c1	.30p	159			420	1	0.89811	0.115	0.161		31.2		1	42.34			-5199.31		2482.47		0		0		0.676837	0.323163
c1	.30p	159			429	1	0.907	0.041	0.073		34.1		1	32.35			-5795.82		2425.29		0		0		0.704992	0.295008
c1	.30p	159			430	1	0.85196	0.156	0.217		33.5		1	36.27			-3006.25		2527.95		0		0		0.543213	0.456787
c1	.30p	159			441	1	0.90027	0.104	0.144		27.4		0	17.6			-9532.35		3131.53		0		0		0.75272	0.24728
c1	.30p	159			445	1	0.86369	0.149	0.288		20.8		2	76.04			-4249.73		1454.69		0		0		0.744989	0.255011
c1	.30p	159			447	2	0.87868	0.113	0.147		31.5		1	38.88			-2534.24		3479.29		0		0		0.421423	0.578577
c1	.30p	159			448	0							1	32.48			-3017.6		4456.58		0		0		0.403737	0.596263
c1	.30p	159			466	1	0.87089	0.132	0.188		40.9		-1	0			-1867.79		2000.49		0		0		0.482848	0.517152
c1	.30p	159			470	1	0.89526	0.137	0.239		36.6		2	68.41			-3751.15		1749.85		0		0		0.681903	0.318097
c1	.30p	159			498	1	0.88419	0.097	0.137		27.6		1	31.06			-3933.46		2430.41		0		0		0.618092	0.381908
c1	.30p	159			503	1	0.88687	0.149	0.332		19.1		1	44.19			-8061.67		3002.3		0		0		0.728642	0.271358
c1	.30p	159			506	2	0.8606	0.276	0.571		1.5		0	16.93			-2426.46		4093.44		0		0		0.372162	0.627838
c1	.30p	159			507	0							0	18.57			-2428.49		4439.05		0		0		0.353619	0.646381
c1	.30p	159			508	1	0.88795	0.126	0.174		32.7		1	46.67			-4230.59		3017.96		0		0		0.583646	0.416354
c1	.30p	159			519	1	0.89164	0.111	0.157		26.9		1	50.32			-3102.94		2538.24		0		0		0.550052	0.449948
c1	.30p	159			539	1	0.87421	0.042	0.084		29.5		1	50.2			-2665.12		2312.69		0		0		0.5354	0.4646
c1	.30p	159			541	1	0.87548	0.053	0.104		31.6		1	28.93			-4661.41		1677.47		0		0		0.735368	0.264632
c1	.30p	159			543	2	0.88775	0.153	0.247		22.6		-1	0			-4161.87		1607.29		0		0		0.7214	0.2786
c1	.30p	159			544	0							-1	0			-4156.96		1594.27		0		0		0.722795	0.277205
c1	.30p	159			546	1	0.89151	0.09	0.129		33.3		1	36.31			-11797.2		1524.25		0		0		0.885579	0.114421
c1	.30p	159			548	1	0.88948	0.109	0.165		28.9		0	19.42			-5274.73		1320.01		0		0		0.799839	0.200161
c1	.30p	159			563	1	0.90065	0.188	0.296		12.7		1	40.11			-6602.78		1339.71		0		0		0.831324	0.168676
c1	.30p	176	77	87			0.91662	0.108	0.167	0.173	30.8	7.1		75.67	19.7	0.9253	-4381.08	2744.45	1058.56	384.09	0	0	0	0	0.805399	0.194601
c1	.30p	176			176	1	0.9396	0.278	0.338		35.4		2	85.77			-1606.56		996.87		0		0		0.617094	0.382906
c1	.30p	176			4	1	0.88746	0.067	0.093		34.9		2	65.05			-4050.05		1194.14		0		0		0.772293	0.227707
c1	.30p	176			7	1	0.89237	0.098	0.167		41.2		2	61.14			-3260.94		1456.58		0		0		0.69124	0.30876
c1	.30p	176			8	2	0.88942	0.101	0.172		28.1		2	69.34			-3871.9		716.15		0		0		0.84391	0.15609
c1	.30p	176			19	0							2	62.2			-4040.4		569.07		0		0		0.876543	0.123457
c1	.30p	176			9	2	0.87233	0.075	0.117		30		2	77.29			-3245.14		175.98		0		0		0.948561	0.0514393
c1	.30p	176			20	0							2	71.71			-4315.96		405.82		0		0		0.914054	0.0859464
c1	.30p	176			47	1	0.90935	0.106	0.182		29.6		2	60.36			-3492.03		1358.95		0		0		0.719861	0.280139
c1	.30p	176			51	1	0.90295	0.09	0.129		29.6		2	74.38			-12836.3		852.79		0		0		0.937703	0.0622971
c1	.30p	176			54	1	0.90923	0.056	0.072		30		2	79.61			-3248.89		1532.56		0		0		0.679478	0.320522
c1	.30p	176			58	1	0.88999	0.083	0.118		31.2		1	35.17			-4954.35		1054.29		0		0		0.824538	0.175462
c1	.30p	176			75	1	0.89017	0.1	0.122		34.8		2	59.78			-11189.6		1318.96		0		0		0.894555	0.105445
c1	.30p	176			76	1	0.89953	0.179	0.295		12.5		2	58.85			-7199.72		1183.09		0		0		0.858867	0.141133
c1	.30p	176			80	2	0.91916	0.073	0.112		26.3		2	62.3			-2771.1		1008.04		0		0		0.733262	0.266738
c1	.30p	176			81	0							2	71.51			-2500.91		950.22		0		0		0.724664	0.275336
c1	.30p	176			91	1	0.88482	0.126	0.173		38.7		1	39.28			-3702.81		1481.87		0		0		0.714183	0.285817
c1	.30p	176			95	1	0.8885	0.111	0.169		30.9		1	45.58			-4183.28		992.45		0		0		0.808249	0.191751
c1	.30p	176			102	1	0.89997	0.032	0.057		35.4		1	35.86			-4330.29		1593.03		0		0		0.731058	0.268942
c1	.30p	176			104	1	0.88421	0.098	0.127		38.6		2	81.2			-5058.31		1237.31		0		0		0.803465	0.196535
c1	.30p	176			112	1	0.91541	0.124	0.171		31.3		2	78.86			-1737.55		779.68		0		0		0.690263	0.309737
c1	.30p	176			128	1	0.94805	0.032	0.058		34.2		2	58.55			-2554.16		981.58		0		0		0.722383	0.277617
c1	.30p	176			130	1	0.86722	0.092	0.119		36.7		2	81.32			-1442.48		2451.92		0		0		0.370399	0.629601
c1	.30p	176			133	1	0.89094	0.131	0.185		30.8		1	51.86			-9001.31		1192.09		0		0		0.883053	0.116947
c1	.30p	176			136	1	0.92429	0.105	0.125		30.6		2	86.34			-3688.98		1002.34		0		0		0.786342	0.213658
c1	.30p	176			142	1	0.88671	0.141	0.162		37.5		2	89.34			-2578.8		605.64		0		0		0.809813	0.190187
c1	.30p	176			145	1	0.90155	0.224	0.276		32.9		2	95.28			-1822.69		990.21		0		0		0.647975	0.352025
[truncated: 31,737 more rows]

## Sheet: b) PROmS (membrane proteins)
Chess Square	Parse	Cluster ID	Unique Count	Total Count	Member Name	Similars Count	Composite Similarity	RMSD Hvy Atoms	RMSD All Atoms	RMSD Atom CG	Chi-1	stddev	InOut	Sidechain SASA	stdev SASA	foutside	Sum Hydro(-)	stdev Hydro(-)	Sum Hydro(+)	stdev Hydro(+)	Sum Polar(-)	stdev Polar(-)	Sum Polar(+)	stdev Polar(+)	fHydro(-)	fHydro(+)	fPolar(-)	fPolar(+)
a1	.30p	1	1	1			1	0	0	0	42.1	0		0	0	0	-2930.4	0	3852.21	0	0	0	0	0	0.432046	0.567954	0	0
a1	.30p	1			1	1	1	0	0		42.1		0	0			-2930.4		3852.21		0		0		0.432046	0.567954	0	0
a4	.30p	1	2	2			0.94695	0.091	0.134	0.154	42.3	3		63.8	5.3	1	-2909.83	797.89	1276.62	447.94	0	0	0	0	0.695059	0.304941	0	0
a4	.30p	1			1	1	0.92244	0.091	0.134		45.3		2	69.1			-2111.95		828.68		0		0		0.718196	0.281804	0	0
a4	.30p	1			2	1	0.97145	0.091	0.134		39.4		2	58.5			-3707.72		1724.56		0		0		0.682535	0.317465	0	0
a8	.30p	1	1	1			1	0	0	0	40.7	0		51.1	0	1	-2980.76	0	1034.9	0	0	0	0	0	0.742284	0.257716	0	0
a8	.30p	1			1	1	1	0	0		40.7		2	51.1			-2980.76		1034.9		0		0		0.742284	0.257716	0	0
b1	.30p	2	6	7			0.9875	0.175	0.429	0.21	37.5	8.1		56.53	49.68	0.875	-3296.54	1109.4	1178.71	576.77	0	0	0	0	0.736616	0.263384	0	0
b1	.30p	2			2	1	0.99967	0.103	0.111		39.7		-1	0			-4063.71		735.85		0		0		0.846684	0.153316	0	0
b1	.30p	2			3	1	0.95014	0.183	0.556		21.8		-1	0			-5585.84		519.11		0		0		0.914969	0.085031	0	0
b1	.30p	2			15	2	0.84814	0.114	0.353		45.9		2	51.6			-2886.41		1904.97		0		0		0.602417	0.397583	0	0
b1	.30p	2			16	0							1	47.9			-3109.29		2079.42		0		0		0.599241	0.400759	0	0
b1	.30p	2			18	1	0.85214	0.284	0.339		41.6		2	56.3			-2636.48		1424.04		0		0		0.649296	0.350704	0	0
b1	.30p	2			25	1	0.87594	0.226	0.881		37.6		2	70.3			-1882.85		827.04		0		0		0.694807	0.305193	0	0
b1	.30p	2			48	1	0.85316	0.201	0.649		30.5		-1	0			-2911.19		760.54		0		0		0.792866	0.207134	0	0
b1	.30p	8	6	6			0.94165	0.097	0.388	0.15	36.5	4.3		28.46	16.78	0.4	-3287.17	1106.45	1692.92	334.6	0	0	0	0	0.660062	0.339938	0	0
b1	.30p	8			8	1	0.9534	0.059	0.294		34.1		1	41.6			-1800.2		1225.54		0		0		0.594962	0.405038	0	0
b1	.30p	8			20	1	0.88895	0.109	0.333		35.9		1	34.1			-2221.79		2139.04		0		0		0.509488	0.490512	0	0
b1	.30p	8			22	1	0.86571	0.137	0.39		41.7		1	34			-2693		1521.49		0		0		0.638986	0.361014	0	0
b1	.30p	8			24	1	0.8851	0.111	0.574		38.9		0	10.5			-4791.65		2047.67		0		0		0.700603	0.299397	0	0
b1	.30p	8			49	1	0.90465	0.095	0.376		39.7		-1	0			-4239.79		1819.15		0		0		0.699758	0.300242	0	0
b1	.30p	8			57	1	0.95607	0.068	0.363		28.6		1	22.1			-3976.57		1404.65		0		0		0.738972	0.261028	0	0
b1	.30p	32	16	19			0.95655	0.1	0.308	0.142	34.6	2.7		21.26	27.96	0.3611	-4281.46	1438.58	3729.61	939.84	0	0	0	0	0.534443	0.465557	0	0
b1	.30p	32			32	1	0.98868	0.046	0.161		32.5		0	9			-3493.16		3822.83		0		0		0.477469	0.522531	0	0
b1	.30p	32			4	1	0.91197	0.078	0.686		34.6		0	13.4			-3939.74		2868.62		0		0		0.578662	0.421338	0	0
b1	.30p	32			6	2	0.9108	0.055	0.536		35.3		0	3.9			-4844.83		2855.47		0		0		0.629174	0.370826	0	0
b1	.30p	32			9	0							1	1.9			-4226		2694.12		0		0		0.610683	0.389317	0	0
b1	.30p	32			10	1	0.91806	0.082	0.552		36.6		1	1.2			-5754.29		3259.07		0		0		0.638418	0.361582	0	0
b1	.30p	32			13	1	0.93391	0.074	0.407		37.1		0	12.7			-4218.95		3320.66		0		0		0.559571	0.440429	0	0
b1	.30p	32			34	1	0.88431	0.243	0.357		36.4		0	16.2			-3423.59		2655.46		0		0		0.563178	0.436822	0	0
b1	.30p	32			38	1	0.8931	0.171	0.269		33.2		2	88.1			-4618.55		4215.76		0		0		0.522797	0.477203	0	0
b1	.30p	32			39	1	0.91608	0.149	0.25		33.3		2	86.2			-6064.96		3290.54		0		0		0.648277	0.351723	0	0
b1	.30p	32			41	2	0.92115	0.047	0.159		34.5		2	5.6			-2871.96		3800.86		0		0		0.430397	0.569603	0	0
b1	.30p	32			42	0							0	12.2			-2696.44		2797.4		0		0		0.490812	0.509188	0	0
b1	.30p	32			43	2	0.88111	0.072	0.181		33.3		0	8.6			-5120.81		4172.8		0		0		0.551003	0.448997	0	0
b1	.30p	32			44	0							0	9.6			-4999.84		3917.62		0		0		0.56068	0.43932	0	0
b1	.30p	32			45	1	0.91242	0.145	0.284		42.6		2	65			-6922.65		6596.87		0		0		0.512049	0.487951	0	0
b1	.30p	32			47	1	0.91203	0.129	0.314		32.1		-1	0			-2629.12		3489.07		0		0		0.429722	0.570278	0	0
b1	.30p	32			55	1	0.89495	0.058	0.175		32.7		1	0.7			-3165.33		4183.66		0		0		0.430716	0.569284	0	0
b1	.30p	32			56	1	0.93462	0.204	0.347		38.8		1	32.4			-7300.12		4782.79		0		0		0.604169	0.395831	0	0
b1	.30p	32			58	1	0.91456	0.051	0.177		30.5		1	0.5			-2273.36		3265.36		0		0		0.410449	0.589551	0	0
b1	.30p	32			63	1	0.92813	0.041	0.154		32.4		0	15.5			-2784.07		4873.71		0		0		0.363561	0.636439	0	0
b1	.30p	35	4	4			0.99685	0.138	0.288	0.197	35	1.7		41.65	24.76	0.5	-4169.88	839.54	1540.21	335.17	0	0	0	0	0.730265	0.269735	0	0
b1	.30p	35			35	1	0.99995	0.007	0.009		34.6		1	32.5			-3496.45		1641.7		0		0		0.680488	0.319512	0	0
b1	.30p	35			5	1	0.88758	0.198	0.445		35.9		2	78.6			-4536.06		1030.69		0		0		0.814849	0.185151	0	0
b1	.30p	35			19	1	0.87257	0.093	0.372		36.9		1	45.3			-3278.39		1524.92		0		0		0.682527	0.317473	0	0
b1	.30p	35			46	1	0.88793	0.256	0.326		32.4		0	10.2			-5368.6		1963.54		0		0		0.732201	0.267799	0	0
b1	.30p	40	11	14			0.96592	0.117	0.249	0.147	34.6	3.8		53.66	21.33	0.7857	-3027.23	1051.98	1238.1	285.43	0	0	0	0	0.709729	0.290271	0	0
b1	.30p	40			40	4	0.96862	0.039	0.059		32.2		2	73			-2693.77		1277.61		0		0		0.678296	0.321704	0	0
b1	.30p	40			59	0							2	63.2			-2632.53		972.92		0		0		0.730153	0.269847	0	0
b1	.30p	40			61	0							2	62.5			-2677.21		998.71		0		0		0.72831	0.27169	0	0
b1	.30p	40			62	0							2	63.3			-2692.21		1060.91		0		0		0.717326	0.282674	0	0
b1	.30p	40			7	1	0.88398	0.211	0.638		42.9		2	62.2			-3231.4		957.49		0		0		0.771422	0.228578	0	0
b1	.30p	40			12	1	0.87062	0.055	0.311		35.8		2	54.5			-2190.42		1835.54		0		0		0.544074	0.455926	0	0
b1	.30p	40			17	1	0.86829	0.142	0.411		39.4		0	10.5			-3615.84		1562.06		0		0		0.698322	0.301678	0	0
b1	.30p	40			21	1	0.85093	0.31	0.573		36.4		0	11.8			-6423.5		1682.91		0		0		0.792398	0.207602	0	0
b1	.30p	40			31	1	0.91058	0.066	0.106		27.6		2	62.7			-2828.92		1288.2		0		0		0.687111	0.312889	0	0
b1	.30p	40			33	1	0.93787	0.142	0.192		34.6		1	34.6			-3128.51		1151.61		0		0		0.73094	0.26906	0	0
b1	.30p	40			51	1	0.91821	0.139	0.287		33.9		2	87.9			-1872.71		852.42		0		0		0.6872	0.3128	0	0
b1	.30p	40			52	1	0.8747	0.138	0.226		38.8		2	66.5			-2186.92		1015.07		0		0		0.682988	0.317012	0	0
b1	.30p	40			60	1	0.92602	0.086	0.135		34.9		2	59.9			-2737.57		1418.65		0		0		0.658668	0.341332	0	0
b1	.30p	40			64	1	0.85007	0.144	0.299		30.9		1	38.7			-3469.76		1259.27		0		0		0.733715	0.266285	0	0
b1	.30p	66	12	18			0.94963	0.114	0.197	0.17	34.4	4.2		24.46	21.11	0.2647	-3910.31	1141.32	2154.39	698.6	0	0	0	0	0.644766	0.355234	0	0
b1	.30p	66			66	2	0.98075	0.082	0.105		31.3		0	4.1			-5153.05		2394.87		0		0		0.682711	0.317289	0	0
b1	.30p	66			68	0							0	3.7			-5492.38		2557.51		0		0		0.682293	0.317707	0	0
b1	.30p	66			1	1	0.8694	0.298	0.382		38.1		2	81.9			-3690.28		1377.88		0		0		0.72813	0.27187	0	0
b1	.30p	66			11	1	0.88233	0.155	0.419		40.9		1	46.9			-2243.29		1895.62		0		0		0.542	0.458	0	0
b1	.30p	66			14	1	0.86446	0.167	0.435		42.2		0	19.1			-3174.57		2459.11		0		0		0.563498	0.436502	0	0
b1	.30p	66			23	1	0.88012	0.185	0.689		41.3		0	0			-4523.57		2866.22		0		0		0.612138	0.387862	0	0
b1	.30p	66			26	4	0.94536	0.105	0.12		30		1	34.2			-3958.33		1302.14		0		0		0.752467	0.247533	0	0
b1	.30p	66			27	0							1	40			-3699.91		1121.45		0		0		0.7674	0.2326	0	0
b1	.30p	66			28	0							1	37.8			-3908.92		1295.77		0		0		0.751038	0.248962	0	0
b1	.30p	66			29	0							1	35			-3947.33		1405.81		0		0		0.737386	0.262614	0	0
b1	.30p	66			30	1	0.913	0.12	0.169		37.2		1	34.8			-4525.1		2221.41		0		0		0.670732	0.329268	0	0
b1	.30p	66			36	2	0.90734	0.092	0.12		34.3		0	15.2			-3331.07		3243.17		0		0		0.506685	0.493315	0	0
b1	.30p	66			37	0							0	16.4			-2936.62		3103.46		0		0		0.486189	0.513811	0	0
b1	.30p	66			50	1	0.90141	0.117	0.118		35.1		-1	0			-1893.42		2638.86		0		0		0.417763	0.582237	0	0
b1	.30p	66			53	1	0.86779	0.083	0.11		32.3		0	9.4			-2425.99		3389.01		0		0		0.417195	0.582805	0	0
b1	.30p	66			54	1	0.88335	0.089	0.123		34.9		1	22.7			-3760.04		2016.85		0		0		0.650876	0.349124	0	0
b1	.30p	66			65	2	0.91099	0.071	0.098		34.2		0	6.1			-6006.46		1744.66		0		0		0.774915	0.225085	0	0
b1	.30p	66			67	0							0	8.5			-5715.31		1745.14		0		0		0.766081	0.233919	0	0
b1	.30m	1	3	3			0.96538	0.118	0.383	0.081	-22	3.5		12.07	4.93	0	-4739.57	1330.09	2594	725.74	0	0	0	0	0.646284	0.353716	0	0
b1	.30m	1			1	1	0.96983	0.117	0.324		-17.3		0	5.1			-5035.31		2009.35		0		0		0.71477	0.28523	0	0
b1	.30m	1			5	1	0.89208	0.061	0.36		-22.7		0	15.3			-6200.47		2155.78		0		0		0.742016	0.257984	0	0
b1	.30m	1			8	1	0.96454	0.176	0.464		-25.9		0	15.8			-2982.94		3616.87		0		0		0.451974	0.548026	0	0
b1	.30m	3	2	2			0.95813	0.069	0.094	0.082	-14	3.6		26.35	13.05	1	-5976.33	1628.44	3237.08	55.42	0	0	0	0	0.648656	0.351344	0	0
b1	.30m	3			3	1	0.96758	0.069	0.094		-17.6		2	39.4			-7604.78		3292.5		0		0		0.69786	0.30214	0	0
b1	.30m	3			4	1	0.94868	0.069	0.094		-10.4		2	13.3			-4347.89		3181.66		0		0		0.577444	0.422556	0	0
b1	.30m	7	3	3			0.99824	0.062	0.125	0.168	-19.5	8.4		66.87	23.43	0.8333	-2236.2	753.81	1000.25	662.29	0	0	0	0	0.690942	0.309058	0	0
b1	.30m	7			7	1	0.99755	0.051	0.106		-8.7		1	49.8			-3095.03		1900.93		0		0		0.619507	0.380493	0	0
b1	.30m	7			2	1	0.99896	0.04	0.079		-20.5		2	100			-1259.83		327.36		0		0		0.793749	0.206251	0	0
b1	.30m	7			6	1	0.9985	0.095	0.19		-29.4		2	50.8			-2353.73		772.46		0		0		0.752907	0.247093	0	0
b2	.30p	1	3	3			0.96057	0.213	0.449	0.36	26.7	10.6		57.53	14.29	0.8333	-4417.04	2936.93	1534.6	177.96	0	0	0	0	0.742155	0.257845	0	0
b2	.30p	1			1	1	0.97851	0.059	0.12		29.5		1	39.3			-3962.62		1742.76		0		0		0.694541	0.305459	0	0
b2	.30p	1			2	1	0.86307	0.391	0.824		12.6		2	74.2			-1068.85		1553.01		0		0		0.407669	0.592331	0	0
b2	.30p	1			6	1	0.90422	0.19	0.403		38.1		2	59.1			-8219.65		1308.02		0		0		0.862714	0.137286	0	0
b2	.30p	3	2	2			0.94673	0.196	0.457	0.213	37.1	0.7		69.5	8	1	-4374.48	1286.35	2867.95	1436.59	0	0	0	0	0.604007	0.395993	0	0
b2	.30p	3			3	1	0.97116	0.196	0.457		36.3		2	61.5			-3088.13		4304.55		0		0		0.417728	0.582272	0	0
b2	.30p	3			12	1	0.92229	0.196	0.457		37.8		2	77.5			-5660.84		1431.36		0		0		0.798178	0.201822	0	0
b2	.30p	7	5	5			0.96492	0.106	0.336	0.132	36.8	3.3		39.1	7.68	0.5	-3906.14	1884.86	1620.3	690.28	0	0	0	0	0.706809	0.293191	0	0
b2	.30p	7			7	1	0.98601	0.026	0.132		32.4		1	29.4			-3740.43		2392.2		0		0		0.609923	0.390077	0	0
b2	.30p	7			4	1	0.89901	0.097	0.429		39.7		1	34.6			-2694.57		2415.51		0		0		0.527305	0.472695	0	0
b2	.30p	7			5	1	0.87012	0.133	0.504		37.8		1	49.5			-2409.16		656.62		0		0		0.785823	0.214177	0	0
b2	.30p	7			8	1	0.93839	0.041	0.185		33.5		1	46.7			-3118.82		1466.05		0		0		0.680242	0.319758	0	0
b2	.30p	7			9	1	0.90726	0.232	0.431		40.6		1	35.3			-7567.74		1171.12		0		0		0.865987	0.134013	0	0
b2	.30p	10	2	2			0.97574	0.023	0.04	0.02	44.7	0.5		0	0	0	-2864.65	457.43	1683.72	305.17	0	0	0	0	0.629819	0.370181	0	0
b2	.30p	10			10	1	0.98229	0.023	0.04		44.3		-1	0			-3322.08		1988.89		0		0		0.625513	0.374487	0	0
b2	.30p	10			11	1	0.96918	0.023	0.04		45.2		-1	0			-2407.22		1378.54		0		0		0.635862	0.364138	0	0
b2	.30m	1	2	2			0.93614	0.125	0.24	0.109	-7.5	0.3		15.1	13.9	0.75	-5293.93	1089.41	1979.09	566.45	0	0	0	0	0.727886	0.272114	0	0
b2	.30m	1			1	1	0.97975	0.125	0.24		-7.8		2	1.2			-6383.34		2545.54		0		0		0.714909	0.285091	0	0
b2	.30m	1			2	1	0.89254	0.125	0.24		-7.2		1	29			-4204.53		1412.64		0		0		0.748514	0.251486	0	0
b3	.30p	1	3	7			0.70398	0.184	0.482	0.333	31.1	11.8		32.99	11.44	0.4286	-2211.95	1365.27	2637.17	340.26	0	0	0	0	0.456155	0.543845	0	0
b3	.30p	1			1	5	0.7145	0.093	0.522		34.1		1	39.3			-1445.67		2310.78		0		0		0.38485	0.61515	0	0
b3	.30p	1			2	0							1	37.5			-1468.06		2355.95		0		0		0.383906	0.616094	0	0
b3	.30p	1			3	0							1	38			-1262.79		2587		0		0		0.328015	0.671985	0	0
b3	.30p	1			4	0							1	37			-1371.28		2627.24		0		0		0.342947	0.657053	0	0
b3	.30p	1			5	0							1	41			-1324.6		2662.26		0		0		0.332241	0.667759	0	0
b3	.30p	1			6	1	0.69433	0.203	0.436		34.9		1	32.5			-3695.28		2502.93		0		0		0.596185	0.403815	0	0
b3	.30p	1			10	1	0.69377	0.328	0.721		2.7		0	5.6			-4915.99		3414.05		0		0		0.590152	0.409848	0	0
b3	.30p	7	2	2			0.96328	0.112	0.176	0.267	24.6	6		27.95	19.65	0.75	-5502.19	1850.56	1985.85	555.31	0	0	0	0	0.734797	0.265203	0	0
b3	.30p	7			7	1	0.94785	0.112	0.176		18.6		1	47.6			-3651.64		1430.54		0		0		0.718518	0.281482	0	0
b3	.30p	7			9	1	0.97871	0.112	0.176		30.7		2	8.3			-7352.75		2541.16		0		0		0.743159	0.256841	0	0
b3	.30p	8	2	2			0.95347	0.114	0.356	0.119	35.8	3.5		46.75	12.25	0.75	-5493.51	588.55	1262.77	81.67	0	0	0	0	0.813097	0.186903	0	0
b3	.30p	8			8	1	0.95658	0.114	0.356		39.3		2	59			-6082.06		1181.1		0		0		0.837385	0.162615	0	0
b3	.30p	8			11	1	0.95037	0.114	0.356		32.3		1	34.5			-4904.96		1344.44		0		0		0.784869	0.215131	0	0
b3	.30m	1	1	1			1	0	0	0	-15.7	0		71	0	1	-2672.48	0	1054.71	0	0	0	0	0	0.717023	0.282977	0	0
b3	.30m	1			1	1	1	0	0		-15.7		2	71			-2672.48		1054.71		0		0		0.717023	0.282977	0	0
b4	.30p	15	12	14			0.9441	0.169	0.466	0.258	32.8	3.2		17.12	26.82	0.4231	-4339.59	1704.86	4355.97	1811.18	0	0	0	0	0.499058	0.500942	0	0
b4	.30p	15			15	1	0.94029	0.123	0.393		34.1		1	36.1			-2536.28		2208.67		0		0		0.534522	0.465478	0	0
b4	.30p	15			7	1	0.92309	0.07	0.396		34		0	0.4			-2605.64		3196.49		0		0		0.449083	0.550917	0	0
b4	.30p	15			8	1	0.89732	0.218	0.465		34		0	4.7			-5602.36		3947.19		0		0		0.586662	0.413338	0	0
b4	.30p	15			11	1	0.90738	0.2	0.547		38.9		2	53.5			-3998.08		3377.68		0		0		0.542057	0.457943	0	0
b4	.30p	15			14	1	0.93414	0.082	0.401		36.1		0	3.7			-5635.44		3288.36		0		0		0.631507	0.368493	0	0
b4	.30p	15			17	1	0.94771	0.312	0.526		36.3		0	11.3			-4071.36		5515.81		0		0		0.424668	0.575332	0	0
b4	.30p	15			19	1	0.9155	0.198	0.543		32.7		1	20.5			-6090.16		2673.02		0		0		0.694971	0.305029	0	0
b4	.30p	15			21	3	0.9655	0.132	0.546		28.4		1	0.1			-3664.98		6535.66		0		0		0.359289	0.640711	0	0
b4	.30p	15			22	0							1	0			-3303.69		6432.49		0		0		0.339321	0.660679	0	0
b4	.30p	15			23	0							1	0.2			-2961.99		5834.99		0		0		0.336705	0.663295	0	0
b4	.30p	15			28	1	0.9387	0.199	0.479		33.4		0	2			-6516.48		2928.05		0		0		0.689974	0.310026	0	0
b4	.30p	15			37	1	0.92744	0.172	0.425		32		2	90.1			-8195.01		8478.61		0		0		0.491496	0.508504	0	0
b4	.30p	15			47	1	0.93062	0.178	0.414		30		-1	0			-2948.54		2597.08		0		0		0.531688	0.468312	0	0
b4	.30p	15			51	1	0.91529	0.189	0.423		32.5		2	0			-2624.29		3969.46		0		0		0.397997	0.602003	0	0
b4	.30p	20	10	11			0.93692	0.128	0.286	0.193	32	3.8		21.75	23.36	0.6364	-5877.87	1756.73	2201.92	583.16	0	0	0	0	0.727478	0.272522	0	0
b4	.30p	20			20	1	0.96766	0.094	0.28		33.7		1	0			-6677.11		2447.18		0		0		0.731795	0.268205	0	0
b4	.30p	20			6	1	0.90879	0.165	0.587		29.6		1	45.3			-4338.11		3419.88		0		0		0.55918	0.44082	0	0
b4	.30p	20			12	1	0.85462	0.276	0.671		35.2		2	69.7			-4147.23		2335.36		0		0		0.639749	0.360251	0	0
b4	.30p	20			36	1	0.90397	0.112	0.222		39.2		1	33.5			-7540.07		2125.72		0		0		0.780078	0.219922	0	0
b4	.30p	20			46	1	0.8739	0.109	0.195		30.3		2	14.6			-7429.63		1781.65		0		0		0.80658	0.19342	0	0
b4	.30p	20			50	1	0.8749	0.148	0.26		25		2	8.7			-4962.08		1261.61		0		0		0.797289	0.202711	0	0
b4	.30p	20			53	1	0.93292	0.13	0.206		33		2	3.7			-7202.71		2225.57		0		0		0.763947	0.236053	0	0
b4	.30p	20			54	1	0.86928	0.162	0.248		26.9		2	53.1			-1792.94		1462.99		0		0		0.550669	0.449331	0	0
b4	.30p	20			55	1	0.90312	0.107	0.207		30.6		0	6.6			-6249.32		2931.17		0		0		0.680717	0.319283	0	0
b4	.30p	20			58	2	0.90144	0.043	0.127		34		1	1.3			-6968.97		2213.16		0		0		0.758971	0.241029	0	0
b4	.30p	20			59	0							0	2.8			-7348.44		2016.81		0		0		0.78465	0.21535	0	0
b4	.30p	27	5	5			0.9543	0.06	0.349	0.085	35.8	1.5		25.9	22.8	0.6	-3840.55	1138.87	3312.17	1723.68	0	0	0	0	0.536936	0.463064	0	0
b4	.30p	27			27	1	0.96999	0.025	0.219		34.9		2	64.2			-4052.48		2380.63		0		0		0.629941	0.370059	0	0
b4	.30p	27			10	1	0.8871	0.057	0.343		38.3		1	36.3			-3021		1246.46		0		0		0.707915	0.292085	0	0
b4	.30p	27			13	1	0.94962	0.038	0.383		35.1		0	5.6			-5981.83		3283.17		0		0		0.645637	0.354363	0	0
b4	.30p	27			30	1	0.90071	0.092	0.514		34.1		1	21.9			-3012.88		3222.09		0		0		0.483223	0.516777	0	0
b4	.30p	27			32	1	0.89656	0.09	0.287		36.9		2	1.5			-3134.54		6428.5		0		0		0.327777	0.672223	0	0
b4	.30p	41	14	15			0.93934	0.139	0.327	0.23	31.1	8.6		67.93	26.2	0.8667	-3410.6	1668.6	1100.45	351.29	0	0	0	0	0.756055	0.243945	0	0
b4	.30p	41			41	1	0.96337	0.099	0.186		31.3		2	96.7			-1957.36		1330.34		0		0		0.595358	0.404642	0	0
b4	.30p	41			24	1	0.9306	0.165	0.733		3.1		2	97.5			-2991.03		546.54		0		0		0.845504	0.154496	0	0
b4	.30p	41			26	1	0.89356	0.12	0.553		34.6		2	68.5			-5790.38		795.61		0		0		0.879197	0.120803	0	0
b4	.30p	41			29	1	0.91698	0.171	0.4		35.4		1	42.1			-2914.17		1480.05		0		0		0.663183	0.336817	0	0
b4	.30p	41			31	1	0.90911	0.115	0.585		37.1		2	79.6			-1783.75		1118.04		0		0		0.614707	0.385293	0	0
b4	.30p	41			35	1	0.88591	0.452	0.602		40		2	66.8			-2220.36		1610.57		0		0		0.579588	0.420412	0	0
b4	.30p	41			38	1	0.90879	0.144	0.414		33.4		2	97			-3364.94		463.8		0		0		0.878864	0.121136	0	0
b4	.30p	41			39	1	0.95822	0.105	0.183		31.5		2	100			-2514.56		656.55		0		0		0.792959	0.207041	0	0
b4	.30p	41			40	1	0.91387	0.145	0.237		38.7		2	49.8			-3681.39		971.71		0		0		0.791169	0.208831	0	0
b4	.30p	41			42	1	0.87059	0.11	0.185		28.3		0	18.3			-7086.27		1336.46		0		0		0.841327	0.158673	0	0
b4	.30p	41			43	1	0.88598	0.075	0.14		27.6		2	52.4			-2188.78		1347.41		0		0		0.618966	0.381034	0	0
b4	.30p	41			44	2	0.91082	0.079	0.149		28.8		2	65.8			-2644.64		1291.2		0		0		0.671938	0.328062	0	0
b4	.30p	41			45	0							2	70.5			-2711.56		848.15		0		0		0.761736	0.238264	0	0
b4	.30p	41			52	1	0.90474	0.092	0.187		39.6		2	93.2			-2481.43		1474.28		0		0		0.627303	0.372697	0	0
b4	.30p	41			56	1	0.86682	0.125	0.197		30.4		1	20.7			-6828.45		1236		0		0		0.846735	0.153265	0	0
b4	.30p	49	4	6			0.97843	0.073	0.375	0.098	34.1	2.6		83.88	14.88	1	-3011.48	1176.41	743.81	308.86	0	0	0	0	0.80193	0.19807	0	0
b4	.30p	49			49	1	0.99676	0.068	0.411		30.2		2	100			-3932.72		1131.76		0		0		0.77653	0.22347	0	0
b4	.30p	49			2	3	0.87508	0.066	0.644		37.5		2	99.1			-1559.24		478.32		0		0		0.765249	0.234751	0	0
b4	.30p	49			3	0							2	96.8			-1951.49		393.35		0		0		0.832249	0.167751	0	0
b4	.30p	49			4	0							2	72.5			-2041.45		446.58		0		0		0.820509	0.179491	0	0
b4	.30p	49			18	1	0.91311	0.096	0.235		32.5		2	66.9			-4323.8		1040.07		0		0		0.806097	0.193903	0	0
b4	.30p	49			25	1	0.89013	0.123	0.574		33.2		2	68			-4260.17		972.78		0		0		0.814105	0.185895	0	0
b4	.30p	57	8	8			0.97054	0.174	0.386	0.258	32.5	3		28.07	29.67	0.625	-4042.04	1962.36	2942.02	789.44	0	0	0	0	0.578752	0.421248	0	0
b4	.30p	57			57	1	0.99081	0.08	0.104		28		1	20.6			-3582.23		2472.19		0		0		0.591672	0.408328	0	0
b4	.30p	57			1	1	0.8956	0.128	0.609		33.8		1	20			-2609.66		3572.16		0		0		0.422151	0.577849	0	0
b4	.30p	57			5	1	0.89403	0.178	0.65		35.5		1	32.6			-1632.46		3758.97		0		0		0.302788	0.697212	0	0
b4	.30p	57			9	1	0.8952	0.161	0.222		37.6		2	97.5			-6581.62		2188.78		0		0		0.750436	0.249564	0	0
b4	.30p	57			16	1	0.92154	0.209	0.68		33		1	5.9			-7578.18		2680.3		0		0		0.738723	0.261277	0	0
b4	.30p	57			33	1	0.90715	0.24	0.31		32.4		1	43.6			-4135.11		1580.95		0		0		0.72342	0.27658	0	0
b4	.30p	57			34	1	0.9237	0.202	0.269		30.1		1	0.3			-2100.47		3299.47		0		0		0.38898	0.61102	0	0
b4	.30p	57			48	1	0.92241	0.19	0.243		29.4		2	4.1			-4116.62		3983.35		0		0		0.508227	0.491773	0	0
b4	.30m	1	3	3			0.94684	0.128	0.421	0.181	-17.5	7.3		0.67	0.74	0	-3592.3	974.03	4070.43	552.33	0	0	0	0	0.468802	0.531198	0	0
b4	.30m	1			1	1	0.95246	0.141	0.431		-24.3		0	0			-3967.46		4817.2		0		0		0.451635	0.548365	0	0
b4	.30m	1			2	1	0.93796	0.134	0.432		-20.9		0	1.7			-2256.88		3498.68		0		0		0.392122	0.607878	0	0
b4	.30m	1			3	1	0.95011	0.107	0.402		-7.4		0	0.3			-4552.57		3895.41		0		0		0.538895	0.461105	0	0
b5	.30p	40	14	19			0.96103	0.119	0.445	0.191	37.6	2.4		4.54	6.53	0.2632	-3462.87	1234.52	3937.84	786.29	0	0	0	0	0.467911	0.532089	0	0
b5	.30p	40			40	3	0.98311	0.048	0.377		40.5		0	0			-3779.54		3340.09		0		0		0.530862	0.469138	0	0
b5	.30p	40			41	0							0	0			-5817.74		3450.03		0		0		0.627739	0.372261	0	0
b5	.30p	40			42	0							0	0			-3841.39		3625.39		0		0		0.514464	0.485536	0	0
b5	.30p	40			2	1	0.9535	0.147	0.498		37.5		0	7			-3643.78		5025.15		0		0		0.420326	0.579674	0	0
b5	.30p	40			16	1	0.92455	0.14	0.497		39.4		1	20.6			-5718.47		3347.62		0		0		0.630754	0.369246	0	0
b5	.30p	40			17	1	0.88815	0.045	0.432		37.2		1	0			-2548.3		5321.49		0		0		0.323808	0.676192	0	0
b5	.30p	40			18	1	0.91218	0.192	0.534		36.5		1	2.7			-3947.01		4606.86		0		0		0.46143	0.53857	0	0
b5	.30p	40			23	1	0.89979	0.093	0.508		35.6		0	0.9			-3376.31		3073.68		0		0		0.52346	0.47654	0	0
b5	.30p	40			24	1	0.92155	0.081	0.463		39.2		0	2.2			-2735.12		4542.83		0		0		0.375809	0.624191	0	0
b5	.30p	40			25	3	0.89343	0.056	0.482		39.9		0	1.5			-2603.29		2697.89		0		0		0.491077	0.508923	0	0
b5	.30p	40			26	0							0	0.5			-2771.81		3151.45		0		0		0.467953	0.532047	0	0
b5	.30p	40			27	0							0	1.3			-2534.31		3016.3		0		0		0.456582	0.543418	0	0
b5	.30p	40			36	1	0.89388	0.141	0.537		40.5		2	7.2			-2787.6		3741.68		0		0		0.426938	0.573062	0	0
b5	.30p	40			38	1	0.91513	0.109	0.429		38.2		1	1.8			-2431.13		4173.06		0		0		0.368119	0.631881	0	0
b5	.30p	40			39	1	0.95515	0.21	0.482		38		0	1.9			-6604.93		4922.84		0		0		0.572958	0.427042	0	0
b5	.30p	40			56	2	0.93537	0.055	0.299		32		1	7			-2760.16		4356.79		0		0		0.387829	0.612171	0	0
b5	.30p	40			57	0							0	8.4			-2948.74		4257.73		0		0		0.40918	0.59082	0	0
b5	.30p	40			63	1	0.88933	0.353	0.553		34.9		1	0.1			-2824.46		4994.73		0		0		0.361222	0.638778	0	0
b5	.30p	40			79	1	0.89389	0.249	0.452		32.8		2	23.1			-2120.4		3173.45		0		0		0.40054	0.59946	0	0
b5	.30p	53	8	11			0.94915	0.088	0.398	0.145	39	2.6		44.91	18.38	0.7273	-3511.02	1160.59	1888.41	427.84	0	0	0	0	0.650258	0.349742	0	0
b5	.30p	53			53	1	0.9409	0.152	0.336		32.8		1	32.7			-4323.95		1708.26		0		0		0.71681	0.28319	0	0
b5	.30p	53			5	4	0.97174	0.041	0.455		40.4		1	37.8			-4145.73		2048.24		0		0		0.669317	0.330683	0	0
b5	.30p	53			6	0							1	39.3			-4331.21		1753.73		0		0		0.711792	0.288208	0	0
b5	.30p	53			13	0							2	39.1			-4933.44		1830.19		0		0		0.729407	0.270593	0	0
b5	.30p	53			14	0							2	38.1			-4592.44		1872.22		0		0		0.710392	0.289608	0	0
b5	.30p	53			15	1	0.89163	0.116	0.412		37.9		1	23.8			-2410.97		1541.41		0		0		0.610005	0.389995	0	0
b5	.30p	53			20	1	0.89152	0.052	0.355		42.2		2	55.3			-1970.37		1678.97		0		0		0.539925	0.460075	0	0
b5	.30p	53			31	1	0.89232	0.226	0.485		40.1		1	32.4			-4732.53		1876.85		0		0		0.716032	0.283968	0	0
b5	.30p	53			35	1	0.90071	0.096	0.398		42		2	77.8			-1955.46		3135.06		0		0		0.384138	0.615862	0	0
b5	.30p	53			37	1	0.88693	0.071	0.377		37.7		1	34.1			-3236.1		1902.76		0		0		0.629731	0.370269	0	0
b5	.30p	53			44	1	0.91707	0.031	0.458		36.9		2	83.6			-1989.07		1424.79		0		0		0.582645	0.417355	0	0
b5	.30p	54	14	15			0.94547	0.101	0.2	0.168	33.9	3.8		25.97	34.16	0.55	-4472.82	1798.66	2505.32	631.1	0	0	0	0	0.640976	0.359024	0	0
b5	.30p	54			54	1	0.96382	0.104	0.176		28.5		2	57.3			-3980.73		3140.37		0		0		0.559005	0.440995	0	0
b5	.30p	54			34	1	0.89634	0.138	0.609		38.9		2	0.7			-5472.54		2405		0		0		0.694702	0.305298	0	0
b5	.30p	54			43	1	0.92431	0.1	0.344		36.5		0	0			-5217.54		2832.99		0		0		0.648099	0.351901	0	0
b5	.30p	54			52	1	0.91474	0.085	0.134		31.9		2	55.8			-4059.72		2637.02		0		0		0.606223	0.393777	0	0
b5	.30p	54			60	1	0.90371	0.216	0.299		37.5		2	0.7			-4638.54		3159.46		0		0		0.594837	0.405163	0	0
b5	.30p	54			66	1	0.89449	0.081	0.15		25.6		2	82.8			-1758.07		1401.98		0		0		0.556342	0.443658	0	0
b5	.30p	54			70	1	0.91562	0.121	0.184		34		-1	0			-6168.66		3399.3		0		0		0.644721	0.355279	0	0
b5	.30p	54			71	1	0.9289	0.059	0.09		34		-1	0			-6029.08		2449.19		0		0		0.711121	0.288879	0	0
b5	.30p	54			72	1	0.925	0.083	0.136		36.5		-1	0			-2530.24		1650.91		0		0		0.605154	0.394846	0	0
b5	.30p	54			73	1	0.95848	0.04	0.08		33		-1	0			-2849.47		3130.69		0		0		0.476487	0.523513	0	0
b5	.30p	54			74	1	0.94295	0.046	0.085		31.1		-1	0			-3284.62		2412.91		0		0		0.576499	0.423501	0	0
b5	.30p	54			75	1	0.89187	0.157	0.233		30.1		1	37.3			-3394.57		1155.23		0		0		0.746092	0.253908	0	0
b5	.30p	54			76	2	0.89763	0.092	0.183		39.3		0	2.3			-8482.43		2602.58		0		0		0.765216	0.234784	0	0
b5	.30p	54			77	0							0	3.3			-6706.59		2665.95		0		0		0.715557	0.284443	0	0
b5	.30p	54			83	1	0.89817	0.079	0.133		37.2		0	19.5			-2519.48		2536.23		0		0		0.498343	0.501657	0	0
b5	.30p	61	13	19			0.91341	0.12	0.349	0.223	35.3	7.9		73.02	24.61	0.9167	-2916.28	1308.71	850.92	265.46	0	0	0	0	0.774124	0.225876	0	0
b5	.30p	61			61	1	0.93333	0.183	0.356		40.6		1	46.9			-3656.17		945.03		0		0		0.794612	0.205388	0	0
b5	.30p	61			1	1	0.84439	0.083	0.312		39.3		1	44.5			-3368.9		1203.59		0		0		0.736776	0.263224	0	0
b5	.30p	61			3	2	0.91125	0.163	0.438		42.6		1	49.1			-3878.91		972.02		0		0		0.799622	0.200378	0	0
b5	.30p	61			4	0							2	51.5			-3579.15		1156.47		0		0		0.755793	0.244207	0	0
b5	.30p	61			8	3	0.847	0.111	0.345		38.9		2	100			-1489.46		408.14		0		0		0.784918	0.215082	0	0
b5	.30p	61			9	0							2	100			-1250.85		415.63		0		0		0.750594	0.249406	0	0
b5	.30p	61			12	0							2	87.7			-2083.7		411.29		0		0		0.835154	0.164846	0	0
b5	.30p	61			11	1	0.84906	0.06	0.296		40.7		2	55.1			-3019.69		618.8		0		0		0.829929	0.170071	0	0
b5	.30p	61			19	1	0.84352	0.073	0.36		39.5		2	88.8			-1974.68		1264.6		0		0		0.609605	0.390395	0	0
b5	.30p	61			29	1	0.92444	0.105	0.394		42		2	89.8			-2657.22		1076.82		0		0		0.711621	0.288379	0	0
b5	.30p	61			50	1	0.87373	0.077	0.266		32.7		2	86.5			-2300.54		606.89		0		0		0.791262	0.208738	0	0
b5	.30p	61			58	2	0.87521	0.174	0.383		32.2		2	82.3			-1372.13		540.37		0		0		0.717454	0.282546	0	0
b5	.30p	61			59	0							2	75.2			-1406.75		867.51		0		0		0.618553	0.381447	0	0
b5	.30p	61			67	1	0.92255	0.158	0.344		32.5		2	68.2			-3158.46		1083.17		0		0		0.744634	0.255366	0	0
b5	.30p	61			69	1	0.91237	0.12	0.296		34.5		-1	0			-1675.07		892.43		0		0		0.652413	0.347587	0	0
b5	.30p	61			81	1	0.90636	0.151	0.333		38.2		2	59.7			-6637.84		990.84		0		0		0.870116	0.129884	0	0
b5	.30p	61			82	3	0.92728	0.084	0.277		35.4		2	77.7			-4137.95		910.09		0		0		0.819714	0.180286	0	0
b5	.30p	61			84	0							2	74.7			-4116.74		938.11		0		0		0.814414	0.185586	0	0
b5	.30p	61			85	0							2	76.7			-3645.05		865.6		0		0		0.808099	0.191901	0	0
b5	.30p	68	13	14			0.9256	0.176	0.442	0.352	34	8.7		24.81	16	0.3571	-3587.78	1046.31	2362.33	1008.11	0	0	0	0	0.602977	0.397023	0	0
b5	.30p	68			68	1	0.93339	0.1	0.293		35.5		0	19.4			-3916.63		2264.41		0		0		0.633652	0.366348	0	0
b5	.30p	68			7	1	0.9395	0.211	0.411		31.8		0	1.4			-3614.24		3285.23		0		0		0.523843	0.476157	0	0
b5	.30p	68			10	1	0.85651	0.128	0.488		40.7		2	32.3			-2728.93		2622.49		0		0		0.509945	0.490055	0	0
b5	.30p	68			21	1	0.90536	0.335	0.518		41.5		0	19.4			-4331.34		2170.23		0		0		0.666199	0.333801	0	0
b5	.30p	68			22	1	0.9412	0.125	0.432		35.3		0	0			-3469.41		529.55		0		0		0.867578	0.132422	0	0
b5	.30p	68			28	1	0.9032	0.204	0.537		5.2		0	19.3			-4149.08		2003.69		0		0		0.674343	0.325657	0	0
b5	.30p	68			30	1	0.853	0.198	0.399		36		0	19.3			-3350.56		2660.55		0		0		0.557395	0.442605	0	0
b5	.30p	68			32	1	0.87045	0.238	0.54		33		1	37.7			-1145.78		1895.39		0		0		0.376756	0.623244	0	0
b5	.30p	68			33	1	0.87019	0.099	0.453		41.3		2	55.9			-3236.57		3197.61		0		0		0.503028	0.496972	0	0
b5	.30p	68			45	2	0.89903	0.099	0.615		33.3		1	37.4			-4483.78		1465.1		0		0		0.753718	0.246282	0	0
b5	.30p	68			46	0							1	32.6			-4418.33		1446.09		0		0		0.753413	0.246587	0	0
b5	.30p	68			51	1	0.90415	0.235	0.435		32.4		0	17.7			-5542.23		3088.23		0		0		0.642171	0.357829	0	0
b5	.30p	68			55	1	0.89842	0.223	0.438		33.6		1	47.8			-2129.28		1622.03		0		0		0.56761	0.43239	0	0
b5	.30p	68			80	1	0.88304	0.199	0.38		41		2	7.1			-3712.78		4822.07		0		0		0.435014	0.564986	0	0
b5	.30p	78	6	7			0.95386	0.127	0.368	0.205	34.4	4.3		66.76	12.31	0.9286	-2004.01	335.21	1447.92	446.14	0	0	0	0	0.580548	0.419452	0	0
b5	.30p	78			78	1	0.95686	0.141	0.38		31		2	72			-1963.17		1322.93		0		0		0.597416	0.402584	0	0
b5	.30p	78			47	1	0.96362	0.09	0.335		35.3		2	77			-1809.49		1084.58		0		0		0.625241	0.374759	0	0
b5	.30p	78			48	2	0.96375	0.239	0.452		42.4		2	74.1			-1780.65		1035.77		0		0		0.632239	0.367761	0	0
b5	.30p	78			49	0							2	80.2			-2458.27		1175.47		0		0		0.676512	0.323488	0	0
b5	.30p	78			62	1	0.90298	0.086	0.32		34.5		1	43.5			-2534.36		2125.15		0		0		0.543911	0.456089	0	0
b5	.30p	78			64	1	0.91083	0.145	0.389		29.5		2	54.4			-1929.82		1237.46		0		0		0.609299	0.390701	0	0
b5	.30p	78			65	1	0.89162	0.13	0.394		30.2		2	66.1			-1552.3		2154.07		0		0		0.418819	0.581181	0	0
b5	.30m	3	2	2			0.95453	0.303	0.523	0.681	-9.7	6.4		3.4	3.4	0	-15304	8083.53	3053.05	132.17	0	0	0	0	0.833685	0.166315	0	0
b5	.30m	3			3	1	0.95951	0.303	0.523		-16.1		0	3.4			-23387.5		2920.88		0		0		0.888976	0.111024	0	0
b5	.30m	3			7	1	0.94955	0.303	0.523		-3.3		-1	0			-7220.5		3185.22		0		0		0.693897	0.306103	0	0
b5	.30m	4	2	2			0.9988	0.041	0.183	0.094	-7.9	5		82.05	8.95	1	-3548.89	1960.23	526.88	95.24	0	0	0	0	0.870729	0.129271	0	0
b5	.30m	4			4	1	0.99853	0.041	0.183		-2.9		2	73.1			-5509.12		622.12		0		0		0.898533	0.101467	0	0
b5	.30m	4			6	1	0.99907	0.041	0.183		-12.9		2	91			-1588.66		431.64		0		0		0.786349	0.213651	0	0
b5	.30m	5	3	3			0.97873	0.177	0.359	0.429	-8.9	6.5		23.2	27.76	0.75	-3674.94	1749.11	727.3	617.28	0	0	0	0	0.834789	0.165211	0	0
b5	.30m	5			5	1	0.99641	0.055	0.083		-0.9		2	0.8			-6006.48		437.34		0		0		0.93213	0.0678697	0	0
b5	.30m	5			1	1	0.92541	0.164	0.252		-8.9		-1	0			-3224.73		1585.36		0		0		0.670409	0.329591	0	0
b5	.30m	5			2	1	0.88752	0.312	0.744		-16.9		1	45.6			-1793.6		159.19		0		0		0.918481	0.0815193	0	0
b6	.30p	1	11	14			0.93852	0.135	0.374	0.215	35.3	3		10.16	11.47	0.9643	-3101.63	718.32	4035.69	1025.78	0	0	0	0	0.434565	0.565435	0	0
b6	.30p	1			1	1	0.97258	0.088	0.421		36.2		2	0			-3396.84		5956.58		0		0		0.363166	0.636834	0	0
b6	.30p	1			5	1	0.89357	0.111	0.59		35.1		2	5.4			-5115.45		3900.19		0		0		0.567397	0.432603	0	0
b6	.30p	1			10	1	0.92358	0.075	0.354		38.6		1	26			-2990.93		5633.76		0		0		0.346787	0.653213	0	0
b6	.30p	1			12	1	0.90718	0.304	0.633		40.9		2	0.1			-3670.71		3306.91		0		0		0.526069	0.473931	0	0
b6	.30p	1			13	1	0.87655	0.346	0.827		40.7		2	0.2			-2740.08		3042.55		0		0		0.473847	0.526153	0	0
b6	.30p	1			14	1	0.90954	0.172	0.39		33.6		2	1.2			-2937.41		3659.47		0		0		0.445273	0.554727	0	0
b6	.30p	1			17	2	0.92003	0.08	0.225		35.8		2	17.3			-3328.74		2930.55		0		0		0.531808	0.468192	0	0
b6	.30p	1			18	0							2	13.4			-3349.24		3572.2		0		0		0.483894	0.516106	0	0
b6	.30p	1			20	1	0.85562	0.06	0.213		36.8		2	35.6			-2622.73		2836.52		0		0		0.480419	0.519581	0	0
b6	.30p	1			23	1	0.91569	0.119	0.278		30.1		2	0.8			-3096.07		3717.05		0		0		0.454428	0.545572	0	0
b6	.30p	1			25	2	0.91541	0.046	0.217		31.3		2	0.7			-2018.2		5482.54		0		0		0.269067	0.730933	0	0
b6	.30p	1			28	0							2	0.8			-2110.04		5215.14		0		0		0.288053	0.711947	0	0
b6	.30p	1			54	2	0.94037	0.17	0.322		33.7		2	20.2			-3217.71		3553.9		0		0		0.475177	0.524823	0	0
b6	.30p	1			55	0							2	20.6			-2828.72		3692.29		0		0		0.433786	0.566214	0	0
b6	.30p	9	10	11			0.94958	0.166	0.411	0.278	34.5	3.3		61.89	27.1	0.95	-1489.39	279.92	1901.99	640.55	0	0	0	0	0.439169	0.560831	0	0
b6	.30p	9			9	1	0.95004	0.107	0.299		34.9		2	66			-1383.14		1607.87		0		0		0.462432	0.537568	0	0
b6	.30p	9			2	1	0.85415	0.361	0.698		37.2		-1	0			-2103.91		1236.99		0		0		0.629743	0.370257	0	0
b6	.30p	9			3	2	0.96172	0.079	0.411		34.2		2	60.5			-1137.26		1788.05		0		0		0.388766	0.611234	0	0
b6	.30p	9			4	0							2	51.6			-1184.89		2377.69		0		0		0.332593	0.667407	0	0
b6	.30p	9			16	1	0.88438	0.335	0.599		39.2		2	24.3			-1680.01		3339.38		0		0		0.334704	0.665296	0	0
b6	.30p	9			24	1	0.89161	0.305	0.506		39.1		2	69.7			-1165.99		1936.67		0		0		0.375803	0.624197	0	0
b6	.30p	9			26	1	0.90447	0.086	0.292		33.3		2	56.8			-1469.33		2667.13		0		0		0.355214	0.644786	0	0
b6	.30p	9			43	1	0.87838	0.148	0.345		32.8		1	42.2			-1676.64		1718.32		0		0		0.493861	0.506139	0	0
b6	.30p	9			49	1	0.89784	0.103	0.302		28		2	78.6			-1476.11		1876.74		0		0		0.440255	0.559745	0	0
b6	.30p	9			50	1	0.88388	0.113	0.316		32.1		2	94.4			-1363.81		1317.91		0		0		0.508558	0.491442	0	0
b6	.30p	9			51	1	0.88826	0.073	0.284		31.3		2	74.8			-1742.23		1055.17		0		0		0.622803	0.377197	0	0
b6	.30p	22	7	7			0.97736	0.204	0.495	0.344	36	4.7		88.9	9.09	1	-1489.53	251.6	574.65	243.93	0	0	0	0	0.721609	0.278391	0	0
b6	.30p	22			22	1	0.98887	0.024	0.196		34.8		2	80			-1584.66		517.17		0		0		0.753943	0.246057	0	0
b6	.30p	22			6	1	0.86008	0.158	0.313		43.8		2	83.2			-1627.33		434.98		0		0		0.789081	0.210919	0	0
b6	.30p	22			11	1	0.89701	0.465	0.743		38.4		2	100			-1030.28		351.6		0		0		0.745564	0.254436	0	0
b6	.30p	22			21	1	0.94559	0.113	0.545		33.3		2	75.1			-1684.19		482.13		0		0		0.777443	0.222557	0	0
b6	.30p	22			44	1	0.90355	0.142	0.47		36.5		2	94.3			-1740.93		1126.71		0		0		0.607095	0.392905	0	0
b6	.30p	22			52	1	0.86216	0.473	0.795		27.4		2	100			-1180.99		432.79		0		0		0.731816	0.268184	0	0
b6	.30p	22			53	1	0.95888	0.052	0.405		37.8		2	89.7			-1578.31		677.16		0		0		0.69977	0.30023	0	0
b6	.30p	30	2	5			0.98949	0.047	0.081	0.09	34.1	2.1		43.16	2.06	0.5	-3286.43	279.96	1449.5	92.88	0	0	0	0	0.693936	0.306064	0	0
b6	.30p	30			30	3	0.97584	0.022	0.045		32.5		1	43.7			-3255.89		1427.47		0		0		0.695204	0.304796	0	0
b6	.30p	30			34	0							1	44.5			-3019.73		1325.54		0		0		0.694946	0.305054	0	0
b6	.30p	30			36	0							1	39.3			-3448.43		1613.27		0		0		0.681279	0.318721	0	0
b6	.30p	30			32	2	0.99098	0.055	0.091		33.9		1	45.2			-2976.93		1453.01		0		0		0.672002	0.327998	0	0
b6	.30p	30			38	0							1	43.1			-3731.18		1428.22		0		0		0.723181	0.276819	0	0
b6	.30p	37	8	12			0.99168	0.158	0.28	0.267	33.2	5.3		17.7	9.64	0.7083	-2831.95	982.16	2521.97	694.9	0	0	0	0	0.528949	0.471051	0	0
b6	.30p	37			37	1	0.99993	0.306	0.461		41.5		1	21.1			-2739.96		4231.13		0		0		0.393046	0.606954	0	0
b6	.30p	37			8	1	0.86284	0.137	0.401		33		1	33.2			-2407.32		2143.86		0		0		0.528944	0.471056	0	0
b6	.30p	37			15	1	0.88344	0.257	0.723		31.9		2	27.6			-3910.76		1820.01		0		0		0.682414	0.317586	0	0
b6	.30p	37			19	1	0.87414	0.132	0.192		36.5		2	19.9			-1941.12		2263.74		0		0		0.461637	0.538363	0	0
b6	.30p	37			27	2	0.89078	0.233	0.368		25.4		2	0			-4575.21		3194.75		0		0		0.588833	0.411167	0	0
b6	.30p	37			29	0							2	0			-4882.06		3104.44		0		0		0.611289	0.388711	0	0
b6	.30p	37			31	4	0.92641	0.052	0.071		33		0	19.9			-2426.39		2028.29		0		0		0.544683	0.455317	0	0
b6	.30p	37			33	0							1	22.3			-1961.59		2018.6		0		0		0.492838	0.507162	0	0
b6	.30p	37			35	0							1	20.4			-2240.21		1938.52		0		0		0.536098	0.463902	0	0
b6	.30p	37			39	0							1	20.1			-2257.58		1970.41		0		0		0.533961	0.466039	0	0
b6	.30p	37			46	1	0.86894	0.106	0.13		32.4		2	19.7			-2143.82		2541.03		0		0		0.457607	0.542393	0	0
b6	.30p	37			48	1	0.88249	0.141	0.218		41.4		2	8.2			-2497.33		3008.87		0		0		0.453549	0.546451	0	0
b6	.30p	42	6	6			0.9841	0.119	0.207	0.212	26.9	8.9		17.47	16.06	0.4167	-4676.41	1282.66	2163.57	346.01	0	0	0	0	0.683688	0.316312	0	0
b6	.30p	42			42	1	0.99686	0.025	0.032		31.4		0	1.2			-6296.8		2237.32		0		0		0.737838	0.262162	0	0
b6	.30p	42			7	1	0.87631	0.224	0.604		7.2		0	14.6			-3716.71		2445.75		0		0		0.603121	0.396879	0	0
b6	.30p	42			40	1	0.88578	0.15	0.201		33.5		1	33.4			-4453.3		1813.14		0		0		0.710659	0.289341	0	0
b6	.30p	42			41	1	0.8989	0.092	0.131		31		0	9			-5112.49		1968.58		0		0		0.721994	0.278006	0	0
b6	.30p	42			45	1	0.87484	0.099	0.123		30.1		2	44.3			-2550.93		1781.62		0		0		0.588783	0.411217	0	0
b6	.30p	42			47	1	0.92925	0.126	0.152		28		2	2.3			-5928.23		2735.04		0		0		0.684295	0.315705	0	0
b6	.30m	2	3	5			0.99724	0.106	0.407	0.176	-16.4	4.3		57	81.01	1	-5179.09	2381.13	1384.08	652.8	0	0	0	0	0.789114	0.210886	0	0
b6	.30m	2			2	3	0.99707	0.08	0.387		-9.8		-1	0			-7264.71		1290.75		0		0		0.849131	0.150869	0	0
b6	.30m	2			3	0							-1	0			-6207.42		1148.42		0		0		0.843876	0.156124	0	0
b6	.30m	2			4	0							-1	0			-7458.7		1184.25		0		0		0.862981	0.137019	0	0
b6	.30m	2			1	1	0.99889	0.143	0.428		-12.8		2	98.1			-1217.45		677.2		0		0		0.642573	0.357427	0	0
b6	.30m	2			6	1	0.99678	0.214	0.485		-20.4		2	15.9			-3747.18		2619.76		0		0		0.588537	0.411463	0	0
b6	.30m	5	1	1			1	0	0	0	-18.7	0		37.1	0	1	-1627.8	0	2095.62	0	0	0	0	0	0.437179	0.562821	0	0
b6	.30m	5			5	1	1	0	0		-18.7		2	37.1			-1627.8		2095.62		0		0		0.437179	0.562821	0	0
b7	.30p	9	9	12			0.93829	0.152	0.394	0.234	30.3	2.7		45.57	27.88	0.9583	-3067.76	1345.85	2338.9	689.01	0	0	0	0	0.567404	0.432596	0	0
b7	.30p	9			9	1	0.97228	0.266	0.536		30.7		2	43.1			-5276.69		3026.18		0		0		0.635526	0.364474	0	0
b7	.30p	9			1	3	0.9452	0.083	0.636		31.2		2	27.9			-2477.69		2687.43		0		0		0.479697	0.520303	0	0
b7	.30p	9			2	0							2	27			-2539.88		2785.27		0		0		0.476959	0.523041	0	0
b7	.30p	9			3	0							2	26.9			-2822.98		2729.11		0		0		0.508454	0.491546	0	0
b7	.30p	9			20	1	0.88324	0.126	0.491		33.9		1	47.4			-4787		1488.72		0		0		0.762781	0.237219	0	0
b7	.30p	9			24	1	0.87868	0.116	0.32		24.5		2	90.1			-1672.08		3135.84		0		0		0.347776	0.652224	0	0
b7	.30p	9			25	1	0.89502	0.056	0.259		30.3		2	94.5			-2487.44		2191.93		0		0		0.531576	0.468424	0	0
b7	.30p	9			28	1	0.90438	0.078	0.272		26.4		2	58.6			-4861.2		1162.89		0		0		0.80696	0.19304	0	0
b7	.30p	9			38	2	0.86279	0.277	0.473		33.9		2	60.1			-1259.69		1766.19		0		0		0.416305	0.583695	0	0
b7	.30p	9			39	0							2	61.4			-1273.47		1625.4		0		0		0.439299	0.560701	0	0
b7	.30p	9			51	1	0.90069	0.216	0.421		31.4		2	6.3			-4167.69		2085.85		0		0		0.666453	0.333547	0	0
b7	.30p	9			53	1	0.91308	0.18	0.366		30.7		2	3.6			-3187.28		3381.93		0		0		0.485185	0.514815	0	0
b7	.30p	16	16	18			0.93684	0.139	0.34	0.178	31.5	3.7		16.47	20.7	0.4722	-2875.19	941.14	3026.19	725.24	0	0	0	0	0.487206	0.512794	0	0
b7	.30p	16			16	1	0.96121	0.109	0.467		37		0	2.7			-3320.43		3719.14		0		0		0.471681	0.528319	0	0
b7	.30p	16			7	1	0.93877	0.075	0.306		35.5		1	27.1			-3244.13		3424.57		0		0		0.486471	0.513529	0	0
b7	.30p	16			10	1	0.91028	0.271	0.677		34.6		2	15.4			-1627.39		2195.73		0		0		0.425671	0.574329	0	0
b7	.30p	16			17	1	0.90252	0.077	0.415		34.2		0	0.8			-5384.25		2929.43		0		0		0.647637	0.352363	0	0
b7	.30p	16			18	1	0.90905	0.139	0.509		34.3		0	2.2			-3547.39		2133.74		0		0		0.624416	0.375584	0	0
b7	.30p	16			19	1	0.88649	0.105	0.465		32.6		0	0			-2964.18		3811.5		0		0		0.437473	0.562527	0	0
b7	.30p	16			23	1	0.88068	0.247	0.386		30.5		2	89.4			-2097.1		2695.97		0		0		0.437528	0.562472	0	0
b7	.30p	16			27	1	0.91105	0.156	0.298		31.4		2	4.6			-3022		3651.3		0		0		0.452849	0.547151	0	0
b7	.30p	16			35	2	0.87975	0.215	0.364		34.1		1	29.9			-3112.98		2096.21		0		0		0.597594	0.402406	0	0
b7	.30p	16			36	0							1	26.5			-2771.19		2383.49		0		0		0.537607	0.462393	0	0
b7	.30p	16			41	2	0.89591	0.093	0.22		26.9		0	16			-2531.36		2087.23		0		0		0.548081	0.451919	0	0
b7	.30p	16			44	0							0	18.3			-2376.7		2030.73		0		0		0.539248	0.460752	0	0
b7	.30p	16			49	1	0.94865	0.096	0.201		26.7		2	5.2			-3538.37		4067.86		0		0		0.465194	0.534806	0	0
b7	.30p	16			52	1	0.92862	0.134	0.268		25.6		2	0			-2054.38		3500.34		0		0		0.369844	0.630156	0	0
b7	.30p	16			69	1	0.91147	0.092	0.226		31.8		0	0			-4122.96		2841.56		0		0		0.591995	0.408005	0	0
b7	.30p	16			70	1	0.90715	0.173	0.303		29.9		2	31.7			-1121.65		3053.57		0		0		0.268645	0.731355	0	0
b7	.30p	16			71	1	0.9339	0.08	0.199		30.4		2	10			-2726.07		4156.36		0		0		0.396091	0.603909	0	0
b7	.30p	16			84	1	0.93643	0.1	0.211		29.8		0	16.7			-2190.9		3692.64		0		0		0.372378	0.627622	0	0
b7	.30p	22	2	2			0.9004	0.051	0.071	0.074	29.1	0.6		91.1	8.9	1	-2215	661.07	286.22	52.96	0	0	0	0	0.885568	0.114432	0	0
b7	.30p	22			22	1	0.89654	0.051	0.071		29.7		2	82.2			-2876.06		233.26		0		0		0.92498	0.0750196	0	0
b7	.30p	22			31	1	0.90426	0.051	0.071		28.5		2	100			-1553.93		339.18		0		0		0.820834	0.179166	0	0
b7	.30p	48	13	15			0.92083	0.16	0.368	0.23	31.5	3.2		54.05	18.36	0.9667	-2405.32	813.16	1734.84	413.84	0	0	0	0	0.580973	0.419027	0	0
b7	.30p	48			48	1	0.93515	0.091	0.177		30.4		2	71.1			-1660.39		1077.79		0		0		0.606385	0.393615	0	0
b7	.30p	48			4	1	0.89718	0.093	0.549		35.3		2	53.4			-1929.24		1562.41		0		0		0.55253	0.44747	0	0
b7	.30p	48			5	1	0.87087	0.152	0.568		31.9		2	50.4			-3239.45		1650.32		0		0		0.662495	0.337505	0	0
b7	.30p	48			6	1	0.88767	0.078	0.515		29.2		1	27.2			-3695.14		1405.36		0		0		0.724466	0.275534	0	0
b7	.30p	48			15	1	0.85829	0.248	0.476		39.5		2	77.4			-1341.12		1455.34		0		0		0.479578	0.520422	0	0
b7	.30p	48			21	1	0.89692	0.166	0.428		28.5		2	100			-1722.02		2971.94		0		0		0.366859	0.633141	0	0
b7	.30p	48			34	1	0.91978	0.235	0.669		26.2		2	59.7			-3051.8		1440.91		0		0		0.679278	0.320722	0	0
b7	.30p	48			55	1	0.89949	0.211	0.317		29.6		2	49.5			-1919.3		2046.24		0		0		0.483995	0.516005	0	0
b7	.30p	48			56	2	0.90258	0.22	0.32		31.3		2	59.3			-1632.56		1712.78		0		0		0.48801	0.51199	0	0
b7	.30p	48			57	0							2	59.1			-1708.9		1722.74		0		0		0.497983	0.502017	0	0
b7	.30p	48			58	1	0.93723	0.137	0.239		35.2		2	29.9			-3987.33		2031.63		0		0		0.662462	0.337538	0	0
b7	.30p	48			72	1	0.90099	0.104	0.193		31.5		2	31.4			-2469.33		1775.37		0		0		0.581744	0.418256	0	0
b7	.30p	48			74	1	0.88872	0.22	0.335		29		2	52.4			-1823.69		1992.98		0		0		0.477822	0.522178	0	0
b7	.30p	48			76	2	0.89588	0.145	0.225		33.3		2	43.1			-2907.04		1583.37		0		0		0.647389	0.352611	0	0
b7	.30p	48			77	0							2	46.9			-2992.54		1593.37		0		0		0.652551	0.347449	0	0
b7	.30p	54	11	23			0.95799	0.126	0.225	0.179	30	5.1		10.96	8.86	0.7045	-5832.48	1129.58	2315.72	465.01	0	0	0	0	0.7158	0.2842	0	0
b7	.30p	54			54	1	0.89539	0.126	0.195		19.4		2	11.8			-7351.19		2122.78		0		0		0.775936	0.224064	0	0
b7	.30p	54			12	1	0.85636	0.159	0.642		38.9		1	32.8			-5873.53		1595.59		0		0		0.786375	0.213625	0	0
b7	.30p	54			13	1	0.8921	0.14	0.578		35.6		1	26.9			-7066.7		2540.34		0		0		0.735575	0.264425	0	0
b7	.30p	54			14	1	0.86909	0.261	0.661		41.2		1	28.9			-6685.49		1605.86		0		0		0.806321	0.193679	0	0
b7	.30p	54			30	1	0.8853	0.345	0.477		35.8		0	3.2			-3854.44		3481.89		0		0		0.525391	0.474609	0	0
b7	.30p	54			33	1	0.88905	0.106	0.151		22.1		2	5.2			-3919.47		2098.52		0		0		0.651292	0.348708	0	0
b7	.30p	54			40	5	0.8883	0.043	0.063		29.1		2	2.2			-4771.91		2326.06		0		0		0.672292	0.327708	0	0
b7	.30p	54			42	0							0	1.6			-5245.82		2473.44		0		0		0.679576	0.320424	0	0
b7	.30p	54			43	0							0	1.5			-4716.59		2475.23		0		0		0.655827	0.344173	0	0
b7	.30p	54			45	0							0	2.1			-5526.25		2501.21		0		0		0.688418	0.311582	0	0
b7	.30p	54			46	0							0	2.4			-4722.31		2429.41		0		0		0.660304	0.339696	0	0
b7	.30p	54			47	1	0.89565	0.073	0.105		31.4		-1	0			-6423.22		1520.22		0		0		0.808619	0.191381	0	0
b7	.30p	54			59	7	0.99144	0.105	0.133		27.6		2	11.7			-5815.95		2151.92		0		0		0.729925	0.270075	0	0
b7	.30p	54			60	0							2	13			-5590.99		2157.6		0		0		0.721549	0.278451	0	0
b7	.30p	54			61	0							2	11.9			-5778.88		2125.81		0		0		0.73107	0.26893	0	0
b7	.30p	54			62	0							2	11.7			-5601.78		1955.05		0		0		0.741287	0.258713	0	0
b7	.30p	54			63	0							2	13.2			-6026.19		2385.59		0		0		0.716399	0.283601	0	0
b7	.30p	54			64	0							2	13			-5533.72		2251.72		0		0		0.710778	0.289222	0	0
b7	.30p	54			65	0							2	13.6			-5522.17		1889.46		0		0		0.745068	0.254932	0	0
b7	.30p	54			66	3	0.96599	0.145	0.198		31.4		2	10.4			-7602.49		2884.06		0		0		0.724975	0.275025	0	0
b7	.30p	54			67	0							2	7.8			-7598.59		2755.46		0		0		0.733876	0.266124	0	0
b7	.30p	54			68	0							2	10			-8110.37		2324.07		0		0		0.777269	0.222731	0	0
b7	.30p	54			75	1	0.87079	0.258	0.36		32.8		2	6.2			-4809.04		3210.34		0		0		0.599677	0.400323	0	0
b7	.30p	82	11	14			0.95092	0.13	0.295	0.293	25.9	7		77.56	17.96	1	-2422.9	932.12	872.68	278.31	0	0	0	0	0.735197	0.264803	0	0
b7	.30p	82			82	1	0.98516	0.146	0.302		29		2	95.8			-2501.43		474.25		0		0		0.840625	0.159375	0	0
b7	.30p	82			8	1	0.89	0.165	0.665		37.8		2	94			-2830.33		439.44		0		0		0.865605	0.134395	0	0
b7	.30p	82			11	1	0.87336	0.119	0.373		33		2	79.1			-2351.68		859.75		0		0		0.732284	0.267716	0	0
b7	.30p	82			26	1	0.88949	0.083	0.231		28.3		2	93.7			-1483.79		643.68		0		0		0.697443	0.302557	0	0
b7	.30p	82			29	1	0.90007	0.23	0.381		34.1		2	74.9			-1438.49		929.6		0		0		0.607447	0.392553	0	0
b7	.30p	82			32	1	0.91681	0.158	0.34		26		2	95.6			-1453.13		982.44		0		0		0.596628	0.403372	0	0
b7	.30p	82			37	1	0.93463	0.257	0.402		24.7		2	100			-1139.71		759.1		0		0		0.600223	0.399777	0	0
b7	.30p	82			50	1	0.91341	0.119	0.291		27.9		2	100			-1043.32		567.82		0		0		0.647566	0.352434	0	0
b7	.30p	82			73	1	0.88885	0.11	0.281		26		2	57.6			-4071.26		877.86		0		0		0.822623	0.177377	0	0
b7	.30p	82			78	4	0.92161	0.064	0.118		21.7		2	59.3			-3187.3		966.88		0		0		0.767251	0.232749	0	0
b7	.30p	82			79	0							2	56.8			-3276.46		1006.71		0		0		0.764961	0.235039	0	0
b7	.30p	82			80	0							2	53.6			-3105.99		1144.45		0		0		0.730746	0.269254	0	0
b7	.30p	82			81	0							2	54.6			-3487.01		1030.57		0		0		0.771876	0.228124	0	0
b7	.30p	82			83	1	0.86583	0.154	0.258		28.7		2	70.8			-2550.73		1534.92		0		0		0.624314	0.375686	0	0
b7	.30m	1	2	6			0.96165	0.086	0.215	0.148	-22.4	1.4		7.93	5.91	0.5	-6283.46	1711.79	1802.35	317.09	0	0	0	0	0.777097	0.222903	0	0
b7	.30m	1			1	2	0.93681	0.145	0.379		-20.1		-1	0			-7474.72		1326.51		0		0		0.849281	0.150719	0	0
b7	.30m	1			2	0							-1	0			-9517.17		1420.27		0		0		0.870146	0.129854	0	0
b7	.30m	1			15	4	0.97438	0.085	0.159		-21.6		2	9.6			-5691.55		2187.66		0		0		0.72235	0.27765	0	0
b7	.30m	1			16	0							2	7.6			-4506.24		2017.31		0		0		0.690765	0.309235	0	0
b7	.30m	1			17	0							0	9.5			-5459.44		1969.79		0		0		0.734859	0.265141	0	0
b7	.30m	1			18	0							0	5			-5051.62		1892.58		0		0		0.727459	0.272541	0	0
b7	.30m	5	3	3			0.96878	0.166	0.465	0.207	-15.3	5.1		29.5	20.81	0.3333	-4384.64	1328.98	1758.64	930.66	0	0	0	0	0.713729	0.286271	0	0
b7	.30m	5			5	1	0.9897	0.083	0.208		-20.2		1	46.6			-4336.55		480.94		0		0		0.900168	0.0998321	0	0
b7	.30m	5			3	1	0.88147	0.193	0.614		-17.4		1	41.7			-2781.56		2670.99		0		0		0.510139	0.489861	0	0
b7	.30m	5			11	1	0.91705	0.223	0.573		-8.3		0	0.2			-6035.81		2123.98		0		0		0.739702	0.260298	0	0
b7	.30m	7	2	2			0.9522	0.155	0.343	0.22	-15.8	12.6		10.8	5.6	0	-5163.67	246.01	1976.48	655.03	0	0	0	0	0.723188	0.276812	0	0
b7	.30m	7			7	1	0.93777	0.155	0.343		-3.2		0	16.4			-4917.66		1321.46		0		0		0.788198	0.211802	0	0
b7	.30m	7			8	1	0.96663	0.155	0.343		-28.3		0	5.2			-5409.68		2631.51		0		0		0.672746	0.327254	0	0
b7	.30m	12	3	3			0.98619	0.171	0.285	0.237	-16.4	4.4		51.37	33.78	0.5	-3139.52	1456.05	1177.25	182.35	0	0	0	0	0.727285	0.272715	0	0
b7	.30m	12			12	1	0.99947	0.034	0.062		-19.6		1	43.8			-4471.47		1434.67		0		0		0.757088	0.242912	0	0
b7	.30m	12			4	1	0.88013	0.289	0.547		-10.2		0	14.3			-3833.52		1061.98		0		0		0.78307	0.21693	0	0
b7	.30m	12			13	1	0.87584	0.188	0.245		-19.5		2	96			-1113.56		1035.11		0		0		0.518255	0.481745	0	0
b7	.30m	14	4	4			0.95893	0.086	0.375	0.174	-14.8	7		13.27	19.27	0.375	-2452.14	778.76	3560.61	1230.68	0	0	0	0	0.407823	0.592177	0	0
b7	.30m	14			14	1	0.98115	0.031	0.156		-18.9		2	0			-1918.31		5667.9		0		0		0.252868	0.747132	0	0
b7	.30m	14			6	1	0.87709	0.138	0.674		-12.5		1	46.4			-1528.38		2631.61		0		0		0.3674	0.6326	0	0
b7	.30m	14			9	1	0.90196	0.122	0.452		-4.6		0	0.6			-3516.55		3145.22		0		0		0.52787	0.47213	0	0
b7	.30m	14			10	1	0.94317	0.053	0.217		-23.1		0	6.1			-2845.31		2797.7		0		0		0.504218	0.495782	0	0
b8	.30p	39	26	37			0.91879	0.109	0.351	0.162	33.2	5.4		29.65	22.95	0.5676	-4181.74	1885.47	2005.17	634	0	0	0	0	0.675901	0.324099	0	0
b8	.30p	39			39	3	0.95252	0.031	0.391		36.4		0	16.2			-5425.15		1394.22		0		0		0.79555	0.20445	0	0
b8	.30p	39			40	0							0	15.1			-5781.65		1597.64		0		0		0.783497	0.216503	0	0
b8	.30p	39			41	0							0	12.5			-5657.73		1461.8		0		0		0.794677	0.205323	0	0
b8	.30p	39			1	1	0.84178	0.261	0.452		39		2	86.3			-1741.41		3779.21		0		0		0.315437	0.684563	0	0
b8	.30p	39			2	3	0.86784	0.09	0.432		34.3		0	3.3			-4034.81		3125.69		0		0		0.563482	0.436518	0	0
b8	.30p	39			4	0							1	3			-3938.4		3144.38		0		0		0.556053	0.443947	0	0
b8	.30p	39			5	0							1	3			-4145.01		2967.89		0		0		0.582745	0.417255	0	0
b8	.30p	39			10	1	0.87783	0.069	0.426		32.8		0	3.1			-5421.02		1903.13		0		0		0.740157	0.259843	0	0
b8	.30p	39			22	1	0.86198	0.092	0.304		36		1	24.1			-2444.19		2335.97		0		0		0.51132	0.48868	0	0
b8	.30p	39			23	1	0.86364	0.046	0.263		33.8		1	31.2			-4559.71		1102.91		0		0		0.80523	0.19477	0	0
b8	.30p	39			24	1	0.84799	0.09	0.444		32.8		2	92.5			-3684.53		1288.66		0		0		0.740879	0.259121	0	0
b8	.30p	39			30	1	0.87624	0.183	0.508		31.2		2	66.3			-2183.41		1596.2		0		0		0.577681	0.422319	0	0
b8	.30p	39			31	1	0.86626	0.138	0.612		33		1	37.8			-9740.42		1707.59		0		0		0.85084	0.14916	0	0
b8	.30p	39			43	1	0.85359	0.226	0.545		32.4		2	67.7			-3631.74		1170.96		0		0		0.756187	0.243813	0	0
b8	.30p	39			51	1	0.89434	0.061	0.204		33.9		0	0			-6484.68		1400.94		0		0		0.822342	0.177658	0	0
b8	.30p	39			59	1	0.86853	0.257	0.463		35.2		2	23.6			-4948.2		1673.36		0		0		0.747286	0.252714	0	0
b8	.30p	39			63	1	0.8837	0.099	0.451		33.3		2	9.3			-3981.79		1749.38		0		0		0.69476	0.30524	0	0
b8	.30p	39			69	1	0.88495	0.186	0.375		39.7		2	12.9			-3902.34		815.5		0		0		0.827145	0.172855	0	0
b8	.30p	39			71	1	0.86878	0.115	0.326		36.6		2	24.4			-5736.74		1614.83		0		0		0.780342	0.219658	0	0
b8	.30p	39			77	1	0.8906	0.157	0.368		28.9		2	50.6			-2254.34		2751.46		0		0		0.450346	0.549654	0	0
b8	.30p	39			79	1	0.87938	0.08	0.432		34.1		2	50.7			-1659.57		1456.34		0		0		0.532612	0.467388	0	0
b8	.30p	39			92	1	0.86846	0.061	0.428		38.1		2	33.1			-2708.04		2266.28		0		0		0.544404	0.455596	0	0
b8	.30p	39			95	1	0.88351	0.058	0.293		32.7		0	19.9			-5680.38		1822.39		0		0		0.757104	0.242896	0	0
b8	.30p	39			99	1	0.87857	0.137	0.547		38		1	2.1			-3221.88		2730.72		0		0		0.541256	0.458744	0	0
b8	.30p	39			130	1	0.87318	0.137	0.285		31.3		2	51			-2204.16		1868.25		0		0		0.541242	0.458758	0	0
b8	.30p	39			208	1	0.88214	0.267	0.58		4.4		1	44.7			-2534.7		1269.43		0		0		0.666302	0.333698	0	0
b8	.30p	39			211	1	0.89156	0.097	0.238		31.9		1	26.1			-3174.93		2095.2		0		0		0.602439	0.397561	0	0
b8	.30p	39			222	3	0.91313	0.161	0.305		28.2		0	10			-5662.45		2186.62		0		0		0.721417	0.278583	0	0
b8	.30p	39			223	0							0	8.3			-7990.5		2416.9		0		0		0.767771	0.232229	0	0
b8	.30p	39			225	0							0	7.8			-8169.65		2112.99		0		0		0.794509	0.205491	0	0
b8	.30p	39			234	6	0.89767	0.025	0.184		33.2		2	42.4			-2655.62		2156.27		0		0		0.551887	0.448113	0	0
b8	.30p	39			236	0							2	38.6			-2569.66		2359.23		0		0		0.521347	0.478653	0	0
b8	.30p	39			238	0							2	39.6			-2720.55		2233.38		0		0		0.54917	0.45083	0	0
b8	.30p	39			239	0							1	37.7			-2600.55		2350.24		0		0		0.52528	0.47472	0	0
b8	.30p	39			240	0							1	36.8			-2824.29		2339.64		0		0		0.546926	0.453074	0	0
b8	.30p	39			241	0							1	38			-2993.77		2290.05		0		0		0.566592	0.433408	0	0
b8	.30p	39			261	1	0.88443	0.147	0.283		32.3		1	27.4			-5656.41		1655.6		0		0		0.773578	0.226422	0	0
b8	.30p	93	8	9			0.93134	0.131	0.421	0.186	36.7	3.8		95.53	6.24	1	-2372.73	608.17	404.22	88.71	0	0	0	0	0.854437	0.145563	0	0
b8	.30p	93			93	1	0.91422	0.182	0.279		43.9		2	85.1			-2950.83		465.3		0		0		0.863793	0.136207	0	0
b8	.30p	93			35	1	0.92379	0.112	0.575		36.3		2	99.3			-2337.14		354.97		0		0		0.868144	0.131856	0	0
b8	.30p	93			36	2	0.9536	0.114	0.373		33		2	89.2			-2964.9		462.59		0		0		0.865035	0.134965	0	0
b8	.30p	93			37	0							2	86.2			-2979.67		501.56		0		0		0.855924	0.144076	0	0
b8	.30p	93			54	1	0.89035	0.073	0.165		36.3		2	100			-2257.21		484.98		0		0		0.823141	0.176859	0	0
b8	.30p	93			88	1	0.90349	0.06	0.527		39.6		2	100			-2404.05		227.05		0		0		0.913705	0.0862947	0	0
b8	.30p	93			90	1	0.8962	0.124	0.719		40.5		2	100			-2530.44		293.63		0		0		0.896026	0.103974	0	0
b8	.30p	93			143	1	0.87584	0.251	0.518		33.8		2	100			-2007.33		403.14		0		0		0.832755	0.167245	0	0
b8	.30p	93			157	1	0.83406	0.178	0.456		31.3		2	100			-923.03		444.79		0		0		0.674818	0.325182	0	0
b8	.30p	121	29	43			0.9387	0.131	0.337	0.207	31.8	4.8		7.97	12.45	0.5119	-4554.37	1268.53	3350.78	887.42	0	0	0	0	0.576127	0.423873	0	0
b8	.30p	121			121	2	0.96254	0.149	0.373		33.8		0	0			-4339.55		4209.69		0		0		0.507595	0.492405	0	0
b8	.30p	121			122	0							0	0			-5491.87		3388.99		0		0		0.618394	0.381606	0	0
b8	.30p	121			3	1	0.889	0.189	0.571		36.3		1	39.1			-4742.38		2980.39		0		0		0.614078	0.385922	0	0
b8	.30p	121			14	2	0.93578	0.238	0.51		37.3		0	8.7			-3670.37		3580.91		0		0		0.506169	0.493831	0	0
b8	.30p	121			15	0							0	8.4			-3727.44		3896.94		0		0		0.488884	0.511116	0	0
b8	.30p	121			19	1	0.92592	0.116	0.511		35.9		0	0.1			-4608.88		2649.61		0		0		0.634964	0.365036	0	0
b8	.30p	121			20	1	0.93496	0.093	0.371		34.9		0	0			-3586.92		4727.26		0		0		0.431422	0.568578	0	0
b8	.30p	121			25	2	0.92837	0.155	0.372		34.8		2	6.3			-3279.33		4149.6		0		0		0.441427	0.558573	0	0
b8	.30p	121			26	0							0	5.9			-3107.91		3823.98		0		0		0.44835	0.55165	0	0
b8	.30p	121			33	2	0.95033	0.038	0.454		32.7		1	0.2			-4851.55		3694.94		0		0		0.567666	0.432334	0	0
b8	.30p	121			34	0							1	0			-4745.67		3515.29		0		0		0.57447	0.42553	0	0
b8	.30p	121			38	1	0.91369	0.203	0.317		37.2		2	0.1			-4616.81		2935.93		0		0		0.611276	0.388724	0	0
b8	.30p	121			53	1	0.92143	0.248	0.486		36.8		2	0			-2913.6		4632.67		0		0		0.386098	0.613902	0	0
b8	.30p	121			62	1	0.91434	0.08	0.672		35.8		2	0.8			-3472.48		5171.71		0		0		0.401713	0.598287	0	0
b8	.30p	121			66	2	0.91025	0.082	0.484		30.6		2	0.5			-5193.18		4034.2		0		0		0.562801	0.437199	0	0
b8	.30p	121			68	0							2	3.4			-5211.05		3299.8		0		0		0.612283	0.387717	0	0
b8	.30p	121			67	1	0.90129	0.27	0.612		35.3		2	2.3			-6335.38		2924.3		0		0		0.68419	0.31581	0	0
b8	.30p	121			76	1	0.90288	0.128	0.36		28.1		1	0			-3463.36		3974.24		0		0		0.465656	0.534344	0	0
b8	.30p	121			82	2	0.94797	0.101	0.217		33		2	1.9			-4876.61		3221.61		0		0		0.602183	0.397817	0	0
b8	.30p	121			83	0							2	2.6			-4733.11		3205.4		0		0		0.596221	0.403779	0	0
b8	.30p	121			106	1	0.89404	0.162	0.284		34.4		2	1.1			-6174.55		3216.73		0		0		0.657477	0.342523	0	0
b8	.30p	121			107	1	0.92248	0.229	0.451		12.5		2	3.1			-3724.17		2622.74		0		0		0.586769	0.413231	0	0
b8	.30p	121			109	3	0.88049	0.086	0.202		27		0	16.1			-3481.49		2368.76		0		0		0.595101	0.404899	0	0
b8	.30p	121			110	0							0	16.9			-3717.05		1846.87		0		0		0.668063	0.331937	0	0
b8	.30p	121			111	0							0	16.1			-3716.44		2207.23		0		0		0.627388	0.372612	0	0
b8	.30p	121			118	1	0.90009	0.078	0.2		29.9		0	3.9			-5088.42		3299.6		0		0		0.606629	0.393371	0	0
b8	.30p	121			125	1	0.94325	0.116	0.249		24.5		1	0.3			-4060.75		4437.04		0		0		0.47786	0.52214	0	0
b8	.30p	121			149	4	0.88848	0.088	0.222		33.2		0	19.6			-6878.56		2444.76		0		0		0.73778	0.26222	0	0
b8	.30p	121			150	0							1	20.5			-4917.13		2370.3		0		0		0.674741	0.325259	0	0
b8	.30p	121			151	0							1	21.1			-6158.26		2452.09		0		0		0.715216	0.284784	0	0
b8	.30p	121			152	0							1	20.3			-6168.26		2264.43		0		0		0.73147	0.26853	0	0
b8	.30p	121			161	2	0.93135	0.118	0.233		31.2		2	0			-3360.87		4286.18		0		0		0.439499	0.560501	0	0
b8	.30p	121			163	0							1	0			-3244.28		3861.88		0		0		0.456545	0.543455	0	0
b8	.30p	121			166	1	0.90458	0.181	0.306		31.1		2	63			-5546.9		4270.68		0		0		0.564997	0.435003	0	0
b8	.30p	121			171	2	0.93659	0.158	0.277		32.1		2	1.4			-1981.13		3245.19		0		0		0.379068	0.620932	0	0
b8	.30p	121			176	0							0	2			-2157.91		3062.12		0		0		0.41339	0.58661	0	0
b8	.30p	121			173	1	0.90634	0.121	0.231		32.7		1	21.1			-4874.8		5943.76		0		0		0.450596	0.549404	0	0
b8	.30p	121			196	1	0.91573	0.208	0.319		32.5		-1	0			-5434.64		2711.64		0		0		0.667132	0.332868	0	0
b8	.30p	121			230	1	0.90074	0.079	0.198		29.1		1	0.2			-5925.28		3419.94		0		0		0.634044	0.365956	0	0
b8	.30p	121			231	1	0.9125	0.213	0.378		45		1	2.2			-8510.61		2803.78		0		0		0.752193	0.247807	0	0
b8	.30p	121			246	1	0.9043	0.182	0.299		28.8		1	20.1			-5252.09		1982.2		0		0		0.725999	0.274001	0	0
b8	.30p	121			254	2	0.92986	0.091	0.208		33.7		0	2.4			-4474.12		2668.24		0		0		0.62642	0.37358	0	0
b8	.30p	121			257	0							2	3.2			-4022.92		2280		0		0		0.638263	0.361737	0	0
b8	.30p	165	43	58			0.92449	0.117	0.25	0.162	32.7	3.6		62.95	23.8	0.9273	-2660.65	1171.82	1133.63	394.35	0	0	0	0	0.701227	0.298773	0	0
b8	.30p	165			165	1	0.93065	0.091	0.147		30.4		2	75.1			-3467.31		1056.17		0		0		0.766514	0.233486	0	0
b8	.30p	165			8	1	0.88463	0.152	0.614		36		2	58.1			-2542.61		1133.89		0		0		0.691584	0.308416	0	0
b8	.30p	165			21	1	0.90302	0.048	0.539		35.5		2	73.9			-4202.86		660.94		0		0		0.86411	0.13589	0	0
b8	.30p	165			42	1	0.87751	0.244	0.499		23.2		1	35.4			-3085.42		1675.63		0		0		0.648055	0.351945	0	0
b8	.30p	165			46	1	0.92715	0.058	0.305		35.5		2	75.8			-1759.48		846.38		0		0		0.675201	0.324799	0	0
b8	.30p	165			47	2	0.92148	0.092	0.572		36		2	62.8			-2160.27		1321.91		0		0		0.620379	0.379621	0	0
b8	.30p	165			50	0							2	62.2			-2318.52		1066.97		0		0		0.68484	0.31516	0	0
b8	.30p	165			48	1	0.86344	0.12	0.155		35.4		2	77.1			-1076.59		1252.45		0		0		0.462246	0.537754	0	0
b8	.30p	165			49	1	0.88692	0.082	0.347		35.5		1	40.7			-1500.45		1196.43		0		0		0.556365	0.443635	0	0
b8	.30p	165			52	1	0.87608	0.18	0.421		36		2	74.4			-2246.12		947.52		0		0		0.70331	0.29669	0	0
b8	.30p	165			56	1	0.89279	0.159	0.399		33.6		2	52.6			-2833.29		1529.25		0		0		0.649459	0.350541	0	0
b8	.30p	165			57	1	0.89456	0.078	0.331		33.7		2	38.6			-3335.78		1180.29		0		0		0.738647	0.261353	0	0
b8	.30p	165			60	1	0.8807	0.129	0.38		40.8		2	16.8			-7911.75		1973.36		0		0		0.80037	0.19963	0	0
b8	.30p	165			61	1	0.91377	0.137	0.603		41.5		2	79.9			-1832.36		1042.23		0		0		0.637434	0.362566	0	0
b8	.30p	165			65	1	0.899	0.183	0.227		33.2		2	78			-3316.8		689.03		0		0		0.827993	0.172007	0	0
b8	.30p	165			85	1	0.90835	0.078	0.539		38.5		2	48.5			-2655.8		1456.01		0		0		0.645896	0.354104	0	0
b8	.30p	165			100	1	0.88262	0.187	0.471		33.5		1	75			-2212.34		859.45		0		0		0.720212	0.279788	0	0
b8	.30p	165			102	1	0.883	0.245	0.532		32.3		2	78.4			-2770.22		1343.74		0		0		0.673371	0.326629	0	0
b8	.30p	165			105	1	0.8956	0.148	0.187		33.7		2	90.5			-1108.94		886.51		0		0		0.555734	0.444266	0	0
b8	.30p	165			112	4	0.89316	0.088	0.126		32		2	69.6			-2259.49		865.78		0		0		0.722974	0.277026	0	0
b8	.30p	165			113	0							2	67.8			-2186.89		828.95		0		0		0.725135	0.274865	0	0
b8	.30p	165			114	0							2	65.8			-2034.14		859.7		0		0		0.702921	0.297079	0	0
b8	.30p	165			115	0							2	67.9			-2199		856.05		0		0		0.719792	0.280208	0	0
b8	.30p	165			120	1	0.8842	0.139	0.387		32.2		2	60.5			-5629.37		1044.81		0		0		0.843455	0.156545	0	0
b8	.30p	165			129	1	0.898	0.097	0.175		27.5		2	100			-2799.79		1455.96		0		0		0.657884	0.342116	0	0
b8	.30p	165			131	3	0.95021	0.076	0.137		34.8		2	63.9			-3185.66		1072.13		0		0		0.748196	0.251804	0	0
b8	.30p	165			133	0							2	65.5			-2919.69		1077.36		0		0		0.730461	0.269539	0	0
b8	.30p	165			134	0							2	65			-3155.52		1067.98		0		0		0.747134	0.252866	0	0
b8	.30p	165			140	1	0.88028	0.129	0.194		28		2	83.2			-1058.98		2389.28		0		0		0.307106	0.692894	0	0
b8	.30p	165			142	4	0.88958	0.079	0.136		35.7		2	46.8			-3730.21		723.11		0		0		0.837625	0.162375	0	0
b8	.30p	165			144	0							2	48.5			-3855.69		686.99		0		0		0.84877	0.15123	0	0
b8	.30p	165			145	0							2	51.6			-3675.92		619.71		0		0		0.855735	0.144265	0	0
b8	.30p	165			146	0							2	46.5			-3924.69		734.71		0		0		0.842317	0.157683	0	0
b8	.30p	165			147	1	0.865	0.113	0.17		30.7		2	56.5			-1637.46		1907.81		0		0		0.461872	0.538128	0	0
b8	.30p	165			148	1	0.89874	0.056	0.094		33.7		2	74.9			-2229.84		481.77		0		0		0.822331	0.177669	0	0
b8	.30p	165			174	1	0.92256	0.117	0.253		23.6		1	38			-3751.41		1178.93		0		0		0.760883	0.239117	0	0
b8	.30p	165			177	1	0.88565	0.205	0.298		32.6		1	25.5			-2060.91		1392.95		0		0		0.596698	0.403302	0	0
b8	.30p	165			182	3	0.93236	0.055	0.121		32.6		2	78.2			-1815.33		1197.95		0		0		0.602443	0.397557	0	0
b8	.30p	165			184	0							2	73.5			-2295.52		1137.18		0		0		0.668721	0.331279	0	0
b8	.30p	165			245	0							2	64.2			-2477.38		957.77		0		0		0.721185	0.278815	0	0
b8	.30p	165			187	1	0.9444	0.089	0.16		29.8		2	75.1			-2318.81		1488.71		0		0		0.609008	0.390992	0	0
b8	.30p	165			188	1	0.94692	0.054	0.09		31.2		2	64.9			-3461.7		817.47		0		0		0.808965	0.191035	0	0
b8	.30p	165			191	2	0.91473	0.069	0.137		30.3		-1	0			-1689.77		915.62		0		0		0.648567	0.351433	0	0
b8	.30p	165			197	0							-1	0			-1259.8		824.19		0		0		0.604513	0.395487	0	0
b8	.30p	165			199	1	0.88318	0.141	0.209		29.6		-1	0			-3361.14		1143.12		0		0		0.746214	0.253786	0	0
b8	.30p	165			203	1	0.90168	0.07	0.178		32.1		2	96.3			-1408.32		933.18		0		0		0.601461	0.398539	0	0
b8	.30p	165			205	1	0.89779	0.143	0.246		25		2	92.1			-1758.78		724.9		0		0		0.708135	0.291865	0	0
b8	.30p	165			220	1	0.86867	0.208	0.259		35		1	30.7			-3802.83		1846.43		0		0		0.673155	0.326845	0	0
b8	.30p	165			232	1	0.856	0.227	0.303		31		2	91.5			-1116.75		830.57		0		0		0.57348	0.42652	0	0
b8	.30p	165			233	1	0.90575	0.101	0.151		36.5		2	65.9			-1251.92		2025.63		0		0		0.381968	0.618032	0	0
b8	.30p	165			242	3	0.94577	0.067	0.12		35.8		2	59.3			-2653.76		1430.53		0		0		0.649748	0.350252	0	0
b8	.30p	165			243	0							2	60.6			-2634.34		1506.4		0		0		0.6362	0.3638	0	0
b8	.30p	165			244	0							2	60.1			-2750.14		1589.06		0		0		0.63379	0.36621	0	0
b8	.30p	165			252	1	0.86829	0.072	0.113		33.3		0	6.8			-3631.84		1203.19		0		0		0.751151	0.248849	0	0
b8	.30p	165			255	2	0.87858	0.108	0.145		30.3		2	66.6			-1568.15		625.9		0		0		0.714728	0.285272	0	0
b8	.30p	165			258	0							2	62.3			-1589.05		682.98		0		0		0.699397	0.300603	0	0
b8	.30p	165			256	1	0.91772	0.188	0.271		36.5		2	65.2			-2742.63		999.35		0		0		0.732936	0.267064	0	0
b8	.30p	165			262	1	0.90527	0.054	0.1		29.3		2	57.6			-4098.02		1508.15		0		0		0.730984	0.269016	0	0
b8	.30p	194	46	64			0.93404	0.117	0.246	0.168	31.8	3.4		11.93	12.69	0.4915	-3381.26	1002.22	3144.31	901.75	0	0	0	0	0.518156	0.481844	0	0
b8	.30p	194			194	1	0.95198	0.099	0.161		37.4		-1	0			-3266.39		3624.57		0		0		0.474011	0.525989	0	0
b8	.30p	194			6	1	0.91396	0.117	0.549		31.7		1	2.8			-2233.04		4394.14		0		0		0.336952	0.663048	0	0
b8	.30p	194			9	2	0.91822	0.074	0.306		35.4		2	3.8			-3386.49		2939.82		0		0		0.535303	0.464697	0	0
b8	.30p	194			13	0							0	5.9			-3525.6		2661.42		0		0		0.569838	0.430162	0	0
b8	.30p	194			16	1	0.91088	0.2	0.607		34.3		0	13.8			-5905.3		1823.78		0		0		0.764037	0.235963	0	0
b8	.30p	194			27	3	0.91188	0.12	0.189		31.1		1	38.3			-2163.26		2081.07		0		0		0.509682	0.490318	0	0
b8	.30p	194			28	0							1	36.7			-2460.72		2083.5		0		0		0.541505	0.458495	0	0
b8	.30p	194			29	0							1	36.8			-2332.68		2246.64		0		0		0.509394	0.490606	0	0
b8	.30p	194			55	1	0.9148	0.159	0.405		35.5		2	16.7			-3951.66		3071.17		0		0		0.562688	0.437312	0	0
b8	.30p	194			58	1	0.9032	0.176	0.373		35.7		2	10.9			-3965.88		2713.94		0		0		0.593711	0.406289	0	0
b8	.30p	194			70	1	0.89319	0.064	0.494		35.7		2	1.5			-2496.63		3604.3		0		0		0.409221	0.590779	0	0
b8	.30p	194			74	1	0.94423	0.248	0.467		38.5		2	12.1			-2650.73		4264.78		0		0		0.383302	0.616698	0	0
b8	.30p	194			75	1	0.90582	0.192	0.475		29.6		2	30.8			-3046.53		1910.24		0		0		0.61462	0.38538	0	0
b8	.30p	194			78	1	0.91902	0.142	0.568		37		2	0			-3200.79		3435.77		0		0		0.482297	0.517703	0	0
b8	.30p	194			84	1	0.93088	0.115	0.19		33.4		2	10.3			-2088.98		2674.87		0		0		0.438507	0.561493	0	0
b8	.30p	194			87	1	0.93059	0.062	0.35		32.1		1	8.2			-2884.82		3010.62		0		0		0.489331	0.510669	0	0
b8	.30p	194			89	1	0.92573	0.205	0.448		31.2		2	4.4			-3304.87		3787.28		0		0		0.46599	0.53401	0	0
b8	.30p	194			98	1	0.91035	0.218	0.489		30.4		1	33.7			-2887.78		2327.96		0		0		0.553666	0.446334	0	0
b8	.30p	194			119	1	0.91339	0.085	0.151		31.6		2	53.5			-5199.07		3955.13		0		0		0.567944	0.432056	0	0
b8	.30p	194			123	1	0.92091	0.114	0.176		32.3		0	0.4			-3836.33		2685		0		0		0.588274	0.411726	0	0
b8	.30p	194			124	1	0.91329	0.149	0.223		29.8		1	21			-2128.66		3611.85		0		0		0.370814	0.629186	0	0
b8	.30p	194			126	1	0.8999	0.05	0.117		34.3		0	10.4			-2780.92		2152.81		0		0		0.563655	0.436345	0	0
b8	.30p	194			141	1	0.93358	0.077	0.147		30.7		2	30.6			-3093.6		2418.63		0		0		0.561225	0.438775	0	0
b8	.30p	194			153	4	0.95786	0.086	0.175		34.2		0	3.2			-3882.98		3431.79		0		0		0.530841	0.469159	0	0
b8	.30p	194			154	0							0	3.2			-3748.26		4137.84		0		0		0.4753	0.5247	0	0
b8	.30p	194			155	0							0	5			-4470.41		2817.08		0		0		0.613436	0.386564	0	0
b8	.30p	194			156	0							0	2.7			-3886.17		3745.63		0		0		0.509208	0.490792	0	0
b8	.30p	194			158	3	0.95698	0.099	0.195		25.9		2	0			-2778.64		4952.23		0		0		0.359421	0.640579	0	0
b8	.30p	194			159	0							2	0			-2918.21		4838.74		0		0		0.376206	0.623794	0	0
b8	.30p	194			160	0							2	0			-2536.41		4907.25		0		0		0.340748	0.659252	0	0
b8	.30p	194			162	2	0.9433	0.049	0.122		32.1		2	26.1			-3940.96		2353.69		0		0		0.626081	0.373919	0	0
b8	.30p	194			164	0							2	27.7			-3602.19		2394.4		0		0		0.600706	0.399294	0	0
b8	.30p	194			167	2	0.91245	0.193	0.292		34		2	0.1			-1689.55		4102.01		0		0		0.291726	0.708274	0	0
b8	.30p	194			175	0							1	0.2			-1696.21		4047.16		0		0		0.295334	0.704666	0	0
b8	.30p	194			168	1	0.90226	0.235	0.33		27.7		2	15			-2539.4		2261.29		0		0		0.528966	0.471034	0	0
b8	.30p	194			169	3	0.89411	0.066	0.124		32.1		2	12.4			-3109.58		2825.21		0		0		0.523958	0.476042	0	0
b8	.30p	194			170	0							2	7.6			-2948.24		3038.27		0		0		0.492481	0.507519	0	0
b8	.30p	194			178	0							0	9.4			-2633.4		2870.59		0		0		0.478453	0.521547	0	0
b8	.30p	194			172	1	0.90498	0.166	0.246		28.1		0	19			-4144.28		2637.44		0		0		0.611096	0.388904	0	0
b8	.30p	194			179	2	0.91013	0.13	0.192		32.4		0	3.3			-4578.38		2238.39		0		0		0.671635	0.328365	0	0
b8	.30p	194			180	0							0	3.2			-5383.96		2507.48		0		0		0.682253	0.317747	0	0
b8	.30p	194			181	4	0.90578	0.066	0.135		28		0	14.3			-4085.31		2288.84		0		0		0.640918	0.359082	0	0
b8	.30p	194			183	0							0	15.7			-4044.02		2213.42		0		0		0.646274	0.353726	0	0
b8	.30p	194			185	0							0	17.7			-3923.59		2061.88		0		0		0.655519	0.344481	0	0
b8	.30p	194			186	0							0	15.3			-4404.21		2328.16		0		0		0.654184	0.345816	0	0
b8	.30p	194			189	1	0.91761	0.073	0.15		30.8		0	2.8			-2243.32		3071.24		0		0		0.422108	0.577892	0	0
b8	.30p	194			193	1	0.89835	0.07	0.14		27.5		-1	0			-4233.08		1915.89		0		0		0.688421	0.311579	0	0
b8	.30p	194			195	2	0.93561	0.12	0.178		30.1		-1	0			-5239.04		4378.36		0		0		0.544746	0.455254	0	0
b8	.30p	194			200	0							-1	0			-4262.57		5865.93		0		0		0.420849	0.579151	0	0
b8	.30p	194			198	1	0.89932	0.038	0.129		35.4		-1	0			-2822.83		3485.02		0		0		0.447511	0.552489	0	0
b8	.30p	194			202	1	0.91966	0.069	0.142		32.2		0	2.7			-5973.21		4145.84		0		0		0.590294	0.409706	0	0
b8	.30p	194			206	1	0.93071	0.092	0.162		31		2	0			-3311.39		3492.97		0		0		0.486657	0.513343	0	0
b8	.30p	194			210	1	0.90025	0.158	0.211		30.5		1	3.1			-4928.72		3539.83		0		0		0.582003	0.417997	0	0
b8	.30p	194			214	1	0.91955	0.261	0.342		35.6		1	0.3			-4075.95		2481.66		0		0		0.62156	0.37844	0	0
b8	.30p	194			216	1	0.92387	0.119	0.204		34.5		1	1.5			-3234.95		3910.27		0		0		0.452743	0.547257	0	0
b8	.30p	194			217	1	0.89957	0.078	0.132		30.6		0	18.8			-2859.35		1883.12		0		0		0.602924	0.397076	0	0
b8	.30p	194			219	2	0.94804	0.138	0.205		32.5		0	11.2			-2027.28		4027.78		0		0		0.334808	0.665192	0	0
b8	.30p	194			221	0							1	8.3			-1998.83		4493.52		0		0		0.307875	0.692125	0	0
b8	.30p	194			227	1	0.9124	0.102	0.21		16.7		0	15.5			-4088.16		2160.82		0		0		0.654212	0.345788	0	0
b8	.30p	194			228	1	0.91512	0.106	0.178		31.5		1	25.4			-2687.76		3227.8		0		0		0.454354	0.545646	0	0
b8	.30p	194			229	1	0.89344	0.052	0.119		29.7		1	1.3			-3113.32		3006.96		0		0		0.508689	0.491311	0	0
b8	.30p	194			237	1	0.93348	0.088	0.149		32.8		1	0			-1999.49		3666.92		0		0		0.352867	0.647133	0	0
b8	.30p	194			251	1	0.93305	0.091	0.177		35.1		1	27.1			-3144.63		2878.73		0		0		0.522072	0.477928	0	0
b8	.30p	194			253	1	0.9437	0.079	0.158		34.2		0	2.3			-4421.88		3125.1		0		0		0.585914	0.414086	0	0
b8	.30p	259	41	51			0.92554	0.114	0.31	0.162	34	3.3		12.88	14.86	0.46	-4098.22	1350.89	2876.16	764.27	0	0	0	0	0.587611	0.412389	0	0
b8	.30p	259			259	1	0.94344	0.203	0.317		28.2		0	8.2			-4107.34		2041.76		0		0		0.667958	0.332042	0	0
b8	.30p	259			7	1	0.87736	0.109	0.498		32.7		1	21.3			-3157.03		2139.36		0		0		0.596072	0.403928	0	0
b8	.30p	259			11	2	0.91923	0.178	0.636		34.2		0	0.4			-4728.49		3052.3		0		0		0.607713	0.392287	0	0
b8	.30p	259			12	0							0	0.2			-4622.25		3103.45		0		0		0.598295	0.401705	0	0
b8	.30p	259			17	1	0.91177	0.086	0.472		39.6		2	68.6			-4308.43		2531.92		0		0		0.629855	0.370145	0	0
b8	.30p	259			18	1	0.91653	0.12	0.349		38.5		0	15.9			-3032.16		3116.15		0		0		0.49317	0.50683	0	0
b8	.30p	259			32	1	0.89919	0.139	0.36		35.4		1	48.3			-2663.33		2042.88		0		0		0.565918	0.434082	0	0
b8	.30p	259			44	2	0.93157	0.121	0.486		37.6		2	0			-3744.9		3399.39		0		0		0.524181	0.475819	0	0
b8	.30p	259			45	0							0	0			-3835.59		3410.76		0		0		0.529313	0.470687	0	0
b8	.30p	259			64	1	0.89498	0.154	0.621		36.3		2	31.9			-7849.56		1301.81		0		0		0.857747	0.142253	0	0
b8	.30p	259			72	1	0.88762	0.11	0.424		40.7		1	1.6			-6649.03		1840.1		0		0		0.78324	0.21676	0	0
b8	.30p	259			73	1	0.88964	0.158	0.423		32.2		1	3.9			-5004.23		1981.71		0		0		0.716329	0.283671	0	0
b8	.30p	259			80	1	0.92213	0.197	0.502		31.4		2	12.8			-3418.69		2894.83		0		0		0.541487	0.458513	0	0
b8	.30p	259			81	1	0.89758	0.16	0.391		37		2	7			-5043.27		3107.74		0		0		0.618729	0.381271	0	0
b8	.30p	259			86	1	0.8867	0.172	0.429		35.9		1	4			-3400.84		2034.34		0		0		0.625709	0.374291	0	0
b8	.30p	259			91	1	0.90411	0.068	0.289		39.6		2	2.6			-3005.94		1978.01		0		0		0.603124	0.396876	0	0
b8	.30p	259			94	1	0.8963	0.06	0.454		40.3		2	0.3			-2287.95		3343.91		0		0		0.406251	0.593749	0	0
b8	.30p	259			96	2	0.90798	0.176	0.406		32.5		0	0			-4455.57		3177.61		0		0		0.583711	0.416289	0	0
b8	.30p	259			97	0							0	0			-3634.55		3946.54		0		0		0.479423	0.520577	0	0
b8	.30p	259			101	1	0.89652	0.079	0.479		36.5		0	19.7			-4522.4		2657.65		0		0		0.629856	0.370144	0	0
b8	.30p	259			103	1	0.91577	0.097	0.541		37.3		2	0.5			-4730.42		2119.95		0		0		0.690535	0.309465	0	0
b8	.30p	259			104	1	0.94131	0.103	0.357		36.5		2	1			-5024.87		4253.46		0		0		0.541571	0.458429	0	0
b8	.30p	259			108	1	0.89799	0.061	0.159		32.5		1	43.4			-3900.44		4414.66		0		0		0.469079	0.530921	0	0
b8	.30p	259			116	1	0.87823	0.165	0.28		40.2		2	2.7			-4350.47		3214.93		0		0		0.575048	0.424952	0	0
b8	.30p	259			117	1	0.89905	0.185	0.297		31.9		0	3			-5991.39		2794.79		0		0		0.681911	0.318089	0	0
b8	.30p	259			127	1	0.92888	0.084	0.192		35.4		0	0.1			-5193.54		2676.32		0		0		0.659928	0.340072	0	0
b8	.30p	259			128	1	0.89727	0.083	0.186		30.5		0	5.2			-4000.43		2116.16		0		0		0.654029	0.345971	0	0
b8	.30p	259			132	2	0.91401	0.089	0.178		31.7		2	17.5			-4584.37		1993.06		0		0		0.696985	0.303015	0	0
b8	.30p	259			135	0							2	18.8			-4417.51		1950.05		0		0		0.693752	0.306248	0	0
b8	.30p	259			136	4	0.93746	0.058	0.166		35.5		0	17.5			-2610.48		3309.12		0		0		0.440989	0.559011	0	0
b8	.30p	259			139	0							2	16.8			-2908.31		3301.37		0		0		0.468351	0.531649	0	0
b8	.30p	259			248	0							0	11.4			-3096.52		3713.24		0		0		0.454718	0.545282	0	0
b8	.30p	259			250	0							0	12.1			-3443.84		3339.55		0		0		0.507687	0.492313	0	0
b8	.30p	259			137	3	0.92057	0.034	0.146		35.1		2	16.4			-2973.48		2961.98		0		0		0.500969	0.499031	0	0
b8	.30p	259			138	0							2	13.6			-3807.15		3216.8		0		0		0.542024	0.457976	0	0
b8	.30p	259			249	0							1	21.8			-2382.87		3353.4		0		0		0.415404	0.584596	0	0
b8	.30p	259			190	1	0.90711	0.061	0.157		31.5		1	26.8			-5644.27		4345.71		0		0		0.564993	0.435007	0	0
b8	.30p	259			192	1	0.92617	0.126	0.227		28.1		-1	0			-3075.31		3018.69		0		0		0.504646	0.495354	0	0
b8	.30p	259			201	1	0.92115	0.162	0.285		29.4		0	0			-4659.7		3943.59		0		0		0.541618	0.458382	0	0
b8	.30p	259			204	1	0.90273	0.081	0.178		31.2		2	0			-5177.05		4645.8		0		0		0.527042	0.472958	0	0
b8	.30p	259			207	1	0.91316	0.074	0.175		32.1		0	11.2			-2470.9		3229.93		0		0		0.433428	0.566572	0	0
b8	.30p	259			209	1	0.91798	0.066	0.176		32.2		1	20.7			-4445.18		2987.07		0		0		0.598093	0.401907	0	0
b8	.30p	259			212	1	0.94295	0.089	0.197		30		1	2.9			-5222.38		2395.7		0		0		0.685524	0.314476	0	0
b8	.30p	259			213	1	0.868	0.162	0.27		37.5		1	43.1			-3002.72		2043.89		0		0		0.594997	0.405003	0	0
b8	.30p	259			215	1	0.86992	0.087	0.193		28.9		1	5.5			-3345.86		2306.69		0		0		0.59192	0.40808	0	0
b8	.30p	259			218	1	0.86984	0.11	0.188		29.9		0	11.4			-1828.16		3278.86		0		0		0.35797	0.64203	0	0
b8	.30p	259			224	2	0.92081	0.1	0.235		29.3		0	10.4			-7573.64		2335.26		0		0		0.764327	0.235673	0	0
b8	.30p	259			226	0							0	7.9			-7367.21		2829.32		0		0		0.722521	0.277479	0	0
b8	.30p	259			235	1	0.89913	0.106	0.213		32		2	41.9			-2758.87		1476.68		0		0		0.651361	0.348639	0	0
b8	.30p	259			247	1	0.91011	0.223	0.34		33		0	5.5			-2966.08		2518.28		0		0		0.540825	0.459175	0	0
b8	.30p	259			260	1	0.88543	0.294	0.417		29		0	8.2			-2584.36		3497.69		0		0		0.424916	0.575084	0	0
b8	.30m	4	3	3			0.98964	0.098	0.349	0.127	-17.9	3.3		85.23	16.55	1	-2164.25	791.32	-34.92	581.31	0	0	0	0	0.984121	0.0158787	0	0
b8	.30m	4			4	1	0.99671	0.027	0.031		-15.8		2	98.5			-1234		-340.69		0		0		0.783646	0.216354	0	0
b8	.30m	4			1	1	0.89797	0.092	0.812		-22.5		2	61.9			-3168.12		778.84		0		0		0.802673	0.197327	0	0
b8	.30m	4			10	1	0.94417	0.176	0.203		-15.2		2	95.3			-2090.62		-542.91		0		0		0.793847	0.206153	0	0
b8	.30m	6	5	5			0.99268	0.184	0.598	0.278	-7.5	5.7		23.9	12.56	0.6	-3235.24	558.38	2215.42	550.17	0	0	0	0	0.59355	0.40645	0	0
b8	.30m	6			6	1	0.9993	0.02	0.052		-14.9		2	16			-3292.04		2823.87		0		0		0.538275	0.461725	0	0
b8	.30m	6			2	1	0.90986	0.265	0.722		-5.2		0	19.4			-4184.47		1864.62		0		0		0.691752	0.308248	0	0
b8	.30m	6			3	1	0.89129	0.194	0.654		-13.6		0	7.2			-2688.74		2688.62		0		0		0.500011	0.499989	0	0
b8	.30m	6			5	1	0.87235	0.107	0.793		-2.9		2	39.9			-3359.35		1335.61		0		0		0.715523	0.284477	0	0
b8	.30m	6			9	1	0.87585	0.336	0.767		-0.9		2	37			-2651.62		2364.39		0		0		0.528631	0.471369	0	0
b8	.30m	8	5	5			0.99004	0.144	0.244	0.22	-15	3.7		10.1	10.05	0.6	-3844.09	1048.94	2883.23	826.28	0	0	0	0	0.571415	0.428585	0	0
b8	.30m	8			8	1	0.99978	0.011	0.034		-12.7		2	3.9			-3957.33		3393.72		0		0		0.538335	0.461665	0	0
b8	.30m	8			12	1	0.90742	0.137	0.382		-13.5		1	1			-4794.39		2809.93		0		0		0.630482	0.369518	0	0
b8	.30m	8			19	1	0.8815	0.128	0.165		-12.4		2	3.9			-4952.21		1328.68		0		0		0.788457	0.211543	0	0
b8	.30m	8			22	1	0.87935	0.143	0.245		-22.3		0	13.3			-3465.21		3210.71		0		0		0.519061	0.480939	0	0
b8	.30m	8			23	1	0.89665	0.3	0.393		-14.2		1	28.4			-2051.32		3673.09		0		0		0.358346	0.641654	0	0
b8	.30m	14	4	4			0.93795	0.12	0.26	0.2	-16.2	7.4		46.47	20.8	0.75	-2815.9	771.1	1424.61	518.91	0	0	0	0	0.664047	0.335953	0	0
b8	.30m	14			14	1	0.95565	0.104	0.217		-11.4		2	52.7			-2370.7		1796.17		0		0		0.56894	0.43106	0	0
b8	.30m	14			11	1	0.92972	0.1	0.259		-6.6		2	49			-2071.49		1004.65		0		0		0.673406	0.326594	0	0
b8	.30m	14			13	1	0.91035	0.148	0.284		-23		2	70.8			-2733.03		831.78		0		0		0.766669	0.233331	0	0
b8	.30m	14			20	1	0.89466	0.127	0.278		-23.6		0	13.4			-4088.36		2065.86		0		0		0.664318	0.335682	0	0
b8	.30m	18	3	3			0.97685	0.04	0.141	0.028	-16.1	2.9		89.03	9.42	1	-1360.01	224.5	680.85	105.97	0	0	0	0	0.666391	0.333609	0	0
b8	.30m	18			18	1	0.99014	0.023	0.041		-19.3		2	90.1			-1658.47		705.36		0		0		0.701603	0.298397	0	0
b8	.30m	18			7	1	0.84786	0.054	0.309		-16.6		2	77			-1304.55		796.64		0		0		0.620862	0.379138	0	0
b8	.30m	18			15	1	0.95292	0.042	0.074		-12.3		2	100			-1117.02		540.56		0		0		0.673886	0.326114	0	0
b8	.30m	21	3	3			0.94899	0.066	0.092	0.133	-11.9	2.6		7.65	9.37	0.5	-7045.65	2119.59	3077.24	761.61	0	0	0	0	0.696012	0.303988	0	0
b8	.30m	21			21	1	0.96221	0.028	0.034		-15.1		0	0			-5673.85		2727.83		0		0		0.675323	0.324677	0	0
b8	.30m	21			16	1	0.95353	0.094	0.123		-11.9		2	15.3			-10039.7		4134.28		0		0		0.708319	0.291681	0	0
b8	.30m	21			17	1	0.89244	0.075	0.118		-8.8		-1	0			-5423.38		2369.62		0		0		0.69593	0.30407	0	0
c1	.30p	19	11	16			0.97413	0.117	0.376	0.177	33.4	4.1		60.82	20.47	0.9062	-3539.05	1237.46	908.88	532.84	0	0	0	0	0.795662	0.204338	0	0
c1	.30p	19			19	3	0.98856	0.059	0.285		33.8		2	54.9			-5646.4		1206.69		0		0		0.82392	0.17608	0	0
c1	.30p	19			20	0							2	61.7			-4751.6		1003.09		0		0		0.825692	0.174308	0	0
c1	.30p	19			22	0							2	57.9			-5193.48		1128.74		0		0		0.821465	0.178535	0	0
c1	.30p	19			6	1	0.84401	0.16	0.35		30.8		1	35.8			-4102.58		1238.57		0		0		0.768108	0.231892	0	0
c1	.30p	19			36	1	0.90482	0.125	0.334		33		2	54.2			-3081.18		838.23		0		0		0.786134	0.213866	0	0
c1	.30p	19			46	2	0.84908	0.092	0.483		33.2		2	68.1			-2805.76		571.68		0		0		0.830736	0.169264	0	0
c1	.30p	19			48	0							2	66.5			-3091.46		590.36		0		0		0.839655	0.160345	0	0
c1	.30p	19			58	1	0.88597	0.132	0.336		32.8		1	37.5			-3317.73		1448.96		0		0		0.696024	0.303976	0	0
c1	.30p	19			67	1	0.84935	0.072	0.377		28.4		2	77			-2568.68		-658.51		0		0		0.795949	0.204051	0	0
c1	.30p	19			71	1	0.84887	0.177	0.444		37.5		2	15.6			-3195.4		1332.39		0		0		0.705731	0.294269	0	0
c1	.30p	19			74	1	0.85705	0.173	0.443		32.2		2	63.9			-2327.04		1050.55		0		0		0.688965	0.311035	0	0
c1	.30p	19			83	1	0.84771	0.167	0.381		24.9		2	61.6			-4921.22		1870.2		0		0		0.724623	0.275377	0	0
c1	.30p	19			108	3	0.88796	0.123	0.337		31.5		2	86.3			-2214.36		658		0		0		0.77092	0.22908	0	0
c1	.30p	19			109	0							2	94			-1944.3		657.43		0		0		0.74731	0.25269	0	0
c1	.30p	19			110	0							2	93.1			-2039.69		649.09		0		0		0.758593	0.241407	0	0
c1	.30p	19			115	1	0.83969	0.123	0.341		30.5		1	45			-5423.99		956.68		0		0		0.850066	0.149934	0	0
c1	.30p	28	22	30			0.9288	0.12	0.435	0.175	30.1	2.8		34.19	12.45	0.6	-3522.2	1600.78	1865.08	720.89	0	0	0	0	0.653799	0.346201	0	0
c1	.30p	28			28	1	0.9497	0.151	0.401		24.7		1	29.5			-3890.31		1071.79		0		0		0.784005	0.215995	0	0
c1	.30p	28			1	1	0.91268	0.113	0.388		27.8		1	21.2			-3312.92		1056.19		0		0		0.75826	0.24174	0	0
c1	.30p	28			2	1	0.93325	0.075	0.362		29.9		1	23.7			-2898.67		2508.61		0		0		0.536068	0.463932	0	0
c1	.30p	28			4	1	0.89355	0.147	0.542		35.8		2	58.3			-3521.28		1759.51		0		0		0.666809	0.333191	0	0
c1	.30p	28			9	1	0.93915	0.135	0.395		26.7		1	27.2			-2916.87		1678.35		0		0		0.634762	0.365238	0	0
c1	.30p	28			11	4	0.92513	0.125	0.511		32		1	23.4			-2730.43		2533.68		0		0		0.518688	0.481312	0	0
c1	.30p	28			12	0							1	21.8			-2875.29		2766.68		0		0		0.509625	0.490375	0	0
c1	.30p	28			47	0							0	20			-2075.79		3132.52		0		0		0.398553	0.601447	0	0
c1	.30p	28			53	0							0	16.1			-2118.8		3070.16		0		0		0.408328	0.591672	0	0
c1	.30p	28			13	2	0.91653	0.073	0.363		31.8		2	55.5			-1969.33		1314.13		0		0		0.599773	0.400227	0	0
c1	.30p	28			14	0							2	50.4			-2485.79		1259.05		0		0		0.663791	0.336209	0	0
c1	.30p	28			31	1	0.9037	0.151	0.547		24.6		1	30.5			-4990.54		1153.03		0		0		0.812319	0.187681	0	0
c1	.30p	28			35	1	0.91211	0.114	0.525		34.2		2	56.5			-2390.34		1656.52		0		0		0.590665	0.409335	0	0
c1	.30p	28			45	1	0.91302	0.099	0.493		33.7		1	23.4			-2263.34		2671.29		0		0		0.458665	0.541335	0	0
c1	.30p	28			50	3	0.92699	0.14	0.384		28		1	24.8			-3300.84		2716.81		0		0		0.548526	0.451474	0	0
c1	.30p	28			51	0							1	27.4			-3247.63		2709.31		0		0		0.545184	0.454816	0	0
c1	.30p	28			52	0							1	25.1			-3828.6		2568.98		0		0		0.598445	0.401555	0	0
c1	.30p	28			59	2	0.91411	0.143	0.538		29.4		1	28.6			-3763.27		1833.46		0		0		0.672405	0.327595	0	0
c1	.30p	28			60	0							1	35.6			-3255.22		1673.1		0		0		0.660513	0.339487	0	0
c1	.30p	28			62	1	0.93116	0.065	0.372		29.3		1	46.8			-2247.01		1473.26		0		0		0.603991	0.396009	0	0
c1	.30p	28			72	1	0.89755	0.095	0.374		29		2	21.3			-1790.87		2584.71		0		0		0.409287	0.590713	0	0
c1	.30p	28			75	1	0.88598	0.128	0.41		32.5		2	39.1			-2412.87		2259.59		0		0		0.516402	0.483598	0	0
c1	.30p	28			79	1	0.91869	0.115	0.402		26.4		2	41.6			-2749.61		273.59		0		0		0.909503	0.0904968	0	0
c1	.30p	28			89	1	0.88607	0.147	0.532		34.4		1	37.7			-2210.78		1405.65		0		0		0.611316	0.388684	0	0
c1	.30p	28			96	1	0.89982	0.108	0.385		28.2		2	62.2			-7672.58		791.02		0		0		0.906539	0.0934614	0	0
c1	.30p	28			102	1	0.9302	0.091	0.492		32.3		1	41.8			-5799.27		1931.8		0		0		0.750125	0.249875	0	0
c1	.30p	28			104	1	0.89423	0.133	0.401		28.3		1	39.7			-5390.07		1348.04		0		0		0.799938	0.200062	0	0
c1	.30p	28			120	1	0.91816	0.166	0.417		29.4		1	36.1			-3321.28		2128.57		0		0		0.609426	0.390574	0	0
c1	.30p	28			122	2	0.89621	0.178	0.425		31.1		1	31.4			-6117.11		1254.25		0		0		0.829848	0.170152	0	0
c1	.30p	28			123	0							1	29.1			-8119.36		1368.65		0		0		0.85575	0.14425	0	0
c1	.30p	97	11	12			0.94836	0.129	0.441	0.197	29.4	4.4		35.54	19.54	0.5417	-3599.11	1394.54	2050.42	553.53	0	0	0	0	0.637064	0.362936	0	0
c1	.30p	97			97	1	0.96709	0.095	0.276		25.4		1	25.7			-5960.35		1792.84		0		0		0.768761	0.231239	0	0
c1	.30p	97			8	1	0.86779	0.104	0.436		37		1	22.7			-4392		1631.32		0		0		0.729166	0.270834	0	0
c1	.30p	97			21	1	0.87557	0.325	0.615		34.3		1	21.6			-4255.96		2136.88		0		0		0.665739	0.334261	0	0
c1	.30p	97			49	2	0.86458	0.101	0.489		33.6		1	46			-2436.09		2058.75		0		0		0.541975	0.458025	0	0
c1	.30p	97			69	0							1	34.2			-2574.46		2465.02		0		0		0.510858	0.489142	0	0
c1	.30p	97			56	1	0.8737	0.147	0.454		24		1	29.4			-3557.01		1906.25		0		0		0.651078	0.348922	0	0
c1	.30p	97			61	1	0.88858	0.109	0.297		25.5		2	63			-2339.54		897.87		0		0		0.722658	0.277342	0	0
c1	.30p	97			81	1	0.89655	0.112	0.635		27.2		2	85			-1452.87		2719.94		0		0		0.348175	0.651825	0	0
c1	.30p	97			85	1	0.86934	0.121	0.459		31.7		2	29.9			-2105.7		2100.91		0		0		0.500569	0.499431	0	0
c1	.30p	97			86	1	0.94577	0.093	0.246		29.4		1	36.4			-4541.45		1970.51		0		0		0.697401	0.302599	0	0
c1	.30p	97			93	1	0.93849	0.073	0.398		26.9		0	14.7			-3746.69		1717.49		0		0		0.685682	0.314318	0	0
c1	.30p	97			99	1	0.87321	0.125	0.653		23.6		0	17.9			-5827.16		3207.22		0		0		0.644998	0.355002	0	0
c1	.30p	119	19	19			0.94552	0.117	0.412	0.204	29.1	4.1		73.49	29.51	0.9412	-2589.4	1035.92	1042.42	306.28	0	0	0	0	0.712976	0.287024	0	0
c1	.30p	119			119	1	0.96549	0.084	0.268		25.4		2	82.2			-2152.6		1254.25		0		0		0.631845	0.368155	0	0
c1	.30p	119			29	1	0.91138	0.171	0.486		19.2		-1	0			-2768.75		1141.1		0		0		0.708147	0.291853	0	0
c1	.30p	119			34	1	0.92924	0.068	0.499		26.5		2	83.3			-5013.95		904.49		0		0		0.847174	0.152826	0	0
c1	.30p	119			44	1	0.92145	0.08	0.403		30.9		2	73.3			-2171.65		837.94		0		0		0.721577	0.278423	0	0
c1	.30p	119			66	1	0.90553	0.179	0.542		34.6		2	66.1			-2774.14		805.95		0		0		0.77488	0.22512	0	0
c1	.30p	119			68	1	0.89745	0.216	0.47		34.7		2	69.6			-2732.3		779.28		0		0		0.778083	0.221917	0	0
c1	.30p	119			70	1	0.95086	0.102	0.38		34.1		2	97.8			-1561.11		682.9		0		0		0.695679	0.304321	0	0
c1	.30p	119			77	1	0.8892	0.102	0.422		29.7		2	55.6			-4569.74		1425.32		0		0		0.762251	0.237749	0	0
c1	.30p	119			84	1	0.92503	0.164	0.566		29.9		2	80.6			-1231.85		865.68		0		0		0.587286	0.412714	0	0
c1	.30p	119			90	1	0.90484	0.202	0.577		22.9		2	50.1			-1575.75		1155.83		0		0		0.576864	0.423136	0	0
c1	.30p	119			95	1	0.92392	0.036	0.433		28.6		2	71.8			-1666.36		740.4		0		0		0.692367	0.307633	0	0
c1	.30p	119			100	1	0.90059	0.119	0.484		30.7		2	80.7			-1720.97		1108.48		0		0		0.608235	0.391765	0	0
c1	.30p	119			105	1	0.8897	0.121	0.385		29		1	46			-3887.88		1414.2		0		0		0.733274	0.266726	0	0
c1	.30p	119			106	1	0.95274	0.058	0.247		24.8		2	83.4			-2006.38		894.61		0		0		0.691619	0.308381	0	0
c1	.30p	119			107	1	0.94392	0.081	0.496		33.3		2	81.2			-2720.96		1027.68		0		0		0.725853	0.274147	0	0
c1	.30p	119			111	1	0.9502	0.034	0.237		31.4		2	100			-1287.01		844.65		0		0		0.60376	0.39624	0	0
c1	.30p	119			114	1	0.92292	0.222	0.384		32.9		2	77.8			-3239.75		835.06		0		0		0.795068	0.204932	0	0
c1	.30p	119			117	1	0.89864	0.088	0.272		24.7		1	49.9			-3065.67		1107.85		0		0		0.734553	0.265447	0	0
c1	.30p	119			121	1	0.90925	0.1	0.277		29.5		-1	0			-3051.87		1980.23		0		0		0.60648	0.39352	0	0
c1	.30p	124	22	26			0.92972	0.125	0.404	0.221	31.7	6.3		12.42	18.38	0.4375	-5471.82	2757.61	2718.59	1412.17	0	0	0	0	0.668076	0.331924	0	0
c1	.30p	124			124	1	0.94182	0.123	0.306		30.9		1	0			-5836.54		2353.37		0		0		0.71265	0.28735	0	0
c1	.30p	124			5	1	0.92344	0.06	0.305		29.9		0	9			-11889.8		2272.35		0		0		0.839548	0.160452	0	0
c1	.30p	124			10	1	0.88209	0.158	0.498		37.6		1	0			-6089.19		-194.98		0		0		0.968973	0.0310272	0	0
c1	.30p	124			15	2	0.93684	0.104	0.492		29.9		-1	0			-3158.81		4077.29		0		0		0.436535	0.563465	0	0
c1	.30p	124			54	0							0	7.3			-3271.2		4713.71		0		0		0.409673	0.590327	0	0
c1	.30p	124			16	1	0.88113	0.053	0.407		34.9		0	5.4			-2301.36		3720.67		0		0		0.382157	0.617843	0	0
c1	.30p	124			18	1	0.94865	0.075	0.313		33.9		0	19.8			-10287.2		2630.2		0		0		0.796384	0.203616	0	0
c1	.30p	124			26	1	0.88514	0.079	0.312		28.5		1	27.9			-4215.93		1821.67		0		0		0.698279	0.301721	0	0
c1	.30p	124			37	1	0.89306	0.175	0.452		26.4		2	55.6			-1688.83		2119.12		0		0		0.443501	0.556499	0	0
c1	.30p	124			38	2	0.90646	0.057	0.409		35.9		2	0			-5107.63		3332.77		0		0		0.605141	0.394859	0	0
c1	.30p	124			41	0							2	0			-5381.61		3330.16		0		0		0.61774	0.38226	0	0
c1	.30p	124			39	2	0.90652	0.096	0.432		33.3		2	0			-4815.39		3790.48		0		0		0.559547	0.440453	0	0
c1	.30p	124			42	0							2	0			-4753.56		3844.39		0		0		0.552871	0.447129	0	0
c1	.30p	124			65	1	0.88217	0.153	0.444		35.1		1	26.2			-5341.63		1834.29		0		0		0.744383	0.255617	0	0
c1	.30p	124			73	1	0.90645	0.167	0.455		34		1	0.6			-3778.15		3966.3		0		0		0.487853	0.512147	0	0
c1	.30p	124			76	1	0.87648	0.394	0.674		40		1	0.6			-6229.33		2383.22		0		0		0.723285	0.276715	0	0
c1	.30p	124			78	1	0.90364	0.112	0.358		38.7		2	0.2			-2831.75		4820.71		0		0		0.370044	0.629956	0	0
c1	.30p	124			80	1	0.88571	0.048	0.418		31.5		1	4.6			-5613.27		1725.5		0		0		0.764879	0.235121	0	0
c1	.30p	124			88	1	0.93757	0.242	0.583		21.8		0	4.4			-13999.1		2805.85		0		0		0.833035	0.166965	0	0
c1	.30p	124			91	1	0.89302	0.122	0.379		21.4		0	9.7			-4866.5		-912.96		0		0		0.842034	0.157966	0	0
c1	.30p	124			92	1	0.92162	0.193	0.419		14.1		0	2.4			-3349.34		3989.57		0		0		0.456381	0.543619	0	0
c1	.30p	124			94	1	0.87429	0.134	0.467		31.5		0	8.8			-4155.59		1303.8		0		0		0.761182	0.238818	0	0
c1	.30p	124			112	2	0.89643	0.139	0.307		36.5		0	16.4			-6893.31		1639.28		0		0		0.80788	0.19212	0	0
c1	.30p	124			113	0							0	18.3			-6055.22		1564.61		0		0		0.794666	0.205334	0	0
c1	.30p	124			116	1	0.90687	0.172	0.417		20		0	13.5			-3894.08		2872.59		0		0		0.57548	0.42452	0	0
c1	.30p	124			126	1	0.89271	0.093	0.275		35.7		2	74.6			-6462.92		4879.43		0		0		0.569804	0.430196	0	0
c1	.30p	127	19	24			0.93713	0.12	0.391	0.198	31.3	3.6		6.92	7.24	0.3958	-5341.22	1801.46	3097.32	795.92	0	0	0	0	0.632955	0.367045	0	0
c1	.30p	127			127	1	0.94977	0.061	0.341		33.7		2	5			-3643.59		3653.27		0		0		0.499337	0.500663	0	0
c1	.30p	127			3	1	0.92635	0.102	0.223		34.2		0	6.1			-6486.34		2196.93		0		0		0.746993	0.253007	0	0
c1	.30p	127			7	1	0.92066	0.161	0.273		31.7		0	12.9			-6416.19		1828.97		0		0		0.778177	0.221823	0	0
c1	.30p	127			17	1	0.93157	0.049	0.381		28.8		0	0			-3666.29		3607.55		0		0		0.504038	0.495962	0	0
c1	.30p	127			23	3	0.90777	0.085	0.201		35.4		2	17.9			-3872.66		2783.22		0		0		0.58184	0.41816	0	0
c1	.30p	127			24	0							0	16.5			-3892.02		2884.62		0		0		0.574329	0.425671	0	0
c1	.30p	127			25	0							0	15.6			-3831.63		2728.47		0		0		0.584081	0.415919	0	0
c1	.30p	127			27	1	0.90131	0.146	0.6		35.2		1	5.6			-7160.14		1867.96		0		0		0.793095	0.206905	0	0
c1	.30p	127			30	1	0.90734	0.175	0.484		37.1		0	14.4			-3206.96		3391.23		0		0		0.486036	0.513964	0	0
c1	.30p	127			32	2	0.89656	0.058	0.546		29.1		0	17.7			-5444.08		2784.14		0		0		0.661635	0.338365	0	0
c1	.30p	127			33	0							0	18.9			-5258.98		2752.7		0		0		0.656414	0.343586	0	0
c1	.30p	127			40	2	0.91074	0.143	0.709		27.7		2	0			-6874.06		2558.91		0		0		0.728727	0.271273	0	0
c1	.30p	127			43	0							2	0			-7370.09		2588.46		0		0		0.740077	0.259923	0	0
c1	.30p	127			55	2	0.96429	0.126	0.357		33.1		0	0			-10547.2		3906.94		0		0		0.7297	0.2703	0	0
c1	.30p	127			57	0							1	0			-8149.23		4375.98		0		0		0.650626	0.349374	0	0
c1	.30p	127			63	1	0.94353	0.121	0.253		23.9		1	0			-4147.87		3520.34		0		0		0.540918	0.459082	0	0
c1	.30p	127			64	1	0.91044	0.071	0.311		31.2		1	3.2			-4924.28		4009.53		0		0		0.551196	0.448804	0	0
c1	.30p	127			82	1	0.91226	0.117	0.49		38.1		2	0.7			-4145.72		4744.2		0		0		0.466339	0.533661	0	0
c1	.30p	127			87	1	0.90012	0.237	0.516		25.1		1	0.7			-5188.82		3514.47		0		0		0.596191	0.403809	0	0
c1	.30p	127			98	1	0.90825	0.078	0.469		30.7		0	19.6			-4821.75		4332.26		0		0		0.526736	0.473264	0	0
c1	.30p	127			101	1	0.9228	0.07	0.556		32.1		2	0.7			-6360.4		3286.54		0		0		0.659318	0.340682	0	0
c1	.30p	127			103	1	0.91703	0.339	0.724		27.1		0	4			-4505.3		2201.84		0		0		0.671717	0.328283	0	0
c1	.30p	127			118	1	0.90144	0.109	0.398		34.7		1	2.6			-5856.82		2218.53		0		0		0.725271	0.274729	0	0
c1	.30p	127			125	1	0.88493	0.141	0.402		27.4		1	4.1			-2419		2598.73		0		0		0.482091	0.517909	0	0
c1	.30m	9	9	12			0.95467	0.116	0.363	0.116	-26.2	4.3		66.35	20.69	1	-2190.78	856.96	815.65	422.41	0	0	0	0	0.728698	0.271302	0	0
c1	.30m	9			9	1	0.96813	0.111	0.262		-32.9		2	44.5			-2420.06		1077.59		0		0		0.69191	0.30809	0	0
c1	.30m	9			8	1	0.90875	0.059	0.679		-26.4		2	22.6			-4170.98		1265.53		0		0		0.767216	0.232784	0	0
c1	.30m	9			13	3	0.93096	0.07	0.18		-26.7		2	69.2			-2016.2		1189.93		0		0		0.628858	0.371142	0	0
c1	.30m	9			14	0							2	72.8			-1928.91		807.02		0		0		0.705029	0.294971	0	0
c1	.30m	9			16	0							2	65.6			-1870.79		983.64		0		0		0.655399	0.344601	0	0
c1	.30m	9			18	1	0.95351	0.165	0.295		-22.5		2	70.4			-1966.06		642.37		0		0		0.753733	0.246267	0	0
c1	.30m	9			21	2	0.91223	0.089	0.658		-31.5		2	96.7			-1528.26		126.81		0		0		0.923381	0.0766191	0	0
c1	.30m	9			22	0							2	95.7			-1382.59		272.91		0		0		0.83515	0.16485	0	0
c1	.30m	9			40	1	0.90917	0.147	0.498		-20.7		2	70.3			-1989.45		120.12		0		0		0.943059	0.0569405	0	0
c1	.30m	9			45	1	0.89179	0.138	0.251		-19.7		2	51.4			-1685.33		1437		0		0		0.539767	0.460233	0	0
c1	.30m	9			46	1	0.89979	0.092	0.212		-30.8		2	50.5			-3837.6		985.25		0		0		0.795712	0.204288	0	0
c1	.30m	9			65	1	0.90141	0.097	0.45		-24.3		2	86.5			-1493.1		879.68		0		0		0.629262	0.370738	0	0
c1	.30m	15	7	7			0.9759	0.217	0.506	0.453	-26	6.5		43.76	23.11	0.6429	-2524.43	751.8	1726.47	417.2	0	0	0	0	0.593858	0.406142	0	0
c1	.30m	15			15	1	0.99045	0.067	0.124		-31.1		1	26.4			-1922.02		1609.4		0		0		0.544263	0.455737	0	0
c1	.30m	15			12	1	0.95804	0.131	0.63		-36.2		1	29.2			-1975.39		1684.86		0		0		0.539687	0.460313	0	0
c1	.30m	15			17	1	0.94868	0.174	0.316		-21.8		1	27.5			-1900.34		872.78		0		0		0.685271	0.314729	0	0
c1	.30m	15			29	1	0.92274	0.237	0.499		-22.8		1	31.3			-3714.86		1857.9		0		0		0.66661	0.33339	0	0
c1	.30m	15			39	1	0.86932	0.201	0.652		-29.9		1	31.5			-3520.99		2370.92		0		0		0.597597	0.402403	0	0
c1	.30m	15			53	1	0.87337	0.383	0.71		-14.9		2	80.4			-1867.23		1762.3		0		0		0.514455	0.485545	0	0
c1	.30m	15			54	1	0.87063	0.326	0.61		-25.4		2	80			-2770.15		1927.14		0		0		0.589734	0.410266	0	0
c1	.30m	20	7	8			0.95116	0.142	0.406	0.261	-30.7	8.6		42.99	17.84	0.6875	-3272.07	1300.11	1637.01	203.61	0	0	0	0	0.666534	0.333466	0	0
c1	.30m	20			20	1	0.98607	0.065	0.352		-34.1		1	42.8			-4069.13		1920.57		0		0		0.679355	0.320645	0	0
c1	.30m	20			5	1	0.86625	0.193	0.582		-30.3		0	6			-3344.43		1792.97		0		0		0.650997	0.349003	0	0
c1	.30m	20			10	2	0.9304	0.082	0.289		-34.7		2	65			-2047.47		1187.98		0		0		0.632824	0.367176	0	0
c1	.30m	20			11	0							2	58.3			-1951.86		1732.29		0		0		0.529799	0.470201	0	0
c1	.30m	20			47	1	0.92531	0.147	0.38		-25.4		1	30.8			-3042.01		1696.37		0		0		0.641994	0.358006	0	0
c1	.30m	20			60	1	0.86453	0.102	0.324		-31.3		2	59.9			-2069.56		1583.95		0		0		0.566458	0.433542	0	0
c1	.30m	20			61	1	0.86916	0.08	0.304		-30.8		1	43			-3539.45		1644.09		0		0		0.682825	0.317175	0	0
c1	.30m	20			64	1	0.87994	0.356	0.697		-13.1		2	38.1			-6112.62		1537.84		0		0		0.798987	0.201013	0	0
c1	.30m	34	8	12			0.9564	0.115	0.31	0.194	-27.8	5.5		24.83	29.51	0.625	-4708.41	1372.28	3584.82	987.78	0	0	0	0	0.567741	0.432259	0	0
c1	.30m	34			34	1	0.96877	0.101	0.493		-25.3		2	1.8			-4448.35		3493.98		0		0		0.560081	0.439919	0	0
c1	.30m	34			3	1	0.86808	0.195	0.489		-34.6		1	46			-4110.19		2313.85		0		0		0.639814	0.360186	0	0
c1	.30m	34			4	1	0.89081	0.201	0.611		-14.3		1	38.3			-3396.47		2267.48		0		0		0.599665	0.400335	0	0
c1	.30m	34			7	1	0.90343	0.083	0.31		-22.7		2	100			-8231.18		4377.13		0		0		0.652838	0.347162	0	0
c1	.30m	34			24	1	0.93288	0.137	0.442		-31.2		2	13.5			-4877.53		3026.55		0		0		0.61709	0.38291	0	0
c1	.30m	34			48	5	0.95459	0.057	0.179		-28.6		1	4.5			-3587.73		3539.23		0		0		0.503403	0.496597	0	0
c1	.30m	34			49	0							1	3.6			-4130.82		3740.79		0		0		0.524774	0.475226	0	0
c1	.30m	34			51	0							0	3.6			-4404.98		3425.32		0		0		0.562556	0.437444	0	0
c1	.30m	34			52	0							0	4.1			-3759.98		3524.85		0		0		0.516138	0.483862	0	0
c1	.30m	34			63	0							2	0.1			-4408.65		4154.85		0		0		0.514819	0.485181	0	0
c1	.30m	34			55	1	0.86838	0.23	0.324		-35.9		2	58.8			-6959.66		6167.68		0		0		0.530165	0.469835	0	0
c1	.30m	34			66	1	0.83298	0.183	0.298		-29.8		1	23.6			-4185.38		2986.12		0		0		0.583613	0.416387	0	0
c1	.30m	50	9	9			0.98243	0.131	0.391	0.192	-26.4	7.2		79.61	15.05	1	-2135.63	998.53	914.27	311.37	0	0	0	0	0.70023	0.29977	0	0
c1	.30m	50			50	1	0.99817	0.017	0.068		-24.2		2	73.2			-3239.96		744.16		0		0		0.813218	0.186782	0	0
c1	.30m	50			19	1	0.87548	0.147	0.386		-27.7		2	54.9			-1755.59		1119.56		0		0		0.610608	0.389392	0	0
c1	.30m	50			25	1	0.90763	0.104	0.349		-33		2	94			-1281.61		499.71		0		0		0.719472	0.280528	0	0
c1	.30m	50			30	1	0.8714	0.269	0.58		-38.2		2	67.9			-2475.79		1432.69		0		0		0.633441	0.366559	0	0
c1	.30m	50			32	1	0.86166	0.203	0.454		-14.3		2	81.6			-2796.3		798.12		0		0		0.777956	0.222044	0	0
c1	.30m	50			37	1	0.89022	0.138	0.604		-31.5		2	96.3			-1103.8		1204.59		0		0		0.478169	0.521831	0	0
c1	.30m	50			38	1	0.88607	0.088	0.545		-28		2	86.3			-1446.61		1159.93		0		0		0.554992	0.445008	0	0
c1	.30m	50			44	1	0.91749	0.101	0.345		-23.7		2	62.3			-4048.4		787.38		0		0		0.837176	0.162824	0	0
c1	.30m	50			62	1	0.92036	0.115	0.188		-16.7		2	100			-1072.61		482.26		0		0		0.689839	0.310161	0	0
c1	.30m	59	19	24			0.93563	0.089	0.381	0.145	-25.6	4.3		6.3	8.93	0.625	-4095.37	1348.05	2912.72	794.71	0	0	0	0	0.584377	0.415623	0	0
c1	.30m	59			59	1	0.94695	0.049	0.227		-21.5		0	15.7			-3453.74		3154.34		0		0		0.522654	0.477346	0	0
c1	.30m	59			1	1	0.88173	0.164	0.43		-26.7		2	2.7			-1941.73		2345.31		0		0		0.45293	0.54707	0	0
c1	.30m	59			2	1	0.93659	0.055	0.324		-26.2		2	2.7			-4635.58		3405.18		0		0		0.57651	0.42349	0	0
c1	.30m	59			6	2	0.94003	0.039	0.475		-26.2		0	0			-3258.68		3911.2		0		0		0.454496	0.545504	0	0
c1	.30m	59			33	0							2	0			-2919.73		4847.52		0		0		0.375903	0.624097	0	0
c1	.30m	59			23	1	0.90212	0.115	0.488		-21		2	3.8			-5224		2827.23		0		0		0.648845	0.351155	0	0
c1	.30m	59			26	2	0.91633	0.064	0.488		-26.9		2	0			-6025.87		3077.34		0		0		0.66195	0.33805	0	0
c1	.30m	59			27	0							2	0			-5931.22		3083		0		0		0.657985	0.342015	0	0
c1	.30m	59			28	1	0.89475	0.181	0.418		-29		0	11.1			-5747.51		1233.23		0		0		0.823338	0.176662	0	0
c1	.30m	59			31	1	0.93308	0.068	0.333		-29.6		0	13.6			-2768.51		2680.94		0		0		0.508035	0.491965	0	0
c1	.30m	59			35	1	0.91953	0.098	0.534		-30.7		2	8.3			-4079.53		2878.43		0		0		0.586311	0.413689	0	0
c1	.30m	59			36	1	0.95251	0.047	0.507		-25.1		2	0.1			-4762.82		3556.23		0		0		0.57252	0.42748	0	0
c1	.30m	59			41	1	0.92612	0.092	0.374		-28.9		2	6.5			-7446.7		3039.59		0		0		0.710137	0.289863	0	0
c1	.30m	59			42	1	0.91505	0.18	0.431		-28.4		0	6			-5763.51		2804.37		0		0		0.672688	0.327312	0	0
c1	.30m	59			43	1	0.92479	0.164	0.577		-33.3		1	34.1			-3119.89		2115.37		0		0		0.595938	0.404062	0	0
c1	.30m	59			56	1	0.89985	0.072	0.519		-14.7		2	0.6			-2982.36		1621.57		0		0		0.647786	0.352214	0	0
c1	.30m	59			57	1	0.89948	0.098	0.534		-26		2	0.2			-2505.5		3767.9		0		0		0.399385	0.600615	0	0
c1	.30m	59			58	1	0.89347	0.113	0.384		-33.5		1	20.5			-4772.3		1268.78		0		0		0.789975	0.210025	0	0
c1	.30m	59			67	1	0.91174	0.085	0.25		-21.4		1	0			-3666.28		3374.97		0		0		0.520686	0.479314	0	0
c1	.30m	59			68	1	0.90011	0.142	0.287		-19.1		1	23.5			-2534.32		2417.51		0		0		0.511795	0.488205	0	0
c1	.30m	59			69	4	0.91189	0.038	0.212		-21.6		1	0.6			-4226		3246.39		0		0		0.565549	0.434451	0	0
c1	.30m	59			70	0							1	0.6			-3424.19		3010.21		0		0		0.532169	0.467831	0	0
c1	.30m	59			71	0							1	0.3			-3611.48		3043.43		0		0		0.542679	0.457321	0	0
c1	.30m	59			72	0							1	0.3			-3487.33		3195.17		0		0		0.52186	0.47814	0	0
c2	.30p	3	3	4			0.99858	0.157	0.437	0.244	33.5	3.1		15.62	7.69	0.25	-5240.13	1033.55	2473.77	665	0	0	0	0	0.67931	0.32069	0	0
c2	.30p	3			3	1	1	0.155	0.384		35.1		0	5.4			-5461.88		2784.88		0		0		0.662306	0.337694	0	0
c2	.30p	3			1	2	0.89326	0.166	0.615		34.3		1	23.5			-4171.65		1782.75		0		0		0.7006	0.2994	0	0
c2	.30p	3			2	0							1	22.6			-4496.53		1914.58		0		0		0.701365	0.298635	0	0
c2	.30p	3			9	1	0.89689	0.152	0.361		28.3		0	11			-6830.45		3412.88		0		0		0.666819	0.333181	0	0
c2	.30p	7	3	5			0.97615	0.122	0.434	0.179	28.9	2.8		62.62	9.91	0.9	-13757.6	14345.1	1933.39	1139.6	0	0	0	0	0.876784	0.123216	0	0
c2	.30p	7			7	2	0.98145	0.158	0.603		33		2	67.9			-3613.66		1675.19		0		0		0.68326	0.31674	0	0
c2	.30p	7			8	0							2	68.6			-5798.53		1452.51		0		0		0.799683	0.200317	0	0
c2	.30p	7			4	2	0.87749	0.069	0.46		31		2	52.4			-41125.2		1078.72		0		0		0.97444	0.0255597	0	0
c2	.30p	7			5	0							1	49.4			-15073.3		1281.97		0		0		0.921618	0.0783825	0	0
c2	.30p	7			6	1	0.83827	0.142	0.433		25.1		2	74.8			-3177.38		4178.54		0		0		0.431949	0.568051	0	0
c2	.30m	1	3	3			0.92078	0.162	0.445	0.344	-19.3	8.2		35.47	34.33	0.8333	-4199.93	1662.44	789.7	1676.96	0	0	0	0	0.841732	0.158268	0	0
c2	.30m	1			1	1	0.94171	0.126	0.34		-24.6		1	21.6			-4234.04		-1538.11		0		0		0.733529	0.266471	0	0
c2	.30m	1			2	1	0.86556	0.137	0.428		-25.6		2	82.7			-2147.02		1560.86		0		0		0.579042	0.420958	0	0
c2	.30m	1			3	1	0.95506	0.224	0.566		-7.8		2	2.1			-6218.72		2346.36		0		0		0.726055	0.273945	0	0
c3	.30p	9	13	16			0.95874	0.112	0.388	0.158	23.4	4.7		80.66	34.99	0.9643	-3190.02	1402.19	1018.64	321.67	0	0	0	0	0.757966	0.242034	0	0
c3	.30p	9			9	2	0.95536	0.076	0.323		23		-1	0			-1843		718.16		0		0		0.719596	0.280404	0	0
c3	.30p	9			10	0							-1	0			-2119.78		857.82		0		0		0.711909	0.288091	0	0
c3	.30p	9			3	1	0.89575	0.115	0.355		27.7		2	87.9			-2290.48		686.66		0		0		0.769356	0.230644	0	0
c3	.30p	9			5	1	0.90009	0.072	0.317		22.7		2	67.4			-5074.05		1230.61		0		0		0.804809	0.195191	0	0
c3	.30p	9			7	1	0.90193	0.045	0.333		26.1		1	45.6			-4596.11		1254.19		0		0		0.78562	0.21438	0	0
c3	.30p	9			14	1	0.90554	0.212	0.615		30		2	63.4			-2946.21		1455.4		0		0		0.669348	0.330652	0	0
c3	.30p	9			18	1	0.90088	0.045	0.331		23.5		2	88.1			-1464.13		1191.22		0		0		0.551389	0.448611	0	0
c3	.30p	9			20	1	0.9114	0.122	0.443		21.5		2	85.4			-1404.64		1179.13		0		0		0.54364	0.45636	0	0
c3	.30p	9			33	2	0.9568	0.123	0.555		27.6		2	93			-2692.31		804.96		0		0		0.769832	0.230168	0	0
c3	.30p	9			34	0							2	96.2			-3306.49		635.99		0		0		0.838683	0.161317	0	0
c3	.30p	9			37	1	0.93612	0.148	0.382		21.8		2	65.2			-6084.77		1598.76		0		0		0.791924	0.208076	0	0
c3	.30p	9			50	1	0.88938	0.191	0.463		14.1		2	100			-1835.4		878.14		0		0		0.676386	0.323614	0	0
c3	.30p	9			51	1	0.92526	0.159	0.551		32.1		2	100			-2196.07		725.64		0		0		0.751639	0.248361	0	0
c3	.30p	9			53	1	0.91425	0.083	0.266		22		2	54.5			-4138.42		1573.73		0		0		0.724494	0.275506	0	0
c3	.30p	9			55	2	0.98125	0.107	0.28		14.5		2	92.5			-4605.46		755.93		0		0		0.859005	0.140995	0	0
c3	.30p	9			56	0							2	90.1			-4443.06		751.97		0		0		0.855252	0.144748	0	0
c3	.30p	23	6	6			0.94585	0.067	0.344	0.086	27	3		21.83	19.38	0.5833	-4502.84	1935.75	1785.95	799.07	0	0	0	0	0.716011	0.283989	0	0
c3	.30p	23			23	1	0.96923	0.094	0.286		24.8		1	4.6			-7266.8		2029.46		0		0		0.781691	0.218309	0	0
c3	.30p	23			1	1	0.92764	0.066	0.262		31.9		2	0			-6998.42		2441.43		0		0		0.74137	0.25863	0	0
c3	.30p	23			19	1	0.90838	0.04	0.404		27		2	53.3			-3950.4		237.02		0		0		0.943397	0.0566029	0	0
c3	.30p	23			30	1	0.93836	0.1	0.451		29.7		1	39.1			-2469.22		1482.44		0		0		0.624856	0.375144	0	0
c3	.30p	23			43	1	0.88689	0.066	0.262		24.1		1	25.5			-3714.22		2707.81		0		0		0.578356	0.421644	0	0
c3	.30p	23			49	1	0.92114	0.033	0.398		24.2		0	8.5			-2617.97		1817.55		0		0		0.590228	0.409772	0	0
c3	.30p	38	10	10			0.95972	0.14	0.441	0.238	27.5	5.2		14.6	8.92	0.25	-4754.09	1638.9	2589.71	888.66	0	0	0	0	0.647361	0.352639	0	0
c3	.30p	38			38	1	0.98544	0.041	0.129		23.5		0	13.9			-3114.32		3034.54		0		0		0.506487	0.493513	0	0
c3	.30p	38			4	1	0.88144	0.271	0.604		32.3		0	11			-6262.42		2060.11		0		0		0.752466	0.247534	0	0
c3	.30p	38			6	1	0.8895	0.228	0.6		35.9		1	26.8			-5943.88		1858.41		0		0		0.761812	0.238188	0	0
c3	.30p	38			8	1	0.91103	0.153	0.285		29.8		0	0.7			-3274.39		4597.16		0		0		0.415978	0.584022	0	0
c3	.30p	38			13	1	0.88281	0.072	0.379		17.8		1	0			-7437.65		2510.49		0		0		0.747642	0.252358	0	0
c3	.30p	38			22	1	0.90065	0.215	0.649		30.5		1	23.4			-6729.81		1868.58		0		0		0.782683	0.217317	0	0
c3	.30p	38			29	1	0.94216	0.097	0.293		21.6		0	15			-2835.51		3464.12		0		0		0.450107	0.549893	0	0
c3	.30p	38			31	1	0.89178	0.082	0.502		28.6		0	17.2			-3103.93		2445.27		0		0		0.559347	0.440653	0	0
c3	.30p	38			42	1	0.90348	0.097	0.39		24.5		0	11.8			-4947.72		2705.26		0		0		0.646509	0.353491	0	0
c3	.30p	38			52	1	0.87822	0.143	0.577		30.6		2	26.2			-3891.23		1353.15		0		0		0.741981	0.258019	0	0
c3	.30p	40	5	9			0.98782	0.086	0.353	0.162	24.3	4.2		20.06	23.43	0.1111	-6632.28	1794.61	3365.61	546.79	0	0	0	0	0.663368	0.336632	0	0
c3	.30p	40			40	1	0.99961	0.129	0.337		28.4		0	1.3			-7352.54		2945.07		0		0		0.714005	0.285995	0	0
c3	.30p	40			2	1	0.88941	0.135	0.298		32.4		0	7.6			-8812.03		2532.86		0		0		0.77674	0.22326	0	0
c3	.30p	40			11	1	0.87879	0.149	0.595		27.4		2	84.9			-10277.3		2970.65		0		0		0.775765	0.224235	0	0
c3	.30p	40			24	5	0.88744	0.036	0.224		21.8		0	14.1			-5975.83		3957.34		0		0		0.601604	0.398396	0	0
c3	.30p	40			25	0							0	12.4			-6437.99		3714.68		0		0		0.634118	0.365882	0	0
c3	.30p	40			26	0							0	12.6			-5312.22		3423.34		0		0		0.608114	0.391886	0	0
c3	.30p	40			27	0							0	11.9			-5947.18		3952.61		0		0		0.600738	0.399262	0	0
c3	.30p	40			28	0							0	16.6			-5474.74		4046.07		0		0		0.575029	0.424971	0	0
c3	.30p	40			32	1	0.89831	0.091	0.413		25		0	19.1			-4100.67		2747.9		0		0		0.598763	0.401237	0	0
c3	.30p	41	4	5			0.97078	0.15	0.503	0.247	23.2	5.5		28.86	18.18	0.6	-5611.62	2002.15	2088.52	729.18	0	0	0	0	0.728769	0.271231	0	0
c3	.30p	41			41	1	0.99478	0.12	0.164		24.1		0	5			-4871.46		3055.26		0		0		0.614562	0.385438	0	0
c3	.30p	41			16	1	0.86858	0.216	0.616		13.9		2	21.1			-2539.93		2867.66		0		0		0.469697	0.530303	0	0
c3	.30p	41			35	1	0.89131	0.212	0.819		31		2	59.9			-7184.3		1725.83		0		0		0.806307	0.193693	0	0
c3	.30p	41			46	2	0.89276	0.082	0.757		22.2		1	23.7			-8324.88		1516.66		0		0		0.845892	0.154108	0	0
c3	.30p	41			47	0							1	34.6			-5137.51		1277.17		0		0		0.800899	0.199101	0	0
c3	.30p	44	9	10			0.95889	0.114	0.457	0.161	26.2	5.3		66.16	23.3	0.95	-3029.97	664.95	793.47	331.17	0	0	0	0	0.792472	0.207528	0	0
c3	.30p	44			44	2	0.97136	0.068	0.433		20.7		2	80.7			-2149.96		584.48		0		0		0.786252	0.213748	0	0
c3	.30p	44			45	0							2	77.2			-2549.25		486.22		0		0		0.839821	0.160179	0	0
c3	.30p	44			12	1	0.87009	0.199	0.515		18.8		2	96.6			-2390.93		683.06		0		0		0.777794	0.222206	0	0
c3	.30p	44			15	1	0.91517	0.054	0.482		19.8		2	92.4			-2759.36		725.33		0		0		0.791852	0.208148	0	0
c3	.30p	44			17	1	0.88319	0.096	0.374		29.4		2	20.2			-4372.54		1034.02		0		0		0.808747	0.191253	0	0
c3	.30p	44			21	1	0.88527	0.242	0.598		32.5		2	52.7			-2999.11		1265.97		0		0		0.703178	0.296822	0	0
c3	.30p	44			36	1	0.91485	0.049	0.429		22.7		2	60.2			-3632.24		397.18		0		0		0.90143	0.09857	0	0
c3	.30p	44			39	1	0.91164	0.152	0.434		31.4		2	56.1			-2454.08		1407.89		0		0		0.635448	0.364552	0	0
c3	.30p	44			48	1	0.91412	0.116	0.525		31.8		1	40.1			-3463.99		896.83		0		0		0.794344	0.205656	0	0
c3	.30p	44			54	1	0.93256	0.11	0.377		31.1		2	85.4			-3528.22		453.7		0		0		0.88606	0.11394	0	0
c3	.30m	38	14	17			0.95493	0.097	0.372	0.142	-31	5		24.71	32.41	0.7059	-4160.05	1986.93	3587.35	920.13	0	0	0	0	0.536961	0.463039	0	0
c3	.30m	38			38	1	0.96574	0.058	0.376		-33.5		2	4.2			-2410.82		5541.29		0		0		0.303167	0.696833	0	0
c3	.30m	38			3	2	0.92086	0.082	0.325		-33.7		1	20.4			-2533.31		3328.63		0		0		0.432162	0.567838	0	0
c3	.30m	38			79	0							1	24.8			-2488.13		2855.13		0		0		0.465658	0.534342	0	0
c3	.30m	38			4	3	0.89911	0.072	0.322		-30.3		1	0.1			-5369.98		3338.63		0		0		0.616629	0.383371	0	0
c3	.30m	38			5	0							1	0.3			-5139.86		3463.05		0		0		0.597456	0.402544	0	0
c3	.30m	38			6	0							1	0.2			-5498.91		3312.8		0		0		0.624046	0.375954	0	0
c3	.30m	38			7	1	0.92792	0.086	0.333		-30.9		1	2.6			-3700.43		3654.52		0		0		0.503121	0.496879	0	0
c3	.30m	38			24	1	0.90411	0.054	0.361		-34.8		2	7.7			-4415.26		5180.3		0		0		0.460136	0.539864	0	0
c3	.30m	38			53	1	0.92137	0.098	0.339		-27		0	7.2			-2676.61		4785.77		0		0		0.35868	0.64132	0	0
c3	.30m	38			55	1	0.90262	0.079	0.264		-30.3		2	51.2			-5569.84		2612.15		0		0		0.680744	0.319256	0	0
c3	.30m	38			74	1	0.92195	0.076	0.543		-25.4		2	30.8			-4359.34		3748.91		0		0		0.537643	0.462357	0	0
c3	.30m	38			76	1	0.96324	0.047	0.357		-30.2		2	0			-4829.65		4012.53		0		0		0.546206	0.453794	0	0
c3	.30m	38			80	1	0.88637	0.19	0.454		-43.7		2	98.3			-3977.85		3002.31		0		0		0.569879	0.430121	0	0
c3	.30m	38			91	1	0.8951	0.197	0.617		-27.9		2	73.6			-3026.56		4472.3		0		0		0.403603	0.596397	0	0
c3	.30m	38			92	1	0.9243	0.172	0.603		-38.1		2	0.7			-10340.2		3057.17		0		0		0.771808	0.228192	0	0
c3	.30m	38			96	1	0.8888	0.103	0.33		-27.3		2	91.5			-1146.76		2388.1		0		0		0.324415	0.675585	0	0
c3	.30m	38			111	1	0.88488	0.159	0.365		-20.7		0	6.4			-3237.37		2231.42		0		0		0.591972	0.408028	0	0
c3	.30m	52	17	20			0.94495	0.124	0.421	0.211	-30.3	6.7		28.31	23.67	0.8	-4054.94	1251.19	2758.29	912.59	0	0	0	0	0.595157	0.404843	0	0
c3	.30m	52			52	1	0.98117	0.074	0.347		-34.4		0	15.7			-3896.53		3277.66		0		0		0.543132	0.456868	0	0
c3	.30m	52			1	1	0.9411	0.111	0.372		-35.6		0	10.7			-4067.03		2799.74		0		0		0.592277	0.407723	0	0
c3	.30m	52			10	1	0.87661	0.125	0.377		-35.6		1	27.1			-2715.49		1701.74		0		0		0.61475	0.38525	0	0
c3	.30m	52			11	1	0.86748	0.177	0.354		-25.9		1	49			-2966.66		2064.09		0		0		0.589705	0.410295	0	0
c3	.30m	52			14	3	0.90615	0.07	0.474		-27.5		2	0.2			-4470.92		2244.32		0		0		0.665787	0.334213	0	0
c3	.30m	52			17	0							2	0.2			-4691.08		2256.12		0		0		0.675248	0.324752	0	0
c3	.30m	52			20	0							2	0			-4496.42		2097.54		0		0		0.6819	0.3181	0	0
c3	.30m	52			25	1	0.89163	0.038	0.415		-32.9		2	71			-2359.22		1984.86		0		0		0.543089	0.456911	0	0
c3	.30m	52			44	1	0.88341	0.3	0.46		-25.2		2	54.3			-5146.9		2128.18		0		0		0.70747	0.29253	0	0
c3	.30m	52			47	1	0.90044	0.045	0.359		-33.3		1	2.8			-5955.16		2686.02		0		0		0.689161	0.310839	0	0
c3	.30m	52			84	1	0.89698	0.102	0.306		-38.2		2	49.8			-5560.93		4015.5		0		0		0.580689	0.419311	0	0
c3	.30m	52			87	1	0.8866	0.089	0.575		-26.8		2	17.9			-3582.14		2233.76		0		0		0.615922	0.384078	0	0
c3	.30m	52			90	1	0.89906	0.27	0.425		-37.5		2	71.1			-5213.18		4307.67		0		0		0.547554	0.452446	0	0
c3	.30m	52			94	1	0.90274	0.217	0.464		-42.9		1	34.7			-2270.35		2400.64		0		0		0.486053	0.513947	0	0
c3	.30m	52			98	2	0.91965	0.063	0.37		-35		2	26.9			-5759.52		4277.8		0		0		0.573811	0.426189	0	0
c3	.30m	52			100	0							2	40.1			-4545.06		4140.41		0		0		0.523295	0.476705	0	0
c3	.30m	52			116	1	0.8795	0.228	0.597		-21.9		2	52.2			-2585.46		1982.66		0		0		0.565979	0.434021	0	0
c3	.30m	52			121	1	0.9476	0.078	0.451		-23		2	0.1			-5732.65		2424.78		0		0		0.702752	0.297248	0	0
c3	.30m	52			122	1	0.87486	0.213	0.562		-13.6		2	2.2			-2805.52		4359.84		0		0		0.391539	0.608461	0	0
c3	.30m	52			123	1	0.90068	0.086	0.458		-32.1		2	40.3			-2278.53		1782.56		0		0		0.561064	0.438936	0	0
c3	.30m	75	16	18			0.93925	0.116	0.412	0.203	-30.1	6		81.89	14.56	1	-2307.24	1260.04	884.97	346.24	0	0	0	0	0.722772	0.277228	0	0
c3	.30m	75			75	1	0.94744	0.055	0.39		-32.6		2	71.9			-2515.56		979.23		0		0		0.719803	0.280197	0	0
c3	.30m	75			8	1	0.91601	0.17	0.374		-23.8		2	86.4			-1944.91		1237.82		0		0		0.611082	0.388918	0	0
c3	.30m	75			12	1	0.94225	0.103	0.337		-34.4		2	84.1			-2087.16		803.5		0		0		0.722036	0.277964	0	0
c3	.30m	75			13	1	0.93842	0.068	0.387		-31.4		2	100			-1681.41		494.61		0		0		0.7727	0.2273	0	0
c3	.30m	75			23	2	0.94678	0.101	0.424		-29.3		2	90.4			-1685.72		793.95		0		0		0.679816	0.320184	0	0
c3	.30m	75			56	0							2	100			-1445.61		573.4		0		0		0.715999	0.284001	0	0
c3	.30m	75			41	1	0.91558	0.131	0.375		-25.7		2	67			-6566.83		788.05		0		0		0.892853	0.107147	0	0
c3	.30m	75			51	1	0.90237	0.193	0.561		-20.5		2	80.4			-2480.3		473.78		0		0		0.839618	0.160382	0	0
c3	.30m	75			62	1	0.8753	0.136	0.572		-31.1		2	74.7			-2279.1		1090.68		0		0		0.676335	0.323665	0	0
c3	.30m	75			78	1	0.91376	0.056	0.394		-35.7		2	62.9			-3101.06		596.12		0		0		0.838764	0.161236	0	0
c3	.30m	75			86	1	0.91083	0.125	0.345		-42.9		2	85.8			-1628.01		1159.38		0		0		0.584063	0.415937	0	0
c3	.30m	75			89	1	0.89544	0.123	0.421		-30		2	49.1			-2223.15		2018.06		0		0		0.524178	0.475822	0	0
c3	.30m	75			103	1	0.93385	0.097	0.544		-29.2		2	89.6			-1501.59		698.35		0		0		0.68256	0.31744	0	0
c3	.30m	75			108	1	0.93198	0.147	0.376		-37		2	80.8			-4027.72		731.3		0		0		0.846334	0.153666	0	0
c3	.30m	75			113	1	0.92973	0.083	0.328		-26.2		2	60.1			-2773.94		1018.05		0		0		0.731526	0.268474	0	0
c3	.30m	75			118	1	0.92459	0.093	0.339		-30.3		2	93.8			-1217.89		886.4		0		0		0.578765	0.421235	0	0
c3	.30m	75			119	2	0.91721	0.114	0.348		-16.7		2	97.1			-1307.45		836.49		0		0		0.609835	0.390165	0	0
c3	.30m	75			120	0							2	100			-1062.9		750.25		0		0		0.586217	0.413783	0	0
c3	.30m	81	20	27			0.94646	0.136	0.454	0.206	-28	6.5		61.88	26.87	0.8704	-3010.07	973.24	908.36	507.52	0	0	0	0	0.768183	0.231817	0	0
c3	.30m	81			81	2	0.97548	0.064	0.357		-30.1		2	78.7			-2933.64		991.17		0		0		0.74746	0.25254	0	0
c3	.30m	81			82	0							2	80.8			-2833.39		226.13		0		0		0.92609	0.0739103	0	0
c3	.30m	81			2	1	0.89446	0.244	0.591		-37.8		2	58.1			-1692.86		2021.74		0		0		0.455731	0.544269	0	0
c3	.30m	81			15	3	0.90043	0.078	0.393		-21.4		2	82.2			-2877.63		238.71		0		0		0.923401	0.0765995	0	0
c3	.30m	81			18	0							2	81			-3321.11		362.45		0		0		0.901603	0.0983967	0	0
c3	.30m	81			21	0							2	82.1			-2967.85		501.32		0		0		0.855493	0.144507	0	0
c3	.30m	81			29	5	0.87405	0.071	0.463		-30.7		1	22.4			-4221.36		1489.34		0		0		0.739202	0.260798	0	0
c3	.30m	81			31	0							1	21.2			-4827.83		1459.94		0		0		0.767813	0.232187	0	0
c3	.30m	81			33	0							1	24.4			-4471.71		1321.68		0		0		0.771864	0.228136	0	0
c3	.30m	81			34	0							1	24.9			-4272.96		1425.62		0		0		0.749829	0.250171	0	0
c3	.30m	81			35	0							1	22.6			-4318.3		1538.64		0		0		0.737296	0.262704	0	0
c3	.30m	81			36	1	0.87129	0.076	0.364		-29.4		1	21.2			-4422.25		1549.43		0		0		0.740537	0.259463	0	0
c3	.30m	81			37	1	0.90628	0.049	0.449		-29.5		2	90.4			-3097.01		281.35		0		0		0.91672	0.0832801	0	0
c3	.30m	81			42	1	0.90566	0.154	0.336		-27.8		2	56.6			-2335.09		870.97		0		0		0.728336	0.271664	0	0
c3	.30m	81			45	1	0.94442	0.252	0.44		-36.4		2	89.9			-1592.18		461.72		0		0		0.775198	0.224802	0	0
c3	.30m	81			58	1	0.91871	0.087	0.474		-27.8		2	63.8			-2148.49		939.43		0		0		0.695773	0.304227	0	0
c3	.30m	81			59	1	0.90496	0.146	0.433		-32		1	40.3			-3909.09		418.23		0		0		0.903351	0.0966487	0	0
c3	.30m	81			65	1	0.88195	0.164	0.54		-37.4		2	59.2			-3042.93		926.82		0		0		0.766529	0.233471	0	0
c3	.30m	81			66	1	0.90263	0.196	0.564		-14.9		2	82.9			-1428.05		969.55		0		0		0.595616	0.404384	0	0
c3	.30m	81			69	1	0.91473	0.18	0.461		-29.5		2	100			-1344.64		117.84		0		0		0.919425	0.0805755	0	0
c3	.30m	81			72	1	0.87498	0.269	0.597		-15.1		2	34			-2999.68		1221.62		0		0		0.710606	0.289394	0	0
c3	.30m	81			73	1	0.86953	0.316	0.711		-13		2	34.7			-3372.29		847.43		0		0		0.799174	0.200826	0	0
c3	.30m	81			83	1	0.89604	0.204	0.476		-33.9		2	94.4			-3427.17		1234.54		0		0		0.735174	0.264826	0	0
c3	.30m	81			95	1	0.92748	0.19	0.468		-27.2		2	73			-2153.96		525.45		0		0		0.803893	0.196107	0	0
c3	.30m	81			112	1	0.91658	0.176	0.622		-35.3		2	92.5			-2535.82		242.48		0		0		0.912724	0.0872764	0	0
c3	.30m	81			114	1	0.92143	0.177	0.461		-36.3		2	89.7			-2170.48		1026.66		0		0		0.678882	0.321118	0	0
c3	.30m	81			115	1	0.88055	0.098	0.502		-24.8		2	69.7			-2554		1315.47		0		0		0.660039	0.339961	0	0
c3	.30m	102	19	30			0.92458	0.137	0.431	0.308	-27	9.8		20.97	18.44	0.537	-5156.29	1362.01	1889.17	711.2	0	0	0	0	0.73186	0.26814	0	0
c3	.30m	102			102	1	0.92196	0.083	0.493		-32.4		0	12.7			-4022.76		1037.52		0		0		0.794968	0.205032	0	0
c3	.30m	102			16	3	0.95854	0.207	0.503		-14.2		2	7.2			-5171.93		2294.19		0		0		0.69272	0.30728	0	0
c3	.30m	102			19	0							2	7.4			-5183.04		2491.48		0		0		0.675357	0.324643	0	0
c3	.30m	102			22	0							2	8			-5405.22		2387.24		0		0		0.693647	0.306353	0	0
c3	.30m	102			26	5	0.89962	0.152	0.55		-35.4		2	2.7			-5197.09		2336.12		0		0		0.68989	0.31011	0	0
c3	.30m	102			27	0							0	3.1			-5308.25		1667.6		0		0		0.760947	0.239053	0	0
c3	.30m	102			28	0							0	1.8			-4916.48		2373.38		0		0		0.674427	0.325573	0	0
c3	.30m	102			30	0							0	1.9			-4987.45		2500.92		0		0		0.666026	0.333974	0	0
c3	.30m	102			32	0							0	1.9			-4860.5		2318.36		0		0		0.677057	0.322943	0	0
c3	.30m	102			40	1	0.89966	0.324	0.558		-6.5		0	9.2			-6371.39		2485.42		0		0		0.719378	0.280622	0	0
c3	.30m	102			43	2	0.92234	0.187	0.444		-12.6		1	23			-5695.02		1086.58		0		0		0.839775	0.160225	0	0
c3	.30m	102			46	0							1	29.3			-6171.05		833.76		0		0		0.880973	0.119027	0	0
c3	.30m	102			48	3	0.90126	0.082	0.375		-31.2		-1	0			-7895.3		2367.17		0		0		0.769337	0.230663	0	0
c3	.30m	102			49	0							-1	0			-7886.4		2642.66		0		0		0.749013	0.250987	0	0
c3	.30m	102			50	0							-1	0			-7878.19		2220.74		0		0		0.780101	0.219899	0	0
c3	.30m	102			54	1	0.90291	0.142	0.335		-19.6		0	13.7			-3748.1		2412.49		0		0		0.6084	0.3916	0	0
c3	.30m	102			60	1	0.89447	0.085	0.427		-33.4		0	0			-6909.16		2384.01		0		0		0.743466	0.256534	0	0
c3	.30m	102			61	2	0.87796	0.09	0.305		-23.4		1	35.7			-3328.27		2417.53		0		0		0.579253	0.420747	0	0
c3	.30m	102			63	0							1	35			-3069.35		2630.61		0		0		0.538486	0.461514	0	0
c3	.30m	102			64	1	0.89126	0.033	0.345		-28		1	30.4			-5757.52		1832.5		0		0		0.758565	0.241435	0	0
c3	.30m	102			67	2	0.88867	0.113	0.328		-32.5		1	47.6			-5173.82		947.25		0		0		0.845248	0.154752	0	0
c3	.30m	102			68	0							1	49.7			-4928.45		936.66		0		0		0.8403	0.1597	0	0
c3	.30m	102			70	1	0.89896	0.165	0.563		-40.4		2	14.7			-5408.71		1535.52		0		0		0.778878	0.221122	0	0
c3	.30m	102			77	1	0.90207	0.128	0.47		-24.4		2	7.8			-5172.21		3017.34		0		0		0.631562	0.368438	0	0
c3	.30m	102			88	1	0.89829	0.172	0.478		-40.9		2	20.6			-5349.94		1014.09		0		0		0.840653	0.159347	0	0
c3	.30m	102			97	1	0.88347	0.129	0.341		-36.3		2	26.8			-5646.84		2242.81		0		0		0.715728	0.284272	0	0
c3	.30m	102			99	1	0.92412	0.093	0.499		-31.3		2	46.2			-4221.47		772.58		0		0		0.8453	0.1547	0	0
c3	.30m	102			106	1	0.88763	0.094	0.428		-27.3		1	40.2			-2652.39		2003.3		0		0		0.569709	0.430291	0	0
c3	.30m	102			107	1	0.91809	0.116	0.463		-26.8		1	31			-2671.27		1123.2		0		0		0.70399	0.29601	0	0
c3	.30m	102			117	1	0.90184	0.15	0.6		-34.1		2	58.5			-3701.04		362.05		0		0		0.910893	0.0891071	0	0
c3	.30m	104	11	15			0.94849	0.16	0.409	0.293	-27.4	11.8		50.43	23.86	0.7333	-3418.95	1249.49	1875.07	590.06	0	0	0	0	0.645814	0.354186	0	0
c3	.30m	104			104	2	0.96995	0.099	0.301		-34.8		1	23.1			-2639.76		2567.23		0		0		0.506965	0.493035	0	0
c3	.30m	104			105	0							1	20.1			-3114.63		2841.07		0		0		0.522966	0.477034	0	0
c3	.30m	104			9	1	0.91366	0.373	0.631		-0.9		1	34.4			-4608.7		1162.57		0		0		0.798559	0.201441	0	0
c3	.30m	104			39	1	0.87187	0.144	0.348		-35.4		2	50.1			-3299.11		1902.68		0		0		0.634226	0.365774	0	0
c3	.30m	104			57	1	0.91503	0.294	0.594		-40		2	50.3			-2808.8		1787.94		0		0		0.611042	0.388958	0	0
c3	.30m	104			71	1	0.86789	0.15	0.525		-35		2	72.7			-5430.56		3137.44		0		0		0.633819	0.366181	0	0
c3	.30m	104			85	1	0.86384	0.174	0.552		-31.5		0	11.3			-4302.34		1534.29		0		0		0.737127	0.262873	0	0
c3	.30m	104			93	1	0.8916	0.151	0.477		-34.7		1	40.6			-1621.35		2644.28		0		0		0.380096	0.619904	0	0
c3	.30m	104			101	1	0.87749	0.097	0.297		-24.9		2	71.8			-2882.48		1541.64		0		0		0.651537	0.348463	0	0
c3	.30m	104			109	1	0.93885	0.186	0.679		-42.5		0	19.6			-4851.74		1469.7		0		0		0.767506	0.232494	0	0
c3	.30m	104			110	1	0.8569	0.124	0.342		-29.4		2	50.2			-5960.88		1529.38		0		0		0.795818	0.204182	0	0
c3	.30m	104			124	4	0.87335	0.085	0.228		-18.3		2	82.7			-2081.6		1383.22		0		0		0.600782	0.399218	0	0
c3	.30m	104			125	0							2	77.5			-2430.53		1637.97		0		0		0.597402	0.402598	0	0
c3	.30m	104			126	0							2	76.3			-2753.48		1428.84		0		0		0.658362	0.341638	0	0
c3	.30m	104			127	0							2	75.8			-2498.28		1557.85		0		0		0.615927	0.384073	0	0
c4	.30p	41	269	454			0.92236	0.114	0.403	0.191	26.7	5.3		11.53	17.73	0.569	-4532.69	1898.23	3265.71	850.9	0	0	0	0	0.581233	0.418767	0	0
c4	.30p	41			41	1	0.91677	0.078	0.46		24.5		2	3			-5642.74		2883.88		0		0		0.661779	0.338221	0	0
c4	.30p	41			2	1	0.91459	0.071	0.351		24.3		1	2.4			-7144.82		2029.45		0		0		0.778789	0.221211	0	0
c4	.30p	41			8	1	0.89967	0.044	0.37		24.8		2	5.3			-8096.71		1674.48		0		0		0.828631	0.171369	0	0
c4	.30p	41			10	1	0.91935	0.157	0.41		31		1	43.4			-3225.77		2013.21		0		0		0.615725	0.384275	0	0
c4	.30p	41			11	1	0.93799	0.129	0.497		28.7		1	0			-4692.33		3182.58		0		0		0.595858	0.404142	0	0
c4	.30p	41			20	1	0.91976	0.128	0.5		28.7		2	1.2			-4819.07		3894.46		0		0		0.553056	0.446944	0	0
c4	.30p	41			21	1	0.92846	0.178	0.469		29.7		2	0			-3609.92		4136.2		0		0		0.466029	0.533971	0	0
c4	.30p	41			23	1	0.89802	0.128	0.433		31.7		0	19.3			-2209.11		3007.41		0		0		0.423483	0.576517	0	0
c4	.30p	41			24	2	0.9113	0.074	0.348		28		1	31.3			-6212.59		2934.26		0		0		0.679205	0.320795	0	0
c4	.30p	41			824	0							1	22.1			-5749.76		3295.77		0		0		0.635647	0.364353	0	0
c4	.30p	41			26	1	0.9063	0.17	0.42		30.1		2	61.8			-4734.1		3198.91		0		0		0.59676	0.40324	0	0
c4	.30p	41			27	2	0.90892	0.171	0.429		29.9		2	4.1			-4001.66		2370.96		0		0		0.627946	0.372054	0	0
c4	.30p	41			637	0							1	3			-4023.9		2482.96		0		0		0.618409	0.381591	0	0
c4	.30p	41			29	3	0.90215	0.066	0.341		30.6		1	20.3			-7166.4		2649.53		0		0		0.730079	0.269921	0	0
c4	.30p	41			639	0							0	17.3			-6891.05		2291.94		0		0		0.750415	0.249585	0	0
c4	.30p	41			827	0							1	22.3			-7577.81		2478.95		0		0		0.753504	0.246496	0	0
c4	.30p	41			30	4	0.91954	0.084	0.356		24.3		0	11.3			-8900.97		2636.8		0		0		0.771464	0.228536	0	0
c4	.30p	41			641	0							1	5.5			-7473		2565.19		0		0		0.744457	0.255543	0	0
c4	.30p	41			828	0							0	13.4			-7271.75		2567.44		0		0		0.73906	0.26094	0	0
c4	.30p	41			1038	0							1	8.6			-6878.96		3359.91		0		0		0.671848	0.328152	0	0
c4	.30p	41			34	1	0.89947	0.093	0.361		23.5		2	3.6			-3327.17		2816.53		0		0		0.541558	0.458442	0	0
c4	.30p	41			37	1	0.92253	0.079	0.462		30		1	0.3			-6136.81		3425.53		0		0		0.641769	0.358231	0	0
c4	.30p	41			39	3	0.9345	0.219	0.509		22.5		1	0.1			-4358.21		3602.4		0		0		0.547472	0.452528	0	0
c4	.30p	41			207	0							2	1.2			-4645.9		3353.76		0		0		0.580762	0.419238	0	0
c4	.30p	41			874	0							0	0.8			-4979.31		3472.62		0		0		0.589133	0.410867	0	0
c4	.30p	41			43	1	0.89795	0.129	0.381		37		1	40.4			-7538.66		2622.28		0		0		0.741925	0.258075	0	0
c4	.30p	41			46	3	0.92299	0.119	0.539		27.7		0	4.8			-3745.37		3953		0		0		0.486515	0.513485	0	0
c4	.30p	41			63	0							0	4.5			-3614.26		3807.49		0		0		0.486982	0.513018	0	0
c4	.30p	41			81	0							0	4.7			-3970.82		4061.08		0		0		0.494381	0.505619	0	0
c4	.30p	41			48	3	0.95376	0.034	0.444		30.5		2	0			-4815.03		4119.8		0		0		0.538906	0.461094	0	0
c4	.30p	41			65	0							0	0			-4922.55		4044.97		0		0		0.548931	0.451069	0	0
c4	.30p	41			83	0							0	0			-4820.45		4085.64		0		0		0.541253	0.458747	0	0
c4	.30p	41			52	3	0.9254	0.18	0.477		20		2	0			-4648.57		4698.46		0		0		0.497331	0.502669	0	0
c4	.30p	41			69	0							2	0			-3847.67		4567.77		0		0		0.457216	0.542784	0	0
c4	.30p	41			86	0							2	0			-4326.61		4599.09		0		0		0.484736	0.515264	0	0
c4	.30p	41			56	3	0.93454	0.028	0.433		29.3		2	0.2			-3100.77		3119.19		0		0		0.498519	0.501481	0	0
c4	.30p	41			73	0							2	0.1			-3135.13		3180.41		0		0		0.496415	0.503585	0	0
c4	.30p	41			90	0							2	0.7			-3067.16		2878.96		0		0		0.515825	0.484175	0	0
c4	.30p	41			61	3	0.92257	0.051	0.379		28.5		0	3.9			-7592.05		3294.58		0		0		0.697374	0.302626	0	0
c4	.30p	41			79	0							1	4.1			-7048.11		3246.43		0		0		0.684645	0.315355	0	0
c4	.30p	41			96	0							1	4			-7362.41		3247.72		0		0		0.693904	0.306096	0	0
c4	.30p	41			78	2	0.92591	0.232	0.474		24.7		1	0.3			-6827.54		2589.26		0		0		0.725038	0.274962	0	0
c4	.30p	41			95	0							1	0			-7251.53		2379.86		0		0		0.752906	0.247094	0	0
c4	.30p	41			103	1	0.90657	0.341	0.607		11.7		1	42.5			-4252.26		3157.91		0		0		0.573841	0.426159	0	0
c4	.30p	41			106	1	0.92582	0.172	0.454		23.6		2	0			-1907.46		4778.59		0		0		0.28529	0.71471	0	0
c4	.30p	41			107	1	0.91808	0.066	0.389		29.1		2	3.7			-5751.67		3410.6		0		0		0.627756	0.372244	0	0
c4	.30p	41			109	1	0.91068	0.097	0.292		29.5		1	41.3			-3187.7		2605.27		0		0		0.55027	0.44973	0	0
c4	.30p	41			111	4	0.92943	0.056	0.338		29.5		2	0.1			-5858.38		3178.57		0		0		0.64827	0.35173	0	0
c4	.30p	41			127	0							2	0.2			-5669.25		3116.86		0		0		0.645251	0.354749	0	0
c4	.30p	41			1072	0							2	0			-6547.56		3539.75		0		0		0.649089	0.350911	0	0
c4	.30p	41			1086	0							0	0			-6475.94		3264.48		0		0		0.664852	0.335148	0	0
c4	.30p	41			115	5	0.91451	0.057	0.46		27.1		0	6.8			-5347.82		1809.37		0		0		0.747195	0.252805	0	0
c4	.30p	41			132	0							0	5.1			-5285.74		1764.07		0		0		0.749771	0.250229	0	0
c4	.30p	41			396	0							0	8.6			-5262.38		1890.24		0		0		0.735728	0.264272	0	0
c4	.30p	41			413	0							0	10.9			-5116.43		1726.14		0		0		0.747735	0.252265	0	0
c4	.30p	41			1077	0							0	6			-5169.2		1219.72		0		0		0.809088	0.190912	0	0
c4	.30p	41			119	7	0.9101	0.108	0.365		32.7		0	16.5			-2419.97		3592.49		0		0		0.402492	0.597508	0	0
c4	.30p	41			136	0							0	16.1			-2412.06		3393.6		0		0		0.415467	0.584533	0	0
c4	.30p	41			252	0							0	12.3			-1816.4		3644.27		0		0		0.332633	0.667367	0	0
c4	.30p	41			259	0							0	11.6			-1883.69		3532.38		0		0		0.347796	0.652204	0	0
c4	.30p	41			307	0							0	16.7			-2585.75		3133.97		0		0		0.452076	0.547924	0	0
c4	.30p	41			316	0							0	15.7			-2450.23		3188.38		0		0		0.434545	0.565455	0	0
c4	.30p	41			1094	0							0	9			-2437.55		3058.33		0		0		0.443523	0.556477	0	0
c4	.30p	41			122	6	0.93233	0.099	0.481		32.2		0	2.5			-4163.38		2794.19		0		0		0.598396	0.401604	0	0
c4	.30p	41			139	0							0	2.5			-4053.23		2965.37		0		0		0.577498	0.422502	0	0
c4	.30p	41			367	0							0	8.6			-3765.19		2628.38		0		0		0.588903	0.411097	0	0
c4	.30p	41			384	0							0	11.3			-3471.89		2492.58		0		0		0.582095	0.417905	0	0
c4	.30p	41			402	0							0	8.8			-3596.8		2491.71		0		0		0.590752	0.409248	0	0
c4	.30p	41			419	0							0	6.5			-3601.67		2515.99		0		0		0.588733	0.411267	0	0
c4	.30p	41			125	3	0.91574	0.072	0.399		25.1		2	1.7			-4743.21		3182.48		0		0		0.59846	0.40154	0	0
c4	.30p	41			142	0							2	0.8			-5040.16		2777.96		0		0		0.644677	0.355323	0	0
c4	.30p	41			1097	0							2	0.9			-4909.05		2627.46		0		0		0.651369	0.348631	0	0
c4	.30p	41			158	1	0.90573	0.118	0.429		30.4		1	37			-4145.52		2193.82		0		0		0.653936	0.346064	0	0
c4	.30p	41			160	1	0.9186	0.196	0.551		16.4		2	1.8			-4715.07		3143.3		0		0		0.600006	0.399994	0	0
c4	.30p	41			161	1	0.92632	0.145	0.438		23.3		2	6.2			-4133.38		3449.61		0		0		0.545086	0.454914	0	0
c4	.30p	41			175	1	0.88972	0.198	0.466		27.4		1	41			-2412.17		3988.78		0		0		0.376846	0.623154	0	0
c4	.30p	41			180	2	0.91054	0.062	0.386		26.5		1	27.8			-4401.27		1976.16		0		0		0.690132	0.309868	0	0
c4	.30p	41			188	0							1	29.9			-5136.88		1972.27		0		0		0.722573	0.277427	0	0
c4	.30p	41			183	2	0.92087	0.182	0.549		34.9		0	3.9			-4840.56		2893.49		0		0		0.625876	0.374124	0	0
c4	.30p	41			191	0							0	4.2			-4605.2		2913.88		0		0		0.612469	0.387531	0	0
c4	.30p	41			185	1	0.90713	0.088	0.48		33		1	23.1			-2495.46		3477.9		0		0		0.417765	0.582235	0	0
c4	.30p	41			193	4	0.91276	0.1	0.37		29.8		-1	0			-1965.7		5257.3		0		0		0.272145	0.727855	0	0
c4	.30p	41			197	0							-1	0			-2069.35		5427.93		0		0		0.276013	0.723987	0	0
c4	.30p	41			603	0							2	0.1			-2049.9		5624.08		0		0		0.267123	0.732877	0	0
c4	.30p	41			606	0							0	0.2			-2069.98		5465.88		0		0		0.274684	0.725316	0	0
c4	.30p	41			196	2	0.916	0.083	0.462		34.2		-1	0			-3462.89		1746.21		0		0		0.664777	0.335223	0	0
c4	.30p	41			200	0							-1	0			-2889.52		3616.85		0		0		0.444106	0.555894	0	0
c4	.30p	41			209	1	0.9182	0.046	0.441		27.1		0	2.3			-4611.17		2356.35		0		0		0.661809	0.338191	0	0
c4	.30p	41			218	5	0.94693	0.113	0.413		23.1		2	15			-5915.69		2602.85		0		0		0.694449	0.305551	0	0
c4	.30p	41			222	0							0	15.9			-5476.61		2377.83		0		0		0.697263	0.302737	0	0
c4	.30p	41			226	0							0	14.1			-5608.15		2607.78		0		0		0.682595	0.317405	0	0
c4	.30p	41			230	0							0	16.1			-5480.83		2471.67		0		0		0.689196	0.310804	0	0
c4	.30p	41			234	0							0	12.3			-6042.82		2540.04		0		0		0.704057	0.295943	0	0
c4	.30p	41			242	2	0.91445	0.208	0.496		32.5		1	32.2			-2276.62		1638.09		0		0		0.581555	0.418445	0	0
c4	.30p	41			246	0							1	31.8			-2422.85		1584.51		0		0		0.6046	0.3954	0	0
c4	.30p	41			243	2	0.93732	0.088	0.356		32.2		1	0			-3894.04		4390.37		0		0		0.470044	0.529956	0	0
c4	.30p	41			247	0							1	0.2			-3075.34		4647.76		0		0		0.3982	0.6018	0	0
c4	.30p	41			251	4	0.94012	0.154	0.52		20.2		2	8.6			-6786.46		3178.18		0		0		0.681054	0.318946	0	0
c4	.30p	41			258	0							2	6.6			-6899.19		3219.64		0		0		0.681817	0.318183	0	0
c4	.30p	41			306	0							2	1.8			-5342.56		4205.53		0		0		0.559542	0.440458	0	0
c4	.30p	41			315	0							2	6.9			-6896.05		3607.63		0		0		0.656537	0.343463	0	0
c4	.30p	41			265	1	0.92669	0.141	0.506		19.2		2	2.3			-7218.96		4319.33		0		0		0.625653	0.374347	0	0
c4	.30p	41			286	4	0.921	0.238	0.501		12.6		2	1			-6780.9		4422.31		0		0		0.605264	0.394736	0	0
c4	.30p	41			293	0							2	10.1			-5715.58		4163.08		0		0		0.578578	0.421422	0	0
c4	.30p	41			1466	0							-1	0			-7369.66		4265.01		0		0		0.633422	0.366578	0	0
c4	.30p	41			1471	0							-1	0			-7061.62		4560.82		0		0		0.607585	0.392415	0	0
c4	.30p	41			289	2	0.93608	0.143	0.512		20.8		0	0.1			-3755.57		3595.85		0		0		0.510863	0.489137	0	0
c4	.30p	41			1462	0							-1	0			-3909.22		4017.33		0		0		0.493181	0.506819	0	0
c4	.30p	41			300	1	0.93104	0.089	0.356		32.3		2	0.4			-2938.4		3049.02		0		0		0.490762	0.509238	0	0
c4	.30p	41			301	1	0.9486	0.13	0.502		30.4		2	1.2			-3238.52		3548.94		0		0		0.477133	0.522867	0	0
c4	.30p	41			313	1	0.91967	0.122	0.424		24.8		1	0			-3156.91		4761.94		0		0		0.398658	0.601342	0	0
c4	.30p	41			331	1	0.90278	0.073	0.351		27.8		0	17.7			-7163.59		2157.43		0		0		0.768541	0.231459	0	0
c4	.30p	41			339	1	0.91414	0.172	0.544		27.5		0	6.3			-2475.17		3787.27		0		0		0.395241	0.604759	0	0
c4	.30p	41			341	1	0.92348	0.202	0.563		21.4		0	10.1			-3731.92		3188.8		0		0		0.539239	0.460761	0	0
c4	.30p	41			343	1	0.91392	0.202	0.433		34.2		0	12.2			-1768.17		4112.01		0		0		0.3007	0.6993	0	0
c4	.30p	41			349	1	0.91431	0.089	0.363		22.5		2	53.8			-4032.59		2387.36		0		0		0.628134	0.371866	0	0
c4	.30p	41			359	3	0.91634	0.127	0.507		34.4		0	7.5			-6446.1		1792.03		0		0		0.782471	0.217529	0	0
c4	.30p	41			377	0							0	10.7			-5985.49		1574.85		0		0		0.791696	0.208304	0	0
c4	.30p	41			411	0							0	11.9			-5968.11		1767.7		0		0		0.771491	0.228509	0	0
c4	.30p	41			360	1	0.90379	0.158	0.402		25.1		2	64.2			-1642.82		3820.76		0		0		0.300686	0.699314	0	0
c4	.30p	41			361	2	0.90281	0.051	0.265		24.9		0	9.2			-5081.5		1906.54		0		0		0.727171	0.272829	0	0
c4	.30p	41			378	0							0	10.6			-5078.3		1914.87		0		0		0.72618	0.27382	0	0
c4	.30p	41			363	4	0.92576	0.044	0.334		28.3		2	1.5			-4725.74		3820.7		0		0		0.552948	0.447052	0	0
c4	.30p	41			380	0							2	1.1			-4576.39		3834.76		0		0		0.544086	0.455914	0	0
c4	.30p	41			398	0							2	0.9			-4948		3253.7		0		0		0.60329	0.39671	0	0
c4	.30p	41			415	0							2	1.3			-5179.74		3617.02		0		0		0.588824	0.411176	0	0
c4	.30p	41			395	1	0.90788	0.115	0.606		27.6		2	57.1			-2127.18		2926.26		0		0		0.420937	0.579063	0	0
c4	.30p	41			412	1	0.91301	0.126	0.51		21.2		2	56.3			-2572		3161.01		0		0		0.44863	0.55137	0	0
c4	.30p	41			432	1	0.91072	0.035	0.362		27.6		2	13.3			-7649.46		2476.76		0		0		0.755411	0.244589	0	0
c4	.30p	41			435	1	0.89513	0.107	0.299		33.1		2	36.9			-5169.95		2644.11		0		0		0.661621	0.338379	0	0
c4	.30p	41			438	1	0.89459	0.128	0.395		25.8		1	33.1			-5240.9		2500.72		0		0		0.676977	0.323023	0	0
c4	.30p	41			441	1	0.91821	0.135	0.434		24.2		2	0.3			-4381.49		3928.98		0		0		0.527225	0.472775	0	0
c4	.30p	41			448	6	0.92966	0.104	0.417		30.3		-1	0			-3692.78		3578.93		0		0		0.507828	0.492172	0	0
c4	.30p	41			451	0							-1	0			-6036.96		3802.57		0		0		0.613542	0.386458	0	0
c4	.30p	41			453	0							-1	0			-3268.99		3732.88		0		0		0.466874	0.533126	0	0
c4	.30p	41			456	0							-1	0			-5872.53		3802.15		0		0		0.607	0.393	0	0
c4	.30p	41			458	0							-1	0			-3989.76		3757.01		0		0		0.515022	0.484978	0	0
c4	.30p	41			460	0							-1	0			-6124.67		3754.43		0		0		0.619962	0.380038	0	0
c4	.30p	41			452	3	0.92243	0.06	0.45		23.3		-1	0			-4773.79		2201.21		0		0		0.684414	0.315586	0	0
c4	.30p	41			457	0							-1	0			-4861.2		2401.1		0		0		0.669375	0.330625	0	0
c4	.30p	41			461	0							-1	0			-4943.8		2249.36		0		0		0.687292	0.312708	0	0
c4	.30p	41			468	2	0.94212	0.091	0.472		33.6		1	0.3			-3339.56		4944.75		0		0		0.403119	0.596881	0	0
c4	.30p	41			474	0							2	0.5			-3366.04		4832.38		0		0		0.410572	0.589428	0	0
c4	.30p	41			469	1	0.90886	0.126	0.425		26		2	9			-2920.71		3608.32		0		0		0.447342	0.552658	0	0
c4	.30p	41			472	1	0.93472	0.181	0.543		16.7		1	28.6			-3439.95		3607.47		0		0		0.488115	0.511885	0	0
c4	.30p	41			478	1	0.91215	0.076	0.394		22.5		2	4.6			-5310.08		2860.82		0		0		0.649877	0.350123	0	0
c4	.30p	41			483	1	0.93753	0.047	0.334		28.9		1	5.5			-5584.38		2692.88		0		0		0.674665	0.325335	0	0
c4	.30p	41			485	1	0.91955	0.098	0.368		21.6		1	0.2			-3067.25		4718.68		0		0		0.393948	0.606052	0	0
c4	.30p	41			486	1	0.92372	0.137	0.547		21.6		1	0			-4216.91		3728.55		0		0		0.530732	0.469268	0	0
c4	.30p	41			491	1	0.90504	0.134	0.419		29.3		1	1.3			-2678.38		3245.12		0		0		0.452162	0.547838	0	0
c4	.30p	41			492	3	0.89293	0.115	0.535		25.8		0	9.6			-3754.46		2706.94		0		0		0.58106	0.41894	0	0
c4	.30p	41			495	0							2	6.4			-2790.64		2777.99		0		0		0.501136	0.498864	0	0
c4	.30p	41			498	0							0	3.5			-7518.3		2689.63		0		0		0.736516	0.263484	0	0
c4	.30p	41			493	1	0.89308	0.199	0.383		32.3		2	62.2			-4591.76		2791.69		0		0		0.621899	0.378101	0	0
c4	.30p	41			497	1	0.90414	0.076	0.576		29.9		0	1			-2645.28		1278.69		0		0		0.674134	0.325866	0	0
c4	.30p	41			505	1	0.93263	0.128	0.436		32.9		1	27.2			-6635.36		3413.74		0		0		0.660294	0.339706	0	0
c4	.30p	41			506	1	0.93423	0.151	0.454		20.8		1	0			-4553.95		4360.59		0		0		0.510845	0.489155	0	0
c4	.30p	41			509	1	0.90437	0.068	0.35		28		2	6.5			-5172.42		2839.28		0		0		0.645608	0.354392	0	0
c4	.30p	41			510	1	0.91522	0.188	0.551		31.3		1	47			-1454.7		2116.91		0		0		0.407295	0.592705	0	0
c4	.30p	41			511	2	0.90962	0.152	0.624		17.7		1	8			-2834.07		3663.3		0		0		0.436187	0.563813	0	0
c4	.30p	41			512	0							1	7.3			-2738.14		3571.74		0		0		0.433945	0.566055	0	0
c4	.30p	41			515	2	0.93252	0.14	0.4		23		2	0			-4393.32		3493.22		0		0		0.557066	0.442934	0	0
c4	.30p	41			518	0							2	0			-4299.61		3809.37		0		0		0.530228	0.469772	0	0
c4	.30p	41			519	1	0.92102	0.101	0.475		22.8		2	0.7			-7125.23		2469.88		0		0		0.74259	0.25741	0	0
c4	.30p	41			534	1	0.91281	0.062	0.38		28.5		1	30.1			-3238.42		2645.48		0		0		0.550387	0.449613	0	0
c4	.30p	41			554	4	0.93765	0.072	0.457		31.9		2	0.3			-2726.11		5464.18		0		0		0.332847	0.667153	0	0
c4	.30p	41			558	0							2	0			-2711.03		5250.93		0		0		0.340498	0.659502	0	0
c4	.30p	41			1500	0							0	0			-2290.17		5443.24		0		0		0.29614	0.70386	0	0
c4	.30p	41			1502	0							2	0			-2270.7		5302.22		0		0		0.299845	0.700155	0	0
c4	.30p	41			561	1	0.91091	0.052	0.267		24.9		0	17.6			-4853.81		2156.89		0		0		0.692343	0.307657	0	0
c4	.30p	41			599	1	0.89557	0.046	0.333		29.1		2	25.5			-6079.83		3626.33		0		0		0.626389	0.373611	0	0
c4	.30p	41			608	1	0.90555	0.064	0.498		30.4		0	4.3			-2589.23		4552.2		0		0		0.362565	0.637435	0	0
c4	.30p	41			611	1	0.90734	0.062	0.496		26.3		1	0			-4234.9		3250.95		0		0		0.565721	0.434279	0	0
c4	.30p	41			612	1	0.92658	0.147	0.443		34.4		1	0			-2565.34		4927.69		0		0		0.342364	0.657636	0	0
c4	.30p	41			615	1	0.90024	0.127	0.494		20.2		2	2.3			-3554.52		2548.26		0		0		0.582443	0.417557	0	0
c4	.30p	41			618	1	0.91083	0.105	0.415		28.6		2	90			-4095.06		2543.09		0		0		0.616898	0.383102	0	0
c4	.30p	41			625	1	0.93545	0.217	0.499		22.1		2	0			-4734.42		2641.63		0		0		0.641864	0.358136	0	0
c4	.30p	41			626	1	0.91221	0.123	0.614		25.8		2	3.3			-2710.36		4915.43		0		0		0.35542	0.64458	0	0
c4	.30p	41			629	1	0.9122	0.141	0.508		27		2	18.3			-5427.36		3314.63		0		0		0.620838	0.379162	0	0
c4	.30p	41			632	2	0.93858	0.136	0.431		21.6		2	7.9			-3285.26		2488.35		0		0		0.569013	0.430987	0	0
c4	.30p	41			821	0							0	16.5			-3347.85		1829.84		0		0		0.646591	0.353409	0	0
c4	.30p	41			634	1	0.91	0.091	0.36		32.4		2	24.4			-6123.08		2703.08		0		0		0.693742	0.306258	0	0
c4	.30p	41			636	1	0.91206	0.123	0.496		21.8		1	24.1			-2577.08		3651.37		0		0		0.413759	0.586241	0	0
c4	.30p	41			644	1	0.91779	0.175	0.528		31.4		0	14.7			-7703.02		3157.47		0		0		0.70927	0.29073	0	0
c4	.30p	41			647	1	0.92698	0.107	0.418		30		0	7.9			-5759.55		2869.86		0		0		0.667433	0.332567	0	0
c4	.30p	41			654	3	0.91831	0.058	0.382		27.7		0	13			-5905.8		3257.79		0		0		0.644485	0.355515	0	0
c4	.30p	41			656	0							0	14.4			-6332.13		2898.22		0		0		0.686012	0.313988	0	0
c4	.30p	41			658	0							0	15.5			-5806		2994.12		0		0		0.659764	0.340236	0	0
c4	.30p	41			661	1	0.92373	0.049	0.382		28.7		0	19.5			-6993.16		2414.69		0		0		0.743332	0.256668	0	0
c4	.30p	41			669	1	0.91092	0.141	0.332		25.6		1	21			-6071.75		1877.5		0		0		0.763814	0.236186	0	0
c4	.30p	41			677	2	0.91402	0.194	0.578		30.9		2	0.6			-3502.48		3456.37		0		0		0.503313	0.496687	0	0
c4	.30p	41			687	0							2	1.5			-3500.11		3310.5		0		0		0.51392	0.48608	0	0
c4	.30p	41			679	2	0.89405	0.14	0.437		28.5		2	2.5			-3534.65		2858.04		0		0		0.552921	0.447079	0	0
c4	.30p	41			690	0							0	5.9			-3502.27		2917.82		0		0		0.545517	0.454483	0	0
c4	.30p	41			683	2	0.90963	0.034	0.445		26.6		2	9.5			-5039.51		2157.72		0		0		0.700201	0.299799	0	0
c4	.30p	41			695	0							2	5.6			-4291.25		2404.07		0		0		0.640933	0.359067	0	0
c4	.30p	41			700	1	0.95146	0.04	0.56		29		2	0			-8345.26		3258.6		0		0		0.71918	0.28082	0	0
c4	.30p	41			701	1	0.92302	0.031	0.371		28.4		2	0.7			-6183.42		3138.59		0		0		0.663314	0.336686	0	0
c4	.30p	41			703	2	0.90801	0.087	0.472		25.9		2	31.3			-4207.3		2342.73		0		0		0.642333	0.357667	0	0
c4	.30p	41			704	0							2	30.1			-4397.78		2097.62		0		0		0.677061	0.322939	0	0
c4	.30p	41			716	1	0.92626	0.064	0.275		26.4		1	5.7			-4799.63		3401.38		0		0		0.585249	0.414751	0	0
c4	.30p	41			720	8	0.90837	0.084	0.585		31.1		2	4.9			-7839.67		2228.84		0		0		0.778633	0.221367	0	0
c4	.30p	41			723	0							1	4.9			-7057.98		2051.76		0		0		0.774773	0.225227	0	0
c4	.30p	41			726	0							2	4.9			-7927.72		2165.75		0		0		0.785431	0.214569	0	0
c4	.30p	41			729	0							2	3.7			-7932.93		2165.28		0		0		0.785578	0.214422	0	0
c4	.30p	41			731	0							2	4.5			-8021.96		2377.36		0		0		0.771393	0.228607	0	0
c4	.30p	41			1616	0							2	5			-6409.98		2034.05		0		0		0.759114	0.240886	0	0
c4	.30p	41			1617	0							2	5.5			-7419.03		2138.35		0		0		0.776262	0.223738	0	0
c4	.30p	41			1619	0							2	4.6			-7198.57		2232.31		0		0		0.763298	0.236702	0	0
c4	.30p	41			734	1	0.90935	0.12	0.423		27.4		0	13.6			-2973.18		2566.56		0		0		0.5367	0.4633	0	0
c4	.30p	41			735	1	0.9191	0.176	0.636		25.4		0	2.6			-3554.45		2939.16		0		0		0.547377	0.452623	0	0
c4	.30p	41			736	1	0.93316	0.164	0.518		37.7		0	2.9			-6797.77		3963.05		0		0		0.631715	0.368285	0	0
c4	.30p	41			741	2	0.93891	0.057	0.336		28		1	1			-5471.22		3344.75		0		0		0.620603	0.379397	0	0
c4	.30p	41			918	0							1	0			-5124.53		3874.72		0		0		0.56944	0.43056	0	0
c4	.30p	41			750	1	0.91625	0.061	0.385		25.7		2	0.1			-7117.41		4121.53		0		0		0.633281	0.366719	0	0
c4	.30p	41			751	1	0.91096	0.156	0.565		25		1	25.4			-2435.91		2492.42		0		0		0.494267	0.505733	0	0
c4	.30p	41			758	1	0.94912	0.071	0.346		31		2	0			-6178.27		2966.66		0		0		0.675595	0.324405	0	0
c4	.30p	41			765	1	0.93057	0.162	0.421		29.9		2	0			-4158.65		4098.79		0		0		0.503625	0.496375	0	0
c4	.30p	41			775	1	0.89978	0.047	0.38		25.6		0	8.1			-2926.59		2418.03		0		0		0.547577	0.452423	0	0
c4	.30p	41			777	1	0.90604	0.034	0.481		31.1		0	19.9			-3060.83		2336.09		0		0		0.567144	0.432856	0	0
c4	.30p	41			784	5	0.90211	0.11	0.426		31.7		1	21			-4034.85		3135.56		0		0		0.562708	0.437292	0	0
c4	.30p	41			788	0							1	23.9			-3896		2467.4		0		0		0.612251	0.387749	0	0
c4	.30p	41			792	0							0	19.5			-3977.64		3182.19		0		0		0.55555	0.44445	0	0
c4	.30p	41			796	0							1	23.4			-2998.49		3261.53		0		0		0.47899	0.52101	0	0
c4	.30p	41			800	0							1	20.9			-4047.22		2648.86		0		0		0.604416	0.395584	0	0
c4	.30p	41			786	5	0.93861	0.051	0.336		31.4		1	1.4			-3361.95		3350.09		0		0		0.500883	0.499117	0	0
c4	.30p	41			790	0							1	1.9			-4001.91		3706.96		0		0		0.519131	0.480869	0	0
c4	.30p	41			794	0							1	1.3			-3935.09		3511		0		0		0.528477	0.471523	0	0
c4	.30p	41			798	0							0	1.4			-3627.43		3528.37		0		0		0.506922	0.493078	0	0
c4	.30p	41			802	0							0	5.1			-3341.82		2773.7		0		0		0.546449	0.453551	0	0
c4	.30p	41			807	1	0.91439	0.141	0.4		22.5		2	77.2			-3221.13		2438.07		0		0		0.569185	0.430815	0	0
c4	.30p	41			815	1	0.94365	0.175	0.46		24.8		0	0			-3964.44		4141.46		0		0		0.489081	0.510919	0	0
c4	.30p	41			818	2	0.9103	0.083	0.4		30.6		2	6.8			-4400.38		2689.97		0		0		0.620615	0.379385	0	0
c4	.30p	41			1027	0							2	3.8			-4553.53		2854.57		0		0		0.614669	0.385331	0	0
c4	.30p	41			820	1	0.90344	0.151	0.547		31		1	27.1			-2910.64		3207.62		0		0		0.47573	0.52427	0	0
c4	.30p	41			823	1	0.93195	0.197	0.451		14.5		1	1.6			-4882.01		4520.8		0		0		0.519208	0.480792	0	0
c4	.30p	41			835	1	0.90378	0.101	0.365		29.8		2	80.3			-2739.92		3196.3		0		0		0.46156	0.53844	0	0
c4	.30p	41			841	1	0.89689	0.062	0.387		28.5		2	71.9			-3951.1		2532.8		0		0		0.609371	0.390629	0	0
c4	.30p	41			852	1	0.91078	0.124	0.389		33.4		2	75.2			-4772.14		3125.59		0		0		0.604242	0.395758	0	0
c4	.30p	41			856	3	0.90968	0.07	0.381		25.9		0	14.6			-2347.96		2745.1		0		0		0.461012	0.538988	0	0
c4	.30p	41			859	0							0	12.1			-2564.73		3196.55		0		0		0.445167	0.554833	0	0
c4	.30p	41			862	0							0	12.6			-2710.27		3014.95		0		0		0.473391	0.526609	0	0
c4	.30p	41			876	1	0.92002	0.116	0.49		30.5		0	3.2			-4908.59		2727.81		0		0		0.642788	0.357212	0	0
c4	.30p	41			881	1	0.90403	0.194	0.551		27.6		0	14.3			-2498.3		3124.89		0		0		0.444285	0.555715	0	0
c4	.30p	41			882	1	0.90835	0.125	0.486		32.2		0	5.3			-3867.78		2204.08		0		0		0.637001	0.362999	0	0
c4	.30p	41			883	1	0.90435	0.195	0.456		30.6		0	6.4			-4100.43		2937.53		0		0		0.582616	0.417384	0	0
c4	.30p	41			887	1	0.9401	0.186	0.445		25.6		2	12.1			-3084.45		4179.25		0		0		0.424639	0.575361	0	0
c4	.30p	41			893	1	0.93218	0.086	0.473		32.5		2	0			-4067.36		3731.1		0		0		0.521559	0.478441	0	0
c4	.30p	41			894	3	0.92285	0.034	0.436		28.5		2	4.7			-6589.59		2791.97		0		0		0.702398	0.297602	0	0
c4	.30p	41			1523	0							2	13.9			-5921.06		2589.04		0		0		0.695769	0.304231	0	0
c4	.30p	41			1530	0							0	11.7			-5795.06		2638.67		0		0		0.687129	0.312871	0	0
c4	.30p	41			897	1	0.91778	0.09	0.581		21.5		2	2.1			-3973.28		2484.29		0		0		0.61529	0.38471	0	0
c4	.30p	41			899	1	0.90952	0.054	0.342		25		0	15.8			-4121		3989.64		0		0		0.508098	0.491902	0	0
c4	.30p	41			903	1	0.92521	0.11	0.366		35.3		1	2.1			-3804.67		2511.79		0		0		0.602342	0.397658	0	0
c4	.30p	41			904	2	0.92672	0.168	0.532		28.6		2	1.8			-2851.2		4911.03		0		0		0.367317	0.632683	0	0
c4	.30p	41			908	0							1	3.1			-2119.08		4183.11		0		0		0.336245	0.663755	0	0
c4	.30p	41			909	1	0.90237	0.258	0.59		8.9		0	12.5			-3443.16		3504.85		0		0		0.495561	0.504439	0	0
c4	.30p	41			915	1	0.90816	0.054	0.458		27.5		0	0.4			-4669.58		2917.52		0		0		0.615463	0.384537	0	0
c4	.30p	41			916	1	0.92504	0.073	0.458		32.6		0	1.4			-2981.71		5042.8		0		0		0.371575	0.628425	0	0
c4	.30p	41			919	1	0.91946	0.207	0.524		13.9		1	1.6			-7826.65		3428.31		0		0		0.695396	0.304604	0	0
c4	.30p	41			920	1	0.91785	0.178	0.536		27.2		0	14.7			-5830.47		2557.21		0		0		0.695123	0.304877	0	0
c4	.30p	41			921	1	0.90094	0.13	0.5		30.9		0	14.3			-4932.16		2266.42		0		0		0.685157	0.314843	0	0
c4	.30p	41			925	1	0.95222	0.15	0.529		21.6		0	7.2			-3870.67		3498.87		0		0		0.525225	0.474775	0	0
c4	.30p	41			927	1	0.90861	0.115	0.491		24.3		2	0.5			-9506.96		2964.28		0		0		0.762311	0.237689	0	0
c4	.30p	41			936	1	0.91092	0.057	0.389		26.4		0	17.2			-2733.64		3433.68		0		0		0.443246	0.556754	0	0
c4	.30p	41			940	1	0.90769	0.093	0.357		23.5		1	2.5			-5678.28		2396.6		0		0		0.703203	0.296797	0	0
c4	.30p	41			945	1	0.915	0.056	0.339		27		2	0.1			-2871.28		4246.16		0		0		0.403415	0.596585	0	0
c4	.30p	41			949	1	0.90962	0.076	0.461		31.8		0	5.7			-6292.04		3876.33		0		0		0.618786	0.381214	0	0
c4	.30p	41			950	1	0.91276	0.169	0.537		26.7		0	0.7			-3235.13		3867.45		0		0		0.455487	0.544513	0	0
c4	.30p	41			952	1	0.92304	0.132	0.32		24.1		0	14			-4800.68		3157.94		0		0		0.603205	0.396795	0	0
c4	.30p	41			956	1	0.92035	0.17	0.468		25.2		1	32.9			-3505.41		1950.16		0		0		0.642538	0.357462	0	0
c4	.30p	41			973	2	0.90329	0.139	0.5		29.4		2	40.8			-2679.11		2544.17		0		0		0.512917	0.487083	0	0
c4	.30p	41			976	0							1	49.2			-2475.66		2141.5		0		0		0.536187	0.463813	0	0
c4	.30p	41			985	1	0.91352	0.142	0.446		22.5		1	29.1			-4507.67		2815.81		0		0		0.615509	0.384491	0	0
c4	.30p	41			997	1	0.9096	0.162	0.413		19.9		0	7.3			-5189.24		3240.36		0		0		0.615597	0.384403	0	0
c4	.30p	41			1003	1	0.91694	0.147	0.322		31.5		2	9.5			-2225.38		4208.56		0		0		0.345881	0.654119	0	0
c4	.30p	41			1005	1	0.92399	0.095	0.519		24.1		2	11.6			-5062.68		2347.23		0		0		0.683231	0.316769	0	0
c4	.30p	41			1011	1	0.92671	0.157	0.457		32.5		2	22.2			-5898.26		2639.49		0		0		0.690845	0.309155	0	0
c4	.30p	41			1024	1	0.91227	0.261	0.592		30.7		0	11.7			-4411.85		2272.91		0		0		0.659986	0.340014	0	0
c4	.30p	41			1040	1	0.90513	0.127	0.312		21.1		2	4			-7074.09		3163.95		0		0		0.690961	0.309039	0	0
c4	.30p	41			1041	1	0.9115	0.134	0.32		36.3		2	8			-4033.52		3662.02		0		0		0.524137	0.475863	0	0
c4	.30p	41			1043	1	0.90363	0.289	0.608		7.7		2	80.5			-22890.6		3369.68		0		0		0.871681	0.128319	0	0
c4	.30p	41			1048	1	0.92487	0.228	0.619		34.7		2	2.5			-4505.74		3444.41		0		0		0.566749	0.433251	0	0
c4	.30p	41			1050	1	0.93543	0.093	0.399		30.4		0	17			-3580.41		3004.04		0		0		0.543768	0.456232	0	0
c4	.30p	41			1053	2	0.93207	0.152	0.452		23.4		2	0.4			-5734.51		3550.5		0		0		0.617609	0.382391	0	0
c4	.30p	41			1059	0							2	0			-4965.22		4242.94		0		0		0.53922	0.46078	0	0
c4	.30p	41			1063	1	0.92648	0.238	0.498		13.8		2	3.1			-9139.97		2546.97		0		0		0.782067	0.217933	0	0
c4	.30p	41			1066	1	0.88272	0.057	0.375		26.4		2	64.8			-5101.91		2726.71		0		0		0.6517	0.3483	0	0
c4	.30p	41			1079	1	0.93629	0.173	0.522		37.6		2	0			-3639.35		4895.2		0		0		0.426426	0.573574	0	0
c4	.30p	41			1080	1	0.89776	0.187	0.541		37.8		0	17.5			-2568.55		2742.08		0		0		0.483662	0.516338	0	0
c4	.30p	41			1088	1	0.92722	0.169	0.412		33.8		0	15.7			-2036.15		5609.64		0		0		0.26631	0.73369	0	0
c4	.30p	41			1100	2	0.9052	0.069	0.277		26.3		2	20.2			-6086.63		2569.22		0		0		0.703181	0.296819	0	0
c4	.30p	41			1102	0							2	22.1			-5416.67		2530.66		0		0		0.681571	0.318429	0	0
c4	.30p	41			1104	1	0.929	0.049	0.382		26.8		2	10.5			-4393.17		2604.13		0		0		0.627838	0.372162	0	0
c4	.30p	41			1105	1	0.91716	0.094	0.415		23.1		2	20.3			-4193.84		2302.29		0		0		0.645591	0.354409	0	0
c4	.30p	41			1106	1	0.9139	0.104	0.372		32		2	61.7			-5522.01		3136.15		0		0		0.637781	0.362219	0	0
c4	.30p	41			1114	1	0.90589	0.163	0.538		29.4		2	11.8			-2709.54		3441.37		0		0		0.44051	0.55949	0	0
c4	.30p	41			1118	1	0.9064	0.221	0.421		14.5		1	7.4			-5386.86		3250.23		0		0		0.623689	0.376311	0	0
c4	.30p	41			1124	1	0.90731	0.192	0.549		35.7		2	14.9			-4008.7		3387.76		0		0		0.541975	0.458025	0	0
c4	.30p	41			1131	4	0.93674	0.112	0.373		25.6		2	0.5			-5691.52		3007.19		0		0		0.654295	0.345705	0	0
c4	.30p	41			1142	0							2	0.1			-6241.98		3426.9		0		0		0.645574	0.354426	0	0
c4	.30p	41			1151	0							2	0			-5568.4		3085.74		0		0		0.643438	0.356562	0	0
c4	.30p	41			1160	0							2	0.8			-5572.59		3282.35		0		0		0.62932	0.37068	0	0
c4	.30p	41			1145	1	0.92048	0.299	0.576		3.6		2	0.6			-7433.43		4668.91		0		0		0.614214	0.385786	0	0
c4	.30p	41			1165	3	0.93293	0.064	0.498		25.3		2	10.2			-7093.34		3161.65		0		0		0.691696	0.308304	0	0
c4	.30p	41			1174	0							0	8.2			-7499.97		3257.29		0		0		0.697201	0.302799	0	0
c4	.30p	41			1178	0							0	9.3			-7429.84		2911.34		0		0		0.718471	0.281529	0	0
c4	.30p	41			1170	1	0.90454	0.126	0.421		33		0	8.4			-7245.09		2369.94		0		0		0.753517	0.246483	0	0
c4	.30p	41			1188	3	0.91246	0.079	0.395		35.2		1	22.1			-2817.54		2805.14		0		0		0.501103	0.498897	0	0
c4	.30p	41			1200	0							1	20.2			-2557.53		4253.85		0		0		0.375479	0.624521	0	0
c4	.30p	41			1209	0							0	17.9			-3099.64		3913.2		0		0		0.441995	0.558005	0	0
c4	.30p	41			1192	1	0.90712	0.112	0.476		33.8		0	6			-2753.29		2808.43		0		0		0.495043	0.504957	0	0
c4	.30p	41			1203	1	0.92745	0.105	0.407		31.3		1	0.1			-5221.8		2857		0		0		0.646358	0.353642	0	0
c4	.30p	41			1218	1	0.9262	0.116	0.371		34.4		0	4.2			-3004.89		4491.33		0		0		0.400854	0.599146	0	0
c4	.30p	41			1222	1	0.89339	0.095	0.41		31.4		0	4.3			-2913.45		2717.89		0		0		0.517364	0.482636	0	0
c4	.30p	41			1223	1	0.90992	0.106	0.529		33		0	0.1			-5477.9		2728.42		0		0		0.667522	0.332478	0	0
c4	.30p	41			1240	4	0.94068	0.12	0.498		31.3		1	3.6			-3751.71		4267.34		0		0		0.46785	0.53215	0	0
c4	.30p	41			1243	0							1	4.5			-3950.56		3577.55		0		0		0.524774	0.475226	0	0
c4	.30p	41			1245	0							2	8.6			-3452.32		4850.11		0		0		0.41582	0.58418	0	0
c4	.30p	41			1247	0							2	1.6			-3593.62		4372.33		0		0		0.451123	0.548877	0	0
c4	.30p	41			1250	1	0.90486	0.128	0.488		26.8		2	2.4			-3306.11		3473.44		0		0		0.487659	0.512341	0	0
c4	.30p	41			1252	1	0.9027	0.195	0.516		16.7		2	1.2			-1773.35		5291.38		0		0		0.251015	0.748985	0	0
c4	.30p	41			1256	1	0.91799	0.175	0.541		32.4		2	0.7			-2402.3		4153.84		0		0		0.36642	0.63358	0	0
c4	.30p	41			1260	1	0.92441	0.132	0.537		32.8		2	7.1			-5482.48		3624.79		0		0		0.601989	0.398011	0	0
c4	.30p	41			1262	1	0.91791	0.082	0.388		26.7		2	7.7			-3982.78		3260.44		0		0		0.549863	0.450137	0	0
c4	.30p	41			1268	1	0.91169	0.065	0.278		27.9		1	22.2			-5443.73		2264.18		0		0		0.706252	0.293748	0	0
c4	.30p	41			1270	1	0.92107	0.087	0.401		33		2	78.2			-8333.91		3183.73		0		0		0.723578	0.276422	0	0
c4	.30p	41			1275	1	0.9129	0.085	0.292		26.2		0	6.5			-4131.01		4809.19		0		0		0.462071	0.537929	0	0
c4	.30p	41			1279	4	0.89942	0.075	0.283		21		2	6.9			-4570.79		2037.81		0		0		0.691643	0.308357	0	0
c4	.30p	41			1281	0							2	6.6			-4919.38		1938.18		0		0		0.717366	0.282634	0	0
c4	.30p	41			1284	0							2	8.1			-4748.11		1846.83		0		0		0.719963	0.280037	0	0
c4	.30p	41			1286	0							2	7.9			-4774.02		1893.45		0		0		0.716017	0.283983	0	0
c4	.30p	41			1282	1	0.90171	0.094	0.289		24.1		2	78.1			-6792.71		3319.25		0		0		0.67175	0.32825	0	0
c4	.30p	41			1289	4	0.92622	0.038	0.26		23.8		2	0			-3384.93		3982.54		0		0		0.459443	0.540557	0	0
c4	.30p	41			1293	0							2	0			-3311.75		4391.78		0		0		0.4299	0.5701	0	0
c4	.30p	41			1296	0							2	0			-3257.4		4538.45		0		0		0.417838	0.582162	0	0
c4	.30p	41			1300	0							2	0			-3430.44		4291.24		0		0		0.444261	0.555739	0	0
c4	.30p	41			1290	4	0.93523	0.118	0.315		25.8		2	5.3			-6544.73		2246.6		0		0		0.744453	0.255547	0	0
c4	.30p	41			1294	0							2	5.6			-6593.93		2280.66		0		0		0.743012	0.256988	0	0
c4	.30p	41			1298	0							2	6.5			-5753.53		2230.76		0		0		0.720606	0.279394	0	0
c4	.30p	41			1302	0							2	5.5			-6104.64		2287.61		0		0		0.727414	0.272586	0	0
c4	.30p	41			1291	1	0.92433	0.04	0.261		22.8		2	9.7			-3129.38		3853.12		0		0		0.448175	0.551825	0	0
c4	.30p	41			1301	1	0.92756	0.159	0.357		14.3		2	100			-4653.47		2927.93		0		0		0.613801	0.386199	0	0
c4	.30p	41			1305	4	0.91526	0.059	0.27		21		2	6.7			-2724.01		2517.21		0		0		0.519728	0.480272	0	0
c4	.30p	41			1308	0							2	5			-3243.63		3126.59		0		0		0.509186	0.490814	0	0
c4	.30p	41			1311	0							2	5.6			-3122.43		2994.66		0		0		0.510444	0.489556	0	0
c4	.30p	41			1314	0							2	5.2			-3216.41		3038.45		0		0		0.514226	0.485774	0	0
c4	.30p	41			1321	1	0.91532	0.059	0.273		24.6		1	22.3			-8916.5		3055.85		0		0		0.744758	0.255242	0	0
c4	.30p	41			1328	1	0.91793	0.12	0.371		28.4		0	7.1			-2263.62		3896.88		0		0		0.367441	0.632559	0	0
c4	.30p	41			1330	1	0.91773	0.126	0.534		34.9		2	61.6			-5663.7		3171.26		0		0		0.641056	0.358944	0	0
c4	.30p	41			1331	1	0.92899	0.131	0.432		26.7		0	4.9			-3556.1		2621.66		0		0		0.575629	0.424371	0	0
c4	.30p	41			1352	1	0.90933	0.064	0.273		22.9		0	11.4			-2837.47		3344.1		0		0		0.459021	0.540979	0	0
c4	.30p	41			1353	1	0.92065	0.052	0.269		21.9		0	8.8			-3888.6		2672.33		0		0		0.59269	0.40731	0	0
c4	.30p	41			1354	1	0.92028	0.078	0.279		26.8		0	0.8			-2489.11		3163.75		0		0		0.440328	0.559672	0	0
c4	.30p	41			1357	1	0.92007	0.096	0.296		17.2		0	14			-9527.18		3559.17		0		0		0.728024	0.271976	0	0
c4	.30p	41			1358	1	0.91704	0.061	0.269		19.3		0	5.6			-4255.47		2500.25		0		0		0.629906	0.370094	0	0
c4	.30p	41			1360	1	0.90386	0.108	0.298		22.9		2	0.1			-4658.61		2554.6		0		0		0.645844	0.354156	0	0
c4	.30p	41			1362	1	0.9223	0.168	0.381		13.9		0	4.2			-4631.01		3289.26		0		0		0.584704	0.415296	0	0
c4	.30p	41			1363	1	0.92502	0.118	0.321		12.1		2	8.3			-2659.84		2944.2		0		0		0.474629	0.525371	0	0
c4	.30p	41			1366	7	0.93098	0.171	0.35		31.4		2	0			-3112.25		3788.86		0		0		0.450978	0.549022	0	0
c4	.30p	41			1372	0							2	0			-3604.77		3558.88		0		0		0.503203	0.496797	0	0
c4	.30p	41			1377	0							2	0			-2865.85		4107.52		0		0		0.410971	0.589029	0	0
c4	.30p	41			1382	0							2	0			-3465.79		3493.1		0		0		0.498038	0.501962	0	0
c4	.30p	41			1575	0							2	0			-2625.65		3987.61		0		0		0.397028	0.602972	0	0
c4	.30p	41			1580	0							2	0			-2601.57		4082.97		0		0		0.389192	0.610808	0	0
c4	.30p	41			1585	0							2	0			-2724.56		4359.31		0		0		0.384615	0.615385	0	0
c4	.30p	41			1368	6	0.91651	0.111	0.3		27.7		2	1			-2235.15		3974.63		0		0		0.35994	0.64006	0	0
c4	.30p	41			1374	0							2	1.1			-2269.28		3326.95		0		0		0.405502	0.594498	0	0
c4	.30p	41			1378	0							2	1			-2362.47		3917.27		0		0		0.376205	0.623795	0	0
c4	.30p	41			1384	0							2	1.1			-2280.71		3387.28		0		0		0.402384	0.597616	0	0
c4	.30p	41			1590	0							2	1.1			-2385.47		4736.47		0		0		0.334947	0.665053	0	0
c4	.30p	41			1649	0							0	1.4			-2346.33		4740.96		0		0		0.331062	0.668938	0	0
c4	.30p	41			1401	4	0.90479	0.059	0.27		22.9		2	6.1			-3350.77		2742.03		0		0		0.549956	0.450044	0	0
c4	.30p	41			1403	0							0	9.8			-3240.78		2924.2		0		0		0.525676	0.474324	0	0
c4	.30p	41			1404	0							0	5.6			-4193.83		2848.79		0		0		0.595493	0.404507	0	0
c4	.30p	41			1405	0							0	5.8			-3460.64		2610.42		0		0		0.570022	0.429978	0	0
c4	.30p	41			1408	1	0.92177	0.103	0.3		22.7		1	31.7			-3414.02		2873.83		0		0		0.542955	0.457045	0	0
c4	.30p	41			1415	4	0.92967	0.071	0.282		20.6		0	0			-2282.91		5120.01		0		0		0.30838	0.69162	0	0
c4	.30p	41			1420	0							2	2.5			-2001.69		5192.32		0		0		0.278244	0.721756	0	0
c4	.30p	41			1425	0							2	0.9			-2243.95		4741.42		0		0		0.321236	0.678764	0	0
c4	.30p	41			1430	0							2	0.2			-2134.08		4940.7		0		0		0.301646	0.698354	0	0
c4	.30p	41			1417	4	0.92735	0.099	0.303		29.4		1	2.2			-3429.06		3410.56		0		0		0.501352	0.498648	0	0
c4	.30p	41			1422	0							0	3			-3872.95		3427.2		0		0		0.53053	0.46947	0	0
c4	.30p	41			1427	0							1	3.6			-3644.89		3181.01		0		0		0.533979	0.466021	0	0
c4	.30p	41			1432	0							1	2.2			-3566.13		3899.48		0		0		0.477674	0.522326	0	0
c4	.30p	41			1431	1	0.93598	0.061	0.271		25.9		1	39.7			-3042.6		4353.69		0		0		0.411368	0.588632	0	0
c4	.30p	41			1476	1	0.90268	0.161	0.349		30.3		-1	0			-5493.56		3482.96		0		0		0.611992	0.388008	0	0
c4	.30p	41			1479	1	0.89734	0.072	0.279		26.2		1	22			-4652.76		3042.47		0		0		0.604629	0.395371	0	0
c4	.30p	41			1483	2	0.92241	0.141	0.335		23.6		1	1.4			-3883.93		4380.96		0		0		0.469931	0.530069	0	0
c4	.30p	41			1485	0							0	0.5			-3155.88		4467.77		0		0		0.413959	0.586041	0	0
c4	.30p	41			1490	1	0.91022	0.178	0.356		24.1		2	4.5			-5992.1		2925.21		0		0		0.671963	0.328037	0	0
c4	.30p	41			1492	1	0.92764	0.044	0.264		25.9		2	0.1			-3339.59		3114.56		0		0		0.517433	0.482567	0	0
c4	.30p	41			1501	1	0.89678	0.144	0.33		23.9		2	100			-2852.41		2719.6		0		0		0.511918	0.488082	0	0
c4	.30p	41			1509	1	0.92236	0.148	0.341		22.1		1	3.4			-3951.37		4398.07		0		0		0.47325	0.52675	0	0
c4	.30p	41			1510	1	0.92026	0.069	0.279		18.7		1	0.6			-3284.33		3027.6		0		0		0.520337	0.479663	0	0
c4	.30p	41			1511	1	0.91965	0.086	0.285		22.1		0	11.9			-3993.95		2879.67		0		0		0.581055	0.418945	0	0
c4	.30p	41			1513	1	0.90549	0.049	0.265		23.9		2	78.8			-5096.17		4014.8		0		0		0.559344	0.440656	0	0
c4	.30p	41			1514	1	0.91667	0.136	0.323		29.2		2	12.2			-7535.83		2533.83		0		0		0.74837	0.25163	0	0
c4	.30p	41			1515	1	0.91739	0.126	0.324		26.8		0	8			-2763.29		3780.62		0		0		0.422269	0.577731	0	0
c4	.30p	41			1516	1	0.89903	0.089	0.285		26.5		2	12.3			-4029.13		2792.45		0		0		0.590645	0.409355	0	0
c4	.30p	41			1517	1	0.90924	0.197	0.371		23.7		0	0			-6890.95		3108.52		0		0		0.689132	0.310868	0	0
c4	.30p	41			1518	1	0.90897	0.072	0.281		19.3		0	3.2			-4465.54		3394.96		0		0		0.568099	0.431901	0	0
c4	.30p	41			1526	2	0.93188	0.054	0.267		25.3		0	8.1			-3007.76		3580.27		0		0		0.456549	0.543451	0	0
c4	.30p	41			1533	0							0	9.7			-3266.53		3848.86		0		0		0.45908	0.54092	0	0
c4	.30p	41			1529	1	0.92867	0.067	0.277		28.5		1	29.3			-4083.33		1767.88		0		0		0.697861	0.302139	0	0
c4	.30p	41			1537	1	0.92372	0.051	0.262		21.4		1	33.5			-4338.77		4000.78		0		0		0.520264	0.479736	0	0
c4	.30p	41			1539	1	0.90901	0.044	0.265		24.5		2	69.4			-6870.78		3630.9		0		0		0.654255	0.345745	0	0
c4	.30p	41			1540	2	0.92566	0.071	0.279		23		1	24.2			-3346.55		2369.4		0		0		0.585476	0.414524	0	0
c4	.30p	41			1543	0							1	28.2			-3415.43		2157.36		0		0		0.612876	0.387124	0	0
c4	.30p	41			1546	12	0.91086	0.103	0.305		23.8		1	1.4			-6748.4		2784.74		0		0		0.707888	0.292112	0	0
c4	.30p	41			1548	0							1	1.4			-7305.47		2785.78		0		0		0.723941	0.276059	0	0
c4	.30p	41			1551	0							1	1.8			-6733.62		2635.39		0		0		0.718712	0.281288	0	0
c4	.30p	41			1554	0							1	2			-6984.44		2522.26		0		0		0.734686	0.265314	0	0
c4	.30p	41			1557	0							1	1.3			-6519.23		2760.22		0		0		0.702545	0.297455	0	0
c4	.30p	41			1560	0							1	1.8			-6462.2		2441.53		0		0		0.725786	0.274214	0	0
c4	.30p	41			1593	0							0	1.2			-8202.6		3485.67		0		0		0.701781	0.298219	0	0
c4	.30p	41			1595	0							0	1.8			-7878.07		3361.55		0		0		0.70092	0.29908	0	0
c4	.30p	41			1598	0							1	1.3			-7272.76		3640.01		0		0		0.666445	0.333555	0	0
c4	.30p	41			1600	0							0	2			-7469.22		3355.79		0		0		0.689997	0.310003	0	0
c4	.30p	41			1602	0							0	2			-7559.27		3375.25		0		0		0.691322	0.308678	0	0
c4	.30p	41			1604	0							0	1.7			-7939.25		3315.69		0		0		0.705401	0.294599	0	0
c4	.30p	41			1574	4	0.92735	0.1	0.299		17.3		2	0			-4367.12		4080.53		0		0		0.516963	0.483037	0	0
c4	.30p	41			1579	0							2	0			-4190.42		3955.72		0		0		0.514406	0.485594	0	0
c4	.30p	41			1584	0							2	0.3			-4102.46		3644.33		0		0		0.529569	0.470431	0	0
c4	.30p	41			1589	0							2	0			-4116.09		4129.43		0		0		0.499191	0.500809	0	0
c4	.30p	41			1576	3	0.92019	0.091	0.288		26.1		2	0.4			-2241.45		5091.46		0		0		0.30567	0.69433	0	0
c4	.30p	41			1581	0							2	0.8			-2302.26		5424.95		0		0		0.297942	0.702058	0	0
c4	.30p	41			1586	0							2	0.7			-2279.9		5169.86		0		0		0.306037	0.693963	0	0
c4	.30p	41			1620	1	0.94971	0.08	0.277		27.6		2	0			-4249.72		4680.25		0		0		0.475894	0.524106	0	0
c4	.30p	41			1621	1	0.91125	0.226	0.4		23.6		2	0			-8940.14		3203.77		0		0		0.736183	0.263817	0	0
c4	.30p	41			1623	1	0.89222	0.093	0.298		20.2		2	3.2			-4607.38		2872.2		0		0		0.615994	0.384006	0	0
c4	.30p	41			1626	1	0.90347	0.066	0.272		23.1		1	22.4			-5490.35		3509.79		0		0		0.610029	0.389971	0	0
c4	.30p	41			1628	1	0.91186	0.088	0.286		31.4		1	20.8			-3859.52		2771.8		0		0		0.582014	0.417986	0	0
c4	.30p	41			1640	2	0.91036	0.134	0.329		28.7		2	8.7			-2818.58		2986.82		0		0		0.48551	0.51449	0	0
c4	.30p	41			1657	0							2	7.1			-3010.34		2982.79		0		0		0.502298	0.497702	0	0
c4	.30p	41			1641	4	0.93665	0.075	0.28		21.9		0	0			-3888.4		3948.58		0		0		0.496161	0.503839	0	0
c4	.30p	41			1646	0							2	0			-3658.41		3986.55		0		0		0.478539	0.521461	0	0
c4	.30p	41			1651	0							2	0			-3795.66		4023.3		0		0		0.485443	0.514557	0	0
c4	.30p	41			1659	0							2	0			-4002		3945.23		0		0		0.503572	0.496428	0	0
c4	.30p	41			1642	4	0.91479	0.151	0.36		10.4		0	0			-4274.5		3661.33		0		0		0.538633	0.461367	0	0
c4	.30p	41			1647	0							0	0			-4120.78		3643.57		0		0		0.530731	0.469269	0	0
c4	.30p	41			1652	0							2	0			-4444.35		3816.32		0		0		0.538013	0.461987	0	0
c4	.30p	41			1660	0							2	0			-4226.17		3758.29		0		0		0.529299	0.470701	0	0
c4	.30p	41			1643	4	0.92353	0.126	0.32		32.6		0	2.9			-4450.77		3752.41		0		0		0.542566	0.457434	0	0
c4	.30p	41			1648	0							0	19.2			-5013.01		2927.37		0		0		0.631331	0.368669	0	0
c4	.30p	41			1653	0							0	18.3			-4578.51		3226.77		0		0		0.586591	0.413409	0	0
c4	.30p	41			1661	0							2	18.5			-4251.39		3053.24		0		0		0.582013	0.417987	0	0
c4	.30p	41			1644	3	0.93713	0.109	0.305		32.3		0	0.6			-2226.9		4470.26		0		0		0.332514	0.667486	0	0
c4	.30p	41			1654	0							0	0.8			-2155.81		4711.62		0		0		0.313918	0.686082	0	0
c4	.30p	41			1662	0							0	0.6			-2025.72		4523.2		0		0		0.309321	0.690679	0	0
c4	.30p	41			1666	1	0.92133	0.097	0.296		26.1		2	2.9			-3021.45		3021.34		0		0		0.500009	0.499991	0	0
c4	.30p	41			1667	1	0.90489	0.062	0.271		24		0	19.2			-4464.46		3307.14		0		0		0.574458	0.425542	0	0
c4	.30p	41			1670	1	0.917	0.155	0.371		10.7		2	0			-1851.39		3670.28		0		0		0.335295	0.664705	0	0
c4	.30p	41			1679	1	0.91329	0.135	0.325		24.9		2	100			-4180.5		3706.21		0		0		0.530069	0.469931	0	0
c4	.30p	49	196	325			0.90894	0.116	0.374	0.187	25	5.1		38.47	22.68	0.6511	-3970.82	1714.34	1907.27	460.65	0	0	0	0	0.675529	0.324471	0	0
c4	.30p	49			49	3	0.90577	0.109	0.436		21.3		2	24.8			-5939.65		1734.7		0		0		0.773961	0.226039	0	0
c4	.30p	49			66	0							1	25.2			-5884.5		1836.86		0		0		0.762107	0.237893	0	0
c4	.30p	49			84	0							1	25.1			-6139.48		1863.03		0		0		0.767194	0.232806	0	0
c4	.30p	49			1	2	0.92176	0.082	0.308		29.8		2	34.5			-4826.45		1703.68		0		0		0.739105	0.260895	0	0
c4	.30p	49			9	0							2	34			-4161.83		1611.38		0		0		0.720887	0.279113	0	0
c4	.30p	49			4	1	0.88271	0.064	0.3		24		2	25.2			-2980.24		2562.95		0		0		0.53764	0.46236	0	0
c4	.30p	49			12	1	0.88246	0.108	0.326		32.9		2	61.9			-3381.44		2739.92		0		0		0.5524	0.4476	0	0
c4	.30p	49			14	1	0.88559	0.067	0.368		28.1		1	38.4			-2050.67		2996.92		0		0		0.406267	0.593733	0	0
c4	.30p	49			22	1	0.89148	0.067	0.438		26.3		1	41.9			-3211.98		1839.53		0		0		0.635846	0.364154	0	0
c4	.30p	49			35	1	0.89113	0.119	0.274		36.7		2	43.9			-7405.65		1015.77		0		0		0.879383	0.120617	0	0
c4	.30p	49			36	1	0.89094	0.112	0.264		21.5		2	44.8			-5755.89		1915.24		0		0		0.750331	0.249669	0	0
c4	.30p	49			42	1	0.89267	0.078	0.552		31.6		2	73			-2446.69		1436.19		0		0		0.630122	0.369878	0	0
c4	.30p	49			51	3	0.90514	0.182	0.52		15.1		2	61.8			-3561.62		1013.39		0		0		0.778494	0.221506	0	0
c4	.30p	49			68	0							2	60			-3437.84		1426.36		0		0		0.706764	0.293236	0	0
c4	.30p	49			85	0							2	58.9			-3317.39		1350.85		0		0		0.71063	0.28937	0	0
c4	.30p	49			53	3	0.91698	0.095	0.458		27		1	20.1			-7257.83		1537.97		0		0		0.825147	0.174853	0	0
c4	.30p	49			70	0							0	18.5			-6889.74		1536.89		0		0		0.817615	0.182385	0	0
c4	.30p	49			87	0							0	19.2			-7220.25		1533.08		0		0		0.824858	0.175142	0	0
c4	.30p	49			54	3	0.9098	0.14	0.533		24.7		1	5.8			-5619.57		2011.31		0		0		0.736425	0.263575	0	0
c4	.30p	49			71	0							0	9			-5218.64		2005.66		0		0		0.722373	0.277627	0	0
c4	.30p	49			88	0							0	6.5			-5424.95		2020.17		0		0		0.728659	0.271341	0	0
c4	.30p	49			112	4	0.88169	0.211	0.641		25		0	16.5			-5392.16		1537.44		0		0		0.778134	0.221866	0	0
c4	.30p	49			128	0							0	18			-5746.74		1232.8		0		0		0.823369	0.176631	0	0
c4	.30p	49			1074	0							2	18.6			-4529.5		1468		0		0		0.755231	0.244769	0	0
c4	.30p	49			1089	0							0	16.9			-5102.89		1760.59		0		0		0.743484	0.256516	0	0
c4	.30p	49			114	2	0.90263	0.065	0.477		30		2	68.7			-1727.96		1911.07		0		0		0.474841	0.525159	0	0
c4	.30p	49			131	0							2	70.8			-1694.86		1759.17		0		0		0.490691	0.509309	0	0
c4	.30p	49			117	3	0.89958	0.094	0.492		22.2		2	68.3			-5748.18		1972.22		0		0		0.744544	0.255456	0	0
c4	.30p	49			134	0							2	67.6			-6194.52		1965.17		0		0		0.759161	0.240839	0	0
c4	.30p	49			1078	0							2	52.4			-5533.27		2246.55		0		0		0.711234	0.288766	0	0
c4	.30p	49			120	2	0.92089	0.078	0.377		21.8		0	14.3			-6672.87		1782.09		0		0		0.789225	0.210775	0	0
c4	.30p	49			137	0							0	12.6			-6390.59		1824.08		0		0		0.777948	0.222052	0	0
c4	.30p	49			148	2	0.88529	0.201	0.34		21.1		0	16.8			-6368.96		2109.76		0		0		0.75117	0.24883	0	0
c4	.30p	49			155	0							0	17.8			-6279.14		2170.4		0		0		0.743134	0.256866	0	0
c4	.30p	49			163	3	0.88704	0.147	0.361		27.7		2	41.5			-2789.19		2722.18		0		0		0.506079	0.493921	0	0
c4	.30p	49			164	0							2	33.8			-2973.26		3136.6		0		0		0.486633	0.513367	0	0
c4	.30p	49			165	0							1	35.4			-3139.78		2841.25		0		0		0.524956	0.475044	0	0
c4	.30p	49			166	3	0.89525	0.058	0.472		29.9		1	22.6			-5944.78		1712.8		0		0		0.776326	0.223674	0	0
c4	.30p	49			203	0							1	25.2			-8750.74		1740.66		0		0		0.834087	0.165913	0	0
c4	.30p	49			871	0							0	16.8			-6034.72		1826		0		0		0.767706	0.232294	0	0
c4	.30p	49			167	1	0.88233	0.097	0.492		23.6		2	62.5			-3413.69		2808.25		0		0		0.548654	0.451346	0	0
c4	.30p	49			172	1	0.86447	0.179	0.436		21.5		1	46.6			-2194.72		2494.76		0		0		0.468009	0.531991	0	0
c4	.30p	49			178	1	0.86841	0.199	0.481		26		2	75.6			-1099.46		2498.46		0		0		0.305582	0.694418	0	0
c4	.30p	49			205	1	0.90284	0.125	0.585		33.4		2	55.5			-3450.35		1014.9		0		0		0.772711	0.227289	0	0
c4	.30p	49			206	1	0.91589	0.1	0.326		31.5		2	58.5			-4121.09		1486.85		0		0		0.734867	0.265133	0	0
c4	.30p	49			217	5	0.89325	0.089	0.444		22		2	32			-3561.78		1736.06		0		0		0.672308	0.327692	0	0
c4	.30p	49			221	0							1	31.6			-3880.54		1711.1		0		0		0.69399	0.30601	0	0
c4	.30p	49			225	0							1	33.4			-3716.35		1666.47		0		0		0.690409	0.309591	0	0
c4	.30p	49			229	0							1	32.8			-3578.2		1722.39		0		0		0.675057	0.324943	0	0
c4	.30p	49			233	0							1	33.3			-3847.35		1781.79		0		0		0.68347	0.31653	0	0
c4	.30p	49			219	5	0.89276	0.159	0.548		14.4		2	31.3			-2660.98		2119.05		0		0		0.556687	0.443313	0	0
c4	.30p	49			223	0							1	36.1			-2707.05		1843.81		0		0		0.594844	0.405156	0	0
c4	.30p	49			227	0							1	34.6			-2749.37		2043.84		0		0		0.573597	0.426403	0	0
c4	.30p	49			231	0							1	31.4			-2686.95		2217.38		0		0		0.547873	0.452127	0	0
c4	.30p	49			235	0							1	31.3			-2903.52		2274.51		0		0		0.560738	0.439262	0	0
c4	.30p	49			240	1	0.90428	0.083	0.243		30.2		2	4.6			-6237.02		2024.92		0		0		0.75491	0.24509	0	0
c4	.30p	49			245	1	0.88932	0.076	0.378		25.9		0	17.9			-4772.9		2149.05		0		0		0.689531	0.310469	0	0
c4	.30p	49			249	4	0.87726	0.11	0.396		22.5		1	38.3			-1962.88		2616.65		0		0		0.42862	0.57138	0	0
c4	.30p	49			256	0							1	38.7			-2449.65		2484.11		0		0		0.496508	0.503492	0	0
c4	.30p	49			304	0							2	54.3			-1966.03		2006.36		0		0		0.494924	0.505076	0	0
c4	.30p	49			311	0							1	47.2			-2166.98		2003.35		0		0		0.519618	0.480382	0	0
c4	.30p	49			253	3	0.92601	0.14	0.425		29.4		0	3.6			-5215.68		1603.97		0		0		0.764802	0.235198	0	0
c4	.30p	49			260	0							0	4.4			-5023.85		1256.07		0		0		0.799986	0.200014	0	0
c4	.30p	49			308	0							0	7			-4901.29		1505.33		0		0		0.765035	0.234965	0	0
c4	.30p	49			269	3	0.91441	0.223	0.39		20.9		2	24.7			-3226.01		2440.94		0		0		0.569267	0.430733	0	0
c4	.30p	49			273	0							2	26.7			-3307.54		2301.8		0		0		0.589649	0.410351	0	0
c4	.30p	49			277	0							2	26.5			-3495.42		2446.63		0		0		0.588252	0.411748	0	0
c4	.30p	49			283	3	0.88116	0.05	0.403		28.7		2	63			-1607.32		1868.07		0		0		0.462486	0.537514	0	0
c4	.30p	49			284	0							2	65.4			-1799.01		1938.14		0		0		0.481386	0.518614	0	0
c4	.30p	49			285	0							2	58.5			-1412.07		1963.31		0		0		0.418344	0.581656	0	0
c4	.30p	49			340	1	0.90192	0.094	0.391		21.1		2	56.6			-2736.39		1208.2		0		0		0.693707	0.306293	0	0
c4	.30p	49			345	3	0.90013	0.051	0.468		27.6		1	32			-10372.9		1489.08		0		0		0.874466	0.125534	0	0
c4	.30p	49			346	0							1	31.3			-11809.6		1569.4		0		0		0.882697	0.117303	0	0
c4	.30p	49			347	0							1	36.3			-8810.17		1551.33		0		0		0.850279	0.149721	0	0
c4	.30p	49			354	4	0.88516	0.125	0.472		27		1	39.3			-4239.64		1936.83		0		0		0.686418	0.313582	0	0
c4	.30p	49			372	0							1	43.9			-3532.05		1950.51		0		0		0.644234	0.355766	0	0
c4	.30p	49			390	0							1	43.8			-5889.94		1853.68		0		0		0.760618	0.239382	0	0
c4	.30p	49			406	0							1	42.8			-4725.36		1606.39		0		0		0.746296	0.253704	0	0
c4	.30p	49			357	4	0.87358	0.082	0.38		26.5		2	54.2			-2205.06		1432.99		0		0		0.60611	0.39389	0	0
c4	.30p	49			375	0							2	52.2			-2136.58		1598.13		0		0		0.572087	0.427913	0	0
c4	.30p	49			393	0							1	48.1			-2417.76		1682.77		0		0		0.589621	0.410379	0	0
c4	.30p	49			408	0							1	49.3			-2184.89		1679.69		0		0		0.565363	0.434637	0	0
c4	.30p	49			386	1	0.90697	0.162	0.384		28.8		2	63			-3030.8		2548.44		0		0		0.543228	0.456772	0	0
c4	.30p	49			410	1	0.89258	0.064	0.366		23.3		0	9			-5994.73		1355.48		0		0		0.815586	0.184414	0	0
c4	.30p	49			431	1	0.87067	0.149	0.367		17.3		2	66.1			-1828.17		2092.59		0		0		0.466279	0.533721	0	0
c4	.30p	49			433	1	0.88362	0.156	0.661		32		2	32.4			-3119.44		2529.23		0		0		0.552243	0.447757	0	0
c4	.30p	49			446	1	0.87878	0.072	0.3		32.1		1	21.5			-4041.24		2019.7		0		0		0.666768	0.333232	0	0
c4	.30p	49			463	2	0.88683	0.143	0.525		25.3		2	58.7			-3397.11		1823.33		0		0		0.650733	0.349267	0	0
c4	.30p	49			464	0							2	58.7			-3325.53		1814.15		0		0		0.647031	0.352969	0	0
c4	.30p	49			471	1	0.89051	0.125	0.475		30.1		1	48.4			-4591.14		2410.22		0		0		0.65575	0.34425	0	0
c4	.30p	49			484	1	0.88547	0.18	0.514		13		1	44.7			-2502.73		2967.13		0		0		0.457549	0.542451	0	0
c4	.30p	49			488	1	0.9086	0.089	0.316		26.8		1	32.2			-5671.94		1441.6		0		0		0.797344	0.202656	0	0
c4	.30p	49			489	1	0.92323	0.1	0.323		26.3		1	23.6			-7928.44		1763.29		0		0		0.818062	0.181938	0	0
c4	.30p	49			496	1	0.88845	0.206	0.547		33.5		2	60.3			-2744.54		2101.38		0		0		0.566361	0.433639	0	0
c4	.30p	49			499	1	0.87899	0.15	0.603		30.5		2	64.3			-2983.15		2604.88		0		0		0.533846	0.466154	0	0
c4	.30p	49			502	1	0.89867	0.089	0.383		21.7		2	63.2			-3677.54		1815.91		0		0		0.669441	0.330559	0	0
c4	.30p	49			503	1	0.89866	0.169	0.392		20.6		0	14.8			-7106.78		1592.35		0		0		0.816953	0.183047	0	0
c4	.30p	49			508	1	0.88226	0.122	0.58		30.1		2	76.1			-5197.96		2005.84		0		0		0.721558	0.278442	0	0
c4	.30p	49			521	1	0.89648	0.06	0.298		26.6		1	37.4			-2211.72		1770.69		0		0		0.555372	0.444628	0	0
c4	.30p	49			526	1	0.92007	0.064	0.363		26.7		2	51.2			-2957.72		1771.83		0		0		0.62537	0.37463	0	0
c4	.30p	49			539	2	0.90563	0.051	0.423		25.3		2	0			-6466.17		1701.3		0		0		0.791698	0.208302	0	0
c4	.30p	49			542	0							2	0			-6334.56		1719.38		0		0		0.786517	0.213483	0	0
c4	.30p	49			563	1	0.89015	0.049	0.402		29.5		2	84.9			-2950.71		2656.29		0		0		0.526255	0.473745	0	0
c4	.30p	49			565	1	0.91369	0.143	0.525		28.2		2	53.3			-8322.79		1452.54		0		0		0.851408	0.148592	0	0
c4	.30p	49			570	1	0.886	0.139	0.47		22.2		2	76.6			-6170.94		1367.34		0		0		0.818614	0.181386	0	0
c4	.30p	49			579	3	0.88563	0.228	0.538		27.7		2	67.5			-2582.35		1167.77		0		0		0.688605	0.311395	0	0
c4	.30p	49			580	0							2	71.6			-2432.95		1083.15		0		0		0.691946	0.308054	0	0
c4	.30p	49			583	0							2	68.4			-2561.27		1289.55		0		0		0.665123	0.334877	0	0
c4	.30p	49			581	2	0.89885	0.132	0.361		32.3		2	60.6			-2192.21		1333.53		0		0		0.621773	0.378227	0	0
c4	.30p	49			582	0							2	72			-2068.17		1169.01		0		0		0.63888	0.36112	0	0
c4	.30p	49			585	2	0.88932	0.205	0.501		21.4		2	59.5			-1688.84		2394.63		0		0		0.41358	0.58642	0	0
c4	.30p	49			589	0							2	56.2			-1825.46		2546.38		0		0		0.41755	0.58245	0	0
c4	.30p	49			596	2	0.90965	0.092	0.49		20.5		2	66.5			-2504.46		1224.09		0		0		0.671698	0.328302	0	0
c4	.30p	49			601	0							2	64.5			-2201.6		1235.14		0		0		0.640607	0.359393	0	0
c4	.30p	49			597	2	0.90212	0.133	0.427		15.6		2	77.9			-4834.99		1777.95		0		0		0.731141	0.268859	0	0
c4	.30p	49			602	0							2	77.3			-4758		1697.52		0		0		0.737044	0.262956	0	0
c4	.30p	49			600	1	0.91833	0.149	0.361		14.4		2	51.5			-2356.99		1517.9		0		0		0.608273	0.391727	0	0
c4	.30p	49			609	1	0.90289	0.084	0.422		26.4		2	52.3			-5969.71		1904.89		0		0		0.758097	0.241903	0	0
c4	.30p	49			610	1	0.90626	0.11	0.324		26.7		1	42.2			-3662.03		1251.86		0		0		0.745241	0.254759	0	0
c4	.30p	49			617	1	0.89271	0.109	0.331		26		1	32.7			-4005.42		1264.3		0		0		0.760082	0.239918	0	0
c4	.30p	49			640	1	0.89066	0.227	0.528		19.6		1	36.1			-3215.47		1061.71		0		0		0.751773	0.248227	0	0
c4	.30p	49			650	2	0.91143	0.101	0.564		32		1	36.4			-4136.35		1453.48		0		0		0.739978	0.260022	0	0
c4	.30p	49			652	0							1	38.4			-3788.29		1558.62		0		0		0.708501	0.291499	0	0
c4	.30p	49			660	1	0.88845	0.214	0.374		23.7		2	45			-4487.29		2068.79		0		0		0.684447	0.315553	0	0
c4	.30p	49			681	1	0.90212	0.092	0.452		28.9		2	55.4			-5946.74		2199.5		0		0		0.729998	0.270002	0	0
c4	.30p	49			689	1	0.91159	0.111	0.634		32.2		1	21.7			-3308.26		2238.75		0		0		0.596404	0.403596	0	0
c4	.30p	49			692	1	0.90601	0.14	0.527		36.8		2	58.3			-6481.47		1560.3		0		0		0.805976	0.194024	0	0
c4	.30p	49			707	1	0.9182	0.102	0.455		29.5		2	60.8			-3887.98		1592.43		0		0		0.709432	0.290568	0	0
c4	.30p	49			708	1	0.89236	0.076	0.309		27.4		2	35.5			-3624.75		1553.54		0		0		0.69999	0.30001	0	0
c4	.30p	49			709	1	0.89655	0.058	0.36		25.4		2	77.6			-5590.49		1167.29		0		0		0.827267	0.172733	0	0
c4	.30p	49			714	2	0.89062	0.18	0.405		23.3		2	50.8			-3530.68		1723.94		0		0		0.671919	0.328081	0	0
c4	.30p	49			717	0							1	41.9			-4698.44		1511.59		0		0		0.756589	0.243411	0	0
c4	.30p	49			737	1	0.88534	0.072	0.307		25		2	57.8			-2317.17		1188.42		0		0		0.660993	0.339007	0	0
c4	.30p	49			739	1	0.90226	0.112	0.399		23.8		1	30.4			-4012.27		1665.8		0		0		0.706626	0.293374	0	0
c4	.30p	49			740	1	0.87744	0.148	0.366		24.6		1	39.5			-7559.07		1184.73		0		0		0.864506	0.135494	0	0
c4	.30p	49			743	1	0.90094	0.06	0.407		28		1	41			-3079.75		1368.62		0		0		0.692332	0.307668	0	0
c4	.30p	49			748	1	0.87666	0.11	0.51		22.9		2	50.3			-2750.47		3070.17		0		0		0.472537	0.527463	0	0
c4	.30p	49			761	1	0.87432	0.064	0.475		31.8		1	44.7			-2878.34		2480.24		0		0		0.537146	0.462854	0	0
c4	.30p	49			762	1	0.90996	0.038	0.352		24.2		1	48.7			-2310.26		1273.87		0		0		0.64458	0.35542	0	0
c4	.30p	49			770	4	0.90392	0.08	0.421		21.5		1	47.9			-3802.96		1929.2		0		0		0.663443	0.336557	0	0
c4	.30p	49			772	0							1	49.1			-3452.88		1530.5		0		0		0.692879	0.307121	0	0
c4	.30p	49			773	0							1	39.7			-3996.62		1981.83		0		0		0.668504	0.331496	0	0
c4	.30p	49			776	0							1	44.9			-3858.72		1799.62		0		0		0.681953	0.318047	0	0
c4	.30p	49			785	4	0.88631	0.078	0.488		27.3		1	30.6			-3419.56		1695.34		0		0		0.668549	0.331451	0	0
c4	.30p	49			789	0							1	26.9			-3279.71		1655.43		0		0		0.664563	0.335437	0	0
c4	.30p	49			797	0							1	27.5			-3514.88		2015.25		0		0		0.635587	0.364413	0	0
c4	.30p	49			801	0							1	25.7			-3882.29		1939.11		0		0		0.6669	0.3331	0	0
c4	.30p	49			803	1	0.87964	0.099	0.326		27.3		1	35.9			-3787.36		1570.97		0		0		0.706817	0.293183	0	0
c4	.30p	49			813	1	0.88851	0.16	0.598		20.1		2	64.6			-3568.29		1077.15		0		0		0.768127	0.231873	0	0
c4	.30p	49			825	1	0.89885	0.149	0.435		28.1		0	19.6			-3265.37		1262.47		0		0		0.721176	0.278824	0	0
c4	.30p	49			836	1	0.87088	0.081	0.423		30.1		1	44.4			-1738.79		2315.47		0		0		0.42888	0.57112	0	0
c4	.30p	49			840	2	0.86464	0.049	0.421		27.7		1	41.5			-2371.11		1582.45		0		0		0.59974	0.40026	0	0
c4	.30p	49			851	0							1	48.8			-2659.63		1837.25		0		0		0.591439	0.408561	0	0
c4	.30p	49			848	1	0.88806	0.074	0.304		25.2		2	61.1			-3307.47		2613.57		0		0		0.558596	0.441404	0	0
c4	.30p	49			853	1	0.91927	0.065	0.369		28.7		2	14.1			-5908.04		1791.88		0		0		0.767286	0.232714	0	0
c4	.30p	49			854	1	0.87304	0.094	0.439		26.1		2	69			-1721.47		1452.19		0		0		0.542424	0.457576	0	0
c4	.30p	49			855	1	0.93027	0.148	0.357		29.3		0	12.8			-3747.53		1863.91		0		0		0.667837	0.332163	0	0
c4	.30p	49			869	1	0.90843	0.159	0.485		21.1		1	44.7			-3128.57		1876.5		0		0		0.62508	0.37492	0	0
c4	.30p	49			888	1	0.90567	0.063	0.547		26		2	49.4			-7166.71		1911.92		0		0		0.789404	0.210596	0	0
c4	.30p	49			913	1	0.8951	0.263	0.594		8.8		0	18.6			-3227.93		1680.42		0		0		0.657641	0.342359	0	0
c4	.30p	49			917	1	0.87309	0.258	0.653		11.9		1	37.5			-2352.27		2347.16		0		0		0.500544	0.499456	0	0
c4	.30p	49			928	1	0.90651	0.076	0.308		25.7		1	46.4			-4957.46		2764.86		0		0		0.641965	0.358035	0	0
c4	.30p	49			954	1	0.88286	0.112	0.458		26.9		2	78.5			-5375.2		1253.94		0		0		0.810844	0.189156	0	0
c4	.30p	49			970	1	0.88538	0.057	0.295		29.4		2	89.1			-2577.28		1384.77		0		0		0.650492	0.349508	0	0
c4	.30p	49			975	3	0.89532	0.088	0.31		26		1	47.2			-2146.34		2316.93		0		0		0.48089	0.51911	0	0
c4	.30p	49			979	0							1	44.3			-2194.17		2407.59		0		0		0.476811	0.523189	0	0
c4	.30p	49			980	0							1	49.9			-1939.87		2349.31		0		0		0.452271	0.547729	0	0
c4	.30p	49			978	1	0.87098	0.242	0.46		32		1	41.8			-2477.92		1690.56		0		0		0.594442	0.405558	0	0
c4	.30p	49			989	1	0.90483	0.131	0.415		15.6		2	61.8			-3452.93		1082.82		0		0		0.76127	0.23873	0	0
c4	.30p	49			996	1	0.87227	0.144	0.531		22.4		1	45.2			-2603.51		1204.09		0		0		0.683767	0.316233	0	0
c4	.30p	49			1002	1	0.88476	0.068	0.299		30.2		2	20.3			-4140.7		2817.62		0		0		0.595072	0.404928	0	0
c4	.30p	49			1017	1	0.90325	0.133	0.415		31		1	45.6			-6207.63		2055.58		0		0		0.751237	0.248763	0	0
c4	.30p	49			1031	1	0.91185	0.097	0.313		26.7		1	20.8			-4933.51		1383.39		0		0		0.781002	0.218998	0	0
c4	.30p	49			1032	1	0.9215	0.057	0.363		30		0	12.5			-4293.29		1404.56		0		0		0.753493	0.246507	0	0
c4	.30p	49			1034	1	0.90193	0.157	0.476		27.8		1	21.3			-7560.23		1968.14		0		0		0.793444	0.206556	0	0
c4	.30p	49			1052	1	0.88563	0.103	0.507		25.3		2	55.8			-2893.11		1643.64		0		0		0.637705	0.362295	0	0
c4	.30p	49			1065	1	0.87725	0.097	0.432		32.8		2	53.1			-1972.01		2998.3		0		0		0.396758	0.603242	0	0
c4	.30p	49			1069	1	0.8941	0.104	0.333		23.2		1	48.5			-4365.63		2114.09		0		0		0.673737	0.326263	0	0
c4	.30p	49			1109	1	0.91395	0.088	0.384		26.5		2	48			-5105.21		1347.35		0		0		0.791191	0.208809	0	0
c4	.30p	49			1112	1	0.87993	0.103	0.506		22.4		2	63.1			-3137.83		1737.26		0		0		0.643646	0.356354	0	0
c4	.30p	49			1115	1	0.91515	0.071	0.548		30		2	15			-5208.6		1897.86		0		0		0.732939	0.267061	0	0
c4	.30p	49			1120	1	0.88293	0.136	0.493		22.8		2	16.3			-4160.39		2339.15		0		0		0.640105	0.359895	0	0
c4	.30p	49			1134	3	0.88027	0.183	0.56		17.5		2	39.7			-2372.27		2018.88		0		0		0.540239	0.459761	0	0
c4	.30p	49			1153	0							2	42.1			-2880.59		1665.89		0		0		0.633587	0.366413	0	0
c4	.30p	49			1162	0							2	42.9			-2413.6		1978.62		0		0		0.549517	0.450483	0	0
c4	.30p	49			1136	3	0.90007	0.087	0.382		29.5		2	65.5			-1447.85		1805.79		0		0		0.444994	0.555006	0	0
c4	.30p	49			1147	0							2	58.2			-1806.31		2021.28		0		0		0.471918	0.528082	0	0
c4	.30p	49			1155	0							2	59			-1853.92		2083.14		0		0		0.470889	0.529111	0	0
c4	.30p	49			1137	1	0.88286	0.176	0.437		23.6		2	44.2			-2829.57		1652.19		0		0		0.631352	0.368648	0	0
c4	.30p	49			1171	1	0.8863	0.068	0.372		29		2	94.5			-3498.72		2281.5		0		0		0.605292	0.394708	0	0
c4	.30p	49			1183	1	0.9221	0.058	0.61		25.5		1	32.7			-5746.39		1228.37		0		0		0.823884	0.176116	0	0
c4	.30p	49			1186	3	0.92629	0.169	0.61		28.8		1	46.8			-5718.77		1132.75		0		0		0.834672	0.165328	0	0
c4	.30p	49			1207	0							2	46.7			-7001.07		895.42		0		0		0.886605	0.113395	0	0
c4	.30p	49			1217	0							1	35.6			-7875		1245.59		0		0		0.863431	0.136569	0	0
c4	.30p	49			1190	1	0.87517	0.127	0.456		31.9		2	75.8			-2009.7		1447.35		0		0		0.581334	0.418666	0	0
c4	.30p	49			1196	1	0.90346	0.223	0.525		22.7		1	26.7			-3328.28		2510.08		0		0		0.570071	0.429929	0	0
c4	.30p	49			1205	2	0.89994	0.116	0.4		21.7		2	24.2			-3664.61		1794.28		0		0		0.67131	0.32869	0	0
c4	.30p	49			1213	0							1	26.7			-3769.58		1721.95		0		0		0.686435	0.313565	0	0
c4	.30p	49			1214	1	0.93295	0.166	0.551		28.1		1	29.1			-4406.21		1271.57		0		0		0.776045	0.223955	0	0
c4	.30p	49			1220	1	0.874	0.183	0.409		32.8		2	70.7			-2539.36		1381.82		0		0		0.647601	0.352399	0	0
c4	.30p	49			1225	1	0.90179	0.093	0.384		30		2	50			-2633.29		1373.08		0		0		0.657276	0.342724	0	0
c4	.30p	49			1230	1	0.88374	0.208	0.474		19.5		1	47.7			-5097.83		1293.85		0		0		0.797573	0.202427	0	0
c4	.30p	49			1234	1	0.88638	0.163	0.392		14.6		2	33.3			-3444.4		2547.1		0		0		0.574881	0.425119	0	0
c4	.30p	49			1236	3	0.88543	0.196	0.407		28		2	20.8			-3105.95		2257.75		0		0		0.579069	0.420931	0	0
c4	.30p	49			1238	0							2	26.1			-3599.87		2151.46		0		0		0.62592	0.37408	0	0
c4	.30p	49			1239	0							2	31.4			-3624.47		2169.88		0		0		0.625518	0.374482	0	0
c4	.30p	49			1242	1	0.89832	0.163	0.364		29.9		2	46.3			-4185.89		1836.8		0		0		0.69502	0.30498	0	0
c4	.30p	49			1254	1	0.88197	0.129	0.351		20.8		1	20.7			-3512.79		1536.37		0		0		0.695718	0.304282	0	0
c4	.30p	49			1259	1	0.86726	0.106	0.441		23.8		2	40			-2780.53		2563.88		0		0		0.520269	0.479731	0	0
c4	.30p	49			1266	1	0.90194	0.102	0.273		14		2	73.1			-4510.74		1702.12		0		0		0.726033	0.273967	0	0
c4	.30p	49			1273	1	0.90739	0.115	0.576		30.7		2	62.7			-3564.94		1344.2		0		0		0.726184	0.273816	0	0
c4	.30p	49			1277	1	0.89251	0.27	0.453		9.8		2	22.7			-4051.6		2136.6		0		0		0.65473	0.34527	0	0
c4	.30p	49			1283	2	0.88249	0.061	0.24		20.7		2	52.6			-2287.59		1547.43		0		0		0.5965	0.4035	0	0
c4	.30p	49			1285	0							2	54.7			-2084.66		1546.08		0		0		0.574169	0.425831	0	0
c4	.30p	49			1287	1	0.90181	0.107	0.277		23.3		2	77.4			-5215.85		2529.59		0		0		0.673409	0.326591	0	0
c4	.30p	49			1295	1	0.88661	0.049	0.231		23.8		2	100			-1410.35		2284.66		0		0		0.38169	0.61831	0	0
c4	.30p	49			1297	1	0.89201	0.076	0.252		17.5		2	95.3			-1799.21		2885.56		0		0		0.384055	0.615945	0	0
c4	.30p	49			1317	1	0.89616	0.108	0.264		27		2	71.9			-2358.75		1592.16		0		0		0.597014	0.402986	0	0
c4	.30p	49			1318	1	0.89394	0.111	0.27		19.2		1	24.5			-6055.43		2247.5		0		0		0.729312	0.270688	0	0
c4	.30p	49			1319	1	0.90917	0.152	0.311		24.8		1	21.4			-8281.8		1814.86		0		0		0.820251	0.179749	0	0
c4	.30p	49			1323	1	0.91273	0.084	0.259		27		1	36.2			-5503.63		1945.48		0		0		0.738831	0.261169	0	0
c4	.30p	49			1332	3	0.90289	0.114	0.58		30.3		1	26.1			-3891.06		1828.95		0		0		0.680254	0.319746	0	0
c4	.30p	49			1342	0							1	28.4			-5652.06		1790.63		0		0		0.759411	0.240589	0	0
c4	.30p	49			1349	0							1	23.1			-4976.04		1938.15		0		0		0.719685	0.280315	0	0
c4	.30p	49			1333	1	0.86972	0.192	0.641		21.5		2	100			-1295.89		2916.57		0		0		0.307633	0.692367	0	0
c4	.30p	49			1355	1	0.914	0.136	0.304		26.1		0	5.1			-5751.6		1610.31		0		0		0.781265	0.218735	0	0
c4	.30p	49			1361	1	0.9087	0.103	0.272		24		2	12.3			-5310.03		2111.91		0		0		0.71545	0.28455	0	0
c4	.30p	49			1364	4	0.88927	0.103	0.28		33.1		2	42.6			-2906.28		2008.74		0		0		0.591306	0.408694	0	0
c4	.30p	49			1369	0							2	47.7			-2588.97		1904.7		0		0		0.576137	0.423863	0	0
c4	.30p	49			1375	0							1	40.6			-3010		2301.64		0		0		0.56668	0.43332	0	0
c4	.30p	49			1379	0							1	44.5			-2830.23		2099.1		0		0		0.574161	0.425839	0	0
c4	.30p	49			1385	1	0.87877	0.206	0.4		12.5		2	52.5			-1711.6		2113.63		0		0		0.44745	0.55255	0	0
c4	.30p	49			1387	1	0.90019	0.171	0.334		25.2		2	29.9			-4104.6		1728.48		0		0		0.703676	0.296324	0	0
c4	.30p	49			1388	1	0.91154	0.121	0.277		29.2		1	0			-3985.73		2457.78		0		0		0.618565	0.381435	0	0
c4	.30p	49			1389	1	0.88585	0.108	0.264		22.5		2	27.6			-2206.04		2134.45		0		0		0.508247	0.491753	0	0
c4	.30p	49			1391	1	0.88931	0.07	0.24		24.6		1	21.9			-2058.56		2766.48		0		0		0.426641	0.573359	0	0
c4	.30p	49			1393	1	0.90656	0.087	0.259		28.5		1	23.8			-5812.74		1492.59		0		0		0.795685	0.204315	0	0
c4	.30p	49			1397	1	0.89113	0.117	0.289		25.8		2	70.9			-1984.88		1947.05		0		0		0.504811	0.495189	0	0
c4	.30p	49			1399	1	0.88421	0.042	0.224		19.2		2	80.6			-3673.99		2328.96		0		0		0.612031	0.387969	0	0
c4	.30p	49			1411	1	0.89747	0.075	0.245		20.6		2	95.4			-3571.11		2362.56		0		0		0.601838	0.398162	0	0
c4	.30p	49			1416	3	0.92169	0.119	0.286		27.8		1	20.6			-3888.74		1855.1		0		0		0.677028	0.322972	0	0
c4	.30p	49			1421	0							0	17.9			-5183.86		1873.22		0		0		0.734562	0.265438	0	0
c4	.30p	49			1426	0							1	23			-4163.02		1834.13		0		0		0.694166	0.305834	0	0
c4	.30p	49			1453	1	0.90083	0.139	0.315		27.3		1	46.5			-3047.94		1809.59		0		0		0.627467	0.372533	0	0
c4	.30p	49			1454	1	0.88115	0.137	0.305		28.2		1	30			-2453.88		1838.79		0		0		0.571644	0.428356	0	0
c4	.30p	49			1464	1	0.89085	0.145	0.308		29.5		-1	0			-6207.83		2312.05		0		0		0.728629	0.271371	0	0
c4	.30p	49			1467	1	0.87932	0.055	0.227		22.7		-1	0			-2815.44		2371.98		0		0		0.542744	0.457256	0	0
c4	.30p	49			1473	1	0.88579	0.148	0.318		25.6		-1	0			-3244.71		2410.78		0		0		0.573727	0.426273	0	0
c4	.30p	49			1475	1	0.89222	0.058	0.231		21.5		-1	0			-3342.13		2154.82		0		0		0.607997	0.392003	0	0
c4	.30p	49			1488	1	0.88433	0.121	0.293		26.6		2	83.6			-1844.22		3050.74		0		0		0.376759	0.623241	0	0
c4	.30p	49			1491	1	0.91186	0.178	0.346		33.4		2	5.5			-5438.41		1975.39		0		0		0.733552	0.266448	0	0
c4	.30p	49			1495	1	0.88842	0.178	0.331		22		2	87			-2077.9		1299.94		0		0		0.615156	0.384844	0	0
c4	.30p	49			1496	1	0.89732	0.064	0.242		16.8		1	45.8			-3888.05		2603.18		0		0		0.59897	0.40103	0	0
c4	.30p	49			1499	1	0.90627	0.073	0.243		19.5		0	10.4			-5108.1		2706.19		0		0		0.653687	0.346313	0	0
c4	.30p	49			1503	1	0.88497	0.084	0.251		14.8		2	100			-1809.94		3165.53		0		0		0.363773	0.636227	0	0
c4	.30p	49			1504	2	0.90137	0.052	0.23		19.8		2	40.6			-3393.5		1235.78		0		0		0.733051	0.266949	0	0
c4	.30p	49			1508	0							1	34.2			-3898.39		1380.86		0		0		0.738436	0.261564	0	0
c4	.30p	49			1505	1	0.90307	0.117	0.266		24.8		2	47.8			-3661.29		1215.62		0		0		0.75074	0.24926	0	0
c4	.30p	49			1507	1	0.88252	0.038	0.217		24		1	46.8			-3922.92		2112.97		0		0		0.649932	0.350068	0	0
c4	.30p	49			1520	1	0.89777	0.061	0.233		25		2	25.1			-4420.81		2326.92		0		0		0.655155	0.344845	0	0
c4	.30p	49			1521	1	0.91208	0.203	0.349		27.7		2	12.1			-5336.05		2248.68		0		0		0.703525	0.296475	0	0
c4	.30p	49			1524	2	0.89995	0.142	0.287		24.1		2	48.3			-2482.6		1985.2		0		0		0.555665	0.444335	0	0
c4	.30p	49			1531	0							2	52.5			-2326.11		1886.24		0		0		0.552212	0.447788	0	0
c4	.30p	49			1536	1	0.88293	0.079	0.243		26.1		1	22.5			-1875.64		2905.75		0		0		0.392279	0.607721	0	0
c4	.30p	49			1544	22	0.94525	0.136	0.279		25		0	8.4			-6044.81		1614.25		0		0		0.789237	0.210763	0	0
c4	.30p	49			1549	0							0	8.4			-5937.31		1603.23		0		0		0.787385	0.212615	0	0
c4	.30p	49			1555	0							0	8.6			-6036.5		1612.68		0		0		0.78917	0.21083	0	0
c4	.30p	49			1558	0							0	5.3			-6065.09		1766.88		0		0		0.774402	0.225598	0	0
c4	.30p	49			1561	0							0	10.5			-6565.85		1750.85		0		0		0.789478	0.210522	0	0
c4	.30p	49			1563	0							0	4.8			-6072.88		1748.53		0		0		0.776443	0.223557	0	0
c4	.30p	49			1565	0							0	6.9			-5736.95		1630.66		0		0		0.778672	0.221328	0	0
c4	.30p	49			1567	0							0	6.8			-6052.45		1635.76		0		0		0.787238	0.212762	0	0
c4	.30p	49			1569	0							0	6			-6016.86		1629.2		0		0		0.786923	0.213077	0	0
c4	.30p	49			1571	0							0	4.6			-5744.18		1771.63		0		0		0.76428	0.23572	0	0
c4	.30p	49			1592	0							0	3.3			-4533.4		1713.85		0		0		0.725663	0.274337	0	0
c4	.30p	49			1594	0							0	2.1			-5381.66		1906.67		0		0		0.738394	0.261606	0	0
c4	.30p	49			1596	0							0	1.7			-5401.17		1774.23		0		0		0.752734	0.247266	0	0
c4	.30p	49			1599	0							0	3.1			-4960.51		1891.25		0		0		0.723976	0.276024	0	0
c4	.30p	49			1601	0							0	3.3			-4586.64		1501.06		0		0		0.753427	0.246573	0	0
c4	.30p	49			1603	0							0	4.3			-5002.21		1646.44		0		0		0.752365	0.247635	0	0
c4	.30p	49			1605	0							0	2.4			-4999.3		1863.56		0		0		0.728457	0.271543	0	0
c4	.30p	49			1607	0							0	2.4			-5130.95		1650.75		0		0		0.756588	0.243412	0	0
c4	.30p	49			1608	0							0	1.1			-5870.41		1942.39		0		0		0.751384	0.248616	0	0
c4	.30p	49			1610	0							0	4.6			-5409.7		1753.53		0		0		0.755204	0.244796	0	0
c4	.30p	49			1612	0							0	1			-5391.48		1901.06		0		0		0.739314	0.260686	0	0
c4	.30p	49			1613	0							0	1.8			-5825.56		2003.86		0		0		0.74406	0.25594	0	0
c4	.30p	49			1545	13	0.89083	0.071	0.24		16.3		1	36.8			-3555.32		2171.77		0		0		0.62079	0.37921	0	0
c4	.30p	49			1547	0							1	35.8			-3421.07		2404.52		0		0		0.587249	0.412751	0	0
c4	.30p	49			1550	0							1	33.9			-3536.77		2372.82		0		0		0.59848	0.40152	0	0
c4	.30p	49			1553	0							1	35.1			-3708.07		2419.28		0		0		0.605167	0.394833	0	0
c4	.30p	49			1556	0							1	35.8			-3485.13		2481.58		0		0		0.584096	0.415904	0	0
c4	.30p	49			1559	0							1	35.1			-3557.2		2201.31		0		0		0.617729	0.382271	0	0
c4	.30p	49			1562	0							1	35.8			-3454.17		2380.04		0		0		0.592054	0.407946	0	0
c4	.30p	49			1564	0							1	34.4			-3636.17		2519.52		0		0		0.590701	0.409299	0	0
c4	.30p	49			1566	0							1	33.8			-3448.35		2370.53		0		0		0.592614	0.407386	0	0
c4	.30p	49			1568	0							1	34.7			-3313.36		2361.78		0		0		0.583838	0.416162	0	0
c4	.30p	49			1570	0							1	34.9			-3523.46		2448.28		0		0		0.590022	0.409978	0	0
c4	.30p	49			1572	0							1	34.5			-3447.57		2422.62		0		0		0.587301	0.412699	0	0
c4	.30p	49			1597	0							1	33.1			-2958.13		2312.56		0		0		0.561242	0.438758	0	0
c4	.30p	49			1552	1	0.9276	0.091	0.257		28.6		0	8.9			-5665.74		1766.94		0		0		0.762274	0.237726	0	0
c4	.30p	49			1606	4	0.8808	0.193	0.356		30.2		1	33.9			-2679.83		2380.89		0		0		0.529535	0.470465	0	0
c4	.30p	49			1609	0							1	32.8			-2665.41		2471.09		0		0		0.518916	0.481084	0	0
c4	.30p	49			1611	0							1	34.4			-2777.15		2221.06		0		0		0.555629	0.444371	0	0
c4	.30p	49			1614	0							1	34.3			-2943.74		2422		0		0		0.548618	0.451382	0	0
c4	.30p	49			1625	1	0.88198	0.115	0.288		27.2		0	9.3			-5600.91		1857.92		0		0		0.75091	0.24909	0	0
c4	.30p	49			1627	1	0.89835	0.1	0.274		23.9		1	44.7			-9514.45		1187.7		0		0		0.889022	0.110978	0	0
c4	.30p	49			1629	1	0.88699	0.145	0.299		25		1	39.8			-4050.42		2126.44		0		0		0.655741	0.344259	0	0
c4	.30p	49			1631	1	0.8849	0.048	0.227		23.5		1	29.8			-2100.83		2054.44		0		0		0.505582	0.494418	0	0
c4	.30p	49			1633	5	0.90824	0.053	0.23		21.3		2	4.4			-2934.06		1748.55		0		0		0.626586	0.373414	0	0
c4	.30p	49			1634	0							2	4.2			-2772.3		1806.94		0		0		0.605406	0.394594	0	0
c4	.30p	49			1635	0							2	5.8			-2786.73		1708.43		0		0		0.61994	0.38006	0	0
c4	.30p	49			1636	0							2	4.1			-2815.61		1816.96		0		0		0.607786	0.392214	0	0
c4	.30p	49			1638	0							2	5.2			-2771.32		1995.43		0		0		0.581386	0.418614	0	0
c4	.30p	49			1637	1	0.89399	0.111	0.276		18.7		2	5.7			-2854.25		2818.95		0		0		0.503111	0.496889	0	0
c4	.30p	49			1639	4	0.89515	0.106	0.26		24.1		2	64.2			-1719.38		2244.21		0		0		0.433794	0.566206	0	0
c4	.30p	49			1645	0							2	66			-1472.13		2077.92		0		0		0.414679	0.585321	0	0
c4	.30p	49			1650	0							2	68.3			-1497.9		2147.34		0		0		0.410919	0.589081	0	0
c4	.30p	49			1656	0							2	66.1			-1594.96		2288.98		0		0		0.410655	0.589345	0	0
c4	.30p	49			1664	1	0.90141	0.125	0.292		25.4		2	23.5			-4275.91		1477.43		0		0		0.743205	0.256795	0	0
c4	.30p	49			1668	1	0.89291	0.137	0.309		31.8		0	17.9			-4539.92		2255.22		0		0		0.668113	0.331887	0	0
c4	.30p	49			1672	2	0.91669	0.095	0.265		24.5		1	26.5			-3484.71		1614.45		0		0		0.683389	0.316611	0	0
c4	.30p	49			1675	0							1	27.6			-3330.99		1688.57		0		0		0.663602	0.336398	0	0
c4	.30p	49			1673	2	0.88372	0.098	0.279		32.3		1	31.3			-1780.88		2672.88		0		0		0.39986	0.60014	0	0
c4	.30p	49			1677	0							1	26			-1724.1		2946.9		0		0		0.369107	0.630893	0	0
c4	.30p	49			1676	1	0.90364	0.208	0.411		1.9		1	20.7			-3941.48		2047.16		0		0		0.658159	0.341841	0	0
c4	.30p	694	95	148			0.92528	0.113	0.433	0.196	25.5	5.3		81.69	13.66	0.9966	-2984.8	1434.4	437.33	314.61	0	0	0	0	0.872205	0.127795	0	0
c4	.30p	694			694	1	0.92443	0.106	0.347		28		2	95.1			-1555.07		633.28		0		0		0.710613	0.289387	0	0
c4	.30p	694			13	1	0.93085	0.06	0.399		24.9		2	78.8			-2735.36		244.48		0		0		0.917955	0.0820447	0	0
c4	.30p	694			25	1	0.93042	0.198	0.415		13.7		2	90.7			-3024.37		433.05		0		0		0.874748	0.125252	0	0
c4	.30p	694			33	3	0.9401	0.104	0.544		24.5		2	95			-2656.94		-111.32		0		0		0.959787	0.040213	0	0
c4	.30p	694			295	0							2	99.1			-2970.38		-40.44		0		0		0.986568	0.0134316	0	0
c4	.30p	694			298	0							2	100			-2564.64		193.43		0		0		0.929868	0.0701324	0	0
c4	.30p	694			44	4	0.95042	0.177	0.543		32.8		2	92.9			-2358.79		267.71		0		0		0.898073	0.101927	0	0
c4	.30p	694			576	0							2	90.3			-2917.92		71.83		0		0		0.975975	0.0240254	0	0
c4	.30p	694			578	0							2	88.4			-3062.61		178.25		0		0		0.944999	0.0550008	0	0
c4	.30p	694			686	0							2	93.5			-3970.03		177.98		0		0		0.957093	0.0429073	0	0
c4	.30p	694			55	6	0.95433	0.136	0.458		20.4		2	85.4			-3104.68		361.15		0		0		0.895797	0.104203	0	0
c4	.30p	694			72	0							2	86.4			-3130.86		390.16		0		0		0.889191	0.110809	0	0
c4	.30p	694			89	0							2	85.2			-2887.28		65.13		0		0		0.97794	0.0220599	0	0
c4	.30p	694			447	0							2	95.4			-2516.97		458.61		0		0		0.845875	0.154125	0	0
c4	.30p	694			1016	0							2	98.6			-2491.54		-143.77		0		0		0.945445	0.0545553	0	0
c4	.30p	694			1119	0							2	66.6			-3786.46		653.55		0		0		0.852804	0.147196	0	0
c4	.30p	694			110	2	0.86765	0.094	0.334		22.4		2	89			-1341.78		790.61		0		0		0.629238	0.370762	0	0
c4	.30p	694			126	0							2	84.7			-1360.93		1059.14		0		0		0.562352	0.437648	0	0
c4	.30p	694			159	2	0.88965	0.094	0.458		22.3		2	81.8			-1817.35		888.22		0		0		0.671707	0.328293	0	0
c4	.30p	694			898	0							2	99.9			-1520.54		626.24		0		0		0.708289	0.291711	0	0
[truncated: 8,520 more rows]

## Sheet: c) PROmL (membrane proteins)
Chess Square	Parse	Cluster ID	Unique Count	Total Count	Member Name	Similars Count	Composite Similarity	RMSD Hvy Atoms	RMSD All Atoms	RMSD Atom CG	Chi-1	stddev	InOut	Sidechain SASA	stdev SASA	flipid	Sidechain LASA	stdev LASA	fSASA(out)	fLASA(out)	Sum Hydro(-)	stdev Hydro(-)	Sum Hydro(+)	stdev Hydro(+)	Sum Polar(-)	stdev Polar(-)	Sum Polar(+)	stdev Polar(+)	fHydro(-)	fHydro(+)	fPolar(-)	fPolar(+)
a8	.30p	1	1	1			1	0	0	0	37.7	0		19.2	0	0	0	0	0	0	-4175.59	0	2192.84	0	0	0	0	0	0.65567	0.34433	0	0
a8	.30p	1			1	1	1	0	0		37.7		0	19.2		0	0				-4175.59		2192.84		0		0		0.65567	0.34433	0	0
b1	.30p	2	2	4			0.95721	0.081	0.3	0.154	34.6	6		4.45	7.71	0.1997	28.95	20.16	0	0.5	-3112.52	196.37	-2221.66	6016.89	0	0	0	0	0.583505	0.416495	0	0
b1	.30p	2			2	3	0.97955	0.04	0.223		36.5		1	0		0.1235	26.7				-3187.82		1034.78		0		0		0.754942	0.245058	0	0
b1	.30p	2			3	0							0	17.8		0.027	0				-3304.87		-12626.3		0		0		0.207446	0.792554	0	0
b1	.30p	2			4	0							1	0		0.2993	32.4				-3173.33		904.21		0		0		0.778246	0.221754	0	0
b1	.30p	2			15	1	0.89157	0.073	0.405		24.4		2	0		0.3491	56.7				-2784.07		1800.7		0		0		0.607243	0.392757	0	0
b1	.30p	7	5	5			0.9888	0.082	0.328	0.124	39	1.4		0.4	0.8	0.3113	46.3	26.64	0	0.7	-3574.58	1420.54	2382.05	1166.45	0	0	0	0	0.600101	0.399899	0	0
b1	.30p	7			7	1	0.99896	0.005	0.008		38.8		2	0		0.3501	64.7				-2991.5		3884.42		0		0		0.435069	0.564931	0	0
b1	.30p	7			1	1	0.89239	0.094	0.346		38.8		0	2		0	0				-6220.5		2614.79		0		0		0.704052	0.295948	0	0
b1	.30p	7			5	1	0.89226	0.117	0.605		41.5		2	0		0.2564	67				-3766.14		1966.39		0		0		0.656977	0.343023	0	0
b1	.30p	7			6	1	0.9274	0.033	0.045		38.8		2	0		0.2582	67.4				-2739.67		3035.44		0		0		0.474393	0.525607	0	0
b1	.30p	7			9	1	0.87847	0.159	0.637		37		1	0		0.6916	32.4				-2155.08		409.23		0		0		0.840413	0.159587	0	0
b1	.30p	12	2	3			0.98922	0.023	0.043	0.032	31.4	2.2		0	0	0.1722	41.53	1.11	0	0.5	-2432.26	164.15	4064.65	217.68	0	0	0	0	0.374372	0.625628	0	0
b1	.30p	12			12	2	0.99503	0.023	0.044		33.7		1	0		0.1947	43.1				-2357.77		4119.67		0		0		0.363997	0.636003	0	0
b1	.30p	12			13	0							1	0		0.105	40.9				-2659.91		3774.82		0		0		0.413368	0.586632	0	0
b1	.30p	12			14	1	0.98421	0.016	0.024		32.2		1	0		0.2168	40.6				-2279.09		4299.45		0		0		0.346443	0.653557	0	0
b1	.30p	16	4	4			0.95506	0.213	0.428	0.294	33.4	4.2		18.52	27.92	0.0053	0	0	0.5	0	-6085.5	1695.45	2873.36	1029.58	0	0	0	0	0.679272	0.320728	0	0
b1	.30p	16			16	1	0.95482	0.039	0.198		31.9		0	7.5		0.0213	0				-3225.72		2479.71		0		0		0.565377	0.434623	0	0
b1	.30p	16			8	1	0.87026	0.299	0.522		35.3		2	66.6		0	0				-6727.89		1427.55		0		0		0.824957	0.175043	0	0
b1	.30p	16			10	1	0.95776	0.212	0.532		39		1	0		0	0				-6720.5		4182.33		0		0		0.6164	0.3836	0	0
b1	.30p	16			11	1	0.95153	0.302	0.458		27.5		1	0		0	0				-7667.91		3403.87		0		0		0.692563	0.307437	0	0
b1	.30m	1	2	2			0.94297	0.077	0.105	0.102	-9.6	0.7		23.35	23.35	0.1613	10.7	10.7	0.25	0.25	-4767.05	1113.06	1570.54	1982.74	0	0	0	0	0.752187	0.247813	0	0
b1	.30m	1			1	1	0.93378	0.077	0.105		-8.9		1	46.7		0	0				-3653.99		-412.2		0		0		0.898627	0.101373	0	0
b1	.30m	1			2	1	0.95217	0.077	0.105		-10.4		1	0		0.3225	21.4				-5880.11		3553.28		0		0		0.623329	0.376671	0	0
b2	.30p	1	4	4			0.927	0.195	0.368	0.384	27	14.2		11.48	19.88	0.4421	41.43	34.05	0.125	0.5	-5247.49	2815.55	2986.9	1536.57	0	0	0	0	0.637265	0.362735	0	0
b2	.30p	1			1	1	0.94495	0.206	0.34		39		0	0		0.4187	19.7				-4420.46		1090.64		0		0		0.802101	0.197899	0	0
b2	.30p	1			2	1	0.8952	0.184	0.33		37.6		1	45.9		0.0144	0				-2721.58		2135.2		0		0		0.560367	0.439633	0	0
b2	.30p	1			3	1	0.92027	0.262	0.469		3.5		2	0		0.5798	57.9				-3839.81		3540.1		0		0		0.520306	0.479694	0	0
b2	.30p	1			4	1	0.94756	0.127	0.331		28.1		2	0		0.7556	88.1				-10008.1		5181.65		0		0		0.658872	0.341128	0	0
b3	.30p	1	4	4			0.92684	0.162	0.432	0.304	29.1	12.9		0	0	0.7153	73.35	14.15	0	1	-6566.98	4574.39	3430.64	794.89	0	0	0	0	0.656854	0.343146	0	0
b3	.30p	1			1	1	0.88945	0.177	0.387		33.7		2	0		0.436	65.7				-3005.85		3503.15		0		0		0.461799	0.538201	0	0
b3	.30p	1			2	1	0.94728	0.183	0.406		39.8		2	0		0.9788	85.6				-5027.43		2135.79		0		0		0.701839	0.298161	0	0
b3	.30p	1			3	1	0.97065	0.095	0.439		35.6		2	0		0.836	88.1				-14391.8		3819.92		0		0		0.790249	0.209751	0	0
b3	.30p	1			4	1	0.89999	0.193	0.497		7.1		2	0		0.6106	54				-3842.86		4263.69		0		0		0.474044	0.525956	0	0
b3	.30m	1	1	1			1	0	0	0	-8.7	0		0	0	0.2758	94.4	0	0	1	-2340.82	0	22.66	0	0	0	0	0	0.990412	0.00958756	0	0
b3	.30m	1			1	1	1	0	0		-8.7		2	0		0.2758	94.4				-2340.82		22.66		0		0		0.990412	0.00958756	0	0
b4	.30p	1	2	2			0.96631	0.059	0.42	0.099	36.7	0.3		0	0	0.5921	68.3	11.4	0	1	-4604.44	1058.14	2099.32	271.89	0	0	0	0	0.686844	0.313156	0	0
b4	.30p	1			1	1	0.96785	0.059	0.42		36.4		2	0		0.5714	56.9				-5662.59		1827.43		0		0		0.756018	0.243982	0	0
b4	.30p	1			5	1	0.96476	0.059	0.42		37.1		2	0		0.6128	79.7				-3546.3		2371.22		0		0		0.599288	0.400712	0	0
b4	.30p	6	2	2			0.94283	0.144	0.204	0.281	29.6	0.2		0	0	0.4974	96.3	3.7	0	1	-2411.66	392.64	3878.97	2265.65	0	0	0	0	0.383373	0.616627	0	0
b4	.30p	6			6	1	0.9025	0.144	0.204		29.4		2	0		0.2072	92.6				-2019.02		1613.32		0		0		0.555846	0.444154	0	0
b4	.30p	6			18	1	0.98317	0.144	0.204		29.8		2	0		0.7877	100				-2804.3		6144.63		0		0		0.313367	0.686633	0	0
b4	.30p	11	4	4			0.97609	0.078	0.429	0.1	34.5	1.3		12.7	22	0.1718	40.92	24.44	0.25	0.625	-2129.45	390.09	2789.87	362.43	0	0	0	0	0.432875	0.567125	0	0
b4	.30p	11			11	1	0.98153	0.02	0.262		33.2		2	0		0.1652	52.9				-1550.71		2441.64		0		0		0.38842	0.61158	0	0
b4	.30p	11			8	1	0.89744	0.13	0.548		34.2		2	0		0.3268	64.1				-2581		3038.92		0		0		0.459259	0.540741	0	0
b4	.30p	11			12	1	0.97386	0.055	0.55		33.7		2	50.8		0	0				-2017.35		2428.84		0		0		0.453726	0.546274	0	0
b4	.30p	11			13	1	0.95733	0.108	0.354		36.7		1	0		0.1954	46.7				-2368.75		3250.08		0		0		0.421574	0.578426	0	0
b4	.30p	15	6	6			0.96406	0.109	0.415	0.161	33.3	2.7		1.32	1.86	0.3301	47.78	34.64	0	0.6667	-3829.18	1209.86	4252.03	1299.83	0	0	0	0	0.473837	0.526163	0	0
b4	.30p	15			15	1	0.97792	0.034	0.251		33		2	0		0.4764	76.4				-4390.37		5078.81		0		0		0.463648	0.536352	0	0
b4	.30p	15			7	1	0.88152	0.21	0.419		36		0	3.8		0.0258	0				-3250.33		2424.94		0		0		0.572718	0.427282	0	0
b4	.30p	15			9	1	0.8995	0.068	0.298		33.9		0	4.1		0	0				-5687.51		2567.35		0		0		0.688989	0.311011	0	0
b4	.30p	15			14	1	0.95182	0.073	0.456		31.2		2	0		0.4472	74.8				-4046.82		4391.07		0		0		0.479601	0.520399	0	0
b4	.30p	15			16	1	0.90028	0.173	0.626		36.6		2	0		0.3576	55.8				-1678.98		5617.77		0		0		0.2301	0.7699	0	0
b4	.30p	15			24	1	0.94842	0.097	0.438		28.8		2	0		0.6738	79.7				-3921.06		5432.23		0		0		0.419217	0.580783	0	0
b4	.30p	20	6	6			0.95599	0.125	0.429	0.169	32.4	4		4.57	8.29	0.3232	28.17	30.88	0.4167	0.4167	-5108.9	2164.46	4936.85	1691.71	0	0	0	0	0.508563	0.491437	0	0
b4	.30p	20			20	1	0.97125	0.112	0.39		29		2	0		0.6279	65.6				-3659.6		4377.94		0		0		0.455313	0.544687	0	0
b4	.30p	20			3	1	0.94066	0.038	0.36		36.4		1	0		0.3936	31.3				-2265.88		7114.03		0		0		0.241567	0.758433	0	0
b4	.30p	20			4	1	0.91041	0.159	0.438		38.7		2	0		0.8341	72.1				-8116.96		7430.45		0		0		0.522078	0.477922	0	0
b4	.30p	20			10	1	0.95181	0.181	0.559		33		1	22.7		0.0834	0				-3180.76		3564.54		0		0		0.471552	0.528448	0	0
b4	.30p	20			19	1	0.90116	0.138	0.419		28.4		2	0		0	0				-6703.36		3931.01		0		0		0.630349	0.369651	0	0
b4	.30p	20			21	1	0.90127	0.124	0.407		29		2	4.7		0	0				-6726.83		3203.1		0		0		0.67743	0.32257	0	0
b4	.30p	25	5	5			0.98169	0.096	0.287	0.165	33.3	3.7		3.22	3.72	0.2586	31.02	39.67	0.6	0.4	-4806.71	1237.86	3875.94	1433.38	0	0	0	0	0.553599	0.446401	0	0
b4	.30p	25			25	1	0.99868	0.02	0.074		30.9		2	5.6		0	0				-5378.04		4338.86		0		0		0.553473	0.446527	0	0
b4	.30p	25			2	1	0.90115	0.121	0.337		33.8		2	1.1		0	0				-3526.33		3178.77		0		0		0.525918	0.474082	0	0
b4	.30p	25			17	1	0.93473	0.081	0.58		39.5		2	0		0.6741	59.5				-5428.63		6422.94		0		0		0.458052	0.541948	0	0
b4	.30p	25			22	1	0.88191	0.135	0.217		28.4		2	0		0.5645	95.6				-3221.6		3172.88		0		0		0.50381	0.49619	0	0
b4	.30p	25			23	1	0.89286	0.124	0.229		33.7		2	9.4		0.0546	0				-6478.95		2266.26		0		0		0.740857	0.259143	0	0
b4	.30m	1	4	4			0.9902	0.128	0.485	0.194	-10.9	5.2		4.55	7.88	0.4476	63.27	39.93	0.25	0.75	-3761	2329.63	3321.24	410.15	0	0	0	0	0.531047	0.468953	0	0
b4	.30m	1			1	1	0.99977	0.02	0.084		-5.7		2	0		0.8022	94.9				-7752.99		3972.63		0		0		0.661201	0.338799	0	0
b4	.30m	1			2	1	0.91131	0.115	0.574		-15		2	0		0.5386	100				-1884.23		2903.61		0		0		0.393545	0.606455	0	0
b4	.30m	1			6	1	0.89773	0.19	0.815		-5.8		2	0		0.4027	58.2				-2621.61		3357.37		0		0		0.438471	0.561529	0	0
b4	.30m	1			9	1	0.89464	0.189	0.468		-17		2	18.2		0.0471	0				-2785.17		3051.33		0		0		0.477199	0.522801	0	0
b4	.30m	3	2	2			0.96465	0.121	0.373	0.24	-11.5	3.2		27.25	2.55	0.0141	0	0	1	0	-3489.68	753.32	2700.44	312.94	0	0	0	0	0.56375	0.43625	0	0
b4	.30m	3			3	1	0.95602	0.121	0.373		-14.7		2	29.8		0.0281	0				-2736.35		3013.37		0		0		0.47591	0.52409	0	0
b4	.30m	3			5	1	0.97328	0.121	0.373		-8.4		2	24.7		0	0				-4243		2387.5		0		0		0.639922	0.360078	0	0
b4	.30m	8	3	3			0.98985	0.072	0.187	0.167	-15.7	2.8		0	0	0.3853	53.53	37.86	0.1667	0.6667	-4943.81	276.11	4222.72	816.12	0	0	0	0	0.539333	0.460667	0	0
b4	.30m	8			8	1	0.9993	0.014	0.037		-12.6		2	0		0.5945	79.9				-5098.99		3939.5		0		0		0.564142	0.435858	0	0
b4	.30m	8			4	1	0.92176	0.157	0.429		-15		1	0		0	0				-5176.54		5333.3		0		0		0.492542	0.507458	0	0
b4	.30m	8			7	1	0.90551	0.046	0.096		-19.4		2	0		0.5614	80.7				-4555.91		3395.35		0		0		0.57298	0.42702	0	0
b5	.30p	1	9	14			0.97267	0.119	0.418	0.192	38	3.2		2.84	4.45	0.1884	20.64	28.59	0.1786	0.3571	-3890.72	974.2	3725.31	1220	0	0	0	0	0.510859	0.489141	0	0
b5	.30p	1			1	1	0.99633	0.11	0.345		44.5		2	0		0.6461	87.5				-4342.45		6342.01		0		0		0.406427	0.593573	0	0
b5	.30p	1			2	3	0.91447	0.131	0.428		38.3		0	0		0	0				-4679.64		2727.47		0		0		0.631777	0.368223	0	0
b5	.30p	1			4	0							2	0.1		0	0				-4434.42		2767.06		0		0		0.615765	0.384235	0	0
b5	.30p	1			5	0							2	0.2		0	0				-4644.09		2761.73		0		0		0.627087	0.372913	0	0
b5	.30p	1			16	4	0.89984	0.065	0.455		40.4		0	8.8		0	0				-2938.18		2489.91		0		0		0.541292	0.458708	0	0
b5	.30p	1			18	0							0	10.7		0	0				-2926.41		2653.46		0		0		0.524458	0.475542	0	0
b5	.30p	1			19	0							0	10.3		0	0				-3094.39		2663.58		0		0		0.53741	0.46259	0	0
b5	.30p	1			20	0							0	9.6		0	0				-3061.58		2635.85		0		0		0.537362	0.462638	0	0
b5	.30p	1			22	1	0.92974	0.162	0.397		39.5		1	0		0.4079	42.6				-4441.86		4917.92		0		0		0.474569	0.525431	0	0
b5	.30p	1			33	1	0.8973	0.129	0.588		37.9		2	0		0.6285	65				-4004.82		5085.99		0		0		0.440535	0.559465	0	0
b5	.30p	1			38	1	0.92049	0.078	0.544		36.6		1	0		0.1948	8.5				-1944.63		5006.02		0		0		0.279777	0.720223	0	0
b5	.30p	1			39	1	0.89089	0.096	0.503		34.3		1	0		0	0				-5569.58		3405.47		0		0		0.620563	0.379437	0	0
b5	.30p	1			58	1	0.92602	0.118	0.408		32.5		2	0		0.4692	43.4				-5010.02		4775.88		0		0		0.511963	0.488037	0	0
b5	.30p	1			59	1	0.91639	0.08	0.385		32.2		2	0		0.2905	41.9				-3378		3922.05		0		0		0.462737	0.537263	0	0
b5	.30p	11	7	8			0.96373	0.186	0.437	0.292	36.3	4		6.74	13.35	0.2904	33.55	32.45	0.3125	0.4375	-5977.71	3011.69	3315.33	947.58	0	0	0	0	0.643246	0.356754	0	0
b5	.30p	11			11	1	0.97618	0.071	0.375		38.7		1	41.3		0	0				-3559.38		2855.19		0		0		0.55489	0.44511	0	0
b5	.30p	11			30	1	0.91919	0.139	0.512		39		2	0		0.5178	57.7				-8110.81		2689.3		0		0		0.750993	0.249007	0	0
b5	.30p	11			41	1	0.87252	0.341	0.674		40.3		1	0		0.3054	44.6				-2198.25		2718.44		0		0		0.4471	0.5529	0	0
b5	.30p	11			42	1	0.87416	0.457	0.729		37.8		0	0		0.1064	11.3				-12621.1		5317.8		0		0		0.70356	0.29644	0	0
b5	.30p	11			54	1	0.96352	0.123	0.304		37.8		2	0		0.7263	77.4				-4583.1		4344.29		0		0		0.513375	0.486625	0	0
b5	.30p	11			55	1	0.91662	0.134	0.317		37.8		2	0		0.6669	77.4				-4765.06		2307.51		0		0		0.673738	0.326262	0	0
b5	.30p	11			56	2	0.94199	0.132	0.32		29.4		2	7.7		0	0				-5586.17		2943.86		0		0		0.654883	0.345117	0	0
b5	.30p	11			57	0							2	4.9		0	0				-6397.85		3346.23		0		0		0.656588	0.343412	0	0
b5	.30p	25	7	7			0.96671	0.143	0.498	0.506	34	13.1		0	0	0.2921	46.7	13.53	0	0.7143	-2208.97	557.81	4188.41	620.63	0	0	0	0	0.345293	0.654707	0	0
b5	.30p	25			25	1	0.98614	0.104	0.329		1.9		1	0		0.3924	43.7				-1870.77		4607.72		0		0		0.288766	0.711234	0	0
b5	.30p	25			13	1	0.92919	0.144	0.481		39.1		2	0		0.3985	54.8				-1684.89		4280.55		0		0		0.282442	0.717558	0	0
b5	.30p	25			15	1	0.94113	0.135	0.595		37.7		2	0		0.3193	51.8				-2158.36		3414.04		0		0		0.38733	0.61267	0	0
b5	.30p	25			17	1	0.92675	0.12	0.54		39.6		0	0		0.1383	18.5				-3043.06		3448.02		0		0		0.468806	0.531194	0	0
b5	.30p	25			24	1	0.91444	0.144	0.535		40.5		2	0		0.2529	64.8				-2891.51		3736.69		0		0		0.436244	0.563756	0	0
b5	.30p	25			61	1	0.95904	0.163	0.494		39.2		2	0		0.4018	52				-2377.52		4690.55		0		0		0.336375	0.663625	0	0
b5	.30p	25			63	1	0.91716	0.189	0.512		39.9		1	0		0.1416	41.3				-1436.65		5141.28		0		0		0.218405	0.781595	0	0
b5	.30p	45	12	22			0.9399	0.145	0.419	0.244	36.5	5		5.99	9.93	0.0773	4.7	9.48	0.2727	0.0455	-4693.24	1446.43	3913.77	728.75	0	0	0	0	0.545281	0.454719	0	0
b5	.30p	45			45	1	0.94342	0.274	0.604		38.1		0	0		0	0				-5232.05		3608.29		0		0		0.591838	0.408162	0	0
b5	.30p	45			6	2	0.94589	0.049	0.258		39.8		0	0		0.2498	10.7				-5832.37		3070.06		0		0		0.655144	0.344856	0	0
b5	.30p	45			8	0							0	7.2		0.0929	0				-4310.19		3167.76		0		0		0.576387	0.423613	0	0
b5	.30p	45			7	2	0.929	0.086	0.335		38.9		0	0		0.3537	14.2				-4098.68		4892.95		0		0		0.455833	0.544167	0	0
b5	.30p	45			43	0							0	0.8		0.0555	0				-4550.08		4213.09		0		0		0.519228	0.480772	0	0
b5	.30p	45			9	1	0.95625	0.075	0.327		34.9		0	0		0.2486	18.8				-4149.39		2867.06		0		0		0.59138	0.40862	0	0
b5	.30p	45			10	3	0.94541	0.1	0.464		34.7		0	19.2		0.0602	0				-2947.03		2984.22		0		0		0.496865	0.503135	0	0
b5	.30p	45			31	0							1	28.7		0.0335	0				-4107.67		3033.72		0		0		0.575192	0.424808	0	0
b5	.30p	45			32	0							1	27.7		0.0087	0				-3991.81		3066.3		0		0		0.565564	0.434436	0	0
b5	.30p	45			12	2	0.90808	0.131	0.329		36.4		1	28.2		0.0691	0				-1920.29		4625.24		0		0		0.293374	0.706626	0	0
b5	.30p	45			14	0							1	0		0.1851	28.4				-2781.59		4766.43		0		0		0.368519	0.631481	0	0
b5	.30p	45			26	2	0.94182	0.217	0.561		42.4		1	8.5		0	0				-4875.33		3782.77		0		0		0.563095	0.436905	0	0
b5	.30p	45			27	0							1	8.7		0	0				-5322.7		3861.19		0		0		0.579569	0.420431	0	0
b5	.30p	45			29	1	0.88985	0.256	0.565		42.3		1	1.5		0	0				-6095.91		2870.39		0		0		0.679869	0.320131	0	0
b5	.30p	45			37	1	0.90243	0.197	0.512		42.6		1	0		0	0				-2137.5		5014.08		0		0		0.298885	0.701115	0	0
b5	.30p	45			44	1	0.91777	0.243	0.577		17		0	1.2		0.0504	0				-5102.13		3582.38		0		0		0.587498	0.412502	0	0
b5	.30p	45			46	1	0.90355	0.27	0.491		35.9		1	0		0.2939	31.4				-3198.45		4933.18		0		0		0.393334	0.606666	0	0
b5	.30p	45			47	5	0.9333	0.065	0.273		34.7		1	0		0	0				-6841.83		4129.48		0		0		0.623611	0.376389	0	0
b5	.30p	45			48	0							1	0		0	0				-6102.37		4363.71		0		0		0.583062	0.416938	0	0
b5	.30p	45			49	0							1	0		0	0				-6296.41		4668.46		0		0		0.574235	0.425765	0	0
b5	.30p	45			50	0							1	0		0	0				-6741.53		4324.28		0		0		0.609222	0.390778	0	0
b5	.30p	45			51	0							1	0		0	0				-6616.02		4277.94		0		0		0.607311	0.392689	0	0
b5	.30p	62	8	8			0.95177	0.143	0.337	0.26	34.6	3.5		0.39	1.03	0.4198	55.15	26.25	0.125	0.75	-3836.91	1832.14	3799.28	1066.27	0	0	0	0	0.502464	0.497536	0	0
b5	.30p	62			62	1	0.96882	0.105	0.216		34.5		2	3.1		0	0				-2745.76		4026.56		0		0		0.405439	0.594561	0	0
b5	.30p	62			23	1	0.88824	0.245	0.38		29.5		2	0		0.7839	90.7				-7571.15		4408.95		0		0		0.631977	0.368023	0	0
b5	.30p	62			28	1	0.90632	0.068	0.425		38		1	0		0.3841	38.5				-5351.73		2660.95		0		0		0.667908	0.332092	0	0
b5	.30p	62			34	1	0.96008	0.194	0.394		33.6		2	0		0.6083	77.6				-3960.51		3744.14		0		0		0.514042	0.485958	0	0
b5	.30p	62			35	1	0.93525	0.094	0.372		32.1		2	0		0.3727	73.6				-2868.71		2356.76		0		0		0.548986	0.451014	0	0
b5	.30p	62			36	1	0.86919	0.135	0.339		37.6		1	0		0.3057	47.8				-2666.6		4348.33		0		0		0.380132	0.619868	0	0
b5	.30p	62			52	1	0.9092	0.09	0.211		31		2	0		0.483	60.3				-4315.5		2973.47		0		0		0.592059	0.407941	0	0
b5	.30p	62			60	1	0.90152	0.215	0.356		40.1		2	0		0.4209	52.7				-1215.34		5875.1		0		0		0.171405	0.828595	0	0
b5	.30p	64	5	5			0.96099	0.153	0.398	0.323	28.6	11.4		8.48	16.96	0.1851	35.82	21.3	0.1	0.6	-3695.3	703.1	1412.94	212.5	0	0	0	0	0.7234	0.2766	0	0
[truncated: 4,858 more rows]

## Sheet: d) PROmN (membrane proteins)
Chess Square	Parse	Cluster ID	Unique Count	Total Count	Member Name	Similars Count	Composite Similarity	RMSD Hvy Atoms	RMSD All Atoms	RMSD Atom CG	Chi-1	stddev	InOut	Sidechain SASA	stdev SASA	flipid	Sidechain LASA	stdev LASA	fSASA(out)	fLASA(out)	Sum Hydro(-)	stdev Hydro(-)	Sum Hydro(+)	stdev Hydro(+)	Sum Polar(-)	stdev Polar(-)	Sum Polar(+)	stdev Polar(+)	fHydro(-)	fHydro(+)	fPolar(-)	fPolar(+)
[truncated: 5,003 more rows]

[truncated: 1 more sheets: e) PROmC (membrane proteins)]
