# Supplementary material for: 3D interaction homology: The hydrophobic residues alanine, isoleucine, leucine, proline and valine play different structural roles in soluble and membrane proteins
Source: Front Mol Biosci. 2023 Mar 28;10:1116868. doi: 10.3389/fmolb.2023.1116868 (PMC10086146; doi:10.3389/fmolb.2023.1116868)
Supplement: Supplementary file 1 [file DataSheet1.zip › AL_Mughram_et_al_SupportingInformation/TableS1_Alanine_pdbids_residuelist.xlsx]

## Sheet: a) ALA (soluble proteins)
Chess Square	Parse	Map ID	pdb ID	residue	name	chain	phi	psi	omega	atno: N	atno: CA	atno: CB	atno: C	atno: O
a1	NULL	1	1AFU	ALA	19	A	-157.6	-178.3	179.1	263	264	267	265	266
a1	NULL	2	1AFU	ALA	102	A	-165.2	170.2	178.1	1504	1505	1508	1506	1507
a1	NULL	3	1AFU	ALA	122	A	-166.1	172.6	175.6	1807	1808	1811	1809	1810
a1	NULL	4	1AFU	ALA	122	B	-174.6	162.3	174.5	3634	3635	3638	3636	3637
a1	NULL	5	1AOV	ALA	158	A	-174.2	158.3	-176.5	2373	2374	2377	2375	2376
a1	NULL	6	1AOV	ALA	254	A	-159.3	-171.7	-176.5	3800	3801	3804	3802	3803
a1	NULL	7	1AOV	ALA	576	A	-163.1	-176.7	-177.7	8633	8634	8637	8635	8636
a1	NULL	8	1ARB	ALA	107	A	-158.1	157.9	173.1	1477	1478	1481	1479	1480
a1	NULL	9	1ARB	ALA	144	A	-166.9	163.3	-178.7	2044	2045	2048	2046	2047
a1	NULL	10	1ARB	ALA	239	A	-157.2	157.7	178.4	3376	3377	3380	3378	3379
a1	NULL	11	1ATU	ALA	284	A	-165.6	156.4	179.5	4232	4233	4236	4234	4235
a1	NULL	12	1AYZ	ALA	26	A	-158.5	158.7	-179.4	400	401	404	402	403
a1	NULL	13	1B6B	ALA	92	A	-169.3	156.8	179.3	869	870	873	871	872
a1	NULL	14	1B6B	ALA	92	B	-168.8	155.5	179.9	3192	3193	3196	3194	3195
a1	NULL	15	1B6E	ALA	127	A	-174.8	159.4	177.9	1075	1076	1079	1077	1078
a1	NULL	16	1BA2	ALA	158	A	-163	157.8	177.4	2364	2365	2368	2366	2367
a1	NULL	17	1BA2	ALA	231	A	-164.1	163.1	171.9	3424	3425	3428	3426	3427
a1	NULL	18	1BA2	ALA	102	B	-158.1	162.2	176.7	5611	5612	5615	5613	5614
a1	NULL	19	1BA2	ALA	158	B	-162.3	157.3	177.7	6416	6417	6420	6418	6419
a1	NULL	20	1BA2	ALA	231	B	-172.5	167.9	172.1	7476	7477	7480	7478	7479
a1	NULL	21	1BAR	ALA	66	A	-161	163	-179	846	847	850	848	849
a1	NULL	22	1BAR	ALA	66	B	-158.9	159.9	179.6	2951	2952	2955	2953	2954
a1	NULL	23	1BEE	ALA	149	A	-165.6	173.1	178.8	2371	2372	2375	2373	2374
a1	NULL	24	1BOL	ALA	176	A	-158.3	156.8	178.9	2527	2528	2531	2529	2530
a1	NULL	25	1BUE	ALA	248	A	-157.4	159.4	174	3322	3323	3326	3324	3325
a1	NULL	26	1BVZ	ALA	189	A	-168.3	156.4	-175.8	2953	2954	2957	2955	2956
a1	NULL	27	1BVZ	ALA	42	B	-160	174.5	170	10041	10042	10045	10043	10044
a1	NULL	28	1BVZ	ALA	189	B	-163.5	156.4	-178.1	12311	12312	12315	12313	12314
a1	NULL	29	1BVZ	ALA	461	B	-166.1	171.9	174.1	16707	16708	16711	16709	16710
a1	NULL	30	1BY8	ALA	59	A	-159.3	162.2	-179.3	949	950	953	951	952
a1	NULL	31	1C4R	ALA	185	E	-156.2	165.8	-177.6	12453	12454	12457	12455	12456
a1	NULL	32	1C4R	ALA	124	F	-174	164.1	177.4	14280	14281	14284	14282	14283
a1	NULL	33	1C4R	ALA	124	G	-176.9	156.2	175.9	16980	16981	16984	16982	16983
a1	NULL	34	1C5G	ALA	368	A	170	-171.5	179.6	5457	5458	5461	5459	5460
a1	NULL	35	1C90	ALA	45	A	-167	159.4	176.9	564	565	568	566	567
a1	NULL	36	1C90	ALA	45	B	-160.2	161.1	176.3	4501	4502	4505	4503	4504
a1	NULL	37	1C92	ALA	45	A	-161	155.8	174.3	564	565	568	566	567
a1	NULL	38	1C93	ALA	45	A	-167.8	157.9	175.5	564	565	568	566	567
a1	NULL	39	1CDU	ALA	18	A	-155.2	166.4	179.1	270	271	274	272	273
a1	NULL	40	1CHD	ALA	163	A	-160.5	162.7	179.1	174	175	178	176	177
a1	NULL	41	1CK3	ALA	42	A	-165.7	174.2	179.1	250	251	254	252	253
a1	NULL	42	1CLW	ALA	171	A	-155.1	179.5	-177.3	896	897	900	898	899
a1	NULL	43	1CLW	ALA	575	A	-163.6	159	175	6749	6750	6753	6751	6752
a1	NULL	44	1CNU	ALA	63	A	-157.6	157.6	171.7	955	956	959	957	958
a1	NULL	45	1CSK	ALA	40	A	-167.8	160.9	-177.2	437	438	441	439	440
a1	NULL	46	1CSK	ALA	40	B	-164.5	156.1	178.6	1309	1310	1313	1311	1312
a1	NULL	47	1CSK	ALA	24	C	-159.1	159.3	-176.4	1938	1939	1942	1940	1941
a1	NULL	48	1CSK	ALA	40	D	-162.9	173.2	-179.3	3053	3054	3057	3055	3056
a1	NULL	49	1CSK	ALA	50	D	-157.1	167.4	179.2	3222	3223	3226	3224	3225
a1	NULL	50	1CVF	ALA	65	A	-177.7	-173.5	179.1	940	941	944	942	943
a1	NULL	51	1CVF	ALA	116	A	-162.1	178	180	1721	1722	1725	1723	1724
a1	NULL	52	1CZT	ALA	46	A	-167.3	168.2	176.1	727	728	731	729	730
a1	NULL	53	1CZT	ALA	70	A	-159.8	167.8	179.5	1146	1147	1150	1148	1149
a1	NULL	54	1DDJ	ALA	731	B	-170.9	173.9	179.4	6638	6639	6642	6640	6641
a1	NULL	55	1DDJ	ALA	648	D	-156.1	159.1	-179.1	12907	12908	12911	12909	12910
a1	NULL	56	1DJA	ALA	248	A	-162	163.5	174.3	3467	3468	3471	3469	3470
a1	NULL	57	1DOL	ALA	40	A	-164.7	173.2	179.1	643	644	647	645	646
a1	NULL	58	1DVN	ALA	345	A	-171	156.3	179.3	5457	5458	5461	5459	5460
a1	NULL	59	1DWU	ALA	64	B	-169.8	-171.5	179	4464	4465	4468	4466	4467
a1	NULL	60	1DY6	ALA	248	A	-155.3	159.2	175.9	3413	3414	3417	3415	3416
a1	NULL	61	1ECL	ALA	558	A	-159.8	160	179.9	8230	8231	8234	8232	8233
a1	NULL	62	1EDE	ALA	149	A	-164.1	169.8	178.6	2374	2375	2378	2376	2377
a1	NULL	63	1EH1	ALA	56	A	-162.6	172.8	179.2	896	897	900	898	899
a1	NULL	64	1EIC	ALA	19	A	-173.1	159.8	178.9	275	276	279	277	278
a1	NULL	65	1EIC	ALA	102	A	-159.5	172.7	178.4	1516	1517	1520	1518	1519
a1	NULL	66	1EID	ALA	19	A	-171.3	159.8	178.6	275	276	279	277	278
a1	NULL	67	1EID	ALA	102	A	-159	174.5	178.1	1516	1517	1520	1518	1519
a1	NULL	68	1EIE	ALA	19	A	-173.1	164.7	178.4	275	276	279	277	278
a1	NULL	69	1EIE	ALA	102	A	-163.5	167.1	178.7	1516	1517	1520	1518	1519
a1	NULL	70	1EIE	ALA	122	A	-177.5	-176.7	177.5	1823	1824	1827	1825	1826
a1	NULL	71	1ERJ	ALA	637	A	-162.5	163.8	176.6	4104	4105	4108	4106	4107
a1	NULL	72	1ERJ	ALA	637	B	-163.4	165.4	177.3	9262	9263	9266	9264	9265
a1	NULL	73	1ERJ	ALA	637	C	-162.4	165.9	176.9	14577	14578	14581	14579	14580
a1	NULL	74	1ERK	ALA	40	A	-158.1	166.4	-179.3	530	531	534	532	533
a1	NULL	75	1ES2	ALA	228	A	-160.3	155.1	179.4	3354	3355	3358	3356	3357
a1	NULL	76	1ES4	ALA	228	A	-155.9	156.1	179.7	3311	3312	3315	3313	3314
a1	NULL	77	1EUG	ALA	185	A	-156.5	158.3	168.8	2859	2860	2863	2861	2862
a1	NULL	78	1EUJ	ALA	79	A	-170.8	171.9	179.7	1205	1206	1209	1207	1208
a1	NULL	79	1EUJ	ALA	79	B	-169.1	173.2	179.9	3724	3725	3728	3726	3727
a1	NULL	80	1EUR	ALA	287	A	-155.4	159.6	179.9	3563	3564	3567	3565	3566
a1	NULL	81	1EY0	ALA	90	A	-155.1	161.5	167.5	1374	1375	1378	1376	1377
a1	NULL	82	1EY5	ALA	90	A	-156.1	165.6	166.6	1354	1355	1358	1356	1357
a1	NULL	83	1EY8	ALA	109	A	-157.4	157.6	169.3	1648	1649	1652	1650	1651
a1	NULL	84	1F00	ALA	670	I	-158.8	163	-179.8	185	186	189	187	188
a1	NULL	85	1F1S	ALA	221	A	-157.4	159.6	179.3	785	786	789	787	788
a1	NULL	86	1F1S	ALA	761	A	-171.5	155.7	178.4	9348	9349	9352	9350	9351
a1	NULL	87	1F2Y	ALA	12	A	-162	165.3	179.4	112	113	116	114	115
a1	NULL	88	1F2Y	ALA	90	A	-155.6	173.5	176	1374	1375	1378	1376	1377
a1	NULL	89	1F2Z	ALA	90	A	-158.1	171.5	175.8	1374	1375	1378	1376	1377
a1	NULL	90	1FC7	ALA	417	A	-168.2	175.6	175.4	5050	5051	5054	5052	5053
a1	NULL	91	1FG4	ALA	37	B	-168.1	159.7	-175.6	2814	2815	2818	2816	2817
a1	NULL	92	1FHG	ALA	111	A	-169.9	-177.4	178.2	1175	1176	1179	1177	1178
a1	NULL	93	1FHG	ALA	128	A	-160.6	158.2	-179.6	1416	1417	1420	1418	1419
a1	NULL	94	1FL0	ALA	225	A	-165.3	175.8	-179.8	1195	1196	1199	1197	1198
a1	NULL	95	1FLH	ALA	205	A	-168.6	162	178.9	2978	2979	2982	2980	2981
a1	NULL	96	1FMT	ALA	250	A	-157	155.1	176	3759	3760	3763	3761	3762
a1	NULL	97	1FO9	ALA	206	A	-168.7	171.6	177.8	1652	1653	1656	1654	1655
a1	NULL	98	1FO9	ALA	288	A	-160.9	161.7	177.9	2957	2958	2961	2959	2960
a1	NULL	99	1FP9	ALA	6	A	-171.5	-175.9	-180	92	93	96	94	95
a1	NULL	100	1FS3	ALA	102	A	-158.6	170.2	178.6	1516	1517	1520	1518	1519
a1	NULL	101	1FS3	ALA	122	A	-177.1	-178.8	178.2	1819	1820	1823	1821	1822
a1	NULL	102	1FSN	ALA	65	A	-168.5	157.8	177.6	957	958	961	959	960
a1	NULL	103	1FSN	ALA	116	A	-174.6	168.2	179.3	1728	1729	1732	1730	1731
a1	NULL	104	1FSN	ALA	65	B	-168.5	157.8	177.6	4971	4972	4975	4973	4974
a1	NULL	105	1FSN	ALA	116	B	-174.6	168.2	179.3	5742	5743	5746	5744	5745
a1	NULL	106	1FVA	ALA	94	A	-155.9	166.7	178.3	1004	1005	1008	1006	1007
a1	NULL	107	1FVA	ALA	158	A	-161.5	155.3	175.4	1987	1988	1991	1989	1990
a1	NULL	108	1FVA	ALA	94	B	-156.2	164	177	4050	4051	4054	4052	4053
a1	NULL	109	1FVA	ALA	158	B	-160.2	158	175.4	5033	5034	5037	5035	5036
a1	NULL	110	1G4R	ALA	151	A	-169.5	157.1	179.6	2319	2320	2323	2321	2322
a1	NULL	111	1G4R	ALA	247	A	-168.1	156.5	-179.3	3898	3899	3902	3900	3901
a1	NULL	112	1G4W	ALA	344	R	-172.5	163.6	177.8	2227	2228	2231	2229	2230
a1	NULL	113	1G61	ALA	2019	A	-158.4	158.5	171.7	271	272	275	273	274
a1	NULL	114	1G61	ALA	2154	A	-162.1	161.6	173.4	2374	2375	2378	2376	2377
a1	NULL	115	1G8A	ALA	25	A	-160.6	171.3	176.9	389	390	393	391	392
a1	NULL	116	1G8P	ALA	74	A	-160.5	155.3	177.6	838	839	842	840	841
a1	NULL	117	1GCU	ALA	153	A	-162	-173.9	180	2450	2451	2454	2452	2453
a1	NULL	118	1GEQ	ALA	34	A	-166.6	163.5	-179.2	502	503	506	504	505
a1	NULL	119	1GEQ	ALA	34	B	-167.6	164.5	-179.1	4310	4311	4314	4312	4313
a1	NULL	120	1GHS	ALA	237	A	-169.4	173.9	177.7	3484	3485	3488	3486	3487
a1	NULL	121	1GHS	ALA	237	B	-169.7	175	176.8	7985	7986	7989	7987	7988
a1	NULL	122	1GLO	ALA	108	A	-158.6	162.3	174.2	1613	1614	1617	1615	1616
a1	NULL	123	1GMU	ALA	16	A	-166	173.2	177.6	245	246	249	247	248
a1	NULL	124	1GMU	ALA	40	A	-156	163	179.4	629	630	633	631	632
a1	NULL	125	1GMU	ALA	16	B	-166.6	174.3	178.5	2377	2378	2381	2379	2380
a1	NULL	126	1GS0	ALA	498	A	-168.1	167.2	179.7	4539	4540	4543	4541	4542
a1	NULL	127	1GS0	ALA	498	B	-167.5	167.3	179.6	9978	9979	9982	9980	9981
a1	NULL	128	1GSO	ALA	210	A	-157.7	167.9	179.3	3050	3051	3054	3052	3053
a1	NULL	129	1GSO	ALA	232	A	-158.1	160	-179.9	3347	3348	3351	3349	3350
a1	NULL	130	1GZJ	ALA	242	A	-167.8	163.8	178.9	3647	3648	3651	3649	3650
a1	NULL	131	1GZJ	ALA	274	A	-161.3	165.5	176.5	4103	4104	4107	4105	4106
a1	NULL	132	1GZJ	ALA	242	B	-171.9	163.9	179.1	8230	8231	8234	8232	8233
a1	NULL	133	1GZJ	ALA	274	B	-163.9	164.6	176.9	8686	8687	8690	8688	8689
a1	NULL	134	1H14	ALA	61	A	-172	-176.7	175.9	917	918	921	919	920
a1	NULL	135	1H1N	ALA	242	A	-167.5	162.9	167.2	3642	3643	3646	3644	3645
a1	NULL	136	1H1N	ALA	242	B	-166.9	163.3	170.4	8159	8160	8163	8161	8162
a1	NULL	137	1H1N	ALA	274	B	-159	156.2	162.6	8615	8616	8619	8617	8618
a1	NULL	138	1HBQ	ALA	28	A	-158.8	155.3	-178.7	448	449	452	450	451
a1	NULL	139	1HBQ	ALA	55	A	-157.7	159.4	177.1	851	852	855	853	854
a1	NULL	140	1HD5	ALA	22	A	-164.4	163.3	-179.7	322	323	326	324	325
a1	NULL	141	1HD5	ALA	73	A	-158	155.3	167.2	1043	1044	1047	1045	1046
a1	NULL	142	1HD8	ALA	17	A	-159.4	168.7	-179.3	226	227	230	228	229
a1	NULL	143	1HDE	ALA	149	B	-155.9	172.4	171.7	7220	7221	7224	7222	7223
a1	NULL	144	1HKA	ALA	56	A	-155.6	171.6	179.7	827	828	831	829	830
a1	NULL	145	1HTZ	ALA	42	A	-156.5	167.2	178.8	250	251	254	252	253
a1	NULL	146	1HTZ	ALA	42	B	-157.7	167.9	178.6	4297	4298	4301	4299	4300
a1	NULL	147	1HTZ	ALA	237	C	-157.4	155.8	178.5	11376	11377	11380	11378	11379
a1	NULL	148	1HTZ	ALA	42	D	-156.1	165.6	177.7	12391	12392	12395	12393	12394
a1	NULL	149	1HVA	ALA	65	A	-168.2	-175.5	162	940	941	944	942	943
a1	NULL	150	1HVA	ALA	116	A	-166.3	165.6	175	1722	1723	1726	1724	1725
a1	NULL	151	1HYQ	ALA	67	A	-165.2	161.3	178.6	941	942	945	943	944
a1	NULL	152	1HYQ	ALA	190	A	-162.1	164.4	-179.2	2823	2824	2827	2825	2826
a1	NULL	153	1HZT	ALA	123	A	-158.9	168.8	178.7	1449	1450	1453	1451	1452
a1	NULL	154	1I04	ALA	21	A	-158.7	164.7	178.5	33	34	37	35	36
a1	NULL	155	1I1J	ALA	7	A	-157.9	160.7	179.5	96	97	100	98	99
a1	NULL	156	1I1J	ALA	7	B	-157.3	162	176.2	1680	1681	1684	1682	1683
a1	NULL	157	1I3V	ALA	49	A	-160.9	157.6	175.1	714	715	718	716	717
a1	NULL	158	1I3V	ALA	97	A	178	178.4	175.2	1454	1455	1458	1456	1457
a1	NULL	159	1I3V	ALA	49	B	-163.6	160.2	175.1	2637	2638	2641	2639	2640
a1	NULL	160	1I3V	ALA	97	B	177.9	-178.6	176.1	3363	3364	3367	3365	3366
a1	NULL	161	1I5P	ALA	338	A	-156.7	156.1	178.3	5379	5380	5383	5381	5382
a1	NULL	162	1I5P	ALA	476	A	-175.1	179.2	178.4	7481	7482	7485	7483	7484
a1	NULL	163	1I6A	ALA	127	A	-165.3	167.3	-179.5	651	652	655	653	654
a1	NULL	164	1I6A	ALA	180	A	-162	158.2	-179.8	1489	1490	1493	1491	1492
a1	NULL	165	1I9Y	ALA	813	A	-161.4	155.3	172.1	4287	4288	4291	4289	4290
a1	NULL	166	1IDK	ALA	120	A	-163.8	162	178.5	1635	1636	1639	1637	1638
a1	NULL	167	1IFG	ALA	11	A	-161.2	155.9	180	92	93	96	94	95
a1	NULL	168	1IGD	ALA	25	A	-155.8	160.7	178.5	383	384	387	385	386
a1	NULL	169	1II3	ALA	90	A	-157.4	166.6	167.2	1380	1381	1384	1382	1383
a1	NULL	170	1IJQ	ALA	610	A	-162.5	172.3	176.5	3591	3592	3595	3593	3594
a1	NULL	171	1IJQ	ALA	610	B	-161.2	169.2	176.6	8345	8346	8349	8347	8348
a1	NULL	172	1IO2	ALA	126	A	-165.2	156.8	178.6	1942	1943	1946	1944	1945
a1	NULL	173	1IQ0	ALA	336	A	-163.9	168.7	179.8	5419	5420	5423	5421	5422
a1	NULL	174	1IUH	ALA	134	A	-168.7	159.2	179.5	2176	2177	2180	2178	2179
a1	NULL	175	1IUH	ALA	138	A	-160	178.6	-179.5	2256	2257	2260	2258	2259
a1	NULL	176	1IW2	ALA	35	A	-158.8	161.1	179.6	383	384	387	385	386
a1	NULL	177	1IZ4	ALA	40	A	-162.8	159.3	178.8	592	593	596	594	595
a1	NULL	178	1IZ5	ALA	40	A	-160.4	158.3	177.8	592	593	596	594	595
a1	NULL	179	1IZ5	ALA	40	B	-159.7	157.7	177.8	4375	4376	4379	4377	4378
a1	NULL	180	1IZ6	ALA	76	A	-158.3	170.1	-178.2	1163	1164	1167	1165	1166
a1	NULL	181	1IZP	ALA	19	A	-173.8	160.5	179.5	275	276	279	277	278
a1	NULL	182	1IZP	ALA	102	A	-159	164.5	178.8	1515	1516	1519	1517	1518
a1	NULL	183	1IZP	ALA	122	A	179.4	176.6	177.5	1818	1819	1822	1820	1821
a1	NULL	184	1IZQ	ALA	19	A	-175.6	162	179.6	275	276	279	277	278
a1	NULL	185	1IZQ	ALA	102	A	-156.8	166.5	178.5	1512	1513	1516	1514	1515
a1	NULL	186	1IZQ	ALA	122	A	-178.7	177.1	178.3	1815	1816	1819	1817	1818
a1	NULL	187	1IZR	ALA	122	A	179.2	176.9	178	1809	1810	1813	1811	1812
a1	NULL	188	1J2A	ALA	108	A	-157.6	171.6	179.2	1640	1641	1644	1642	1643
a1	NULL	189	1J42	ALA	56	A	-170.4	172.1	-179.9	798	799	802	800	801
a1	NULL	190	1J6R	ALA	192	A	-163.7	160.2	175	3074	3075	3078	3076	3077
a1	NULL	191	1J6R	ALA	192	B	-161.1	179.7	-174.8	6224	6225	6228	6226	6227
a1	NULL	192	1JFU	ALA	158	A	-161.7	158.4	178.1	2348	2349	2352	2350	2351
a1	NULL	193	1JFU	ALA	158	B	-166.3	159.6	177.2	5027	5028	5031	5029	5030
a1	NULL	194	1JPE	ALA	53	A	-156	159.8	179.1	729	730	733	731	732
a1	NULL	195	1JVA	ALA	693	A	-173.3	177.1	179.5	5931	5932	5935	5933	5934
a1	NULL	196	1JVA	ALA	693	B	-169	-168.7	179.2	12659	12660	12663	12661	12662
a1	NULL	197	1JVT	ALA	102	A	-172.3	172.7	177.8	1504	1505	1508	1506	1507
a1	NULL	198	1JVT	ALA	122	A	-171.5	175.5	178.3	1807	1808	1811	1809	1810
a1	NULL	199	1JVT	ALA	122	B	177.1	156.3	175.2	3634	3635	3638	3636	3637
a1	NULL	200	1JVV	ALA	102	A	-166.9	174.1	179.4	1504	1505	1508	1506	1507
a1	NULL	201	1JVV	ALA	122	A	-176.3	-176.7	176.6	1807	1808	1811	1809	1810
a1	NULL	202	1JVV	ALA	19	B	-158.7	167	180	2090	2091	2094	2092	2093
a1	NULL	203	1JVV	ALA	122	B	-178.7	159.9	176.4	3634	3635	3638	3636	3637
a1	NULL	204	1JZB	ALA	45	A	-165.4	157.5	-178.8	648	649	652	650	651
a1	NULL	205	1K1S	ALA	42	A	-166.8	169.4	179.9	573	574	577	575	576
a1	NULL	206	1KDA	ALA	90	A	-160.8	172.1	176.4	1374	1375	1378	1376	1377
a1	NULL	207	1KDA	ALA	109	A	-160.3	156.1	179.3	1670	1671	1674	1672	1673
a1	NULL	208	1KDB	ALA	90	A	-155.7	172	176.2	1374	1375	1378	1376	1377
a1	NULL	209	1KEH	ALA	170	A	-173.4	170.1	178.1	2450	2451	2454	2452	2453
a1	NULL	210	1KEH	ALA	205	A	-157.2	172.7	-178.9	2982	2983	2986	2984	2985
a1	NULL	211	1KEH	ALA	595	A	-158.6	158.9	-177.9	8984	8985	8988	8986	8987
a1	NULL	212	1KEX	ALA	66	A	-172.1	166.8	172.2	1012	1013	1016	1014	1015
a1	NULL	213	1KF5	ALA	19	A	-169.6	163.4	172.4	275	276	279	277	278
a1	NULL	214	1KF5	ALA	122	A	-169.4	163.8	161.9	1819	1820	1823	1821	1822
a1	NULL	215	1KF7	ALA	19	A	-170.2	162.4	175.1	275	276	279	277	278
a1	NULL	216	1KF7	ALA	122	A	-169.5	163.3	163.4	1819	1820	1823	1821	1822
a1	NULL	217	1KF8	ALA	19	A	-170.2	162.6	175.7	275	276	279	277	278
a1	NULL	218	1KF8	ALA	122	A	-169.1	162.5	164.6	1819	1820	1823	1821	1822
a1	NULL	219	1KGE	ALA	248	A	-157.7	167.4	175.8	3458	3459	3462	3460	3461
a1	NULL	220	1KN9	ALA	298	A	-174.7	165.7	177	3248	3249	3252	3250	3251
a1	NULL	221	1KN9	ALA	298	B	-166.6	175	178.1	6524	6525	6528	6526	6527
a1	NULL	222	1KN9	ALA	298	C	-169.4	174.1	177.4	10061	10062	10065	10063	10064
a1	NULL	223	1KN9	ALA	298	D	-170.3	173.4	178.2	13211	13212	13215	13213	13214
a1	NULL	224	1KQ5	ALA	1419	A	-165.5	162	179.2	828	829	832	830	831
a1	NULL	225	1KS5	ALA	94	A	-171.4	168.8	177.7	1368	1369	1372	1370	1371
a1	NULL	226	1KS5	ALA	97	A	-157.9	158.7	174.8	1406	1407	1410	1408	1409
a1	NULL	227	1KS5	ALA	135	A	179.6	176.5	176.6	1990	1991	1994	1992	1993
a1	NULL	228	1KXA	ALA	228	A	-170.9	172.1	178.7	1861	1862	1865	1863	1864
a1	NULL	229	1KXB	ALA	228	A	-172.9	172	178.9	1860	1861	1864	1862	1863
a1	NULL	230	1KXC	ALA	228	A	-166.5	167.9	178.7	1869	1870	1873	1871	1872
a1	NULL	231	1KXD	ALA	177	A	-156	162.2	177.8	1107	1108	1111	1109	1110
a1	NULL	232	1KXD	ALA	228	A	-168.4	166.5	178.2	1866	1867	1870	1868	1869
a1	NULL	233	1KXE	ALA	228	A	-160.5	172.9	178.7	1833	1834	1837	1835	1836
a1	NULL	234	1KXF	ALA	228	A	-170.5	162.2	179.1	1878	1879	1882	1880	1881
a1	NULL	235	1KXO	ALA	30	A	-158.6	155.3	175.7	463	464	467	465	466
a1	NULL	236	1KXO	ALA	31	A	-163.5	157.9	158.4	473	474	477	475	476
a1	NULL	237	1L5T	ALA	56	A	-158	169.7	-179.4	816	817	820	818	819
a1	NULL	238	1L8F	ALA	72	A	-160.1	162.2	175.9	1018	1019	1022	1020	1021
a1	NULL	239	1LAW	ALA	37	A	-156.4	156	177.4	550	551	554	552	553
a1	NULL	240	1LCI	ALA	424	A	-160.8	175.4	173.6	6331	6332	6335	6333	6334
a1	NULL	241	1LF4	ALA	20	A	-156.1	168.5	-178.9	319	320	323	321	322
a1	NULL	242	1LP8	ALA	76	A	-174	171.9	177.2	1159	1160	1163	1161	1162
a1	NULL	243	1LU4	ALA	1065	A	-159.8	160.7	173.9	932	933	936	934	935
a1	NULL	244	1LUF	ALA	741	A	-156.6	-169.7	175.6	2469	2470	2473	2471	2472
a1	NULL	245	1M0Z	ALA	24	A	-167.1	169.5	179.3	304	305	308	306	307
a1	NULL	246	1M0Z	ALA	24	B	-174.2	175.9	-179.8	4413	4414	4417	4415	4416
a1	NULL	247	1M14	ALA	815	A	-167.8	161	-180	2310	2311	2314	2312	2313
a1	NULL	248	1M3I	ALA	327	C	-159.3	176.3	-179.7	19040	19041	19044	19042	19043
a1	NULL	249	1M4V	ALA	81	B	-157.7	-177.7	-178.6	4572	4573	4576	4574	4575
a1	NULL	250	1M53	ALA	401	A	-163.4	162.8	178.9	5866	5867	5870	5868	5869
a1	NULL	251	1M5T	ALA	101	A	-164.7	174.6	178.4	1551	1552	1555	1553	1554
a1	NULL	252	1M7N	ALA	1134	A	-168.2	172.1	179.8	2325	2326	2329	2327	2328
a1	NULL	253	1M7N	ALA	1102	B	-160.3	155	179.7	6545	6546	6549	6547	6548
a1	NULL	254	1M7N	ALA	1134	B	-165.1	155.1	180	7031	7032	7035	7033	7034
a1	NULL	255	1MBM	ALA	47	D	-157.2	159.5	178.6	8823	8824	8827	8825	8826
a1	NULL	256	1MH3	ALA	105	A	-175.4	163.1	177.8	1606	1607	1610	1608	1609
a1	NULL	257	1MH4	ALA	105	A	179.5	157.5	178.6	1606	1607	1610	1608	1609
a1	NULL	258	1MHX	ALA	29	A	-161.7	156.6	-179.1	442	443	446	444	445
a1	NULL	259	1MLA	ALA	131	A	-163.7	167.3	177.3	1887	1888	1891	1889	1890
a1	NULL	260	1MTZ	ALA	29	A	-159.3	162.9	178	411	412	415	413	414
a1	NULL	261	1MUK	ALA	149	A	-163.5	178.1	-179.9	2293	2294	2297	2295	2296
a1	NULL	262	1MUL	ALA	74	A	168.1	158.9	177.7	821	822	825	823	824
a1	NULL	263	1N3X	ALA	105	A	-167.3	167.8	177.7	1642	1643	1646	1644	1645
a1	NULL	264	1N3X	ALA	112	A	-160.4	155.4	179.1	1747	1748	1751	1749	1750
a1	NULL	265	1N7P	ALA	651	A	-160.6	163.2	179.4	7577	7578	7581	7579	7580
a1	NULL	266	1N7P	ALA	693	A	-158.8	158.2	170.1	8225	8226	8229	8227	8228
a1	NULL	267	1N7P	ALA	881	A	-162.4	157.8	173.7	11214	11215	11218	11216	11217
a1	NULL	268	1NG6	ALA	134	A	-159.1	155.2	180	2187	2188	2191	2189	2190
a1	NULL	269	1NJ4	ALA	32	A	-164.3	155.7	-178.6	462	463	466	464	465
a1	NULL	270	1NJ4	ALA	276	A	-163.4	165.9	175.8	4042	4043	4046	4044	4045
a1	NULL	271	1NM8	ALA	325	A	-165.2	-179.4	179.4	5054	5055	5058	5056	5057
a1	NULL	272	1NM8	ALA	570	A	-158.2	169.7	178.9	8943	8944	8947	8945	8946
a1	NULL	273	1NP2	ALA	285	A	-159.8	165.1	179.3	4330	4331	4334	4332	4333
a1	NULL	274	1NP2	ALA	285	B	-173.7	164.3	179.9	11009	11010	11013	11011	11012
a1	NULL	275	1NP2	ALA	341	B	-155.8	155.5	178.9	11891	11892	11895	11893	11894
a1	NULL	276	1NPU	ALA	47	A	-169.8	160.2	179.2	712	713	716	714	715
a1	NULL	277	1NQY	ALA	67	A	-155.2	163.6	176.3	723	724	727	725	726
a1	NULL	278	1NYL	ALA	342	A	-172.1	165.1	-179.7	5195	5196	5199	5197	5198
a1	NULL	279	1NYL	ALA	396	A	-163.6	158.8	-179	5996	5997	6000	5998	5999
a1	NULL	280	1O73	ALA	37	A	-176.3	166.8	177.3	541	542	545	543	544
a1	NULL	281	1O77	ALA	643	C	-165.9	163.1	179.1	4654	4655	4658	4656	4657
a1	NULL	282	1O7F	ALA	85	A	-165	157.5	-179.1	1165	1166	1169	1167	1168
a1	NULL	283	1O7F	ALA	416	A	-155.5	169.4	178.8	6213	6214	6217	6215	6216
a1	NULL	284	1O8M	ALA	217	A	-159.7	175.7	178.2	3135	3136	3139	3137	3138
a1	NULL	285	1OA4	ALA	189	A	-177.7	168.6	170.5	2780	2781	2784	2782	2783
a1	NULL	286	1OB3	ALA	21	B	-166.8	159.2	-176.3	4795	4796	4799	4797	4798
a1	NULL	287	1OGM	ALA	455	X	-162.1	162.9	173.6	6768	6769	6772	6770	6771
a1	NULL	288	1OI7	ALA	36	A	-163.9	166	179.1	582	583	586	584	585
a1	NULL	289	1OIA	ALA	55	A	-158.7	158.5	172.9	883	884	887	885	886
a1	NULL	290	1OIA	ALA	55	B	-156.4	160.1	178.3	2313	2314	2317	2315	2316
a1	NULL	291	1OMP	ALA	105	A	-174.9	163	176.7	1611	1612	1615	1613	1614
a1	NULL	292	1ONL	ALA	57	B	-160	160.6	-179.5	2779	2780	2783	2781	2782
a1	NULL	293	1ONL	ALA	65	C	-174.5	168.9	179.4	4827	4828	4831	4829	4830
a1	NULL	294	1OUV	ALA	221	A	-172.1	160.7	180	2895	2896	2899	2897	2898
a1	NULL	295	1OZA	ALA	221	A	-175.2	166.4	179.5	3155	3156	3159	3157	3158
a1	NULL	296	1P14	ALA	1134	A	-167.4	158.7	-179.7	2415	2416	2419	2417	2418
a1	NULL	297	1P1L	ALA	28	A	-158.6	163.6	-178.8	468	469	472	470	471
a1	NULL	298	1P1X	ALA	45	A	-156.3	172	159.1	670	671	674	672	673
a1	NULL	299	1P1X	ALA	237	A	-161.4	172	-178.3	3606	3607	3610	3608	3609
a1	NULL	300	1P38	ALA	41	A	-157.6	158.8	177.6	586	587	590	588	589
a1	NULL	301	1P3C	ALA	38	A	-166	172.8	-179.9	538	539	542	540	541
a1	NULL	302	1P3C	ALA	99	A	-160.9	158.4	177.8	1410	1411	1414	1412	1413
a1	NULL	303	1P3C	ALA	188	A	-169.5	168	162.9	2746	2747	2750	2748	2749
a1	NULL	304	1PEV	ALA	8	A	-159.2	167.2	179.7	91	92	95	93	94
a1	NULL	305	1PGS	ALA	18	A	-155.5	172.6	-178.4	228	229	232	230	231
a1	NULL	306	1PP3	ALA	22	A	-169.9	161.5	178.8	313	314	317	315	316
a1	NULL	307	1PP3	ALA	22	B	-173.2	159	177.8	3327	3328	3331	3329	3330
a1	NULL	308	1PRQ	ALA	19	A	-168.7	160.6	178.9	266	267	270	268	269
a1	NULL	309	1PRY	ALA	25	A	-160.4	160.5	167.5	372	373	376	374	375
a1	NULL	310	1PS8	ALA	221	A	179.4	169.5	178.7	3160	3161	3164	3162	3163
a1	NULL	311	1PSN	ALA	205	A	-170.3	162.2	170.7	2978	2979	2982	2980	2981
a1	NULL	312	1PTD	ALA	192	A	165.8	161.8	-178.9	3066	3067	3070	3068	3069
a1	NULL	313	1PXY	ALA	474	A	-158.6	-175.1	-179	5125	5126	5129	5127	5128
a1	NULL	314	1Q2U	ALA	56	A	-167.8	170.9	178.5	837	838	841	839	840
a1	NULL	315	1Q2Y	ALA	56	A	-157.9	158.2	180	876	877	880	878	879
a1	NULL	316	1Q7S	ALA	152	A	-168	156.5	179.9	1419	1420	1423	1421	1422
a1	NULL	317	1QA2	ALA	575	A	-161.7	159.9	174.5	6750	6751	6754	6752	6753
a1	NULL	318	1QA3	ALA	575	A	-164	159.3	174.9	6753	6754	6757	6755	6756
a1	NULL	319	1QAU	ALA	66	A	-161	156.9	178.2	790	791	794	792	793
a1	NULL	320	1QIH	ALA	36	A	-155.5	159.4	178.2	494	495	498	496	497
a1	NULL	321	1QOI	ALA	106	A	-158.3	167.2	178.9	1551	1552	1555	1553	1554
a1	NULL	322	1QOK	ALA	118	A	-175.9	-177	176	1377	1378	1381	1379	1380
a1	NULL	323	1QOK	ALA	244	A	-178.4	-170.4	176.8	2977	2978	2981	2979	2980
a1	NULL	324	1QPV	ALA	7	A	-170.4	178.1	179.6	19	20	23	21	22
a1	NULL	325	1QQL	ALA	50	A	-178.6	170.6	-179.7	737	738	741	739	740
a1	NULL	326	1QXT	ALA	227	A	-159	178.1	179	3476	3477	3480	3478	3479
a1	NULL	327	1QY3	ALA	227	A	-155.5	179.8	179.2	3498	3499	3502	3500	3501
a1	NULL	328	1QYO	ALA	227	A	-158.4	179.8	178.6	3502	3503	3506	3504	3505
a1	NULL	329	1QZN	ALA	114	A	-162.6	160.2	179.4	1652	1653	1656	1654	1655
a1	NULL	330	1R1W	ALA	1206	A	-169.3	157.6	-176.6	2374	2375	2378	2376	2377
a1	NULL	331	1R3F	ALA	195	A	-163.7	157.5	177.3	2436	2437	2440	2438	2439
a1	NULL	332	1R3F	ALA	204	A	-162.7	159.9	174.4	2605	2606	2609	2607	2608
a1	NULL	333	1R8N	ALA	133	A	-159.4	169.3	178.4	1998	1999	2002	2000	2001
a1	NULL	334	1RAT	ALA	19	A	-175.2	177.9	178.4	275	276	279	277	278
a1	NULL	335	1RAT	ALA	102	A	-166.6	169	176.7	1516	1517	1520	1518	1519
a1	NULL	336	1RAT	ALA	122	A	-167.4	167	171	1819	1820	1823	1821	1822
a1	NULL	337	1RBX	ALA	19	A	-169.1	167.6	177.8	275	276	279	277	278
a1	NULL	338	1RBX	ALA	102	A	-158	172.3	179.7	1516	1517	1520	1518	1519
a1	NULL	339	1RBX	ALA	122	A	-178.6	165	176	1819	1820	1823	1821	1822
a1	NULL	340	1RD6	ALA	59	A	-163.3	156.1	179.7	531	532	535	533	534
a1	NULL	341	1RH9	ALA	41	A	-155.6	157.6	-176.7	172	173	176	174	175
a1	NULL	342	1RHA	ALA	19	A	-162.5	173.8	178.8	275	276	279	277	278
a1	NULL	343	1RHA	ALA	122	A	-173.8	163.8	175.9	1819	1820	1823	1821	1822
a1	NULL	344	1RHB	ALA	19	A	-166.9	169	176.8	275	276	279	277	278
a1	NULL	345	1RHB	ALA	122	A	-178.6	170.7	175.9	1812	1813	1816	1814	1815
a1	NULL	346	1RI6	ALA	78	A	-160.6	169.7	179.2	1203	1204	1207	1205	1206
a1	NULL	347	1RI7	ALA	89	A	-155.8	157.9	175.8	1059	1060	1063	1061	1062
a1	NULL	348	1RJB	ALA	627	A	-171.3	167.4	177.2	887	888	891	889	890
a1	NULL	349	1RJB	ALA	680	A	-156.7	155.4	178.5	1601	1602	1605	1603	1604
a1	NULL	350	1RJB	ALA	813	A	-169.6	162.9	-178.5	2583	2584	2587	2585	2586
a1	NULL	351	1RL0	ALA	76	A	-179.5	170.1	176.2	1154	1155	1158	1156	1157
a1	NULL	352	1ROW	ALA	79	A	-166.2	167.8	178.4	1126	1127	1130	1128	1129
a1	NULL	353	1ROW	ALA	79	B	-161.1	169.5	179.4	2633	2634	2637	2635	2636
a1	NULL	354	1RPM	ALA	913	A	-161.7	162.6	179.6	535	536	539	537	538
a1	NULL	355	1RPM	ALA	913	B	-161.5	162.9	179.6	4942	4943	4946	4944	4945
a1	NULL	356	1RWR	ALA	210	A	-168.4	178.2	176.4	3021	3022	3025	3023	3024
a1	NULL	357	1S0G	ALA	1195	A	-158.6	171.8	179.8	19444	19445	19448	19446	19447
a1	NULL	358	1S21	ALA	124	A	-155.9	167.6	178	1482	1483	1486	1484	1485
a1	NULL	359	1S7J	ALA	179	A	174.7	159.8	179.1	2834	2835	2838	2836	2837
a1	NULL	360	1S7J	ALA	250	A	-155.8	158.8	179.9	3924	3925	3928	3926	3927
a1	NULL	361	1S7J	ALA	179	B	174.9	161.4	179.2	6913	6914	6917	6915	6916
a1	NULL	362	1SEF	ALA	240	A	178.1	163.9	-179.4	3497	3498	3501	3499	3500
a1	NULL	363	1SEF	ALA	258	A	-166.5	169.2	176.7	3778	3779	3782	3780	3781
a1	NULL	364	1SHM	ALA	88	A	176.7	170.3	165.2	1324	1325	1328	1326	1327
a1	NULL	365	1SHM	ALA	49	B	-164.4	156.7	176.2	2373	2374	2377	2375	2376
a1	NULL	366	1SHM	ALA	88	B	176.7	166.1	161.7	3037	3038	3041	3039	3040
a1	NULL	367	1SHM	ALA	49	D	-163.3	162.9	178.4	4012	4013	4016	4014	4015
a1	NULL	368	1SHM	ALA	88	D	172.9	166.1	163.6	4676	4677	4680	4678	4679
a1	NULL	369	1SHM	ALA	49	E	-157.2	164.8	175	5700	5701	5704	5702	5703
a1	NULL	370	1SHM	ALA	88	E	175.2	165.9	165.7	6364	6365	6368	6366	6367
a1	NULL	371	1SI7	ALA	83	A	-171	169.5	178.4	1248	1249	1252	1250	1251
a1	NULL	372	1SI7	ALA	115	A	-164.8	162.1	179.8	1742	1743	1746	1744	1745
a1	NULL	373	1SJV	ALA	87	A	-177.9	169	166.2	1171	1172	1175	1173	1174
a1	NULL	374	1SLL	ALA	214	A	-160.4	162.6	-179.4	2022	2023	2026	2024	2025
a1	NULL	375	1SLL	ALA	309	A	-166.8	158.7	176.2	3439	3440	3443	3441	3442
a1	NULL	376	1SLL	ALA	391	A	-165.2	159.7	177.6	4723	4724	4727	4725	4726
a1	NULL	377	1SN1	ALA	4	A	-172.7	176.4	177.7	55	56	59	57	58
a1	NULL	378	1SNB	ALA	4	A	-163.7	174.7	178.8	46	47	50	48	49
a1	NULL	379	1SNO	ALA	90	A	-156.7	167.8	175.5	1374	1375	1378	1376	1377
a1	NULL	380	1SNO	ALA	109	A	-166.8	157.4	176.8	1670	1671	1674	1672	1673
a1	NULL	381	1SNP	ALA	109	A	-168.5	162.5	178.2	1552	1553	1556	1554	1555
a1	NULL	382	1SNQ	ALA	90	A	-155.3	175.3	176.5	1256	1257	1260	1258	1259
a1	NULL	383	1SUL	ALA	108	A	-167.9	161.6	172.7	1559	1560	1563	1561	1562
a1	NULL	384	1SUL	ALA	108	B	-177.3	161	174.7	4684	4685	4688	4686	4687
a1	NULL	385	1SUU	ALA	756	A	-161.1	155.1	172.7	3725	3726	3729	3727	3728
a1	NULL	386	1SYE	ALA	12	A	-156.8	163.7	-179.3	112	113	116	114	115
a1	NULL	387	1T45	ALA	794	A	-176.2	160.6	-176.4	2989	2990	2993	2991	2992
a1	NULL	388	1T7A	ALA	6	A	-175.8	-178.8	177.4	80	81	84	82	83
a1	NULL	389	1T7B	ALA	4	A	-173.4	179.4	178.1	80	81	84	82	83
a1	NULL	390	1T7N	ALA	591	A	-159.3	168.2	179.3	8972	8973	8976	8974	8975
a1	NULL	391	1TF1	ALA	146	A	-169.8	178.6	177.8	2226	2227	2230	2228	2229
a1	NULL	392	1TF1	ALA	146	B	-169.3	-179	179.1	4941	4942	4945	4943	4944
a1	NULL	393	1TF1	ALA	146	C	-166	-178.4	176.9	7653	7654	7657	7655	7656
a1	NULL	394	1TF1	ALA	146	D	-166.8	-178.7	178.8	10425	10426	10429	10427	10428
a1	NULL	395	1THV	ALA	22	A	-167.1	156.5	175.7	313	314	317	315	316
a1	NULL	396	1TJE	ALA	37	A	-162.4	-169.9	178.4	529	530	533	531	532
a1	NULL	397	1TJE	ALA	55	A	-170.7	158.6	176.3	781	782	785	783	784
a1	NULL	398	1TQO	ALA	12	A	-156.8	160	-179.3	90	91	94	92	93
a1	NULL	399	1TQO	ALA	90	A	-156.4	170	176.4	1252	1253	1256	1254	1255
a1	NULL	400	1TXJ	ALA	33	A	-158	159.2	176.6	504	505	508	506	507
a1	NULL	401	1TXJ	ALA	63	A	-157.9	160.5	-179.3	737	738	741	739	740
a1	NULL	402	1U5G	ALA	191	B	-158.2	157.6	176.6	3302	3303	3306	3304	3305
a1	NULL	403	1U5G	ALA	191	C	-158.8	155.8	179	5233	5234	5237	5235	5236
a1	NULL	404	1U5G	ALA	120	D	-165.6	163.8	-169.1	5991	5992	5995	5993	5994
a1	NULL	405	1U6D	ALA	607	X	-160.8	172.1	-175.3	4237	4238	4241	4239	4240
a1	NULL	406	1U9R	ALA	12	A	-156.1	161.7	179.6	90	91	94	92	93
a1	NULL	407	1U9R	ALA	90	A	-155.5	172.2	176.2	1233	1234	1237	1235	1236
a1	NULL	408	1U9R	ALA	109	A	-168.8	156.8	178.5	1529	1530	1533	1531	1532
a1	NULL	409	1UAX	ALA	126	A	-162.8	163.1	177.3	2022	2023	2026	2024	2025
a1	NULL	410	1UEC	ALA	165	A	-166.8	170	-179.9	137	138	141	139	140
a1	NULL	411	1UGM	ALA	114	A	-159	166.7	180	1855	1856	1859	1857	1858
a1	NULL	412	1UH7	ALA	83	A	-175.6	157.4	179.9	1166	1167	1170	1168	1169
a1	NULL	413	1UH7	ALA	88	A	-160.6	176.1	-179.6	1232	1233	1236	1234	1235
a1	NULL	414	1UH8	ALA	83	A	-176	157	179.6	1166	1167	1170	1168	1169
a1	NULL	415	1UH8	ALA	88	A	-161.8	174.6	180	1232	1233	1236	1234	1235
a1	NULL	416	1UH9	ALA	83	A	-167.4	158.7	180	1166	1167	1170	1168	1169
a1	NULL	417	1UH9	ALA	88	A	-161.3	177	-179.8	1232	1233	1236	1234	1235
a1	NULL	418	1URP	ALA	231	A	-169.3	172	173.6	3412	3413	3416	3414	3415
a1	NULL	419	1URP	ALA	231	B	-171.3	169	175.1	7452	7453	7456	7454	7455
a1	NULL	420	1URP	ALA	231	C	-171.6	170.4	175.2	11492	11493	11496	11494	11495
a1	NULL	421	1URP	ALA	231	D	-171.1	171.3	173.4	15532	15533	15536	15534	15535
a1	NULL	422	1V0S	ALA	429	A	-156.3	166.4	168.8	6022	6023	6026	6024	6025
a1	NULL	423	1VAV	ALA	79	A	178.6	179	177.4	1259	1260	1263	1261	1262
a1	NULL	424	1VAV	ALA	79	B	173.7	-176.7	177.8	4732	4733	4736	4734	4735
a1	NULL	425	1VAV	ALA	85	B	-156.3	161.7	176.8	4826	4827	4830	4828	4829
a1	NULL	426	1VJS	ALA	111	A	-162.1	164.3	178.3	1672	1673	1676	1674	1675
a1	NULL	427	1VLW	ALA	18	A	-159	157.3	-169.6	330	331	334	332	333
a1	NULL	428	1VLW	ALA	174	A	-156	174.6	176.1	2695	2696	2699	2697	2698
a1	NULL	429	1VLW	ALA	18	C	-157.4	160	-176.7	6623	6624	6627	6625	6626
a1	NULL	430	1VLW	ALA	174	C	-161.6	174.7	177.6	8976	8977	8980	8978	8979
a1	NULL	431	1VMO	ALA	49	A	-156.9	175.8	177.8	744	745	748	746	747
a1	NULL	432	1VMO	ALA	49	B	-166.2	-176.3	177.8	3205	3206	3209	3207	3208
a1	NULL	433	1W28	ALA	106	A	-156.4	172.8	177.8	1381	1382	1385	1383	1384
a1	NULL	434	1W40	ALA	82	A	-158.6	158.2	173.3	1286	1287	1290	1288	1289
a1	NULL	435	1W41	ALA	82	A	-159.8	156.5	173.9	1298	1299	1302	1300	1301
a1	NULL	436	1W74	ALA	15	A	-178.2	160.7	-175	46	47	50	48	49
a1	NULL	437	1W74	ALA	15	B	-174.1	160.7	-176	2555	2556	2559	2557	2558
a1	NULL	438	1W8V	ALA	117	A	-163.9	168.4	177.7	1736	1737	1740	1738	1739
a1	NULL	439	1WFC	ALA	111	A	-159.7	157.7	178.5	1692	1693	1696	1694	1695
a1	NULL	440	1WJ9	ALA	77	A	-164.6	158	176.4	1247	1248	1251	1249	1250
a1	NULL	441	1WJ9	ALA	104	A	-162.1	175.1	179.1	1706	1707	1710	1708	1709
a1	NULL	442	1WKA	ALA	225	A	-171.5	164.2	169.1	472	473	476	474	475
a1	NULL	443	1WLY	ALA	68	A	-165.7	159.4	169.2	842	843	846	844	845
a1	NULL	444	1WLY	ALA	70	A	-159.2	-179	177.5	862	863	866	864	865
a1	NULL	445	1WNS	ALA	729	A	179.7	166.9	179.9	10990	10991	10994	10992	10993
a1	NULL	446	1WXF	ALA	226	A	-166.8	161	179.8	3149	3150	3153	3151	3152
a1	NULL	447	1WZV	ALA	36	A	-161.1	158.3	171.9	561	562	565	563	564
a1	NULL	448	1X1H	ALA	507	A	-175.6	161.2	177.5	7207	7208	7211	7209	7210
a1	NULL	449	1X1H	ALA	703	A	-169.5	158.7	177.3	10072	10073	10076	10074	10075
a1	NULL	450	1X1H	ALA	743	A	-158.9	156.8	179.2	10648	10649	10652	10650	10651
a1	NULL	451	1X1P	ALA	126	A	-162.9	156.6	179.2	1949	1950	1953	1951	1952
a1	NULL	452	1XEU	ALA	285	A	-174.3	160	-178.4	3970	3971	3974	3972	3973
a1	NULL	453	1XGO	ALA	61	A	-174.7	177.1	-179.5	966	967	970	968	969
a1	NULL	454	1XIZ	ALA	77	A	-165.1	162.6	177.9	1246	1247	1250	1248	1249
a1	NULL	455	1XIZ	ALA	77	B	-157.3	167.8	178.1	3662	3663	3666	3664	3665
a1	NULL	456	1XPS	ALA	19	A	-171.6	166.5	179.3	275	276	279	277	278
a1	NULL	457	1XPS	ALA	122	A	-169.2	-179.9	178.2	1819	1820	1823	1821	1822
a1	NULL	458	1XPS	ALA	19	B	-167.3	163.7	177.8	2114	2115	2118	2116	2117
a1	NULL	459	1XPS	ALA	102	B	-156.6	165.8	178	3355	3356	3359	3357	3358
a1	NULL	460	1XPS	ALA	122	B	168.3	169.8	176.9	3658	3659	3662	3660	3661
a1	NULL	461	1XPT	ALA	19	A	-169.8	173.6	179.9	275	276	279	277	278
a1	NULL	462	1XPT	ALA	102	A	-159.2	161.7	177.8	1516	1517	1520	1518	1519
a1	NULL	463	1XPT	ALA	122	A	-174.5	178.4	176.7	1819	1820	1823	1821	1822
a1	NULL	464	1XPT	ALA	19	B	-163.7	167.2	178	2114	2115	2118	2116	2117
a1	NULL	465	1XPT	ALA	102	B	-158.3	164.6	176.9	3355	3356	3359	3357	3358
a1	NULL	466	1XPT	ALA	122	B	-175.9	173.5	174.6	3658	3659	3662	3660	3661
a1	NULL	467	1XQG	ALA	202	A	-165.5	171.2	-178.4	3207	3208	3211	3209	3210
a1	NULL	468	1XQG	ALA	314	A	-175.3	157.7	179.2	4965	4966	4969	4967	4968
a1	NULL	469	1XQG	ALA	202	B	-158.6	-179.8	-178.7	9131	9132	9135	9133	9134
a1	NULL	470	1XQG	ALA	314	B	-158.6	172	178.4	10889	10890	10893	10891	10892
a1	NULL	471	1XQV	ALA	29	A	-167.7	161.7	-179.7	411	412	415	413	414
a1	NULL	472	1XQZ	ALA	191	A	-176	161.2	177.5	2524	2525	2528	2526	2527
a1	NULL	473	1XW2	ALA	61	A	-164.2	-171.8	179.6	917	918	921	919	920
a1	NULL	474	1XWT	ALA	61	A	-165	-174.2	178.3	917	918	921	919	920
a1	NULL	475	1Y6J	ALA	233	A	-167.2	-177.5	179.7	3093	3094	3097	3095	3096
a1	NULL	476	1Y9U	ALA	176	A	-163.7	177.1	-179.7	2660	2661	2664	2662	2663
a1	NULL	477	1Y9U	ALA	196	A	-167.8	163	-172.5	2932	2933	2936	2934	2935
a1	NULL	478	1Y9U	ALA	242	A	-155.4	166.1	-179.5	3539	3540	3543	3541	3542
a1	NULL	479	1YAB	ALA	124	A	-168	173.8	176.8	929	930	933	931	932
a1	NULL	480	1YAB	ALA	124	B	-173.5	159.3	167.5	2310	2311	2314	2312	2313
a1	NULL	481	1YBI	ALA	200	A	-157.6	168.3	-176.4	3112	3113	3116	3114	3115
a1	NULL	482	1YBI	ALA	200	B	-157.5	169.3	-174.5	7646	7647	7650	7648	7649
a1	NULL	483	1YF2	ALA	103	A	-171.8	170.3	178.1	1621	1622	1625	1623	1624
a1	NULL	484	1YHG	ALA	227	A	-161.7	179	179.5	3464	3465	3468	3466	3467
a1	NULL	485	1YHV	ALA	287	A	-157	174.3	-178.7	581	582	585	583	584
a1	NULL	486	1YHW	ALA	287	A	-163.1	175.1	-179.5	581	582	585	583	584
a1	NULL	487	1YJL	ALA	238	A	-163.2	163.4	-177.3	2804	2805	2808	2806	2807
a1	NULL	488	1YKS	ALA	254	A	-156.6	158.5	177.4	1117	1118	1121	1119	1120
a1	NULL	489	1YOJ	ALA	329	A	-163.8	161.4	174.4	732	733	736	734	735
a1	NULL	490	1YOJ	ALA	329	B	-160.8	159.5	169.6	4116	4117	4120	4118	4119
a1	NULL	491	1YRZ	ALA	1110	A	-160.4	157.4	179.6	1701	1702	1705	1703	1704
a1	NULL	492	1YRZ	ALA	1213	A	-162.2	167.5	177.2	3329	3330	3333	3331	3332
a1	NULL	493	1YRZ	ALA	1505	A	-160.4	161.4	178	7903	7904	7907	7905	7906
a1	NULL	494	1YS9	ALA	89	A	-167.4	158.8	176.1	1403	1404	1407	1405	1406
a1	NULL	495	1YTL	ALA	86	A	-157.9	160	164.2	1103	1104	1107	1105	1106
a1	NULL	496	1YTL	ALA	86	D	-155.8	162.6	167.4	8638	8639	8642	8640	8641
a1	NULL	497	1YVY	ALA	345	A	-156.5	168.6	180	5123	5124	5127	5125	5126
a1	NULL	498	1YXA	ALA	213	A	-165.4	165	-178.3	2537	2538	2541	2539	2540
a1	NULL	499	1YXA	ALA	213	B	-160.3	163.4	175.6	8305	8306	8309	8307	8308
a1	NULL	500	1YZE	ALA	69	A	-169.3	156.6	177.9	77	78	81	79	80
a1	NULL	501	1YZE	ALA	69	B	-169	161.3	178	1574	1575	1578	1576	1577
a1	NULL	502	1YZY	ALA	376	A	-155	161.3	180	5681	5682	5685	5683	5684
a1	NULL	503	1ZI0	ALA	584	B	-165.2	-176.9	179.3	4742	4743	4746	4744	4745
a1	NULL	504	1ZKB	ALA	105	A	-176.5	158.9	179.6	1642	1643	1646	1644	1645
a1	NULL	505	1ZMY	ALA	49	A	-158.9	156.9	179.3	642	643	646	644	645
a1	NULL	506	1ZMY	ALA	92	A	171.5	-177.5	179.6	1272	1273	1276	1274	1275
a1	NULL	507	1ZSA	ALA	65	A	-171.9	179.2	176.4	957	958	961	959	960
a1	NULL	508	1ZSA	ALA	116	A	-165.5	175.1	179.5	1745	1746	1749	1747	1748
a1	NULL	509	1ZTY	ALA	247	A	-161.3	174.6	176.5	3910	3911	3914	3912	3913
a1	NULL	510	1ZU3	ALA	4	A	-171.4	176.7	173.5	55	56	59	57	58
a1	NULL	511	1ZVG	ALA	6	A	-174.3	177.7	173.8	80	81	84	82	83
a1	NULL	512	1ZVT	ALA	533	A	-166.1	157.3	172.8	542	543	546	544	545
a1	NULL	513	1ZVT	ALA	597	A	-159.8	159.9	171.6	1494	1495	1498	1496	1497
a1	NULL	514	1ZVT	ALA	533	B	-162.1	157.8	172.3	4267	4268	4271	4269	4270
a1	NULL	515	1ZVT	ALA	597	B	-159.4	157.1	170.6	5219	5220	5223	5221	5222
a1	NULL	516	1ZYV	ALA	6	A	-177	-179.1	177.1	80	81	84	82	83
a1	NULL	517	2A0J	ALA	64	A	-158.6	157.8	-179.6	957	958	961	959	960
a1	NULL	518	2A0J	ALA	79	A	-158.1	162.1	179	1168	1169	1172	1170	1171
a1	NULL	519	2A22	ALA	21	A	-164	157.8	177.9	267	268	271	269	270
a1	NULL	520	2A22	ALA	21	B	-165.7	155.6	-177.2	3389	3390	3393	3391	3392
a1	NULL	521	2A4A	ALA	47	A	-155.6	160.5	158.8	671	672	675	673	674
a1	NULL	522	2A6W	ALA	68	B	-164.4	159.3	170.1	4427	4428	4431	4429	4430
a1	NULL	523	2A6W	ALA	148	B	-155.3	158	-179.6	5657	5658	5661	5659	5660
a1	NULL	524	2A6Z	ALA	149	A	-161.8	158	179.4	2208	2209	2212	2210	2211
a1	NULL	525	2A6Z	ALA	204	A	-156.2	158.7	172.7	3071	3072	3075	3073	3074
a1	NULL	526	2AC4	ALA	12	A	-159.4	171.2	179.9	177	178	181	179	180
a1	NULL	527	2ACG	ALA	19	A	-160.6	166.6	-179.5	266	267	270	268	269
a1	NULL	528	2ACG	ALA	20	A	-164.7	166.5	178.4	276	277	280	278	279
a1	NULL	529	2AEH	ALA	53	A	-158.1	170.5	178.2	342	343	346	344	345
a1	NULL	530	2AEH	ALA	294	A	-155.4	155.4	178.8	4307	4308	4311	4309	4310
a1	NULL	531	2AEH	ALA	53	B	-166.2	165.9	179.7	5696	5697	5700	5698	5699
a1	NULL	532	2AEH	ALA	294	B	-169.2	156	178.3	9661	9662	9665	9663	9664
a1	NULL	533	2AHN	ALA	155	A	-163.7	166.9	-175.1	2161	2162	2165	2163	2164
a1	NULL	534	2AKP	ALA	152	B	-178.4	-165.3	-179.7	4868	4869	4872	4870	4871
a1	NULL	535	2AL6	ALA	53	A	-160.5	157.4	178.7	359	360	363	361	362
a1	NULL	536	2AL6	ALA	53	B	-170	160.4	179.5	5850	5851	5854	5852	5853
a1	NULL	537	2AL6	ALA	288	B	-167.5	176.5	179.4	9727	9728	9731	9729	9730
a1	NULL	538	2AL6	ALA	294	B	-166.1	158	179.2	9815	9816	9819	9817	9818
a1	NULL	539	2ALA	ALA	106	A	-167.6	163.4	174.9	1616	1617	1620	1618	1619
a1	NULL	540	2ALA	ALA	374	A	-166.9	173.7	-179.9	5634	5635	5638	5636	5637
a1	NULL	541	2ALA	ALA	378	A	-171	170.2	172.1	5679	5680	5683	5681	5682
a1	NULL	542	2B1K	ALA	77	A	-157.7	156.7	180	660	661	664	662	663
a1	NULL	543	2B2A	ALA	170	A	-158.6	162.9	179.1	2329	2330	2333	2331	2332
a1	NULL	544	2B2A	ALA	170	B	-160.4	162.6	179.1	4978	4979	4982	4980	4981
a1	NULL	545	2B2A	ALA	170	C	-160.4	161.5	179.6	7499	7500	7503	7501	7502
a1	NULL	546	2B4E	ALA	82	A	-156.1	164.9	-171.2	1096	1097	1100	1098	1099
a1	NULL	547	2B4E	ALA	335	A	-161.3	159.4	172.7	4996	4997	5000	4998	4999
a1	NULL	548	2B78	ALA	237	A	-164.7	159.1	177.6	3677	3678	3681	3679	3680
a1	NULL	549	2BCE	ALA	36	A	-164.2	161.1	177.6	532	533	536	534	535
a1	NULL	550	2BK8	ALA	87	A	-157.2	163.6	-174.5	1350	1351	1354	1352	1353
a1	NULL	551	2BMF	ALA	309	A	-167.6	168.5	178.7	2058	2059	2062	2060	2061
a1	NULL	552	2BMF	ALA	309	B	-172	175.4	178.1	9135	9136	9139	9137	9138
a1	NULL	553	2BOE	ALA	181	X	-157	170.9	176.4	2593	2594	2597	2595	2596
a1	NULL	554	2BOE	ALA	269	X	-168	170.3	169.3	3845	3846	3849	3847	3848
a1	NULL	555	2BSZ	ALA	211	B	-157.2	156.3	175.2	7338	7339	7342	7340	7341
a1	NULL	556	2BV9	ALA	224	A	-169.6	170	177.2	3412	3413	3416	3414	3415
a1	NULL	557	2C0Y	ALA	207	A	-161.6	167.5	-179.7	3119	3120	3123	3121	3122
a1	NULL	558	2C8J	ALA	11	A	-158.4	176.8	-175.2	176	177	180	178	179
a1	NULL	559	2C8J	ALA	259	B	-155.6	162.2	175.7	8812	8813	8816	8814	8815
a1	NULL	560	2CBE	ALA	65	A	-165.9	-165.3	172.5	974	975	978	976	977
a1	NULL	561	2CBE	ALA	116	A	-161.6	171.6	178.2	1762	1763	1766	1764	1765
a1	NULL	562	2CI4	ALA	170	A	-155.3	162	-179.8	2515	2516	2519	2517	2518
a1	NULL	563	2CKD	ALA	153	A	-165.9	161.2	178.2	2216	2217	2220	2218	2219
a1	NULL	564	2CSD	ALA	7	B	-155.7	163.7	-178.5	8448	8449	8452	8450	8451
a1	NULL	565	2CVF	ALA	116	A	-155.1	169.7	179.2	1748	1749	1752	1750	1751
a1	NULL	566	2CWR	ALA	310	A	-160.5	166.3	177.1	711	712	715	713	714
a1	NULL	567	2CX5	ALA	139	A	-160.6	157	177.1	2067	2068	2071	2069	2070
a1	NULL	568	2CYG	ALA	270	A	-169.6	174.7	173.6	3601	3602	3605	3603	3604
a1	NULL	569	2D42	ALA	39	B	-156	174.5	179.8	4419	4420	4423	4421	4422
a1	NULL	570	2D5D	ALA	110	A	-168.3	168.9	-163.5	527	528	531	529	530
a1	NULL	571	2D5D	ALA	110	B	-166	163.8	-179.3	1617	1618	1621	1619	1620
a1	NULL	572	2DFH	ALA	126	A	-170.2	157.7	178.5	1958	1959	1962	1960	1961
a1	NULL	573	2DKA	ALA	526	A	-158.3	-177.7	-179.4	7641	7642	7645	7643	7644
a1	NULL	574	2DPS	ALA	28	A	-160.1	164.6	178.3	388	389	392	390	391
a1	NULL	575	2DPS	ALA	28	B	-163.9	174.9	178.1	3980	3981	3984	3982	3983
a1	NULL	576	2DYJ	ALA	35	A	-174.3	166.7	176.5	506	507	510	508	509
a1	NULL	577	2DYJ	ALA	35	B	-162.4	161.1	176.7	2024	2025	2028	2026	2027
a1	NULL	578	2DYL	ALA	131	A	-171.3	164.7	178	190	191	194	192	193
a1	NULL	579	2DZP	ALA	34	A	-170.6	159.4	-179.7	504	505	508	506	507
a1	NULL	580	2DZP	ALA	34	B	-170.4	166.2	179.1	4357	4358	4361	4359	4360
a1	NULL	581	2DZS	ALA	34	A	-168.1	171.5	-178.8	502	503	506	504	505
a1	NULL	582	2DZS	ALA	34	B	-167.2	171.6	-179.4	4348	4349	4352	4350	4351
a1	NULL	583	2DZT	ALA	34	A	-168.7	169.6	-179.6	502	503	506	504	505
a1	NULL	584	2DZT	ALA	34	B	-166.8	171.2	-179.2	4351	4352	4355	4353	4354
a1	NULL	585	2DZU	ALA	34	A	-170.2	170.4	-179.4	502	503	506	504	505
a1	NULL	586	2DZU	ALA	34	B	-168	172.1	179.9	4355	4356	4359	4357	4358
a1	NULL	587	2DZV	ALA	34	A	-165.2	168.2	-179.6	502	503	506	504	505
a1	NULL	588	2DZV	ALA	34	B	-158.9	170.2	179.9	4351	4352	4355	4353	4354
a1	NULL	589	2DZW	ALA	34	A	-172.6	165.9	-179.4	502	503	506	504	505
a1	NULL	590	2DZW	ALA	34	B	-168.7	167.5	-179.9	4348	4349	4352	4350	4351
a1	NULL	591	2DZX	ALA	34	A	-170.5	167.9	-179.2	502	503	506	504	505
a1	NULL	592	2DZX	ALA	34	B	-169.9	167.9	-179.3	4343	4344	4347	4345	4346
a1	NULL	593	2000000000	ALA	34	A	-173.4	162.6	-179.4	502	503	506	504	505
a1	NULL	594	2000000000	ALA	34	B	-174.4	164	-179.1	4348	4349	4352	4350	4351
a1	NULL	595	2E0J	ALA	122	A	-170.5	169.7	170.8	1878	1879	1882	1880	1881
a1	NULL	596	2E0J	ALA	122	B	-167.1	175.5	167.6	3830	3831	3834	3832	3833
a1	NULL	597	2E3H	ALA	237	A	-161	168.9	174.7	402	403	406	404	405
a1	NULL	598	2E3M	ALA	459	A	-166.1	179.3	-177.2	1542	1543	1546	1544	1545
a1	NULL	599	2E3S	ALA	459	A	-158.8	179.6	177.8	1505	1506	1509	1507	1508
a1	NULL	600	2E3S	ALA	563	A	-155.9	156.1	179.5	2974	2975	2978	2976	2977
a1	NULL	601	2EC5	ALA	894	A	-179.2	166	151.7	5071	5072	5075	5073	5074
a1	NULL	602	2ECE	ALA	149	A	-167.5	-176.6	178.8	2243	2244	2247	2245	2246
a1	NULL	603	2ECE	ALA	190	A	-155.1	173.9	175.9	2862	2863	2866	2864	2865
a1	NULL	604	2ECE	ALA	208	A	-168.2	165.2	-179.8	3161	3162	3165	3163	3164
a1	NULL	605	2ECE	ALA	382	A	-163.1	176.3	179.8	6008	6009	6012	6010	6011
a1	NULL	606	2EIF	ALA	63	A	-159.6	159.8	178.9	938	939	942	940	941
a1	NULL	607	2EIF	ALA	83	A	-170.6	158.5	176	1260	1261	1264	1262	1263
a1	NULL	608	2EIO	ALA	29	A	-159.8	162	-177.9	424	425	428	426	427
a1	NULL	609	2EIO	ALA	29	B	-163.5	157.2	-179.8	2050	2051	2054	2052	2053
a1	NULL	610	2EIO	ALA	88	D	-159.6	160.6	-177.1	6205	6206	6209	6207	6208
a1	NULL	611	2EKS	ALA	84	A	177.8	-176.1	178.2	1238	1239	1242	1240	1241
a1	NULL	612	2EKS	ALA	91	B	179.2	169	176.6	2969	2970	2973	2971	2972
a1	NULL	613	2EKS	ALA	96	B	-161.8	160.8	178.1	3047	3048	3051	3049	3050
a1	NULL	614	2ELA	ALA	575	A	-170.6	158.5	177	1300	1301	1304	1302	1303
a1	NULL	615	2ELA	ALA	575	B	-166.2	156	176.8	3328	3329	3332	3330	3331
a1	NULL	616	2ENG	ALA	22	A	-156.4	162.6	-178.9	324	325	328	326	327
a1	NULL	617	2EY1	ALA	90	A	-158.4	167.1	170.7	1376	1377	1380	1378	1379
a1	NULL	618	2EYH	ALA	90	A	-156.8	165.6	168.9	1349	1350	1353	1351	1352
a1	NULL	619	2EYJ	ALA	109	A	-161.7	157.7	170.7	1672	1673	1676	1674	1675
a1	NULL	620	2EYL	ALA	90	A	-157.3	165.7	167.3	1371	1372	1375	1373	1374
a1	NULL	621	2EYM	ALA	90	A	-157.8	171.4	168.1	1352	1353	1356	1354	1355
a1	NULL	622	2EYO	ALA	90	A	-156.5	163.6	168.8	1352	1353	1356	1354	1355
a1	NULL	623	2F0D	ALA	90	A	-162.9	176.2	177.5	1374	1375	1378	1376	1377
a1	NULL	624	2F0F	ALA	90	A	-170.7	171.9	175.1	1374	1375	1378	1376	1377
a1	NULL	625	2F0F	ALA	109	A	-157.9	156.3	173.3	1670	1671	1674	1672	1673
a1	NULL	626	2F0J	ALA	90	A	-157.9	169.7	171.2	1349	1350	1353	1351	1352
a1	NULL	627	2F0M	ALA	12	A	-156.4	160.6	-179.7	112	113	116	114	115
a1	NULL	628	2F0M	ALA	90	A	-156.7	172.4	171.5	1374	1375	1378	1376	1377
a1	NULL	629	2F0M	ALA	109	A	-160.2	156.7	173.6	1670	1671	1674	1672	1673
a1	NULL	630	2F0N	ALA	90	A	-160.2	166.8	168.1	1374	1375	1378	1376	1377
a1	NULL	631	2F0P	ALA	90	A	-156.8	168.9	172.9	1355	1356	1359	1357	1358
a1	NULL	632	2F0Q	ALA	90	A	-156.1	173.8	170.3	1355	1356	1359	1357	1358
a1	NULL	633	2F1N	ALA	8	A	-158.5	167.4	177	141	142	145	143	144
a1	NULL	634	2F1X	ALA	69	A	-171.7	159.8	177.6	102	103	106	104	105
a1	NULL	635	2F1X	ALA	199	A	-169.6	155.7	179.7	2099	2100	2103	2101	2102
a1	NULL	636	2F1Y	ALA	69	A	-168.7	156	177.4	102	103	106	104	105
a1	NULL	637	2F23	ALA	153	B	-161.4	165.6	179.5	4729	4730	4733	4731	4732
a1	NULL	638	2F4E	ALA	122	B	-163.2	161.8	177.4	3409	3410	3413	3411	3412
a1	NULL	639	2F82	ALA	163	A	-169.7	164.2	166.1	2389	2390	2393	2391	2392
a1	NULL	640	2F82	ALA	187	A	-164.7	158.5	173.3	2748	2749	2752	2750	2751
a1	NULL	641	2FIA	ALA	114	B	-155	158.6	-178.1	4496	4497	4500	4498	4499
a1	NULL	642	2FK9	ALA	99	A	-167.2	162.7	176.4	1586	1587	1590	1588	1589
a1	NULL	643	2FL7	ALA	148	A	-160.6	158.5	161.6	2039	2040	2043	2041	2042
a1	NULL	644	2FN9	ALA	60	A	-155.7	157	176	878	879	882	880	881
a1	NULL	645	2FN9	ALA	193	A	-158.5	156.9	174.9	2948	2949	2952	2950	2951
a1	NULL	646	2FN9	ALA	60	B	-156.6	157.9	176.8	5184	5185	5188	5186	5187
a1	NULL	647	2FN9	ALA	193	B	-161.8	155.4	174	7254	7255	7258	7256	7257
a1	NULL	648	2FOK	ALA	86	A	-167.4	-179.3	-179.9	1245	1246	1249	1247	1248
a1	NULL	649	2FOK	ALA	544	A	-171.5	172.8	176.7	8351	8352	8355	8353	8354
a1	NULL	650	2FOK	ALA	320	B	-161	170.4	179.2	13783	13784	13787	13785	13786
a1	NULL	651	2FOK	ALA	544	B	-158	179.5	-178.9	17276	17277	17280	17278	17279
a1	NULL	652	2FP3	ALA	431	A	-158.5	159.4	177.9	3702	3703	3706	3704	3705
a1	NULL	653	2FZP	ALA	285	A	-156.4	155.1	179.8	1604	1605	1608	1606	1607
a1	NULL	654	2G15	ALA	1206	A	-168.9	158.7	-179.9	2530	2531	2534	2532	2533
a1	NULL	655	2G7K	ALA	19	A	-161.6	161.7	175.9	296	297	300	298	299
a1	NULL	656	2G7K	ALA	209	A	170	163.2	179.8	3135	3136	3139	3137	3138
a1	NULL	657	2G7K	ALA	19	B	-169.3	169	178.7	6687	6688	6691	6689	6690
a1	NULL	658	2G8Q	ALA	122	A	-171.8	163	165.3	1819	1820	1823	1821	1822
a1	NULL	659	2G8Q	ALA	19	B	-156.8	170.9	177	2114	2115	2118	2116	2117
a1	NULL	660	2G8Q	ALA	122	B	-175.3	163.8	160.2	3658	3659	3662	3660	3661
a1	NULL	661	2GCJ	ALA	351	B	-163.4	179.7	172.9	5680	5681	5684	5682	5683
a1	NULL	662	2GCJ	ALA	401	B	-171.4	158.4	162.4	6473	6474	6477	6475	6476
a1	NULL	663	2GCJ	ALA	401	C	-172.4	156.2	164.7	10265	10266	10269	10267	10268
a1	NULL	664	2GCJ	ALA	351	D	-158.5	-176.7	173.4	13233	13234	13237	13235	13236
a1	NULL	665	2GG4	ALA	92	A	-157	167.1	179.6	1232	1233	1236	1234	1235
a1	NULL	666	2GG4	ALA	302	A	-159.3	169.2	174.2	4384	4385	4388	4386	4387
a1	NULL	667	2GHB	ALA	358	B	-168.3	159.3	177	11263	11264	11267	11265	11266
a1	NULL	668	2GHB	ALA	114	C	-158.3	176.1	176.6	13250	13251	13254	13252	13253
a1	NULL	669	2GRV	ALA	273	A	-160.1	161.7	169.5	3750	3751	3754	3752	3753
a1	NULL	670	2GRV	ALA	273	B	-161.3	171.4	171.3	11413	11414	11417	11415	11416
a1	NULL	671	2GRV	ALA	442	B	-163.4	162.3	178	13686	13687	13690	13688	13689
a1	NULL	672	2GRV	ALA	273	C	-157.6	163	168.6	18967	18968	18971	18969	18970
a1	NULL	673	2H7W	ALA	35	B	-157.7	172.4	-179.9	2085	2086	2089	2087	2088
a1	NULL	674	2HAD	ALA	149	A	-165.1	167.6	179	2374	2375	2378	2376	2377
a1	NULL	675	2HAQ	ALA	139	A	-157.5	173.3	179.8	1758	1759	1762	1760	1761
a1	NULL	676	2HDW	ALA	83	A	-156.8	162.9	177.9	602	603	606	604	605
a1	NULL	677	2HDW	ALA	197	A	-157.5	159.1	-178.3	2286	2287	2290	2288	2289
a1	NULL	678	2HDW	ALA	283	A	179	164.1	177.5	3630	3631	3634	3632	3633
a1	NULL	679	2HDW	ALA	283	B	-171.1	157.5	177.4	8560	8561	8564	8562	8563
a1	NULL	680	2HE7	ALA	256	A	-173.6	159.3	176	2364	2365	2368	2366	2367
a1	NULL	681	2HEL	ALA	748	A	-170.4	157.4	-178.9	1890	1891	1894	1892	1893
a1	NULL	682	2HIV	ALA	255	A	-166.6	159.5	167	3821	3822	3825	3823	3824
a1	NULL	683	2HJV	ALA	296	A	-157	164.3	174.8	1388	1389	1392	1390	1391
a1	NULL	684	2HJW	ALA	346	A	-165.8	160.5	179.8	1721	1722	1725	1723	1724
a1	NULL	685	2HK8	ALA	36	A	-156.8	172.1	177.8	554	555	558	556	557
a1	NULL	686	2HK8	ALA	36	B	-156.4	174.9	176.7	4840	4841	4844	4842	4843
a1	NULL	687	2HK8	ALA	36	C	-157.7	172.2	178.4	9126	9127	9130	9128	9129
a1	NULL	688	2HK8	ALA	36	D	-157.1	175	177.8	13388	13389	13392	13390	13391
a1	NULL	689	2HK8	ALA	36	E	-158.6	173.4	177.8	17674	17675	17678	17676	17677
a1	NULL	690	2HK8	ALA	36	F	-158.3	173.7	178.5	21960	21961	21964	21962	21963
a1	NULL	691	2HK8	ALA	36	G	-156.7	174.6	178.3	26206	26207	26210	26208	26209
a1	NULL	692	2HK8	ALA	36	H	-158.2	174.4	179	30492	30493	30496	30494	30495
a1	NULL	693	2HLY	ALA	72	A	-162.2	163.9	169.3	1140	1141	1144	1142	1143
a1	NULL	694	2HTB	ALA	107	A	-156.3	157.2	176.5	1690	1691	1694	1692	1693
a1	NULL	695	2HTB	ALA	38	B	-163.6	157.3	179.9	5086	5087	5090	5088	5089
a1	NULL	696	2HTB	ALA	162	C	-158.6	163.8	168.3	11386	11387	11390	11388	11389
a1	NULL	697	2HTB	ALA	107	D	-161.6	164	-178.8	15058	15059	15062	15060	15061
a1	NULL	698	2HZ7	ALA	518	A	-157.5	156.6	179	7497	7498	7501	7499	7500
a1	NULL	699	2I1S	ALA	134	A	-169.7	159.4	177.4	2037	2038	2041	2039	2040
a1	NULL	700	2I1S	ALA	134	B	-165.1	164.2	170.2	4959	4960	4963	4961	4962
a1	NULL	701	2I7X	ALA	89	A	-168.2	159.9	177.9	1402	1403	1406	1404	1405
a1	NULL	702	2IDC	ALA	16	A	-159.4	174.7	171.2	233	234	237	235	236
a1	NULL	703	2IF4	ALA	122	A	-160.9	-178.9	-179.1	1387	1388	1391	1389	1390
a1	NULL	704	2IGD	ALA	25	A	-155.6	161.5	176.8	383	384	387	385	386
a1	NULL	705	2II0	ALA	603	A	-158.3	168.4	179.5	472	473	476	474	475
a1	NULL	706	2IN0	ALA	418	A	-169	157.1	177.6	1825	1826	1829	1827	1828
a1	NULL	707	2IRU	ALA	82	A	-157.5	160.2	-166.8	1178	1179	1182	1180	1181
a1	NULL	708	2IRU	ALA	82	B	-157.9	159.5	-173.9	5495	5496	5499	5497	5498
a1	NULL	709	2IUS	ALA	921	A	-156.5	168.2	178.9	1142	1143	1146	1144	1145
a1	NULL	710	2IUS	ALA	921	B	-165.7	173.9	179.1	7272	7273	7276	7274	7275
a1	NULL	711	2IUS	ALA	921	C	-166.1	165.2	179.3	13402	13403	13406	13404	13405
a1	NULL	712	2IUS	ALA	921	D	-164.3	161.2	178.7	19532	19533	19536	19534	19535
a1	NULL	713	2IUS	ALA	921	E	-173.6	169.4	179.1	25461	25462	25465	25463	25464
a1	NULL	714	2IUS	ALA	990	E	-158.1	160.2	179.8	26568	26569	26572	26570	26571
a1	NULL	715	2IUS	ALA	921	F	-168.1	163.1	179.2	31414	31415	31418	31416	31417
a1	NULL	716	2IUS	ALA	990	F	-160.2	164.2	179.9	32521	32522	32525	32523	32524
a1	NULL	717	2IXO	ALA	61	B	-155.1	178.8	-175.2	5848	5849	5852	5850	5851
a1	NULL	718	2IY9	ALA	67	A	-155.9	166.2	171.6	653	654	657	655	656
a1	NULL	719	2J92	ALA	29	A	177.1	155.3	178.7	325	326	329	327	328
a1	NULL	720	2J92	ALA	156	A	-174.2	155.9	178.4	2253	2254	2257	2255	2256
a1	NULL	721	2J92	ALA	183	A	-162.1	168.7	-179.9	2597	2598	2601	2599	2600
a1	NULL	722	2J92	ALA	107	B	-155.5	164.5	180	4324	4325	4328	4326	4327
a1	NULL	723	2J92	ALA	156	B	-179.3	157	179.1	4922	4923	4926	4924	4925
a1	NULL	724	2J92	ALA	183	B	-162	157.5	180	5266	5267	5270	5268	5269
a1	NULL	725	2JEM	ALA	128	A	-159.7	164	164.1	1531	1532	1535	1533	1534
a1	NULL	726	2JEM	ALA	88	B	-165.4	158.8	171.5	4463	4464	4467	4465	4466
a1	NULL	727	2JEM	ALA	128	B	-160.3	164.3	167.1	5068	5069	5072	5070	5071
a1	NULL	728	2JG5	ALA	223	A	-158.9	161.4	174.6	3386	3387	3390	3388	3389
a1	NULL	729	2JG5	ALA	223	B	-167.2	159.5	177.2	7967	7968	7971	7969	7970
a1	NULL	730	2JIC	ALA	132	A	-164.2	167.6	176.5	1932	1933	1936	1934	1935
a1	NULL	731	2JL9	ALA	198	A	-172	162	170.4	3060	3061	3064	3062	3063
a1	NULL	732	2JL9	ALA	371	A	-159.7	173	178.1	5797	5798	5801	5799	5800
a1	NULL	733	2JL9	ALA	198	B	-173	164.6	170.2	13415	13416	13419	13417	13418
a1	NULL	734	2JL9	ALA	371	B	-163.6	171.9	-179.8	16152	16153	16156	16154	16155
a1	NULL	735	2JL9	ALA	455	B	-160.3	156.2	165.4	17415	17416	17419	17417	17418
a1	NULL	736	2JL9	ALA	198	C	-171	166.1	172.2	23685	23686	23689	23687	23688
a1	NULL	737	2JL9	ALA	371	C	-162.7	172.2	-179.6	26422	26423	26426	26424	26425
a1	NULL	738	2LAO	ALA	66	A	-156.5	155.8	176.2	990	991	994	992	993
a1	NULL	739	2LAO	ALA	157	A	-162.5	163	175.8	2381	2382	2385	2383	2384
a1	NULL	740	2LAO	ALA	179	A	-162	161	172.8	2700	2701	2704	2702	2703
a1	NULL	741	2NQ5	ALA	310	A	-163.1	159.2	179.4	4953	4954	4957	4955	4956
a1	NULL	742	2NUB	ALA	397	A	-179.8	157.1	179.9	6500	6501	6504	6502	6503
a1	NULL	743	2NUB	ALA	515	A	-158.3	178.3	179.7	8490	8491	8494	8492	8493
a1	NULL	744	2NX2	ALA	106	A	-163.2	172.2	174.8	1740	1741	1744	1742	1743
a1	NULL	745	2NXC	ALA	41	A	-160.5	158.8	177.4	644	645	648	646	647
a1	NULL	746	2NZI	ALA	193	A	-156.4	-177.1	179.6	3042	3043	3046	3044	3045
a1	NULL	747	2NZI	ALA	193	B	-157.9	161.5	179.1	7584	7585	7588	7586	7587
a1	NULL	748	2O0K	ALA	190	A	-163.1	174.5	178.5	3179	3180	3183	3181	3182
a1	NULL	749	2O5F	ALA	103	A	-169.7	168.5	178.6	1427	1428	1431	1429	1430
a1	NULL	750	2O5F	ALA	103	B	-169.8	165.6	178.9	3969	3970	3973	3971	3972
a1	NULL	751	2O6Q	ALA	121	A	-172.2	158.8	179.4	1561	1562	1565	1563	1564
a1	NULL	752	2O87	ALA	26	A	-161.1	156.8	-179.1	321	322	325	323	324
a1	NULL	753	2OG3	ALA	51	A	-158.9	161.4	169.3	17	18	21	19	20
a1	NULL	754	2OG4	ALA	2205	A	-161	162.6	178.9	968	969	972	970	971
a1	NULL	755	2OP2	ALA	19	A	-159.8	-176.2	-179.8	275	276	279	277	278
a1	NULL	756	2OP2	ALA	102	A	-159.2	171.8	178.4	1496	1497	1500	1498	1499
a1	NULL	757	2OP2	ALA	122	A	-179.2	169.1	177	1799	1800	1803	1801	1802
a1	NULL	758	2ORX	ALA	338	A	-166.6	162.3	165.9	1014	1015	1018	1016	1017
a1	NULL	759	2ORX	ALA	569	A	-158.3	179.2	175.3	4716	4717	4720	4718	4719
a1	NULL	760	2ORY	ALA	71	A	-159.6	157	179.7	1071	1072	1075	1073	1074
a1	NULL	761	2ORY	ALA	166	A	-159.1	174	-180	2600	2601	2604	2602	2603
a1	NULL	762	2ORY	ALA	259	A	-166.2	163	-179.7	4002	4003	4006	4004	4005
a1	NULL	763	2ORY	ALA	71	B	-160.6	157	179.1	6417	6418	6421	6419	6420
a1	NULL	764	2ORY	ALA	166	B	-170.1	170.8	179.1	7946	7947	7950	7948	7949
a1	NULL	765	2OVA	ALA	35	A	-159.2	160.1	179.6	383	384	387	385	386
a1	NULL	766	2OWE	ALA	128	A	-158	168.2	177.8	2044	2045	2048	2046	2047
a1	NULL	767	2OY5	ALA	214	O	-157.8	155.3	175.4	2882	2883	2886	2884	2885
a1	NULL	768	2P30	ALA	128	A	-155.8	163.4	178.7	2046	2047	2050	2048	2049
a1	NULL	769	2P4H	ALA	64	X	-170.5	161.5	177	835	836	839	837	838
a1	NULL	770	2P4X	ALA	108	A	-168.3	164.7	-0.4	1579	1580	1583	1581	1582
a1	NULL	771	2P4X	ALA	108	B	-163.7	162.8	-0.3	5176	5177	5180	5178	5179
a1	NULL	772	2P6O	ALA	126	A	-164.5	157.4	179.7	2020	2021	2024	2022	2023
a1	NULL	773	2P6O	ALA	126	B	-165.1	165	179.5	4722	4723	4726	4724	4725
a1	NULL	774	2P6O	ALA	128	B	-157.2	165	176.8	4746	4747	4750	4748	4749
a1	NULL	775	2P8T	ALA	169	A	-161.5	-177	-179.5	2479	2480	2483	2481	2482
a1	NULL	776	2PAW	ALA	955	A	-167.3	167.3	179.6	4696	4697	4700	4698	4699
a1	NULL	777	2PB7	ALA	522	A	-156.4	164.4	178.5	1452	1453	1456	1454	1455
a1	NULL	778	2PEC	ALA	217	A	-160.2	173.7	177.5	3135	3136	3139	3137	3138
a1	NULL	779	2PF6	ALA	139	A	-174.5	165.4	176.9	2084	2085	2088	2086	2087
a1	NULL	780	2PF6	ALA	139	B	-174.4	163.2	177.3	5610	5611	5614	5612	5613
a1	NULL	781	2PIC	ALA	148	A	-175.1	155.1	178.2	2285	2286	2289	2287	2288
a1	NULL	782	2PJJ	ALA	148	A	-176.9	169.8	179	2274	2275	2278	2276	2277
a1	NULL	783	2PKY	ALA	149	X	-159.2	164.4	171.4	2357	2358	2361	2359	2360
a1	NULL	784	2PLC	ALA	100	A	-155.8	155.2	179.4	1246	1247	1250	1248	1249
a1	NULL	785	2PLC	ALA	239	A	-167.3	163.9	178.8	3524	3525	3528	3526	3527
a1	NULL	786	2PQS	ALA	19	A	-155.3	165.3	179.2	298	299	302	300	301
a1	NULL	787	2PQS	ALA	48	A	-169.5	169.6	176.9	769	770	773	771	772
a1	NULL	788	2PQS	ALA	78	A	-177.2	156.5	179.6	1223	1224	1227	1225	1226
a1	NULL	789	2PQS	ALA	135	A	-169.3	172.5	178.7	2090	2091	2094	2092	2093
a1	NULL	790	2PQS	ALA	19	B	-156.5	165.9	179	2788	2789	2792	2790	2791
a1	NULL	791	2PQS	ALA	48	B	-165.8	170.6	176.5	3259	3260	3263	3261	3262
a1	NULL	792	2PQS	ALA	78	B	-179	164.6	179.9	3713	3714	3717	3715	3716
a1	NULL	793	2PQS	ALA	135	B	-172.2	158.9	178.5	4580	4581	4584	4582	4583
a1	NULL	794	2PQS	ALA	19	C	-156	161.9	179	5278	5279	5282	5280	5281
a1	NULL	795	2PQS	ALA	48	C	-162.5	170.3	176.4	5749	5750	5753	5751	5752
a1	NULL	796	2PQS	ALA	135	C	-166.4	161.6	178.2	7070	7071	7074	7072	7073
a1	NULL	797	2PQS	ALA	19	D	-156.1	165.6	179.5	7768	7769	7772	7770	7771
a1	NULL	798	2PQS	ALA	48	D	-172.7	168.1	176.9	8239	8240	8243	8241	8242
a1	NULL	799	2PQS	ALA	78	D	-172.5	156.4	-179.7	8693	8694	8697	8695	8696
a1	NULL	800	2PQS	ALA	109	D	169.6	-168.1	179.2	9155	9156	9159	9157	9158
a1	NULL	801	2PQS	ALA	135	D	-167.1	176.2	178.3	9560	9561	9564	9562	9563
a1	NULL	802	2PSF	ALA	139	A	-171.3	157.5	176.3	2223	2224	2227	2225	2226
a1	NULL	803	2PSF	ALA	139	B	-168.1	158.7	177.3	7098	7099	7102	7100	7101
a1	NULL	804	2PSH	ALA	139	A	-168.7	159.1	176.5	2211	2212	2215	2213	2214
a1	NULL	805	2PSH	ALA	139	B	-163.8	160.2	174.6	7013	7014	7017	7015	7016
a1	NULL	806	2PTH	ALA	9	A	-172.2	174.9	173.1	138	139	142	140	141
a1	NULL	807	2PW5	ALA	90	A	-156.1	172.4	175	1253	1254	1257	1255	1256
a1	NULL	808	2PW7	ALA	12	A	-156.5	164.3	180	90	91	94	92	93
a1	NULL	809	2PZW	ALA	90	A	-156.7	171.6	175.2	1246	1247	1250	1248	1249
a1	NULL	810	2Q5X	ALA	802	A	-163.7	162.3	177.8	1291	1292	1295	1293	1294
a1	NULL	811	2QEQ	ALA	310	A	-158.3	173.7	171.5	1862	1863	1866	1864	1865
a1	NULL	812	2QEQ	ALA	310	B	-166	162.7	171.3	8223	8224	8227	8225	8226
a1	NULL	813	2QF5	ALA	240	A	-160.8	159.7	168.2	1923	1924	1927	1925	1926
a1	NULL	814	2QV3	ALA	468	A	-174.7	166.1	157.4	1500	1501	1504	1502	1503
a1	NULL	815	2QV3	ALA	595	A	-158.7	168.9	171.7	3480	3481	3484	3482	3483
a1	NULL	816	2QXT	ALA	15	A	-158.5	158.6	-180	170	171	174	172	173
a1	NULL	817	2QXT	ALA	15	B	-157.5	163.3	-179.8	2851	2852	2855	2853	2854
a1	NULL	818	2QXU	ALA	15	A	-163.4	161.4	-179.1	170	171	174	172	173
a1	NULL	819	2QXU	ALA	15	B	-160.2	162	179.9	2851	2852	2855	2853	2854
a1	NULL	820	2QXU	ALA	15	C	-166.5	171	179.6	5532	5533	5536	5534	5535
a1	NULL	821	2QXU	ALA	15	D	-161.2	162.4	179.8	8213	8214	8217	8215	8216
a1	NULL	822	2QXU	ALA	15	E	-163.3	158.4	-179.1	10894	10895	10898	10896	10897
a1	NULL	823	2QXU	ALA	15	F	-158.3	164.2	-179.8	13575	13576	13579	13577	13578
a1	NULL	824	2QXU	ALA	15	G	-162.2	161.6	-179.8	16256	16257	16260	16258	16259
a1	NULL	825	2QXU	ALA	15	H	-161.6	159.2	-179.9	18937	18938	18941	18939	18940
a1	NULL	826	2QZW	ALA	134	A	-170.7	176	178.9	1947	1948	1951	1949	1950
a1	NULL	827	2QZW	ALA	134	B	-175.4	160.1	177.4	6989	6990	6993	6991	6992
a1	NULL	828	2R55	ALA	106	B	-155.6	166.3	-177	4773	4774	4777	4775	4776
a1	NULL	829	2R57	ALA	338	A	-162.2	157.5	179.1	2497	2498	2501	2499	2500
a1	NULL	830	2R60	ALA	294	A	-162.3	159	177.7	4554	4555	4558	4556	4557
a1	NULL	831	2R7Q	ALA	635	A	-162.1	155.4	178.6	10035	10036	10039	10037	10038
a1	NULL	832	2RAT	ALA	19	A	-175.4	175.7	177.7	275	276	279	277	278
a1	NULL	833	2RAT	ALA	102	A	-162.5	163.3	175.8	1516	1517	1520	1518	1519
a1	NULL	834	2RAT	ALA	122	A	-173.7	165.8	174	1819	1820	1823	1821	1822
a1	NULL	835	2RBI	ALA	65	B	-161.3	168	179.1	2635	2636	2639	2637	2638
a1	NULL	836	2REB	ALA	252	A	-158.7	172.5	-177.5	3373	3374	3377	3375	3376
a1	NULL	837	2RER	ALA	13	A	-155.2	167.6	180	180	181	184	182	183
a1	NULL	838	2RER	ALA	80	A	-155.7	161.3	179	1259	1260	1263	1261	1262
a1	NULL	839	2RES	ALA	80	A	-158.3	165.9	179.7	1245	1246	1249	1247	1248
a1	NULL	840	2RH3	ALA	88	A	-157.6	157.1	176.1	105	106	109	107	108
a1	NULL	841	2RKX	ALA	220	A	-157.4	161.2	177	3394	3395	3398	3396	3397
a1	NULL	842	2SFA	ALA	142	A	-162.8	157.9	177.8	1954	1955	1958	1956	1957
a1	NULL	843	2SGA	ALA	192	A	-159	160.7	179.5	1820	1821	1824	1822	1823
a1	NULL	844	2SIL	ALA	53	A	-163.6	157.1	175.9	762	763	766	764	765
a1	NULL	845	2SIL	ALA	173	A	-161.5	155	-178.5	2613	2614	2617	2615	2616
a1	NULL	846	2SNV	ALA	228	A	-174.3	160.1	176.5	1754	1755	1758	1756	1757
a1	NULL	847	2UUT	ALA	165	A	-164.5	-176.4	177.7	2536	2537	2540	2538	2539
a1	NULL	848	2V6J	ALA	125	A	-165	163	163.6	1824	1825	1828	1826	1827
a1	NULL	849	2V8O	ALA	310	A	-160.2	164.8	167.6	2070	2071	2074	2072	2073
a1	NULL	850	2VGA	ALA	42	A	-170.1	157.8	178.8	562	563	566	564	565
a1	NULL	851	2VGM	ALA	16	A	-174.2	174.3	176.8	121	122	125	123	124
a1	NULL	852	2VGM	ALA	369	A	-160.8	175.5	-174.9	5474	5475	5478	5476	5477
a1	NULL	853	2VH4	ALA	260	A	-161.3	157.4	171.6	3380	3381	3384	3382	3383
a1	NULL	854	2VID	ALA	24	A	-155.5	177	-172.7	326	327	330	328	329
a1	NULL	855	2VID	ALA	174	A	-156.4	156.7	163.8	2497	2498	2501	2499	2500
a1	NULL	856	2VID	ALA	24	B	-155.5	-176.1	-170.1	3228	3229	3232	3230	3231
a1	NULL	857	2VID	ALA	174	B	-158.5	161.8	168	5491	5492	5495	5493	5494
a1	NULL	858	2VQ4	ALA	31	A	-165.2	-177.5	177.9	419	420	423	421	422
a1	NULL	859	2VSA	ALA	635	A	-156.7	-177.5	-169.5	9396	9397	9400	9398	9399
a1	NULL	860	2W5H	ALA	218	A	-165.6	161.6	177.3	3161	3162	3165	3163	3164
a1	NULL	861	2W7S	ALA	107	A	-159.4	177.9	176.1	1513	1514	1517	1515	1516
a1	NULL	862	2W7S	ALA	171	B	-156.2	157.7	165	5338	5339	5342	5340	5341
a1	NULL	863	2W7S	ALA	107	C	-157.2	170.6	-175.9	7081	7082	7085	7083	7084
a1	NULL	864	2W7S	ALA	171	C	-158.1	158.6	176	8042	8043	8046	8044	8045
a1	NULL	865	2W7S	ALA	171	D	-162.5	159.2	171.8	10789	10790	10793	10791	10792
a1	NULL	866	2W9P	ALA	33	J	-166.3	-172.3	176.6	13389	13390	13393	13391	13392
a1	NULL	867	2WE6	ALA	51	A	-170.4	171.3	173.5	742	743	746	744	745
a1	NULL	868	2WE6	ALA	51	B	-163.8	161.5	167.8	4081	4082	4085	4083	4084
a1	NULL	869	2WLW	ALA	117	A	-158.9	168.1	166.8	1714	1715	1718	1716	1717
a1	NULL	870	2WMF	ALA	83	A	-156.9	163.7	179.2	741	742	745	743	744
a1	NULL	871	2WPG	ALA	384	A	-160.8	176.3	177.9	5707	5708	5711	5709	5710
a1	NULL	872	2WTB	ALA	126	A	-158.9	161.6	-177.5	1552	1553	1556	1554	1555
a1	NULL	873	2WXZ	ALA	98	C	-168.6	155.2	173.5	7759	7760	7763	7761	7762
a1	NULL	874	2X1P	ALA	49	A	-164.5	158.2	175.6	576	577	580	578	579
a1	NULL	875	2X1P	ALA	92	A	178.2	167.4	164.3	1214	1215	1218	1216	1217
a1	NULL	876	2X1P	ALA	49	B	-164	157.3	174.6	2291	2292	2295	2293	2294
a1	NULL	877	2X1P	ALA	92	B	179.8	168.9	163.6	2929	2930	2933	2931	2932
a1	NULL	878	2X1P	ALA	49	C	-164.2	156.7	174.5	4006	4007	4010	4008	4009
a1	NULL	879	2X1P	ALA	92	C	179	168.3	163.5	4644	4645	4648	4646	4647
a1	NULL	880	2X1P	ALA	49	D	-164.8	158.3	175.9	5721	5722	5725	5723	5724
a1	NULL	881	2X1P	ALA	92	D	178.4	167.5	164.5	6359	6360	6363	6361	6362
a1	NULL	882	2X1Q	ALA	92	A	179.4	166	162.7	1245	1246	1249	1247	1248
a1	NULL	883	2X1Q	ALA	49	B	-162.8	155.7	174.5	2401	2402	2405	2403	2404
a1	NULL	884	2X1Q	ALA	92	B	179.9	165.5	162.3	3047	3048	3051	3049	3050
a1	NULL	885	2X7L	ALA	50	A	-157.7	168.6	177.7	744	745	748	746	747
a1	NULL	886	2X7L	ALA	90	A	-175.9	172.4	172	1349	1350	1353	1351	1352
a1	NULL	887	2X7L	ALA	84	B	-176.5	176.4	173	4438	4439	4442	4440	4441
a1	NULL	888	2X7L	ALA	147	B	-173	159.1	177.4	5363	5364	5367	5365	5366
a1	NULL	889	2X7L	ALA	50	C	-157.7	168.4	177.7	7167	7168	7171	7169	7170
a1	NULL	890	2X7L	ALA	90	C	-176.7	172.3	172.8	7772	7773	7776	7774	7775
a1	NULL	891	2X7L	ALA	84	D	-177.8	176.1	174.3	10861	10862	10865	10863	10864
a1	NULL	892	2X7L	ALA	147	D	-172.9	160	177.1	11786	11787	11790	11788	11789
a1	NULL	893	2X7L	ALA	50	E	-157.6	168.7	177.3	13590	13591	13594	13592	13593
a1	NULL	894	2X7L	ALA	90	E	-176.3	173.9	172.1	14195	14196	14199	14197	14198
a1	NULL	895	2X7L	ALA	84	F	-177.2	176.2	172.6	17284	17285	17288	17286	17287
a1	NULL	896	2X7L	ALA	147	F	-173.1	161.7	176.2	18209	18210	18213	18211	18212
a1	NULL	897	2X7L	ALA	50	G	-157.8	167.4	178.1	20013	20014	20017	20015	20016
a1	NULL	898	2X7L	ALA	90	G	-176.8	172.4	173.1	20618	20619	20622	20620	20621
a1	NULL	899	2X7L	ALA	50	H	-159	167.7	178	23224	23225	23228	23226	23227
a1	NULL	900	2X7L	ALA	90	H	-178	171.8	172.8	23829	23830	23833	23831	23832
a1	NULL	901	2X7L	ALA	84	I	-177.5	175.8	173.8	26918	26919	26922	26920	26921
a1	NULL	902	2X7L	ALA	147	I	-173	158.5	177.3	27843	27844	27847	27845	27846
a1	NULL	903	2X7L	ALA	50	J	-159	168	179	29647	29648	29651	29649	29650
a1	NULL	904	2X7L	ALA	90	J	-176.5	172.5	172.3	30252	30253	30256	30254	30255
a1	NULL	905	2X7L	ALA	84	K	179.6	176.6	173.5	33341	33342	33345	33343	33344
a1	NULL	906	2X7L	ALA	147	K	-171.1	159.3	175.4	34266	34267	34270	34268	34269
a1	NULL	907	2X7L	ALA	84	L	-179.4	177.2	172.8	36553	36554	36557	36555	36556
a1	NULL	908	2X7L	ALA	147	L	-171.1	160.1	175.4	37478	37479	37482	37480	37481
a1	NULL	909	2X9Y	ALA	363	A	-176	172.8	170.6	2602	2603	2606	2604	2605
a1	NULL	910	2X9Y	ALA	471	A	-155.2	161	-179.4	4216	4217	4220	4218	4219
a1	NULL	911	2YSS	ALA	84	A	-175.9	-172	178.9	1238	1239	1242	1240	1241
a1	NULL	912	2YSS	ALA	91	B	-179.2	-178.6	176.8	2971	2972	2975	2973	2974
a1	NULL	913	2YSS	ALA	96	B	-166.1	157.9	176.6	3049	3050	3053	3051	3052
a1	NULL	914	2YT4	ALA	558	A	-173.1	176.1	-179.6	1003	1004	1007	1005	1006
a1	NULL	915	2YV2	ALA	42	A	-168	169.5	179.2	512	513	516	514	515
a1	NULL	916	2YV2	ALA	139	A	-159.3	155	179.7	1924	1925	1928	1926	1927
a1	NULL	917	2YVQ	ALA	1390	A	-157.1	163.7	178.6	800	801	804	802	803
a1	NULL	918	2YWE	ALA	241	A	-160	173.7	178.5	3348	3349	3352	3350	3351
a1	NULL	919	2YWJ	ALA	40	A	-164.9	163.8	-179.3	615	616	619	617	618
a1	NULL	920	2YWN	ALA	63	A	-165.6	177.8	178.5	880	881	884	882	883
a1	NULL	921	2YXF	ALA	79	A	-157.2	168.5	169.7	1290	1291	1294	1292	1293
a1	NULL	922	2YXM	ALA	17	A	-161.4	156.2	179.4	186	187	190	188	189
a1	NULL	923	2YXP	ALA	149	X	-166.6	167	174.9	2374	2375	2378	2376	2377
a1	NULL	924	2Z0S	ALA	127	A	-177.3	-177.4	179.6	1047	1048	1051	1049	1050
a1	NULL	925	2Z83	ALA	310	A	-161.3	167.5	170.1	1878	1879	1882	1880	1881
a1	NULL	926	2Z8M	ALA	71	A	-158	161.4	-179.7	709	710	713	711	712
a1	NULL	927	2Z8M	ALA	71	B	-158.5	158.3	179	4118	4119	4122	4120	4121
a1	NULL	928	2ZD2	ALA	1108	A	-166.9	164.4	-0.4	1590	1591	1594	1592	1593
a1	NULL	929	2ZHT	ALA	369	A	-169.2	166.6	177.9	5485	5486	5489	5487	5488
a1	NULL	930	2ZHU	ALA	369	A	-164.2	165.4	177.8	5485	5486	5489	5487	5488
a1	NULL	931	2ZJ8	ALA	120	A	-163.5	161.6	177.7	1879	1880	1883	1881	1882
a1	NULL	932	2ZJ8	ALA	170	A	-155.3	159.7	178.3	2670	2671	2674	2672	2673
a1	NULL	933	2ZQ5	ALA	11	A	171.5	169.7	178.5	77	78	81	79	80
a1	NULL	934	2ZQ5	ALA	191	A	-160.7	159.5	178.8	2890	2891	2894	2892	2893
a1	NULL	935	2ZQE	ALA	64	A	-162.4	156.5	168.1	979	980	983	981	982
a1	NULL	936	2ZQK	ALA	58	A	-158.4	160	-179.3	824	825	828	826	827
a1	NULL	937	2ZVR	ALA	210	A	-167.4	155.1	-178.4	3260	3261	3264	3262	3263
a1	NULL	938	2ZVR	ALA	37	B	-165.5	166.6	178.6	4597	4598	4601	4599	4600
a1	NULL	939	3A0X	ALA	646	A	-164	174.8	178.5	721	722	725	723	724
a1	NULL	940	3A0Y	ALA	646	A	-165.3	168.9	172.4	721	722	725	723	724
a1	NULL	941	3A0Y	ALA	646	B	-159.1	177.5	175.7	3090	3091	3094	3092	3093
a1	NULL	942	3A0Z	ALA	646	B	-160.3	176.1	172.2	3106	3107	3110	3108	3109
a1	NULL	943	3A7L	ALA	65	A	-157.2	165.9	170.2	949	950	953	951	952
a1	NULL	944	3A9U	ALA	364	A	-163.9	171.5	179.4	5264	5265	5268	5266	5267
a1	NULL	945	3A9U	ALA	462	A	-162.8	162	178.8	6750	6751	6754	6752	6753
a1	NULL	946	3AA5	ALA	37	X	-157.5	161.3	-174.4	533	534	537	535	536
a1	NULL	947	3AB7	ALA	157	A	-156	158.6	178.8	1872	1873	1876	1874	1875
a1	NULL	948	3ADY	ALA	143	A	-169.3	165.4	180	1299	1300	1303	1301	1302
a1	NULL	949	3AGK	ALA	363	A	-158.1	159.8	179.3	5434	5435	5438	5436	5437
a1	NULL	950	3APP	ALA	320	A	-160.3	157.2	179.3	4498	4499	4502	4500	4501
a1	NULL	951	3B43	ALA	45	A	-176.6	-179	172.1	760	761	764	762	763
a1	NULL	952	3B43	ALA	183	A	-161.9	172.6	-174.4	2855	2856	2859	2857	2858
a1	NULL	953	3B7M	ALA	28	A	-160	173.1	173.1	401	402	405	403	404
a1	NULL	954	3B7M	ALA	58	A	-159.9	156.2	174.9	823	824	827	825	826
a1	NULL	955	3B7M	ALA	133	A	-168.7	173.4	167.8	2004	2005	2008	2006	2007
a1	NULL	956	3B7M	ALA	28	B	-169.6	168.6	175.9	3661	3662	3665	3663	3664
a1	NULL	957	3B7M	ALA	58	B	-159.8	156.8	174.7	4083	4084	4087	4085	4086
a1	NULL	958	3B7M	ALA	133	B	-171	171.8	168.7	5264	5265	5268	5266	5267
a1	NULL	959	3B7M	ALA	28	C	-167.7	172	174.1	6921	6922	6925	6923	6924
a1	NULL	960	3B7M	ALA	133	C	-166.4	165.3	167.4	8524	8525	8528	8526	8527
a1	NULL	961	3B7M	ALA	28	D	-164.8	172.6	179	10181	10182	10185	10183	10184
a1	NULL	962	3B7M	ALA	58	D	-157.8	159	177.4	10603	10604	10607	10605	10606
a1	NULL	963	3B7M	ALA	133	D	-169.6	161.9	163	11784	11785	11788	11786	11787
a1	NULL	964	3B9N	ALA	53	A	-169.2	162.4	178.3	841	842	845	843	844
a1	NULL	965	3B9N	ALA	53	B	-159.6	161.3	177.4	7784	7785	7788	7786	7787
a1	NULL	966	3B9V	ALA	88	A	-176.6	169.2	162.2	1367	1368	1371	1369	1370
a1	NULL	967	3B9V	ALA	88	B	178.5	167.9	165.6	3137	3138	3141	3139	3140
a1	NULL	968	3B9V	ALA	49	C	-168.4	158.1	175.8	4205	4206	4209	4207	4208
a1	NULL	969	3B9V	ALA	88	C	179.7	166.6	164.1	4861	4862	4865	4863	4864
a1	NULL	970	3B9V	ALA	88	D	-176.4	166.1	161.4	6631	6632	6635	6633	6634
a1	NULL	971	3BIN	ALA	303	A	-156.2	170.4	170.1	3112	3113	3116	3114	3115
a1	NULL	972	3BKY	ALA	50	H	-155.4	163.9	179.3	762	763	766	764	765
a1	NULL	973	3BKY	ALA	92	H	-171.8	168.5	169.3	1378	1379	1382	1380	1381
a1	NULL	974	3BKY	ALA	83	L	-171.3	-178.1	167.9	4543	4544	4547	4545	4546
a1	NULL	975	3BLM	ALA	248	A	-159.6	158.7	172	3455	3456	3459	3457	3458
a1	NULL	976	3BN6	ALA	19	A	-157.1	166.4	179.2	282	283	286	284	285
a1	NULL	977	3BN6	ALA	48	A	-167.2	168.1	176.5	753	754	757	755	756
a1	NULL	978	3BN6	ALA	78	A	-169.8	177.1	179.8	1207	1208	1211	1209	1210
a1	NULL	979	3BN6	ALA	135	A	-169.3	161.5	177.2	2084	2085	2088	2086	2087
a1	NULL	980	3BOK	ALA	372	A	-163.4	164.7	165.8	5842	5843	5846	5844	5845
a1	NULL	981	3BOP	ALA	126	A	-160.6	164.7	175.9	625	626	629	627	628
a1	NULL	982	3BOP	ALA	214	A	-160	156.5	172.8	1818	1819	1822	1820	1821
a1	NULL	983	3BOP	ALA	126	B	-164.9	170.8	173.1	3137	3138	3141	3139	3140
a1	NULL	984	3BT8	ALA	139	A	-174.4	161	179.7	1758	1759	1762	1760	1761
a1	NULL	985	3BY1	ALA	316	A	-172.9	178.7	179.7	1275	1276	1279	1277	1278
a1	NULL	986	3BY2	ALA	316	A	-179.1	170.7	179.8	1275	1276	1279	1277	1278
a1	NULL	987	3BZC	ALA	357	A	-171.9	161.4	175.4	5571	5572	5575	5573	5574
a1	NULL	988	3BZK	ALA	357	A	-168.2	161.9	168.9	5534	5535	5538	5536	5537
a1	NULL	989	3CB6	ALA	101	A	-173	164.5	169.8	1608	1609	1612	1610	1611
a1	NULL	990	3CB6	ALA	358	A	-161.8	179.9	177.4	5734	5735	5738	5736	5737
a1	NULL	991	3CQN	ALA	151	A	-157.8	170.5	-178.6	1091	1092	1095	1093	1094
a1	NULL	992	3CRM	ALA	209	A	-171.7	156.6	179.7	1835	1836	1839	1837	1838
a1	NULL	993	3CSG	ALA	105	A	-175.1	162.5	176.5	1564	1565	1568	1566	1567
a1	NULL	994	3CSG	ALA	112	A	-159.2	155.3	173	1669	1670	1673	1671	1672
a1	NULL	995	3CSG	ALA	428	A	-156.9	158.3	170.4	6477	6478	6481	6479	6480
a1	NULL	996	3CWV	ALA	136	A	-158.5	156.9	178.7	1923	1924	1927	1925	1926
a1	NULL	997	3CWV	ALA	148	A	-165.1	174.4	176.9	2091	2092	2095	2093	2094
a1	NULL	998	3D21	ALA	99	A	-167.6	156.5	-178.3	1200	1201	1204	1202	1203
a1	NULL	999	3D21	ALA	99	B	-159.8	155.4	175.3	2958	2959	2962	2960	2961
a1	NULL	1000	3D2A	ALA	15	A	-160.9	162.1	179.9	170	171	174	172	173
a1	NULL	1001	3D2B	ALA	15	A	-162.7	163.7	179.8	170	171	174	172	173
a1	NULL	1002	3D2B	ALA	15	B	-159.2	164.9	-179.8	2851	2852	2855	2853	2854
a1	NULL	1003	3D79	ALA	136	A	-168.1	164.4	168.7	2145	2146	2149	2147	2148
a1	NULL	1004	3D9W	ALA	249	A	-176.6	167.9	178.4	3855	3856	3859	3857	3858
a1	NULL	1005	3DHJ	ALA	79	A	-159.5	163.1	171.3	1277	1278	1281	1279	1280
a1	NULL	1006	3DHM	ALA	79	A	-155.9	164.5	171.5	1292	1293	1296	1294	1295
a1	NULL	1007	3DJ9	ALA	330	A	-159.3	157.3	180	1505	1506	1509	1507	1508
a1	NULL	1008	3DLM	ALA	31	A	-162.8	155.3	177.5	519	520	523	521	522
a1	NULL	1009	3DW0	ALA	244	A	-156.9	166.5	-172.6	3165	3166	3169	3167	3168
a1	NULL	1010	3DW0	ALA	248	A	-158.6	156.4	160.5	3222	3223	3226	3224	3225
a1	NULL	1011	3DW0	ALA	244	B	-156.7	167.4	-169.6	7072	7073	7076	7074	7075
a1	NULL	1012	3DW0	ALA	248	B	-158.8	156.9	162.3	7129	7130	7133	7131	7132
a1	NULL	1013	3DW0	ALA	267	B	-155.8	159.9	-168.5	7417	7418	7421	7419	7420
a1	NULL	1014	3DWV	ALA	44	A	-158.1	176.3	179.1	547	548	551	549	550
a1	NULL	1015	3DWV	ALA	100	A	-158.8	165.7	178.3	1401	1402	1405	1403	1404
a1	NULL	1016	3DWV	ALA	44	B	-156.5	-176.9	179.6	3089	3090	3093	3091	3092
a1	NULL	1017	3DWV	ALA	100	B	-158.5	170.6	179.4	3943	3944	3947	3945	3946
a1	NULL	1018	3DXF	ALA	74	B	-156	165.1	-178.7	5568	5569	5572	5570	5571
a1	NULL	1019	3DYR	ALA	89	A	-169.2	158.7	-174.8	1326	1327	1330	1328	1329
a1	NULL	1020	3DYR	ALA	89	B	-157.3	165.4	-175.3	2877	2878	2881	2879	2880
a1	NULL	1021	3E0C	ALA	946	A	-158	159.9	-178.9	12448	12449	12452	12450	12451
a1	NULL	1022	3EAE	ALA	23	B	-160.1	178.3	173.4	1688	1689	1692	1690	1691
a1	NULL	1023	3ECI	ALA	114	B	-166.4	172.8	-171.9	3265	3266	3269	3267	3268
a1	NULL	1024	3EMX	ALA	233	B	-163.9	167.2	177.4	2084	2085	2088	2086	2087
a1	NULL	1025	3EO5	ALA	254	A	-160.4	155	174.9	966	967	970	968	969
a1	NULL	1026	3ESU	ALA	1088	F	-175	177.2	176.3	2932	2933	2936	2934	2935
a1	NULL	1027	3ESV	ALA	1088	F	-174.9	-176.6	177.1	3023	3024	3027	3025	3026
a1	NULL	1028	3ESV	ALA	1088	G	175.5	-173.6	177.2	6437	6438	6441	6439	6440
a1	NULL	1029	3ET9	ALA	13	F	-163.1	177.9	179.9	192	193	196	194	195
a1	NULL	1030	3ET9	ALA	1088	F	179.8	-173.9	176.2	2967	2968	2971	2969	2970
a1	NULL	1031	3EUX	ALA	102	A	-166.6	167	178.7	1485	1486	1489	1487	1488
a1	NULL	1032	3EUX	ALA	122	A	-173.8	174.2	177.3	1788	1789	1792	1790	1791
a1	NULL	1033	3EUX	ALA	19	B	-165.4	170.9	179.5	2083	2084	2087	2085	2086
a1	NULL	1034	3EUX	ALA	102	B	-160	161.9	178.2	3324	3325	3328	3326	3327
a1	NULL	1035	3EUX	ALA	122	B	-177.6	173.2	176.4	3627	3628	3631	3629	3630
a1	NULL	1036	3EZM	ALA	71	A	-168.3	170.5	177.7	1024	1025	1028	1026	1027
a1	NULL	1037	3EZO	ALA	86	A	-160.7	163.3	171.2	1242	1243	1246	1244	1245
a1	NULL	1038	3EZO	ALA	160	A	-161.7	161.7	169.9	2280	2281	2284	2282	2283
a1	NULL	1039	3FK5	ALA	51	A	-159.9	158	168.4	764	765	768	766	767
a1	NULL	1040	3FK5	ALA	255	A	-161.5	158	-174.2	3871	3872	3875	3873	3874
a1	NULL	1041	3FKC	ALA	45	A	-155.9	175.5	179.5	649	650	653	651	652
a1	NULL	1042	3FUV	ALA	116	B	-160.4	155.1	165.1	5707	5708	5711	5709	5710
a1	NULL	1043	3FXY	ALA	327	C	-155.2	155.1	-175.6	16266	16267	16270	16268	16269
a1	NULL	1044	3G87	ALA	128	A	-159.3	173	177.4	1838	1839	1842	1840	1841
a1	NULL	1045	3GD0	ALA	370	A	-166.8	164.5	170.3	4941	4942	4945	4943	4944
a1	NULL	1046	3GG6	ALA	75	A	-159.3	157.3	170.1	663	664	667	665	666
a1	NULL	1047	3GG6	ALA	156	A	-158.2	158.1	-174.2	1925	1926	1929	1927	1928
a1	NULL	1048	3GR0	ALA	358	C	-157.4	164.9	176.4	9006	9007	9010	9008	9009
a1	NULL	1049	3GRH	ALA	103	A	-157.4	158.1	175.7	1595	1596	1599	1597	1598
a1	NULL	1050	3GVR	ALA	80	A	-155.3	157	168.9	1119	1120	1123	1121	1122
a1	NULL	1051	3GVR	ALA	155	A	-159.5	164.8	174.7	2298	2299	2302	2300	2301
a1	NULL	1052	3GVR	ALA	213	A	-160.8	157.8	178.7	3185	3186	3189	3187	3188
a1	NULL	1053	3H0X	ALA	510	A	-160.1	158	172.2	1124	1125	1128	1126	1127
a1	NULL	1054	3H1A	ALA	56	A	-156.3	162.2	173.3	839	840	843	841	842
a1	NULL	1055	3H1A	ALA	69	A	-156.2	156.7	177	1026	1027	1030	1028	1029
a1	NULL	1056	3H2G	ALA	61	A	-155.8	169.6	178.7	735	736	739	737	738
a1	NULL	1057	3H2G	ALA	63	A	-156.9	165.5	179.3	759	760	763	761	762
a1	NULL	1058	3H2H	ALA	61	A	-156.9	166.3	179	735	736	739	737	738
a1	NULL	1059	3H2H	ALA	63	A	-155.9	164.2	179	759	760	763	761	762
a1	NULL	1060	3H2I	ALA	61	A	-161.3	165	179.7	735	736	739	737	738
a1	NULL	1061	3H2I	ALA	63	A	-161.1	166.1	-179.5	759	760	763	761	762
a1	NULL	1062	3H2J	ALA	63	A	-159.7	165.9	179.3	745	746	749	747	748
a1	NULL	1063	3H5L	ALA	302	A	-160.5	162.2	173.6	3878	3879	3882	3880	3881
a1	NULL	1064	3H5L	ALA	429	A	-156	172.2	172.2	5758	5759	5762	5760	5761
a1	NULL	1065	3H5L	ALA	302	B	-156.8	163.1	170.2	9808	9809	9812	9810	9811
a1	NULL	1066	3H5L	ALA	422	B	-162.8	155.6	-5.1	11575	11576	11579	11577	11578
a1	NULL	1067	3HIQ	ALA	76	A	-168.8	164.4	178.4	1235	1236	1239	1237	1238
a1	NULL	1068	3HIQ	ALA	76	B	-167.7	167.5	177.3	5295	5296	5299	5297	5298
a1	NULL	1069	3HMT	ALA	86	A	-171.3	160	177.5	827	828	831	829	830
a1	NULL	1070	3HMT	ALA	86	B	-167.8	162.8	177.6	2313	2314	2317	2315	2316
a1	NULL	1071	3HNU	ALA	78	X	-161.3	160	166.6	1156	1157	1160	1158	1159
a1	NULL	1072	3HNX	ALA	78	A	-160	164.8	162.9	1173	1174	1177	1175	1176
a1	NULL	1073	3HNY	ALA	2192	M	-160.2	166.3	174	269	270	273	271	272
a1	NULL	1074	3HNY	ALA	2218	M	-162.6	162	163.6	675	676	679	677	678
a1	NULL	1075	3HOB	ALA	2218	A	-164.3	165	165.1	3138	3139	3142	3140	3141
a1	NULL	1076	3HOB	ALA	2201	M	-160.9	156.9	178.8	407	408	411	409	410
a1	NULL	1077	3HOB	ALA	2218	M	-162.8	164.8	163.1	675	676	679	677	678
a1	NULL	1078	3HOE	ALA	282	A	-156.7	176.1	-173.4	3643	3644	3647	3645	3646
a1	NULL	1079	3HOE	ALA	282	B	-166.9	164.4	-171.9	7334	7335	7338	7336	7337
a1	NULL	1080	3HOL	ALA	46	A	-155.9	166.5	176.1	362	363	366	364	365
a1	NULL	1081	3HOL	ALA	282	A	-164.4	164	-175.7	3968	3969	3972	3970	3971
a1	NULL	1082	3HOL	ALA	403	A	-164.3	157.2	165.8	5813	5814	5817	5815	5816
a1	NULL	1083	3HVM	ALA	13	A	-155	164.4	179.3	220	221	224	222	223
a1	NULL	1084	3I1E	ALA	65	A	-166.3	174.2	178.4	978	979	982	980	981
a1	NULL	1085	3I1E	ALA	65	B	-166.6	174.2	178.2	2341	2342	2345	2343	2344
a1	NULL	1086	3I50	ALA	84	L	179.4	-175.4	173.9	5315	5316	5319	5317	5318
a1	NULL	1087	3ID1	ALA	153	A	-158.3	155.8	173.5	393	394	397	395	396
a1	NULL	1088	3IFO	ALA	51	A	-166.5	161.4	177.6	7385	7386	7389	7387	7388
a1	NULL	1089	3IFO	ALA	93	A	-174.9	165.6	163.9	8078	8079	8082	8080	8081
a1	NULL	1090	3IFO	ALA	109	A	-176.9	167.6	179.7	8342	8343	8346	8344	8345
a1	NULL	1091	3IFP	ALA	51	A	-167.7	157.5	-177.3	7480	7481	7484	7482	7483
a1	NULL	1092	3IFP	ALA	93	A	179.2	173.6	165.3	8161	8162	8165	8163	8164
a1	NULL	1093	3IFP	ALA	51	H	-170.5	158	-175.3	730	731	734	732	733
a1	NULL	1094	3IFP	ALA	93	H	179.7	172.6	165.8	1411	1412	1415	1413	1414
a1	NULL	1095	3IHM	ALA	183	A	-158.7	157	168.4	2835	2836	2839	2837	2838
a1	NULL	1096	3IHM	ALA	183	B	-155.8	157.7	166.9	9153	9154	9157	9155	9156
a1	NULL	1097	3IM5	ALA	39	A	-156.2	158.2	169.3	416	417	420	418	419
a1	NULL	1098	3IM5	ALA	39	B	-162.6	159.7	167.5	2876	2877	2880	2878	2879
a1	NULL	1099	3IOS	ALA	54	A	-165.8	175.4	178.8	141	142	145	143	144
a1	NULL	1100	3IPL	ALA	282	B	-161.1	163	179.3	10998	10999	11002	11000	11001
a1	NULL	1101	3IU0	ALA	129	A	-155.7	165.5	177.8	1618	1619	1622	1620	1621
a1	NULL	1102	3JRP	ALA	100	A	-162.8	165.8	-179.8	1525	1526	1529	1527	1528
a1	NULL	1103	3JSY	ALA	151	A	-156.4	160.7	-179.9	2275	2276	2279	2277	2278
a1	NULL	1104	3JSY	ALA	152	A	-158.9	166.8	175.7	2285	2286	2289	2287	2288
a1	NULL	1105	3JSY	ALA	197	A	-168.1	156	178.1	3018	3019	3022	3020	3021
a1	NULL	1106	3JSY	ALA	152	B	-159.5	167.6	172.1	5679	5680	5683	5681	5682
a1	NULL	1107	3JSY	ALA	197	B	-167.5	155.3	-179.1	6412	6413	6416	6414	6415
a1	NULL	1108	3JUY	ALA	92	A	-172.4	172.6	165.1	5031	5032	5035	5033	5034
a1	NULL	1109	3JUY	ALA	227	A	-167.2	-173	171.3	6828	6829	6832	6830	6831
a1	NULL	1110	3JUY	ALA	92	B	-174.4	164.9	168.1	1422	1423	1426	1424	1425
a1	NULL	1111	3JUY	ALA	227	B	-161.5	-171.6	170.4	3256	3257	3260	3258	3259
a1	NULL	1112	3JUY	ALA	92	C	-163.8	176.2	163.5	8572	8573	8576	8574	8575
a1	NULL	1113	3JUY	ALA	227	C	-170.5	-172.1	173.9	10374	10375	10378	10376	10377
a1	NULL	1114	3JUY	ALA	92	D	-176.8	-179.8	172.8	19216	19217	19220	19218	19219
a1	NULL	1115	3JUY	ALA	227	D	-165.4	178.9	170.2	20981	20982	20985	20983	20984
a1	NULL	1116	3JUY	ALA	92	E	-161.1	178.2	164.5	12149	12150	12153	12151	12152
a1	NULL	1117	3JUY	ALA	227	E	177.5	170.1	175.5	13927	13928	13931	13929	13930
a1	NULL	1118	3JUY	ALA	92	F	-164.8	179	169.2	15678	15679	15682	15680	15681
a1	NULL	1119	3JUY	ALA	227	F	-170.5	-166.6	179.1	17467	17468	17471	17469	17470
a1	NULL	1120	3JZN	ALA	166	A	-155.6	164.9	-178.2	1299	1300	1303	1301	1302
a1	NULL	1121	3JZN	ALA	227	A	-162.9	157.5	175	2285	2286	2289	2287	2288
a1	NULL	1122	3JZN	ALA	242	A	-164.3	166.7	-173.5	2500	2501	2504	2502	2503
a1	NULL	1123	3K6U	ALA	76	A	-157.6	-179.6	172.2	527	528	531	529	530
a1	NULL	1124	3K6U	ALA	119	A	-160.9	170.8	-177.7	1176	1177	1180	1178	1179
a1	NULL	1125	3K8N	ALA	77	A	-162.4	159.7	179.6	726	727	730	728	729
a1	NULL	1126	3K8N	ALA	143	A	-157.3	179.2	-1.8	1739	1740	1743	1741	1742
a1	NULL	1127	3K8V	ALA	251	A	-158.1	171.9	177.9	2991	2992	2995	2993	2994
a1	NULL	1128	3KB5	ALA	397	A	-171.8	177.9	-179.9	1845	1846	1849	1847	1848
a1	NULL	1129	3KH7	ALA	65	A	-155.9	163.4	168.8	706	707	710	708	709
a1	NULL	1130	3KH9	ALA	65	A	-160.7	162.7	169.8	676	677	680	678	679
a1	NULL	1131	3KH9	ALA	137	A	-157.6	157.4	-6.6	1761	1762	1765	1763	1764
a1	NULL	1132	3KJT	ALA	105	A	-171.5	163.1	178.4	1644	1645	1648	1646	1647
a1	NULL	1133	3KNQ	ALA	55	A	-170.3	-171.3	169.1	787	788	791	789	790
a1	NULL	1134	3KNQ	ALA	31	B	-158.6	162.5	175.4	3207	3208	3211	3209	3210
a1	NULL	1135	3KUG	ALA	56	A	-156.4	158.4	178.1	827	828	831	829	830
a1	NULL	1136	3KVD	ALA	170	D	-171.4	161.4	176.9	1413	1414	1417	1415	1416
a1	NULL	1137	3KXX	ALA	495	A	-171.8	-173.4	179.5	545	546	549	547	548
a1	NULL	1138	3KXX	ALA	550	A	-156.9	164	179.9	1424	1425	1428	1426	1427
a1	NULL	1139	3KXX	ALA	495	B	-159.4	-179.9	179.8	5418	5419	5422	5420	5421
a1	NULL	1140	3KXX	ALA	550	B	-159.1	156	178.3	6297	6298	6301	6299	6300
a1	NULL	1141	3KXX	ALA	625	C	-155.7	168.6	180	12037	12038	12041	12039	12040
a1	NULL	1142	3KXX	ALA	495	D	-161.9	164.8	179.2	14871	14872	14875	14873	14874
a1	NULL	1143	3KXX	ALA	625	D	-168.7	172.3	-179.7	16617	16618	16621	16619	16620
a1	NULL	1144	3L1J	ALA	56	A	-158.3	165.7	168.4	856	857	860	858	859
a1	NULL	1145	3L56	ALA	722	A	-160.2	160.1	179.5	2738	2739	2742	2740	2741
a1	NULL	1146	3L6V	ALA	609	A	-161.2	158.6	178.6	1246	1247	1250	1248	1249
a1	NULL	1147	3LFO	ALA	82	A	-163.5	164.7	169.9	1258	1259	1262	1260	1261
a1	NULL	1148	3LIG	ALA	87	A	-159.5	167.2	179.5	991	992	995	993	994
a1	NULL	1149	3LIG	ALA	116	A	-162.2	164	178.6	1393	1394	1397	1395	1396
a1	NULL	1150	3LIG	ALA	188	A	-168.3	158.3	179.2	2480	2481	2484	2482	2483
a1	NULL	1151	3LIG	ALA	245	A	-163.7	169.3	177	3340	3341	3344	3342	3343
a1	NULL	1152	3LMO	ALA	69	A	-161.9	163.6	177.4	1037	1038	1041	1039	1040
a1	NULL	1153	3LO7	ALA	445	A	-162.7	163.9	168.7	5523	5524	5527	5525	5526
a1	NULL	1154	3LO7	ALA	445	B	-160.7	164.6	168.7	11063	11064	11067	11065	11066
a1	NULL	1155	3LO7	ALA	447	B	-164.5	156.1	-16.1	11093	11094	11097	11095	11096
a1	NULL	1156	3LT3	ALA	336	B	-165.5	157.7	175.2	5010	5011	5014	5012	5013
a1	NULL	1157	3M65	ALA	96	A	-159.5	163.7	178.3	1504	1505	1508	1506	1507
a1	NULL	1158	3M65	ALA	96	B	-161.7	164	177.5	4795	4796	4799	4797	4798
a1	NULL	1159	3MBT	ALA	29	A	-170.4	157.7	173.1	328	329	332	330	331
a1	NULL	1160	3MDF	ALA	50	A	-158.2	171.3	178.1	775	776	779	777	778
a1	NULL	1161	3MDF	ALA	50	B	-158.1	169.8	178.5	2044	2045	2048	2046	2047
a1	NULL	1162	3MER	ALA	185	A	-175.4	160.5	178.5	2454	2455	2458	2456	2457
a1	NULL	1163	3MER	ALA	185	B	-174.6	161	178.5	5100	5101	5104	5102	5103
a1	NULL	1164	3MH9	ALA	58	A	-168.2	161.1	165.8	3339	3340	3343	3341	3342
a1	NULL	1165	3MH9	ALA	58	C	-169.6	159.4	164.6	347	348	351	349	350
a1	NULL	1166	3MYD	ALA	498	A	-158.4	170.6	175.6	1774	1775	1778	1776	1777
a1	NULL	1167	3N4T	ALA	222	A	-169.3	173.6	174.6	3611	3612	3615	3613	3614
a1	NULL	1168	3N4U	ALA	222	A	-169.6	-179.2	173.3	3611	3612	3615	3613	3614
a1	NULL	1169	3N4Y	ALA	82	A	-161.1	160.3	178.4	1243	1244	1247	1245	1246
a1	NULL	1170	3NCW	ALA	804	A	-157.1	172.9	-179.4	824	825	828	826	827
a1	NULL	1171	3NCW	ALA	849	A	-158.4	157.6	179	1500	1501	1504	1502	1503
a1	NULL	1172	3NCW	ALA	804	B	-155.5	171.8	-176.7	3600	3601	3604	3602	3603
a1	NULL	1173	3NCW	ALA	849	B	-158.9	161.7	178.4	4276	4277	4280	4278	4279
a1	NULL	1174	3NCW	ALA	849	C	-173.2	156.2	-179.7	7052	7053	7056	7054	7055
a1	NULL	1175	3NCW	ALA	849	D	178.1	166.2	179.3	9828	9829	9832	9830	9831
a1	NULL	1176	3NCX	ALA	849	A	-164.5	169.8	174.7	1569	1570	1573	1571	1572
a1	NULL	1177	3NFP	ALA	72	A	-159.1	164.9	172.4	1112	1113	1116	1114	1115
a1	NULL	1178	3NFP	ALA	92	A	-174.8	178.7	171.3	1401	1402	1405	1403	1404
a1	NULL	1179	3NFP	ALA	83	B	-176.1	-161.8	-179.4	4336	4337	4340	4338	4339
a1	NULL	1180	3NFP	ALA	92	H	-166.4	175.8	169.2	7718	7719	7722	7720	7721
a1	NULL	1181	3NFP	ALA	13	K	167.9	170	174.5	14683	14684	14687	14685	14686
a1	NULL	1182	3NPO	ALA	26	A	-155.4	157.9	-171.2	396	397	400	398	399
a1	NULL	1183	3NPO	ALA	86	A	-174.3	-179.1	174.9	1353	1354	1357	1355	1356
a1	NULL	1184	3NPV	ALA	46	A	-158.9	169.9	160.5	4260	4261	4264	4262	4263
a1	NULL	1185	3NPV	ALA	46	B	-156	171	162	573	574	577	575	576
a1	NULL	1186	3NPV	ALA	235	B	-155	163.8	169.6	3411	3412	3415	3413	3414
a1	NULL	1187	3NPV	ALA	238	B	-159	164.1	-175.8	3448	3449	3452	3450	3451
a1	NULL	1188	3NPW	ALA	46	A	-156.3	176.4	166.2	585	586	589	587	588
a1	NULL	1189	3NPW	ALA	238	A	-159.8	170.9	176.2	3443	3444	3447	3445	3446
a1	NULL	1190	3NPW	ALA	238	B	-156	158.4	176.4	7050	7051	7054	7052	7053
a1	NULL	1191	3NR0	ALA	45	A	-160.7	167.3	158.4	554	555	558	556	557
a1	NULL	1192	3NR0	ALA	45	B	-157.6	166.9	153.1	4113	4114	4117	4115	4116
a1	NULL	1193	3NRK	ALA	55	A	-159.6	164.5	176.3	81	82	85	83	84
a1	NULL	1194	3O0P	ALA	156	A	-155.6	157.2	-173.3	1577	1578	1581	1579	1580
a1	NULL	1195	3OLN	ALA	496	B	-156.4	164.9	173.9	3568	3569	3572	3570	3571
a1	NULL	1196	3OPW	ALA	324	A	-163.9	169.7	179.5	4519	4520	4523	4521	4522
a1	NULL	1197	3ORE	ALA	371	B	-158.1	163.5	178.8	9386	9387	9390	9388	9389
a1	NULL	1198	3OZQ	ALA	315	A	-174.3	157.4	179.2	4764	4765	4768	4766	4767
a1	NULL	1199	3P08	ALA	523	A	-169.8	159.8	-179	2134	2135	2138	2136	2137
a1	NULL	1200	3P08	ALA	523	B	-171.8	157.8	179.3	6217	6218	6221	6219	6220
a1	NULL	1201	3P26	ALA	245	A	-160.7	158.5	171.8	1317	1318	1321	1319	1320
a1	NULL	1202	3P26	ALA	536	A	-161	174.8	176.4	5550	5551	5554	5552	5553
a1	NULL	1203	3P26	ALA	602	A	-168.8	161.3	173.9	6687	6688	6691	6689	6690
a1	NULL	1204	3P26	ALA	245	B	-156.9	163.8	174.3	8130	8131	8134	8132	8133
a1	NULL	1205	3P26	ALA	536	B	-160	178.9	175.8	12439	12440	12443	12441	12442
a1	NULL	1206	3P26	ALA	565	B	-166	155.4	170.7	12942	12943	12946	12944	12945
a1	NULL	1207	3P26	ALA	602	B	-167.6	160.7	174.2	13576	13577	13580	13578	13579
a1	NULL	1208	3P2I	ALA	85	A	-161.3	164.6	179.3	1339	1340	1343	1341	1342
a1	NULL	1209	3P2I	ALA	85	B	-161	165	179.5	4526	4527	4530	4528	4529
a1	NULL	1210	3P4L	ALA	908	A	-160.4	157.5	-179.3	868	869	872	870	871
a1	NULL	1211	3PBN	ALA	511	A	-167.5	163.4	-14	5897	5898	5901	5899	5900
a1	NULL	1212	3QFI	ALA	277	A	-159.4	168.8	-179.6	3207	3208	3211	3209	3210
a1	NULL	1213	3QH4	ALA	159	A	-156.2	155.8	172.5	2353	2354	2357	2355	2356
a1	NULL	1214	3QYJ	ALA	22	A	-158.5	159	177.1	348	349	352	350	351
a1	NULL	1215	3RAT	ALA	19	A	-170.6	173.9	175	275	276	279	277	278
a1	NULL	1216	3RAT	ALA	102	A	-158.7	167.2	176	1516	1517	1520	1518	1519
a1	NULL	1217	3RAT	ALA	122	A	-174.4	163.8	172.5	1819	1820	1823	1821	1822
a1	NULL	1218	3RSD	ALA	19	A	-169.6	166.1	179.9	275	276	279	277	278
a1	NULL	1219	3RSD	ALA	102	A	-156.8	172	179.6	1516	1517	1520	1518	1519
a1	NULL	1220	3RSD	ALA	122	A	-176	170.5	177.6	1821	1822	1825	1823	1824
a1	NULL	1221	4EUG	ALA	185	A	-156.6	167.9	168.9	2859	2860	2863	2861	2862
a1	NULL	1222	4RAT	ALA	19	A	-173.9	173.9	-178.6	275	276	279	277	278
a1	NULL	1223	4RAT	ALA	102	A	-159.7	163.9	179.2	1516	1517	1520	1518	1519
a1	NULL	1224	4RAT	ALA	122	A	-173.2	163.6	172.5	1819	1820	1823	1821	1822
a1	NULL	1225	5PEP	ALA	205	A	178.2	175.3	178.3	2954	2955	2958	2956	2957
a1	NULL	1226	5RAT	ALA	19	A	-171.4	172.2	-179.4	275	276	279	277	278
a1	NULL	1227	5RAT	ALA	102	A	-160.6	173.9	173.9	1516	1517	1520	1518	1519
a1	NULL	1228	5RAT	ALA	122	A	173.7	167.2	176.2	1819	1820	1823	1821	1822
a1	NULL	1229	6PTD	ALA	192	A	-175	160.2	178.7	3068	3069	3072	3070	3071
a1	NULL	1230	6RAT	ALA	19	A	-171.8	169.9	178.2	275	276	279	277	278
a1	NULL	1231	6RAT	ALA	102	A	-159.8	170.9	178.1	1516	1517	1520	1518	1519
a1	NULL	1232	6RAT	ALA	122	A	-172.9	169.9	175.6	1819	1820	1823	1821	1822
a1	NULL	1233	7PTD	ALA	192	A	178.6	160.8	178.8	3064	3065	3068	3066	3067
a1	NULL	1234	7RAT	ALA	19	A	-170.6	173.3	-177.7	275	276	279	277	278
a1	NULL	1235	7RAT	ALA	122	A	-172	172.1	176.2	1819	1820	1823	1821	1822
a1	NULL	1236	8RAT	ALA	19	A	-166.8	165.3	178.1	275	276	279	277	278
a1	NULL	1237	8RAT	ALA	102	A	-160.5	167.8	-179.5	1516	1517	1520	1518	1519
a1	NULL	1238	8RAT	ALA	122	A	-176.8	170.2	179.2	1819	1820	1823	1821	1822
a1	NULL	1239	9GAA	ALA	268	A	-167.2	159.3	179.8	3807	3808	3811	3809	3810
a2	NULL	1	1JCF	ALA	178	A	-157	-144.2	-179.1	2705	2706	2709	2707	2708
a2	NULL	2	1KCT	ALA	316	A	-179.1	-147.6	177.6	4732	4733	4736	4734	4735
a2	NULL	3	1O8I	ALA	150	A	-165.2	-138.8	177.8	2173	2174	2177	2175	2176
a2	NULL	4	1O8M	ALA	150	A	-162.7	-137	177.3	2173	2174	2177	2175	2176
a2	NULL	5	1TGO	ALA	385	A	-169.1	-148.4	177.5	6354	6355	6358	6356	6357
a2	NULL	6	1YA9	ALA	156	A	179.8	-141.6	169.3	2503	2504	2507	2505	2506
a2	NULL	7	2CVF	ALA	120	A	-159.1	-150.9	178.9	1820	1821	1824	1822	1823
a2	NULL	8	2EXE	ALA	352	A	-159.5	-149.1	-176.9	1991	1992	1995	1993	1994
a2	NULL	9	2G7K	ALA	307	B	-172.9	-154.3	-179.8	10940	10941	10944	10942	10943
a2	NULL	10	2PEC	ALA	150	A	-171.8	-140.2	177.2	2173	2174	2177	2175	2176
a2	NULL	11	3KUG	ALA	86	A	-165.2	-144.4	-180	1309	1310	1313	1311	1312
a3	NULL	1	1OZA	ALA	358	A	-155.7	-77.8	-177	5318	5319	5322	5320	5321
a3	NULL	2	1PS8	ALA	358	A	-162	-84.1	-177.5	5321	5322	5325	5323	5324
a3	NULL	3	2G8Q	ALA	19	A	-176.2	-74.5	-179.5	275	276	279	277	278
a3	NULL	4	2QV3	ALA	503	A	-159	-70.8	173.6	2014	2015	2018	2016	2017
a3	NULL	5	3E0O	ALA	2	F	163.5	-93.2	179.7	11155	11156	11159	11157	11158
a4	NULL	1	1AOV	ALA	178	A	-166.3	-59.7	175.6	2662	2663	2666	2664	2665
a4	NULL	2	1B8X	ALA	239	A	179.3	-52.8	178.1	3891	3892	3895	3893	3894
a4	NULL	3	1G4W	ALA	414	R	-178.5	-26.3	-178.9	3283	3284	3287	3285	3286
a4	NULL	4	1KCT	ALA	348	A	-164.4	-43.6	179.2	5206	5207	5210	5208	5209
a4	NULL	5	1KCT	ALA	350	A	-158.9	-56	-178.8	5223	5224	5227	5225	5226
a4	NULL	6	1KU3	ALA	372	A	-172.8	-47.5	177.9	43	44	47	45	46
a4	NULL	7	1MC4	ALA	355	A	-166.9	-66.9	-176.9	5427	5428	5431	5429	5430
a4	NULL	8	1PJR	ALA	424	A	173	-65.4	-160.5	6927	6928	6931	6929	6930
a4	NULL	9	1YVY	ALA	467	A	-164.9	-49.3	-179.5	6784	6785	6788	6786	6787
a4	NULL	10	2CVF	ALA	107	B	-166.9	-26.1	-177.9	5109	5110	5113	5111	5112
a4	NULL	11	2P9Q	ALA	214	A	-159	-52.6	-179.8	3289	3290	3293	3291	3292
a4	NULL	12	2W9P	ALA	63	L	-161.6	-40.5	179.8	16725	16726	16729	16727	16728
a4	NULL	13	2YXR	ALA	429	A	-165.2	-54.4	-179.5	6576	6577	6580	6578	6579
a5	NULL	1	1AM5	ALA	204	A	-176.4	9.3	179.6	2923	2924	2927	2925	2926
a5	NULL	2	1ATU	ALA	60	A	-166.1	-14.6	-179	610	611	614	612	613
a5	NULL	3	1B8X	ALA	257	A	-160.9	-22	179.8	4118	4119	4122	4120	4121
a5	NULL	4	1PC9	ALA	24	A	-158.6	18.1	-177.9	345	346	349	347	348
a5	NULL	5	1TF5	ALA	374	A	-156.6	-19.9	-176.8	5798	5799	5802	5800	5801
a5	NULL	6	1ZCD	ALA	151	A	-169.3	-17.5	179.1	2168	2169	2172	2170	2171
a5	NULL	7	1ZCD	ALA	151	B	-169.7	-16.7	179.1	7953	7954	7957	7955	7956
a5	NULL	8	1ZXJ	ALA	126	D	-167.1	-7.7	179.7	10227	10228	10231	10229	10230
a5	NULL	9	2EG9	ALA	96	B	-160.8	-15	-179.3	4041	4042	4045	4043	4044
a5	NULL	10	2OEW	ALA	2	A	-162.8	-9.1	-159.4	20	21	24	22	23
a5	NULL	11	2OL8	ALA	206	O	-165.5	-21.6	160.8	2636	2637	2640	2638	2639
a5	NULL	12	2R62	ALA	392	A	-160	7.3	-179.8	3399	3400	3403	3401	3402
a5	NULL	13	2W9P	ALA	63	H	-165.5	5.8	-175.7	10985	10986	10989	10987	10988
a5	NULL	14	2W9Q	ALA	63	A	-173.3	-0.9	-177.6	940	941	944	942	943
a5	NULL	15	2WTB	ALA	693	A	-157	-3.9	-178.8	9724	9725	9728	9726	9727
a5	NULL	16	3GHY	ALA	278	B	-155.2	19.9	165.1	8740	8741	8744	8742	8743
a5	NULL	17	3I41	ALA	277	A	-164.9	-17.2	17.2	4233	4234	4237	4235	4236
a6	NULL	1	1GS0	ALA	241	A	-156.7	63.3	-179.7	585	586	589	587	588
a6	NULL	2	1IZ4	ALA	168	A	163.4	64.2	-179.8	2569	2570	2573	2571	2572
a6	NULL	3	1NI2	ALA	264	B	161.9	57.2	-179.6	9232	9233	9236	9234	9235
a6	NULL	4	1UEK	ALA	111	A	-158.1	25.5	-177.6	1680	1681	1684	1682	1683
a6	NULL	5	2CVF	ALA	116	B	-161.4	31.3	176.1	5242	5243	5246	5244	5245
a6	NULL	6	2J92	ALA	49	A	-158.6	39.7	179.3	624	625	628	626	627
a6	NULL	7	2R62	ALA	173	A	-163.1	48.2	174	222	223	226	224	225
a6	NULL	8	2WPG	ALA	103	A	-155.6	22.2	175.6	1471	1472	1475	1473	1474
a6	NULL	9	2YWE	ALA	262	A	-162.1	45.8	-178.9	3664	3665	3668	3666	3667
a6	NULL	10	3D9W	ALA	28	B	-156.1	22.1	179.4	4776	4777	4780	4778	4779
a7	NULL	1	1A3H	ALA	137	A	-164.5	91.2	-176.3	2094	2095	2098	2096	2097
a7	NULL	2	1BNE	ALA	46	A	-157.8	76.8	-178.3	617	618	621	619	620
a7	NULL	3	1BVZ	ALA	93	B	-158.5	82.7	-168.2	10821	10822	10825	10823	10824
a7	NULL	4	1C4R	ALA	166	B	173.9	107.3	179.5	4010	4011	4014	4012	4013
a7	NULL	5	1C4R	ALA	166	D	-171.3	109.7	178.3	9450	9451	9454	9452	9453
a7	NULL	6	1EUJ	ALA	25	A	-170.9	101.3	-178.7	357	358	361	359	360
a7	NULL	7	1FL0	ALA	171	A	-166.1	81.9	-177.3	347	348	351	349	350
a7	NULL	8	1FMT	ALA	267	B	-157.7	100.8	-180	8687	8688	8691	8689	8690
a7	NULL	9	1IDJ	ALA	220	A	-165.2	77.5	-176.6	3145	3146	3149	3147	3148
a7	NULL	10	1IDJ	ALA	220	B	-165.2	77.5	-176.6	8278	8279	8282	8280	8281
a7	NULL	11	1ILW	ALA	102	A	-166.1	101.6	175.6	1580	1581	1584	1582	1583
a7	NULL	12	1LF1	ALA	137	A	-165.8	93.1	-173.5	2093	2094	2097	2095	2096
a7	NULL	13	1NP2	ALA	221	A	-157.8	99.8	179.5	3339	3340	3343	3341	3342
a7	NULL	14	1PC9	ALA	24	B	-156.3	77.6	-179.2	2187	2188	2191	2189	2190
a7	NULL	15	1Q7M	ALA	413	B	-157.8	107.2	-179.3	15447	15448	15451	15449	15450
a7	NULL	16	1Q7S	ALA	152	B	164.9	78.9	-178.6	3173	3174	3177	3175	3176
a7	NULL	17	1QHL	ALA	20	A	-155.8	105.7	179.9	281	282	285	283	284
a7	NULL	18	1QIH	ALA	164	A	-158.4	65.6	-179.3	2478	2479	2482	2480	2481
a7	NULL	19	1QSW	ALA	73	A	167.6	66.5	-179.1	1122	1123	1126	1124	1125
a7	NULL	20	1UFK	ALA	72	A	-165.6	72.6	-179.6	1140	1141	1144	1142	1143
a7	NULL	21	1UKF	ALA	88	A	-158.1	93.9	-179.9	103	104	107	105	106
a7	NULL	22	1X1P	ALA	200	A	-157.7	106.8	179.7	3092	3093	3096	3094	3095
a7	NULL	23	1YPR	ALA	72	B	-165.8	96.1	176.3	2940	2941	2944	2942	2943
a7	NULL	24	1YZY	ALA	197	A	-177.3	98.4	178.3	2973	2974	2977	2975	2976
a7	NULL	25	1YZY	ALA	197	B	-170.6	96.4	177.8	9211	9212	9215	9213	9214
a7	NULL	26	2ACG	ALA	72	A	-175.7	88.4	176.6	1012	1013	1016	1014	1015
a7	NULL	27	2AEH	ALA	323	B	-160.3	99	-179.7	10118	10119	10122	10120	10121
a7	NULL	28	2BV1	ALA	152	B	-161	69.2	-162.9	3480	3481	3484	3482	3483
a7	NULL	29	2CVF	ALA	18	B	173.5	99.8	179.4	3733	3734	3737	3735	3736
a7	NULL	30	2DE0	ALA	375	X	177.4	82.3	157.9	4254	4255	4258	4256	4257
a7	NULL	31	2DEP	ALA	362	A	-161.3	66.3	-178.7	5145	5146	5149	5147	5148
a7	NULL	32	2DEP	ALA	362	B	-162.1	66.4	-178.5	10607	10608	10611	10609	10610
a7	NULL	33	2DKA	ALA	65	B	-156.5	72.4	-176.8	8892	8893	8896	8894	8895
a7	NULL	34	2G7K	ALA	371	A	176.5	109.4	179.5	5680	5681	5684	5682	5683
a7	NULL	35	2O1P	ALA	225	A	177	88.3	-176.6	3520	3521	3524	3522	3523
a7	NULL	36	2O6S	ALA	212	A	-155.8	81.9	-179.6	2919	2920	2923	2921	2922
a7	NULL	37	2QAH	ALA	257	A	-155.6	71.5	-172.2	3932	3933	3936	3934	3935
a7	NULL	38	2W7U	ALA	104	A	-159.9	71.7	-155.5	1505	1506	1509	1507	1508
a7	NULL	39	2YWJ	ALA	7	A	-158.1	69.1	179.4	100	101	104	102	103
a7	NULL	40	2YXY	ALA	71	A	-155.1	78.2	-179.9	1072	1073	1076	1074	1075
a7	NULL	41	3B43	ALA	228	A	-167.8	94.1	175.7	3548	3549	3552	3550	3551
a7	NULL	42	3B7M	ALA	48	A	-159.9	109.7	-174.6	694	695	698	696	697
a7	NULL	43	3B7M	ALA	48	C	-160.2	102.5	-173.1	7214	7215	7218	7216	7217
a7	NULL	44	3B7M	ALA	48	D	-161.6	103.9	-174.7	10474	10475	10478	10476	10477
a7	NULL	45	3EZO	ALA	188	A	-158.6	93.9	-169.2	2671	2672	2675	2673	2674
a7	NULL	46	3HOL	ALA	297	A	-162.2	102.4	-178.2	4195	4196	4199	4197	4198
a7	NULL	47	3I41	ALA	276	A	-162.2	101.9	3.2	4223	4224	4227	4225	4226
a7	NULL	48	3K1D	ALA	153	A	-164.8	73	-179.2	2205	2206	2209	2207	2208
a7	NULL	49	3KHA	ALA	81	C	-177.8	91.9	161.3	4506	4507	4510	4508	4509
a7	NULL	50	3ORE	ALA	42	A	-163.7	107.9	-174	602	603	606	604	605
a7	NULL	51	4PTD	ALA	241	A	-176	76.5	179.3	3821	3822	3825	3823	3824
a8	NULL	1	1A0P	ALA	22	A	-174.7	152.7	-177	329	330	333	331	332
a8	NULL	2	1A2L	ALA	152	A	-175.9	140.8	179.7	2233	2234	2237	2235	2236
a8	NULL	3	1A2L	ALA	152	B	-163.1	142.1	179.6	4941	4942	4945	4943	4944
a8	NULL	4	1A2M	ALA	152	A	-165.1	149.6	179.9	2179	2180	2183	2181	2182
a8	NULL	5	1AAJ	ALA	26	A	-155.2	153.3	178.5	347	348	351	349	350
a8	NULL	6	1AB5	ALA	90	B	178.9	134.2	176.5	3225	3226	3229	3227	3228
a8	NULL	7	1ACF	ALA	30	A	-161.6	147.5	-179.5	421	422	425	423	424
a8	NULL	8	1AF9	ALA	1056	A	-158.7	122	179.7	2843	2844	2847	2845	2846
a8	NULL	9	1AF9	ALA	1217	A	-164.2	137.5	179.7	5494	5495	5498	5496	5497
a8	NULL	10	1AK1	ALA	114	A	-158.3	116.7	-179.2	1808	1809	1812	1810	1811
a8	NULL	11	1AKO	ALA	75	A	-155.6	148.2	179.4	1193	1194	1197	1195	1196
a8	NULL	12	1AM5	ALA	186	A	-163.7	134.8	178.8	2649	2650	2653	2651	2652
a8	NULL	13	1AOV	ALA	56	A	-168.2	147.6	175.4	858	859	862	860	861
a8	NULL	14	1AOV	ALA	78	A	-156.1	136.1	-176.7	1188	1189	1192	1190	1191
a8	NULL	15	1AOV	ALA	457	A	167.5	154.3	178.6	6886	6887	6890	6888	6889
a8	NULL	16	1ATT	ALA	44	A	-156.9	151.5	-170.1	487	488	491	489	490
a8	NULL	17	1ATT	ALA	144	A	-158.2	117.7	-175	2077	2078	2081	2079	2080
a8	NULL	18	1ATT	ALA	385	A	-165.6	153	176.2	5964	5965	5968	5966	5967
a8	NULL	19	1ATU	ALA	316	A	178.5	124.9	-177.1	4721	4722	4725	4723	4724
a8	NULL	20	1ATU	ALA	336	A	175.5	136.5	176.8	5022	5023	5026	5024	5025
a8	NULL	21	1AUN	ALA	18	A	-161.2	138.8	178.7	252	253	256	254	255
a8	NULL	22	1AYZ	ALA	26	B	-157.4	154.5	179.5	2812	2813	2816	2814	2815
a8	NULL	23	1AYZ	ALA	26	C	-162.7	151.8	-179	5224	5225	5228	5226	5227
a8	NULL	24	1B6B	ALA	123	A	-160.6	136.6	178.6	1351	1352	1355	1353	1354
a8	NULL	25	1BA7	ALA	32	A	-155.9	154.3	179.5	440	441	444	442	443
a8	NULL	26	1BAN	ALA	74	A	-163.9	139.5	-179.8	1022	1023	1026	1024	1025
a8	NULL	27	1BAS	ALA	118	A	-161.1	154.8	177.5	1528	1529	1532	1530	1531
a8	NULL	28	1BFG	ALA	117	A	-158.2	153.2	178.3	1605	1606	1609	1607	1608
a8	NULL	29	1BHE	ALA	85	A	-163.3	154.6	-178.7	1217	1218	1221	1219	1220
a8	NULL	30	1BK1	ALA	171	A	-156.8	147.5	179.6	2460	2461	2464	2462	2463
a8	NULL	31	1BK1	ALA	178	A	-162.1	134	178.6	2540	2541	2544	2542	2543
a8	NULL	32	1BNS	ALA	74	A	-156.2	142.6	178.5	1046	1047	1050	1048	1049
a8	NULL	33	1BNS	ALA	74	B	-155.7	140.4	178.3	2686	2687	2690	2688	2689
a8	NULL	34	1BOL	ALA	42	A	-160.2	144.6	174.1	547	548	551	549	550
a8	NULL	35	1BR9	ALA	176	A	-156.7	153.2	177.6	2702	2703	2706	2704	2705
a8	NULL	36	1BSQ	ALA	25	A	-155.1	149.7	-179.4	386	387	390	388	389
a8	NULL	37	1BU2	ALA	149	A	-163.3	149.3	177.7	2016	2017	2020	2018	2019
a8	NULL	38	1BVZ	ALA	142	A	-162.1	131.5	176.8	2253	2254	2257	2255	2256
a8	NULL	39	1BVZ	ALA	142	B	-159.7	131	163.4	11611	11612	11615	11613	11614
a8	NULL	40	1BWZ	ALA	216	A	-157	142.2	179.7	3384	3385	3388	3386	3387
a8	NULL	41	1C3F	ALA	45	A	-168	153.4	178.6	564	565	568	566	567
a8	NULL	42	1C3F	ALA	191	A	-157.9	134.9	-178.7	2743	2744	2747	2745	2746
a8	NULL	43	1C4R	ALA	124	A	176.3	152.9	177.7	653	654	657	655	656
a8	NULL	44	1C4R	ALA	124	B	177.6	153.3	174	3384	3385	3388	3386	3387
a8	NULL	45	1C4R	ALA	124	C	179.9	151.5	177.2	6093	6094	6097	6095	6096
a8	NULL	46	1C4R	ALA	124	D	169.2	152.9	176	8824	8825	8828	8826	8827
a8	NULL	47	1C4R	ALA	124	E	-168.6	150.1	173.7	11533	11534	11537	11535	11536
a8	NULL	48	1C4R	ALA	166	G	-158.4	141.6	179.7	17606	17607	17610	17608	17609
a8	NULL	49	1C4R	ALA	124	H	168.4	153.5	176.7	19727	19728	19731	19729	19730
a8	NULL	50	1C90	ALA	191	A	-157.2	141.2	-177.3	2743	2744	2747	2745	2746
a8	NULL	51	1C91	ALA	45	A	-161.8	154.9	175.8	564	565	568	566	567
a8	NULL	52	1C91	ALA	191	A	-155.8	139.5	-177.3	2738	2739	2742	2740	2741
a8	NULL	53	1C92	ALA	132	A	-156.4	149.9	179	1865	1866	1869	1867	1868
a8	NULL	54	1CEW	ALA	10	I	179.3	152.8	-157.1	10	11	14	12	13
a8	NULL	55	1CF1	ALA	192	A	172.1	146.5	180	2916	2917	2920	2918	2919
a8	NULL	56	1CF1	ALA	260	A	-179.3	137.3	-179.5	4030	4031	4034	4032	4033
a8	NULL	57	1CF1	ALA	261	A	-155.6	144.9	179.4	4040	4041	4044	4042	4043
a8	NULL	58	1CF1	ALA	260	B	-171	147.6	-179.7	9844	9845	9848	9846	9847
a8	NULL	59	1CF1	ALA	261	B	-156.1	152.5	179.5	9854	9855	9858	9856	9857
a8	NULL	60	1CF1	ALA	192	C	172.1	144.9	-179.3	14590	14591	14594	14592	14593
a8	NULL	61	1CF1	ALA	260	C	-179.8	135.2	-179.7	15704	15705	15708	15706	15707
a8	NULL	62	1CF1	ALA	260	D	-172	146.7	-178.8	21694	21695	21698	21696	21697
a8	NULL	63	1CF1	ALA	261	D	-155.6	153.1	-180	21704	21705	21708	21706	21707
a8	NULL	64	1CLW	ALA	541	A	-156.6	149.2	177.9	6236	6237	6240	6238	6239
a8	NULL	65	1CQA	ALA	24	A	-169.3	153.6	-178.5	198	199	202	200	201
a8	NULL	66	1CQA	ALA	26	A	-172.7	153.3	178.1	219	220	223	221	222
a8	NULL	67	1CQA	ALA	36	A	-165.2	138.2	179.7	358	359	362	360	361
a8	NULL	68	1D2K	ALA	340	A	-158.7	143	179.7	4714	4715	4718	4716	4717
a8	NULL	69	1D2P	ALA	664	A	-160	139.7	178.9	2025	2026	2029	2027	2028
a8	NULL	70	1D6M	ALA	438	A	-155.4	134.9	177.9	6875	6876	6879	6877	6878
a8	NULL	71	1DDJ	ALA	727	B	-161.5	134.5	-179	6585	6586	6589	6587	6588
a8	NULL	72	1DDJ	ALA	727	D	-157.8	136.1	-178.7	14113	14114	14117	14115	14116
a8	NULL	73	1DLC	ALA	414	A	-167.5	151.7	177.7	5662	5663	5666	5664	5665
a8	NULL	74	1DQ7	ALA	35	B	-158.5	153.4	179.2	1369	1370	1373	1371	1372
a8	NULL	75	1DVN	ALA	96	A	-156.9	142.5	178.1	1458	1459	1462	1460	1461
a8	NULL	76	1DY6	ALA	240	A	-156.7	142.4	-179.2	3304	3305	3308	3306	3307
a8	NULL	77	1ECL	ALA	188	A	176.2	145.6	-178	2612	2613	2616	2614	2615
a8	NULL	78	1EDQ	ALA	59	A	-160.1	151.9	171.8	531	532	535	533	534
a8	NULL	79	1EDQ	ALA	501	A	-164.1	126.2	173.9	7224	7225	7228	7226	7227
a8	NULL	80	1EIF	ALA	63	A	-158.9	150.7	179.3	859	860	863	861	862
a8	NULL	81	1EIF	ALA	83	A	-161.7	145.7	179.2	1181	1182	1185	1183	1184
a8	NULL	82	1EP7	ALA	33	B	-155.6	147.5	-178.3	2136	2137	2140	2138	2139
a8	NULL	83	1EQV	ALA	109	A	-162.8	150.1	176.9	1670	1671	1674	1672	1673
a8	NULL	84	1ERJ	ALA	379	A	-166.8	143.7	177.2	1461	1462	1465	1463	1464
a8	NULL	85	1ERJ	ALA	379	B	-166.3	144	177.2	6618	6619	6622	6620	6621
a8	NULL	86	1ERJ	ALA	379	C	-166.1	144.7	177.3	11840	11841	11844	11842	11843
a8	NULL	87	1ES2	ALA	13	A	-158.5	142.2	179.1	143	144	147	145	146
a8	NULL	88	1ES4	ALA	13	A	-158.5	143.9	179.3	143	144	147	145	146
a8	NULL	89	1ES4	ALA	227	A	-161.2	144.8	179.5	3301	3302	3305	3303	3304
a8	NULL	90	1ES5	ALA	13	A	-155.1	147.8	179.5	143	144	147	145	146
a8	NULL	91	1ES5	ALA	216	A	-171.7	112.4	-179.8	3179	3180	3183	3181	3182
a8	NULL	92	1ES5	ALA	227	A	-158.6	141.7	179.5	3344	3345	3348	3346	3347
a8	NULL	93	1ESI	ALA	227	A	-159	143.5	179.8	3345	3346	3349	3347	3348
a8	NULL	94	1EY0	ALA	109	A	-157.3	153.9	168.9	1670	1671	1674	1672	1673
a8	NULL	95	1EY4	ALA	109	A	-159.6	152.5	172.8	1669	1670	1673	1671	1672
a8	NULL	96	1EY5	ALA	109	A	-160.3	153.1	173.2	1650	1651	1654	1652	1653
a8	NULL	97	1EY9	ALA	109	A	-161	153.1	172.6	1653	1654	1657	1655	1656
a8	NULL	98	1EYD	ALA	109	A	-161.8	152.7	169.5	1670	1671	1674	1672	1673
a8	NULL	99	1EZ8	ALA	109	A	-158.2	152.3	168.6	1650	1651	1654	1652	1653
a8	NULL	100	1EZK	ALA	37	A	-157.2	154.5	177.5	564	565	568	566	567
a8	NULL	101	1F21	ALA	37	A	-157.9	150.4	-179.1	513	514	517	515	516
a8	NULL	102	1F2M	ALA	109	A	-160	149.7	177.3	1670	1671	1674	1672	1673
a8	NULL	103	1F2Y	ALA	109	A	-165.3	154.1	178.5	1670	1671	1674	1672	1673
a8	NULL	104	1F2Z	ALA	109	A	-165.6	152.5	177.5	1670	1671	1674	1672	1673
a8	NULL	105	1F6W	ALA	36	A	-157.8	149.8	179.4	526	527	530	528	529
a8	NULL	106	1FB0	ALA	34	A	-158.9	146.3	-179.7	419	420	423	421	422
a8	NULL	107	1FB0	ALA	34	B	-164.4	144	-179.8	2045	2046	2049	2047	2048
a8	NULL	108	1FB6	ALA	34	A	-164.2	146	-179.6	404	405	408	406	407
a8	NULL	109	1FB6	ALA	34	B	-162.3	150.4	-179.8	2028	2029	2032	2030	2031
a8	NULL	110	1FCU	ALA	62	A	-155.7	153.6	174.9	867	868	871	869	870
a8	NULL	111	1FLH	ALA	323	A	-158.4	143.1	179.4	4665	4666	4669	4667	4668
a8	NULL	112	1FO9	ALA	207	A	-161.2	149	173.7	1662	1663	1666	1664	1665
a8	NULL	113	1FP9	ALA	300	A	-160.3	153.8	-179.6	4835	4836	4839	4837	4838
a8	NULL	114	1FS3	ALA	19	A	-171.8	144.9	179.6	275	276	279	277	278
a8	NULL	115	1FVJ	ALA	152	B	-156	143.3	179.5	5133	5134	5137	5135	5136
a8	NULL	116	1G1K	ALA	96	A	-157.9	153.7	178.1	1358	1359	1362	1360	1361
a8	NULL	117	1G1K	ALA	96	B	-155.9	152.8	177.9	3419	3420	3423	3421	3422
a8	NULL	118	1G24	ALA	200	A	-170.2	130	-179	2542	2543	2546	2544	2545
a8	NULL	119	1G4R	ALA	184	A	-156.2	153.6	-179.3	2873	2874	2877	2875	2876
a8	NULL	120	1G4R	ALA	254	A	-174.9	138.6	-178.3	4009	4010	4013	4011	4012
a8	NULL	121	1GCE	ALA	151	A	-157.4	135.5	178	2329	2330	2333	2331	2332
a8	NULL	122	1GGL	ALA	121	A	-165.3	115.3	-177.9	1975	1976	1979	1977	1978
a8	NULL	123	1GGL	ALA	121	B	-172.6	124	179.1	4162	4163	4166	4164	4165
a8	NULL	124	1GOA	ALA	37	A	-168.8	151.3	-179.6	550	551	554	552	553
a8	NULL	125	1GQZ	ALA	132	A	-155.8	150.5	178.8	2013	2014	2017	2015	2016
a8	NULL	126	1GQZ	ALA	216	A	-164.4	136.5	172.7	3314	3315	3318	3316	3317
a8	NULL	127	1GYD	ALA	294	B	-159.6	135.7	-171.1	4088	4089	4092	4090	4091
a8	NULL	128	1H1N	ALA	270	A	-155.3	149.6	-176	4014	4015	4018	4016	4017
a8	NULL	129	1H1N	ALA	274	A	-160.7	153.8	164.1	4091	4092	4095	4093	4094
a8	NULL	130	1H7M	ALA	82	A	-163.2	149.9	171.8	1241	1242	1245	1243	1244
a8	NULL	131	1HK0	ALA	35	X	-156.4	145.7	172.1	530	531	534	532	533
a8	NULL	132	1HTZ	ALA	248	A	-159.9	151.8	176.6	3429	3430	3433	3431	3432
a8	NULL	133	1HTZ	ALA	248	B	-159	152.6	177	7476	7477	7480	7478	7479
a8	NULL	134	1HTZ	ALA	248	C	-159.5	153.3	176.9	11523	11524	11527	11525	11526
a8	NULL	135	1HTZ	ALA	248	D	-158.8	151.9	176.3	15570	15571	15574	15572	15573
a8	NULL	136	1HTZ	ALA	248	E	-161.1	151.5	176.7	19617	19618	19621	19619	19620
a8	NULL	137	1I2H	ALA	1011	A	-160.7	153	165.7	189	190	193	191	192
a8	NULL	138	1I7K	ALA	52	A	-166.1	143.9	175.5	346	347	350	348	349
a8	NULL	139	1I7K	ALA	52	B	-165	143.9	178.2	2650	2651	2654	2652	2653
a8	NULL	140	1ICX	ALA	72	A	-168.1	147.5	177.3	1089	1090	1093	1091	1092
a8	NULL	141	1IDJ	ALA	120	A	-156.1	146.2	178.4	1631	1632	1635	1633	1634
a8	NULL	142	1IDJ	ALA	172	A	-158.6	150.8	179.1	2428	2429	2432	2430	2431
a8	NULL	143	1IDJ	ALA	120	B	-156.1	146.1	178.4	6764	6765	6768	6766	6767
a8	NULL	144	1IDJ	ALA	172	B	-158.5	150.8	179.1	7561	7562	7565	7563	7564
a8	NULL	145	1IDK	ALA	172	A	-156.6	146.1	178.9	2432	2433	2436	2434	2435
a8	NULL	146	1IHZ	ALA	109	A	-155.9	151.2	170.1	1679	1680	1683	1681	1682
a8	NULL	147	1IJQ	ALA	622	A	-170.6	148	-177.5	3770	3771	3774	3772	3773
a8	NULL	148	1IUH	ALA	95	A	164	135	176.6	1562	1563	1566	1564	1565
a8	NULL	149	1IW2	ALA	170	A	-167.5	134.7	179.6	2325	2326	2329	2327	2328
a8	NULL	150	1IZ5	ALA	27	A	-155.2	150.5	178.9	395	396	399	397	398
a8	NULL	151	1IZ5	ALA	107	A	-157	153.2	179.8	1682	1683	1686	1684	1685
a8	NULL	152	1IZ5	ALA	27	B	-158	153.7	178.5	4178	4179	4182	4180	4181
a8	NULL	153	1IZ6	ALA	80	A	-162.9	136.8	178.6	1225	1226	1229	1227	1228
a8	NULL	154	1IZ6	ALA	80	B	-156.6	132.3	178.8	3366	3367	3370	3368	3369
a8	NULL	155	1J08	ALA	81	A	-155.7	146.2	179.6	1309	1310	1313	1311	1312
a8	NULL	156	1J08	ALA	81	F	-164	144.5	179.9	19174	19175	19178	19176	19177
a8	NULL	157	1J08	ALA	81	G	-162.4	139.8	179.6	22747	22748	22751	22749	22750
a8	NULL	158	1J2F	ALA	294	A	-164.3	143.8	176.7	1533	1534	1537	1535	1536
a8	NULL	159	1J2F	ALA	294	B	-167.9	141.7	176.9	5044	5045	5048	5046	5047
a8	NULL	160	1JEJ	ALA	216	A	-155.7	143.7	179.9	3521	3522	3525	3523	3524
a8	NULL	161	1JFR	ALA	200	A	-162.1	150.5	-179.3	2878	2879	2882	2880	2881
a8	NULL	162	1JFR	ALA	149	B	-157.1	147	175.8	5986	5987	5990	5988	5989
a8	NULL	163	1JFU	ALA	69	A	-155.4	151.9	-178.7	956	957	960	958	959
a8	NULL	164	1JLN	ALA	341	A	-160.5	149.1	-179.9	1451	1452	1455	1453	1454
a8	NULL	165	1JPE	ALA	90	A	-156.1	120	179.2	1333	1334	1337	1335	1336
a8	NULL	166	1JY5	ALA	89	A	-167.3	148.5	177.6	1218	1219	1222	1220	1221
a8	NULL	167	1JY5	ALA	89	B	-164.7	152.5	177.4	4235	4236	4239	4237	4238
a8	NULL	168	1JY5	ALA	174	B	-172.7	115.6	179.6	5521	5522	5525	5523	5524
a8	NULL	169	1JZA	ALA	45	B	-159.4	137.4	-178.5	1597	1598	1601	1599	1600
a8	NULL	170	1K0F	ALA	244	A	-157.6	150.8	177.2	3328	3329	3332	3330	3331
a8	NULL	171	1K1S	ALA	46	A	-165.5	132.2	179.7	623	624	627	625	626
a8	NULL	172	1K95	ALA	203	A	-158.7	141.4	178.7	2305	2306	2309	2307	2308
a8	NULL	173	1KAA	ALA	109	A	-157.9	151.3	175.8	1670	1671	1674	1672	1673
a8	NULL	174	1KAB	ALA	109	A	-157.5	150.1	170	1670	1671	1674	1672	1673
a8	NULL	175	1KCT	ALA	68	A	167.4	121.5	-179	734	735	738	736	737
a8	NULL	176	1KDB	ALA	109	A	-168.5	151.8	177.6	1670	1671	1674	1672	1673
a8	NULL	177	1KDC	ALA	109	A	-163.9	154.5	177.2	1670	1671	1674	1672	1673
a8	NULL	178	1KEH	ALA	351	A	-167.9	142.7	179.6	5249	5250	5253	5251	5252
a8	NULL	179	1KEH	ALA	574	A	-170.4	154.4	179.1	8673	8674	8677	8675	8676
a8	NULL	180	1KEX	ALA	72	A	-163.2	153.2	177.4	1083	1084	1087	1085	1086
a8	NULL	181	1KQ5	ALA	1520	A	175.1	144.1	178.9	2338	2339	2342	2340	2341
a8	NULL	182	1KS5	ALA	122	A	-164.1	148.8	179.6	1780	1781	1784	1782	1783
a8	NULL	183	1KS5	ALA	220	A	-167	145.8	179.7	3236	3237	3240	3238	3239
a8	NULL	184	1KVB	ALA	37	A	-165.3	153.8	-177.4	550	551	554	552	553
a8	NULL	185	1KXF	ALA	177	A	-159.4	153	178.7	1124	1125	1128	1126	1127
a8	NULL	186	1L2L	ALA	90	A	-159.4	150.7	-180	1412	1413	1416	1414	1415
a8	NULL	187	1L5T	ALA	155	A	-175.8	150.7	-178.4	2338	2339	2342	2340	2341
a8	NULL	188	1L5T	ALA	248	A	-172.6	151.5	179.3	3718	3719	3722	3720	3721
a8	NULL	189	1L5T	ALA	155	B	-178.5	152.4	179.8	7366	7367	7370	7368	7369
a8	NULL	190	1L5T	ALA	248	B	-176.3	153	179.8	8746	8747	8750	8748	8749
a8	NULL	191	1L8F	ALA	75	A	-158.6	115.5	-178.7	1052	1053	1056	1054	1055
a8	NULL	192	1LL7	ALA	340	A	-155.1	152.1	-179	4716	4717	4720	4718	4719
a8	NULL	193	1LL7	ALA	340	B	-155.5	152.5	-178.2	10753	10754	10757	10755	10756
a8	NULL	194	1LP8	ALA	79	A	-157.4	145.9	178.5	1209	1210	1213	1211	1212
a8	NULL	195	1LRZ	ALA	54	A	-173	145.1	-179.5	833	834	837	835	836
a8	NULL	196	1LU4	ALA	1120	A	-160.6	154.1	172.9	1775	1776	1779	1777	1778
a8	NULL	197	1LUF	ALA	726	A	-171.9	154.5	-178.4	2235	2236	2239	2237	2238
a8	NULL	198	1LV1	ALA	71	A	-160.7	146.4	178.6	1125	1126	1129	1127	1128
a8	NULL	199	1LV1	ALA	1071	A	-161.2	147.1	179	2669	2670	2673	2671	2672
a8	NULL	200	1LVF	ALA	38	A	-166	143.6	177.6	533	534	537	535	536
a8	NULL	201	1M3I	ALA	374	B	-158.1	114.6	179.5	12534	12535	12538	12536	12537
a8	NULL	202	1M53	ALA	46	A	-178.7	138.6	-179.1	53	54	57	55	56
a8	NULL	203	1M8N	ALA	108	A	-158.2	153.3	179.8	1516	1517	1520	1518	1519
a8	NULL	204	1M8N	ALA	108	B	-177.5	138.9	-178.8	3184	3185	3188	3186	3187
a8	NULL	205	1M8N	ALA	108	C	178.8	138.7	-178.8	4852	4853	4856	4854	4855
a8	NULL	206	1M8N	ALA	108	D	-157.5	149.6	-179.4	6527	6528	6531	6529	6530
a8	NULL	207	1MBM	ALA	47	A	-159.6	152.8	-177.1	582	583	586	584	585
a8	NULL	208	1MBM	ALA	113	A	-167.5	145.5	177.4	1539	1540	1543	1541	1542
a8	NULL	209	1MBM	ALA	188	A	-157.4	149.7	-179.1	2577	2578	2581	2579	2580
a8	NULL	210	1MBM	ALA	113	B	-174.2	136.9	176.1	4361	4362	4365	4363	4364
a8	NULL	211	1MBM	ALA	113	C	-168	137	176	7096	7097	7100	7098	7099
a8	NULL	212	1MBM	ALA	113	D	-164.4	138.3	177.7	9780	9781	9784	9782	9783
a8	NULL	213	1MC4	ALA	344	A	-159.2	138.4	179.3	5262	5263	5266	5264	5265
a8	NULL	214	1MD6	ALA	140	A	-156	153.2	-179.4	2128	2129	2132	2130	2131
a8	NULL	215	1MLA	ALA	89	A	-156.2	154.4	179.7	1285	1286	1289	1287	1288
a8	NULL	216	1MQA	ALA	169	A	-159.6	143.5	179.8	682	683	686	684	685
a8	NULL	217	1MZD	ALA	183	A	-165.5	139.8	-179.5	2733	2734	2737	2735	2736
a8	NULL	218	1N7E	ALA	721	A	-159.1	151.6	178.9	821	822	825	823	824
a8	NULL	219	1N7P	ALA	666	A	-162.6	143.1	165.4	7804	7805	7808	7806	7807
a8	NULL	220	1NG5	ALA	143	B	-166.7	119.2	-179.2	5825	5826	5829	5827	5828
a8	NULL	221	1NI2	ALA	14	A	-160.4	153.2	178.6	199	200	203	201	202
a8	NULL	222	1NOA	ALA	63	A	-157.5	148.4	178.7	799	800	803	801	802
a8	NULL	223	1NTG	ALA	26	A	-173	126.9	-178.7	398	399	402	400	401
a8	NULL	224	1NTG	ALA	26	B	-155.8	119.6	-178.4	3082	3083	3086	3084	3085
a8	NULL	225	1NTG	ALA	26	C	-166.6	123.1	-179.3	5766	5767	5770	5768	5769
a8	NULL	226	1NTG	ALA	26	D	-159.8	125.8	-179.5	8450	8451	8454	8452	8453
a8	NULL	227	1NUK	ALA	126	A	-156.9	146.3	-179.6	1481	1482	1485	1483	1484
a8	NULL	228	1NUK	ALA	197	A	-167.8	142.1	179.5	2496	2497	2500	2498	2499
a8	NULL	229	1NYL	ALA	119	A	-162	145.4	-179.4	1714	1715	1718	1716	1717
a8	NULL	230	1NYL	ALA	170	A	-160.4	146.4	177.9	2524	2525	2528	2526	2527
a8	NULL	231	1NYL	ALA	196	A	-164.4	114.9	-179.6	2954	2955	2958	2956	2957
a8	NULL	232	1NYL	ALA	344	A	-167.2	141.4	178.3	5222	5223	5226	5224	5225
a8	NULL	233	1O0X	ALA	113	A	-155.9	152.4	178.7	1718	1719	1722	1720	1721
a8	NULL	234	1O73	ALA	88	A	-157.2	142.9	177.1	1360	1361	1364	1362	1363
a8	NULL	235	1O77	ALA	643	B	-175.1	143.6	177.5	2421	2422	2425	2423	2424
a8	NULL	236	1O7U	ALA	37	A	-156.5	152.2	176.5	553	554	557	555	556
a8	NULL	237	1O8W	ALA	37	A	-155.4	149	173.8	553	554	557	555	556
a8	NULL	238	1O8X	ALA	37	A	-157.1	154.2	176.4	553	554	557	555	556
a8	NULL	239	1O9H	ALA	25	A	-157.8	140.8	-174.4	342	343	346	344	345
a8	NULL	240	1O9H	ALA	152	A	-179.5	141.9	178.5	2308	2309	2312	2310	2311
a8	NULL	241	1OA4	ALA	102	A	-155.7	148.3	164.6	1476	1477	1480	1478	1479
a8	NULL	242	1OEM	ALA	69	X	-155.8	147.3	-178.1	1109	1110	1113	1111	1112
a8	NULL	243	1OI7	ALA	202	A	-159	153.8	179.4	2981	2982	2985	2983	2984
a8	NULL	244	1OIB	ALA	7	A	-157.4	150.4	178.3	79	80	83	81	82
a8	NULL	245	1OIB	ALA	2	B	172.8	118.2	179.4	4849	4850	4853	4851	4852
a8	NULL	246	1OIB	ALA	7	B	-156.7	132.1	178	4910	4911	4914	4912	4913
a8	NULL	247	1OJQ	ALA	164	A	-164.1	138.9	178.2	2542	2543	2546	2544	2545
a8	NULL	248	1OMP	ALA	112	A	-157.9	154.9	177.7	1716	1717	1720	1718	1719
a8	NULL	249	1OO8	ALA	284	A	-177.7	145.1	177.6	4094	4095	4098	4096	4097
a8	NULL	250	1OZA	ALA	347	A	-160.7	149.8	-179.9	5153	5154	5157	5155	5156
a8	NULL	251	1P1L	ALA	49	A	-157.7	152.5	176.7	810	811	814	812	813
a8	NULL	252	1P5C	ALA	167	A	-158.2	138.8	179	2453	2454	2457	2455	2456
a8	NULL	253	1PEV	ALA	296	A	-172.1	152.1	177.5	4421	4422	4425	4423	4424
a8	NULL	254	1PEV	ALA	329	A	-163	150	178.9	4919	4920	4923	4921	4922
a8	NULL	255	1PEV	ALA	498	A	-163.3	139.1	175.5	7368	7369	7372	7370	7371
a8	NULL	256	1PGA	ALA	20	A	-156.1	154.8	178.6	311	312	315	313	314
a8	NULL	257	1PRQ	ALA	30	A	-174.3	128.2	-179.3	421	422	425	423	424
a8	NULL	258	1PVX	ALA	191	A	-158.3	151.6	173.9	2759	2760	2763	2761	2762
a8	NULL	259	1Q7M	ALA	535	A	-164.8	141.8	177.1	8525	8526	8529	8527	8528
a8	NULL	260	1Q7M	ALA	535	B	-158.4	136.5	176.4	17249	17250	17253	17251	17252
a8	NULL	261	1QA3	ALA	541	A	-157.1	149.5	177.6	6240	6241	6244	6242	6243
a8	NULL	262	1QAD	ALA	69	A	-170.7	146.6	174.6	981	982	985	983	984
a8	NULL	263	1QCX	ALA	172	A	-161	151.6	179.4	2474	2475	2478	2476	2477
a8	NULL	264	1QK8	ALA	37	A	-161.5	154	174.7	553	554	557	555	556
a8	NULL	265	1QLP	ALA	284	A	-164.8	152.8	173.9	4216	4217	4220	4218	4219
a8	NULL	266	1QOI	ALA	88	A	-160.6	152.8	178.1	1261	1262	1265	1263	1264
a8	NULL	267	1QVA	ALA	89	A	-160.9	149.8	-180	1211	1212	1215	1213	1214
a8	NULL	268	1QWK	ALA	49	A	-163	145.9	-179.8	661	662	665	663	664
a8	NULL	269	1QWK	ALA	149	A	-164.2	154.3	-179.7	2240	2241	2244	2242	2243
a8	NULL	270	1QYR	ALA	190	A	-156.3	153.8	175.7	2685	2686	2689	2687	2688
a8	NULL	271	1QYR	ALA	190	B	-157.4	146.2	168.6	6586	6587	6590	6588	6589
a8	NULL	272	1QZN	ALA	16	A	-160.5	144	178.1	203	204	207	205	206
a8	NULL	273	1QZN	ALA	94	A	-159.3	148.2	172.9	1365	1366	1369	1367	1368
a8	NULL	274	1R3F	ALA	41	A	-158.7	148.8	178.6	528	529	532	530	531
a8	NULL	275	1R88	ALA	34	A	-166.8	124.5	175.8	13	14	17	15	16
a8	NULL	276	1R88	ALA	34	B	-166.1	125.2	175.4	3778	3779	3782	3780	3781
a8	NULL	277	1RBV	ALA	37	A	-155.5	152.7	178.9	550	551	554	552	553
a8	NULL	278	1RD6	ALA	501	A	-162	135.4	179.9	7211	7212	7215	7213	7214
a8	NULL	279	1RDA	ALA	37	A	-165	153.3	179.1	552	553	556	554	555
a8	NULL	280	1RDC	ALA	37	A	-159.6	149.2	-178.9	550	551	554	552	553
a8	NULL	281	1RHA	ALA	102	A	-159.5	154.7	178	1516	1517	1520	1518	1519
a8	NULL	282	1RIL	ALA	23	A	178.6	145.1	178.6	305	306	309	307	308
a8	NULL	283	1RL0	ALA	79	A	-160	143.8	178.3	1204	1205	1208	1206	1207
a8	NULL	284	1RN7	ALA	54	A	-155.1	153.6	179.7	675	676	679	677	678
a8	NULL	285	1RWR	ALA	252	A	-172.2	144.8	164.4	3578	3579	3582	3580	3581
a8	NULL	286	1S4U	ALA	9	X	-159.2	153.1	171.5	104	105	108	106	107
a8	NULL	287	1S4U	ALA	24	X	-155.9	154.8	169.4	305	306	309	307	308
a8	NULL	288	1S7J	ALA	21	A	-155.2	150.7	178.5	318	319	322	320	321
a8	NULL	289	1S7J	ALA	21	B	-156.2	148.3	178.7	4397	4398	4401	4399	4400
a8	NULL	290	1SEF	ALA	123	A	-161.8	136.8	178.5	1657	1658	1661	1659	1660
a8	NULL	291	1SFE	ALA	37	A	-168.9	139	176.1	378	379	382	380	381
a8	NULL	292	1SGZ	ALA	43	B	-160.5	151.1	-179.6	6661	6662	6665	6663	6664
a8	NULL	293	1SGZ	ALA	43	C	-157.1	153.3	-179.9	12661	12662	12665	12663	12664
a8	NULL	294	1SHM	ALA	49	A	-161.8	152.4	173.9	660	661	664	662	663
a8	NULL	295	1SJV	ALA	45	A	-155.6	143.4	173.1	509	510	513	511	512
a8	NULL	296	1SKF	ALA	13	A	-156.6	142.5	179.5	173	174	177	175	176
a8	NULL	297	1SKF	ALA	227	A	-157.7	148.4	180	3375	3376	3379	3377	3378
a8	NULL	298	1SKF	ALA	228	A	-160.3	151.6	179.1	3385	3386	3389	3387	3388
a8	NULL	299	1SLL	ALA	194	A	-156.2	143.8	176.2	1718	1719	1722	1720	1721
a8	NULL	300	1SLL	ALA	208	A	-156.6	131.7	178.1	1938	1939	1942	1940	1941
a8	NULL	301	1SLL	ALA	328	A	-155.4	154.8	-179.6	3721	3722	3725	3723	3724
a8	NULL	302	1SLL	ALA	717	A	-158.5	138.1	177.5	9661	9662	9665	9663	9664
a8	NULL	303	1SNQ	ALA	109	A	-163.8	151.1	179	1552	1553	1556	1554	1555
a8	NULL	304	1SQW	ALA	167	A	-157.7	149	-179.7	2671	2672	2675	2673	2674
a8	NULL	305	1STN	ALA	109	A	-165.8	153.3	174.8	1670	1671	1674	1672	1673
a8	NULL	306	1SYC	ALA	109	A	-160.8	154.6	174.6	1670	1671	1674	1672	1673
a8	NULL	307	1SYG	ALA	109	A	-170.6	155	178	1670	1671	1674	1672	1673
a8	NULL	308	1T45	ALA	659	A	-160.4	151.6	167.6	1793	1794	1797	1795	1796
a8	NULL	309	1TF5	ALA	778	A	-173.2	137	179.5	12307	12308	12311	12309	12310
a8	NULL	310	1TGO	ALA	249	A	-155.5	131	-179.1	4124	4125	4128	4126	4127
a8	NULL	311	1TJ6	ALA	12	A	-165	144.7	175.2	42	43	46	44	45
a8	NULL	312	1TJ6	ALA	12	B	-168.8	147.5	170.6	1734	1735	1738	1736	1737
a8	NULL	313	1TJE	ALA	204	A	-155.7	124.2	179.6	3176	3177	3180	3178	3179
a8	NULL	314	1TK1	ALA	155	A	-159	142.2	178.8	1849	1850	1853	1851	1852
a8	NULL	315	1TLY	ALA	41	A	-155.5	128.6	178.5	526	527	530	528	529
a8	NULL	316	1TM2	ALA	316	A	-165.5	145.9	179.6	4377	4378	4381	4379	4380
a8	NULL	317	1TOL	ALA	31	A	-157.7	151.7	174.8	473	474	477	475	476
a8	NULL	318	1TP6	ALA	80	A	-162.6	149.2	178.7	1190	1191	1194	1192	1193
a8	NULL	319	1TQO	ALA	109	A	-165.7	153.5	177.6	1544	1545	1548	1546	1547
a8	NULL	320	1TUX	ALA	234	A	-157.8	152.2	176.2	3553	3554	3557	3555	3556
a8	NULL	321	1U09	ALA	415	A	-172.5	154	177.9	6409	6410	6413	6411	6412
a8	NULL	322	1U5G	ALA	120	A	-155.6	154	-174.6	246	247	250	248	249
a8	NULL	323	1U5G	ALA	191	A	-168.8	143.1	-168.9	1419	1420	1423	1421	1422
a8	NULL	324	1U5G	ALA	191	D	-168.2	151.4	178.3	7164	7165	7168	7166	7167
a8	NULL	325	1UAI	ALA	40	A	-157.9	146.5	177.7	575	576	579	577	578
a8	NULL	326	1UAI	ALA	116	A	-166.4	149.5	179.1	1698	1699	1702	1700	1701
a8	NULL	327	1UAI	ALA	192	A	-157.1	138.3	-179.5	2876	2877	2880	2878	2879
a8	NULL	328	1UAI	ALA	198	A	-163.5	146.1	177.3	2955	2956	2959	2957	2958
a8	NULL	329	1UAX	ALA	126	B	-157.7	150.6	178.2	5430	5431	5434	5432	5433
a8	NULL	330	1UCH	ALA	51	A	-167.2	143.3	169.1	752	753	756	754	755
a8	NULL	331	1UFK	ALA	242	A	-155.5	154.4	-179.4	3627	3628	3631	3629	3630
a8	NULL	332	1UH7	ALA	210	A	-159.8	147	177.3	3040	3041	3044	3042	3043
a8	NULL	333	1UH7	ALA	321	A	-159.8	149.1	179.9	4649	4650	4653	4651	4652
a8	NULL	334	1UH8	ALA	210	A	-159.4	145.6	177.1	3040	3041	3044	3042	3043
a8	NULL	335	1UH8	ALA	321	A	-160.6	148.3	179.8	4649	4650	4653	4651	4652
a8	NULL	336	1UH9	ALA	210	A	-160.3	148	178	3040	3041	3044	3042	3043
a8	NULL	337	1UH9	ALA	321	A	-157.4	149.5	179.9	4649	4650	4653	4651	4652
a8	NULL	338	1UKR	ALA	171	A	-159.4	149.2	176.1	2448	2449	2452	2450	2451
a8	NULL	339	1UKR	ALA	171	B	-159.2	149.8	176.3	5045	5046	5049	5047	5048
a8	NULL	340	1UKR	ALA	171	C	-159.7	149.3	176.3	7642	7643	7646	7644	7645
a8	NULL	341	1UKR	ALA	171	D	-159.4	150.1	175.6	10239	10240	10243	10241	10242
a8	NULL	342	1UN2	ALA	53	A	-157.8	151.7	178.5	793	794	797	795	796
a8	NULL	343	1URP	ALA	185	C	-155.1	152	-179.6	10845	10846	10849	10847	10848
a8	NULL	344	1URP	ALA	158	D	-158	149.6	178.5	14472	14473	14476	14474	14475
a8	NULL	345	1URP	ALA	185	D	-156	151.4	-179.4	14885	14886	14889	14887	14888
a8	NULL	346	1UXZ	ALA	4	A	-158.1	146.5	160.1	55	56	59	57	58
a8	NULL	347	1UXZ	ALA	4	B	-158.8	143.4	165.8	1924	1925	1928	1926	1927
a8	NULL	348	1V77	ALA	99	A	-155.8	149.5	176.9	1564	1565	1568	1566	1567
a8	NULL	349	1VAV	ALA	91	A	-159.6	150.1	178.5	1454	1455	1458	1456	1457
a8	NULL	350	1VAV	ALA	196	A	-156	137.4	-179.3	3078	3079	3082	3080	3081
a8	NULL	351	1VAV	ALA	213	A	-161.2	149.8	178.2	3317	3318	3321	3319	3320
a8	NULL	352	1VAV	ALA	91	B	-169.9	148.5	179.2	4927	4928	4931	4929	4930
a8	NULL	353	1VAV	ALA	213	B	-162.9	149.5	179.5	6790	6791	6794	6792	6793
a8	NULL	354	1VES	ALA	10	B	-160.1	141.4	169.9	1876	1877	1880	1878	1879
a8	NULL	355	1VFF	ALA	66	A	-161.3	150.4	-179.8	1069	1070	1073	1071	1072
a8	NULL	356	1VMO	ALA	153	A	-162.5	141.7	177.5	2305	2306	2309	2307	2308
a8	NULL	357	1VMO	ALA	153	B	-165.1	134.7	177	4766	4767	4770	4768	4769
a8	NULL	358	1VR2	ALA	851	A	-171.7	153	178.7	473	474	477	475	476
a8	NULL	359	1W17	ALA	57	A	-162.8	154.4	179.5	529	530	533	531	532
a8	NULL	360	1W17	ALA	190	A	-161.3	148.4	178	2694	2695	2698	2696	2697
a8	NULL	361	1W17	ALA	190	B	-159.9	151.9	178.1	6487	6488	6491	6489	6490
a8	NULL	362	1W3E	ALA	82	X	-161.7	151.2	173.5	1294	1295	1298	1296	1297
a8	NULL	363	1W42	ALA	82	A	-156.7	153.5	175.3	1298	1299	1302	1300	1301
a8	NULL	364	1WKO	ALA	162	A	-163.1	153.2	172.4	2497	2498	2501	2499	2500
a8	NULL	365	1WKO	ALA	163	A	-157	149.9	174.3	2507	2508	2511	2509	2510
a8	NULL	366	1WKO	ALA	162	B	-160.8	152.3	172.7	5134	5135	5138	5136	5137
a8	NULL	367	1WLY	ALA	37	A	-166.6	143.2	-171.6	538	539	542	540	541
a8	NULL	368	1WNS	ALA	595	A	-178.8	142.2	178.7	9676	9677	9680	9678	9679
a8	NULL	369	1WOU	ALA	92	A	-157.4	151.3	176.7	1374	1375	1378	1376	1377
a8	NULL	370	1WRJ	ALA	17	A	-160.1	139	-179.6	260	261	264	262	263
a8	NULL	371	1WVW	ALA	25	A	-162.1	145.3	178	349	350	353	351	352
a8	NULL	372	1WWA	ALA	364	X	-156.9	137.3	176.4	1265	1266	1269	1267	1268
a8	NULL	373	1WWA	ALA	364	Y	-156.6	138.6	176.4	2904	2905	2908	2906	2907
a8	NULL	374	1WYB	ALA	95	A	-157.4	141.3	-179.9	1282	1283	1286	1284	1285
a8	NULL	375	1WYC	ALA	95	A	-160.7	141.3	179	1282	1283	1286	1284	1285
a8	NULL	376	1WZV	ALA	36	B	-162.6	151.6	169.3	3020	3021	3024	3022	3023
a8	NULL	377	1WZW	ALA	36	A	-155.6	152	164.8	561	562	565	563	564
a8	NULL	378	1X0M	ALA	272	A	-169.6	137.8	179.8	3988	3989	3992	3990	3991
a8	NULL	379	1X1H	ALA	399	A	-155.9	149.1	179.8	5661	5662	5665	5663	5664
a8	NULL	380	1X23	ALA	23	A	-164.8	151.4	170.5	422	423	426	424	425
a8	NULL	381	1X23	ALA	23	C	-166.9	147.7	174.7	5165	5166	5169	5167	5168
a8	NULL	382	1X23	ALA	23	D	-166.3	134.5	175.8	7570	7571	7574	7572	7573
a8	NULL	383	1X6L	ALA	59	A	-169.7	154.3	179.9	531	532	535	533	534
a8	NULL	384	1X6L	ALA	501	A	-159.6	137.1	179.7	7211	7212	7215	7213	7214
a8	NULL	385	1XDZ	ALA	146	A	-156.2	125.1	169.3	2349	2350	2353	2351	2352
a8	NULL	386	1XG8	ALA	82	A	-158.4	148.2	179.5	1403	1404	1407	1405	1406
a8	NULL	387	1XGD	ALA	45	A	-164.3	147.7	-179.4	662	663	666	664	665
a8	NULL	388	1XGD	ALA	155	A	-155.8	154.3	176.3	2407	2408	2411	2409	2410
a8	NULL	389	1XGO	ALA	92	A	-171.6	130.5	-179.9	1449	1450	1453	1451	1452
a8	NULL	390	1XIX	ALA	55	A	-160	144	-179.4	861	862	865	863	864
a8	NULL	391	1XMB	ALA	192	A	-164.9	149.7	177.1	2470	2471	2474	2472	2473
a8	NULL	392	1XMB	ALA	294	A	-161.3	147.4	172.9	3692	3693	3696	3694	3695
a8	NULL	393	1XQG	ALA	267	A	-168.3	141.3	179.2	4224	4225	4228	4226	4227
a8	NULL	394	1XQG	ALA	267	B	-160.1	149.3	178.7	10148	10149	10152	10150	10151
a8	NULL	395	1XQJ	ALA	267	A	-171.2	145.2	178.6	4224	4225	4228	4226	4227
a8	NULL	396	1XR7	ALA	232	A	-159.6	148.3	168.5	3622	3623	3626	3624	3625
a8	NULL	397	1XR7	ALA	232	B	-164.3	150.6	169.2	10976	10977	10980	10978	10979
a8	NULL	398	1XX2	ALA	151	A	-160.3	135.1	177.8	2314	2315	2318	2316	2317
a8	NULL	399	1Y6L	ALA	23	A	-162	144.3	176.7	354	355	358	356	357
a8	NULL	400	1Y6L	ALA	23	B	-160.6	147.3	172.4	2660	2661	2664	2662	2663
a8	NULL	401	1Y6L	ALA	23	C	-162.7	144	175.5	4966	4967	4970	4968	4969
a8	NULL	402	1YF2	ALA	103	B	-159.6	151.5	177.1	8609	8610	8613	8611	8612
a8	NULL	403	1YFO	ALA	289	A	-163	146.8	-179	1299	1300	1303	1301	1302
a8	NULL	404	1YFO	ALA	289	B	-167	153.3	-178.9	5771	5772	5775	5773	5774
a8	NULL	405	1YKS	ALA	251	A	-167.4	154.8	171.7	1076	1077	1080	1078	1079
a8	NULL	406	1YKS	ALA	433	A	-159.3	150.5	174.2	3728	3729	3732	3730	3731
a8	NULL	407	1YPR	ALA	18	A	-162.3	140.9	178.8	264	265	268	266	267
a8	NULL	408	1YPR	ALA	30	A	-165.3	145.9	178.8	444	445	448	446	447
a8	NULL	409	1YPR	ALA	72	A	-165	127	176.7	1064	1065	1068	1066	1067
a8	NULL	410	1YPR	ALA	30	B	-170.7	147.9	-179.8	2320	2321	2324	2322	2323
a8	NULL	411	1YRW	ALA	7	A	-155	151.9	177.3	108	109	112	110	111
a8	NULL	412	1YRW	ALA	28	A	-164.6	154.4	177.4	404	405	408	406	407
a8	NULL	413	1YRW	ALA	146	A	-163.9	152.2	179.1	2136	2137	2140	2138	2139
a8	NULL	414	1YXA	ALA	138	A	-157.4	147.5	174.6	1352	1353	1356	1354	1355
a8	NULL	415	1YXA	ALA	270	A	-159	151.8	174.2	3422	3423	3426	3424	3425
a8	NULL	416	1YZ6	ALA	180	A	-170.7	149	179.2	2869	2870	2873	2871	2872
a8	NULL	417	1YZE	ALA	69	C	-163	153.3	178.4	3071	3072	3075	3073	3074
a8	NULL	418	1YZE	ALA	136	C	-157	146.8	178.2	3740	3741	3744	3742	3743
a8	NULL	419	1YZY	ALA	193	B	-158.7	120.3	177	9157	9158	9161	9159	9160
a8	NULL	420	1Z78	ALA	74	A	-168	141.5	176.9	996	997	1000	998	999
a8	NULL	421	1Z78	ALA	159	A	-159.6	153.5	179.2	2332	2333	2336	2334	2335
a8	NULL	422	1ZG6	ALA	248	A	-164.2	153.4	170.8	3426	3427	3430	3428	3429
a8	NULL	423	1ZI0	ALA	633	A	-165.9	144.2	179.5	1167	1168	1171	1169	1170
a8	NULL	424	1ZI0	ALA	633	B	-162.2	145.9	178	5439	5440	5443	5441	5442
a8	NULL	425	1ZKB	ALA	112	A	-173.5	151.5	178.9	1749	1750	1753	1751	1752
a8	NULL	426	1ZR5	ALA	259	B	-157.7	150.8	-173.2	4091	4092	4095	4093	4094
a8	NULL	427	1ZSA	ALA	174	A	-159.6	144.1	178.1	2631	2632	2635	2633	2634
a8	NULL	428	1ZWZ	ALA	101	A	-155.3	144.7	177.9	1495	1496	1499	1497	1498
a8	NULL	429	1ZZY	ALA	29	A	-158.3	147.7	-179.7	409	410	413	411	412
a8	NULL	430	1ZZY	ALA	88	A	-158.4	150.4	-177.8	1312	1313	1316	1314	1315
a8	NULL	431	1ZZY	ALA	29	B	-160.8	147.5	-179.6	2025	2026	2029	2027	2028
a8	NULL	432	1ZZY	ALA	88	B	-155.3	151.8	-178.3	2928	2929	2932	2930	2931
a8	NULL	433	2A1V	ALA	48	A	-155.5	147.5	177.1	725	726	729	727	728
a8	NULL	434	2A4V	ALA	125	A	-157.2	153.7	167.2	1043	1044	1047	1045	1046
a8	NULL	435	2A6T	ALA	101	A	-156.6	145.4	168.2	1575	1576	1579	1577	1578
a8	NULL	436	2A6W	ALA	148	A	-157.6	153.3	179.5	2227	2228	2231	2229	2230
a8	NULL	437	2AAK	ALA	27	A	-168.7	148.9	179.1	424	425	428	426	427
a8	NULL	438	2AC4	ALA	114	A	-162.2	118.1	-179.2	1819	1820	1823	1821	1822
a8	NULL	439	2ACG	ALA	36	A	-155.3	140.9	179.3	491	492	495	493	494
a8	NULL	440	2AE1	ALA	62	A	-157.9	141.8	178.9	900	901	904	902	903
a8	NULL	441	2AF0	ALA	83	A	-156.8	147.7	178.2	358	359	362	360	361
a8	NULL	442	2AHN	ALA	88	A	-158	128.5	167.3	1248	1249	1252	1250	1251
a8	NULL	443	2AL6	ALA	294	A	-164.6	153.1	177.9	4324	4325	4328	4326	4327
a8	NULL	444	2ALA	ALA	344	A	-155.1	137.7	178.3	5196	5197	5200	5198	5199
a8	NULL	445	2ALR	ALA	46	A	-162.9	132.3	179.5	686	687	690	688	689
a8	NULL	446	2AV5	ALA	95	A	-169	153.3	179	1317	1318	1321	1319	1320
a8	NULL	447	2AV5	ALA	95	B	-169.1	153.3	178.7	3063	3064	3067	3065	3066
a8	NULL	448	2AV5	ALA	95	C	-169.1	153.4	178.4	4809	4810	4813	4811	4812
a8	NULL	449	2AV5	ALA	95	D	-169.1	153.4	178.7	6555	6556	6559	6557	6558
a8	NULL	450	2AV5	ALA	95	E	-170.3	153.1	178.9	8301	8302	8305	8303	8304
a8	NULL	451	2AWU	ALA	373	B	-172	146.1	166.5	2235	2236	2239	2237	2238
a8	NULL	452	2B1L	ALA	77	A	-156.4	152.7	179.4	334	335	338	336	337
a8	NULL	453	2B1L	ALA	77	B	-162	149.8	180	2354	2355	2358	2356	2357
a8	NULL	454	2B3O	ALA	304	A	-167.8	149	-179	4421	4422	4425	4423	4424
a8	NULL	455	2B3O	ALA	318	A	175.2	150.7	179.3	4638	4639	4642	4640	4641
a8	NULL	456	2B4E	ALA	212	A	-162.3	145.5	-176.5	3060	3061	3064	3062	3063
a8	NULL	457	2B4E	ALA	385	A	-167.1	134	174.2	5787	5788	5791	5789	5790
a8	NULL	458	2B78	ALA	163	A	-160	151.4	177.1	2573	2574	2577	2575	2576
a8	NULL	459	2BCE	ALA	216	A	-155.5	145.8	177.8	3181	3182	3185	3183	3184
a8	NULL	460	2BCE	ALA	486	A	-155.7	152.3	179.9	7259	7260	7263	7261	7262
a8	NULL	461	2BEA	ALA	37	A	-155.2	151.7	178.8	443	444	447	445	446
a8	NULL	462	2BEA	ALA	37	B	-163.6	140.8	178.5	3060	3061	3064	3062	3063
a8	NULL	463	2BFH	ALA	117	A	-159	153.8	179.5	1605	1606	1609	1607	1608
a8	NULL	464	2BGT	ALA	216	A	-158.2	136.2	-179.6	3133	3134	3137	3135	3136
a8	NULL	465	2BJQ	ALA	322	A	-161.1	151	-176.9	4926	4927	4930	4928	4929
a8	NULL	466	2BMF	ALA	419	A	-173.7	144.7	178.2	3782	3783	3786	3784	3785
a8	NULL	467	2BMJ	ALA	138	A	-156.9	150.1	177.5	1130	1131	1134	1132	1133
a8	NULL	468	2BOE	ALA	110	X	-168.7	145	166.4	1530	1531	1534	1532	1533
a8	NULL	469	2BOE	ALA	254	X	-164.2	152.8	158.3	3618	3619	3622	3620	3621
a8	NULL	470	2BSZ	ALA	211	A	-160.7	154.7	173.7	3203	3204	3207	3205	3206
a8	NULL	471	2BTL	ALA	117	A	-155.3	137.8	177.1	1372	1373	1376	1374	1375
a8	NULL	472	2BV9	ALA	13	A	-160.7	146.2	142.9	88	89	92	90	91
a8	NULL	473	2BV9	ALA	252	A	-155.7	145.5	177.1	3849	3850	3853	3851	3852
a8	NULL	474	2BXX	ALA	117	A	-160.1	139.2	178.5	1387	1388	1391	1389	1390
a8	NULL	475	2C86	ALA	90	A	-160.6	154.9	177.4	981	982	985	983	984
a8	NULL	476	2C86	ALA	117	A	-163.8	141.7	175.4	1387	1388	1391	1389	1390
a8	NULL	477	2C86	ALA	117	B	-168.6	129	-179.3	3426	3427	3430	3428	3429
a8	NULL	478	2C8J	ALA	113	A	-165	124.6	-166.8	1818	1819	1822	1820	1821
a8	NULL	479	2C8J	ALA	216	A	-161.6	149.5	178.7	3391	3392	3395	3393	3394
a8	NULL	480	2C8J	ALA	113	B	-156.3	134.6	-171.1	6605	6606	6609	6607	6608
a8	NULL	481	2CI4	ALA	80	A	-157.1	145.3	177.5	1123	1124	1127	1125	1126
a8	NULL	482	2CKD	ALA	307	A	-157.4	142	170.4	4595	4596	4599	4597	4598
a8	NULL	483	2CVF	ALA	18	A	-175	140.9	179.3	239	240	243	241	242
a8	NULL	484	2CWR	ALA	278	A	-159	144.9	179.1	225	226	229	227	228
a8	NULL	485	2CX5	ALA	139	B	-164.8	148.2	177.1	4417	4418	4421	4419	4420
a8	NULL	486	2CX5	ALA	139	C	-159.4	150.7	176.8	6767	6768	6771	6769	6770
a8	NULL	487	2CX5	ALA	139	D	-157.8	149.6	176.5	9117	9118	9121	9119	9120
a8	NULL	488	2CZU	ALA	101	A	-160.7	146.1	-179.8	1043	1044	1047	1045	1046
a8	NULL	489	2CZU	ALA	123	A	-170.3	151.8	177.4	1308	1309	1312	1310	1311
a8	NULL	490	2CZU	ALA	101	B	-159.1	144.3	-179.7	3406	3407	3410	3408	3409
a8	NULL	491	2CZU	ALA	123	B	-170.9	150.2	177.5	3713	3714	3717	3715	3716
a8	NULL	492	2D0A	ALA	198	A	-156.4	154.7	179	2968	2969	2972	2970	2971
a8	NULL	493	2D42	ALA	106	A	-162.2	133.3	179.4	1600	1601	1604	1602	1603
a8	NULL	494	2D42	ALA	106	B	-155.7	146.1	179.2	5427	5428	5431	5429	5430
a8	NULL	495	2D7J	ALA	152	A	-157.4	149.2	-178.2	2417	2418	2421	2419	2420
a8	NULL	496	2D7U	ALA	66	A	-177.1	141.6	179.8	966	967	970	968	969
a8	NULL	497	2DBI	ALA	88	A	-169.1	149.7	177	1311	1312	1315	1313	1314
a8	NULL	498	2DEP	ALA	339	A	-166.6	153.6	178.6	4768	4769	4772	4770	4771
a8	NULL	499	2DEP	ALA	339	B	-166.3	152.9	178.1	10230	10231	10234	10232	10233
a8	NULL	500	2DFE	ALA	126	A	-172.8	151.9	178.4	1987	1988	1991	1989	1990
a8	NULL	501	2DFF	ALA	126	A	-176.8	149.7	178.3	1866	1867	1870	1868	1869
a8	NULL	502	2DL2	ALA	62	A	-172.2	110.8	178.2	952	953	956	954	955
a8	NULL	503	2DWY	ALA	591	C	-157.2	135.1	174.6	5364	5365	5368	5366	5367
a8	NULL	504	2E0T	ALA	62	A	-160.2	145	179.3	20	21	24	22	23
a8	NULL	505	2E3I	ALA	83	A	-165.9	152.2	-180	435	436	439	437	438
a8	NULL	506	2E3M	ALA	475	A	-157.7	148.9	165.6	1814	1815	1818	1816	1817
a8	NULL	507	2EA9	ALA	25	A	-159.2	150.6	176.8	273	274	277	275	276
a8	NULL	508	2EGU	ALA	172	A	-156	144.8	179.6	2354	2355	2358	2356	2357
a8	NULL	509	2EIO	ALA	88	B	-171.5	153.2	-179.4	2953	2954	2957	2955	2956
a8	NULL	510	2EIO	ALA	29	D	-166.6	146.1	-179.7	5302	5303	5306	5304	5305
a8	NULL	511	2ERF	ALA	74	A	-159	143.9	165.2	1022	1023	1026	1024	1025
a8	NULL	512	2ES3	ALA	74	A	-156	140.3	164.7	1022	1023	1026	1024	1025
a8	NULL	513	2ES3	ALA	88	A	-155.4	152.4	175.1	1261	1262	1265	1263	1264
a8	NULL	514	2ES3	ALA	159	A	-158	154.8	173.5	2358	2359	2362	2360	2361
a8	NULL	515	2ES3	ALA	74	B	-157.8	143.9	165.7	4245	4246	4249	4247	4248
a8	NULL	516	2ES3	ALA	88	B	-156	147.2	173.5	4484	4485	4488	4486	4487
a8	NULL	517	2ESK	ALA	23	A	-162.8	148.6	170.7	372	373	376	374	375
a8	NULL	518	2ESO	ALA	23	A	-167.9	144.6	169.7	372	373	376	374	375
a8	NULL	519	2ESQ	ALA	23	A	-163.1	145.7	167.5	372	373	376	374	375
a8	NULL	520	2ET6	ALA	68	A	-156.3	150.8	166.1	803	804	807	805	806
a8	NULL	521	2ET6	ALA	105	A	-163.7	144.5	166.7	1361	1362	1365	1363	1364
a8	NULL	522	2ET6	ALA	239	A	-174.9	114.7	166	3439	3440	3443	3441	3442
a8	NULL	523	2ET6	ALA	499	A	-160.8	144.4	176.3	7480	7481	7484	7482	7483
a8	NULL	524	2EVB	ALA	110	A	-164.7	148.3	-179.9	587	588	591	589	590
a8	NULL	525	2EXZ	ALA	109	A	-160.5	152	169.2	1645	1646	1649	1647	1648
a8	NULL	526	2EY1	ALA	109	A	-158.8	154.2	170	1672	1673	1676	1674	1675
a8	NULL	527	2EY2	ALA	109	A	-155.4	152.1	170.7	1667	1668	1671	1669	1670
a8	NULL	528	2EY5	ALA	109	A	-158.3	154.8	167.8	1645	1646	1649	1647	1648
a8	NULL	529	2EYF	ALA	109	A	-156.2	154.9	171.7	1641	1642	1645	1643	1644
a8	NULL	530	2EYH	ALA	109	A	-155.1	151.9	168.4	1645	1646	1649	1647	1648
a8	NULL	531	2EYL	ALA	109	A	-156.5	151.1	166.3	1667	1668	1671	1669	1670
a8	NULL	532	2EYM	ALA	109	A	-156.9	149.3	168.9	1648	1649	1652	1650	1651
a8	NULL	533	2EYO	ALA	109	A	-161.1	154	166.7	1648	1649	1652	1650	1651
a8	NULL	534	2F0D	ALA	109	A	-174.6	149.6	179	1667	1668	1671	1669	1670
a8	NULL	535	2F0E	ALA	109	A	-158.5	149.7	171	1651	1652	1655	1653	1654
a8	NULL	536	2F0G	ALA	109	A	-160.6	154.4	172.3	1651	1652	1655	1653	1654
a8	NULL	537	2F0H	ALA	109	A	-157.6	147.9	174.1	1651	1652	1655	1653	1654
a8	NULL	538	2F0I	ALA	109	A	-155.5	153.4	169.7	1670	1671	1674	1672	1673
a8	NULL	539	2F0J	ALA	109	A	-159.5	150	168.5	1645	1646	1649	1647	1648
a8	NULL	540	2F0L	ALA	109	A	-160.3	151.6	169.3	1651	1652	1655	1653	1654
a8	NULL	541	2F0N	ALA	109	A	-159.7	154.2	168.2	1670	1671	1674	1672	1673
a8	NULL	542	2F0O	ALA	109	A	-157	147.5	168.8	1670	1671	1674	1672	1673
a8	NULL	543	2F0Q	ALA	109	A	-159.7	149.7	172	1651	1652	1655	1653	1654
a8	NULL	544	2F0S	ALA	109	A	-160.9	153.8	169.4	1648	1649	1652	1650	1651
a8	NULL	545	2F0T	ALA	109	A	-159.2	151.5	173.3	1654	1655	1658	1656	1657
a8	NULL	546	2F0U	ALA	109	A	-161.2	152.1	171.3	1670	1671	1674	1672	1673
a8	NULL	547	2F1X	ALA	69	B	-166.9	152.2	179.2	2249	2250	2253	2251	2252
a8	NULL	548	2F1X	ALA	199	B	-165.2	151.8	179.7	4351	4352	4355	4353	4354
a8	NULL	549	2F23	ALA	153	A	-155.6	151.7	178.6	2342	2343	2346	2344	2345
a8	NULL	550	2F6B	ALA	80	A	-160	144.9	173.8	1170	1171	1174	1172	1173
a8	NULL	551	2F6B	ALA	72	B	-155.3	137.6	169	4189	4190	4193	4191	4192
a8	NULL	552	2F6B	ALA	80	B	-161.6	147.7	178.1	4299	4300	4303	4301	4302
a8	NULL	553	2F6E	ALA	104	A	-155.9	143.5	174.5	1592	1593	1596	1594	1595
a8	NULL	554	2F82	ALA	9	A	-160.5	149.2	178.1	110	111	114	112	113
a8	NULL	555	2F82	ALA	149	A	-164.4	122.4	164.4	2210	2211	2214	2212	2213
a8	NULL	556	2F82	ALA	162	A	-160.2	138.8	167.4	2379	2380	2383	2381	2382
a8	NULL	557	2FBO	ALA	124	J	-160.4	146.4	177.9	1819	1820	1823	1821	1822
a8	NULL	558	2FEM	ALA	149	A	-160.7	154.7	-179.7	2206	2207	2210	2208	2209
a8	NULL	559	2FH7	ALA	1449	A	-159.7	145.6	175.7	1292	1293	1296	1294	1295
a8	NULL	560	2FH7	ALA	1738	A	-159.1	146.8	-176.2	5762	5763	5766	5764	5765
a8	NULL	561	2FH7	ALA	1811	A	-169	154.8	177.4	6967	6968	6971	6969	6970
a8	NULL	562	2FI9	ALA	20	A	-163.5	154.6	170.8	140	141	144	142	143
a8	NULL	563	2FIA	ALA	65	A	-165.6	139	171.8	1061	1062	1065	1063	1064
a8	NULL	564	2FIA	ALA	82	A	-157.6	140.7	176.9	1354	1355	1358	1356	1357
a8	NULL	565	2FIA	ALA	65	B	-165.4	148.2	169.3	3672	3673	3676	3674	3675
a8	NULL	566	2FK9	ALA	74	A	-160.9	145.9	165.7	1218	1219	1222	1220	1221
a8	NULL	567	2FN9	ALA	240	A	-161.5	152.7	167.3	3628	3629	3632	3630	3631
a8	NULL	568	2FN9	ALA	94	B	-156.7	145.2	174.3	5687	5688	5691	5689	5690
a8	NULL	569	2FN9	ALA	240	B	-162.2	153.7	168.7	7934	7935	7938	7936	7937
a8	NULL	570	2FOK	ALA	297	A	179.5	135.4	-179.7	4409	4410	4413	4411	4412
a8	NULL	571	2FOK	ALA	297	B	174.2	151.1	-179.6	13379	13380	13383	13381	13382
a8	NULL	572	2G0F	ALA	77	A	-157.3	153	-179.5	660	661	664	662	663
a8	NULL	573	2GAE	ALA	49	A	-157.2	129.5	-172.9	402	403	406	404	405
a8	NULL	574	2GAE	ALA	168	A	-165.5	151.6	171.5	2266	2267	2270	2268	2269
a8	NULL	575	2GAI	ALA	592	A	-165.4	148	174.2	9377	9378	9381	9379	9380
a8	NULL	576	2GAI	ALA	592	B	-168.4	149.1	172.5	18890	18891	18894	18892	18893
a8	NULL	577	2GAJ	ALA	592	A	-162.2	146.4	174.7	9377	9378	9381	9379	9380
a8	NULL	578	2GAJ	ALA	592	B	-167.4	144.8	174.9	18890	18891	18894	18892	18893
a8	NULL	579	2GCB	ALA	231	A	-167.8	128	-179.9	3556	3557	3560	3558	3559
a8	NULL	580	2GCJ	ALA	383	A	-157.1	146.7	173.2	2429	2430	2433	2431	2432
a8	NULL	581	2GCJ	ALA	401	A	-174.1	151	164.9	2696	2697	2700	2698	2699
a8	NULL	582	2GCJ	ALA	383	D	-164.1	145.7	-178	13759	13760	13763	13761	13762
a8	NULL	583	2GHB	ALA	109	A	-155.5	143.5	176.2	1647	1648	1651	1649	1650
a8	NULL	584	2GHB	ALA	112	B	-156.5	154.9	176.2	7455	7456	7459	7457	7458
a8	NULL	585	2GHB	ALA	225	B	-161.3	128.2	-177.3	9223	9224	9227	9225	9226
a8	NULL	586	2GHB	ALA	225	C	-157	127.8	-176.9	14989	14990	14993	14991	14992
a8	NULL	587	2GIZ	ALA	130	A	-161.9	153.5	176.7	1971	1972	1975	1973	1974
a8	NULL	588	2GIZ	ALA	130	B	-160.5	154.4	176.3	5259	5260	5263	5261	5262
a8	NULL	589	2GPR	ALA	156	A	-175.4	153.6	-179.4	2297	2298	2301	2299	2300
a8	NULL	590	2GT1	ALA	89	A	-166	149	176.9	1436	1437	1440	1438	1439
a8	NULL	591	2GT1	ALA	89	B	-166.1	141.8	176.4	6330	6331	6334	6332	6333
a8	NULL	592	2H0A	ALA	105	A	-164	123.5	-178.9	667	668	671	669	670
a8	NULL	593	2H0A	ALA	242	A	-160.7	153.6	179.4	2503	2504	2507	2505	2506
a8	NULL	594	2H4R	ALA	197	A	-161.1	153.3	179.8	2788	2789	2792	2790	2791
a8	NULL	595	2H68	ALA	176	A	-158.2	152.5	173	2222	2223	2226	2224	2225
a8	NULL	596	2H68	ALA	176	B	-157.2	152.3	174	6931	6932	6935	6933	6934
a8	NULL	597	2HAQ	ALA	183	A	-164.1	144.7	178.3	2467	2468	2471	2469	2470
a8	NULL	598	2HDW	ALA	197	B	-157.4	150.6	-179.3	7216	7217	7220	7218	7219
a8	NULL	599	2HK8	ALA	89	G	-156.8	139.7	179	27065	27066	27069	27067	27068
a8	NULL	600	2HNP	ALA	69	A	-156.3	147.4	-180	1062	1063	1066	1064	1065
a8	NULL	601	2HTB	ALA	162	A	-156.2	153	162.9	2501	2502	2505	2503	2504
a8	NULL	602	2HTB	ALA	162	B	-157.5	149	159.2	6940	6941	6944	6942	6943
a8	NULL	603	2HTB	ALA	107	C	-172.3	153.8	170.1	10563	10564	10567	10565	10566
a8	NULL	604	2HTB	ALA	292	C	-167.4	118.7	172.2	13330	13331	13334	13332	13333
a8	NULL	605	2HXY	ALA	280	A	-170.2	147.1	177.5	3904	3905	3908	3906	3907
a8	NULL	606	2HXY	ALA	280	B	-170.2	147.1	177.5	9985	9986	9989	9987	9988
a8	NULL	607	2HXY	ALA	280	C	-170.2	147	177.5	16066	16067	16070	16068	16069
a8	NULL	608	2HXY	ALA	280	D	-170.2	147	177.5	22147	22148	22151	22149	22150
a8	NULL	609	2I49	ALA	145	A	-164.2	151.5	175.7	1357	1358	1361	1359	1360
a8	NULL	610	2I7X	ALA	209	A	173.9	150.6	178.4	3259	3260	3263	3261	3262
a8	NULL	611	2IUS	ALA	879	B	-160.7	141.1	179.4	6630	6631	6634	6632	6633
a8	NULL	612	2IUS	ALA	879	D	-159.3	143.2	179.9	18890	18891	18894	18892	18893
a8	NULL	613	2J0U	ALA	280	A	-165.9	147.8	179.1	3479	3480	3483	3481	3482
a8	NULL	614	2J0U	ALA	280	B	-155.9	147	178.5	8638	8639	8642	8640	8641
a8	NULL	615	2J63	ALA	348	B	-156.9	146	-178	8747	8748	8751	8749	8750
a8	NULL	616	2J7V	ALA	230	B	-155.9	148.7	174.8	7485	7486	7489	7487	7488
a8	NULL	617	2J7V	ALA	6	D	-160.7	148.4	173.1	12455	12456	12459	12457	12458
a8	NULL	618	2J92	ALA	29	B	-174.7	153.6	179.1	3245	3246	3249	3247	3248
a8	NULL	619	2JEM	ALA	88	A	-166.6	154.5	173.9	926	927	930	928	929
a8	NULL	620	2JG5	ALA	30	A	-173	153.5	174.6	471	472	475	473	474
a8	NULL	621	2JIC	ALA	185	A	-160.9	148.6	177.5	2737	2738	2741	2739	2740
a8	NULL	622	2JKF	ALA	24	A	-155.9	138.2	177	299	300	303	301	302
a8	NULL	623	2JL9	ALA	272	A	-164.3	142.6	-172.3	4208	4209	4212	4210	4211
a8	NULL	624	2JL9	ALA	455	A	-160	154.7	166.8	7060	7061	7064	7062	7063
a8	NULL	625	2JL9	ALA	272	B	-161.5	139	-170.2	14563	14564	14567	14565	14566
a8	NULL	626	2JL9	ALA	272	C	-162	141.3	-172.3	24833	24834	24837	24835	24836
a8	NULL	627	2JL9	ALA	455	C	-160.3	154.2	166.1	27685	27686	27689	27687	27688
a8	NULL	628	2NUB	ALA	497	A	-163.8	154.8	176.5	8210	8211	8214	8212	8213
a8	NULL	629	2NV5	ALA	1284	A	-165.1	141.3	175.4	1269	1270	1273	1271	1272
a8	NULL	630	2NV5	ALA	1284	B	-165.4	144.3	174.8	5771	5772	5775	5773	5774
a8	NULL	631	2NV5	ALA	1284	C	-163.5	140.5	174.3	10273	10274	10277	10275	10276
a8	NULL	632	2NZI	ALA	89	B	-169.3	133.1	180	5959	5960	5963	5961	5962
a8	NULL	633	2O0Q	ALA	97	A	-160.1	143	178.5	1472	1473	1476	1474	1475
a8	NULL	634	2O5F	ALA	155	A	-157.6	149.3	177.4	2201	2202	2205	2203	2204
a8	NULL	635	2O7K	ALA	26	A	-162.8	150	-179.3	341	342	345	343	344
a8	NULL	636	2O85	ALA	26	A	-160.6	151.4	-178.9	355	356	359	357	358
a8	NULL	637	2O89	ALA	26	A	-155.4	148.2	-179.1	360	361	364	362	363
a8	NULL	638	2OBI	ALA	43	A	-156.7	148.6	-172.7	588	589	592	590	591
a8	NULL	639	2OGV	ALA	780	A	-166.1	154.1	-177.3	2736	2737	2740	2738	2739
a8	NULL	640	2ORX	ALA	449	A	-155.4	153.6	170.7	2751	2752	2755	2753	2754
a8	NULL	641	2ORY	ALA	116	A	-170.9	151.3	179.7	1796	1797	1800	1798	1799
a8	NULL	642	2ORY	ALA	116	B	-175.2	148.3	178.7	7142	7143	7146	7144	7145
a8	NULL	643	2OUM	ALA	173	A	-165.8	140	176.7	1149	1150	1153	1151	1152
a8	NULL	644	2OV7	ALA	173	A	-168.5	136.2	178.7	1247	1248	1251	1249	1250
a8	NULL	645	2OVA	ALA	170	A	-161.8	128.9	-180	2338	2339	2342	2340	2341
a8	NULL	646	2OVE	ALA	116	A	-155.7	136.3	178.5	1437	1438	1441	1439	1440
a8	NULL	647	2OVE	ALA	170	A	-161.3	125.1	179.6	2301	2302	2305	2303	2304
a8	NULL	648	2P8T	ALA	125	A	-157.8	149.4	167.6	1758	1759	1762	1760	1761
a8	NULL	649	2P9Q	ALA	300	A	-169.8	150.2	178.3	4657	4658	4661	4659	4660
a8	NULL	650	2P9Q	ALA	300	B	-170	137.1	-179.2	10712	10713	10716	10714	10715
a8	NULL	651	2P9R	ALA	153	A	-161.2	147.8	-177.2	825	826	829	827	828
a8	NULL	652	2PB7	ALA	514	A	-163.8	151	179.5	1344	1345	1348	1346	1347
a8	NULL	653	2PE8	ALA	347	A	177.1	143	179.5	656	657	660	658	659
[truncated: 55,102 more rows]

## Sheet: b) ALAmS (membrane proteins)
Chess Square	Parse	Map ID	pdb ID	residue	name	chain	phi	psi	omega	atno: N	atno: CA	atno: CB	atno: C	atno: O
a1	NULL	1	1kqf	ALA	2401	X	-156.94	162.49	171.13	37263	37264	37267	37265	37266
a1	NULL	2	2rdd	ALA	1349	X	-167.15	-173.17	-1.9	20680	20681	20684	20682	20683
a1	NULL	3	2rdd	ALA	2404	X	-168.4	179.23	6.34	36934	36935	36938	36936	36937
a1	NULL	4	2yev	ALA	932	X	-164.5	164.52	169.66	14904	14905	14908	14906	14907
a1	NULL	5	2zxe	ALA	170	X	-169.25	169.55	176.38	2629	2630	2633	2631	2632
a1	NULL	6	3ayf	ALA	173	X	-172.37	178.36	-178.74	2734	2735	2738	2736	2737
a1	NULL	7	3fh6	ALA	210	X	-166.56	155.02	172.2	3330	3331	3334	3332	3333
a1	NULL	8	3fh6	ALA	1045	X	-167.12	-160.49	177.13	16373	16374	16377	16375	16376
a1	NULL	9	3fh6	ALA	1188	X	-156.07	163.16	179.33	18685	18686	18689	18687	18688
a1	NULL	10	3ne5	ALA	4254	X	-158.29	155.21	170.44	66042	66043	66046	66044	66045
a1	NULL	11	3rce	ALA	437	X	-162.62	165.18	-174.4	7217	7218	7221	7219	7220
a1	NULL	12	3rce	ALA	608	X	-167.84	156.01	166.61	9950	9951	9954	9952	9953
a1	NULL	13	3rgb	ALA	375	X	-174.9	167.33	172.1	5877	5878	5881	5879	5880
a1	NULL	14	3rgb	ALA	1188	X	-172.7	161.39	171.27	18831	18832	18835	18833	18834
a1	NULL	15	3rgb	ALA	1570	X	-172.32	159.01	171.27	24814	24815	24818	24816	24817
a1	NULL	16	3v8x	ALA	174	X	-161.02	170.91	172.75	2537	2538	2541	2539	2540
a1	NULL	17	4dbl	ALA	625	X	-159.9	155.33	-179.58	9714	9715	9718	9716	9717
a1	NULL	18	4ev6	ALA	1265	X	-155.65	156.97	-169.07	21117	21118	21121	21119	21120
a1	NULL	19	4n4r	ALA	620	X	-163.91	167.53	177.03	9765	9766	9769	9767	9768
a1	NULL	20	4ogq	ALA	547	X	-165.49	179.47	171.57	8561	8562	8565	8563	8564
a1	NULL	21	4ogq	ALA	1496	X	-169.96	166	176.19	23112	23113	23116	23114	23115
a1	NULL	22	4p00	ALA	940	X	-157.34	157.56	175.34	14764	14765	14768	14766	14767
a1	NULL	23	4p02	ALA	940	X	-167.73	160.05	172.6	14764	14765	14768	14766	14767
a1	NULL	24	4q35	ALA	60	X	-163.21	168.45	169.19	854	855	858	856	857
a1	NULL	25	4qtn	ALA	580	X	-160.27	159.41	-173.12	9393	9394	9397	9395	9396
a1	NULL	26	4rfs	ALA	504	X	-165.94	165.77	170.52	7721	7722	7725	7723	7724
a1	NULL	27	4u1w	ALA	445	X	-163.54	169.42	174.37	6966	6967	6970	6968	6969
a1	NULL	28	4u1w	ALA	1950	X	-156.8	169.77	168.36	30634	30635	30638	30636	30637
a1	NULL	29	4u1w	ALA	2688	X	-174.25	173.33	165.77	42232	42233	42236	42234	42235
a1	NULL	30	4y7k	ALA	248	X	170.95	177.57	179.84	3979	3980	3983	3981	3982
a1	NULL	31	4zwj	ALA	412	X	-155.94	175.11	173.13	6544	6545	6548	6546	6547
a1	NULL	32	5b58	ALA	1202	A	-176.99	-160.2	177.83	17767	17768	17771	17769	17770
a1	NULL	33	5d3m	ALA	22	A	-173.13	165.18	149.34	319	320	323	321	322
a1	NULL	34	5d3m	ALA	506	A	-178.44	172.73	173.48	7784	7785	7788	7786	7787
a1	NULL	35	5nmi	ALA	2280	L	-166.3	159.41	177.78	35368	35369	35372	35370	35371
a1	NULL	36	5oc9	ALA	51	A	-157.32	160.59	163.77	841	842	845	843	844
a1	NULL	37	5oc9	ALA	668	A	-160.78	166.23	163.92	11012	11013	11016	11014	11015
a1	NULL	38	5osa	ALA	664	C	-160.24	163.8	169.54	10681	10682	10685	10683	10684
a1	NULL	39	5osa	ALA	977	D	-162.64	161.52	158.23	15737	15738	15741	15739	15740
a1	NULL	40	5osa	ALA	1290	E	-167.97	166.76	178.67	20793	20794	20797	20795	20796
a1	NULL	41	5sv0	ALA	233	A	-157.43	173.25	-174.7	3541	3542	3545	3543	3544
a1	NULL	42	5t0o	ALA	1648	B	-159.39	174.5	-173.73	25591	25592	25595	25593	25594
a1	NULL	43	5t3r	ALA	818	A	-179.4	155.92	-177.53	12737	12738	12741	12739	12740
a1	NULL	44	5t3r	ALA	891	A	-177.71	175.2	165.85	13862	13863	13866	13864	13865
a1	NULL	45	5t3r	ALA	1172	A	-176.29	166.74	-170.55	18130	18131	18134	18132	18133
a1	NULL	46	5tj6	ALA	354	C	-175.22	157.8	177	5747	5748	5751	5749	5750
a1	NULL	47	5tj6	ALA	1244	H	-176.43	164.77	176.66	19841	19842	19845	19843	19844
a1	NULL	48	5tj6	ALA	1391	H	-155.36	160.32	-178.81	22178	22179	22182	22180	22181
a1	NULL	49	5tj6	ALA	2281	M	-167.25	157.53	-177.2	36270	36271	36274	36272	36273
a1	NULL	50	5u70	ALA	2395	K	-158.95	155	176.28	39114	39115	39118	39116	39117
a1	NULL	51	5v8k	ALA	416	A	-176.86	161.84	169.47	6537	6538	6541	6539	6540
a1	NULL	52	5w3s	ALA	1573	G	-165.62	166.58	-176.14	25830	25831	25834	25832	25833
a1	NULL	53	5w3s	ALA	1638	G	-166.48	164.9	-175.87	26897	26898	26901	26899	26900
a1	NULL	54	5wie	ALA	147	A	-168.56	169.67	177.85	2310	2311	2314	2312	2313
a1	NULL	55	5x3x	ALA	286	B	-163.61	159.93	-177.54	4290	4291	4294	4292	4293
a1	NULL	56	5x41	ALA	276	C	-162.67	163.82	165.93	4116	4117	4120	4118	4119
a1	NULL	57	5ylv	ALA	132	A	-158.39	166.09	172.69	2009	2010	2013	2011	2012
a1	NULL	58	5ylv	ALA	164	A	-157.91	178.27	164.29	2493	2494	2497	2495	2496
a1	NULL	59	5ylv	ALA	217	A	-161.56	159.1	165.14	3279	3280	3283	3281	3282
a1	NULL	60	5ylv	ALA	1223	A	-160.59	155.32	176.63	19050	19051	19054	19052	19053
a1	NULL	61	5zx5	ALA	828	A	-156.07	161.34	176.9	13526	13527	13530	13528	13529
a1	NULL	62	6al2	ALA	174	A	-158.89	168.57	-179.35	2612	2613	2616	2614	2615
a1	NULL	63	6bd4	ALA	107	A	-159.97	172.7	-178.7	1700	1701	1704	1702	1703
a1	NULL	64	6btm	ALA	82	A	162.74	174.92	171.54	1256	1257	1260	1258	1259
a1	NULL	65	6btm	ALA	257	A	-162.26	165.88	171.51	3979	3980	3983	3981	3982
a1	NULL	66	6c6l	ALA	2321	A	-168.82	156.85	-173.24	35204	35205	35208	35206	35207
a1	NULL	67	6cjt	ALA	342	A	-169.76	173.2	174.49	5531	5532	5535	5533	5534
a1	NULL	68	6cjt	ALA	363	A	-164.42	171.21	179.96	5861	5862	5865	5863	5864
a1	NULL	69	6cjt	ALA	738	A	-166.2	162.44	168.69	11943	11944	11947	11945	11946
a1	NULL	70	6cjt	ALA	759	A	-157.22	175.32	-166.32	12273	12274	12277	12275	12276
a1	NULL	71	6cjt	ALA	1134	A	-158	169.28	176.79	18353	18354	18357	18355	18356
a1	NULL	72	6cjt	ALA	1155	A	-166.84	161.48	174.68	18683	18684	18687	18685	18686
a1	NULL	73	6cjt	ALA	1530	A	-164.37	178.7	-162.46	24764	24765	24768	24766	24767
a1	NULL	74	6cjt	ALA	1551	A	-162.76	161.06	-166.61	25094	25095	25098	25096	25097
a1	NULL	75	6cjt	ALA	1557	A	-164.81	178.6	179.46	25192	25193	25196	25194	25195
a1	NULL	76	6csm	ALA	385	A	-165.73	157.72	-172.89	6092	6093	6096	6094	6095
a1	NULL	77	6cxh	ALA	356	A	-160.18	155.39	178.15	5475	5476	5479	5477	5478
a1	NULL	78	6cxh	ALA	375	A	-169.16	171.9	152.31	5766	5767	5770	5768	5769
a1	NULL	79	6cxh	ALA	1099	A	-161.55	169.27	153.47	17127	17128	17131	17129	17130
a1	NULL	80	6cxh	ALA	1823	A	-167.31	172.25	156.93	28488	28489	28492	28490	28491
a1	NULL	81	6d0j	ALA	888	A	-161.64	160.47	-178.57	13792	13793	13796	13794	13795
a1	NULL	82	6ddf	ALA	273	A	-157.06	166.09	175.9	4376	4377	4380	4378	4379
a1	NULL	83	6ddf	ALA	453	A	-162	157.06	177.41	7053	7054	7057	7055	7056
a1	NULL	84	6ddf	ALA	539	A	-158.42	157.76	161.67	8308	8309	8312	8310	8311
a1	NULL	85	6dg7	ALA	1213	A	-161.24	157.83	171.45	20162	20163	20166	20164	20165
a1	NULL	86	6dg7	ALA	1604	A	-161.65	158.95	168.69	26662	26663	26666	26664	26665
a1	NULL	87	6e3y	ALA	106	A	-162.18	170.11	179.75	1667	1668	1671	1669	1670
a1	NULL	88	6e3y	ALA	246	A	-160.39	173.3	173.19	3954	3955	3958	3956	3957
a1	NULL	89	6e3y	ALA	458	A	-161.19	161.06	178.81	7166	7167	7170	7168	7169
a1	NULL	90	6fkf	ALA	122	A	-155.87	166.82	-173.17	1836	1837	1840	1838	1839
a1	NULL	91	6fkf	ALA	301	A	-162.16	-178.45	179.5	4633	4634	4637	4635	4636
a1	NULL	92	6fkf	ALA	581	A	-163.58	155.96	164.94	8960	8961	8964	8962	8963
a1	NULL	93	6fkf	ALA	833	A	-161.49	160.09	170.97	12744	12745	12748	12746	12747
a1	NULL	94	6fkf	ALA	1280	A	-164	171.02	160.94	19672	19673	19676	19674	19675
a1	NULL	95	6fkf	ALA	1560	A	-156.86	159.33	161.29	24002	24003	24006	24004	24005
a1	NULL	96	6fkf	ALA	2254	A	-157.47	171.67	161.76	34635	34636	34639	34637	34638
a1	NULL	97	6fkf	ALA	2535	A	-156.37	155.73	165.72	38984	38985	38988	38986	38987
a1	NULL	98	6fok	ALA	392	A	-166.77	161.06	-173.68	5956	5957	5960	5958	5959
a1	NULL	99	6gyn	ALA	458	A	-160.52	161.75	-176.84	7552	7553	7556	7554	7555
a1	NULL	100	6gyn	ALA	953	A	-158.02	160.91	-178.02	15695	15696	15699	15697	15698
a1	NULL	101	6gyn	ALA	1943	A	-162.62	164.47	-179.7	31979	31980	31983	31981	31982
a1	NULL	102	6h3i	ALA	1188	A	-157.19	159.91	-162.87	18275	18276	18279	18277	18278
a1	NULL	103	6h3i	ALA	2071	A	-171.02	161.68	178.18	32231	32232	32235	32233	32234
a1	NULL	104	6h3i	ALA	2390	A	-156.32	-165.97	-155.98	37123	37124	37127	37125	37126
a1	NULL	105	6h3i	ALA	2446	A	-155.94	162.32	-179.69	37940	37941	37944	37942	37943
a1	NULL	106	6hcy	ALA	115	A	-156.6	175.33	163.72	1770	1771	1774	1772	1773
a1	NULL	107	6hcy	ALA	551	A	-162.73	172.55	170.16	8835	8836	8839	8837	8838
a1	NULL	108	6idf	ALA	190	A	-161.57	157.14	-163.65	2907	2908	2911	2909	2910
a1	NULL	109	6mhs	ALA	577	A	-162.14	-179.38	-174.12	9409	9410	9413	9411	9412
a1	NULL	110	6mhs	ALA	2398	A	-168.39	178.14	-168.61	39142	39143	39146	39144	39145
a1	NULL	111	6msm	ALA	541	A	-158.48	164.99	167.11	8827	8828	8831	8829	8830
a1	NULL	112	6nbq	ALA	164	A	-159.23	172.74	179.89	2623	2624	2627	2625	2626
a1	NULL	113	6nbq	ALA	935	A	-160.75	159.68	-171.02	14885	14886	14889	14887	14888
a1	NULL	114	6nbq	ALA	2046	A	-160.13	169.72	-179.21	32405	32406	32409	32407	32408
a1	NULL	115	6nt4	ALA	1387	A	-161.62	176.33	170.56	22550	22551	22554	22552	22553
a1	NULL	116	6oeu	ALA	612	A	-170.27	-179.14	175.92	9682	9683	9686	9684	9685
a1	NULL	117	6qp6	ALA	151	A	-165.07	155.3	165.12	2512	2513	2516	2514	2515
a2	NULL	1	3b8e	ALA	621	X	-163.48	-115.56	-169.79	9531	9532	9535	9533	9534
a2	NULL	2	3cxh	ALA	2703	X	-161.25	-155.54	-179.67	42236	42237	42240	42238	42239
a2	NULL	3	4oh3	ALA	15	X	-169.66	-147.39	170.74	224	225	228	226	227
a2	NULL	4	4or2	ALA	107	X	-173.4	-159.93	-175.56	1721	1722	1725	1723	1724
a2	NULL	5	5c6p	ALA	83	X	-160.34	-120.4	178.86	1232	1233	1236	1234	1235
a2	NULL	6	6nt4	ALA	1100	A	-166.6	-152.17	-167.46	18132	18133	18136	18134	18135
a3	NULL	1	1dxr	ALA	338	X	172.78	-82.07	-170.67	5244	5245	5248	5246	5247
a3	NULL	2	3b8e	ALA	474	X	-166.95	-80.69	167.95	7299	7300	7303	7301	7302
a3	NULL	3	5fq6	ALA	371	A	174.44	-71.29	167.27	5614	5615	5618	5616	5617
a3	NULL	4	5khn	ALA	604	C	-171.27	-96.66	-174.62	9070	9071	9074	9072	9073
a3	NULL	5	6hum	ALA	2467	A	-167.96	-77.55	-176.96	38923	38924	38927	38925	38926
a4	NULL	1	1fft	ALA	829	X	-162.73	-54.11	-174.47	13014	13015	13018	13016	13017
a4	NULL	2	1rhz	ALA	428	X	-173.45	-54.6	-177.34	6757	6758	6761	6759	6760
a4	NULL	3	3cx5	ALA	2708	X	-178.88	-31.42	178.04	42318	42319	42322	42320	42321
a4	NULL	4	4il3	ALA	98	X	-176.89	-54.63	10.97	1640	1641	1644	1642	1643
a4	NULL	5	4p6v	ALA	1243	X	-177.32	-47.47	179.54	19031	19032	19035	19033	19034
a4	NULL	6	5v8k	ALA	296	A	-178.39	-27.84	171.45	4638	4639	4642	4640	4641
a4	NULL	7	6ak3	ALA	465	A	174.48	-50.16	-177.83	7317	7318	7321	7319	7320
a4	NULL	8	6h3i	ALA	258	A	-157.88	-66.73	-178.79	4004	4005	4008	4006	4007
a5	NULL	1	1eys	ALA	1093	X	-163.48	-11.29	-173.96	16988	16989	16992	16990	16991
a5	NULL	2	2zxe	ALA	1174	X	-164.6	-22.48	-135.52	18221	18222	18225	18223	18224
a5	NULL	3	4h13	ALA	549	X	-158.01	0.51	-175	8660	8661	8664	8662	8663
a5	NULL	4	4h13	ALA	1509	X	-167.47	9.25	-178.33	23599	23600	23603	23601	23602
a5	NULL	5	6btm	ALA	1932	A	-168.87	-4.38	158.75	29875	29876	29879	29877	29878
a5	NULL	6	6e1m	ALA	570	A	-159.98	18.25	-165.66	9193	9194	9197	9195	9196
a5	NULL	7	6fkf	ALA	3405	A	-169.47	2.79	173.84	52486	52487	52490	52488	52489
a5	NULL	8	6h3i	ALA	284	A	-163	-10.57	-173.7	4385	4386	4389	4387	4388
a5	NULL	9	6hbu	ALA	244	A	-157.57	7.6	174.61	3749	3750	3753	3751	3752
a5	NULL	10	6hum	ALA	3698	A	-178.48	-8.91	-158.44	58065	58066	58069	58067	58068
a5	NULL	11	6nt4	ALA	9	A	-159.82	-12.3	-174.36	115	116	119	117	118
a6	NULL	1	3kvn	ALA	513	X	-156.06	54.26	171.75	7553	7554	7557	7555	7556
a6	NULL	2	5d0q	ALA	927	A	-155.41	41.39	173.96	14194	14195	14198	14196	14197
a6	NULL	3	5doq	ALA	580	A	-175.03	45.7	-174.47	9255	9256	9259	9257	9258
a6	NULL	4	5oc9	ALA	444	A	-179.34	36.53	174.51	7413	7414	7417	7415	7416
a6	NULL	5	5zx5	ALA	1742	A	161.92	22.95	158.95	28470	28471	28474	28472	28473
a6	NULL	6	5zx5	ALA	2556	A	161.35	21.14	155.96	41895	41896	41899	41897	41898
a6	NULL	7	6fkf	ALA	1624	A	-157.9	55.98	-170.8	24966	24967	24970	24968	24969
a6	NULL	8	6fkf	ALA	2599	A	-158.95	61.63	-174.59	39948	39949	39952	39950	39951
a6	NULL	9	6fmx	ALA	107	A	-162.8	57.03	172.01	1738	1739	1742	1740	1741
a6	NULL	10	6msm	ALA	571	A	-163.77	31.83	-167.87	9305	9306	9309	9307	9308
a6	NULL	11	6nbq	ALA	1619	A	-172.28	35.76	-170.78	25616	25617	25620	25618	25619
a6	NULL	12	6nbq	ALA	2444	A	178.29	36.66	169.14	38520	38521	38524	38522	38523
a7	NULL	1	1fft	ALA	596	X	-170.82	87.22	-173.64	9435	9436	9439	9437	9438
a7	NULL	2	1pw4	ALA	4	X	-171.58	101.4	-175.86	59	60	63	61	62
a7	NULL	3	2qts	ALA	90	X	-165.48	72.49	174.79	1464	1465	1468	1466	1467
a7	NULL	4	3beh	ALA	731	X	-175.98	94.06	177.56	11352	11353	11356	11354	11355
a7	NULL	5	3d9s	ALA	38	X	-172.59	107.32	178.63	590	591	594	592	593
a7	NULL	6	3d9s	ALA	283	X	-174.31	102.06	-176.83	4278	4279	4282	4280	4281
a7	NULL	7	3d9s	ALA	366	X	-156.07	98.63	172.98	5483	5484	5487	5485	5486
a7	NULL	8	3d9s	ALA	526	X	-169.67	97.53	176.48	7933	7934	7937	7935	7936
a7	NULL	9	3ne5	ALA	4692	X	-161.66	107.74	179.34	72867	72868	72871	72869	72870
a7	NULL	10	4dji	ALA	318	X	-155.1	87.36	173.28	4879	4880	4883	4881	4882
a7	NULL	11	4epa	ALA	480	X	-157.84	83	-177.3	7205	7206	7209	7207	7208
a7	NULL	12	4gey	ALA	97	X	-169.48	76.29	-177.79	1474	1475	1478	1476	1477
a7	NULL	13	4knf	ALA	154	X	-159.38	109.6	165.27	2375	2376	2379	2377	2378
a7	NULL	14	4p6v	ALA	95	X	-162.08	99.68	174.66	1493	1494	1497	1495	1496
a7	NULL	15	4umv	ALA	514	X	-155.75	97.18	172.13	7701	7702	7705	7703	7704
a7	NULL	16	5c6p	ALA	454	X	174.61	94.75	-170.07	7025	7026	7029	7027	7028
a7	NULL	17	5gko	ALA	242	A	-166.57	87.59	179.31	3667	3668	3671	3669	3670
a7	NULL	18	5h3o	ALA	1477	C	-156.09	81.32	169.43	24518	24519	24522	24520	24521
a7	NULL	19	5n6m	ALA	233	A	-155.75	102.31	178.68	3580	3581	3584	3582	3583
a7	NULL	20	5tj6	ALA	2872	S	-157.83	86.9	177.02	45538	45539	45542	45540	45541
a7	NULL	21	5w3s	ALA	603	C	-168.61	98.52	179.88	9921	9922	9925	9923	9924
a7	NULL	22	5x41	ALA	483	C	-158.94	97.06	177.75	7233	7234	7237	7235	7236
a7	NULL	23	5zx5	ALA	1646	A	166.65	93.19	-162.28	26941	26942	26945	26943	26944
a7	NULL	24	5zx5	ALA	2460	A	164.63	107.32	-162.69	40366	40367	40370	40368	40369
a7	NULL	25	6h3i	ALA	1108	A	-167.82	68.25	172.35	17064	17065	17068	17066	17067
a7	NULL	26	6hum	ALA	2684	A	-165.58	104.31	151.32	42291	42292	42295	42293	42294
a7	NULL	27	6i6b	ALA	144	A	179.08	75.85	-176.64	2340	2341	2344	2342	2343
a7	NULL	28	6idf	ALA	259	A	-160.61	82.76	-176.51	3985	3986	3989	3987	3988
a7	NULL	29	6iyc	ALA	259	A	-158.97	77.64	-170.88	3985	3986	3989	3987	3988
a7	NULL	30	6o20	ALA	76	A	-156.69	75.33	-172.79	1213	1214	1217	1215	1216
a7	NULL	31	6o20	ALA	1476	A	-172.22	74.41	-174.21	23567	23568	23571	23569	23570
a7	NULL	32	6o20	ALA	2088	A	-169.69	71.82	-179.14	33386	33387	33390	33388	33389
a7	NULL	33	6o7u	ALA	2680	A	-160.24	82.82	179.97	41127	41128	41131	41129	41130
a8	NULL	1	1eys	ALA	976	X	-168.28	145.31	179.82	15225	15226	15229	15227	15228
a8	NULL	2	1kf6	ALA	55	X	-172.27	128.69	177.27	755	756	759	757	758
a8	NULL	3	1kf6	ALA	186	X	-159.05	137.64	179	2830	2831	2834	2832	2833
a8	NULL	4	1kf6	ALA	597	X	-159.06	150.35	174.86	9092	9093	9096	9094	9095
a8	NULL	5	1kqf	ALA	283	X	-156.7	153.75	171.2	4352	4353	4356	4354	4355
a8	NULL	6	1kqf	ALA	680	X	-165.1	142.77	177.71	10506	10507	10510	10508	10509
a8	NULL	7	1kqf	ALA	1769	X	-163.68	150.48	173.01	27472	27473	27476	27474	27475
a8	NULL	8	1kqf	ALA	2166	X	-160.86	144.4	179.7	33626	33627	33630	33628	33629
a8	NULL	9	1kqf	ALA	3255	X	-158.15	151.9	172.65	50592	50593	50596	50594	50595
a8	NULL	10	1kqf	ALA	3652	X	-162.56	143.85	175.56	56746	56747	56750	56748	56749
a8	NULL	11	1l9b	ALA	824	X	-155.51	141.1	176.4	12765	12766	12769	12767	12768
a8	NULL	12	1p49	ALA	71	X	-167.76	123.22	-173.09	1042	1043	1046	1044	1045
a8	NULL	13	1pp9	ALA	690	X	-158.2	152.33	178.85	10521	10522	10525	10523	10524
a8	NULL	14	1pp9	ALA	2521	X	-163.82	124.64	173.38	38969	38970	38973	38971	38972
a8	NULL	15	1pw4	ALA	270	X	-167.4	152	169.6	4306	4307	4310	4308	4309
a8	NULL	16	1q90	ALA	181	X	-159.02	133.94	170.43	2814	2815	2818	2816	2817
a8	NULL	17	1q90	ALA	1133	X	-166.72	134.85	168.11	17501	17502	17505	17503	17504
a8	NULL	18	1q90	ALA	1192	X	-155.69	147.58	177.11	18357	18358	18361	18359	18360
a8	NULL	19	1q90	ALA	1649	X	-161.4	121.05	175.63	25464	25465	25468	25466	25467
a8	NULL	20	1zoy	ALA	58	X	-166.67	136.67	176.37	800	801	804	802	803
a8	NULL	21	2h88	ALA	57	X	-165.5	140.25	176.35	789	790	793	791	792
a8	NULL	22	2h88	ALA	197	X	-161.55	151.81	175.58	2958	2959	2962	2960	2961
a8	NULL	23	2rdd	ALA	47	X	-165.25	151.62	-171.01	733	734	737	735	736
a8	NULL	24	2rdd	ALA	212	X	-173.27	135.09	168.33	3204	3205	3208	3206	3207
a8	NULL	25	2rdd	ALA	652	X	-155.46	138.53	-178.94	10004	10005	10008	10006	10007
a8	NULL	26	2rdd	ALA	1102	X	-157.43	148.38	-177.09	16978	16979	16982	16980	16981
a8	NULL	27	2rdd	ALA	1267	X	-169.4	137.65	163.37	19449	19450	19453	19451	19452
a8	NULL	28	2rdd	ALA	1321	X	-155.43	151.24	174.02	20270	20271	20274	20272	20273
a8	NULL	29	2rdd	ALA	1341	X	-156.21	153.75	168.61	20566	20567	20570	20568	20569
a8	NULL	30	2rdd	ALA	1707	X	-155.37	132.57	-179.21	26257	26258	26261	26259	26260
a8	NULL	31	2rdd	ALA	2157	X	-158.93	153.78	-176.96	33232	33233	33236	33234	33235
a8	NULL	32	2rdd	ALA	2293	X	-159.51	139.06	179.08	35227	35228	35231	35229	35230
a8	NULL	33	2rdd	ALA	2322	X	-170.23	132.71	168.03	35703	35704	35707	35705	35706
a8	NULL	34	2rdd	ALA	2376	X	-158.67	150.66	174.61	36524	36525	36528	36526	36527
a8	NULL	35	2rdd	ALA	2762	X	-161.22	136.35	-178.49	42511	42512	42515	42513	42514
a8	NULL	36	2wsw	ALA	2	X	-169.78	150.61	-5.1	13	14	17	15	16
a8	NULL	37	2wsw	ALA	510	X	-168.41	146.29	-0.72	8066	8067	8070	8068	8069
a8	NULL	38	2wsw	ALA	1018	X	-172.06	142.04	1.55	16119	16120	16123	16121	16122
a8	NULL	39	2x72	ALA	32	X	-165.17	151.14	175.83	478	479	482	480	481
a8	NULL	40	2x72	ALA	369	X	-166.03	143.74	173.9	5783	5784	5787	5785	5786
a8	NULL	41	2xok	ALA	10	X	-175.03	144.78	-176.68	145	146	149	147	148
a8	NULL	42	2xok	ALA	287	X	-168.08	138.93	166.25	4409	4410	4413	4411	4412
a8	NULL	43	2xok	ALA	494	X	-162.9	143.87	177.14	7576	7577	7580	7578	7579
a8	NULL	44	2xok	ALA	771	X	-158.94	150.04	165.73	11840	11841	11844	11842	11843
a8	NULL	45	2xok	ALA	1254	X	-165.84	153.51	172.43	19260	19261	19264	19262	19263
a8	NULL	46	2zxe	ALA	177	X	-156.44	142.84	178.68	2743	2744	2747	2745	2746
a8	NULL	47	3b8e	ALA	54	X	-164.72	152.61	-179.57	845	846	849	847	848
a8	NULL	48	3b8e	ALA	183	X	-156.91	147.34	175.13	2851	2852	2855	2853	2854
a8	NULL	49	3cx5	ALA	238	X	-155.24	145.63	170.5	3603	3604	3607	3605	3606
a8	NULL	50	3cx5	ALA	436	X	-159.77	146.63	177.55	6706	6707	6710	6708	6709
a8	NULL	51	3cx5	ALA	2189	X	-155.71	145.89	171.37	34191	34192	34195	34193	34194
a8	NULL	52	3cx5	ALA	2387	X	-156.14	138.12	176.94	37294	37295	37298	37296	37297
a8	NULL	53	3cxh	ALA	439	X	-163.49	145.03	177.53	6753	6754	6757	6755	6756
a8	NULL	54	3cxh	ALA	1825	X	-156.57	146.54	180	28511	28512	28515	28513	28514
a8	NULL	55	3cxh	ALA	2382	X	-156.77	149.04	175.03	37212	37213	37216	37214	37215
a8	NULL	56	3cxh	ALA	2385	X	-164.59	149.14	-177.37	37258	37259	37262	37260	37261
a8	NULL	57	3fh6	ALA	819	X	-170	148.86	-170.93	12898	12899	12902	12900	12901
a8	NULL	58	3fh6	ALA	913	X	-158.56	142.23	177.32	14381	14382	14385	14383	14384
a8	NULL	59	3h90	ALA	224	X	-155.84	120.4	-173.68	3450	3451	3454	3452	3453
a8	NULL	60	3k3f	ALA	161	X	-160.75	141.27	169	2425	2426	2429	2427	2428
a8	NULL	61	3k3f	ALA	825	X	-160.55	146.41	167.86	12447	12448	12451	12449	12450
a8	NULL	62	3ne5	ALA	158	X	-164.47	137.24	175.16	2447	2448	2451	2449	2450
a8	NULL	63	3ne5	ALA	480	X	-157.49	133.69	169.97	7419	7420	7423	7421	7422
a8	NULL	64	3ne5	ALA	1433	X	-156.35	146.37	176.6	22220	22221	22224	22222	22223
a8	NULL	65	3ne5	ALA	1816	X	-156.93	148.02	-172.71	28230	28231	28234	28232	28233
a8	NULL	66	3ne5	ALA	1832	X	-164.34	136.52	175.52	28472	28473	28476	28474	28475
a8	NULL	67	3ne5	ALA	2154	X	-161.97	137.45	167.62	33444	33445	33448	33446	33447
a8	NULL	68	3ne5	ALA	3107	X	-156.22	146.28	175.54	48244	48245	48248	48246	48247
a8	NULL	69	3ne5	ALA	3490	X	-157.17	147.85	-173.59	54254	54255	54258	54256	54257
a8	NULL	70	3ne5	ALA	3506	X	-164.4	135.45	175.68	54496	54497	54500	54498	54499
a8	NULL	71	3ne5	ALA	3812	X	-170.24	138.96	-176.07	59226	59227	59230	59228	59229
a8	NULL	72	3ne5	ALA	3828	X	-162.29	134.54	169.99	59468	59469	59472	59470	59471
a8	NULL	73	3ne5	ALA	4781	X	-157.34	149.69	175.85	74268	74269	74272	74270	74271
a8	NULL	74	3puw	ALA	105	X	-165.14	152.07	174.91	1643	1644	1647	1645	1646
a8	NULL	75	3puw	ALA	112	X	-158.23	151.13	176.46	1748	1749	1752	1750	1751
a8	NULL	76	3puw	ALA	1399	X	-158.58	151.84	179.4	21830	21831	21834	21832	21833
a8	NULL	77	3puw	ALA	1447	X	-163.07	145.54	179.49	22580	22581	22584	22582	22583
a8	NULL	78	3qe7	ALA	2	X	166.9	120.35	-179.82	27	28	31	29	30
a8	NULL	79	3rce	ALA	677	X	-163.06	138.81	172.35	11098	11099	11102	11100	11101
a8	NULL	80	3rfz	ALA	299	A	-165.28	138.95	159.9	4362	4363	4366	4364	4365
a8	NULL	81	3v8x	ALA	907	X	179.94	146.4	-176.98	13989	13990	13993	13991	13992
a8	NULL	82	3v8x	ALA	1094	X	-167.24	147.43	170.65	16796	16797	16800	16798	16799
a8	NULL	83	3v8x	ALA	1303	X	178.9	147.81	179.9	19976	19977	19980	19978	19979
a8	NULL	84	3v8x	ALA	1430	X	-171.16	149.63	167.06	21901	21902	21905	21903	21904
a8	NULL	85	4dji	ALA	174	X	-167.55	138.35	167.77	2693	2694	2697	2695	2696
a8	NULL	86	4dji	ALA	271	X	176.46	123.51	171.28	4144	4145	4148	4146	4147
a8	NULL	87	4gx0	ALA	878	X	-162.74	141.83	171.18	13652	13653	13656	13654	13655
a8	NULL	88	4gx0	ALA	1800	X	-162.34	140.61	169.29	27965	27966	27969	27967	27968
a8	NULL	89	4h13	ALA	449	X	-159.82	142.98	165.18	7087	7088	7091	7089	7090
a8	NULL	90	4h13	ALA	727	X	-165.84	110.89	-164.46	11353	11354	11357	11355	11356
a8	NULL	91	4h13	ALA	1409	X	-161.77	142.3	165.39	22026	22027	22030	22028	22029
a8	NULL	92	4h13	ALA	1687	X	-164.7	110.37	-164.54	26292	26293	26296	26294	26295
a8	NULL	93	4h1w	ALA	210	X	-162.62	141.73	174.13	3301	3302	3305	3303	3304
a8	NULL	94	4j72	ALA	544	X	-166.57	115.33	168.48	8699	8700	8703	8701	8702
a8	NULL	95	4j7c	ALA	176	X	-157.95	147.32	172.07	2782	2783	2786	2784	2785
a8	NULL	96	4j7c	ALA	266	X	-155.12	139.09	174.33	4173	4174	4177	4175	4176
a8	NULL	97	4j7c	ALA	393	X	-160.58	142.95	173.84	6211	6212	6215	6213	6214
a8	NULL	98	4j7c	ALA	482	X	-157.51	142.64	172.66	7588	7589	7592	7590	7591
a8	NULL	99	4j7c	ALA	609	X	-157.81	146.66	172.73	9626	9627	9630	9628	9629
a8	NULL	100	4j7c	ALA	699	X	-161.17	134.2	175.41	11017	11018	11021	11019	11020
a8	NULL	101	4j7c	ALA	826	X	-157.75	147.18	173.9	13055	13056	13059	13057	13058
a8	NULL	102	4j7c	ALA	1042	X	-155.48	147.42	173.23	16470	16471	16474	16472	16473
a8	NULL	103	4j7c	ALA	1132	X	-158.79	141.8	174.84	17861	17862	17865	17863	17864
a8	NULL	104	4j7c	ALA	1259	X	-159.19	147.01	173.45	19899	19900	19903	19901	19902
a8	NULL	105	4j7c	ALA	1348	X	-155.75	137.65	172.93	21276	21277	21280	21278	21279
a8	NULL	106	4j7c	ALA	1475	X	-156.61	147.91	173.8	23314	23315	23318	23316	23317
a8	NULL	107	4j7c	ALA	1565	X	-158.35	139.71	170.61	24705	24706	24709	24707	24708
a8	NULL	108	4j7c	ALA	1692	X	-160.65	148.43	172.7	26743	26744	26747	26745	26746
a8	NULL	109	4knf	ALA	609	X	-155.12	127.71	169.3	9339	9340	9343	9341	9342
a8	NULL	110	4knf	ALA	1070	X	-171.69	152.39	172.36	16374	16375	16378	16376	16377
a8	NULL	111	4oh3	ALA	7	X	-158.5	135.31	-175.7	96	97	100	98	99
a8	NULL	112	4p00	ALA	1068	X	-157.03	142.2	173.93	16692	16693	16696	16694	16695
a8	NULL	113	4p6v	ALA	217	X	-163.67	146.75	-165.32	3332	3333	3336	3334	3335
a8	NULL	114	4pl0	ALA	550	X	-166.04	147.31	179.5	8849	8850	8853	8851	8852
a8	NULL	115	4q35	ALA	32	X	-158.2	147.7	175.61	454	455	458	456	457
a8	NULL	116	4q35	ALA	475	X	-171.93	141.85	-174.07	7425	7426	7429	7427	7428
a8	NULL	117	4q79	ALA	777	X	-171.29	135.87	165.94	11850	11851	11854	11852	11853
a8	NULL	118	4tqu	ALA	977	X	-156.18	148.5	173.93	15593	15594	15597	15595	15596
a8	NULL	119	4u1w	ALA	63	X	-156.33	150.34	-177.74	945	946	949	947	948
a8	NULL	120	4u1w	ALA	420	X	-164.59	152.69	179.28	6588	6589	6592	6590	6591
a8	NULL	121	4u1w	ALA	1168	X	-165.87	144.89	179.08	18351	18352	18355	18353	18354
a8	NULL	122	4u1w	ALA	1545	X	-155.44	148.67	177.64	24219	24220	24223	24221	24222
a8	NULL	123	4u1w	ALA	1925	X	-161.15	149.33	-177.34	30256	30257	30260	30258	30259
a8	NULL	124	4u1w	ALA	2663	X	-162.89	154.05	175.27	41854	41855	41858	41856	41857
a8	NULL	125	4umv	ALA	155	X	-166.14	140.09	178.74	2381	2382	2385	2383	2384
a8	NULL	126	4ysx	ALA	60	X	-164.23	134.72	178.41	850	851	854	852	853
a8	NULL	127	4zgv	ALA	355	A	-161.26	151.09	170.07	5398	5399	5402	5400	5401
a8	NULL	128	4zgv	ALA	736	A	-163.07	154.21	177.88	11273	11274	11277	11275	11276
a8	NULL	129	4zyo	ALA	10	X	-163.37	124.59	173.89	138	139	142	140	141
a8	NULL	130	5a63	ALA	174	X	-162.04	145.9	176.49	2661	2662	2665	2663	2664
a8	NULL	131	5a63	ALA	1168	X	-175.73	128.28	160.72	18309	18310	18313	18311	18312
a8	NULL	132	5b58	ALA	1006	A	-167.07	153.73	-172.85	14810	14811	14814	14812	14813
a8	NULL	133	5b58	ALA	1007	A	-158.98	122.41	172.92	14820	14821	14824	14822	14823
a8	NULL	134	5c58	ALA	517	A	-164.84	151.4	178.26	7863	7864	7867	7865	7866
a8	NULL	135	5d0q	ALA	1027	A	-166.25	118.36	-165.8	15658	15659	15662	15660	15661
a8	NULL	136	5fp1	ALA	306	A	-159.32	139.38	174.82	4573	4574	4577	4575	4576
a8	NULL	137	5fp1	ALA	439	A	-172.06	145.8	179.95	6618	6619	6622	6620	6621
a8	NULL	138	5fq6	ALA	1130	A	-165.38	149.43	172.54	17124	17125	17128	17126	17127
a8	NULL	139	5fq6	ALA	2714	A	-165.61	147.84	172.72	41116	41117	41120	41118	41119
a8	NULL	140	5fr8	ALA	303	A	-171.47	143.99	-173.78	4599	4600	4603	4601	4602
a8	NULL	141	5gko	ALA	1016	D	-158.59	150.6	178.51	15372	15373	15376	15374	15375
a8	NULL	142	5gmy	ALA	746	B	-159.95	144.33	-176.05	11910	11911	11914	11912	11913
a8	NULL	143	5khn	ALA	929	D	-178.26	145.05	174.11	14099	14100	14103	14101	14102
a8	NULL	144	5khn	ALA	1046	D	-172.34	141.6	178.93	15794	15795	15798	15796	15797
a8	NULL	145	5l8r	ALA	2548	I	-170.69	139.2	-170.52	39586	39587	39590	39588	39589
a8	NULL	146	5lzq	ALA	1316	A	-160.74	120.78	175.46	19960	19961	19964	19962	19963
a8	NULL	147	5mrw	ALA	700	B	-177.77	150.51	-179.01	10606	10607	10610	10608	10609
a8	NULL	148	5nmi	ALA	255	A	-163.72	145.33	173.14	3882	3883	3886	3884	3885
a8	NULL	149	5nmi	ALA	481	B	-167.59	152.98	-179.51	7327	7328	7331	7329	7330
a8	NULL	150	5nmi	ALA	854	B	-167.88	146.15	166.3	12884	12885	12888	12886	12887
a8	NULL	151	5nmi	ALA	2067	L	-156.96	139.75	-173.26	32086	32087	32090	32088	32089
a8	NULL	152	5osa	ALA	105	A	-158.46	145.38	172.59	1653	1654	1657	1655	1656
a8	NULL	153	5osa	ALA	418	B	-162.59	145.92	173.56	6709	6710	6713	6711	6712
a8	NULL	154	5osa	ALA	1044	D	-163.2	130.65	177.37	16821	16822	16825	16823	16824
a8	NULL	155	5t0o	ALA	139	A	-164.32	150.88	179.3	2041	2042	2045	2043	2044
a8	NULL	156	5t0o	ALA	288	A	-165.86	131.93	-179.45	4317	4318	4321	4319	4320
a8	NULL	157	5t0o	ALA	299	A	-178.26	154.83	-179.4	4480	4481	4484	4482	4483
a8	NULL	158	5t0o	ALA	623	A	-158.87	120.39	178.43	9644	9645	9648	9646	9647
a8	NULL	159	5t0o	ALA	1314	B	-155.95	152.17	175.37	20274	20275	20278	20276	20277
a8	NULL	160	5t0o	ALA	2276	C	-164.44	143.88	-171.71	35255	35256	35259	35257	35258
a8	NULL	161	5tgz	ALA	210	A	-158.14	143.74	163.91	3387	3388	3391	3389	3390
a8	NULL	162	5tgz	ALA	299	A	-178.92	152.32	-177.53	4673	4674	4677	4675	4676
a8	NULL	163	5tj6	ALA	602	D	-175.75	152.73	165.91	9664	9665	9668	9666	9667
a8	NULL	164	5tj6	ALA	1492	I	-171.7	124.06	178.88	23757	23758	23761	23759	23760
a8	NULL	165	5tj6	ALA	3024	S	-155.44	147.89	175	48015	48016	48019	48017	48018
a8	NULL	166	5tj6	ALA	3272	T	-157.89	151.82	169.77	51931	51932	51935	51933	51934
a8	NULL	167	5u70	ALA	343	B	-170.8	154.39	174.64	5775	5776	5779	5777	5778
a8	NULL	168	5u70	ALA	591	C	-155.74	147.63	-178.09	9689	9690	9693	9691	9692
a8	NULL	169	5u70	ALA	2147	J	-176.54	142.48	-171.02	35201	35202	35205	35203	35204
a8	NULL	170	5u70	ALA	2479	K	-176.54	138.47	172.12	40446	40447	40450	40448	40449
a8	NULL	171	5u70	ALA	3049	N	-161.68	144.05	176.15	49914	49915	49918	49916	49917
a8	NULL	172	5wie	ALA	52	A	-175.1	148.69	170.21	786	787	790	788	789
a8	NULL	173	5wie	ALA	768	C	-179.47	146.8	175.17	12265	12266	12269	12267	12268
a8	NULL	174	5wie	ALA	1484	E	-175.68	146.66	169.87	23744	23745	23748	23746	23747
a8	NULL	175	5wie	ALA	2200	G	-172.62	148.19	173.54	35223	35224	35227	35225	35226
a8	NULL	176	5x3x	ALA	500	B	-159.05	148.11	-178.3	7506	7507	7510	7508	7509
a8	NULL	177	5x3x	ALA	541	B	-170.87	151.68	-178.29	8117	8118	8121	8119	8120
a8	NULL	178	5x5y	ALA	455	B	-155.42	150.77	-178.89	7039	7040	7043	7041	7042
a8	NULL	179	5zx5	ALA	14	A	-163.01	153	174.42	210	211	214	212	213
a8	NULL	180	5zx5	ALA	1659	A	-156.86	138.7	-161.5	27140	27141	27144	27142	27143
a8	NULL	181	5zx5	ALA	2473	A	-163.9	130.89	-162.19	40565	40566	40569	40567	40568
a8	NULL	182	6a90	ALA	39	A	-161.8	149.11	167.67	579	580	583	581	582
a8	NULL	183	6a90	ALA	1129	A	-162.14	154.32	173.51	18651	18652	18655	18653	18654
a8	NULL	184	6bhu	ALA	1162	C	-161.35	150.42	158.94	18498	18499	18502	18500	18501
a8	NULL	185	6bqr	ALA	110	A	-158.27	143.61	-175.44	1637	1638	1641	1639	1640
a8	NULL	186	6bqr	ALA	2006	M	-158.81	149.17	-173.14	31742	31743	31746	31744	31745
a8	NULL	187	6csm	ALA	110	A	-175.39	139.84	-179.18	1727	1728	1731	1729	1730
a8	NULL	188	6cxh	ALA	981	A	-157.97	150.5	-169.68	15356	15357	15360	15358	15359
a8	NULL	189	6cxh	ALA	1804	A	-155	153.92	177.34	28197	28198	28201	28199	28200
a8	NULL	190	6d0j	ALA	933	A	-156.92	118.36	170.78	14425	14426	14429	14427	14428
a8	NULL	191	6dg7	ALA	431	A	-158.44	154.05	171.86	7162	7163	7166	7164	7165
a8	NULL	192	6fkf	ALA	2787	A	-175.21	119.44	-173.77	42768	42769	42772	42770	42771
a8	NULL	193	6fkf	ALA	5148	A	-161.36	145.44	-168.64	78178	78179	78182	78180	78181
a8	NULL	194	6h3i	ALA	939	A	178.96	120.26	174.54	14476	14477	14480	14478	14479
a8	NULL	195	6hum	ALA	2414	A	-161.7	152.37	-171.73	38109	38110	38113	38111	38112
a8	NULL	196	6hum	ALA	2661	A	-167.74	113.83	161.79	41917	41918	41921	41919	41920
a8	NULL	197	6hum	ALA	3130	A	163.78	154.28	135.43	49191	49192	49195	49193	49194
a8	NULL	198	6hum	ALA	3582	A	177.22	115.02	-176.13	56243	56244	56247	56245	56246
a8	NULL	199	6nbq	ALA	473	A	-162.74	154.27	172.05	7514	7515	7518	7516	7517
a8	NULL	200	6nbq	ALA	887	A	171.74	118.28	-159.97	14139	14140	14143	14141	14142
a8	NULL	201	6o20	ALA	350	A	179.73	120.48	167.86	5611	5612	5615	5613	5614
a8	NULL	202	6o20	ALA	1138	A	164.5	115.48	178.56	18146	18147	18150	18148	18149
a8	NULL	203	6o20	ALA	1750	A	176.58	119.23	162.21	27965	27966	27969	27967	27968
a8	NULL	204	6o20	ALA	2362	A	167.5	123.89	-174.74	37784	37785	37788	37786	37787
a8	NULL	205	6oeu	ALA	282	A	166.93	137.1	-168.86	4487	4488	4491	4489	4490
a8	NULL	206	6oeu	ALA	284	A	-155.93	154.87	175.76	4514	4515	4518	4516	4517
a8	NULL	207	6qp6	ALA	892	A	-156	148.08	170.13	14720	14721	14724	14722	14723
a8	NULL	208	6r3q	ALA	1035	A	-160.54	154.51	169.53	16485	16486	16489	16487	16488
b1	NULL	1	1eys	ALA	604	X	-134.15	162.03	168.18	9338	9339	9342	9340	9341
b1	NULL	2	1fft	ALA	82	X	-117.82	-175.03	172.7	1280	1281	1284	1282	1283
b1	NULL	3	1jb0	ALA	492	X	-125.7	165.75	179.44	7605	7606	7609	7607	7608
b1	NULL	4	1kqf	ALA	136	X	-120.37	159.65	-174.63	2109	2110	2113	2111	2112
b1	NULL	5	1kqf	ALA	915	X	-151.17	163.15	173.02	14143	14144	14147	14145	14146
b1	NULL	6	1kqf	ALA	1373	X	-124.53	165.39	178.72	21231	21232	21235	21233	21234
b1	NULL	7	1kqf	ALA	1622	X	-113.45	161.56	-170.32	25229	25230	25233	25231	25232
b1	NULL	8	1kqf	ALA	3108	X	-114.81	166.4	-171.67	48349	48350	48353	48351	48352
b1	NULL	9	1kqf	ALA	3887	X	-152.05	169.06	170.59	60383	60384	60387	60385	60386
b1	NULL	10	1l9b	ALA	632	X	-121.86	161	169.9	9906	9907	9910	9908	9909
b1	NULL	11	1pp9	ALA	2	X	-118.99	165.94	162.65	17	18	21	19	20
b1	NULL	12	1pp9	ALA	101	X	-125.21	160.58	166	1506	1507	1510	1508	1509
b1	NULL	13	1pp9	ALA	687	X	-131.87	156.44	179.17	10485	10486	10489	10487	10488
b1	NULL	14	1pp9	ALA	1279	X	-112.14	161.68	176.91	19596	19597	19600	19598	19599
b1	NULL	15	1pp9	ALA	1623	X	-125.18	156.63	175.81	24984	24985	24988	24986	24987
b1	NULL	16	1pp9	ALA	2114	X	-124.06	167.7	168.79	32763	32764	32767	32765	32766
b1	NULL	17	1pp9	ALA	3297	X	-111.34	161.57	177.13	50947	50948	50951	50949	50950
b1	NULL	18	1pp9	ALA	3641	X	-119.69	165.08	-175.83	56335	56336	56339	56337	56338
b1	NULL	19	1pw4	ALA	359	X	-149.43	162.39	172.54	5691	5692	5695	5693	5694
b1	NULL	20	1q90	ALA	175	X	-142.39	157.85	167.68	2730	2731	2734	2732	2733
b1	NULL	21	1qfg	ALA	371	X	-113.19	161.08	176.48	5660	5661	5664	5662	5663
b1	NULL	22	1yc9	ALA	369	X	-114.88	155.69	175.96	5518	5519	5522	5520	5521
b1	NULL	23	1yc9	ALA	780	X	-126.24	161.05	-176.95	11676	11677	11680	11678	11679
b1	NULL	24	1zoy	ALA	198	X	-153.55	165.19	173.84	2968	2969	2972	2970	2971
b1	NULL	25	1zoy	ALA	609	X	-133.34	171.18	178.99	9268	9269	9272	9270	9271
b1	NULL	26	2e+74	ALA	559	X	-117.85	165.44	-172.63	8800	8801	8804	8802	8803
b1	NULL	27	2h88	ALA	608	X	-142.03	161.83	169.11	9255	9256	9259	9257	9258
b1	NULL	28	2qjy	ALA	183	X	-137.35	169.09	166.45	2904	2905	2908	2906	2907
b1	NULL	29	2qjy	ALA	1046	X	-141.25	169.05	167.15	16187	16188	16191	16189	16190
b1	NULL	30	2qts	ALA	507	X	-121.12	-162.83	172.51	8038	8039	8042	8040	8041
b1	NULL	31	2rdd	ALA	33	X	-111.14	164.61	174.89	530	531	534	532	533
b1	NULL	32	2wlk	ALA	274	X	-130.58	163.42	173.22	4300	4301	4304	4302	4303
b1	NULL	33	2wlk	ALA	565	X	-125.25	162.53	171.12	8872	8873	8876	8874	8875
b1	NULL	34	2wlk	ALA	856	X	-132.77	163.87	173.24	13443	13444	13447	13445	13446
b1	NULL	35	2wlk	ALA	1147	X	-128.4	162.53	173.48	18015	18016	18019	18017	18018
b1	NULL	36	2xok	ALA	3202	X	-147.96	-166.23	-175.36	49063	49064	49067	49065	49066
b1	NULL	37	2yiu	ALA	183	X	-144.6	162	167.35	2930	2931	2934	2932	2933
b1	NULL	38	2yiu	ALA	991	X	-142.25	163.16	168.23	15535	15536	15539	15537	15538
b1	NULL	39	2zxe	ALA	378	X	-140.38	168.09	177.02	5793	5794	5797	5795	5796
b1	NULL	40	2zxe	ALA	1097	X	-121.61	-174.6	-179.3	16991	16992	16995	16993	16994
b1	NULL	41	2zxe	ALA	1173	X	-151.22	178.66	-179.68	18211	18212	18215	18213	18214
b1	NULL	42	3b8e	ALA	176	X	-140.86	174.07	174.71	2737	2738	2741	2739	2740
b1	NULL	43	3b8e	ALA	375	X	-117.5	161.7	169.95	5767	5768	5771	5769	5770
b1	NULL	44	3b8e	ALA	685	X	-137.14	155.82	-177.22	10539	10540	10543	10541	10542
b1	NULL	45	3cx5	ALA	3507	X	-134.98	157.73	-179.43	54880	54881	54884	54882	54883
b1	NULL	46	3cxh	ALA	3500	X	-141.39	159.31	177.32	54759	54760	54763	54761	54762
b1	NULL	47	3cxh	ALA	3771	X	-145.11	155.93	178.13	59017	59018	59021	59019	59020
b1	NULL	48	3dzm	ALA	159	X	-119.18	178.23	176.41	2293	2294	2297	2295	2296
b1	NULL	49	3fh6	ALA	263	X	-122.29	-172.47	-174.3	4171	4172	4175	4173	4174
b1	NULL	50	3fh6	ALA	817	X	-135.71	162.48	179.17	12874	12875	12878	12876	12877
b1	NULL	51	3fh6	ALA	1190	X	-154.8	159.54	174.84	18709	18710	18713	18711	18712
b1	NULL	52	3kly	ALA	981	X	-111.64	159.72	177.96	15202	15203	15206	15204	15205
b1	NULL	53	3mk7	ALA	706	X	-117.49	155.65	-178.15	11047	11048	11051	11049	11050
b1	NULL	54	3ne5	ALA	50	X	-154.06	156.92	-174.5	750	751	754	752	753
b1	NULL	55	3ne5	ALA	152	X	-111.82	165.43	-177.18	2357	2358	2361	2359	2360
b1	NULL	56	3ne5	ALA	235	X	-136.77	160.23	171.83	3657	3658	3661	3659	3660
b1	NULL	57	3ne5	ALA	372	X	-151.9	163.87	-178.02	5722	5723	5726	5724	5725
b1	NULL	58	3ne5	ALA	474	X	-112.06	164.54	-179.28	7329	7330	7333	7331	7332
b1	NULL	59	3ne5	ALA	604	X	-128.39	156.39	172.33	9365	9366	9369	9367	9368
b1	NULL	60	3ne5	ALA	1724	X	-144.91	163.94	-177.45	26775	26776	26779	26777	26778
b1	NULL	61	3ne5	ALA	1826	X	-111.17	157.53	-175.29	28382	28383	28386	28384	28385
b1	NULL	62	3ne5	ALA	1909	X	-137.3	163.83	175.72	29682	29683	29686	29684	29685
b1	NULL	63	3ne5	ALA	2148	X	-111.52	161.18	178.22	33354	33355	33358	33356	33357
b1	NULL	64	3ne5	ALA	2278	X	-129.4	157.36	173.51	35390	35391	35394	35392	35393
b1	NULL	65	3ne5	ALA	3500	X	-114.26	159.93	-172.66	54406	54407	54410	54408	54409
b1	NULL	66	3ne5	ALA	3583	X	-138.57	161.3	172.53	55706	55707	55710	55708	55709
b1	NULL	67	3puw	ALA	109	X	-130.42	157.88	-177.68	1707	1708	1711	1709	1710
b1	NULL	68	3puw	ALA	1401	X	-126.45	157.51	-176.99	21854	21855	21858	21856	21857
b1	NULL	69	3rce	ALA	573	X	-141.38	165.93	179.14	9432	9433	9436	9434	9435
b1	NULL	70	3rce	ALA	629	X	-117.68	177.13	-177.05	10284	10285	10288	10286	10287
b1	NULL	71	3rce	ALA	688	X	-139.13	178.55	-175.47	11265	11266	11269	11267	11268
b1	NULL	72	3rfu	ALA	172	X	-127.55	169.27	174.48	2717	2718	2721	2719	2720
b1	NULL	73	3rfu	ALA	474	X	-144.38	156.95	-179.66	7196	7197	7200	7198	7199
b1	NULL	74	3rfu	ALA	525	X	-115.16	168.29	-179.52	7973	7974	7977	7975	7976
b1	NULL	75	3rfz	ALA	257	A	-123.05	157.89	-170.06	3739	3740	3743	3741	3742
b1	NULL	76	3rfz	ALA	506	A	-123.35	172.15	175.84	7498	7499	7502	7500	7501
b1	NULL	77	3rfz	ALA	510	A	-120.39	170.43	175.89	7553	7554	7557	7555	7556
b1	NULL	78	3rfz	ALA	957	A	-110.69	159.69	-177.79	14298	14299	14302	14300	14301
b1	NULL	79	3rfz	ALA	1008	A	-111.47	-160.54	179.92	15076	15077	15080	15078	15079
b1	NULL	80	3rfz	ALA	1063	A	-126.23	155.61	167.88	15861	15862	15865	15863	15864
b1	NULL	81	3rgb	ALA	234	X	-131.42	175.78	172.39	3722	3723	3726	3724	3725
b1	NULL	82	3rgb	ALA	1047	X	-116.45	169.03	169.38	16676	16677	16680	16678	16679
b1	NULL	83	3rgb	ALA	1429	X	-123.13	168.31	167.42	22659	22660	22663	22661	22662
b1	NULL	84	3v8x	ALA	669	X	-131.53	156.03	169.97	10211	10212	10215	10213	10214
b1	NULL	85	3v8x	ALA	1103	X	-126.14	172.36	-167.57	16927	16928	16931	16929	16930
b1	NULL	86	3v8x	ALA	1221	X	-143.06	157.13	-179.07	18787	18788	18791	18789	18790
b1	NULL	87	3v8x	ALA	1236	X	-128.31	163.48	178.67	19000	19001	19004	19002	19003
b1	NULL	88	3w9t	ALA	33	X	-138.93	156.91	174.79	477	478	481	479	480
b1	NULL	89	3w9t	ALA	464	X	-148.06	158.42	173.84	6840	6841	6844	6842	6843
b1	NULL	90	3w9t	ALA	895	X	-148.39	156.37	175	13203	13204	13207	13205	13206
b1	NULL	91	3w9t	ALA	1326	X	-143.83	162.19	175.56	19566	19567	19570	19568	19569
b1	NULL	92	3w9t	ALA	1757	X	-148.76	159.42	177.51	25929	25930	25933	25931	25932
b1	NULL	93	3w9t	ALA	2188	X	-140.11	161.28	173.92	32292	32293	32296	32294	32295
b1	NULL	94	3w9t	ALA	2619	X	-142.99	159.79	170.57	38655	38656	38659	38657	38658
b1	NULL	95	3wfd	ALA	368	X	-133.58	163.72	166.28	5898	5899	5902	5900	5901
b1	NULL	96	3wfd	ALA	520	X	-131.98	157.24	-173.54	8274	8275	8278	8276	8277
b1	NULL	97	4dbl	ALA	658	X	-142.72	156.46	175.11	10222	10223	10226	10224	10225
b1	NULL	98	4dbl	ALA	906	X	-144.02	160.35	176.77	14025	14026	14029	14027	14028
b1	NULL	99	4ev6	ALA	320	X	-147.78	160.6	-169.97	5327	5328	5331	5329	5330
b1	NULL	100	4ev6	ALA	634	X	-111.9	165.75	-169.18	10574	10575	10578	10576	10577
b1	NULL	101	4gd3	ALA	49	X	-136.02	157.32	178.16	755	756	759	757	758
b1	NULL	102	4gd3	ALA	554	X	-154.84	179.98	172.74	8426	8427	8430	8428	8429
b1	NULL	103	4gd3	ALA	609	X	-150.34	164.77	178.31	9273	9274	9277	9275	9276
b1	NULL	104	4gd3	ALA	934	X	-134.38	158.71	177.6	14270	14271	14274	14272	14273
b1	NULL	105	4gd3	ALA	1435	X	-141.62	171.53	167.78	21872	21873	21876	21874	21875
b1	NULL	106	4gd3	ALA	1490	X	-151.15	164.42	177.89	22719	22720	22723	22721	22722
b1	NULL	107	4gx0	ALA	636	X	-140.32	155.23	175.51	9996	9997	10000	9998	9999
b1	NULL	108	4gx0	ALA	898	X	-111.95	-170.11	178.73	13955	13956	13959	13957	13958
b1	NULL	109	4gx0	ALA	1544	X	-127.88	155.52	176	24096	24097	24100	24098	24099
b1	NULL	110	4h13	ALA	551	X	-122.67	-166.31	171.4	8681	8682	8685	8683	8684
b1	NULL	111	4h13	ALA	750	X	-112.69	172.38	173.47	11704	11705	11708	11706	11707
b1	NULL	112	4h13	ALA	1710	X	-119.25	164.55	173.7	26643	26644	26647	26645	26646
b1	NULL	113	4h1w	ALA	148	X	-146.69	174.27	-175.8	2344	2345	2348	2346	2347
b1	NULL	114	4h1w	ALA	155	X	-146.1	171.78	167.81	2441	2442	2445	2443	2444
b1	NULL	115	4h1w	ALA	559	X	-135.82	160.72	175.93	8668	8669	8672	8670	8671
b1	NULL	116	4huq	ALA	504	X	-153.98	163.14	171.25	7720	7721	7724	7722	7723
b1	NULL	117	4kpp	ALA	237	A	-134.23	-161.63	-168.87	3723	3724	3727	3725	3726
b1	NULL	118	4kt0	ALA	102	A	-145.92	156.94	-175.11	1586	1587	1590	1588	1589
b1	NULL	119	4kt0	ALA	491	A	-133	160.14	175.45	7621	7622	7625	7623	7624
b1	NULL	120	4nab	ALA	401	X	-142.31	163.65	-179.88	6238	6239	6242	6240	6241
b1	NULL	121	4ogq	ALA	549	X	-149.38	-170.63	179.03	8581	8582	8585	8583	8584
b1	NULL	122	4ogq	ALA	610	X	-129.76	157.46	-179.66	9431	9432	9435	9433	9434
b1	NULL	123	4ogq	ALA	1498	X	-147.77	-169.82	-175.45	23132	23133	23136	23134	23135
b1	NULL	124	4ogq	ALA	1559	X	-132.37	158.38	-178.57	23982	23983	23986	23984	23985
b1	NULL	125	4oh3	ALA	519	X	-140.11	158.63	177.81	8082	8083	8086	8084	8085
b1	NULL	126	4p00	ALA	593	X	-135.55	162.56	178.52	9446	9447	9450	9448	9449
b1	NULL	127	4p00	ALA	1178	X	-135.57	160.72	169.97	18336	18337	18340	18338	18339
b1	NULL	128	4p02	ALA	593	X	-134.44	158.16	174.14	9446	9447	9450	9448	9449
b1	NULL	129	4p02	ALA	1178	X	-129.02	160.83	169.29	18336	18337	18340	18338	18339
b1	NULL	130	4p6v	ALA	265	X	-138.11	169.64	179.98	4070	4071	4074	4072	4073
b1	NULL	131	4p6v	ALA	662	X	-137.47	-164.55	-178.71	10086	10087	10090	10088	10089
b1	NULL	132	4p6v	ALA	894	X	-132.31	157.51	173.09	13718	13719	13722	13720	13721
b1	NULL	133	4p6v	ALA	953	X	-117.8	162.26	174.39	14602	14603	14606	14604	14605
b1	NULL	134	4p6v	ALA	1510	X	-128.52	-174.68	175.58	23063	23064	23067	23065	23066
b1	NULL	135	4p6v	ALA	1677	X	-121.26	160.66	174.17	25700	25701	25704	25702	25703
b1	NULL	136	4q79	ALA	268	X	-111.74	163.3	176.61	4119	4120	4123	4121	4122
b1	NULL	137	4q79	ALA	656	X	-114.65	174.64	-178.83	10039	10040	10043	10041	10042
b1	NULL	138	4q79	ALA	854	X	-116.47	176.84	179.15	13056	13057	13060	13058	13059
b1	NULL	139	4q79	ALA	1045	X	-122.32	162.1	-178.83	15978	15979	15982	15980	15981
b1	NULL	140	4q79	ALA	1233	X	-119.54	-177.68	178.63	18852	18853	18856	18854	18855
b1	NULL	141	4q79	ALA	1424	X	-126.17	157.79	-177.62	21774	21775	21778	21776	21777
b1	NULL	142	4q79	ALA	1615	X	-115.88	158.39	-179.4	24696	24697	24700	24698	24699
b1	NULL	143	4qtn	ALA	110	X	-145.86	155.73	-176.54	1773	1774	1777	1775	1776
b1	NULL	144	4qtn	ALA	345	X	-136.39	162.75	-169.8	5583	5584	5587	5585	5586
b1	NULL	145	4r0c	ALA	511	X	-139.75	171.85	178.06	7730	7731	7734	7732	7733
b1	NULL	146	4rhb	ALA	643	X	-122.06	158.41	172.52	10137	10138	10141	10139	10140
b1	NULL	147	4tqu	ALA	570	X	-122.1	160.12	-179.8	9223	9224	9227	9225	9226
b1	NULL	148	4tqu	ALA	812	X	-143.21	-178.71	178.2	13046	13047	13050	13048	13049
b1	NULL	149	4tqu	ALA	870	X	-141.77	165.42	170.55	13915	13916	13919	13917	13918
b1	NULL	150	4tqu	ALA	1313	X	-118.67	155.25	-170.58	20934	20935	20938	20936	20937
b1	NULL	151	4tqu	ALA	1667	X	-148.2	160.88	179.81	26609	26610	26613	26611	26612
b1	NULL	152	4tqu	ALA	1725	X	-132.33	170.46	165.38	27478	27479	27482	27480	27481
b1	NULL	153	4u1w	ALA	1193	X	-154.15	168.21	170.68	18729	18730	18733	18731	18732
b1	NULL	154	4umv	ALA	146	X	-154.03	158.28	172.05	2247	2248	2251	2249	2250
b1	NULL	155	4umv	ALA	172	X	-115.44	167.25	171.94	2624	2625	2628	2626	2627
b1	NULL	156	4umv	ALA	383	X	-125.01	171.77	175.78	5802	5803	5806	5804	5805
b1	NULL	157	4umv	ALA	496	X	-138.1	155.03	178.8	7461	7462	7465	7463	7464
b1	NULL	158	4wd8	ALA	1319	X	-111.58	155.66	172.24	21213	21214	21217	21215	21216
b1	NULL	159	4wis	ALA	238	X	-129.36	-174.81	179.51	3871	3872	3875	3873	3874
b1	NULL	160	4wis	ALA	892	X	-132.95	-169.59	-178.07	14365	14366	14369	14367	14368
b1	NULL	161	4xk8	ALA	493	X	-118.83	160.27	174.55	7692	7693	7696	7694	7695
b1	NULL	162	4xk8	ALA	2704	X	-148.01	-174.49	176.84	41911	41912	41915	41913	41914
b1	NULL	163	4xyd	ALA	516	A	-130.43	163.67	170.81	8211	8212	8215	8213	8214
b1	NULL	164	4ysx	ALA	4	X	-112.2	155.19	173.36	47	48	51	49	50
b1	NULL	165	4zwj	ALA	32	X	-145.64	172.05	-177.85	477	478	481	479	480
b1	NULL	166	5b58	ALA	113	A	-119.45	169	171.32	1611	1612	1615	1613	1614
b1	NULL	167	5b58	ALA	880	A	-144.09	160.71	-173.63	12974	12975	12978	12976	12977
b1	NULL	168	5b58	ALA	1133	A	-143.45	167.66	-168.71	16779	16780	16783	16781	16782
b1	NULL	169	5b58	ALA	1348	A	-117.41	-178.48	178.67	19930	19931	19934	19932	19933
b1	NULL	170	5c58	ALA	368	A	-153.72	175.55	176.21	5540	5541	5544	5542	5543
b1	NULL	171	5c58	ALA	382	A	-111.45	-168.76	178.26	5758	5759	5762	5760	5761
b1	NULL	172	5c58	ALA	732	A	-151	-178.96	174.76	11058	11059	11062	11060	11061
b1	NULL	173	5d0q	ALA	335	A	-119.8	-170.53	173.25	5245	5246	5249	5247	5248
b1	NULL	174	5d0q	ALA	967	A	-120.98	-176.27	-173.72	14744	14745	14748	14746	14747
b1	NULL	175	5d3m	ALA	58	A	-110.82	156.01	-179.54	849	850	853	851	852
b1	NULL	176	5d3m	ALA	210	A	-127.89	163.19	177.93	3133	3134	3137	3135	3136
b1	NULL	177	5doq	ALA	620	A	-117.85	167.62	159.9	9869	9870	9873	9871	9872
b1	NULL	178	5fp1	ALA	57	A	-125.24	157.78	175.4	861	862	865	863	864
b1	NULL	179	5fq6	ALA	1207	A	-152.62	159.27	-177.62	18336	18337	18340	18338	18339
b1	NULL	180	5fq6	ALA	1448	A	-127.46	157.67	174.35	22006	22007	22010	22008	22009
b1	NULL	181	5fq6	ALA	1538	A	-149.09	155.82	-177.15	23374	23375	23378	23376	23377
b1	NULL	182	5fq6	ALA	2791	A	-148.05	159.34	179.83	42328	42329	42332	42330	42331
b1	NULL	183	5fq6	ALA	3122	A	-142.99	163.81	-178.68	47366	47367	47370	47368	47369
b1	NULL	184	5gko	ALA	366	B	-154.11	155.25	-177.04	5532	5533	5536	5534	5535
b1	NULL	185	5gko	ALA	603	B	-142.03	177.17	-171.21	9168	9169	9172	9170	9171
b1	NULL	186	5gko	ALA	608	B	-130.98	171.92	177.12	9226	9227	9230	9228	9229
b1	NULL	187	5gko	ALA	653	C	-114.61	155.48	-179.86	9881	9882	9885	9883	9884
b1	NULL	188	5gko	ALA	1258	D	-138.43	157.1	-176.78	19066	19067	19070	19068	19069
b1	NULL	189	5gmy	ALA	442	B	-115.66	-174.51	179.39	7083	7084	7087	7085	7086
b1	NULL	190	5h3o	ALA	467	A	-124.55	-167.09	175.62	7740	7741	7744	7742	7743
b1	NULL	191	5h3o	ALA	1487	C	-128.46	158.72	168.61	24665	24666	24669	24667	24668
b1	NULL	192	5khn	ALA	79	A	-123.32	161.88	172.48	1258	1259	1262	1260	1261
b1	NULL	193	5khn	ALA	249	B	-123.15	156.36	170.72	3751	3752	3755	3753	3754
b1	NULL	194	5khn	ALA	1065	D	-120.81	165.54	-165.79	16085	16086	16089	16087	16088
b1	NULL	195	5khn	ALA	1203	E	-126.9	166.1	170.28	18224	18225	18228	18226	18227
b1	NULL	196	5ksd	ALA	153	A	-128.03	-170.58	166.76	2375	2376	2379	2377	2378
b1	NULL	197	5ksd	ALA	551	A	-121.14	157.71	-166.69	8482	8483	8486	8484	8485
b1	NULL	198	5mrw	ALA	1339	C	-135.55	160.32	-178.29	20237	20238	20241	20239	20240
b1	NULL	199	5nmi	ALA	42	A	-151.63	163.52	-178.21	602	603	606	604	605
b1	NULL	200	5nmi	ALA	100	A	-139.28	-171.13	175.1	1492	1493	1496	1494	1495
b1	NULL	201	5nmi	ALA	687	B	-136.78	161.42	178.94	10499	10500	10503	10501	10502
b1	NULL	202	5nmi	ALA	1285	D	-111.01	161.25	157.67	19720	19721	19724	19722	19723
b1	NULL	203	5nmi	ALA	2108	L	-119.66	170.58	161.16	32697	32698	32701	32699	32700
b1	NULL	204	5nmi	ALA	2112	L	-132.78	164.74	172.17	32757	32758	32761	32759	32760
b1	NULL	205	5nmi	ALA	2125	L	-111.01	-160.44	161.9	32976	32977	32980	32978	32979
b1	NULL	206	5nmi	ALA	2708	M	-143.23	161.49	164.33	41931	41932	41935	41933	41934
b1	NULL	207	5nmi	ALA	2712	M	-121.4	171.57	173.08	41986	41987	41990	41988	41989
b1	NULL	208	5nmi	ALA	2715	M	-119.18	-178.19	179.65	42022	42023	42026	42024	42025
b1	NULL	209	5nmi	ALA	3310	O	-128.93	160.22	-172.55	51209	51210	51213	51211	51212
b1	NULL	210	5osa	ALA	140	A	-131.62	167.83	175.35	2254	2255	2258	2256	2257
b1	NULL	211	5osa	ALA	164	A	-112.39	179.65	175.17	2622	2623	2626	2624	2625
b1	NULL	212	5osa	ALA	351	B	-129	161.47	165.51	5625	5626	5629	5627	5628
b1	NULL	213	5osa	ALA	453	B	-133.36	174.08	-174	7310	7311	7314	7312	7313
b1	NULL	214	5osa	ALA	766	C	-123.5	168.18	177.58	12366	12367	12370	12368	12369
b1	NULL	215	5osa	ALA	1079	D	-135.12	157.92	-173.49	17422	17423	17426	17424	17425
b1	NULL	216	5osa	ALA	1392	E	-124.39	165.89	177.4	22478	22479	22482	22480	22481
b1	NULL	217	5t0o	ALA	217	A	-148.13	168.24	177.47	3228	3229	3232	3230	3231
b1	NULL	218	5t0o	ALA	818	A	-145.49	163.17	168.76	12775	12776	12779	12777	12778
b1	NULL	219	5t0o	ALA	1294	B	-131.05	170.32	162.4	19993	19994	19997	19995	19996
b1	NULL	220	5t0o	ALA	1682	B	-135.62	175.61	174.01	26134	26135	26138	26136	26137
b1	NULL	221	5t0o	ALA	2107	C	-134.46	158.57	-176.12	32768	32769	32772	32770	32771
b1	NULL	222	5t0o	ALA	2198	C	-154.25	161.83	169.41	34068	34069	34072	34070	34071
b1	NULL	223	5t0o	ALA	2327	C	-139.62	166.95	174.57	36063	36064	36067	36065	36066
b1	NULL	224	5t0o	ALA	2877	C	-139.33	164.88	174.15	44802	44803	44806	44804	44805
b1	NULL	225	5t3r	ALA	397	A	-148.43	157.06	177.44	6159	6160	6163	6161	6162
b1	NULL	226	5t3r	ALA	634	A	-124.78	177.19	-179.72	9871	9872	9875	9873	9874
b1	NULL	227	5tj6	ALA	1249	H	-122.87	159.45	174.56	19916	19917	19920	19918	19919
b1	NULL	228	5tj6	ALA	1419	H	-128.96	156.94	162.04	22614	22615	22618	22616	22617
b1	NULL	229	5tj6	ALA	2134	M	-135.21	158.51	166.21	33933	33934	33937	33935	33936
b1	NULL	230	5tj6	ALA	2309	M	-139.32	169.97	-179.91	36706	36707	36710	36708	36709
b1	NULL	231	5tj6	ALA	3029	S	-134.12	158.34	-179.18	48090	48091	48094	48092	48093
b1	NULL	232	5tj6	ALA	3199	S	-131.07	157.2	165.11	50788	50789	50792	50790	50791
b1	NULL	233	5u6o	ALA	447	B	-115.6	155.08	179.27	7336	7337	7340	7338	7339
b1	NULL	234	5u6o	ALA	519	C	-114.68	162.87	-160.74	8504	8505	8508	8506	8507
b1	NULL	235	5u6o	ALA	929	D	-118.91	166.96	-176.27	15237	15238	15241	15239	15240
b1	NULL	236	5u6o	ALA	1380	F	-117.36	155.46	173.46	22653	22654	22657	22655	22656
b1	NULL	237	5u6o	ALA	1862	H	-123.03	165.49	177.6	30554	30555	30558	30556	30557
b1	NULL	238	5u6o	ALA	1893	H	-118	164.94	176.89	31039	31040	31043	31041	31042
b1	NULL	239	5u70	ALA	508	B	-113.67	165.91	178.71	8403	8404	8407	8405	8406
b1	NULL	240	5u70	ALA	607	C	-130.1	157.63	-173	9932	9933	9936	9934	9935
b1	NULL	241	5u70	ALA	675	C	-137.57	156.72	177.68	11021	11022	11025	11023	11024
b1	NULL	242	5u70	ALA	1410	F	-126.18	173.39	175.52	23115	23116	23119	23117	23118
b1	NULL	243	5u70	ALA	2312	J	-116.33	160.2	-176.52	37828	37829	37832	37830	37831
b1	NULL	244	5u70	ALA	3214	N	-133.75	156.74	-176.96	52540	52541	52544	52542	52543
b1	NULL	245	5uiw	ALA	349	C	-120.33	157.62	-172.78	5705	5706	5709	5707	5708
b1	NULL	246	5uja	ALA	1077	D	-134.15	159.76	167.24	17162	17163	17166	17164	17165
b1	NULL	247	5w3s	ALA	183	B	-123.64	169.65	178.54	3016	3017	3020	3018	3019
b1	NULL	248	5w3s	ALA	598	C	-139.76	-169.93	-163.96	9850	9851	9854	9852	9853
b1	NULL	249	5w3s	ALA	668	D	-124.54	159.61	176.84	10971	10972	10975	10973	10974
b1	NULL	250	5w3s	ALA	1568	G	-134.6	166.29	-179.23	25759	25760	25763	25761	25762
b1	NULL	251	5wie	ALA	863	C	-128.56	165.11	169.46	13789	13790	13793	13791	13792
b1	NULL	252	5x41	ALA	5	A	-153.07	166.47	172.26	69	70	73	71	72
b1	NULL	253	5x41	ALA	12	A	-132.3	161.35	177.93	168	169	172	170	171
b1	NULL	254	5x5y	ALA	1022	E	-129.18	155.47	177.49	15986	15987	15990	15988	15989
b1	NULL	255	5ylv	ALA	1159	A	-153.78	159.82	160.97	18016	18017	18020	18018	18019
b1	NULL	256	5ys3	ALA	304	A	-124.62	169.46	-179.32	4633	4634	4637	4635	4636
b1	NULL	257	5ys3	ALA	856	A	-114.57	-169.93	-174.18	13019	13020	13023	13021	13022
b1	NULL	258	5ys3	ALA	1038	A	-115.72	-179.81	-178.28	15784	15785	15788	15786	15787
b1	NULL	259	5z96	ALA	1346	A	-148.06	157.96	172.27	22012	22013	22016	22014	22015
b1	NULL	260	5zx5	ALA	1359	A	-149.92	159.75	168.85	22197	22198	22201	22199	22200
b1	NULL	261	5zx5	ALA	2173	A	-130.05	157.43	168.53	35623	35624	35627	35625	35626
b1	NULL	262	5zx5	ALA	2987	A	-136.06	158.62	168.52	49048	49049	49052	49050	49051
b1	NULL	263	6ajg	ALA	174	A	-150.03	179.35	-172.3	2682	2683	2686	2684	2685
b1	NULL	264	6al2	ALA	206	A	-147.44	159.46	163.76	3112	3113	3116	3114	3115
b1	NULL	265	6al2	ALA	237	A	-145.31	156.31	172.58	3571	3572	3575	3573	3574
b1	NULL	266	6bhu	ALA	1101	C	-116.39	-174.39	173.34	17553	17554	17557	17555	17556
b1	NULL	267	6bqr	ALA	114	A	-111.98	155.39	169.91	1687	1688	1691	1689	1690
b1	NULL	268	6bqr	ALA	156	A	-136.63	158.28	-172.78	2349	2350	2353	2351	2352
b1	NULL	269	6bqr	ALA	1062	G	-148.34	159.34	161.92	16739	16740	16743	16741	16742
b1	NULL	270	6bqr	ALA	2958	S	-126.35	157.94	176.15	46847	46848	46851	46849	46850
b1	NULL	271	6btm	ALA	384	A	-153.73	160.53	-178.75	5930	5931	5934	5932	5933
b1	NULL	272	6btm	ALA	393	A	-133.7	156.65	176.67	6073	6074	6077	6075	6076
b1	NULL	273	6btm	ALA	469	A	-141.46	155.1	-177.4	7200	7201	7204	7202	7203
b1	NULL	274	6btm	ALA	769	A	-143.89	162.44	-174.61	11646	11647	11650	11648	11649
b1	NULL	275	6btm	ALA	833	A	-138.28	159.52	-176.95	12601	12602	12605	12603	12604
b1	NULL	276	6btm	ALA	970	A	-111.68	173.64	-179.92	14705	14706	14709	14707	14708
b1	NULL	277	6btm	ALA	1803	A	-143.97	156.12	173.93	27882	27883	27886	27884	27885
b1	NULL	278	6btm	ALA	1824	A	-126.01	159.26	-173.52	28217	28218	28221	28219	28220
b1	NULL	279	6btm	ALA	2131	A	-141.14	157.75	-175.33	33061	33062	33065	33063	33064
b1	NULL	280	6c6l	ALA	272	A	-115.26	167.5	172.79	4133	4134	4137	4135	4136
b1	NULL	281	6c6l	ALA	2109	A	-142.08	161.65	172.87	31685	31686	31689	31687	31688
b1	NULL	282	6cjt	ALA	369	A	-123.29	-170.75	167.88	5959	5960	5963	5961	5962
b1	NULL	283	6cjt	ALA	765	A	-144.34	-167.3	163.01	12371	12372	12375	12373	12374
b1	NULL	284	6cxh	ALA	234	A	-148.89	172.37	176.35	3638	3639	3642	3640	3641
b1	NULL	285	6cxh	ALA	779	A	-146.32	160.36	-178.66	12224	12225	12228	12226	12227
b1	NULL	286	6cxh	ALA	958	A	-142.84	168.11	169.59	14999	15000	15003	15001	15002
b1	NULL	287	6cxh	ALA	1080	A	-154.66	156.76	177.28	16836	16837	16840	16838	16839
b1	NULL	288	6cxh	ALA	1503	A	-145.67	160.68	179.6	23585	23586	23589	23587	23588
b1	NULL	289	6cxh	ALA	1682	A	-146.73	166.21	177.04	26360	26361	26364	26362	26363
b1	NULL	290	6d0j	ALA	800	A	-134.82	160.16	-160.81	12503	12504	12507	12505	12506
b1	NULL	291	6ddf	ALA	90	A	-150.5	158.86	-178.27	1417	1418	1421	1419	1420
b1	NULL	292	6ddf	ALA	154	A	-152.24	176.48	174.28	2485	2486	2489	2487	2488
b1	NULL	293	6ddf	ALA	269	A	-148.73	170.58	-178.16	4304	4305	4308	4306	4307
b1	NULL	294	6ddf	ALA	286	A	-127.8	161.56	-179.39	4577	4578	4581	4579	4580
b1	NULL	295	6ddf	ALA	317	A	-138.72	161.78	168.75	5068	5069	5072	5070	5071
b1	NULL	296	6ddf	ALA	326	A	-123.98	156.98	178.64	5192	5193	5196	5194	5195
b1	NULL	297	6ddf	ALA	353	A	-149.03	168.65	-179.04	5607	5608	5611	5609	5610
b1	NULL	298	6ddf	ALA	380	A	-136.57	155.74	169.99	5982	5983	5986	5984	5985
b1	NULL	299	6ddf	ALA	416	A	-153.98	161.63	174.81	6509	6510	6513	6511	6512
b1	NULL	300	6dg7	ALA	822	A	-153.72	166.6	167.84	13662	13663	13666	13664	13665
b1	NULL	301	6du8	ALA	222	A	-144.28	156.51	176.61	3456	3457	3460	3458	3459
b1	NULL	302	6e3y	ALA	112	A	-153.2	162.83	-166.28	1767	1768	1771	1769	1770
b1	NULL	303	6e3y	ALA	421	A	-142.19	173.36	-164.4	6622	6623	6626	6624	6625
b1	NULL	304	6e3y	ALA	449	A	-154.99	156.74	-173.99	7037	7038	7041	7039	7040
b1	NULL	305	6e3y	ALA	460	A	-111.27	155.76	-172.86	7196	7197	7200	7198	7199
b1	NULL	306	6e3y	ALA	544	A	-146.09	156.25	174.4	8421	8422	8425	8423	8424
b1	NULL	307	6fkf	ALA	561	A	-133.2	160.2	174.28	8689	8690	8693	8691	8692
b1	NULL	308	6fkf	ALA	1540	A	-125.88	160.73	177.45	23731	23732	23735	23733	23734
b1	NULL	309	6fkf	ALA	2515	A	-130.93	158.52	-178.27	38713	38714	38717	38715	38716
b1	NULL	310	6fok	ALA	498	A	-152.69	158.53	-170.9	7577	7578	7581	7579	7580
b1	NULL	311	6gv1	ALA	36	A	-124.26	162.67	177.13	562	563	566	564	565
b1	NULL	312	6gyn	ALA	386	A	-133.66	158.11	179.91	6393	6394	6397	6395	6396
b1	NULL	313	6gyn	ALA	440	A	-143.81	-178.5	172.84	7274	7275	7278	7276	7277
b1	NULL	314	6gyn	ALA	881	A	-115.38	165.54	169.45	14536	14537	14540	14538	14539
b1	NULL	315	6gyn	ALA	935	A	-139.54	176.77	-179.45	15417	15418	15421	15419	15420
b1	NULL	316	6gyn	ALA	1430	A	-129.88	-174.95	178.12	23559	23560	23563	23561	23562
b1	NULL	317	6gyn	ALA	1448	A	-153.62	158.51	-174.04	23837	23838	23841	23839	23840
b1	NULL	318	6gyn	ALA	1925	A	-126.76	-176.52	171.44	31701	31702	31705	31703	31704
b1	NULL	319	6h3i	ALA	768	A	-131.03	172.68	-162.63	11865	11866	11869	11867	11868
b1	NULL	320	6h3i	ALA	1063	A	-138.17	163	-176.61	16313	16314	16317	16315	16316
b1	NULL	321	6h3i	ALA	1132	A	-118.91	-175.44	153.24	17426	17427	17430	17428	17429
b1	NULL	322	6h3i	ALA	1171	A	-145.2	171.05	173.14	18025	18026	18029	18027	18028
b1	NULL	323	6h3i	ALA	1560	A	-152.68	163.46	175.84	24208	24209	24212	24210	24211
b1	NULL	324	6h3i	ALA	2149	A	-140.33	161.76	-174.53	33460	33461	33464	33462	33463
b1	NULL	325	6h7d	ALA	229	A	-145.93	156.25	-178.38	3517	3518	3521	3519	3520
b1	NULL	326	6hbu	ALA	536	A	-151.06	162.9	157.57	8347	8348	8351	8349	8350
b1	NULL	327	6hbu	ALA	1120	A	-149.86	170.89	155.77	17485	17486	17489	17487	17488
b1	NULL	328	6hcy	ALA	546	A	-136.85	159.49	-169.92	8754	8755	8758	8756	8757
b1	NULL	329	6hcy	ALA	987	A	-149.89	169.74	165.56	15900	15901	15904	15902	15903
b1	NULL	330	6hum	ALA	1773	A	-118.52	159.72	159.01	27755	27756	27759	27757	27758
b1	NULL	331	6hum	ALA	2147	A	-124.9	159.37	-165.03	33798	33799	33802	33800	33801
b1	NULL	332	6hum	ALA	2653	A	-113.57	171.57	-175.72	41782	41783	41786	41784	41785
b1	NULL	333	6hum	ALA	2839	A	-140.43	166.68	-169.24	44754	44755	44758	44756	44757
b1	NULL	334	6idf	ALA	181	A	-131.02	165.41	175.18	2762	2763	2766	2764	2765
b1	NULL	335	6idf	ALA	409	A	-152.55	165.6	-178.82	6308	6309	6312	6310	6311
b1	NULL	336	6iyc	ALA	181	A	-132.69	167.7	178.8	2762	2763	2766	2764	2765
b1	NULL	337	6mhs	ALA	1184	A	-149.56	-179.36	-173.12	19320	19321	19324	19322	19323
b1	NULL	338	6mhs	ALA	1791	A	-154.2	-176.26	-166.09	29231	29232	29235	29233	29234
b1	NULL	339	6msm	ALA	432	A	-124.24	168.94	-172.7	7148	7149	7152	7150	7151
b1	NULL	340	6nbq	ALA	251	A	-134.68	164.26	-169.25	4041	4042	4045	4043	4044
b1	NULL	341	6nbq	ALA	733	A	-111.39	163.03	171.78	11674	11675	11678	11676	11677
b1	NULL	342	6nbq	ALA	1626	A	-146.83	171.13	174.62	25721	25722	25725	25723	25724
b1	NULL	343	6o7u	ALA	1094	A	-148.78	162.15	-176.31	17456	17457	17460	17458	17459
b1	NULL	344	6oeu	ALA	44	A	-131.49	165.81	-175.21	722	723	726	724	725
b1	NULL	345	6oeu	ALA	754	A	-142.01	162.48	179.24	11992	11993	11996	11994	11995
b1	NULL	346	6qp6	ALA	67	A	-114.38	156.91	168.13	1092	1093	1096	1094	1095
b1	NULL	347	6r3q	ALA	444	A	-151.06	158.42	-172.11	7052	7053	7056	7054	7055
b1	NULL	348	6r3q	ALA	714	A	-139.9	158.76	-166.35	11339	11340	11343	11341	11342
b2	NULL	1	1pp9	ALA	2240	X	-129.05	-123.31	-179.63	34722	34723	34726	34724	34725
b2	NULL	2	3ne5	ALA	1585	X	-114.2	-146.88	174.31	24642	24643	24646	24644	24645
b2	NULL	3	3wdo	ALA	39	X	-117.27	-144.09	171.59	612	613	616	614	615
b2	NULL	4	4h13	ALA	1511	X	-119.35	-155.12	173.59	23620	23621	23624	23622	23623
b2	NULL	5	4kt0	ALA	463	A	-147.14	-143.31	171.79	7194	7195	7198	7196	7197
b2	NULL	6	4lz6	ALA	348	A	-119.1	-147.87	175.1	5411	5412	5415	5413	5414
b2	NULL	7	4ogq	ALA	557	X	-118.8	-124.21	-177.6	8697	8698	8701	8699	8700
b2	NULL	8	4xk8	ALA	465	X	-150.35	-117.23	174.16	7285	7286	7289	7287	7288
b2	NULL	9	5b58	ALA	444	A	-153.17	-143.86	166.72	6433	6434	6437	6435	6436
b2	NULL	10	5b58	ALA	1314	A	-141.91	-124.57	176.35	19421	19422	19425	19423	19424
b2	NULL	11	5d91	ALA	47	X	-112.02	-138.56	161.26	787	788	791	789	790
b2	NULL	12	5f15	ALA	538	A	-125.25	-156.99	-179.88	8432	8433	8436	8434	8435
b2	NULL	13	5gko	ALA	500	B	-140.06	-158.47	-165.37	7580	7581	7584	7582	7583
b2	NULL	14	5gko	ALA	1150	D	-125.55	-135.49	-174.68	17420	17421	17424	17422	17423
b2	NULL	15	5l8r	ALA	345	B	-154.15	-157.24	-177.3	5285	5286	5289	5287	5288
b2	NULL	16	5u6o	ALA	416	B	-131.13	-159.72	-179.53	6851	6852	6855	6853	6854
b2	NULL	17	6hum	ALA	2526	A	-148.73	-158.04	-179.29	39812	39813	39816	39814	39815
b2	NULL	18	6iyc	ALA	1326	A	-151.82	-134.22	167.66	20945	20946	20949	20947	20948
b2	NULL	19	6nbq	ALA	598	A	-115.6	-150.97	-175.54	9569	9570	9573	9571	9572
b2	NULL	20	6nbq	ALA	937	A	-130.05	-140.67	169.98	14902	14903	14906	14904	14905
b3	NULL	1	1kqf	ALA	375	X	-137.94	-103.2	-171.71	5805	5806	5809	5807	5808
b3	NULL	2	1kqf	ALA	1861	X	-136.22	-95.34	-170.09	28925	28926	28929	28927	28928
b3	NULL	3	1kqf	ALA	3347	X	-138.84	-105.77	-174.38	52045	52046	52049	52047	52048
b3	NULL	4	3o7q	ALA	221	X	-127.47	-70.86	176.47	3458	3459	3462	3460	3461
b3	NULL	5	4m64	ALA	324	X	-134.02	-79.73	170.78	5119	5120	5123	5121	5122
b3	NULL	6	4tqu	ALA	1066	X	-117.85	-82.83	175.39	16962	16963	16966	16964	16965
b3	NULL	7	4uvm	ALA	35	X	-123.89	-75.36	-172.13	576	577	580	578	579
b3	NULL	8	5c58	ALA	444	A	-110.94	-85.08	179.8	6716	6717	6720	6718	6719
b3	NULL	9	5khn	ALA	1452	F	-110.42	-105.99	-170.79	21894	21895	21898	21896	21897
b3	NULL	10	5l8r	ALA	1286	E	-115.58	-87.1	172.03	19902	19903	19906	19904	19905
b3	NULL	11	5mrw	ALA	873	B	-111.31	-78.97	-177.25	13159	13160	13163	13161	13162
b3	NULL	12	5uiw	ALA	77	A	-128.69	-78.87	-172.33	1272	1273	1276	1274	1275
b3	NULL	13	5x41	ALA	251	B	-113.49	-70.41	162.67	3754	3755	3758	3756	3757
b3	NULL	14	5zx5	ALA	2456	A	-120.25	-74.01	174.82	40311	40312	40315	40313	40314
b4	NULL	1	1kf6	ALA	57	X	-131.95	-46.92	178.55	781	782	785	783	784
b4	NULL	2	1pp9	ALA	2830	X	-114.46	-33.75	-167.57	43592	43593	43596	43594	43595
b4	NULL	3	1zoy	ALA	340	X	-120.61	-25.79	-180	5089	5090	5093	5091	5092
b4	NULL	4	2hdi	ALA	83	X	-138.85	-40.06	-176.17	1278	1279	1282	1280	1281
b4	NULL	5	2nq2	ALA	311	X	-117.44	-38.2	179.73	4841	4842	4845	4843	4844
b4	NULL	6	2rdd	ALA	1474	X	-111.08	-32.93	173.48	22655	22656	22659	22657	22658
b4	NULL	7	2rdd	ALA	2224	X	-115.11	-25.48	-173.37	34215	34216	34219	34217	34218
b4	NULL	8	2xok	ALA	202	X	-119.5	-27.18	173.39	3060	3061	3064	3062	3063
b4	NULL	9	2xok	ALA	839	X	-114.18	-25.68	175.08	12842	12843	12846	12844	12845
b4	NULL	10	2xok	ALA	1967	X	-110.94	-39.1	-178.8	30140	30141	30144	30142	30143
b4	NULL	11	2yiu	ALA	1548	X	-113.4	-32.55	175.83	24222	24223	24226	24224	24225
b4	NULL	12	3b8e	ALA	423	X	-118.16	-58.59	-178.17	6498	6499	6502	6500	6501
b4	NULL	13	3beh	ALA	279	X	-113.23	-56.4	178.86	4318	4319	4322	4320	4321
b4	NULL	14	3beh	ALA	505	X	-135.88	-48.22	173.25	7835	7836	7839	7837	7838
b4	NULL	15	3cx5	ALA	2054	X	-143.07	-26.1	-175.73	32088	32089	32092	32090	32091
b4	NULL	16	3cxh	ALA	20	X	-144.67	-52.58	178.1	272	273	276	274	275
b4	NULL	17	3v8x	ALA	673	X	-118.27	-31.33	-169.43	10275	10276	10279	10277	10278
b4	NULL	18	4bwz	ALA	729	X	-116.01	-25.5	-173.52	11043	11044	11047	11045	11046
b4	NULL	19	4dbl	ALA	795	X	-118.66	-25.52	-177.63	12305	12306	12309	12307	12308
b4	NULL	20	4dbl	ALA	1043	X	-114.08	-29.33	-177.86	16108	16109	16112	16110	16111
b4	NULL	21	4doj	ALA	1527	X	-112.23	-52.19	178.57	23242	23243	23246	23244	23245
b4	NULL	22	4fso	ALA	202	X	-113.25	-34.99	3.94	3145	3146	3149	3147	3148
b4	NULL	23	4knf	ALA	846	X	-120.42	-35.34	176.47	12925	12926	12929	12927	12928
b4	NULL	24	4ogq	ALA	548	X	-116.59	-48.16	179.03	8571	8572	8575	8573	8574
b4	NULL	25	4or2	ALA	252	X	-113.33	-39.01	168.99	4052	4053	4056	4054	4055
b4	NULL	26	4q65	ALA	344	X	-113.67	-61.5	-170.62	5374	5375	5378	5376	5377
b4	NULL	27	4q79	ALA	34	X	-126.74	-40.92	166.96	506	507	510	508	509
b4	NULL	28	4q79	ALA	228	X	-115.67	-48.22	169.87	3461	3462	3465	3463	3464
b4	NULL	29	4q79	ALA	616	X	-114.98	-50.36	172.12	9381	9382	9385	9383	9384
b4	NULL	30	4q79	ALA	814	X	-118.26	-51.54	172.68	12398	12399	12402	12400	12401
b4	NULL	31	4q79	ALA	1005	X	-110.51	-52.41	173.88	15320	15321	15324	15322	15323
b4	NULL	32	4q79	ALA	1193	X	-124.19	-48.75	171.22	18194	18195	18198	18196	18197
b4	NULL	33	4q79	ALA	1384	X	-113.35	-51.03	171.35	21116	21117	21120	21118	21119
b4	NULL	34	4q79	ALA	1575	X	-117.78	-52.35	170.85	24038	24039	24042	24040	24041
b4	NULL	35	4qim	ALA	239	X	-119.67	-33.48	177.97	3690	3691	3694	3692	3693
b4	NULL	36	4rfs	ALA	77	X	-151.62	-50.45	165.77	1146	1147	1150	1148	1149
b4	NULL	37	4rfs	ALA	608	X	-120.3	-34.53	-177.4	9377	9378	9381	9379	9380
b4	NULL	38	4ruf	ALA	42	X	-136.16	-58.06	-175.69	642	643	646	644	645
b4	NULL	39	4ysx	ALA	820	X	-110.29	-42.54	-176.04	12741	12742	12745	12743	12744
b4	NULL	40	4zyo	ALA	8	X	-122.28	-48.27	173.94	116	117	120	118	119
b4	NULL	41	5a63	ALA	265	X	-119.11	-61.66	-169.69	4052	4053	4056	4054	4055
b4	NULL	42	5c58	ALA	587	A	-151.17	-27.45	-178.25	8938	8939	8942	8940	8941
b4	NULL	43	5c6p	ALA	316	X	-135.94	-42.33	170.2	4865	4866	4869	4867	4868
b4	NULL	44	5c78	ALA	514	X	-120.13	-38	179.78	8469	8470	8473	8471	8472
b4	NULL	45	5c78	ALA	1078	X	-125.11	-49.98	-177.89	17768	17769	17772	17770	17771
b4	NULL	46	5d0q	ALA	72	A	-111.63	-46.33	171.7	1113	1114	1117	1115	1116
b4	NULL	47	5d0q	ALA	1331	A	-125.5	-25.04	-170.29	20401	20402	20405	20403	20404
b4	NULL	48	5fq6	ALA	241	A	-114.06	-26.88	178.98	3691	3692	3695	3693	3694
b4	NULL	49	5h3o	ALA	1535	D	-119.94	-45.73	171.51	25476	25477	25480	25478	25479
b4	NULL	50	5khn	ALA	615	C	-115.36	-27.44	166.86	9236	9237	9240	9238	9239
b4	NULL	51	5ksd	ALA	135	A	-121.83	-25.62	159.12	2101	2102	2105	2103	2104
b4	NULL	52	5nmi	ALA	817	B	-121.72	-35.8	-153.32	12347	12348	12351	12349	12350
b4	NULL	53	5nmi	ALA	2842	M	-119.8	-30.34	-172.74	43834	43835	43838	43836	43837
b4	NULL	54	5o0t	ALA	204	A	-118.34	-45.56	-170.04	3336	3337	3340	3338	3339
b4	NULL	55	5u70	ALA	2487	K	-115.75	-49.25	178.24	40558	40559	40562	40560	40561
b4	NULL	56	5vbl	ALA	124	C	-110.62	-33.06	173.74	1998	1999	2002	2000	2001
b4	NULL	57	5xez	ALA	344	B	-141.93	-32.98	166.95	5508	5509	5512	5510	5511
b4	NULL	58	5ywy	ALA	107	A	-113.22	-39.53	179.13	1679	1680	1683	1681	1682
b4	NULL	59	5zx5	ALA	48	A	-115.2	-42.75	170.93	722	723	726	724	725
b4	NULL	60	5zx5	ALA	862	A	-126.22	-37.57	172.93	14038	14039	14042	14040	14041
b4	NULL	61	5zx5	ALA	1642	A	-126.39	-45.45	-177.45	26886	26887	26890	26888	26889
b4	NULL	62	5zx5	ALA	1676	A	-130.64	-33.35	161.18	27420	27421	27424	27422	27423
b4	NULL	63	5zx5	ALA	1762	A	-114.59	-44.17	-179.41	28800	28801	28804	28802	28803
b4	NULL	64	5zx5	ALA	1766	A	-118.63	-29.63	175.25	28862	28863	28866	28864	28865
b4	NULL	65	5zx5	ALA	2490	A	-135.67	-29.65	162.44	40845	40846	40849	40847	40848
b4	NULL	66	5zx5	ALA	2576	A	-121.25	-38.42	174.24	42225	42226	42229	42227	42228
b4	NULL	67	5zx5	ALA	2580	A	-110.86	-26.62	-177.53	42287	42288	42291	42289	42290
b4	NULL	68	6bqr	ALA	313	A	-121.36	-25.15	-170.66	4725	4726	4729	4727	4728
b4	NULL	69	6bqr	ALA	915	F	-110.32	-59.48	177.36	14494	14495	14498	14496	14497
b4	NULL	70	6bqr	ALA	1261	G	-120.55	-44.84	-173.1	19777	19778	19781	19779	19780
b4	NULL	71	6bqr	ALA	2811	R	-113	-58.15	170.83	44602	44603	44606	44604	44605
b4	NULL	72	6bqr	ALA	3759	X	-116.21	-49.52	173.93	59654	59655	59658	59656	59657
b4	NULL	73	6btm	ALA	1855	A	-128.23	-48.75	176.96	28694	28695	28698	28696	28697
b4	NULL	74	6cjt	ALA	211	A	-125.99	-57.04	174.59	3349	3350	3353	3351	3352
b4	NULL	75	6cjt	ALA	1003	A	-119.75	-60.98	175.35	16171	16172	16175	16173	16174
b4	NULL	76	6cjt	ALA	1146	A	-145.11	-27.2	167.32	18530	18531	18534	18532	18533
b4	NULL	77	6cnn	ALA	1496	A	-115.31	-36.2	176.94	24158	24159	24162	24160	24161
b4	NULL	78	6cnn	ALA	1788	A	-112.57	-36.05	174.74	28596	28597	28600	28598	28599
b4	NULL	79	6cnn	ALA	1934	A	-117.58	-36.83	168.24	30815	30816	30819	30817	30818
b4	NULL	80	6cxh	ALA	1007	A	-119.68	-46.59	-167.39	15752	15753	15756	15754	15755
b4	NULL	81	6dnf	ALA	297	A	-117.16	-25.72	-179.11	4703	4704	4707	4705	4706
b4	NULL	82	6e3y	ALA	760	A	-118.84	-65.98	-163.75	11831	11832	11835	11833	11834
b4	NULL	83	6fkf	ALA	4441	A	-118.65	-43.51	171.09	68076	68077	68080	68078	68079
b4	NULL	84	6fkf	ALA	4599	A	-114.01	-45.17	173.83	70298	70299	70302	70300	70301
b4	NULL	85	6fkf	ALA	4757	A	-117.9	-46.35	171.86	72520	72521	72524	72522	72523
b4	NULL	86	6hum	ALA	1308	A	-123.9	-38.18	160.18	20540	20541	20544	20542	20543
b4	NULL	87	6hum	ALA	1366	A	-119.82	-42.11	178.01	21429	21430	21433	21431	21432
b4	NULL	88	6hum	ALA	2967	A	-120.08	-45.91	174.05	46743	46744	46747	46745	46746
b4	NULL	89	6idf	ALA	265	A	-142.84	-55.85	-165.22	4052	4053	4056	4054	4055
b4	NULL	90	6iyc	ALA	265	A	-142.37	-64.02	-162.82	4052	4053	4056	4054	4055
b4	NULL	91	6mhq	ALA	39	A	-128.62	-44.6	178.18	623	624	627	625	626
b4	NULL	92	6mhq	ALA	216	A	-135.65	-37.19	-175.1	3496	3497	3500	3498	3499
b4	NULL	93	6mhq	ALA	393	A	-123.49	-34.22	-179.05	6370	6371	6374	6372	6373
b4	NULL	94	6mhq	ALA	570	A	-132.03	-41.61	-174.78	9244	9245	9248	9246	9247
b4	NULL	95	6mhq	ALA	747	A	-131.32	-42.14	179.38	12118	12119	12122	12120	12121
b4	NULL	96	6mhq	ALA	924	A	-127.45	-45.22	178.3	14992	14993	14996	14994	14995
b4	NULL	97	6mhy	ALA	39	A	-112.53	-55.8	-172.01	626	627	630	628	629
b4	NULL	98	6mhy	ALA	216	A	-111.73	-64.81	-173.51	3476	3477	3480	3478	3479
b4	NULL	99	6mhy	ALA	393	A	-115.58	-43.66	-174.85	6326	6327	6330	6328	6329
b4	NULL	100	6mhy	ALA	747	A	-120.2	-57.97	-177.57	12012	12013	12016	12014	12015
b4	NULL	101	6mhy	ALA	924	A	-114.8	-55.45	-175.61	14862	14863	14866	14864	14865
b4	NULL	102	6nbq	ALA	2395	A	-121.07	-52.6	-174.51	37709	37710	37713	37711	37712
b4	NULL	103	6nt4	ALA	377	A	-113.83	-56.18	-145.79	6046	6047	6050	6048	6049
b4	NULL	104	6r3q	ALA	409	A	-113.56	-26.01	-179.58	6534	6535	6538	6536	6537
b5	NULL	1	1l9b	ALA	677	X	-154.64	-15.15	176.41	10570	10571	10574	10572	10573
b5	NULL	2	2h88	ALA	339	X	-115.76	-17.42	-171.28	5079	5080	5083	5081	5082
b5	NULL	3	2qts	ALA	71	X	-112.82	6.59	-178.58	1168	1169	1172	1170	1171
b5	NULL	4	2qts	ALA	910	X	-114.97	2.34	-178.73	14396	14397	14400	14398	14399
b5	NULL	5	2rdd	ALA	114	X	-119.32	-22.6	-175.76	1716	1717	1720	1718	1719
b5	NULL	6	2rdd	ALA	1169	X	-118.17	-22.61	-174.24	17961	17962	17965	17963	17964
b5	NULL	7	2rdd	ALA	1664	X	-112.54	12.68	-174.41	25597	25598	25601	25599	25600
b5	NULL	8	2w2e	ALA	410	X	-115.1	12.82	-178.01	6129	6130	6133	6131	6132
b5	NULL	9	2w2e	ALA	936	X	-115.18	13.33	-178.43	14081	14082	14085	14083	14084
b5	NULL	10	2xok	ALA	364	X	-128.14	-3.48	171.6	5560	5561	5564	5562	5563
b5	NULL	11	2xok	ALA	838	X	-115.16	13.5	177.51	12832	12833	12836	12834	12835
b5	NULL	12	2xok	ALA	1169	X	-112.23	-24.86	179.91	17911	17912	17915	17913	17914
b5	NULL	13	2xok	ALA	3252	X	-119.52	19.51	179.11	49787	49788	49791	49789	49790
b5	NULL	14	2xok	ALA	3258	X	-120.67	-9.41	173.15	49877	49878	49881	49879	49880
b5	NULL	15	2xq2	ALA	247	X	-118.34	18.77	176.96	3874	3875	3878	3876	3877
b5	NULL	16	2yiu	ALA	555	X	-112.6	-18.66	-178.57	8818	8819	8822	8820	8821
b5	NULL	17	2yiu	ALA	1363	X	-117.42	-13.71	179.75	21424	21425	21428	21426	21427
b5	NULL	18	3cxh	ALA	2049	X	-113.09	-9.79	-173.03	32006	32007	32010	32008	32009
b5	NULL	19	3d9s	ALA	113	X	-114.24	-24.86	-172.65	1681	1682	1685	1683	1684
b5	NULL	20	3d9s	ALA	846	X	-111.2	-11.68	-176.76	12712	12713	12716	12714	12715
b5	NULL	21	3fh6	ALA	277	X	-137.64	-16.51	-173.64	4402	4403	4406	4404	4405
b5	NULL	22	3llq	ALA	489	X	-110.5	17.96	178.87	7113	7114	7117	7115	7116
b5	NULL	23	3ne5	ALA	4419	X	-116.69	11.01	176.51	68592	68593	68596	68594	68595
b5	NULL	24	3qnq	ALA	706	X	-125.57	11.09	-179.41	11107	11108	11111	11109	11110
b5	NULL	25	3rko	ALA	811	X	-122.46	-20.2	-175.39	12719	12720	12723	12721	12722
b5	NULL	26	3v8x	ALA	1401	X	-117.67	8.78	-178.55	21440	21441	21444	21442	21443
b5	NULL	27	4bwz	ALA	345	X	-115.44	-23.77	-172.44	5201	5202	5205	5203	5204
b5	NULL	28	4gd3	ALA	250	X	-112.06	12.69	-177.59	3792	3793	3796	3794	3795
b5	NULL	29	4gd3	ALA	1111	X	-111.92	14.87	-174.77	16984	16985	16988	16986	16987
b5	NULL	30	4gd3	ALA	1135	X	-111.82	18.38	-172.35	17307	17308	17311	17309	17310
b5	NULL	31	4p00	ALA	320	X	-114.58	3.36	-175.92	5056	5057	5060	5058	5059
b5	NULL	32	4pl0	ALA	317	X	-145.94	-3.75	-175.8	5136	5137	5140	5138	5139
b5	NULL	33	4pl0	ALA	893	X	-124.41	-0.54	-176.48	14378	14379	14382	14380	14381
b5	NULL	34	4rhb	ALA	341	X	-112.94	19.96	-175.43	5401	5402	5405	5403	5404
b5	NULL	35	4xk8	ALA	975	X	-116.75	13.33	-170.43	15232	15233	15236	15234	15235
b5	NULL	36	4ysx	ALA	342	X	-124.64	-3.66	-172.52	5166	5167	5170	5168	5169
b5	NULL	37	5b58	ALA	1045	A	-128.9	12.36	-176.67	15409	15410	15413	15411	15412
b5	NULL	38	5c58	ALA	706	A	-125.95	-21.06	-178.25	10721	10722	10725	10723	10724
b5	NULL	39	5d0q	ALA	968	A	-117.43	-17.38	167.18	14754	14755	14758	14756	14757
b5	NULL	40	5fq6	ALA	1822	A	-121.87	-19.32	172.53	27625	27626	27629	27627	27628
b5	NULL	41	5i20	ALA	28	A	-116.65	-12.55	-174.23	394	395	398	396	397
b5	NULL	42	5l8r	ALA	1796	F	-119.55	19.29	-178.83	27851	27852	27855	27853	27854
b5	NULL	43	5l8r	ALA	3146	P	-120.69	-14.38	176.26	48774	48775	48778	48776	48777
b5	NULL	44	5oc9	ALA	1060	A	-113.69	17.85	177.3	17589	17590	17593	17591	17592
b5	NULL	45	5oc9	ALA	1134	A	-115.65	8.73	178.58	18765	18766	18769	18767	18768
b5	NULL	46	5osa	ALA	657	C	-116.06	15.77	175.54	10570	10571	10574	10572	10573
b5	NULL	47	5t3r	ALA	37	A	-122.03	-15.23	-169.1	550	551	554	552	553
b5	NULL	48	5x3x	ALA	617	C	-117.54	-15.68	178.95	9262	9263	9266	9264	9265
b5	NULL	49	5xno	ALA	803	E	-123.16	14.35	173.7	12088	12089	12092	12090	12091
b5	NULL	50	5ylv	ALA	401	A	-110.37	-6.97	171.42	6086	6087	6090	6088	6089
b5	NULL	51	5z1w	ALA	210	A	-112.06	-3.1	-178.7	3279	3280	3283	3281	3282
b5	NULL	52	5z96	ALA	234	A	-136.49	-3.46	174.82	3766	3767	3770	3768	3769
b5	NULL	53	5z96	ALA	1569	A	-141.97	2.56	169.28	25580	25581	25584	25582	25583
b5	NULL	54	5zx5	ALA	47	A	-114.81	2.36	176.95	712	713	716	714	715
b5	NULL	55	5zx5	ALA	138	A	-115.52	-19.4	-179.15	2139	2140	2143	2141	2142
b5	NULL	56	5zx5	ALA	861	A	-118.63	13.46	174.96	14028	14029	14032	14030	14031
b5	NULL	57	5zx5	ALA	1675	A	-118.05	7.98	179.75	27410	27411	27414	27412	27413
b5	NULL	58	5zx5	ALA	2489	A	-123.89	13.67	178.39	40835	40836	40839	40837	40838
b5	NULL	59	6a90	ALA	1131	A	-115.21	9.96	-177.34	18668	18669	18672	18670	18671
b5	NULL	60	6ak3	ALA	199	A	-143.15	-24.66	176.83	3096	3097	3100	3098	3099
b5	NULL	61	6bqr	ALA	1167	G	-114.33	15.63	172.25	18369	18370	18373	18371	18372
b5	NULL	62	6bqr	ALA	2209	M	-136.38	-21.92	-176.99	34830	34831	34834	34832	34833
b5	NULL	63	6btm	ALA	1014	A	-113.46	-8.23	-171.08	15327	15328	15331	15329	15330
b5	NULL	64	6btm	ALA	1121	A	-115.06	4.23	-177.6	16996	16997	17000	16998	16999
b5	NULL	65	6bwj	ALA	594	A	-123.11	17.94	-175.08	9608	9609	9612	9610	9611
b5	NULL	66	6bwj	ALA	1183	A	-118.14	-4.57	175.67	19142	19143	19146	19144	19145
b5	NULL	67	6bwj	ALA	1211	A	-115.25	14.96	176.1	19567	19568	19571	19569	19570
b5	NULL	68	6bwj	ALA	2438	A	-116.48	14.36	-177.67	39382	39383	39386	39384	39385
b5	NULL	69	6c70	ALA	168	A	-128.69	-9.95	173.58	2756	2757	2760	2758	2759
b5	NULL	70	6c70	ALA	1332	A	-132.2	15.13	170.96	21453	21454	21457	21455	21456
b5	NULL	71	6cjt	ALA	354	A	-132.03	-22.31	167.97	5708	5709	5712	5710	5711
b5	NULL	72	6cjt	ALA	750	A	-144.27	-21.15	169	12120	12121	12124	12122	12123
b5	NULL	73	6cjt	ALA	1542	A	-129.7	-16.68	171.98	24941	24942	24945	24943	24944
b5	NULL	74	6cud	ALA	96	A	-110.74	17.46	-167.55	1491	1492	1495	1493	1494
b5	NULL	75	6cud	ALA	252	A	-115.54	7.08	-179.24	3951	3952	3955	3953	3954
b5	NULL	76	6cud	ALA	956	A	-126.24	4.67	-175.62	15317	15318	15321	15319	15320
b5	NULL	77	6cud	ALA	1660	A	-121.8	3.93	171.91	26683	26684	26687	26685	26686
b5	NULL	78	6cud	ALA	2364	A	-118.28	-6	-178.54	38049	38050	38053	38051	38052
b5	NULL	79	6ddf	ALA	578	A	-127.53	-15.18	172.01	8940	8941	8944	8942	8943
b5	NULL	80	6dg7	ALA	1496	A	-112.91	-3.61	169.8	24827	24828	24831	24829	24830
b5	NULL	81	6dnf	ALA	747	A	-116.05	-18.63	175.53	11879	11880	11883	11881	11882
b5	NULL	82	6e1m	ALA	37	A	-152.47	18.98	-177.04	499	500	503	501	502
b5	NULL	83	6fkf	ALA	923	A	-113.7	7.84	-175.08	14202	14203	14206	14204	14205
b5	NULL	84	6fkf	ALA	2631	A	-126.44	12.18	177.18	40435	40436	40439	40437	40438
b5	NULL	85	6fkf	ALA	2877	A	-120.09	11.82	-174.43	44226	44227	44230	44228	44229
b5	NULL	86	6fkf	ALA	4083	A	-111.29	14.18	-171.27	62995	62996	62999	62997	62998
b5	NULL	87	6fkf	ALA	4124	A	-114.35	-20.16	-179.7	63622	63623	63626	63624	63625
b5	NULL	88	6fkf	ALA	4241	A	-112.07	11.89	-167.28	65217	65218	65221	65219	65220
b5	NULL	89	6fkf	ALA	4715	A	-111.53	16.14	-177.25	71883	71884	71887	71885	71886
b5	NULL	90	6fok	ALA	77	A	-112.27	-21.63	-178.62	1106	1107	1110	1108	1109
b5	NULL	91	6h3i	ALA	317	A	-138.69	10.1	-176.23	4922	4923	4926	4924	4925
b5	NULL	92	6h3i	ALA	842	A	-113.44	16.26	170.54	13023	13024	13027	13025	13026
b5	NULL	93	6h3i	ALA	1461	A	-112.4	0.28	174.5	22598	22599	22602	22600	22601
b5	NULL	94	6h3i	ALA	2070	A	-142.94	-6.46	171.01	32221	32222	32225	32223	32224
b5	NULL	95	6h3i	ALA	2530	A	-118.84	9.66	173.76	39230	39231	39234	39232	39233
b5	NULL	96	6hbu	ALA	828	A	-112.15	-1.9	179.09	12887	12888	12891	12889	12890
b5	NULL	97	6hum	ALA	163	A	-118.42	-6.74	169.58	2546	2547	2550	2548	2549
b5	NULL	98	6hum	ALA	1242	A	-114.32	12.18	156.03	19549	19550	19553	19551	19552
b5	NULL	99	6hum	ALA	2121	A	-111.23	11.86	172.57	33380	33381	33384	33382	33383
b5	NULL	100	6hum	ALA	2483	A	-113.13	-24.71	160.94	39124	39125	39128	39126	39127
b5	NULL	101	6hum	ALA	3286	A	-120.03	-1.35	172.37	51579	51580	51583	51581	51582
b5	NULL	102	6idf	ALA	377	A	-113.7	0.21	-177.32	5781	5782	5785	5783	5784
b5	NULL	103	6idf	ALA	400	A	-134.25	0.2	178.93	6172	6173	6176	6174	6175
b5	NULL	104	6iyc	ALA	400	A	-117.78	-4.33	-169.99	6172	6173	6176	6174	6175
b5	NULL	105	6iyc	ALA	1266	A	-152.89	19.44	178.21	19956	19957	19960	19958	19959
b5	NULL	106	6mhq	ALA	161	A	-134.3	-5.06	-165.27	2622	2623	2626	2624	2625
b5	NULL	107	6mhq	ALA	215	A	-114.87	-10.35	178.56	3486	3487	3490	3488	3489
b5	NULL	108	6nbq	ALA	1613	A	-110.89	8.51	176.7	25526	25527	25530	25528	25529
b5	NULL	109	6nbq	ALA	2758	A	-115.35	-11.16	170.08	43498	43499	43502	43500	43501
b5	NULL	110	6nbq	ALA	2965	A	-138.3	-8.45	-173.61	46666	46667	46670	46668	46669
b5	NULL	111	6nt4	ALA	1102	A	-118.19	13.85	177.21	18149	18150	18153	18151	18152
b5	NULL	112	6o20	ALA	61	A	-115.69	-13.83	179.72	989	990	993	991	992
b5	NULL	113	6o20	ALA	697	A	-124.23	-19.17	-170.5	11143	11144	11147	11145	11146
b5	NULL	114	6o20	ALA	849	A	-119.35	-15.16	175.16	13524	13525	13528	13526	13527
b5	NULL	115	6o20	ALA	2073	A	-112.99	-13.79	176.93	33162	33163	33166	33164	33165
b5	NULL	116	6oeu	ALA	76	A	-129.38	15.24	172.64	1235	1236	1239	1237	1238
b5	NULL	117	6qp6	ALA	332	A	-124.77	4.31	-163.56	5480	5481	5484	5482	5483
b5	NULL	118	6qp6	ALA	1073	A	-114.84	0.78	-171.83	17688	17689	17692	17690	17691
b5	NULL	119	6r3q	ALA	443	A	-117.71	5.31	179.72	7042	7043	7046	7044	7045
b6	NULL	1	1eys	ALA	185	X	-118.03	41.3	175.46	2800	2801	2804	2802	2803
b6	NULL	2	1fft	ALA	697	X	-121.95	53.79	-171.62	10998	10999	11002	11000	11001
b6	NULL	3	1jb0	ALA	973	X	-119.54	39.47	173.08	15040	15041	15044	15042	15043
b6	NULL	4	1jb0	ALA	1786	X	-111.94	25.96	-175.54	27577	27578	27581	27579	27580
b6	NULL	5	1kf6	ALA	13	X	-119.99	43.48	169.98	181	182	185	183	184
b6	NULL	6	1kf6	ALA	192	X	-132.86	47.76	-168.61	2913	2914	2917	2915	2916
b6	NULL	7	1kf6	ALA	196	X	-137.06	26.32	-177.22	2951	2952	2955	2953	2954
b6	NULL	8	1l9b	ALA	915	X	-116.84	27.5	168.76	14166	14167	14170	14168	14169
b6	NULL	9	1pp9	ALA	481	X	-141.81	23.88	174.8	7313	7314	7317	7315	7316
b6	NULL	10	1pp9	ALA	557	X	-125.79	40.61	176.12	8468	8469	8472	8470	8471
b6	NULL	11	1pp9	ALA	709	X	-114.85	26.39	-176.81	10780	10781	10784	10782	10783
b6	NULL	12	1pp9	ALA	1766	X	-113.79	22.02	177.37	27332	27333	27336	27334	27335
b6	NULL	13	1pp9	ALA	2494	X	-141.65	23.83	176.42	38571	38572	38575	38573	38574
b6	NULL	14	1pp9	ALA	2570	X	-118.21	30.61	-178.95	39726	39727	39730	39728	39729
b6	NULL	15	1pp9	ALA	2722	X	-111.34	39.35	-171.94	42038	42039	42042	42040	42041
b6	NULL	16	1zoy	ALA	18	X	-122.44	51.53	166.71	253	254	257	255	256
b6	NULL	17	1zoy	ALA	204	X	-130.17	60.92	-169.07	3062	3063	3066	3064	3065
b6	NULL	18	1zoy	ALA	472	X	-126.7	42.77	178.17	7053	7054	7057	7055	7056
b6	NULL	19	2c3e	ALA	40	X	-116.26	50.84	-179.05	601	602	605	603	604
b6	NULL	20	2h88	ALA	17	X	-126.7	38.74	165.11	242	243	246	244	245
b6	NULL	21	2h88	ALA	203	X	-129.36	61.9	-172.56	3053	3054	3057	3055	3056
b6	NULL	22	2h88	ALA	471	X	-125.97	52.39	-178.08	7023	7024	7027	7025	7026
b6	NULL	23	2nr9	ALA	39	X	-118.04	24.06	-166.75	627	628	631	629	630
b6	NULL	24	2qjy	ALA	630	X	-112.22	42.21	172.47	9791	9792	9795	9793	9794
b6	NULL	25	2qjy	ALA	1493	X	-110.5	43.9	172.67	23076	23077	23080	23078	23079
b6	NULL	26	2rdd	ALA	216	X	-146.4	30.17	-176.86	3257	3258	3261	3259	3260
b6	NULL	27	2rdd	ALA	1271	X	-135.96	23.99	-179.59	19502	19503	19506	19504	19505
b6	NULL	28	2rdd	ALA	2326	X	-145.77	31.99	-175.44	35756	35757	35760	35758	35759
b6	NULL	29	2xok	ALA	355	X	-120.93	41.74	176.44	5411	5412	5415	5413	5414
b6	NULL	30	2yev	ALA	960	X	-121.7	37.32	166.32	15334	15335	15338	15336	15337
b6	NULL	31	3a7k	ALA	343	X	-114.12	24.29	167.75	5255	5256	5259	5257	5258
b6	NULL	32	3llq	ALA	262	X	-113.08	27.69	177.27	3823	3824	3827	3825	3826
b6	NULL	33	3qnq	ALA	274	X	-124.19	20.06	178.16	4318	4319	4322	4320	4321
b6	NULL	34	3rfz	ALA	904	A	-140.13	57.21	-178.86	13496	13497	13500	13498	13499
b6	NULL	35	3rgb	ALA	2434	X	-114.63	30.65	147.34	38803	38804	38807	38805	38806
b6	NULL	36	3rko	ALA	1262	X	-117.72	60.17	178.95	19730	19731	19734	19732	19733
b6	NULL	37	3v8x	ALA	203	X	-121.87	52.82	177.65	2965	2966	2969	2967	2968
b6	NULL	38	3v8x	ALA	606	X	-126.32	37.35	-173.71	9243	9244	9247	9245	9246
b6	NULL	39	3v8x	ALA	1120	X	-128.25	25.06	161.91	17198	17199	17202	17200	17201
b6	NULL	40	3zk1	ALA	672	X	-118.59	24.01	-175.4	9583	9584	9587	9585	9586
b6	NULL	41	4ayt	ALA	507	X	-115.28	52.07	177.78	7838	7839	7842	7840	7841
b6	NULL	42	4ayt	ALA	1072	X	-119.7	49.9	179.06	16560	16561	16564	16562	16563
b6	NULL	43	4doj	ALA	174	X	-114.18	33.86	178.48	2688	2689	2692	2690	2691
b6	NULL	44	4fso	ALA	256	X	-110.69	31.07	176.84	3947	3948	3951	3949	3950
b6	NULL	45	4gd3	ALA	226	X	-112.99	21.16	-177.85	3469	3470	3473	3471	3472
b6	NULL	46	4h13	ALA	599	X	-150.43	28.71	-179.61	9391	9392	9395	9393	9394
b6	NULL	47	4h13	ALA	1559	X	-151.88	30.7	179.06	24330	24331	24334	24332	24333
b6	NULL	48	4h1w	ALA	501	X	-117.19	23.64	-167.12	7757	7758	7761	7759	7760
b6	NULL	49	4kt0	ALA	971	A	-117.57	54.23	174.3	15052	15053	15056	15054	15055
b6	NULL	50	4lz6	ALA	307	A	-123.63	23.53	-160.65	4723	4724	4727	4725	4726
b6	NULL	51	4mt0	ALA	251	X	-127.28	53.06	-173.25	3903	3904	3907	3905	3906
b6	NULL	52	4mt0	ALA	696	X	-130.64	58.54	-172.39	10702	10703	10706	10704	10705
b6	NULL	53	4mt0	ALA	1141	X	-129.98	62.32	-172.36	17501	17502	17505	17503	17504
b6	NULL	54	4n75	ALA	266	X	-128.16	42.22	-165.93	4002	4003	4006	4004	4005
b6	NULL	55	4ogq	ALA	696	X	-118.54	41.78	-166.46	10758	10759	10762	10760	10761
b6	NULL	56	4ogq	ALA	1645	X	-114.61	51.7	-168.75	25309	25310	25313	25311	25312
b6	NULL	57	4oh3	ALA	776	X	-112.36	39.85	-151.94	12021	12022	12025	12023	12024
b6	NULL	58	4p6v	ALA	153	X	-111.63	37.91	174.37	2387	2388	2391	2389	2390
b6	NULL	59	4umv	ALA	198	X	-126.95	29.4	176.11	2988	2989	2992	2990	2991
b6	NULL	60	4umv	ALA	400	X	-134.5	58.07	-172.93	6050	6051	6054	6052	6053
b6	NULL	61	4wd8	ALA	1318	X	-112.75	57.63	178.75	21203	21204	21207	21205	21206
b6	NULL	62	4ww3	ALA	135	X	-118.88	21.29	177.05	2120	2121	2124	2122	2123
b6	NULL	63	4xk8	ALA	1961	X	-110.03	27.54	177.59	30702	30703	30706	30704	30705
b6	NULL	64	4ysx	ALA	20	X	-129.86	38.75	163.26	301	302	305	303	304
b6	NULL	65	4ysx	ALA	206	X	-133.68	56.9	-167.57	3119	3120	3123	3121	3122
b6	NULL	66	4ysx	ALA	475	X	-119.32	40.29	-176.56	7163	7164	7167	7165	7166
b6	NULL	67	4zgv	ALA	100	A	-110.92	44.36	174.97	1440	1441	1444	1442	1443
b6	NULL	68	5a63	ALA	86	X	-122.2	47.64	179.97	1363	1364	1367	1365	1366
b6	NULL	69	5ah3	ALA	1101	A	-120.42	54.69	-177.67	16633	16634	16637	16635	16636
b6	NULL	70	5b58	ALA	791	A	-141.96	32.06	176.76	11601	11602	11605	11603	11604
b6	NULL	71	5d0q	ALA	651	A	-132.65	39.34	-171.87	10040	10041	10044	10042	10043
b6	NULL	72	5d91	ALA	274	X	-143.01	31.03	-178.8	4332	4333	4336	4334	4335
b6	NULL	73	5fgn	ALA	213	A	-121.64	39.04	-172.66	3449	3450	3453	3451	3452
b6	NULL	74	5j4i	ALA	753	A	-113.83	26.34	168.58	11295	11296	11299	11297	11298
b6	NULL	75	5khn	ALA	1451	F	-111.41	50.46	164.33	21884	21885	21888	21886	21887
b6	NULL	76	5l2a	ALA	238	A	-153.21	60.06	173.95	3622	3623	3626	3624	3625
b6	NULL	77	5l8r	ALA	2569	I	-116.57	28.55	167.63	39933	39934	39937	39935	39936
b6	NULL	78	5mrw	ALA	476	A	-111.88	21.82	173.81	7230	7231	7234	7232	7233
b6	NULL	79	5sv0	ALA	150	A	-111.64	60.07	167.53	2331	2332	2335	2333	2334
b6	NULL	80	5tgz	ALA	128	A	-121.57	36.39	167.44	2011	2012	2015	2013	2014
b6	NULL	81	5tj6	ALA	797	E	-120.3	28.3	-178.48	12640	12641	12644	12642	12643
b6	NULL	82	5tj6	ALA	1687	J	-124.05	24.32	-179.24	26732	26733	26736	26734	26735
b6	NULL	83	5tj6	ALA	3467	T	-110.31	39.44	-178.58	54916	54917	54920	54918	54919
b6	NULL	84	5u70	ALA	416	B	-125.01	45.13	-172.18	6931	6932	6935	6933	6934
b6	NULL	85	5u70	ALA	1318	F	-134.29	64.67	179.64	21642	21643	21646	21644	21645
b6	NULL	86	5u70	ALA	2220	J	-124.58	47.42	-177.81	36355	36356	36359	36357	36358
b6	NULL	87	5u70	ALA	3122	N	-147.82	61.28	177.34	51068	51069	51072	51070	51071
b6	NULL	88	5uja	ALA	1112	D	-118.43	46.19	-170.58	17704	17705	17708	17706	17707
b6	NULL	89	5xno	ALA	155	A	-114.4	40.48	171.83	2286	2287	2290	2288	2289
b6	NULL	90	5xno	ALA	729	E	-124.55	29.74	-177.45	10963	10964	10967	10965	10966
b6	NULL	91	5zbq	ALA	174	A	-150.25	59.08	-166.85	2784	2785	2788	2786	2787
b6	NULL	92	6a90	ALA	36	A	-132.34	59.28	171.71	535	536	539	537	538
b6	NULL	93	6ak3	ALA	107	A	-138.12	64.9	-163.25	1665	1666	1669	1667	1668
b6	NULL	94	6bd4	ALA	281	A	-140.42	31.53	177.12	4475	4476	4479	4477	4478
b6	NULL	95	6bwj	ALA	1821	A	-115.69	24.23	-179.95	29425	29426	29429	29427	29428
b6	NULL	96	6cud	ALA	561	A	-138.73	51.16	164.09	9003	9004	9007	9005	9006
b6	NULL	97	6cud	ALA	1265	A	-119.88	50.27	166.91	20369	20370	20373	20371	20372
b6	NULL	98	6cud	ALA	1969	A	-127.37	42.73	175.5	31735	31736	31739	31737	31738
b6	NULL	99	6cud	ALA	2208	A	-111.67	23.7	-168.65	35589	35590	35593	35591	35592
b6	NULL	100	6cud	ALA	2673	A	-137.07	62.41	164.1	43101	43102	43105	43103	43104
b6	NULL	101	6dnf	ALA	800	A	-132.95	45.19	152.92	12754	12755	12758	12756	12757
b6	NULL	102	6du8	ALA	50	A	-132.95	60.34	167.95	791	792	795	793	794
b6	NULL	103	6du8	ALA	471	A	-135.64	56.03	164.2	7612	7613	7616	7614	7615
b6	NULL	104	6du8	ALA	892	A	-148.67	44.14	171.95	14434	14435	14438	14436	14437
b6	NULL	105	6du8	ALA	1313	A	-129.93	49.62	168.44	21256	21257	21260	21258	21259
b6	NULL	106	6e1m	ALA	535	A	-150	64.9	175.75	8694	8695	8698	8696	8697
b6	NULL	107	6e3y	ALA	527	A	-121.7	22.88	-176.98	8195	8196	8199	8197	8198
b6	NULL	108	6fkf	ALA	425	A	-121.32	53.06	-178.28	6518	6519	6522	6520	6521
b6	NULL	109	6fkf	ALA	4194	A	-123.93	61.77	-177.24	64611	64612	64615	64613	64614
b6	NULL	110	6fkf	ALA	4352	A	-144.45	51.04	178.79	66833	66834	66837	66835	66836
b6	NULL	111	6fkf	ALA	4431	A	-142.73	52.2	-157.21	67944	67945	67948	67946	67947
b6	NULL	112	6hum	ALA	659	A	-110.35	28.62	178.72	10503	10504	10507	10505	10506
b6	NULL	113	6hum	ALA	3535	A	-136.15	29.21	174.87	55543	55544	55547	55545	55546
b6	NULL	114	6idf	ALA	86	A	-131.15	58.36	-179.32	1363	1364	1367	1365	1366
b6	NULL	115	6iyc	ALA	86	A	-128.64	54	-179.03	1363	1364	1367	1365	1366
b6	NULL	116	6mhy	ALA	95	A	-120.83	58.43	-23.49	1483	1484	1487	1485	1486
b6	NULL	117	6mhy	ALA	449	A	-122.43	51.18	-15.02	7183	7184	7187	7185	7186
b6	NULL	118	6mhy	ALA	803	A	-114.08	33.09	11.47	12869	12870	12873	12871	12872
b6	NULL	119	6mhy	ALA	1865	A	-123.7	52.42	-20.66	29899	29900	29903	29901	29902
b6	NULL	120	6nt4	ALA	1136	A	-125.71	20.82	-174.59	18677	18678	18681	18679	18680
b6	NULL	121	6nt4	ALA	1232	A	-145.81	52.21	172.07	20174	20175	20178	20176	20177
b6	NULL	122	6o7u	ALA	3	A	-149.39	58.38	173.61	33	34	37	35	36
b6	NULL	123	6o7u	ALA	377	A	-113.69	56.28	-167.5	6168	6169	6172	6170	6171
b6	NULL	124	6oeu	ALA	706	A	-131.31	28.75	-176.71	11217	11218	11221	11219	11220
b7	NULL	1	1eys	ALA	233	X	-150.15	86.81	-177.74	3485	3486	3489	3487	3488
b7	NULL	2	1fft	ALA	660	X	-148.98	79.64	-175.36	10464	10465	10468	10466	10467
b7	NULL	3	1kf6	ALA	128	X	-115.89	79.94	-164.36	1902	1903	1906	1904	1905
b7	NULL	4	1kf6	ALA	554	X	-111.82	107.69	-179.42	8418	8419	8422	8420	8421
b7	NULL	5	1kf6	ALA	625	X	-151.71	90.24	178.32	9515	9516	9519	9517	9518
b7	NULL	6	1kqf	ALA	973	X	-137.71	90.46	177.92	15033	15034	15037	15035	15036
b7	NULL	7	1kqf	ALA	1524	X	-110.51	102.68	175.75	23698	23699	23702	23700	23701
b7	NULL	8	1kqf	ALA	2459	X	-139.24	99.51	174.3	38153	38154	38157	38155	38156
b7	NULL	9	1kqf	ALA	3945	X	-142.03	95.76	175.96	61273	61274	61277	61275	61276
b7	NULL	10	1m56	ALA	810	X	-132.71	76.81	174.87	12615	12616	12619	12617	12618
b7	NULL	11	1pp9	ALA	1389	X	-122.42	96.04	-175.32	21259	21260	21263	21261	21262
b7	NULL	12	1pp9	ALA	2547	X	-112.3	101.46	174.45	39358	39359	39362	39360	39361
b7	NULL	13	1pp9	ALA	3117	X	-123.97	80.41	-176.29	48076	48077	48080	48078	48079
b7	NULL	14	1pp9	ALA	3407	X	-125.56	97.61	-177.64	52610	52611	52614	52612	52613
b7	NULL	15	1q90	ALA	607	X	-129.77	81.92	-175.46	9416	9417	9420	9418	9419
b7	NULL	16	1q90	ALA	1559	X	-130.11	67.84	-175.08	24103	24104	24107	24105	24106
b7	NULL	17	1zoy	ALA	280	X	-148.6	95.64	-178.15	4152	4153	4156	4154	4155
b7	NULL	18	2dyr	ALA	844	X	-126.8	85.35	178.59	13302	13303	13306	13304	13305
b7	NULL	19	2dyr	ALA	2619	X	-119.78	86.94	175.5	41313	41314	41317	41315	41316
b7	NULL	20	2e+74	ALA	285	X	-123.39	103.6	172.95	4490	4491	4494	4492	4493
b7	NULL	21	2e+74	ALA	404	X	-111.45	108.31	176.03	6408	6409	6412	6410	6411
b7	NULL	22	2e+74	ALA	423	X	-115.82	106.94	-171.88	6701	6702	6705	6703	6704
b7	NULL	23	2e+74	ALA	803	X	-120.41	80.91	-179.61	12459	12460	12463	12461	12462
b7	NULL	24	2e+74	ALA	1244	X	-116.02	103.32	173.57	19388	19389	19392	19390	19391
b7	NULL	25	2e+74	ALA	1382	X	-113.1	107.08	-176.86	21599	21600	21603	21601	21602
b7	NULL	26	2e+74	ALA	1762	X	-125.24	88.02	179.97	27357	27358	27361	27359	27360
b7	NULL	27	2h88	ALA	279	X	-133.07	86.46	-174.43	4143	4144	4147	4145	4146
b7	NULL	28	2iub	ALA	4	X	-112.69	105.84	165.24	57	58	61	59	60
b7	NULL	29	2nq2	ALA	342	X	-114.31	108.01	174.84	5340	5341	5344	5342	5343
b7	NULL	30	2qts	ALA	252	X	-151.93	97.53	179.2	4018	4019	4022	4020	4021
b7	NULL	31	2rdd	ALA	813	X	-124.9	104.68	-178.99	12476	12477	12480	12478	12479
b7	NULL	32	2rdd	ALA	814	X	-118.29	75.15	153.5	12486	12487	12490	12488	12489
b7	NULL	33	2rdd	ALA	1868	X	-118.12	106.07	-178.24	28730	28731	28734	28732	28733
b7	NULL	34	2rdd	ALA	1869	X	-120.73	80.42	158.9	28740	28741	28744	28742	28743
b7	NULL	35	2rdd	ALA	2923	X	-125.35	102.27	-178.52	44983	44984	44987	44985	44986
b7	NULL	36	2rdd	ALA	2924	X	-113.29	82.26	158.07	44993	44994	44997	44995	44996
b7	NULL	37	2xok	ALA	16	X	-119.84	108.78	173.12	216	217	220	218	219
b7	NULL	38	2xok	ALA	211	X	-114.33	84.96	-164.64	3205	3206	3209	3207	3208
b7	NULL	39	2xok	ALA	500	X	-124.11	101.56	173.17	7647	7648	7651	7649	7650
b7	NULL	40	2xok	ALA	695	X	-132.87	91.73	-165.44	10636	10637	10640	10638	10639
b7	NULL	41	2xok	ALA	848	X	-111.42	66.69	-178.04	12991	12992	12995	12993	12994
b7	NULL	42	2xok	ALA	983	X	-119.38	104.02	172.79	15068	15069	15072	15070	15071
b7	NULL	43	2xok	ALA	1178	X	-117.7	85.09	-167.5	18056	18057	18060	18058	18059
b7	NULL	44	2xok	ALA	1578	X	-112.75	83.09	-179.96	24200	24201	24204	24202	24203
b7	NULL	45	2xok	ALA	1592	X	-132.31	76.6	-175.26	24422	24423	24426	24424	24425
b7	NULL	46	2xok	ALA	2061	X	-125.32	70.94	-178.61	31570	31571	31574	31572	31573
b7	NULL	47	2xok	ALA	2517	X	-126.04	84.84	172.65	38510	38511	38514	38512	38513
b7	NULL	48	2xok	ALA	2531	X	-122.54	69.85	-171.56	38732	38733	38736	38734	38735
b7	NULL	49	2xq2	ALA	198	X	-124.28	78.58	172.95	3093	3094	3097	3095	3096
b7	NULL	50	2xq2	ALA	708	X	-126.18	77.13	173.67	10992	10993	10996	10994	10995
b7	NULL	51	2yev	ALA	637	X	-112.1	98.61	-179.42	10123	10124	10127	10125	10126
b7	NULL	52	3cx5	ALA	770	X	-123.8	106.72	179.75	11950	11951	11954	11952	11953
b7	NULL	53	3cx5	ALA	2721	X	-123.5	109.82	-179.71	42539	42540	42543	42541	42542
b7	NULL	54	3cxh	ALA	770	X	-122.54	105.69	179.49	11952	11953	11956	11954	11955
b7	NULL	55	3k3f	ALA	159	X	-135.58	106.37	176.86	2401	2402	2405	2403	2404
b7	NULL	56	3k3f	ALA	491	X	-140.37	105.15	175.46	7412	7413	7416	7414	7415
b7	NULL	57	3k3f	ALA	823	X	-136.09	100.21	-178.83	12423	12424	12427	12425	12426
b7	NULL	58	3mk7	ALA	848	X	-131.18	89.12	169.24	13239	13240	13243	13241	13242
b7	NULL	59	3ne5	ALA	29	X	-140.45	83.63	-171.06	422	423	426	424	425
b7	NULL	60	3ne5	ALA	171	X	-110.78	98.12	-177.29	2645	2646	2649	2647	2648
b7	NULL	61	3ne5	ALA	278	X	-112.35	105.09	-176.38	4330	4331	4334	4332	4333
b7	NULL	62	3ne5	ALA	928	X	-110.79	109.18	-173.9	14322	14323	14326	14324	14325
b7	NULL	63	3ne5	ALA	1459	X	-133.05	107.65	-174.07	22625	22626	22629	22627	22628
b7	NULL	64	3ne5	ALA	1703	X	-145.98	76.71	-168.87	26447	26448	26451	26449	26450
b7	NULL	65	3ne5	ALA	3018	X	-149.34	101.25	178.72	46843	46844	46847	46845	46846
b7	NULL	66	3ne5	ALA	3133	X	-125.27	107.72	-176.36	48649	48650	48653	48651	48652
b7	NULL	67	3ne5	ALA	3377	X	-146.59	85.41	-171.65	52471	52472	52475	52473	52474
b7	NULL	68	3ne5	ALA	3841	X	-111.34	107.64	-179.91	59666	59667	59670	59668	59669
b7	NULL	69	3ne5	ALA	3948	X	-112.71	102.31	-175.24	61351	61352	61355	61353	61354
b7	NULL	70	3puw	ALA	492	X	-121.68	77.55	-174.18	7642	7643	7646	7644	7645
b7	NULL	71	3qe7	ALA	146	X	-124.55	102.28	-179.05	2215	2216	2219	2217	2218
b7	NULL	72	3rfz	ALA	1163	A	-135.09	90.36	175.66	17458	17459	17462	17460	17461
b7	NULL	73	3rgb	ALA	288	X	-148.49	87.81	-169.63	4569	4570	4573	4571	4572
b7	NULL	74	3rgb	ALA	677	X	-130.19	76.24	166.29	10802	10803	10806	10804	10805
b7	NULL	75	3rgb	ALA	1101	X	-143.09	85.4	-173.21	17523	17524	17527	17525	17526
b7	NULL	76	3rgb	ALA	1123	X	-111.88	87.78	-174.21	17864	17865	17868	17866	17867
b7	NULL	77	3rgb	ALA	1483	X	-137.38	83.98	-171.51	23506	23507	23510	23508	23509
b7	NULL	78	3rgb	ALA	2090	X	-128.28	70.24	168.03	33262	33263	33266	33264	33265
b7	NULL	79	3rgb	ALA	2303	X	-130.37	72.98	164.88	36710	36711	36714	36712	36713
b7	NULL	80	3v5s	ALA	66	X	-126.81	79.22	-177.69	1019	1020	1023	1021	1022
b7	NULL	81	3v8x	ALA	465	X	-117.74	82.57	-179.67	7087	7088	7091	7089	7090
b7	NULL	82	3v8x	ALA	949	X	-115.46	95.38	-174.38	14622	14623	14626	14624	14625
b7	NULL	83	3v8x	ALA	1009	X	-116.94	89.4	178.9	15539	15540	15543	15541	15542
b7	NULL	84	3v8x	ALA	1280	X	-113.43	103.98	-172.85	19618	19619	19622	19620	19621
b7	NULL	85	3v8x	ALA	1335	X	-124.05	89.54	-177.78	20468	20469	20472	20470	20471
b7	NULL	86	3w9t	ALA	361	X	-129.9	104.65	175.38	5328	5329	5332	5330	5331
b7	NULL	87	3w9t	ALA	1223	X	-131.15	103.53	178.26	18054	18055	18058	18056	18057
b7	NULL	88	3w9t	ALA	1654	X	-136.47	104.73	177.82	24417	24418	24421	24419	24420
b7	NULL	89	3w9t	ALA	2516	X	-133.31	103.85	175.16	37143	37144	37147	37145	37146
b7	NULL	90	3w9t	ALA	2947	X	-129.27	103.15	176.26	43506	43507	43510	43508	43509
b7	NULL	91	3wkv	ALA	138	X	-123	95.62	-15.31	2315	2316	2319	2317	2318
b7	NULL	92	4ayt	ALA	510	X	-122.66	89.4	-176.82	7873	7874	7877	7875	7876
b7	NULL	93	4ayt	ALA	1075	X	-134.76	82.98	-173.41	16595	16596	16599	16597	16598
b7	NULL	94	4bpm	ALA	34	X	-126.23	91.63	-176.72	553	554	557	555	556
b7	NULL	95	4bpm	ALA	196	X	-122.46	91.94	-175.58	3161	3162	3165	3163	3164
b7	NULL	96	4bpm	ALA	358	X	-125.31	88.85	-177.09	5769	5770	5773	5771	5772
b7	NULL	97	4epa	ALA	326	X	-147.97	107.12	170.42	4893	4894	4897	4895	4896
b7	NULL	98	4gx0	ALA	340	X	-115.28	106.14	178.48	5368	5369	5372	5370	5371
b7	NULL	99	4gx0	ALA	1262	X	-116.62	107.75	179.86	19680	19681	19684	19682	19683
b7	NULL	100	4gx0	ALA	1546	X	-124.74	109.1	-175.44	24125	24126	24129	24127	24128
b7	NULL	101	4h13	ALA	285	X	-147.27	96.9	171.21	4490	4491	4494	4492	4493
b7	NULL	102	4h13	ALA	423	X	-120.89	100.37	-175.64	6701	6702	6705	6703	6704
b7	NULL	103	4h13	ALA	1245	X	-148.53	95.33	171.05	19429	19430	19433	19431	19432
b7	NULL	104	4h13	ALA	1364	X	-129.33	104.47	176.65	21347	21348	21351	21349	21350
b7	NULL	105	4h13	ALA	1383	X	-121.34	100.43	-176.28	21640	21641	21644	21642	21643
b7	NULL	106	4h1w	ALA	325	X	-112.63	88.02	-175.17	5064	5065	5068	5066	5067
b7	NULL	107	4kjr	ALA	112	X	-112.72	69.19	178.44	1674	1675	1678	1676	1677
b7	NULL	108	4kjr	ALA	437	X	-116.89	75.88	176.95	6619	6620	6623	6621	6622
b7	NULL	109	4kjr	ALA	762	X	-119.95	71.1	178.75	11564	11565	11568	11566	11567
b7	NULL	110	4kt0	ALA	486	A	-128.39	73.21	-178.13	7554	7555	7558	7556	7557
b7	NULL	111	4lz6	ALA	12	A	-113.15	67.25	-167.89	181	182	185	183	184
b7	NULL	112	4mnd	ALA	8	X	-123.56	70.91	-174.89	125	126	129	127	128
b7	NULL	113	4mnd	ALA	9	X	-129.87	94.51	-167.85	135	136	139	137	138
b7	NULL	114	4mnd	ALA	416	X	-133.89	76.52	172.53	6617	6618	6621	6619	6620
b7	NULL	115	4mnd	ALA	417	X	-124.67	98.86	177.75	6627	6628	6631	6629	6630
b7	NULL	116	4ogq	ALA	283	X	-125.43	100.06	173.26	4446	4447	4450	4448	4449
b7	NULL	117	4ogq	ALA	1232	X	-131.02	95.96	170.78	18997	18998	19001	18999	19000
b7	NULL	118	4oh3	ALA	254	X	-111.21	67.13	165.56	3851	3852	3855	3853	3854
b7	NULL	119	4oh3	ALA	259	X	-129.86	103.49	-178.25	3921	3922	3925	3923	3924
b7	NULL	120	4oh3	ALA	787	X	-153.82	108.91	-178.3	12179	12180	12183	12181	12182
b7	NULL	121	4p00	ALA	354	X	-146.35	103.57	-179.01	5565	5566	5569	5567	5568
b7	NULL	122	4p00	ALA	634	X	-130.82	65.36	-178.16	10050	10051	10054	10052	10053
b7	NULL	123	4p00	ALA	830	X	-112.65	105.7	174.44	13129	13130	13133	13131	13132
b7	NULL	124	4p00	ALA	1278	X	-121.29	90	-177.43	19824	19825	19828	19826	19827
b7	NULL	125	4p02	ALA	634	X	-130.12	72.45	179.97	10050	10051	10054	10052	10053
b7	NULL	126	4p02	ALA	1170	X	-117.31	106.55	172.01	18225	18226	18229	18227	18228
b7	NULL	127	4p02	ALA	1278	X	-123.28	85.26	-176.42	19824	19825	19828	19826	19827
b7	NULL	128	4p6v	ALA	148	X	-134.69	101.94	173.37	2308	2309	2312	2310	2311
b7	NULL	129	4p6v	ALA	1735	X	-145.91	82.23	177.22	26614	26615	26618	26616	26617
b7	NULL	130	4q35	ALA	35	X	-142.92	104.59	-179.15	493	494	497	495	496
b7	NULL	131	4q35	ALA	170	X	-115.94	105.14	166.78	2538	2539	2542	2540	2541
b7	NULL	132	4rdr	ALA	314	X	-114.64	97.39	-173.22	4801	4802	4805	4803	4804
b7	NULL	133	4rdr	ALA	356	X	-135.27	91.6	-170.73	5465	5466	5469	5467	5468
b7	NULL	134	4rfs	ALA	3	X	-131.05	109.36	172.03	32	33	36	34	35
b7	NULL	135	4rws	ALA	154	X	-139.24	105.49	-175.56	2484	2485	2488	2486	2487
b7	NULL	136	4tqu	ALA	1030	X	-116.75	83.59	-173.58	16392	16393	16396	16394	16395
b7	NULL	137	4u1w	ALA	443	X	-116.65	109.34	179.11	6937	6938	6941	6939	6940
b7	NULL	138	4u1w	ALA	1191	X	-119.98	107.66	-178.92	18700	18701	18704	18702	18703
b7	NULL	139	4u1w	ALA	1495	X	-119.32	88.1	177.17	23456	23457	23460	23458	23459
b7	NULL	140	4u1w	ALA	1948	X	-116.99	107.78	178.53	30605	30606	30609	30607	30608
b7	NULL	141	4umv	ALA	309	X	-115.81	103.56	176.84	4729	4730	4733	4731	4732
b7	NULL	142	4xk8	ALA	173	X	-126.06	84.96	-173.32	2713	2714	2717	2715	2716
b7	NULL	143	4xk8	ALA	1516	X	-119.94	82.71	176.2	23670	23671	23674	23672	23673
b7	NULL	144	4y7k	ALA	160	X	-112.83	94.03	-173.67	2572	2573	2576	2574	2575
b7	NULL	145	4y7k	ALA	410	X	-113.27	93.03	-174.05	6567	6568	6571	6569	6570
b7	NULL	146	4y7k	ALA	651	X	-111.2	93.63	-173.7	10431	10432	10435	10433	10434
b7	NULL	147	4y7k	ALA	893	X	-112.48	93.09	-174.91	14314	14315	14318	14316	14317
b7	NULL	148	4ysx	ALA	12	X	-130.65	106.08	-179.43	181	182	185	183	184
b7	NULL	149	4ysx	ALA	282	X	-136.73	80.94	179.72	4217	4218	4221	4219	4220
b7	NULL	150	5a63	ALA	15	X	-125.86	102.13	179.68	247	248	251	249	250
b7	NULL	151	5a63	ALA	89	X	-112.39	98.5	-178.19	1399	1400	1403	1401	1402
b7	NULL	152	5a63	ALA	259	X	-124.78	73.33	-173.62	3985	3986	3989	3987	3988
b7	NULL	153	5a63	ALA	844	X	-110.63	99.68	170.16	13190	13191	13194	13192	13193
b7	NULL	154	5b58	ALA	1223	A	-150.2	83.57	-170.81	18095	18096	18099	18097	18098
b7	NULL	155	5c6p	ALA	269	X	-131.61	84.86	158.71	4163	4164	4167	4165	4166
b7	NULL	156	5d0q	ALA	828	A	-116.92	87.89	-179.74	12640	12641	12644	12642	12643
b7	NULL	157	5d0q	ALA	911	A	-124.92	103.93	166.87	13944	13945	13948	13946	13947
b7	NULL	158	5d3m	ALA	538	A	-119.35	66.14	174.26	8301	8302	8305	8303	8304
b7	NULL	159	5d91	ALA	4	X	-119.8	107.12	-177.87	63	64	67	65	66
b7	NULL	160	5eke	ALA	124	A	-124.18	105.91	-172.23	1980	1981	1984	1982	1983
b7	NULL	161	5eke	ALA	412	A	-132.41	99.99	178.26	6633	6634	6637	6635	6636
b7	NULL	162	5f15	ALA	281	A	-123.41	99.19	173.35	4444	4445	4448	4446	4447
b7	NULL	163	5fp1	ALA	429	A	-120.87	107.41	-178.88	6477	6478	6481	6479	6480
b7	NULL	164	5fp1	ALA	679	A	-132.99	102.1	-175.63	10284	10285	10288	10286	10287
b7	NULL	165	5fq6	ALA	377	A	-138.31	104.15	-171.3	5690	5691	5694	5692	5693
b7	NULL	166	5fr8	ALA	375	A	-124.42	103.97	-173.65	5685	5686	5689	5687	5688
b7	NULL	167	5gko	ALA	243	A	-123.92	84.49	176.2	3677	3678	3681	3679	3680
b7	NULL	168	5gko	ALA	666	C	-148.66	102.28	172.57	10093	10094	10097	10095	10096
b7	NULL	169	5gko	ALA	892	C	-142.11	92.57	176.22	13507	13508	13511	13509	13510
b7	NULL	170	5gko	ALA	893	C	-113.63	79.31	169.26	13517	13518	13521	13519	13520
b7	NULL	171	5gmy	ALA	632	B	-113.1	90.88	167.6	10067	10068	10071	10069	10070
b7	NULL	172	5gmy	ALA	824	B	-122.26	96.08	-176.01	13149	13150	13153	13151	13152
b7	NULL	173	5h3o	ALA	1987	D	-138.3	75.8	177.63	32980	32981	32984	32982	32983
b7	NULL	174	5j4i	ALA	614	A	-127.56	79.92	166.42	9327	9328	9331	9329	9330
b7	NULL	175	5khn	ALA	75	A	-128.94	84.81	178.55	1201	1202	1205	1203	1204
b7	NULL	176	5khn	ALA	603	C	-123.84	99.12	175.43	9060	9061	9064	9062	9063
b7	NULL	177	5l2a	ALA	386	A	-119.31	83.06	-179.22	5765	5766	5769	5767	5768
b7	NULL	178	5l8r	ALA	994	E	-120.2	90.45	-172.01	15325	15326	15329	15327	15328
b7	NULL	179	5l8r	ALA	2337	G	-114.38	86.02	174.86	36276	36277	36280	36278	36279
b7	NULL	180	5l8r	ALA	3033	O	-113.04	109.38	-174.95	47109	47110	47113	47111	47112
b7	NULL	181	5nmi	ALA	464	B	-148.97	99.66	-177.07	7062	7063	7066	7064	7065
b7	NULL	182	5nmi	ALA	557	B	-128.95	77.46	171.59	8482	8483	8486	8484	8485
b7	NULL	183	5nmi	ALA	663	B	-151.64	108.07	175.68	10142	10143	10146	10144	10145
b7	NULL	184	5nmi	ALA	742	B	-128.78	100.25	-178.18	11270	11271	11274	11272	11273
b7	NULL	185	5nmi	ALA	1395	D	-115.71	100.27	176.45	21383	21384	21387	21385	21386
b7	NULL	186	5nmi	ALA	2582	M	-128.07	68.89	170.8	39968	39969	39972	39970	39971
b7	NULL	187	5t0o	ALA	140	A	-135.8	95.98	-173.93	2051	2052	2055	2053	2054
b7	NULL	188	5t0o	ALA	176	A	-133.08	85.23	-169.15	2584	2585	2588	2586	2587
b7	NULL	189	5t0o	ALA	853	A	-126.28	101.75	-180	13262	13263	13266	13264	13265
b7	NULL	190	5t0o	ALA	1173	B	-128.19	102.53	-169.5	18121	18122	18125	18123	18124
b7	NULL	191	5t0o	ALA	1209	B	-139.05	94.67	-170.77	18654	18655	18658	18656	18657
b7	NULL	192	5t0o	ALA	1250	B	-137.79	99.76	-176.35	19298	19299	19302	19300	19301
b7	NULL	193	5t0o	ALA	1650	B	-120.18	103.87	176.11	25611	25612	25615	25613	25614
b7	NULL	194	5t0o	ALA	1845	B	-123.99	107.85	-172.72	28742	28743	28746	28744	28745
b7	NULL	195	5t0o	ALA	2235	C	-134.97	85.46	-150.02	34611	34612	34615	34613	34614
b7	NULL	196	5tj6	ALA	202	C	-133.9	87.24	174.3	3270	3271	3274	3272	3273
b7	NULL	197	5tj6	ALA	1092	H	-146.45	90.03	173.11	17364	17365	17368	17366	17367
b7	NULL	198	5tj6	ALA	1323	H	-146.39	101.22	-173.45	21103	21104	21107	21105	21106
b7	NULL	199	5tj6	ALA	3103	S	-128.74	107.93	177.93	49277	49278	49281	49279	49280
b7	NULL	200	5u70	ALA	373	B	-141.09	84.66	-172.7	6252	6253	6256	6254	6255
b7	NULL	201	5u70	ALA	1275	F	-121.06	91.98	177.47	20964	20965	20968	20966	20967
b7	NULL	202	5u70	ALA	2177	J	-132.24	84.02	178.12	35677	35678	35681	35679	35680
b7	NULL	203	5u70	ALA	3079	N	-121.89	86.49	-178.71	50390	50391	50394	50392	50393
b7	NULL	204	5x41	ALA	298	C	-122.64	105.93	176.2	4428	4429	4432	4430	4431
b7	NULL	205	5x5y	ALA	5	A	-121.39	107.3	-171.95	68	69	72	70	71
b7	NULL	206	5x5y	ALA	639	C	-128.29	99.05	167.75	9856	9857	9860	9858	9859
b7	NULL	207	6ajg	ALA	119	A	-149.64	70.7	-166.31	1837	1838	1841	1839	1840
b7	NULL	208	6ak3	ALA	373	A	-143.66	71.46	-172.99	5887	5888	5891	5889	5890
b7	NULL	209	6bhu	ALA	1008	C	-119.52	86.57	-167.03	16086	16087	16090	16088	16089
b7	NULL	210	6btm	ALA	2240	A	-132.1	77.9	-169.57	34887	34888	34891	34889	34890
b7	NULL	211	6c6l	ALA	5	A	-112.05	96.74	173.71	68	69	72	70	71
b7	NULL	212	6c6l	ALA	237	A	-117.04	105.88	-172.88	3565	3566	3569	3567	3568
b7	NULL	213	6cb2	ALA	143	A	-120.21	108.29	169.1	2251	2252	2255	2253	2254
b7	NULL	214	6cb2	ALA	413	A	-125.73	104.06	176.32	6473	6474	6477	6475	6476
b7	NULL	215	6cxh	ALA	310	A	-119.45	106.71	-165.81	4799	4800	4803	4801	4802
b7	NULL	216	6cxh	ALA	1034	A	-110.95	92.42	-166.99	16160	16161	16164	16162	16163
b7	NULL	217	6cxh	ALA	1758	A	-118.84	98.95	-168.87	27521	27522	27525	27523	27524
b7	NULL	218	6dnf	ALA	697	A	-121.58	102.46	-167.13	11093	11094	11097	11095	11096
b7	NULL	219	6e3y	ALA	358	A	-138.15	97.32	173.5	5720	5721	5724	5722	5723
b7	NULL	220	6fkf	ALA	645	A	-149.23	71.58	177.43	9924	9925	9928	9926	9927
b7	NULL	221	6fkf	ALA	1404	A	-138.93	106.01	172.25	21557	21558	21561	21559	21560
b7	NULL	222	6fkf	ALA	2378	A	-129.63	90.16	-164.38	36520	36521	36524	36522	36523
b7	NULL	223	6fkf	ALA	4273	A	-110.47	103.01	174.52	65722	65723	65726	65724	65725
b7	NULL	224	6fok	ALA	570	A	-126.56	94.25	-170.67	8670	8671	8674	8672	8673
b7	NULL	225	6g7o	ALA	2	A	-132.23	83.19	174.04	23	24	27	25	26
b7	NULL	226	6h3i	ALA	716	A	-117.6	80.75	-163.07	11077	11078	11081	11079	11080
b7	NULL	227	6h3i	ALA	1025	A	-140.04	71.99	-170.89	15739	15740	15743	15741	15742
b7	NULL	228	6h3i	ALA	1173	A	-132.44	74.4	178.29	18054	18055	18058	18056	18057
b7	NULL	229	6h3i	ALA	2012	A	-130.28	70.32	164.2	31284	31285	31288	31286	31287
b7	NULL	230	6hcy	ALA	916	A	-129.97	103.34	-177.54	14776	14777	14780	14778	14779
b7	NULL	231	6hum	ALA	1968	A	-150.02	104.96	-169.49	30898	30899	30902	30900	30901
b7	NULL	232	6hum	ALA	3581	A	-132.06	89.05	173.9	56233	56234	56237	56235	56236
b7	NULL	233	6idf	ALA	597	A	-126.69	83.46	177.9	9224	9225	9228	9226	9227
b7	NULL	234	6iyc	ALA	597	A	-119.7	72.88	173.75	9224	9225	9228	9226	9227
b7	NULL	235	6mhy	ALA	272	A	-117.02	84.86	-49.81	4333	4334	4337	4335	4336
b7	NULL	236	6nbq	ALA	1766	A	-117.11	70.04	168.92	27931	27932	27935	27933	27934
b7	NULL	237	6nbq	ALA	3455	A	-136.45	98.65	174.95	54254	54255	54258	54256	54257
b7	NULL	238	6o20	ALA	864	A	-148.2	73.87	-173.15	13748	13749	13752	13750	13751
b7	NULL	239	6o20	ALA	2133	A	-114.58	76.08	-164.28	34064	34065	34068	34066	34067
b7	NULL	240	6o7u	ALA	834	A	-120.89	76.3	-170.02	13471	13472	13475	13473	13474
b7	NULL	241	6oeu	ALA	760	A	-154.97	76.58	169.45	12086	12087	12090	12088	12089
b7	NULL	242	6r3q	ALA	659	A	-140.78	92.68	-178.46	10478	10479	10482	10480	10481
b8	NULL	1	1dxr	ALA	384	X	-145.37	150.61	171.3	6044	6045	6048	6046	6047
b8	NULL	2	1dxr	ALA	422	X	-119.95	143.98	175.2	6663	6664	6667	6665	6666
b8	NULL	3	1dxr	ALA	457	X	-115.34	146.74	167.35	7142	7143	7146	7144	7145
b8	NULL	4	1dxr	ALA	525	X	-126.11	135.82	168.46	8154	8155	8158	8156	8157
b8	NULL	5	1dxr	ALA	667	X	-113.42	151.82	173.15	10355	10356	10359	10357	10358
b8	NULL	6	1000000000000	ALA	373	X	-147.7	146.57	177.75	5682	5683	5686	5684	5685
b8	NULL	7	1eys	ALA	194	X	-120.08	144.58	178.49	2936	2937	2940	2938	2939
b8	NULL	8	1eys	ALA	895	X	-114.79	132.64	-177.01	13957	13958	13961	13959	13960
b8	NULL	9	1eys	ALA	902	X	-120.32	127.71	173.81	14063	14064	14067	14065	14066
b8	NULL	10	1eys	ALA	965	X	-138.46	116.25	-2.84	15066	15067	15070	15068	15069
b8	NULL	11	1fft	ALA	551	X	-118.95	110.32	-175.32	8695	8696	8699	8697	8698
b8	NULL	12	1fft	ALA	623	X	-128.86	144.58	-175.38	9886	9887	9890	9888	9889
b8	NULL	13	1jb0	ALA	504	X	-116.15	133.33	174.24	7754	7755	7758	7756	7757
b8	NULL	14	1jb0	ALA	1587	X	-125.19	141.09	168.58	24480	24481	24484	24482	24483
b8	NULL	15	1jb0	ALA	1606	X	-135.3	147.43	-179.35	24763	24764	24767	24765	24766
b8	NULL	16	1kf6	ALA	6	X	-140.85	149.42	171.82	88	89	92	90	91
b8	NULL	17	1kf6	ALA	9	X	-116.79	123.73	-176.36	129	130	133	131	132
b8	NULL	18	1kf6	ALA	173	X	-121.94	152.66	170.75	2624	2625	2628	2626	2627
b8	NULL	19	1kf6	ALA	188	X	-145.66	125.65	176.82	2854	2855	2858	2856	2857
b8	NULL	20	1kf6	ALA	377	X	-141.65	131.27	-178.35	5759	5760	5763	5761	5762
b8	NULL	21	1kf6	ALA	601	X	-134.33	150.5	-171.33	9144	9145	9148	9146	9147
b8	NULL	22	1kqf	ALA	41	X	-129.31	118.78	-178.65	627	628	631	629	630
b8	NULL	23	1kqf	ALA	235	X	-110.77	139.91	178.16	3580	3581	3584	3582	3583
b8	NULL	24	1kqf	ALA	239	X	-121.46	130.66	176.37	3642	3643	3646	3644	3645
b8	NULL	25	1kqf	ALA	699	X	-123.21	145.3	173.34	10793	10794	10797	10795	10796
b8	NULL	26	1kqf	ALA	736	X	-111.66	143.74	172.42	11324	11325	11328	11326	11327
b8	NULL	27	1kqf	ALA	750	X	-114.64	151.67	171.73	11568	11569	11572	11570	11571
b8	NULL	28	1kqf	ALA	1011	X	-126.43	146.99	172.66	15624	15625	15628	15626	15627
b8	NULL	29	1kqf	ALA	1527	X	-125.37	115.98	179.78	23747	23748	23751	23749	23750
b8	NULL	30	1kqf	ALA	1721	X	-112.95	150.32	178.47	26700	26701	26704	26702	26703
b8	NULL	31	1kqf	ALA	1725	X	-127.04	127.7	174.81	26762	26763	26766	26764	26765
b8	NULL	32	1kqf	ALA	2185	X	-123.89	146.6	173.47	33913	33914	33917	33915	33916
b8	NULL	33	1kqf	ALA	2222	X	-112.17	143.83	173.01	34444	34445	34448	34446	34447
b8	NULL	34	1kqf	ALA	2236	X	-113.43	150.06	171.24	34688	34689	34692	34690	34691
b8	NULL	35	1kqf	ALA	2497	X	-136.8	148.85	168.58	38744	38745	38748	38746	38747
b8	NULL	36	1kqf	ALA	2859	X	-146.28	154.36	175.09	44351	44352	44355	44353	44354
b8	NULL	37	1kqf	ALA	3013	X	-126.44	112.99	-178.8	46867	46868	46871	46869	46870
b8	NULL	38	1kqf	ALA	3211	X	-129.05	131.02	175.59	49882	49883	49886	49884	49885
b8	NULL	39	1kqf	ALA	3671	X	-122.61	147.25	173.05	57033	57034	57037	57035	57036
b8	NULL	40	1kqf	ALA	3708	X	-112.72	144.23	172.5	57564	57565	57568	57566	57567
b8	NULL	41	1kqf	ALA	3722	X	-114.65	150.94	171.15	57808	57809	57812	57810	57811
b8	NULL	42	1kqf	ALA	3983	X	-133.61	151.44	173.12	61864	61865	61868	61866	61867
b8	NULL	43	1kqf	ALA	4345	X	-115.79	153.14	168.93	67471	67472	67475	67473	67474
b8	NULL	44	1l9b	ALA	629	X	-126.5	153.41	175.23	9858	9859	9862	9860	9861
b8	NULL	45	1l9b	ALA	864	X	-115.15	136.65	-177.12	13323	13324	13327	13325	13326
b8	NULL	46	1m56	ALA	44	X	-122	144.19	168.07	709	710	713	711	712
b8	NULL	47	1m56	ALA	610	X	-110.93	151.5	-172.83	9549	9550	9553	9551	9552
b8	NULL	48	1p49	ALA	107	X	-132.06	144.14	173.73	1579	1580	1583	1581	1582
b8	NULL	49	1pp9	ALA	26	X	-121.19	140.85	-178.39	377	378	381	379	380
b8	NULL	50	1pp9	ALA	43	X	-138.4	147.54	178.3	616	617	620	618	619
b8	NULL	51	1pp9	ALA	88	X	-147.06	152.25	167.9	1287	1288	1291	1289	1290
b8	NULL	52	1pp9	ALA	96	X	-117.31	137.05	170.34	1413	1414	1417	1415	1416
b8	NULL	53	1pp9	ALA	199	X	-136.27	147.06	170.26	3055	3056	3059	3057	3058
b8	NULL	54	1pp9	ALA	200	X	-141.22	143.12	177.4	3065	3066	3069	3067	3068
b8	NULL	55	1pp9	ALA	254	X	-122.9	111.22	179.38	3867	3868	3871	3869	3870
b8	NULL	56	1pp9	ALA	256	X	-145.34	143.06	168.3	3896	3897	3900	3898	3899
b8	NULL	57	1pp9	ALA	322	X	-142.31	148.99	169.99	4823	4824	4827	4825	4826
b8	NULL	58	1pp9	ALA	423	X	-120.68	127.13	-179.92	6416	6417	6420	6418	6419
b8	NULL	59	1pp9	ALA	464	X	-124.41	131.84	178.97	7048	7049	7052	7050	7051
b8	NULL	60	1pp9	ALA	472	X	-111.05	152.65	-179.96	7162	7163	7166	7164	7165
b8	NULL	61	1pp9	ALA	508	X	-149.22	130.7	174.87	7711	7712	7715	7713	7714
b8	NULL	62	1pp9	ALA	633	X	-133.32	115.44	178.6	9684	9685	9688	9686	9687
b8	NULL	63	1pp9	ALA	683	X	-121.22	145.1	174.21	10430	10431	10434	10432	10433
b8	NULL	64	1pp9	ALA	684	X	-131.57	129.8	177.19	10440	10441	10444	10442	10443
b8	NULL	65	1pp9	ALA	853	X	-134.12	129.66	174.74	12862	12863	12866	12864	12865
b8	NULL	66	1pp9	ALA	854	X	-138.58	137.61	170.53	12872	12873	12876	12874	12875
b8	NULL	67	1pp9	ALA	876	X	-111.52	142.56	178.94	13175	13176	13179	13177	13178
b8	NULL	68	1pp9	ALA	1468	X	-116.62	136.2	177.49	22553	22554	22557	22555	22556
b8	NULL	69	1pp9	ALA	1939	X	-113.73	119.72	-174.82	30079	30080	30083	30081	30082
b8	NULL	70	1pp9	ALA	2015	X	-111.38	147.29	174.18	31274	31275	31278	31276	31277
b8	NULL	71	1pp9	ALA	2039	X	-124.29	139.21	179.27	31634	31635	31638	31636	31637
b8	NULL	72	1pp9	ALA	2056	X	-130.74	144.23	-177.79	31873	31874	31877	31875	31876
b8	NULL	73	1pp9	ALA	2101	X	-143.8	152.76	168.18	32544	32545	32548	32546	32547
b8	NULL	74	1pp9	ALA	2109	X	-118.62	139.41	173.21	32670	32671	32674	32672	32673
b8	NULL	75	1pp9	ALA	2212	X	-139	146.69	170.61	34312	34313	34316	34314	34315
b8	NULL	76	1pp9	ALA	2213	X	-141.67	143.25	178.95	34322	34323	34326	34324	34325
b8	NULL	77	1pp9	ALA	2267	X	-119.91	112.5	179.25	35125	35126	35129	35127	35128
b8	NULL	78	1pp9	ALA	2269	X	-150.85	144.98	169.72	35154	35155	35158	35156	35157
b8	NULL	79	1pp9	ALA	2335	X	-135.46	147.81	173.38	36081	36082	36085	36083	36084
b8	NULL	80	1pp9	ALA	2436	X	-118.81	128.61	176.98	37674	37675	37678	37676	37677
b8	NULL	81	1pp9	ALA	2477	X	-123.31	135.9	178.54	38306	38307	38310	38308	38309
b8	NULL	82	1pp9	ALA	2485	X	-113.1	151.09	-176.58	38420	38421	38424	38422	38423
b8	NULL	83	1pp9	ALA	2646	X	-130.29	116.04	178.2	40942	40943	40946	40944	40945
b8	NULL	84	1pp9	ALA	2696	X	-121.77	146.35	174.01	41688	41689	41692	41690	41691
b8	NULL	85	1pp9	ALA	2697	X	-134.84	129.91	177.4	41698	41699	41702	41700	41701
b8	NULL	86	1pp9	ALA	2700	X	-131.39	153.58	179.85	41743	41744	41747	41745	41746
b8	NULL	87	1pp9	ALA	2703	X	-143.07	149.8	177.34	41779	41780	41783	41781	41782
b8	NULL	88	1pp9	ALA	2866	X	-133.79	135.83	174.43	44119	44120	44123	44121	44122
b8	NULL	89	1pp9	ALA	2867	X	-143.51	135.83	169.96	44129	44130	44133	44131	44132
b8	NULL	90	1pp9	ALA	3486	X	-120.65	126.64	172.63	53904	53905	53908	53906	53907
b8	NULL	91	1pp9	ALA	3958	X	-114.88	116.3	-178.97	61440	61441	61444	61442	61443
b8	NULL	92	1pw4	ALA	8	X	-149.12	114.79	-170.09	122	123	126	124	125
b8	NULL	93	1q90	ALA	38	X	-140.62	148.02	175.66	573	574	577	575	576
b8	NULL	94	1q90	ALA	240	X	-146.47	146.48	174.96	3670	3671	3674	3672	3673
b8	NULL	95	1q90	ALA	602	X	-145.4	139.83	176.02	9350	9351	9354	9352	9353
b8	NULL	96	1q90	ALA	697	X	-152.15	111.93	171.38	10777	10778	10781	10779	10780
b8	NULL	97	1q90	ALA	990	X	-138.35	150.67	174.52	15260	15261	15264	15262	15263
b8	NULL	98	1q90	ALA	1127	X	-151.73	152.71	170.2	17417	17418	17421	17419	17420
b8	NULL	99	1q90	ALA	1554	X	-152.09	131.92	177.84	24037	24038	24041	24039	24040
b8	NULL	100	1yc9	ALA	1191	X	-128.89	153.12	-177.43	17834	17835	17838	17836	17837
b8	NULL	101	1zoy	ALA	13	X	-134.49	143.8	171.45	188	189	192	190	191
b8	NULL	102	1zoy	ALA	185	X	-120.89	149.58	173.39	2760	2761	2764	2762	2763
b8	NULL	103	1zoy	ALA	386	X	-144.76	139.65	-179.19	5790	5791	5794	5792	5793
b8	NULL	104	1zoy	ALA	542	X	-114.28	113.78	176.58	8164	8165	8168	8166	8167
b8	NULL	105	2b2f	ALA	328	X	-114.59	136.19	177.76	4903	4904	4907	4905	4906
b8	NULL	106	2dyr	ALA	676	X	-114.04	130.98	168.98	10640	10641	10644	10642	10643
b8	NULL	107	2dyr	ALA	1735	X	-133.15	147.47	175.76	27370	27371	27374	27372	27373
b8	NULL	108	2dyr	ALA	2451	X	-116.86	133.47	170.26	38651	38652	38655	38653	38654
b8	NULL	109	2dyr	ALA	3510	X	-138.74	151.17	170.67	55385	55386	55389	55387	55388
b8	NULL	110	2e+74	ALA	407	X	-135.34	148.15	-177.73	6454	6455	6458	6456	6457
b8	NULL	111	2e+74	ALA	449	X	-130.06	149.93	161.97	7087	7088	7091	7089	7090
b8	NULL	112	2e+74	ALA	528	X	-119.14	131.14	-175.81	8342	8343	8346	8344	8345
b8	NULL	113	2e+74	ALA	551	X	-135.7	147.66	168.98	8681	8682	8685	8683	8684
b8	NULL	114	2e+74	ALA	1363	X	-115.98	113.12	175.42	21306	21307	21310	21308	21309
b8	NULL	115	2e+74	ALA	1366	X	-141.28	147.12	-173.42	21352	21353	21356	21354	21355
b8	NULL	116	2e+74	ALA	1408	X	-130.81	143.42	163.99	21985	21986	21989	21987	21988
b8	NULL	117	2e+74	ALA	1487	X	-118.06	130.2	-176.61	23240	23241	23244	23242	23243
b8	NULL	118	2e+74	ALA	1510	X	-150.58	147.49	171.88	23579	23580	23583	23581	23582
b8	NULL	119	2h88	ALA	12	X	-138.02	144.11	171.93	177	178	181	179	180
b8	NULL	120	2h88	ALA	184	X	-127.68	154.07	170.43	2746	2747	2750	2748	2749
b8	NULL	121	2h88	ALA	385	X	-144.97	141.85	-179.14	5773	5774	5777	5775	5776
b8	NULL	122	2h88	ALA	390	X	-110.11	151.26	170.99	5826	5827	5830	5828	5829
b8	NULL	123	2hdi	ALA	309	X	-140.06	138.84	172.06	4700	4701	4704	4702	4703
b8	NULL	124	2hdi	ALA	476	X	-139.77	143.12	168.72	7266	7267	7270	7268	7269
b8	NULL	125	2hdi	ALA	641	X	-134.1	125.89	-179.02	9820	9821	9824	9822	9823
b8	NULL	126	2jln	ALA	2	X	-113.99	132.47	173.36	18	19	22	20	21
b8	NULL	127	2mpr	ALA	393	X	-111.51	150.18	172.54	6043	6044	6047	6045	6046
b8	NULL	128	2mpr	ALA	394	X	-140.63	148.83	174.3	6053	6054	6057	6055	6056
b8	NULL	129	2mpr	ALA	814	X	-111.49	148.82	172.95	12478	12479	12482	12480	12481
b8	NULL	130	2mpr	ALA	815	X	-137.75	152	175.07	12488	12489	12492	12490	12491
b8	NULL	131	2mpr	ALA	1236	X	-144.52	147.06	175.21	18923	18924	18927	18925	18926
b8	NULL	132	2nq2	ALA	541	X	-146.86	142.83	177.9	8490	8491	8494	8492	8493
b8	NULL	133	2nq2	ALA	890	X	-114.67	120.38	177.15	13962	13963	13966	13964	13965
b8	NULL	134	2qjy	ALA	536	X	-112.52	135.69	178.17	8448	8449	8452	8450	8451
b8	NULL	135	2qjy	ALA	852	X	-139.22	136.12	177.96	13103	13104	13107	13105	13106
b8	NULL	136	2qjy	ALA	1399	X	-112.22	143.97	-178.97	21733	21734	21737	21735	21736
b8	NULL	137	2qjy	ALA	1715	X	-144.09	126.37	176.05	26388	26389	26392	26390	26391
b8	NULL	138	2qts	ALA	203	X	-115.19	139.15	-179.63	3263	3264	3267	3265	3266
b8	NULL	139	2qts	ALA	620	X	-116.55	140.64	179.61	9838	9839	9842	9840	9841
b8	NULL	140	2qts	ALA	1042	X	-114.82	140.38	179.76	16492	16493	16496	16494	16495
b8	NULL	141	2rdd	ALA	42	X	-121.43	117.66	171.38	663	664	667	665	666
b8	NULL	142	2rdd	ALA	183	X	-151.19	143.42	174.74	2728	2729	2732	2730	2731
b8	NULL	143	2rdd	ALA	232	X	-131.64	137.89	172.18	3478	3479	3482	3480	3481
b8	NULL	144	2rdd	ALA	266	X	-153.28	151	177.29	4025	4026	4029	4027	4028
b8	NULL	145	2rdd	ALA	279	X	-112.17	142.29	177.77	4224	4225	4228	4226	4227
b8	NULL	146	2rdd	ALA	286	X	-150.54	148.32	169.29	4321	4322	4325	4323	4324
b8	NULL	147	2rdd	ALA	618	X	-115.26	129.39	-176.39	9463	9464	9467	9465	9466
b8	NULL	148	2rdd	ALA	656	X	-117.42	154.93	179.4	10067	10068	10071	10069	10070
b8	NULL	149	2rdd	ALA	1097	X	-120.96	117.42	172.52	16908	16909	16912	16910	16911
b8	NULL	150	2rdd	ALA	1238	X	-152.67	142.72	174.82	18973	18974	18977	18975	18976
b8	NULL	151	2rdd	ALA	1287	X	-131.48	127.49	174.1	19723	19724	19727	19725	19726
b8	NULL	152	2rdd	ALA	1334	X	-114.29	142.85	174.93	20469	20470	20473	20471	20472
b8	NULL	153	2rdd	ALA	1673	X	-115.42	130.68	-176.67	25716	25717	25720	25718	25719
b8	NULL	154	2rdd	ALA	1711	X	-117.16	154.38	179.49	26320	26321	26324	26322	26323
b8	NULL	155	2rdd	ALA	2152	X	-122.84	119.49	173.14	33162	33163	33166	33164	33165
b8	NULL	156	2rdd	ALA	2342	X	-131.86	129.44	171.51	35977	35978	35981	35979	35980
b8	NULL	157	2rdd	ALA	2389	X	-110.31	141.07	177.24	36723	36724	36727	36725	36726
b8	NULL	158	2rdd	ALA	2396	X	-154.99	153.77	167.99	36820	36821	36824	36822	36823
b8	NULL	159	2rdd	ALA	2728	X	-114.8	129.41	-177.46	41970	41971	41974	41972	41973
b8	NULL	160	2rdd	ALA	2766	X	-116.52	152.77	177.85	42574	42575	42578	42576	42577
b8	NULL	161	2wlk	ALA	154	X	-117.63	143.85	174.6	2380	2381	2384	2382	2383
b8	NULL	162	2wlk	ALA	246	X	-143.29	139.86	176.24	3864	3865	3868	3866	3867
b8	NULL	163	2wlk	ALA	249	X	-127.25	144.93	179.44	3915	3916	3919	3917	3918
b8	NULL	164	2wlk	ALA	445	X	-121.21	135.5	172.16	6952	6953	6956	6954	6955
b8	NULL	165	2wlk	ALA	537	X	-145.28	135.74	174.14	8436	8437	8440	8438	8439
b8	NULL	166	2wlk	ALA	540	X	-125.88	144.61	178.83	8487	8488	8491	8489	8490
b8	NULL	167	2wlk	ALA	736	X	-117.69	144.26	175.16	11523	11524	11527	11525	11526
b8	NULL	168	2wlk	ALA	828	X	-141.18	137.8	172.58	13007	13008	13011	13009	13010
b8	NULL	169	2wlk	ALA	831	X	-128.92	146.73	-179.32	13058	13059	13062	13060	13061
b8	NULL	170	2wlk	ALA	1027	X	-121.47	141.31	170.88	16095	16096	16099	16097	16098
b8	NULL	171	2wlk	ALA	1119	X	-143	141.21	-179.84	17579	17580	17583	17581	17582
b8	NULL	172	2wlk	ALA	1122	X	-127.71	145.34	179.18	17630	17631	17634	17632	17633
b8	NULL	173	2x72	ALA	26	X	-143.1	150.01	177.52	376	377	380	378	379
b8	NULL	174	2x72	ALA	363	X	-140.44	151.62	176.89	5681	5682	5685	5683	5684
b8	NULL	175	2xok	ALA	241	X	-118.4	143.61	174.13	3645	3646	3649	3647	3648
b8	NULL	176	2xok	ALA	300	X	-116.3	137.86	166.99	4592	4593	4596	4594	4595
b8	NULL	177	2xok	ALA	584	X	-122.55	143.71	170.05	8894	8895	8898	8896	8897
b8	NULL	178	2xok	ALA	694	X	-119.23	127.87	175.72	10626	10627	10630	10628	10629
b8	NULL	179	2xok	ALA	725	X	-131.26	146.32	-179.04	11076	11077	11080	11078	11079
b8	NULL	180	2xok	ALA	977	X	-153.64	139.38	-178.11	14997	14998	15001	14999	15000
b8	NULL	181	2xok	ALA	1208	X	-117.83	143.4	-179.94	18496	18497	18500	18498	18499
b8	NULL	182	2xok	ALA	1267	X	-114.91	133.67	170.09	19443	19444	19447	19445	19446
b8	NULL	183	2xok	ALA	1462	X	-133.52	141.54	171.38	22433	22434	22437	22435	22436
b8	NULL	184	2xok	ALA	1566	X	-153.82	139.74	-179.93	24041	24042	24045	24043	24044
b8	NULL	185	2xok	ALA	1778	X	-124.56	137.78	-179.2	27210	27211	27214	27212	27213
b8	NULL	186	2xok	ALA	1931	X	-131.04	145.14	173.5	29581	29582	29585	29583	29584
b8	NULL	187	2xok	ALA	2035	X	-142.54	146	177.03	31189	31190	31193	31191	31192
b8	NULL	188	2xok	ALA	2247	X	-144.59	153.65	166.8	34358	34359	34362	34360	34361
b8	NULL	189	2xok	ALA	2401	X	-145.31	148.04	177.69	36743	36744	36747	36745	36746
b8	NULL	190	2xok	ALA	2505	X	-128.21	143.34	176.76	38351	38352	38355	38353	38354
b8	NULL	191	2xok	ALA	2534	X	-113.29	139.98	166.92	38777	38778	38781	38779	38780
b8	NULL	192	2xok	ALA	2717	X	-129.62	124.55	-178.12	41520	41521	41524	41522	41523
b8	NULL	193	2xok	ALA	2956	X	-120.82	124.15	-178.53	45292	45293	45296	45294	45295
b8	NULL	194	2xok	ALA	3132	X	-128.52	138.51	162.88	48014	48015	48018	48016	48017
b8	NULL	195	2xok	ALA	3190	X	-116.52	123.54	175.86	48892	48893	48896	48894	48895
b8	NULL	196	2yev	ALA	90	X	-111.18	154.96	-179.35	1413	1414	1417	1415	1416
b8	NULL	197	2yev	ALA	785	X	-147.44	137.73	176.41	12535	12536	12539	12537	12538
b8	NULL	198	2yev	ALA	1022	X	-136.04	124	175.29	16263	16264	16267	16265	16266
b8	NULL	199	2yiu	ALA	797	X	-149.54	129.29	174.63	12430	12431	12434	12432	12433
b8	NULL	200	2yiu	ALA	1605	X	-147.9	130.76	176.11	25036	25037	25040	25038	25039
b8	NULL	201	2zxe	ALA	138	X	-127.07	146.78	176.87	2150	2151	2154	2152	2153
b8	NULL	202	2zxe	ALA	212	X	-116.31	143.08	-169.09	3254	3255	3258	3256	3257
b8	NULL	203	2zxe	ALA	223	X	-143.82	142.46	172.76	3406	3407	3410	3408	3409
b8	NULL	204	2zxe	ALA	559	X	-115.98	144.63	-173.11	8570	8571	8574	8572	8573
b8	NULL	205	2zxe	ALA	1084	X	-120.97	136.26	-178.45	16827	16828	16831	16829	16830
b8	NULL	206	3b8e	ALA	144	X	-141.14	137.54	177.35	2252	2253	2256	2254	2255
b8	NULL	207	3b8e	ALA	218	X	-117.91	145.1	-164.35	3362	3363	3366	3364	3365
b8	NULL	208	3b8e	ALA	229	X	-152.05	144.29	176.93	3514	3515	3518	3516	3517
b8	NULL	209	3b8e	ALA	637	X	-129.44	142.48	172.16	9787	9788	9791	9789	9790
b8	NULL	210	3b8e	ALA	666	X	-113.35	154.39	-175.18	10239	10240	10243	10241	10242
b8	NULL	211	3cx5	ALA	13	X	-130.69	125.11	-174.44	177	178	181	179	180
b8	NULL	212	3cx5	ALA	23	X	-129.41	140.31	179.66	313	314	317	315	316
b8	NULL	213	3cx5	ALA	66	X	-115.77	136.24	-175.17	927	928	931	929	930
b8	NULL	214	3cx5	ALA	180	X	-133.37	141.36	167.17	2688	2689	2692	2690	2691
b8	NULL	215	3cx5	ALA	217	X	-130.29	140.72	174.12	3262	3263	3266	3264	3265
b8	NULL	216	3cx5	ALA	233	X	-112.37	120.99	-177.69	3520	3521	3524	3522	3523
b8	NULL	217	3cx5	ALA	307	X	-124.3	124.12	-174.33	4663	4664	4667	4665	4666
b8	NULL	218	3cx5	ALA	406	X	-117.48	125.27	-174.95	6255	6256	6259	6257	6258
b8	NULL	219	3cx5	ALA	408	X	-129.67	151.69	179.39	6284	6285	6288	6286	6287
b8	NULL	220	3cx5	ALA	439	X	-148.56	147.39	175.46	6752	6753	6756	6754	6755
b8	NULL	221	3cx5	ALA	447	X	-120.17	137.45	168.81	6875	6876	6879	6877	6878
b8	NULL	222	3cx5	ALA	506	X	-126	130.91	179.2	7821	7822	7825	7823	7824
b8	NULL	223	3cx5	ALA	654	X	-119.19	114.45	-173.49	10155	10156	10159	10157	10158
b8	NULL	224	3cx5	ALA	655	X	-122.85	146.38	177.13	10165	10166	10169	10167	10168
b8	NULL	225	3cx5	ALA	689	X	-150.46	114.5	-175.68	10665	10666	10669	10667	10668
b8	NULL	226	3cx5	ALA	1478	X	-110.52	138.32	171.26	23068	23069	23072	23070	23071
b8	NULL	227	3cx5	ALA	1556	X	-126.24	150.73	172.08	24291	24292	24295	24293	24294
b8	NULL	228	3cx5	ALA	1828	X	-142.54	150.19	178.54	28562	28563	28566	28564	28565
b8	NULL	229	3cx5	ALA	1964	X	-121.7	118.03	-179.91	30764	30765	30768	30766	30767
b8	NULL	230	3cx5	ALA	1974	X	-129.07	141.13	-176.12	30900	30901	30904	30902	30903
b8	NULL	231	3cx5	ALA	2017	X	-119.47	135.89	-174.51	31514	31515	31518	31516	31517
b8	NULL	232	3cx5	ALA	2131	X	-120.02	138.42	169.96	33276	33277	33280	33278	33279
b8	NULL	233	3cx5	ALA	2168	X	-136.95	132.84	175.16	33850	33851	33854	33852	33853
b8	NULL	234	3cx5	ALA	2184	X	-113.32	119.76	179.94	34108	34109	34112	34110	34111
b8	NULL	235	3cx5	ALA	2258	X	-123.58	125.19	-175.69	35251	35252	35255	35253	35254
b8	NULL	236	3cx5	ALA	2357	X	-116.95	122.57	-175.3	36843	36844	36847	36845	36846
b8	NULL	237	3cx5	ALA	2359	X	-127.75	152.02	-179.97	36872	36873	36876	36874	36875
b8	NULL	238	3cx5	ALA	2390	X	-149.97	143.9	178.06	37340	37341	37344	37342	37343
b8	NULL	239	3cx5	ALA	2398	X	-119.95	132.98	171.22	37463	37464	37467	37465	37466
b8	NULL	240	3cx5	ALA	2457	X	-121.12	134.33	176.04	38410	38411	38414	38412	38413
b8	NULL	241	3cx5	ALA	2605	X	-116.81	112.91	-171.98	40744	40745	40748	40746	40747
b8	NULL	242	3cx5	ALA	2606	X	-121.56	142.32	176.33	40754	40755	40758	40756	40757
b8	NULL	243	3cx5	ALA	2640	X	-147.8	129.63	-175.5	41254	41255	41258	41256	41257
b8	NULL	244	3cx5	ALA	3779	X	-141.65	152.74	174.47	59151	59152	59155	59153	59154
b8	NULL	245	3cxh	ALA	13	X	-118.66	115.59	178.47	177	178	181	179	180
b8	NULL	246	3cxh	ALA	23	X	-119.92	145.01	176.76	313	314	317	315	316
b8	NULL	247	3cxh	ALA	66	X	-116.65	140.07	-175.1	927	928	931	929	930
b8	NULL	248	3cxh	ALA	180	X	-141.23	133.29	169.53	2689	2690	2693	2691	2692
b8	NULL	249	3cxh	ALA	217	X	-139.34	139.84	171	3263	3264	3267	3265	3266
b8	NULL	250	3cxh	ALA	233	X	-113.19	115.52	-179.06	3521	3522	3525	3523	3524
b8	NULL	251	3cxh	ALA	238	X	-152	151.35	167.72	3604	3605	3608	3606	3607
b8	NULL	252	3cxh	ALA	307	X	-124.17	127.57	-178.58	4664	4665	4668	4666	4667
b8	NULL	253	3cxh	ALA	406	X	-113.19	118.87	-177.11	6256	6257	6260	6258	6259
b8	NULL	254	3cxh	ALA	408	X	-128.85	141.53	179.6	6285	6286	6289	6287	6288
b8	NULL	255	3cxh	ALA	436	X	-147.22	146.01	176.18	6707	6708	6711	6709	6710
b8	NULL	256	3cxh	ALA	447	X	-137.19	142.73	168.58	6876	6877	6880	6878	6879
b8	NULL	257	3cxh	ALA	506	X	-131.59	127.66	178.75	7823	7824	7827	7825	7826
b8	NULL	258	3cxh	ALA	654	X	-114.49	113.88	-172.01	10157	10158	10161	10159	10160
b8	NULL	259	3cxh	ALA	655	X	-126.22	146.44	176.01	10167	10168	10171	10169	10170
b8	NULL	260	3cxh	ALA	689	X	-131.11	127.07	-176.48	10667	10668	10671	10669	10670
b8	NULL	261	3cxh	ALA	1554	X	-131.95	151.39	178.63	24254	24255	24258	24256	24257
b8	NULL	262	3cxh	ALA	1959	X	-119.64	122.15	-179.91	30682	30683	30686	30684	30685
b8	NULL	263	3cxh	ALA	1969	X	-126.45	140.61	177.09	30818	30819	30822	30820	30821
b8	NULL	264	3cxh	ALA	2012	X	-114.14	137.17	-174.24	31432	31433	31436	31434	31435
b8	NULL	265	3cxh	ALA	2126	X	-138.87	134.79	168.77	33194	33195	33198	33196	33197
b8	NULL	266	3cxh	ALA	2163	X	-141.51	118.12	172.95	33768	33769	33772	33770	33771
b8	NULL	267	3cxh	ALA	2179	X	-111.3	118.24	179.95	34026	34027	34030	34028	34029
b8	NULL	268	3cxh	ALA	2184	X	-152.39	152.98	169.92	34109	34110	34113	34111	34112
b8	NULL	269	3cxh	ALA	2253	X	-120.31	122.99	-176.63	35169	35170	35173	35171	35172
b8	NULL	270	3cxh	ALA	2352	X	-114.76	118.95	-174.97	36761	36762	36765	36763	36764
b8	NULL	271	3cxh	ALA	2354	X	-132.23	138.64	174.09	36790	36791	36794	36792	36793
b8	NULL	272	3cxh	ALA	2393	X	-122.89	129.81	169	37381	37382	37385	37383	37384
b8	NULL	273	3cxh	ALA	2452	X	-122.7	133.54	-179.8	38328	38329	38332	38330	38331
b8	NULL	274	3cxh	ALA	2600	X	-113.28	117.16	-174.27	40662	40663	40666	40664	40665
b8	NULL	275	3cxh	ALA	2601	X	-122.55	140.57	175.3	40672	40673	40676	40674	40675
b8	NULL	276	3cxh	ALA	2635	X	-151.71	110.87	179.36	41172	41173	41176	41174	41175
b8	NULL	277	3cxh	ALA	2716	X	-123.95	110.14	176.26	42457	42458	42461	42459	42460
b8	NULL	278	3d9s	ALA	609	X	-149.73	132.67	178.17	9138	9139	9142	9140	9141
b8	NULL	279	3d9s	ALA	771	X	-153.71	113.34	-179.78	11621	11622	11625	11623	11624
b8	NULL	280	3dzm	ALA	121	X	-152.92	139.32	-179.47	1726	1727	1730	1728	1729
b8	NULL	281	3fh6	ALA	581	X	-147.51	117.4	171.16	9167	9168	9171	9169	9170
b8	NULL	282	3fh6	ALA	952	X	-147.71	112.37	169.88	14979	14980	14983	14981	14982
b8	NULL	283	3fh6	ALA	1284	X	-154.9	153.36	176.48	20192	20193	20196	20194	20195
b8	NULL	284	3h90	ALA	507	X	-152.34	127.57	-173.93	7830	7831	7834	7832	7833
b8	NULL	285	3k3f	ALA	493	X	-139.82	136.87	162.88	7436	7437	7440	7438	7439
b8	NULL	286	3kvn	ALA	372	X	-142.17	136.25	-178.86	5445	5446	5449	5447	5448
b8	NULL	287	3kvn	ALA	409	X	-120.44	148.41	176.79	5982	5983	5986	5984	5985
b8	NULL	288	3mk7	ALA	4	X	-142.05	133.33	-178.63	42	43	46	44	45
b8	NULL	289	3mk7	ALA	190	X	-130.42	148.44	174.5	3043	3044	3047	3045	3046
b8	NULL	290	3mk7	ALA	458	X	-111.57	148.32	-178.69	7228	7229	7232	7230	7231
b8	NULL	291	3ne5	ALA	19	X	-120.76	149.53	-172.79	270	271	274	272	273
b8	NULL	292	3ne5	ALA	34	X	-128.77	151.4	177.98	494	495	498	496	497
b8	NULL	293	3ne5	ALA	44	X	-123.77	134.51	171.44	654	655	658	656	657
b8	NULL	294	3ne5	ALA	142	X	-153.05	146.1	-175.4	2205	2206	2209	2207	2208
b8	NULL	295	3ne5	ALA	242	X	-113.48	145.41	177.63	3774	3775	3778	3776	3777
b8	NULL	296	3ne5	ALA	311	X	-112.73	110.89	-176.26	4803	4804	4807	4805	4806
b8	NULL	297	3ne5	ALA	341	X	-114.03	144.87	-174.63	5242	5243	5246	5244	5245
b8	NULL	298	3ne5	ALA	351	X	-111.26	135.6	176.16	5394	5395	5398	5396	5397
b8	NULL	299	3ne5	ALA	356	X	-131.48	149.05	179.03	5466	5467	5470	5468	5469
b8	NULL	300	3ne5	ALA	366	X	-125.66	134.09	170.1	5626	5627	5630	5628	5629
b8	NULL	301	3ne5	ALA	464	X	-154.56	139.9	-177.28	7177	7178	7181	7179	7180
b8	NULL	302	3ne5	ALA	557	X	-136.78	148.3	175.75	8629	8630	8633	8631	8632
b8	NULL	303	3ne5	ALA	600	X	-114.13	112.75	-174.56	9302	9303	9306	9304	9305
b8	NULL	304	3ne5	ALA	616	X	-113.6	140.9	174.18	9530	9531	9534	9532	9533
b8	NULL	305	3ne5	ALA	786	X	-121.45	138.41	174.43	12150	12151	12154	12152	12153
b8	NULL	306	3ne5	ALA	860	X	-125.52	152.93	174.04	13302	13303	13306	13304	13305
b8	NULL	307	3ne5	ALA	870	X	-125.45	148.15	-178.32	13426	13427	13430	13428	13429
b8	NULL	308	3ne5	ALA	893	X	-137.35	137.37	174.58	13798	13799	13802	13800	13801
b8	NULL	309	3ne5	ALA	906	X	-152.03	154.7	167.35	13993	13994	13997	13995	13996
b8	NULL	310	3ne5	ALA	919	X	-119.32	131.27	-177.78	14204	14205	14208	14206	14207
b8	NULL	311	3ne5	ALA	1344	X	-142.08	112.61	173.5	20819	20820	20823	20821	20822
b8	NULL	312	3ne5	ALA	1488	X	-121.19	154.04	-179.66	23082	23083	23086	23084	23085
b8	NULL	313	3ne5	ALA	1693	X	-121.65	141.85	173.48	26295	26296	26299	26297	26298
b8	NULL	314	3ne5	ALA	1708	X	-127.04	151.79	176.14	26519	26520	26523	26521	26522
b8	NULL	315	3ne5	ALA	1718	X	-117.45	132.46	172.27	26679	26680	26683	26681	26682
b8	NULL	316	3ne5	ALA	1916	X	-125.6	147.76	179.18	29799	29800	29803	29801	29802
b8	NULL	317	3ne5	ALA	1968	X	-111.05	149.62	176.57	30583	30584	30587	30585	30586
b8	NULL	318	3ne5	ALA	2015	X	-115.59	139.61	-179	31267	31268	31271	31269	31270
b8	NULL	319	3ne5	ALA	2030	X	-131.01	152.84	179.36	31491	31492	31495	31493	31494
b8	NULL	320	3ne5	ALA	2040	X	-129.52	140.57	176.24	31651	31652	31655	31653	31654
b8	NULL	321	3ne5	ALA	2046	X	-146.63	154.18	-178.94	31747	31748	31751	31749	31750
b8	NULL	322	3ne5	ALA	2138	X	-149.33	148.79	-175.01	33202	33203	33206	33204	33205
b8	NULL	323	3ne5	ALA	2231	X	-148.27	147.66	-179.07	34654	34655	34658	34656	34657
b8	NULL	324	3ne5	ALA	2290	X	-116.14	144.73	175.44	35555	35556	35559	35557	35558
b8	NULL	325	3ne5	ALA	2460	X	-122.08	139.01	174.91	38175	38176	38179	38177	38178
b8	NULL	326	3ne5	ALA	2534	X	-124.02	152.17	174.36	39327	39328	39331	39329	39330
b8	NULL	327	3ne5	ALA	2544	X	-129.26	147.56	-179.12	39451	39452	39455	39453	39454
b8	NULL	328	3ne5	ALA	2567	X	-135.85	130.58	178.26	39823	39824	39827	39825	39826
b8	NULL	329	3ne5	ALA	2580	X	-151.85	152.72	169.91	40018	40019	40022	40020	40021
b8	NULL	330	3ne5	ALA	2593	X	-118.65	133.26	-178.07	40229	40230	40233	40231	40232
b8	NULL	331	3ne5	ALA	2602	X	-112.4	113.67	-175.84	40347	40348	40351	40349	40350
b8	NULL	332	3ne5	ALA	3162	X	-127.48	154.37	177.4	49106	49107	49110	49108	49109
b8	NULL	333	3ne5	ALA	3367	X	-118.44	145.55	-179.48	52319	52320	52323	52321	52322
b8	NULL	334	3ne5	ALA	3382	X	-126.62	152.52	177.36	52543	52544	52547	52545	52546
b8	NULL	335	3ne5	ALA	3392	X	-113.94	131.18	170.26	52703	52704	52707	52705	52706
b8	NULL	336	3ne5	ALA	3398	X	-140.68	154.74	-179.23	52799	52800	52803	52801	52802
b8	NULL	337	3ne5	ALA	3590	X	-118.34	141.95	177.76	55823	55824	55827	55825	55826
b8	NULL	338	3ne5	ALA	3642	X	-110.36	148.43	-177.61	56607	56608	56611	56609	56610
b8	NULL	339	3ne5	ALA	3689	X	-120.48	139.99	-177.85	57291	57292	57295	57293	57294
b8	NULL	340	3ne5	ALA	3699	X	-113.5	126.16	176.96	57443	57444	57447	57445	57446
b8	NULL	341	3ne5	ALA	3704	X	-128.89	149.53	179.27	57515	57516	57519	57517	57518
b8	NULL	342	3ne5	ALA	3714	X	-124.42	137.35	174.18	57675	57676	57679	57677	57678
b8	NULL	343	3ne5	ALA	3720	X	-154.8	154.69	-177.44	57771	57772	57775	57773	57774
b8	NULL	344	3ne5	ALA	3822	X	-110.16	153.02	178.16	59378	59379	59382	59380	59381
b8	NULL	345	3ne5	ALA	3905	X	-134.34	147.66	176.76	60678	60679	60682	60680	60681
b8	NULL	346	3ne5	ALA	3952	X	-129.48	154.65	174.12	61414	61415	61418	61416	61417
b8	NULL	347	3ne5	ALA	3964	X	-121.68	148.05	177.15	61579	61580	61583	61581	61582
b8	NULL	348	3ne5	ALA	4134	X	-120.41	139.86	175.52	64199	64200	64203	64201	64202
b8	NULL	349	3ne5	ALA	4208	X	-122.34	154.03	174.62	65351	65352	65355	65353	65354
b8	NULL	350	3ne5	ALA	4218	X	-124.7	149.99	-176.51	65475	65476	65479	65477	65478
b8	NULL	351	3ne5	ALA	4241	X	-138.23	135.48	176.57	65847	65848	65851	65849	65850
b8	NULL	352	3ne5	ALA	4267	X	-119.93	134.51	-176.68	66253	66254	66257	66255	66256
b8	NULL	353	3ne5	ALA	4276	X	-111.91	117.45	-178.32	66371	66372	66375	66373	66374
b8	NULL	354	3ne5	ALA	4807	X	-128.74	114.23	-177.48	74673	74674	74677	74675	74676
b8	NULL	355	3org	ALA	466	X	-118.34	147.03	168.29	7249	7250	7253	7251	7252
b8	NULL	356	3org	ALA	1000	X	-113.93	146.19	170.03	15590	15591	15594	15592	15593
b8	NULL	357	3puw	ALA	822	X	-132.77	148.75	174.04	12831	12832	12835	12833	12834
b8	NULL	358	3puw	ALA	1163	X	-125.89	143.78	168.4	18124	18125	18128	18126	18127
b8	NULL	359	3puw	ALA	1495	X	-126.37	127.7	178	23337	23338	23341	23339	23340
b8	NULL	360	3puw	ALA	1534	X	-125.7	146.59	168.41	23935	23936	23939	23937	23938
b8	NULL	361	3puw	ALA	1768	X	-134.62	142.47	172.45	27589	27590	27593	27591	27592
b8	NULL	362	3puw	ALA	1856	X	-125.11	132.62	176.03	28970	28971	28974	28972	28973
b8	NULL	363	3qak	ALA	70	X	-124.46	150.07	171.42	1039	1040	1043	1041	1042
b8	NULL	364	3qnq	ALA	118	X	-111.65	126.81	176.92	1859	1860	1863	1861	1862
b8	NULL	365	3qnq	ALA	550	X	-113.84	125.87	173.56	8649	8650	8653	8651	8652
b8	NULL	366	3rce	ALA	577	X	-143.49	152.33	178.56	9485	9486	9489	9487	9488
b8	NULL	367	3rce	ALA	596	X	-121.09	139.2	175.27	9766	9767	9770	9768	9769
b8	NULL	368	3rfu	ALA	154	X	-133.27	135.1	-177.48	2447	2448	2451	2449	2450
b8	NULL	369	3rfu	ALA	216	X	-120.44	144.61	-178.97	3369	3370	3373	3371	3372
b8	NULL	370	3rfu	ALA	413	X	-148.01	150.32	171.2	6323	6324	6327	6325	6326
b8	NULL	371	3rfu	ALA	432	X	-123.63	135.37	176.97	6583	6584	6587	6585	6586
b8	NULL	372	3rfu	ALA	467	X	-124.28	120.56	172.17	7099	7100	7103	7101	7102
b8	NULL	373	3rfz	ALA	218	A	-114.69	123.33	175.23	3201	3202	3205	3203	3204
b8	NULL	374	3rfz	ALA	354	A	-125.61	114.15	-169.63	5139	5140	5143	5141	5142
b8	NULL	375	3rfz	ALA	356	A	-118.05	133.33	169.68	5163	5164	5167	5165	5166
b8	NULL	376	3rfz	ALA	940	A	-138.25	152.7	171.98	14061	14062	14065	14063	14064
b8	NULL	377	3rfz	ALA	1021	A	-127.05	150.8	178.61	15260	15261	15264	15262	15263
b8	NULL	378	3rfz	ALA	1035	A	-111.11	147.1	-176.2	15456	15457	15460	15458	15459
b8	NULL	379	3rfz	ALA	1053	A	-122.37	140.7	172.31	15741	15742	15745	15743	15744
b8	NULL	380	3rfz	ALA	1113	A	-110.21	136.8	-162.7	16640	16641	16644	16642	16643
b8	NULL	381	3rfz	ALA	1231	A	-139.03	140.02	175.51	18554	18555	18558	18556	18557
b8	NULL	382	3rfz	ALA	1248	A	-115.47	124.26	166.35	18813	18814	18817	18815	18816
b8	NULL	383	3rgb	ALA	55	X	-113.93	142.53	-178.89	893	894	897	895	896
b8	NULL	384	3rgb	ALA	257	X	-141.19	115.68	-171.19	4067	4068	4071	4069	4070
b8	NULL	385	3rgb	ALA	265	X	-144.81	149.72	174.11	4197	4198	4201	4199	4200
b8	NULL	386	3rgb	ALA	356	X	-154.46	147.92	174.59	5584	5585	5588	5586	5587
b8	NULL	387	3rgb	ALA	868	X	-113.9	135.72	-177.81	13847	13848	13851	13849	13850
b8	NULL	388	3rgb	ALA	1070	X	-131.51	119.17	-173.53	17021	17022	17025	17023	17024
b8	NULL	389	3rgb	ALA	1078	X	-143.29	139.82	178.06	17151	17152	17155	17153	17154
b8	NULL	390	3rgb	ALA	1169	X	-151.47	147.56	174.19	18538	18539	18542	18540	18541
b8	NULL	391	3rgb	ALA	1250	X	-112.99	137.63	-177.13	19830	19831	19834	19832	19833
b8	NULL	392	3rgb	ALA	1452	X	-133.57	119.27	-171.7	23004	23005	23008	23006	23007
b8	NULL	393	3rgb	ALA	1460	X	-140.98	139.02	176.29	23134	23135	23138	23136	23137
b8	NULL	394	3rgb	ALA	1551	X	-154.25	147.17	174.33	24521	24522	24525	24523	24524
b8	NULL	395	3rko	ALA	447	X	-125.57	148.02	-176.08	6864	6865	6868	6866	6867
b8	NULL	396	3rko	ALA	486	X	-119.42	152.4	174.98	7471	7472	7475	7473	7474
b8	NULL	397	3t9n	ALA	223	X	-137.15	133.34	173.24	3560	3561	3564	3562	3563
b8	NULL	398	3t9n	ALA	487	X	-138.82	134.72	169.99	7839	7840	7843	7841	7842
b8	NULL	399	3t9n	ALA	751	X	-138.18	134.66	167.13	12118	12119	12122	12120	12121
b8	NULL	400	3t9n	ALA	1016	X	-136.88	131.84	168.3	16412	16413	16416	16414	16415
b8	NULL	401	3t9n	ALA	1280	X	-139.92	124.31	167.69	20691	20692	20695	20693	20694
b8	NULL	402	3t9n	ALA	1544	X	-138.91	130.6	170.52	24970	24971	24974	24972	24973
b8	NULL	403	3t9n	ALA	1808	X	-133.63	119.34	167.69	29249	29250	29253	29251	29252
b8	NULL	404	3v8x	ALA	655	X	-121.4	143.12	177.16	10007	10008	10011	10009	10010
b8	NULL	405	3v8x	ALA	676	X	-150.2	133.91	178.81	10313	10314	10317	10315	10316
b8	NULL	406	3v8x	ALA	860	X	-111.54	141.71	178.13	13292	13293	13296	13294	13295
b8	NULL	407	3v8x	ALA	888	X	-112.61	153.16	178.83	13704	13705	13708	13706	13707
b8	NULL	408	3v8x	ALA	909	X	-125.88	131.3	169.59	14011	14012	14015	14013	14014
b8	NULL	409	3v8x	ALA	932	X	-123.43	144.4	176.38	14356	14357	14360	14358	14359
b8	NULL	410	3v8x	ALA	1053	X	-116.32	125.03	-178.17	16131	16132	16135	16133	16134
b8	NULL	411	3v8x	ALA	1238	X	-130.63	147.98	179.97	19022	19023	19026	19024	19025
b8	NULL	412	3v8x	ALA	1259	X	-118.48	137.14	178.64	19321	19322	19325	19323	19324
b8	NULL	413	3v8x	ALA	1381	X	-113.76	126.93	-179.29	21135	21136	21139	21137	21138
b8	NULL	414	3v8x	ALA	1432	X	-118.37	130.47	-178.22	21935	21936	21939	21937	21938
b8	NULL	415	3v8x	ALA	1436	X	-125.93	138.59	171.32	21990	21991	21994	21992	21993
b8	NULL	416	3w9t	ALA	70	X	-120.23	153.37	171.6	996	997	1000	998	999
b8	NULL	417	3w9t	ALA	351	X	-110.99	136.43	174.16	5192	5193	5196	5194	5195
b8	NULL	418	3w9t	ALA	501	X	-111.76	150.34	173.25	7359	7360	7363	7361	7362
b8	NULL	419	3w9t	ALA	792	X	-131.91	120.26	178.21	11691	11692	11695	11693	11694
b8	NULL	420	3w9t	ALA	932	X	-118.71	151.12	170.29	13722	13723	13726	13724	13725
b8	NULL	421	3w9t	ALA	1213	X	-115.98	136.38	174.46	17918	17919	17922	17920	17921
b8	NULL	422	3w9t	ALA	1363	X	-111.87	152.26	175.93	20085	20086	20089	20087	20088
b8	NULL	423	3w9t	ALA	1794	X	-119.51	149.6	179.94	26448	26449	26452	26450	26451
b8	NULL	424	3w9t	ALA	2085	X	-136.01	110.43	177.71	30780	30781	30784	30782	30783
b8	NULL	425	3w9t	ALA	2225	X	-115.08	144.61	166.76	32811	32812	32815	32813	32814
b8	NULL	426	3w9t	ALA	2491	X	-120.4	127.51	-176.46	36783	36784	36787	36785	36786
b8	NULL	427	3w9t	ALA	2493	X	-139.78	122.8	174.74	36815	36816	36819	36817	36818
b8	NULL	428	3w9t	ALA	2506	X	-112.54	134.99	174.69	37007	37008	37011	37009	37010
b8	NULL	429	3w9t	ALA	2656	X	-116.77	153.04	177.28	39174	39175	39178	39176	39177
b8	NULL	430	3w9t	ALA	2922	X	-111.24	120.92	179.44	43146	43147	43150	43148	43149
b8	NULL	431	3wdo	ALA	431	X	-114.19	134.34	176.03	6610	6611	6614	6612	6613
b8	NULL	432	4ayt	ALA	347	X	-128.02	140.43	179.32	5408	5409	5412	5410	5411
b8	NULL	433	4ayt	ALA	549	X	-118.62	123.46	-175.23	8491	8492	8495	8493	8494
b8	NULL	434	4ayt	ALA	912	X	-135.97	135.96	-179.36	14131	14132	14135	14133	14134
b8	NULL	435	4ayt	ALA	1114	X	-118.87	122.24	-176.24	17214	17215	17218	17216	17217
b8	NULL	436	4dbl	ALA	723	X	-124.39	124.12	-177.16	11169	11170	11173	11171	11172
b8	NULL	437	4dbl	ALA	850	X	-139.32	140.72	173.02	13140	13141	13144	13142	13143
b8	NULL	438	4dbl	ALA	860	X	-152.1	144.13	-179.95	13306	13307	13310	13308	13309
b8	NULL	439	4dbl	ALA	971	X	-123.17	126.85	-175.82	14972	14973	14976	14974	14975
b8	NULL	440	4dbl	ALA	1098	X	-140.62	139.24	173.48	16943	16944	16947	16945	16946
b8	NULL	441	4dbl	ALA	1108	X	-153.54	141.87	179.74	17109	17110	17113	17111	17112
b8	NULL	442	4dbl	ALA	1334	X	-150.5	146.24	171.45	20624	20625	20628	20626	20627
b8	NULL	443	4epa	ALA	215	X	-130.4	140.85	177.35	3137	3138	3141	3139	3140
b8	NULL	444	4epa	ALA	219	X	-129.86	146.56	-172.14	3190	3191	3194	3192	3193
b8	NULL	445	4epa	ALA	343	X	-147.94	126.24	177.4	5144	5145	5148	5146	5147
b8	NULL	446	4epa	ALA	483	X	-146.26	144.37	179.32	7244	7245	7248	7246	7247
b8	NULL	447	4epa	ALA	615	X	-134.05	149.11	163.05	9273	9274	9277	9275	9276
b8	NULL	448	4ev6	ALA	78	X	-117.97	134.31	-171.6	1266	1267	1270	1268	1269
b8	NULL	449	4ev6	ALA	392	X	-115.08	142.1	-175.62	6512	6513	6516	6514	6515
b8	NULL	450	4ev6	ALA	632	X	-131.57	132.36	-176.37	10545	10546	10549	10547	10548
b8	NULL	451	4ev6	ALA	706	X	-120.44	128.81	-178.58	11759	11760	11763	11761	11762
b8	NULL	452	4ev6	ALA	1337	X	-117.22	136.78	-176.49	22302	22303	22306	22304	22305
b8	NULL	453	4fso	ALA	197	X	-124.9	137.91	172.57	3084	3085	3088	3086	3087
b8	NULL	454	4gd3	ALA	105	X	-141.12	150.07	-178.73	1586	1587	1590	1588	1589
b8	NULL	455	4gd3	ALA	349	X	-133.98	136.01	-177.49	5251	5252	5255	5253	5254
b8	NULL	456	4gd3	ALA	628	X	-123.71	142.68	171.54	9542	9543	9546	9544	9545
b8	NULL	457	4gd3	ALA	655	X	-123.48	152.78	-177.39	9953	9954	9957	9955	9956
b8	NULL	458	4gd3	ALA	788	X	-129	152.95	168.32	12044	12045	12048	12046	12047
b8	NULL	459	4gd3	ALA	819	X	-112.44	140.51	174.89	12506	12507	12510	12508	12509
b8	NULL	460	4gd3	ALA	820	X	-126.27	134.34	-177.1	12516	12517	12520	12518	12519
b8	NULL	461	4gd3	ALA	990	X	-132.07	149.71	178.67	15101	15102	15105	15103	15104
b8	NULL	462	4gd3	ALA	1230	X	-133.54	136.72	-179.03	18697	18698	18701	18699	18700
b8	NULL	463	4gd3	ALA	1509	X	-120.64	139.5	168.73	22988	22989	22992	22990	22991
b8	NULL	464	4gd3	ALA	1536	X	-127.3	152.71	-177.04	23399	23400	23403	23401	23402
b8	NULL	465	4gd3	ALA	1669	X	-130.12	147.41	166.21	25490	25491	25494	25492	25493
b8	NULL	466	4gd3	ALA	1700	X	-119.18	141.44	178.12	25952	25953	25956	25954	25955
b8	NULL	467	4gd3	ALA	1701	X	-125.75	137.98	-175.27	25962	25963	25966	25964	25965
b8	NULL	468	4gey	ALA	247	X	-136.26	140.34	-179.1	3795	3796	3799	3797	3798
b8	NULL	469	4gx0	ALA	622	X	-127.76	152.86	174.74	9783	9784	9787	9785	9786
b8	NULL	470	4gx0	ALA	624	X	-121.59	110.49	-177.73	9812	9813	9816	9814	9815
b8	NULL	471	4gx0	ALA	690	X	-133.27	137.1	174.44	10827	10828	10831	10829	10830
b8	NULL	472	4gx0	ALA	706	X	-110.61	138.6	179.34	11062	11063	11066	11064	11065
b8	NULL	473	4gx0	ALA	801	X	-114.19	149.54	175.36	12517	12518	12521	12519	12520
b8	NULL	474	4gx0	ALA	803	X	-115.75	115.87	173.03	12551	12552	12555	12553	12554
b8	NULL	475	4gx0	ALA	848	X	-128.37	147.48	165.34	13181	13182	13185	13183	13184
b8	NULL	476	4gx0	ALA	1332	X	-115.44	122.94	177.95	20761	20762	20765	20763	20764
b8	NULL	477	4gx0	ALA	1558	X	-143.7	148.85	178.72	24309	24310	24313	24311	24312
b8	NULL	478	4gx0	ALA	1612	X	-134.39	136.86	174.39	25140	25141	25144	25142	25143
b8	NULL	479	4gx0	ALA	1723	X	-114.12	149.84	175.75	26830	26831	26834	26832	26833
b8	NULL	480	4gx0	ALA	1725	X	-111.37	112	175.65	26864	26865	26868	26866	26867
b8	NULL	481	4gx0	ALA	1770	X	-124.9	144.88	163.95	27494	27495	27498	27496	27497
b8	NULL	482	4h13	ALA	404	X	-130.77	117.72	178.16	6408	6409	6412	6410	6411
b8	NULL	483	4h13	ALA	407	X	-133.92	136.04	178.8	6454	6455	6458	6456	6457
b8	NULL	484	4h13	ALA	528	X	-118.45	129.51	-176.08	8342	8343	8346	8344	8345
b8	NULL	485	4h13	ALA	1367	X	-138.08	135.37	-175.84	21393	21394	21397	21395	21396
b8	NULL	486	4h13	ALA	1488	X	-118.48	129.34	-175.91	23281	23282	23285	23283	23284
b8	NULL	487	4h13	ALA	1765	X	-110.67	114.36	-176.65	27456	27457	27460	27458	27459
b8	NULL	488	4h1w	ALA	213	X	-146.53	151.41	175.39	3340	3341	3344	3342	3343
b8	NULL	489	4h1w	ALA	646	X	-131.53	127.51	-179.54	10018	10019	10022	10020	10021
b8	NULL	490	4h1w	ALA	671	X	-117.95	144.88	176.36	10407	10408	10411	10409	10410
b8	NULL	491	4huq	ALA	3	X	-122.94	110.8	168.9	32	33	36	34	35
b8	NULL	492	4huq	ALA	216	X	-117.19	117.28	-177.09	3298	3299	3302	3300	3301
b8	NULL	493	4il3	ALA	249	X	-137.77	143.19	-178.07	4110	4111	4114	4112	4113
b8	NULL	494	4j7c	ALA	4	X	-126.63	120.83	-179.47	62	63	66	64	65
b8	NULL	495	4j7c	ALA	43	X	-147.87	152.93	170.35	658	659	662	660	661
b8	NULL	496	4j7c	ALA	46	X	-131.9	126.65	179.2	699	700	703	701	702
b8	NULL	497	4j7c	ALA	49	X	-153.49	140.29	171.79	744	745	748	746	747
b8	NULL	498	4j7c	ALA	221	X	-127.44	120.83	-179.97	3491	3492	3495	3493	3494
b8	NULL	499	4j7c	ALA	260	X	-144.47	151.11	166.65	4087	4088	4091	4089	4090
b8	NULL	500	4j7c	ALA	263	X	-126.46	135.07	-178.31	4128	4129	4132	4130	4131
b8	NULL	501	4j7c	ALA	437	X	-125.55	117.95	178.35	6906	6907	6910	6908	6909
b8	NULL	502	4j7c	ALA	476	X	-144.18	150.11	170.21	7502	7503	7506	7504	7505
b8	NULL	503	4j7c	ALA	479	X	-124.47	135.2	-179.11	7543	7544	7547	7545	7546
b8	NULL	504	4j7c	ALA	654	X	-126.64	120.5	-179.65	10335	10336	10339	10337	10338
b8	NULL	505	4j7c	ALA	693	X	-152.53	150.87	171.49	10931	10932	10935	10933	10934
b8	NULL	506	4j7c	ALA	696	X	-132.09	125.67	-179.97	10972	10973	10976	10974	10975
b8	NULL	507	4j7c	ALA	870	X	-126.66	119.52	-179.91	13750	13751	13754	13752	13753
b8	NULL	508	4j7c	ALA	909	X	-148.48	151.78	171.33	14346	14347	14350	14348	14349
b8	NULL	509	4j7c	ALA	912	X	-129.1	126.25	-178.37	14387	14388	14391	14389	14390
b8	NULL	510	4j7c	ALA	915	X	-145.08	141.09	171	14432	14433	14436	14434	14435
b8	NULL	511	4j7c	ALA	1087	X	-127.74	120.57	-179.78	17179	17180	17183	17181	17182
b8	NULL	512	4j7c	ALA	1126	X	-145.29	152.61	167.83	17775	17776	17779	17777	17778
b8	NULL	513	4j7c	ALA	1129	X	-126.8	138.98	-177.69	17816	17817	17820	17818	17819
b8	NULL	514	4j7c	ALA	1303	X	-125.23	125.1	178.46	20594	20595	20598	20596	20597
b8	NULL	515	4j7c	ALA	1342	X	-142.04	153.66	168.6	21190	21191	21194	21192	21193
b8	NULL	516	4j7c	ALA	1345	X	-125.34	133.15	-178.21	21231	21232	21235	21233	21234
b8	NULL	517	4j7c	ALA	1520	X	-129.13	118.48	178.18	24023	24024	24027	24025	24026
b8	NULL	518	4j7c	ALA	1559	X	-151.16	152.17	169.11	24619	24620	24623	24621	24622
b8	NULL	519	4j7c	ALA	1562	X	-133.33	129.41	-177.21	24660	24661	24664	24662	24663
b8	NULL	520	4kjr	ALA	237	X	-115.86	124.28	176.72	3597	3598	3601	3599	3600
b8	NULL	521	4kjr	ALA	562	X	-121.1	127.31	-178.35	8542	8543	8546	8544	8545
b8	NULL	522	4kjr	ALA	887	X	-123.61	128.92	-179.81	13487	13488	13491	13489	13490
b8	NULL	523	4kt0	ALA	503	A	-134.97	142.92	179.84	7779	7780	7783	7781	7782
b8	NULL	524	4kt0	ALA	1574	A	-145.96	148.98	-164.8	24288	24289	24292	24290	24291
b8	NULL	525	4kt0	ALA	1592	A	-120.76	135.58	176.07	24543	24544	24547	24545	24546
b8	NULL	526	4kt0	ALA	1593	A	-143.53	149.12	178.28	24553	24554	24557	24555	24556
b8	NULL	527	4m64	ALA	265	X	-138.23	113.1	-179.69	4196	4197	4200	4198	4199
b8	NULL	528	4mnd	ALA	4	X	-121.99	132.33	178.82	61	62	65	63	64
b8	NULL	529	4mnd	ALA	46	X	-127.09	152.51	-177.72	698	699	702	700	701
b8	NULL	530	4mnd	ALA	116	X	-116.96	143.66	176.49	1822	1823	1826	1824	1825
b8	NULL	531	4mnd	ALA	128	X	-154.66	138.98	177.05	2010	2011	2014	2012	2013
b8	NULL	532	4mnd	ALA	412	X	-120.88	130.88	178.73	6553	6554	6557	6555	6556
b8	NULL	533	4mnd	ALA	454	X	-123.5	150.87	-178.5	7195	7196	7199	7197	7198
b8	NULL	534	4mnd	ALA	524	X	-116.49	145.78	177.11	8319	8320	8323	8321	8322
b8	NULL	535	4mnd	ALA	536	X	-151.4	135.98	175.6	8507	8508	8511	8509	8510
b8	NULL	536	4mt4	ALA	22	X	-116.5	138.88	167.54	313	314	317	315	316
b8	NULL	537	4mt4	ALA	494	X	-118.4	133.75	169.87	7730	7731	7734	7732	7733
b8	NULL	538	4mt4	ALA	967	X	-121.73	131.34	171.68	15172	15173	15176	15174	15175
b8	NULL	539	4n4r	ALA	187	X	-151.58	147.92	170.56	2982	2983	2986	2984	2985
b8	NULL	540	4n4r	ALA	263	X	-132.03	144.71	-177.26	4201	4202	4205	4203	4204
b8	NULL	541	4n75	ALA	271	X	-110.63	142.13	170.66	4062	4063	4066	4064	4065
b8	NULL	542	4nab	ALA	226	X	-148.77	149.97	172.95	3509	3510	3513	3511	3512
b8	NULL	543	4nab	ALA	488	X	-141.98	120.24	-173.75	7588	7589	7592	7590	7591
b8	NULL	544	4nab	ALA	513	X	-118.85	140.13	178.7	7977	7978	7981	7979	7980
b8	NULL	545	4ogq	ALA	402	X	-112.45	111.07	174.81	6348	6349	6352	6350	6351
b8	NULL	546	4ogq	ALA	421	X	-122.79	111.01	-175.44	6645	6646	6649	6647	6648
b8	NULL	547	4ogq	ALA	447	X	-147.01	146.66	167.37	7014	7015	7018	7016	7017
b8	NULL	548	4ogq	ALA	702	X	-143.84	130.38	-178.07	10817	10818	10821	10819	10820
b8	NULL	549	4ogq	ALA	1370	X	-117.73	111.38	-177.07	21196	21197	21200	21198	21199
b8	NULL	550	4ogq	ALA	1396	X	-149.86	142.31	167.42	21565	21566	21569	21567	21568
b8	NULL	551	4ogq	ALA	1651	X	-145.58	126.42	-179.51	25368	25369	25372	25370	25371
b8	NULL	552	4p00	ALA	310	X	-146.4	154.74	179.3	4883	4884	4887	4885	4886
b8	NULL	553	4p00	ALA	492	X	-129.69	123.65	-176.87	7852	7853	7856	7854	7855
b8	NULL	554	4p00	ALA	579	X	-154.54	150.67	174.89	9242	9243	9246	9244	9245
b8	NULL	555	4p00	ALA	598	X	-131.42	137.87	173.8	9517	9518	9521	9519	9520
b8	NULL	556	4p00	ALA	648	X	-143.75	126.97	176.81	10291	10292	10295	10293	10294
b8	NULL	557	4p00	ALA	756	X	-124.54	136.3	175.13	12005	12006	12009	12007	12008
b8	NULL	558	4p00	ALA	757	X	-111.03	136.11	-176.1	12015	12016	12019	12017	12018
b8	NULL	559	4p00	ALA	917	X	-137.38	153.01	177.04	14416	14417	14420	14418	14419
b8	NULL	560	4p00	ALA	931	X	-138.72	145.2	172.88	14622	14623	14626	14624	14625
b8	NULL	561	4p00	ALA	1274	X	-138.41	146.82	171.17	19759	19760	19763	19761	19762
b8	NULL	562	4p00	ALA	1316	X	-128.46	139.4	178.37	20374	20375	20378	20376	20377
b8	NULL	563	4p02	ALA	310	X	-140.58	150.99	176.76	4883	4884	4887	4885	4886
b8	NULL	564	4p02	ALA	354	X	-127.78	110.52	-179.83	5565	5566	5569	5567	5568
b8	NULL	565	4p02	ALA	492	X	-129.58	135.54	171.95	7852	7853	7856	7854	7855
b8	NULL	566	4p02	ALA	570	X	-119.65	131.22	176.22	9099	9100	9103	9101	9102
b8	NULL	567	4p02	ALA	579	X	-147.22	155	171.94	9242	9243	9246	9244	9245
b8	NULL	568	4p02	ALA	598	X	-143.9	131.62	170.75	9517	9518	9521	9519	9520
b8	NULL	569	4p02	ALA	648	X	-140.4	125.84	178.94	10291	10292	10295	10293	10294
b8	NULL	570	4p02	ALA	756	X	-131.27	139.83	173.02	12005	12006	12009	12007	12008
b8	NULL	571	4p02	ALA	830	X	-114.21	118.12	174	13129	13130	13133	13131	13132
b8	NULL	572	4p02	ALA	917	X	-143.8	136.07	171.89	14416	14417	14420	14418	14419
b8	NULL	573	4p02	ALA	931	X	-149.28	144.81	177.11	14622	14623	14626	14624	14625
b8	NULL	574	4p02	ALA	1068	X	-149.25	144.02	170.1	16692	16693	16696	16694	16695
b8	NULL	575	4p02	ALA	1274	X	-138.24	145.09	168.74	19759	19760	19763	19761	19762
b8	NULL	576	4p02	ALA	1316	X	-128.89	145.17	179.45	20374	20375	20378	20376	20377
b8	NULL	577	4p6v	ALA	30	X	-147.24	134.01	160.47	455	456	459	457	458
b8	NULL	578	4p6v	ALA	603	X	-118.08	127.8	170.72	9219	9220	9223	9221	9222
b8	NULL	579	4p6v	ALA	800	X	-128.77	127.78	179.08	12242	12243	12246	12244	12245
b8	NULL	580	4p6v	ALA	1412	X	-111.68	154.5	170.54	21649	21650	21653	21651	21652
b8	NULL	581	4p6v	ALA	1538	X	-113.15	137.06	177.36	23500	23501	23504	23502	23503
b8	NULL	582	4p6v	ALA	1704	X	-117.48	128.37	179.91	26128	26129	26132	26130	26131
b8	NULL	583	4pl0	ALA	1126	X	-150.12	150.33	-173.46	18091	18092	18095	18093	18094
b8	NULL	584	4q35	ALA	43	X	-115.43	111.3	-179.2	603	604	607	605	606
b8	NULL	585	4q35	ALA	80	X	-125.29	132.57	-164.13	1158	1159	1162	1160	1161
b8	NULL	586	4q35	ALA	100	X	-142.72	144.58	163.11	1467	1468	1471	1469	1470
b8	NULL	587	4q35	ALA	125	X	-154.34	153.32	171.21	1853	1854	1857	1855	1856
b8	NULL	588	4q35	ALA	845	X	-135.67	154.18	175.6	13207	13208	13211	13209	13210
b8	NULL	589	4q79	ALA	75	X	-118.76	136.1	-178.52	1174	1175	1178	1176	1177
b8	NULL	590	4q79	ALA	114	X	-118.78	136.73	-177.46	1741	1742	1745	1743	1744
b8	NULL	591	4q79	ALA	191	X	-152.43	143.54	168.84	2913	2914	2917	2915	2916
b8	NULL	592	4q79	ALA	269	X	-118.16	133.25	178.6	4129	4130	4133	4131	4132
b8	NULL	593	4q79	ALA	308	X	-118.57	138.47	179.46	4696	4697	4700	4698	4699
b8	NULL	594	4q79	ALA	460	X	-124.6	142.31	178.04	7051	7052	7055	7053	7054
b8	NULL	595	4q79	ALA	499	X	-117.54	138.18	-178.17	7618	7619	7622	7620	7621
b8	NULL	596	4q79	ALA	579	X	-151.89	142.01	163.03	8833	8834	8837	8835	8836
b8	NULL	597	4q79	ALA	657	X	-113.67	143.48	-179.84	10049	10050	10053	10051	10052
b8	NULL	598	4q79	ALA	696	X	-119.4	142.66	-179.73	10616	10617	10620	10618	10619
b8	NULL	599	4q79	ALA	855	X	-113.61	149.06	179.32	13066	13067	13070	13068	13069
b8	NULL	600	4q79	ALA	894	X	-118.05	140.93	178.61	13633	13634	13637	13635	13636
b8	NULL	601	4q79	ALA	1046	X	-117.08	139.84	174.7	15988	15989	15992	15990	15991
b8	NULL	602	4q79	ALA	1085	X	-119.26	144.86	-178.65	16555	16556	16559	16557	16558
b8	NULL	603	4q79	ALA	1234	X	-119.69	141.96	174.68	18862	18863	18866	18864	18865
b8	NULL	604	4q79	ALA	1273	X	-115.68	140.82	178.53	19429	19430	19433	19431	19432
b8	NULL	605	4q79	ALA	1464	X	-119.02	135.71	179.18	22351	22352	22355	22353	22354
b8	NULL	606	4q79	ALA	1616	X	-110.18	141.87	176.49	24706	24707	24710	24708	24709
b8	NULL	607	4q79	ALA	1655	X	-119.01	136.58	177.72	25273	25274	25277	25275	25276
b8	NULL	608	4quv	ALA	321	X	-154	152.1	177.62	5196	5197	5200	5198	5199
b8	NULL	609	4r0c	ALA	28	X	-142.73	151.54	175.49	437	438	441	439	440
b8	NULL	610	4r0c	ALA	217	X	-110.65	150.93	174.91	3203	3204	3207	3205	3206
b8	NULL	611	4r0c	ALA	704	X	-130.83	145.8	171.56	10550	10551	10554	10552	10553
b8	NULL	612	4rdr	ALA	548	X	-144.56	146.85	-176.21	8520	8521	8524	8522	8523
b8	NULL	613	4rfs	ALA	216	X	-118.9	121.57	177.74	3299	3300	3303	3301	3302
b8	NULL	614	4rhb	ALA	198	X	-153.69	146.36	178.74	3127	3128	3131	3129	3130
b8	NULL	615	4rhb	ALA	272	X	-140.86	132.89	174.88	4327	4328	4331	4329	4330
b8	NULL	616	4rhb	ALA	446	X	-131.31	148.95	-165	7085	7086	7089	7087	7088
b8	NULL	617	4ruf	ALA	80	X	-152.17	137.17	-174.05	1220	1221	1224	1222	1223
b8	NULL	618	4rws	ALA	327	X	-151.21	147.13	-179.61	5282	5283	5286	5284	5285
b8	NULL	619	4tqu	ALA	646	X	-131.78	136.3	-172.02	10366	10367	10370	10368	10369
b8	NULL	620	4tqu	ALA	886	X	-117.7	144.46	-179.04	14149	14150	14153	14151	14152
b8	NULL	621	4tqu	ALA	1130	X	-119.12	141.39	174.82	18030	18031	18034	18032	18033
b8	NULL	622	4tqu	ALA	1248	X	-129.09	153.79	179.05	19902	19903	19906	19904	19905
b8	NULL	623	4tqu	ALA	1425	X	-122.73	153.24	178.68	22786	22787	22790	22788	22789
b8	NULL	624	4tqu	ALA	1501	X	-119.28	142.94	-178.81	23929	23930	23933	23931	23932
b8	NULL	625	4tqu	ALA	1691	X	-149.08	138.39	-175.78	26981	26982	26985	26983	26984
b8	NULL	626	4tqu	ALA	1696	X	-151.7	144.65	-176.1	27048	27049	27052	27050	27051
b8	NULL	627	4tqu	ALA	1741	X	-112.12	133.62	-178.69	27712	27713	27716	27714	27715
b8	NULL	628	4tqu	ALA	1782	X	-117.7	153.98	-176.32	28320	28321	28324	28322	28323
[truncated: 14,567 more rows]

## Sheet: c) ALAmL (membrane proteins)
Chess Square	Parse	Map ID	pdb ID	residue	name	chain	phi	psi	omega	atno: N	atno: CA	atno: CB	atno: C	atno: O
a1	NULL	1	1qfg	ALA	183	X	-162.11	156.44	166.26	2736	2737	2740	2738	2739
a1	NULL	2	3dzm	ALA	29	X	-162.42	155.14	-168.89	381	382	385	383	384
a1	NULL	3	3h90	ALA	171	X	-178.64	-164.54	176.85	2636	2637	2640	2638	2639
a1	NULL	4	3h90	ALA	454	X	-159.02	179.21	172.11	7016	7017	7020	7018	7019
a1	NULL	5	3kvn	ALA	598	X	-166.87	161.18	162.42	8856	8857	8860	8858	8859
a1	NULL	6	3rfz	ALA	393	A	-157.06	169.77	-167.45	5747	5748	5751	5749	5750
a1	NULL	7	3rfz	ALA	618	A	-155.08	-179.73	178.42	9190	9191	9194	9192	9193
a1	NULL	8	4j7c	ALA	2091	X	-163.71	155.84	173.82	33010	33011	33014	33012	33013
a1	NULL	9	4j7c	ALA	2520	X	-161.69	157.85	172.16	39732	39733	39736	39734	39735
a1	NULL	10	4oh3	ALA	1001	X	-160.89	179.12	177.18	15557	15558	15561	15559	15560
a1	NULL	11	4q35	ALA	226	X	-172.54	166.35	167.01	3485	3486	3489	3487	3488
a1	NULL	12	4rhb	ALA	23	X	-171.63	-166.2	150.76	388	389	392	390	391
a1	NULL	13	4rhb	ALA	460	X	-159.95	159.11	171.92	7287	7288	7291	7289	7290
a1	NULL	14	5c58	ALA	602	A	-156.79	173.28	178.63	9150	9151	9154	9152	9153
a1	NULL	15	5d3m	ALA	762	A	-172.25	156.28	0.5	11871	11872	11875	11873	11874
a1	NULL	16	5irx	ALA	1642	A	-171.88	172.4	174.44	26991	26992	26995	26993	26994
a1	NULL	17	5irx	ALA	1717	A	-172.98	156.2	177.7	28104	28105	28108	28106	28107
a1	NULL	18	5mrw	ALA	606	B	-169.95	162.43	178	9201	9202	9205	9203	9204
a1	NULL	19	5oge	ALA	572	A	-164.8	162.38	168.35	8995	8996	8999	8997	8998
a1	NULL	20	6al2	ALA	404	A	-159.22	168.21	165.5	6293	6294	6297	6295	6296
a1	NULL	21	6bvg	ALA	581	A	-160.72	164.42	161.05	8945	8946	8949	8947	8948
a1	NULL	22	6cjt	ALA	62	A	-165.63	160.24	175.02	1009	1010	1013	1011	1012
a1	NULL	23	6cjt	ALA	854	A	-157.86	158.01	-175.47	13832	13833	13836	13834	13835
a1	NULL	24	6cjt	ALA	1250	A	-167.86	159.76	-176.51	20242	20243	20246	20244	20245
a1	NULL	25	6d0j	ALA	108	A	-155.44	179	-178.04	1722	1723	1726	1724	1725
a1	NULL	26	6fok	ALA	507	A	-158.16	159.34	179.44	7702	7703	7706	7704	7705
a1	NULL	27	6fok	ALA	519	A	-159.79	155.04	178.87	7887	7888	7891	7889	7890
a1	NULL	28	6h3i	ALA	2426	A	-160.68	171.25	172.1	37643	37644	37647	37645	37646
a1	NULL	29	6h3i	ALA	2522	A	-160.56	178.71	167.46	39107	39108	39111	39109	39110
a1	NULL	30	6h3i	ALA	2554	A	-159.26	161.07	177.25	39608	39609	39612	39610	39611
a1	NULL	31	6iyc	ALA	911	A	-159.18	156.76	175.52	14349	14350	14353	14351	14352
a2	NULL	1	6hum	ALA	3760	A	170.19	-146.3	167.07	59044	59045	59048	59046	59047
a3	NULL	1	4doj	ALA	212	X	-159.73	-74.34	-179.43	3222	3223	3226	3224	3225
a4	NULL	1	3kly	ALA	590	X	-166.78	-63.25	-179.41	9097	9098	9101	9099	9100
a4	NULL	2	5c6p	ALA	382	X	-173.17	-30.67	161.82	5870	5871	5874	5872	5873
a5	NULL	1	1pp9	ALA	2888	X	174.49	-22.17	174.76	44431	44432	44435	44433	44434
a5	NULL	2	5z96	ALA	2501	A	-159.86	-12.92	164.83	40881	40882	40885	40883	40884
a5	NULL	3	6hum	ALA	3767	A	-158.6	-11.72	172.55	59151	59152	59155	59153	59154
a5	NULL	4	6nbq	ALA	2084	A	-156.46	-17.6	165.98	32986	32987	32990	32988	32989
a5	NULL	5	6nbq	ALA	2318	A	-167.96	10.25	173.54	36553	36554	36557	36555	36556
a6	NULL	1	2dyr	ALA	1349	X	173.14	25.95	-175.04	21276	21277	21280	21278	21279
a6	NULL	2	2dyr	ALA	3124	X	-179.53	29.25	-176.76	49288	49289	49292	49290	49291
a6	NULL	3	6c9a	ALA	1086	A	-157.67	20.08	162.48	18131	18132	18135	18133	18134
a6	NULL	4	6h3i	ALA	1354	A	-169.88	55.09	175.39	20912	20913	20916	20914	20915
a6	NULL	5	6idf	ALA	759	A	-158.8	22.26	177.77	11865	11866	11869	11867	11868
a7	NULL	1	2mpr	ALA	84	X	-166.8	87.09	-174.21	1252	1253	1256	1254	1255
a7	NULL	2	2mpr	ALA	505	X	-171.95	86.71	-176.47	7687	7688	7691	7689	7690
a7	NULL	3	2mpr	ALA	926	X	-172.73	87.14	-177	14122	14123	14126	14124	14125
a7	NULL	4	3rfz	ALA	581	A	-160.61	106.75	178.27	8626	8627	8630	8628	8629
a7	NULL	5	4h13	ALA	962	X	-177.48	74.36	-147.03	14959	14960	14963	14961	14962
a7	NULL	6	5a1s	ALA	460	A	-164.2	91.65	168.93	7076	7077	7080	7078	7079
a7	NULL	7	5c58	ALA	333	A	-161.67	98.25	178.64	4976	4977	4980	4978	4979
a8	NULL	1	1eys	ALA	459	X	-167.73	138.58	175.07	7033	7034	7037	7035	7036
a8	NULL	2	1l9b	ALA	141	X	-163.26	130.64	175.03	2192	2193	2196	2194	2195
a8	NULL	3	1qfg	ALA	569	X	-157.79	139.52	166.76	8700	8701	8704	8702	8703
a8	NULL	4	1yc9	ALA	285	X	-160.57	140.43	171.05	4251	4252	4255	4253	4254
a8	NULL	5	1yc9	ALA	696	X	-158.37	143.98	169.5	10409	10410	10413	10411	10412
a8	NULL	6	1yc9	ALA	1107	X	-158.64	141.53	169.59	16567	16568	16571	16569	16570
a8	NULL	7	2b2f	ALA	211	X	-178.47	148.78	175.86	3213	3214	3217	3215	3216
a8	NULL	8	2hdi	ALA	19	X	-166.6	153.94	164.35	266	267	270	268	269
a8	NULL	9	2hdi	ALA	365	X	-164.71	152.62	169.22	5582	5583	5586	5584	5585
a8	NULL	10	2mpr	ALA	127	X	-160.42	153.12	172.17	1948	1949	1952	1950	1951
a8	NULL	11	2mpr	ALA	548	X	-163.36	152.44	172.31	8383	8384	8387	8385	8386
a8	NULL	12	2mpr	ALA	849	X	-155.27	137.32	166.24	12966	12967	12970	12968	12969
a8	NULL	13	2mpr	ALA	969	X	-163.94	150.04	176.56	14818	14819	14822	14820	14821
a8	NULL	14	2w2e	ALA	151	X	-162.84	149.39	173.2	2207	2208	2211	2209	2210
a8	NULL	15	3d9s	ALA	121	X	-157.8	131.78	179.3	1795	1796	1799	1797	1798
a8	NULL	16	3d9s	ALA	854	X	-169.34	141.85	-179.66	12826	12827	12830	12828	12829
a8	NULL	17	3emn	ALA	92	X	-159.41	150.64	166.68	1403	1404	1407	1405	1406
a8	NULL	18	3nd0	ALA	116	X	-163.9	148.7	3.69	1776	1777	1780	1778	1779
a8	NULL	19	3nd0	ALA	541	X	-162.22	148.02	4.78	8316	8317	8320	8318	8319
a8	NULL	20	3qe7	ALA	64	X	-165.45	147.24	177.12	1014	1015	1018	1016	1017
a8	NULL	21	3qe7	ALA	211	X	-164.59	121.84	175.34	3214	3215	3218	3216	3217
a8	NULL	22	3rfz	ALA	127	A	-169.01	150.41	176.76	1847	1848	1851	1849	1850
a8	NULL	23	3v8x	ALA	541	X	-160.26	153.66	166.07	8242	8243	8246	8244	8245
a8	NULL	24	4j7c	ALA	2027	X	176.92	153.29	169.58	31944	31945	31948	31946	31947
a8	NULL	25	4j7c	ALA	2456	X	-179.08	148.56	170.16	38666	38667	38670	38668	38669
a8	NULL	26	4n75	ALA	17	X	-155.77	136.71	-179.91	226	227	230	228	229
a8	NULL	27	4o6y	ALA	29	A	-156.12	141.91	172.6	466	467	470	468	469
a8	NULL	28	4q79	ALA	298	X	-160.53	132.76	-179.02	4538	4539	4542	4540	4541
a8	NULL	29	4q79	ALA	489	X	-167.37	137.73	176.93	7460	7461	7464	7462	7463
a8	NULL	30	4q79	ALA	679	X	-158.23	133.62	177.68	10350	10351	10354	10352	10353
a8	NULL	31	4q79	ALA	686	X	-156.67	135.35	175.38	10458	10459	10462	10460	10461
a8	NULL	32	4q79	ALA	877	X	-156.53	139.05	175.47	13367	13368	13371	13369	13370
a8	NULL	33	4q79	ALA	884	X	-156.61	130.03	-176.33	13475	13476	13479	13477	13478
a8	NULL	34	4q79	ALA	1068	X	-157.99	128.94	-179.89	16289	16290	16293	16291	16292
a8	NULL	35	4q79	ALA	1075	X	-162.13	136.97	177.92	16397	16398	16401	16399	16400
a8	NULL	36	4q79	ALA	1263	X	-158.17	114.4	-178.75	19271	19272	19275	19273	19274
a8	NULL	37	4q79	ALA	1447	X	-162.44	140.44	176.77	22085	22086	22089	22087	22088
a8	NULL	38	4q79	ALA	1645	X	-158.04	139.38	-177.19	25115	25116	25119	25117	25118
a8	NULL	39	4rhb	ALA	473	X	-156.58	127.54	177.51	7488	7489	7492	7490	7491
a8	NULL	40	4rp8	ALA	392	X	-157.23	145.13	174.56	6067	6068	6071	6069	6070
a8	NULL	41	4ww3	ALA	168	X	-162.76	140.03	167.1	2682	2683	2686	2684	2685
a8	NULL	42	4zgv	ALA	505	A	-157.73	114.83	-165.87	7707	7708	7711	7709	7710
a8	NULL	43	4zgv	ALA	636	A	-158.72	141.87	179.85	9759	9760	9763	9761	9762
a8	NULL	44	5a63	ALA	813	X	-166.61	141.28	175.66	12702	12703	12706	12704	12705
a8	NULL	45	5c58	ALA	281	A	-160.75	140.3	179.37	4208	4209	4212	4210	4211
a8	NULL	46	5c58	ALA	609	A	-156.94	139.77	177.91	9269	9270	9273	9271	9272
a8	NULL	47	5c58	ALA	628	A	-159.75	146.47	179.53	9569	9570	9573	9571	9572
a8	NULL	48	5d0q	ALA	429	A	-157.55	135.57	172.64	6657	6658	6661	6659	6660
a8	NULL	49	5d0q	ALA	674	A	-156.66	153.16	178.6	10338	10339	10342	10340	10341
a8	NULL	50	5fp1	ALA	475	A	-161.92	119.77	173.19	7142	7143	7146	7144	7145
a8	NULL	51	5fp1	ALA	524	A	-160.48	145.36	-178.11	7859	7860	7863	7861	7862
a8	NULL	52	5fp1	ALA	609	A	-166.92	138.92	170.31	9153	9154	9157	9155	9156
a8	NULL	53	5fp1	ALA	627	A	-161.39	137.45	171.94	9430	9431	9434	9432	9433
a8	NULL	54	5fq6	ALA	988	A	-169.64	130.73	-171.21	14976	14977	14980	14978	14979
a8	NULL	55	5fr8	ALA	501	A	-164.12	142.15	178.49	7601	7602	7605	7603	7604
a8	NULL	56	5l8r	ALA	499	C	-173.71	142.57	175.56	7616	7617	7620	7618	7619
a8	NULL	57	5oge	ALA	268	A	-159.55	153.94	178.81	4213	4214	4217	4215	4216
a8	NULL	58	6btm	ALA	1243	A	169.48	125.27	-173.16	18881	18882	18885	18883	18884
a8	NULL	59	6c6l	ALA	434	A	169.63	145.6	-169.57	6568	6569	6572	6570	6571
a8	NULL	60	6fok	ALA	467	A	-157.86	145.5	-170.65	7118	7119	7122	7120	7121
a8	NULL	61	6h3i	ALA	556	A	-158.73	150.38	-175.19	8608	8609	8612	8610	8611
b1	NULL	1	1l9b	ALA	507	X	-113.6	175.91	171.15	7987	7988	7991	7989	7990
b1	NULL	2	1qfg	ALA	78	X	-133.17	170.51	-178.27	1140	1141	1144	1142	1143
b1	NULL	3	2hdi	ALA	367	X	-131.94	164.17	179.75	5606	5607	5610	5608	5609
b1	NULL	4	2nq2	ALA	406	X	-111.58	156.57	179.51	6336	6337	6340	6338	6339
b1	NULL	5	3kvn	ALA	623	X	-144.44	155.48	171	9238	9239	9242	9240	9241
b1	NULL	6	3rfz	ALA	18	A	-131.71	162.95	-170.17	218	219	222	220	221
b1	NULL	7	3rfz	ALA	931	A	-146.02	156.92	-177.59	13908	13909	13912	13910	13911
b1	NULL	8	3v8x	ALA	34	X	-113.25	166.08	173.19	526	527	530	528	529
b1	NULL	9	4epa	ALA	418	X	-118.18	161.35	-169.01	6274	6275	6278	6276	6277
b1	NULL	10	4n4r	ALA	27	X	-129.16	-177.48	170.77	453	454	457	455	456
b1	NULL	11	4xk8	ALA	2860	X	-112.14	-173.34	175.14	44272	44273	44276	44274	44275
b1	NULL	12	5b58	ALA	446	A	-111.84	156.18	-154.58	6454	6455	6458	6456	6457
b1	NULL	13	5c58	ALA	253	A	-127.24	165	179.85	3755	3756	3759	3757	3758
b1	NULL	14	5c58	ALA	290	A	-154.84	155.69	175.36	4348	4349	4352	4350	4351
b1	NULL	15	5c58	ALA	484	A	-154.81	161.87	174.24	7352	7353	7356	7354	7355
b1	NULL	16	5cfy	ALA	260	A	-114.41	-167.13	-2.11	4089	4090	4093	4091	4092
b1	NULL	17	5d0q	ALA	614	A	-125.12	161.6	-171.57	9506	9507	9510	9508	9509
b1	NULL	18	5da0	ALA	195	X	-148.97	-176.74	174.53	2980	2981	2984	2982	2983
b1	NULL	19	5fp1	ALA	139	A	-124.72	158.27	171.25	2011	2012	2015	2013	2014
b1	NULL	20	5fp1	ALA	608	A	-133.83	159.8	172.18	9143	9144	9147	9145	9146
b1	NULL	21	5fr8	ALA	440	A	-129.08	162.81	170.97	6685	6686	6689	6687	6688
b1	NULL	22	5fr8	ALA	655	A	-120.5	171.61	172.25	9969	9970	9973	9971	9972
b1	NULL	23	5h36	ALA	502	C	-126.57	156.71	-179.96	7527	7528	7531	7529	7530
b1	NULL	24	5i20	ALA	258	A	-124.89	168.89	-171.78	3849	3850	3853	3851	3852
b1	NULL	25	5mrw	ALA	470	A	-128.45	-165.06	159.02	7153	7154	7157	7155	7156
b1	NULL	26	5sv0	ALA	10	A	-116.59	155.61	173.32	152	153	156	154	155
b1	NULL	27	6ajg	ALA	709	A	-153.04	161.85	168.8	10930	10931	10934	10932	10933
b1	NULL	28	6bvg	ALA	134	A	-148.05	164.59	163.67	1990	1991	1994	1992	1993
b1	NULL	29	6d0j	ALA	503	A	-154.07	177.61	-179.11	7908	7909	7912	7910	7911
b1	NULL	30	6f7h	ALA	381	A	-120.36	172.06	-177.32	5682	5683	5686	5684	5685
b1	NULL	31	6f7h	ALA	635	A	-130.35	167.25	-172.86	9486	9487	9490	9488	9489
b1	NULL	32	6f7h	ALA	891	A	-131.4	162.6	-169.91	13333	13334	13337	13335	13336
b1	NULL	33	6fkf	ALA	3846	A	-135.15	159.35	176.21	59536	59537	59540	59538	59539
b1	NULL	34	6fok	ALA	44	A	-130.49	162.81	-171.62	633	634	637	635	636
b1	NULL	35	6fok	ALA	135	A	-152.46	157.65	175.42	1985	1986	1989	1987	1988
b1	NULL	36	6fok	ALA	543	A	-115.73	155.8	170.8	8246	8247	8250	8248	8249
b1	NULL	37	6fok	ALA	606	A	-154.84	158.34	178.57	9214	9215	9218	9216	9217
b1	NULL	38	6h3i	ALA	1353	A	-136.93	-165.1	-169.96	20902	20903	20906	20904	20905
b1	NULL	39	6h3i	ALA	2092	A	-134.44	158.92	169.4	32561	32562	32565	32563	32564
b1	NULL	40	6h3i	ALA	2335	A	-150.64	170.25	-178.17	36262	36263	36266	36264	36265
b1	NULL	41	6h3i	ALA	2379	A	-132.83	163.26	176.94	36933	36934	36937	36935	36936
b1	NULL	42	6h3i	ALA	2521	A	-152.37	158.51	-169.39	39097	39098	39101	39099	39100
b1	NULL	43	6idf	ALA	912	A	-142.81	162.43	160.94	14363	14364	14367	14365	14366
b1	NULL	44	6nbq	ALA	2797	A	-145.97	157.2	178.26	44109	44110	44113	44111	44112
b2	NULL	1	4n4r	ALA	456	X	-119.34	-128.34	168.02	7240	7241	7244	7242	7243
b2	NULL	2	4p6v	ALA	689	X	-115.33	-150.31	-178.61	10495	10496	10499	10497	10498
b2	NULL	3	5da0	ALA	63	X	-131.22	-124.19	175.03	951	952	955	953	954
b3	NULL	1	3v5s	ALA	263	X	-116.68	-80.45	176.27	4037	4038	4041	4039	4040
b3	NULL	2	4doj	ALA	738	X	-112.91	-71.65	-166.54	11269	11270	11273	11271	11272
b3	NULL	3	4ev6	ALA	266	X	-123.94	-70.37	171.76	4448	4449	4452	4450	4451
b3	NULL	4	4ev6	ALA	1208	X	-110.17	-77.39	172.91	20188	20189	20192	20190	20191
b3	NULL	5	4kjr	ALA	187	X	-116.32	-75.9	-172.22	2844	2845	2848	2846	2847
b3	NULL	6	4kjr	ALA	512	X	-116.36	-76	-172.27	7789	7790	7793	7791	7792
b3	NULL	7	4kjr	ALA	837	X	-113.92	-76.03	-171.53	12734	12735	12738	12736	12737
b3	NULL	8	4rws	ALA	74	X	-118.01	-107.5	-175.01	1168	1169	1172	1170	1171
b4	NULL	1	1fft	ALA	537	X	-126.13	-38.06	172.02	8472	8473	8476	8474	8475
b4	NULL	2	1fft	ALA	579	X	-135.84	-41.62	165.4	9161	9162	9165	9163	9164
b4	NULL	3	3cx5	ALA	3795	X	-153.79	-34.29	177.89	59399	59400	59403	59401	59402
b4	NULL	4	3nd0	ALA	405	X	-114.7	-26.57	163.81	6219	6220	6223	6221	6222
b4	NULL	5	3qe7	ALA	108	X	-134.89	-41.31	-170.39	1699	1700	1703	1701	1702
b4	NULL	6	3rko	ALA	255	X	-113.73	-49.63	-172.74	3907	3908	3911	3909	3910
b4	NULL	7	3rko	ALA	1846	X	-133.33	-46.16	-176.48	28801	28802	28805	28803	28804
b4	NULL	8	3ux4	ALA	707	X	-111.53	-56.31	178.93	11140	11141	11144	11142	11143
b4	NULL	9	3ux4	ALA	887	X	-110.21	-52.13	-174.57	13980	13981	13984	13982	13983
b4	NULL	10	3ux4	ALA	1067	X	-110.45	-53.32	-178.61	16820	16821	16824	16822	16823
b4	NULL	11	4doj	ALA	38	X	-125.7	-37.58	174.24	564	565	568	566	567
b4	NULL	12	4doj	ALA	855	X	-113.62	-41.97	179.85	13051	13052	13055	13053	13054
b4	NULL	13	4ev6	ALA	580	X	-120.99	-62.98	171.42	9695	9696	9699	9697	9698
b4	NULL	14	4ev6	ALA	894	X	-116.37	-67.6	172.48	14942	14943	14946	14944	14945
b4	NULL	15	4ev6	ALA	1525	X	-119.15	-62.12	174.29	25484	25485	25488	25486	25487
b4	NULL	16	4kt0	ALA	83	A	-118.5	-25.53	178.95	1290	1291	1294	1292	1293
b4	NULL	17	4m48	ALA	412	X	-123.42	-30.88	-167.17	6473	6474	6477	6475	6476
b4	NULL	18	4oh3	ALA	536	X	-120.57	-45.86	-178.47	8341	8342	8345	8343	8344
b4	NULL	19	4rdr	ALA	112	X	-115.08	-35.06	-178.3	1623	1624	1627	1625	1626
b4	NULL	20	4tqu	ALA	434	X	-122.09	-66.71	177.06	7043	7044	7047	7045	7046
b4	NULL	21	5ah3	ALA	744	A	-116.55	-25.04	-173.7	11231	11232	11235	11233	11234
b4	NULL	22	5b58	ALA	115	A	-133.82	-46.56	174.17	1632	1633	1636	1634	1635
b4	NULL	23	5c6p	ALA	142	X	-122.84	-31.53	175.23	2146	2147	2150	2148	2149
b4	NULL	24	5c6p	ALA	299	X	-123.77	-42	169.55	4593	4594	4597	4595	4596
b4	NULL	25	5c6p	ALA	433	X	-120.22	-33.21	159.48	6682	6683	6686	6684	6685
b4	NULL	26	5fq6	ALA	1363	A	-134.79	-59.64	171.88	20744	20745	20748	20746	20747
b4	NULL	27	5fq6	ALA	2947	A	-141.35	-47.62	167.37	44736	44737	44740	44738	44739
b4	NULL	28	5l2a	ALA	985	D	-123.59	-25.92	174.7	14771	14772	14775	14773	14774
b4	NULL	29	5l8r	ALA	906	E	-115.24	-27.86	177.57	13955	13956	13959	13957	13958
b4	NULL	30	5t0o	ALA	993	A	-119.86	-45.78	179.64	15449	15450	15453	15451	15452
b4	NULL	31	5x41	ALA	689	E	-110.92	-38.54	-166.19	10236	10237	10240	10238	10239
b4	NULL	32	5xno	ALA	350	B	-110.52	-29.36	-173.06	5232	5233	5236	5234	5235
b4	NULL	33	5xno	ALA	772	E	-131.65	-57.46	-171.84	11633	11634	11637	11635	11636
b4	NULL	34	5z96	ALA	501	A	-138.72	-26.27	175.24	8205	8206	8209	8207	8208
b4	NULL	35	5z96	ALA	1171	A	-138.9	-27.35	-179.54	19147	19148	19151	19149	19150
b4	NULL	36	6btm	ALA	2052	A	-120.95	-34.56	174.65	31777	31778	31781	31779	31780
b4	NULL	37	6bvg	ALA	312	A	-140.29	-60.76	-171.29	4775	4776	4779	4777	4778
b4	NULL	38	6bvg	ALA	759	A	-141.44	-62.25	-174.81	11730	11731	11734	11732	11733
b4	NULL	39	6coy	ALA	255	A	-123.36	-26.3	179.28	3980	3981	3984	3982	3983
b4	NULL	40	6cse	ALA	262	A	-132.25	-52.07	-167.16	3882	3883	3886	3884	3885
b4	NULL	41	6hum	ALA	1513	A	-111.46	-37.22	-178.09	23759	23760	23763	23761	23762
b4	NULL	42	6nbq	ALA	1104	A	-134.84	-25.04	175.03	17493	17494	17497	17495	17496
b4	NULL	43	6nbq	ALA	2234	A	-121.74	-41.33	-167.48	35291	35292	35295	35293	35294
b4	NULL	44	6nbq	ALA	2240	A	-126.02	-36.26	-171.13	35368	35369	35372	35370	35371
b4	NULL	45	6nbq	ALA	3609	A	-122.55	-54.57	-179.62	56623	56624	56627	56625	56626
b5	NULL	1	1jb0	ALA	2218	X	-132.97	-19.66	-176.61	34105	34106	34109	34107	34108
b5	NULL	2	1ldf	ALA	582	X	-124.8	17.41	178.09	8694	8695	8698	8696	8697
b5	NULL	3	2b2f	ALA	151	X	-126.2	6.62	176.61	2342	2343	2346	2344	2345
b5	NULL	4	2b2f	ALA	542	X	-128.33	9.73	175.17	8191	8192	8195	8193	8194
b5	NULL	5	2b2f	ALA	654	X	-110.25	-0.86	-172.5	9787	9788	9791	9789	9790
b5	NULL	6	2b2f	ALA	933	X	-127.07	10.46	174.87	14040	14041	14044	14042	14043
b5	NULL	7	2d57	ALA	622	X	-112.01	12.49	173.95	9254	9255	9258	9256	9257
b5	NULL	8	2dyr	ALA	2345	X	-113.36	-19.36	174.45	36906	36907	36910	36908	36909
b5	NULL	9	2rdd	ALA	1504	X	-113.88	8.73	167.96	23095	23096	23099	23097	23098
b5	NULL	10	2w2e	ALA	147	X	-115.61	19.84	-176.46	2153	2154	2157	2155	2156
b5	NULL	11	3a7k	ALA	84	X	-125.79	17.61	172.78	1291	1292	1295	1293	1294
b5	NULL	12	3b8e	ALA	771	X	-133.56	19.55	-173.57	11814	11815	11818	11816	11817
b5	NULL	13	3b8e	ALA	1057	X	-122.38	-0.4	173.34	16447	16448	16451	16449	16450
b5	NULL	14	3beh	ALA	497	X	-111.51	15.82	156.26	7693	7694	7697	7695	7696
b5	NULL	15	3h90	ALA	156	X	-117.26	15.35	172.66	2386	2387	2390	2388	2389
b5	NULL	16	3llq	ALA	26	X	-118.69	-24.34	-176.6	385	386	389	387	388
b5	NULL	17	3llq	ALA	260	X	-115.25	-24.26	-172.93	3803	3804	3807	3805	3806
b5	NULL	18	3llq	ALA	487	X	-118.49	-23.86	-174.32	7093	7094	7097	7095	7096
b5	NULL	19	3llq	ALA	721	X	-118.46	-20	-174.12	10511	10512	10515	10513	10514
b5	NULL	20	3llq	ALA	723	X	-111.91	14.36	-177.5	10531	10532	10535	10533	10534
b5	NULL	21	3rko	ALA	256	X	-119.82	12.45	-174.47	3917	3918	3921	3919	3920
b5	NULL	22	3v8x	ALA	115	X	-112.89	-15.74	175.46	1665	1666	1669	1667	1668
b5	NULL	23	4dji	ALA	113	X	-117.66	-14.12	165.02	1741	1742	1745	1743	1744
b5	NULL	24	4doj	ALA	35	X	-141.81	-15.88	156.5	524	525	528	526	527
b5	NULL	25	4doj	ALA	1263	X	-116.28	18.98	179.24	19226	19227	19230	19228	19229
b5	NULL	26	4gd3	ALA	1864	X	-123.66	-1.34	164.3	28560	28561	28564	28562	28563
b5	NULL	27	4gey	ALA	186	X	-114.49	19.52	177.94	2886	2887	2890	2888	2889
b5	NULL	28	4oh3	ALA	24	X	-111.75	12.41	173.6	355	356	359	357	358
b5	NULL	29	4or2	ALA	510	X	-126.92	-24.4	159.46	8178	8179	8182	8180	8181
b5	NULL	30	4xk8	ALA	104	X	-131.6	16.21	-177.13	1652	1653	1656	1654	1655
b5	NULL	31	5a1s	ALA	340	A	-119.43	-8.25	-165.27	5284	5285	5288	5286	5287
b5	NULL	32	5ah3	ALA	297	A	-122.28	4.6	-174.49	4490	4491	4494	4492	4493
b5	NULL	33	5d0q	ALA	1033	A	-121.43	-24.73	144.48	15731	15732	15735	15733	15734
b5	NULL	34	5eke	ALA	1128	A	-124.55	18.52	168.48	18323	18324	18327	18325	18326
b5	NULL	35	5j4i	ALA	316	A	-113.15	17.78	175.63	4710	4711	4714	4712	4713
b5	NULL	36	5l8r	ALA	253	B	-143.75	-3.23	115.3	3875	3876	3879	3877	3878
b5	NULL	37	5l8r	ALA	367	B	-122.2	19.96	134.32	5660	5661	5664	5662	5663
b5	NULL	38	5lzq	ALA	241	A	-116.27	-8.92	162.41	3600	3601	3604	3602	3603
b5	NULL	39	5nv9	ALA	249	A	-127.52	9.02	-176.68	3999	4000	4003	4001	4002
b5	NULL	40	5oc9	ALA	351	A	-146.03	0.21	149.6	5823	5824	5827	5825	5826
b5	NULL	41	5x5y	ALA	1151	F	-117.99	9.83	170.6	18038	18039	18042	18040	18041
b5	NULL	42	5xno	ALA	690	E	-117.64	19.52	132.95	10347	10348	10351	10349	10350
b5	NULL	43	5z96	ALA	1836	A	-140.38	-23.43	174.44	30019	30020	30023	30021	30022
b5	NULL	44	6a90	ALA	140	A	-129.43	-13.04	177.27	2263	2264	2267	2265	2266
b5	NULL	45	6a90	ALA	744	A	-116.47	16.05	166.14	12178	12179	12182	12180	12181
b5	NULL	46	6ajg	ALA	217	A	-116.62	-9.85	162.58	3313	3314	3317	3315	3316
b5	NULL	47	6bqr	ALA	3642	W	-116.39	12.83	-178.76	57667	57668	57671	57669	57670
b5	NULL	48	6c6l	ALA	425	A	-111.36	13.04	164.84	6415	6416	6419	6417	6418
b5	NULL	49	6c70	ALA	556	A	-128.1	-16.37	171.5	8988	8989	8992	8990	8991
b5	NULL	50	6c70	ALA	1059	A	-111.27	1.89	172.21	17080	17081	17084	17082	17083
b5	NULL	51	6cjt	ALA	839	A	-115.9	15.79	157.69	13607	13608	13611	13609	13610
b5	NULL	52	6cnn	ALA	129	A	-111.53	-5.47	178.06	2014	2015	2018	2016	2017
b5	NULL	53	6ddf	ALA	782	A	-149.35	7.63	154.77	12164	12165	12168	12166	12167
b5	NULL	54	6dnf	ALA	133	A	-114.34	12.66	163.3	2129	2130	2133	2131	2132
b5	NULL	55	6f7h	ALA	462	A	-115.54	9.59	168.61	6904	6905	6908	6906	6907
b5	NULL	56	6fkf	ALA	4427	A	-110.1	9.14	158.69	67876	67877	67880	67878	67879
b5	NULL	57	6gv1	ALA	178	A	-135.96	-19.74	-175.19	2771	2772	2775	2773	2774
b5	NULL	58	6h3i	ALA	2269	A	-115.84	-14.03	-179.89	35290	35291	35294	35292	35293
b5	NULL	59	6h3i	ALA	2271	A	-111.87	-9.32	171.45	35312	35313	35316	35314	35315
b5	NULL	60	6h3i	ALA	2282	A	-116.37	12.81	155.75	35451	35452	35455	35453	35454
b5	NULL	61	6mhs	ALA	2194	A	-133.13	13.17	171.2	35730	35731	35734	35732	35733
b5	NULL	62	6nbq	ALA	1762	A	-124.53	-8.61	174.01	27893	27894	27897	27895	27896
b5	NULL	63	6nbq	ALA	2235	A	-117.96	7.51	171.58	35301	35302	35305	35303	35304
b5	NULL	64	6nt4	ALA	944	A	-117.5	15.66	152.84	15486	15487	15490	15488	15489
b5	NULL	65	6qp6	ALA	722	A	-121.93	-5.88	169.69	11875	11876	11879	11877	11878
b5	NULL	66	6r3q	ALA	561	A	-150.98	-22.31	173.88	8856	8857	8860	8858	8859
b6	NULL	1	1ldf	ALA	74	X	-127.44	20.9	177.37	1076	1077	1080	1078	1079
b6	NULL	2	1ldf	ALA	328	X	-125.78	30.34	175.88	4885	4886	4889	4887	4888
b6	NULL	3	1ldf	ALA	836	X	-129.02	30.91	171.86	12503	12504	12507	12505	12506
b6	NULL	4	2dyr	ALA	119	X	-112.13	21.71	-169.33	1858	1859	1862	1860	1861
b6	NULL	5	2dyr	ALA	1894	X	-114.49	22.79	-171.55	29868	29869	29872	29870	29871
b6	NULL	6	3cx5	ALA	1844	X	-111.4	42.31	-165.87	28810	28811	28814	28812	28813
b6	NULL	7	3cxh	ALA	1841	X	-145.82	46.31	171.98	28759	28760	28763	28761	28762
b6	NULL	8	3h90	ALA	439	X	-115.67	20.89	172.51	6766	6767	6770	6768	6769
b6	NULL	9	3mk7	ALA	120	X	-135.81	34.21	-166.98	1883	1884	1887	1885	1886
b6	NULL	10	3rko	ALA	327	X	-123.68	62.81	-170.21	5011	5012	5015	5013	5014
b6	NULL	11	3s8g	ALA	43	X	-110.22	29.38	169.17	670	671	674	672	673
b6	NULL	12	3s8g	ALA	121	X	-142.69	53.23	179.61	1961	1962	1965	1963	1964
b6	NULL	13	3zk1	ALA	81	X	-117.73	50.07	-170.37	1147	1148	1151	1149	1150
b6	NULL	14	3zk1	ALA	170	X	-122.39	53.33	-174.17	2422	2423	2426	2424	2425
b6	NULL	15	3zk1	ALA	259	X	-122	60.25	-174.79	3697	3698	3701	3699	3700
b6	NULL	16	3zk1	ALA	348	X	-128.97	59.38	-171.26	4972	4973	4976	4974	4975
b6	NULL	17	3zk1	ALA	437	X	-118.09	54.02	-173.64	6247	6248	6251	6249	6250
b6	NULL	18	3zk1	ALA	615	X	-119.18	47.19	-170.88	8797	8798	8801	8799	8800
b6	NULL	19	3zk1	ALA	704	X	-127.95	56.17	-172.53	10072	10073	10076	10074	10075
b6	NULL	20	3zk1	ALA	793	X	-127.83	55.47	-170.87	11347	11348	11351	11349	11350
b6	NULL	21	3zk1	ALA	882	X	-123.95	55.77	-171.63	12622	12623	12626	12624	12625
b6	NULL	22	3zk1	ALA	971	X	-129.76	57.52	-173.9	13897	13898	13901	13899	13900
b6	NULL	23	4bwz	ALA	311	X	-112.46	33.22	174.67	4731	4732	4735	4733	4734
b6	NULL	24	4doj	ALA	469	X	-117.63	53.99	163.59	7061	7062	7065	7063	7064
b6	NULL	25	4doj	ALA	995	X	-126.45	25.71	170.46	15108	15109	15112	15110	15111
b6	NULL	26	4epa	ALA	111	X	-122.04	57.46	-172.7	1605	1606	1609	1607	1608
b6	NULL	27	4h13	ALA	2	X	-137.18	59.7	-170.53	20	21	24	22	23
b6	NULL	28	4qtn	ALA	624	X	-112.47	57.29	-173.86	10071	10072	10075	10073	10074
b6	NULL	29	4zwj	ALA	173	X	-112.48	42.81	170.39	2701	2702	2705	2703	2704
b6	NULL	30	5ah3	ALA	179	A	-118.28	32.89	175.24	2750	2751	2754	2752	2753
b6	NULL	31	5b58	ALA	302	A	-128.26	34.99	-171.23	4382	4383	4386	4384	4385
b6	NULL	32	5b58	ALA	633	A	-118.85	44.69	-175.23	9204	9205	9208	9206	9207
b6	NULL	33	5cfy	ALA	635	B	-118.02	31.61	130.9	9745	9746	9749	9747	9748
b6	NULL	34	5fp1	ALA	107	A	-144.47	20.63	177.46	1591	1592	1595	1593	1594
b6	NULL	35	5glh	ALA	170	A	-111.52	20.22	176.01	2672	2673	2676	2674	2675
b6	NULL	36	5ksd	ALA	720	A	-119.41	32.53	169.29	11141	11142	11145	11143	11144
b6	NULL	37	5l8r	ALA	925	E	-141.96	48.52	176.55	14262	14263	14266	14264	14265
b6	NULL	38	5l8r	ALA	1919	F	-115.12	27.03	177.54	29718	29719	29722	29720	29721
b6	NULL	39	5lzq	ALA	434	A	-139.43	32.47	171.67	6665	6666	6669	6667	6668
b6	NULL	40	5lzq	ALA	1159	A	-126.58	24.13	176.16	17647	17648	17651	17649	17650
b6	NULL	41	5mrw	ALA	342	A	-115.42	37.12	170.99	5278	5279	5282	5280	5281
b6	NULL	42	5wie	ALA	1974	F	-116.09	27.86	161.17	31626	31627	31630	31628	31629
b6	NULL	43	5xno	ALA	779	E	-128.06	21.66	167.75	11742	11743	11746	11744	11745
b6	NULL	44	6bqr	ALA	806	E	-118.63	63.69	-179.61	12613	12614	12617	12615	12616
b6	NULL	45	6bqr	ALA	3650	W	-117.76	56.13	178.94	57773	57774	57777	57775	57776
b6	NULL	46	6bvg	ALA	662	A	-148.22	64.56	-157.91	10244	10245	10248	10246	10247
b6	NULL	47	6dnf	ALA	583	A	-131.4	30.18	64.94	9283	9284	9287	9285	9286
b6	NULL	48	6fkf	ALA	4115	A	-115.44	29.44	-170.49	63500	63501	63504	63502	63503
b6	NULL	49	6fkf	ALA	4668	A	-111.56	61.02	-177.44	71277	71278	71281	71279	71280
b6	NULL	50	6fkf	ALA	4747	A	-122.33	20.99	-175.28	72388	72389	72392	72390	72391
b6	NULL	51	6fkf	ALA	5063	A	-126.62	60.51	178.02	76874	76875	76878	76876	76877
b6	NULL	52	6hum	ALA	2689	A	-130.56	25.8	-169.29	42348	42349	42352	42350	42351
b6	NULL	53	6idf	ALA	1190	A	-122.34	20.74	-175.27	18715	18716	18719	18717	18718
b6	NULL	54	6nbq	ALA	3062	A	-110.09	21.3	168.67	48220	48221	48224	48222	48223
b6	NULL	55	6nbq	ALA	3595	A	-127.44	56.55	-179.96	56416	56417	56420	56418	56419
b6	NULL	56	6o7u	ALA	547	A	-128.43	60.96	-171.45	8930	8931	8934	8932	8933
b7	NULL	1	1jb0	ALA	487	X	-110.12	90.31	-175.52	7547	7548	7551	7549	7550
b7	NULL	2	1pp9	ALA	1099	X	-134.5	76.1	-172.44	16725	16726	16729	16727	16728
b7	NULL	3	1qfg	ALA	198	X	-121.02	95.42	170.5	2965	2966	2969	2967	2968
b7	NULL	4	1qfg	ALA	560	X	-126.26	107.64	172.05	8562	8563	8566	8564	8565
b7	NULL	5	1qfg	ALA	703	X	-114.13	109.06	-173.52	10662	10663	10666	10664	10665
b7	NULL	6	2hdi	ALA	208	X	-143.71	108.85	-174.33	3184	3185	3188	3186	3187
b7	NULL	7	2mpr	ALA	281	X	-145.6	108.67	-173.94	4221	4222	4225	4223	4224
b7	NULL	8	2mpr	ALA	702	X	-146.73	105.46	-176.95	10656	10657	10660	10658	10659
b7	NULL	9	3dzm	ALA	25	X	-119.19	108.79	-177.08	325	326	329	327	328
b7	NULL	10	3dzm	ALA	96	X	-116.84	103.79	167.81	1338	1339	1342	1340	1341
b7	NULL	11	3nd0	ALA	162	X	-131.83	83.27	-175.54	2417	2418	2421	2419	2420
b7	NULL	12	3nd0	ALA	371	X	-121.33	73.94	179.61	5689	5690	5693	5691	5692
b7	NULL	13	3nd0	ALA	587	X	-124.34	84.36	-175.74	8957	8958	8961	8959	8960
b7	NULL	14	3nd0	ALA	796	X	-120.05	75.28	177.92	12228	12229	12232	12230	12231
b7	NULL	15	3org	ALA	171	X	-145.86	89.98	-168.94	2628	2629	2632	2630	2631
b7	NULL	16	3org	ALA	306	X	-153.53	100.51	174.88	4744	4745	4748	4746	4747
b7	NULL	17	3org	ALA	705	X	-144.49	90.66	-166.95	10970	10971	10974	10972	10973
b7	NULL	18	3org	ALA	840	X	-146.58	97.64	173.47	13086	13087	13090	13088	13089
b7	NULL	19	3rfz	ALA	539	A	-135.82	67.26	-173.18	7995	7996	7999	7997	7998
b7	NULL	20	3v8x	ALA	364	X	-137.43	100.74	7.37	5472	5473	5476	5474	5475
b7	NULL	21	3v8x	ALA	430	X	-130.53	109.28	-177.53	6494	6495	6498	6496	6497
b7	NULL	22	3w9t	ALA	1629	X	-111.79	108.07	-177.22	24057	24058	24061	24059	24060
b7	NULL	23	3zk1	ALA	526	X	-130.2	75.74	-175.08	7522	7523	7526	7524	7525
b7	NULL	24	4dji	ALA	19	X	-121.53	76.27	-174.29	284	285	288	286	287
b7	NULL	25	4epa	ALA	196	X	-123.92	84.07	179.67	2856	2857	2860	2858	2859
b7	NULL	26	4fso	ALA	55	X	-133.15	106.79	179.41	833	834	837	835	836
b7	NULL	27	4fso	ALA	174	X	-153.11	102.61	-175.93	2737	2738	2741	2739	2740
b7	NULL	28	4fso	ALA	217	X	-116.18	108.05	179.97	3381	3382	3385	3383	3384
b7	NULL	29	4gey	ALA	60	X	-135.38	107.49	-176.29	876	877	880	878	879
b7	NULL	30	4gey	ALA	285	X	-116.11	99.86	-171.69	4356	4357	4360	4358	4359
b7	NULL	31	4j7c	ALA	2021	X	-127.69	98.52	175.03	31881	31882	31885	31883	31884
b7	NULL	32	4m64	ALA	329	X	-129.19	74.48	-172.35	5193	5194	5197	5195	5196
b7	NULL	33	4m64	ALA	330	X	-115.25	75.47	172.99	5203	5204	5207	5205	5206
b7	NULL	34	4mt0	ALA	316	X	-118.79	89.26	171.61	4841	4842	4845	4843	4844
b7	NULL	35	4mt0	ALA	761	X	-119.21	90.59	171.53	11640	11641	11644	11642	11643
b7	NULL	36	4mt0	ALA	1206	X	-118.08	90.11	170.94	18439	18440	18443	18441	18442
b7	NULL	37	4n75	ALA	287	X	-151.1	105.55	174.3	4274	4275	4278	4276	4277
b7	NULL	38	4p6v	ALA	1106	X	-129.03	75.86	152.71	16895	16896	16899	16897	16898
b7	NULL	39	4q35	ALA	388	X	-131.34	108.21	-176.29	6023	6024	6027	6025	6026
b7	NULL	40	4rdr	ALA	673	X	-130.51	95.22	-168.43	10544	10545	10548	10546	10547
b7	NULL	41	4rhb	ALA	498	X	-136.9	85.54	177.23	7859	7860	7863	7861	7862
b7	NULL	42	4rp8	ALA	728	X	-117.47	104.74	-174.26	11290	11291	11294	11292	11293
b7	NULL	43	4xk8	ALA	488	X	-115.73	73.03	-175.29	7637	7638	7641	7639	7640
b7	NULL	44	5a1s	ALA	34	A	-138.99	89.83	169.9	551	552	555	553	554
b7	NULL	45	5c58	ALA	114	A	-112.45	106.24	-174.47	1673	1674	1677	1675	1676
b7	NULL	46	5c58	ALA	242	A	-126.14	65.53	179.84	3584	3585	3588	3586	3587
b7	NULL	47	5c58	ALA	616	A	-154.14	99.59	177.37	9376	9377	9380	9378	9379
b7	NULL	48	5d0q	ALA	672	A	-148.97	103.08	174.32	10312	10313	10316	10314	10315
b7	NULL	49	5d91	ALA	279	X	-120.89	106.19	179.03	4398	4399	4402	4400	4401
b7	NULL	50	5doq	ALA	283	A	-128.89	93.99	171.08	4500	4501	4504	4502	4503
b7	NULL	51	5fp1	ALA	187	A	-127.54	85.67	172.01	2713	2714	2717	2715	2716
b7	NULL	52	5fp1	ALA	455	A	-135.59	104.51	-177.34	6854	6855	6858	6856	6857
b7	NULL	53	5fp1	ALA	693	A	-144.67	104.85	-164.49	10480	10481	10484	10482	10483
b7	NULL	54	5fq6	ALA	2322	A	-145.2	107.37	179.31	35010	35011	35014	35012	35013
b7	NULL	55	5fr8	ALA	288	A	-128.94	109.45	179.1	4352	4353	4356	4354	4355
b7	NULL	56	5gxb	ALA	288	A	-123.72	105.3	175.76	4626	4627	4630	4628	4629
b7	NULL	57	5l2a	ALA	804	C	-120.36	90.16	177.08	12006	12007	12010	12008	12009
b7	NULL	58	5l8r	ALA	1309	E	-123.37	93.6	176.23	20254	20255	20258	20256	20257
b7	NULL	59	5nmi	ALA	1106	C	-141.43	69.56	-175.41	16861	16862	16865	16863	16864
b7	NULL	60	5nmi	ALA	3131	N	-136.47	79.74	175.49	48349	48350	48353	48351	48352
b7	NULL	61	5t3r	ALA	833	A	-139.08	107.63	-178.32	12998	12999	13002	13000	13001
b7	NULL	62	5t3r	ALA	909	A	-120.26	76.12	-167.83	14132	14133	14136	14134	14135
b7	NULL	63	5t3r	ALA	1322	A	-127.09	100.72	174.74	20555	20556	20559	20557	20558
b7	NULL	64	6bvg	ALA	215	A	-141.55	69.32	-151.97	3289	3290	3293	3291	3292
b7	NULL	65	6bvg	ALA	361	A	-142.84	100.4	178.97	5570	5571	5574	5572	5573
b7	NULL	66	6bvg	ALA	808	A	-135.6	104.2	179.97	12525	12526	12529	12527	12528
b7	NULL	67	6h3i	ALA	2082	A	-154.58	101.59	-178.43	32407	32408	32411	32409	32410
b7	NULL	68	6hum	ALA	1584	A	-125.21	99.33	-176.5	24828	24829	24832	24830	24831
b8	NULL	1	1000000000000	ALA	134	X	-137.08	145.98	174.54	2022	2023	2026	2024	2025
b8	NULL	2	1000000000000	ALA	612	X	-150.74	136.16	172.17	9342	9343	9346	9344	9345
b8	NULL	3	1fft	ALA	503	X	-112.94	130.16	175.38	7928	7929	7932	7930	7931
b8	NULL	4	1jb0	ALA	1302	X	-121.86	129.12	179.38	20096	20097	20100	20098	20099
b8	NULL	5	1l9b	ALA	78	X	-141.18	153.13	177.07	1190	1191	1194	1192	1193
b8	NULL	6	1pp9	ALA	1953	X	-137.83	124.26	172.58	30269	30270	30273	30271	30272
b8	NULL	7	1pp9	ALA	2894	X	-116.5	143.04	178.68	44525	44526	44529	44527	44528
b8	NULL	8	1pp9	ALA	3972	X	-150.28	113.3	171.33	61630	61631	61634	61632	61633
b8	NULL	9	1qfg	ALA	111	X	-121.63	132.2	178.87	1648	1649	1652	1650	1651
b8	NULL	10	1qfg	ALA	150	X	-131.69	123.51	-177.6	2260	2261	2264	2262	2263
b8	NULL	11	1qfg	ALA	180	X	-122.01	118.36	-174.4	2691	2692	2695	2693	2694
b8	NULL	12	1qfg	ALA	196	X	-128.09	129.57	174.27	2936	2937	2940	2938	2939
b8	NULL	13	1qfg	ALA	200	X	-130.68	142.2	179.58	2989	2990	2993	2991	2992
b8	NULL	14	1qfg	ALA	285	X	-129.3	138.73	166.46	4359	4360	4363	4361	4362
b8	NULL	15	1qfg	ALA	348	X	-117.78	143.96	169.86	5307	5308	5311	5309	5310
b8	NULL	16	1qfg	ALA	532	X	-135.68	137.64	172.22	8145	8146	8149	8147	8148
b8	NULL	17	1qfg	ALA	567	X	-135.84	122.29	174.45	8668	8669	8672	8670	8671
b8	NULL	18	1qfg	ALA	607	X	-152.9	148.22	172.44	9252	9253	9256	9254	9255
b8	NULL	19	1qfg	ALA	611	X	-135.58	135.79	167.33	9316	9317	9320	9318	9319
b8	NULL	20	1qfg	ALA	653	X	-135.69	140.37	172.99	9902	9903	9906	9904	9905
b8	NULL	21	1qfg	ALA	670	X	-134.69	143.28	172.03	10155	10156	10159	10157	10158
b8	NULL	22	1rh5	ALA	384	X	-147.44	144.86	169.98	6047	6048	6051	6049	6050
b8	NULL	23	1rhz	ALA	396	X	-152.87	149.54	174.07	6250	6251	6254	6252	6253
b8	NULL	24	1uaz	ALA	6	X	-147.91	143.98	179.86	60	61	64	62	63
b8	NULL	25	1yc9	ALA	57	X	-125.99	137.27	171.51	878	879	882	880	881
b8	NULL	26	1yc9	ALA	58	X	-143.95	148.98	-179.58	888	889	892	890	891
b8	NULL	27	1yc9	ALA	60	X	-126.88	111.35	-171.68	909	910	913	911	912
b8	NULL	28	1yc9	ALA	264	X	-142.98	148.68	167.63	3960	3961	3964	3962	3963
b8	NULL	29	1yc9	ALA	270	X	-145.38	142.93	163.44	4054	4055	4058	4056	4057
b8	NULL	30	1yc9	ALA	283	X	-134.1	141.73	-174.17	4234	4235	4238	4236	4237
b8	NULL	31	1yc9	ALA	289	X	-125.75	135.99	177.6	4301	4302	4305	4303	4304
b8	NULL	32	1yc9	ALA	468	X	-123.35	130.62	174.21	7036	7037	7040	7038	7039
b8	NULL	33	1yc9	ALA	469	X	-139.35	143.22	178.7	7046	7047	7050	7048	7049
b8	NULL	34	1yc9	ALA	471	X	-121.4	120.27	-176.25	7067	7068	7071	7069	7070
b8	NULL	35	1yc9	ALA	675	X	-146.66	146.42	168.51	10118	10119	10122	10120	10121
b8	NULL	36	1yc9	ALA	681	X	-145.33	144.28	163.89	10212	10213	10216	10214	10215
b8	NULL	37	1yc9	ALA	694	X	-133.59	142.47	-172.88	10392	10393	10396	10394	10395
b8	NULL	38	1yc9	ALA	700	X	-125.07	139.98	178.19	10459	10460	10463	10461	10462
b8	NULL	39	1yc9	ALA	879	X	-120.99	138.44	170.01	13194	13195	13198	13196	13197
b8	NULL	40	1yc9	ALA	880	X	-145.25	145.79	174.97	13204	13205	13208	13206	13207
b8	NULL	41	1yc9	ALA	882	X	-127.02	110.73	-172.8	13225	13226	13229	13227	13228
b8	NULL	42	1yc9	ALA	1086	X	-149.14	141.86	170.03	16276	16277	16280	16278	16279
b8	NULL	43	1yc9	ALA	1092	X	-146.07	144.59	162.95	16370	16371	16374	16372	16373
b8	NULL	44	1yc9	ALA	1105	X	-127.91	144.16	-174.99	16550	16551	16554	16552	16553
b8	NULL	45	1yc9	ALA	1111	X	-121.58	138.68	175.03	16617	16618	16621	16619	16620
b8	NULL	46	2b2f	ALA	112	X	-117.62	147.12	170.29	1719	1720	1723	1721	1722
b8	NULL	47	2b2f	ALA	503	X	-114.79	151.28	167.56	7568	7569	7572	7570	7571
b8	NULL	48	2b2f	ALA	894	X	-119.2	148.89	172.96	13417	13418	13421	13419	13420
b8	NULL	49	2hdi	ALA	173	X	-131.4	130.04	176.94	2666	2667	2670	2668	2669
b8	NULL	50	2hdi	ALA	178	X	-116.11	144.05	173.95	2734	2735	2738	2736	2737
b8	NULL	51	2hdi	ALA	313	X	-125.71	147.81	170.44	4759	4760	4763	4761	4762
b8	NULL	52	2hdi	ALA	348	X	-139.77	117.36	-176.4	5325	5326	5329	5327	5328
b8	NULL	53	2hdi	ALA	523	X	-143.06	146.02	170.52	8011	8012	8015	8013	8014
b8	NULL	54	2hdi	ALA	559	X	-128.84	147.74	173.58	8555	8556	8559	8557	8558
b8	NULL	55	2hdi	ALA	560	X	-121.38	127.07	174.33	8565	8566	8569	8567	8568
b8	NULL	56	2hdi	ALA	571	X	-152.54	146.53	175.95	8761	8762	8765	8763	8764
b8	NULL	57	2hdi	ALA	593	X	-128.17	136	172.74	9107	9108	9111	9109	9110
b8	NULL	58	2mpr	ALA	42	X	-141.51	135.15	177.11	591	592	595	593	594
b8	NULL	59	2mpr	ALA	142	X	-137.76	147.32	171.95	2168	2169	2172	2170	2171
b8	NULL	60	2mpr	ALA	143	X	-128.42	113.38	-179.96	2178	2179	2182	2180	2181
b8	NULL	61	2mpr	ALA	217	X	-127.6	110.39	-179.85	3252	3253	3256	3254	3255
b8	NULL	62	2mpr	ALA	235	X	-117.41	146.64	179.62	3548	3549	3552	3550	3551
b8	NULL	63	2mpr	ALA	352	X	-135.2	140.54	177.36	5371	5372	5375	5373	5374
b8	NULL	64	2mpr	ALA	366	X	-128.83	130.57	172.23	5588	5589	5592	5590	5591
b8	NULL	65	2mpr	ALA	371	X	-135.59	120.92	-179.04	5680	5681	5684	5682	5683
b8	NULL	66	2mpr	ALA	374	X	-128.46	131.35	172.63	5725	5726	5729	5727	5728
b8	NULL	67	2mpr	ALA	415	X	-129.31	141.24	-175.62	6334	6335	6338	6336	6337
b8	NULL	68	2mpr	ALA	428	X	-154.54	135.14	166.19	6531	6532	6535	6533	6534
b8	NULL	69	2mpr	ALA	463	X	-140.92	136.8	174.51	7026	7027	7030	7028	7029
b8	NULL	70	2mpr	ALA	523	X	-142.87	138.41	178.71	7972	7973	7976	7974	7975
b8	NULL	71	2mpr	ALA	563	X	-140.78	147.66	174.58	8603	8604	8607	8605	8606
b8	NULL	72	2mpr	ALA	564	X	-129.76	111.51	-175.63	8613	8614	8617	8615	8616
b8	NULL	73	2mpr	ALA	638	X	-129.2	110.86	-179.73	9687	9688	9691	9689	9690
b8	NULL	74	2mpr	ALA	656	X	-113.31	148.61	-177.99	9983	9984	9987	9985	9986
b8	NULL	75	2mpr	ALA	773	X	-126.87	139.23	172.5	11806	11807	11810	11808	11809
b8	NULL	76	2mpr	ALA	787	X	-128.66	129.64	171.89	12023	12024	12027	12025	12026
b8	NULL	77	2mpr	ALA	792	X	-130.13	127.01	-177.85	12115	12116	12119	12117	12118
b8	NULL	78	2mpr	ALA	795	X	-127.9	133.56	174.56	12160	12161	12164	12162	12163
b8	NULL	79	2mpr	ALA	836	X	-130.09	143.45	-175.98	12769	12770	12773	12771	12772
b8	NULL	80	2mpr	ALA	884	X	-145.77	136.39	172.54	13461	13462	13465	13463	13464
b8	NULL	81	2mpr	ALA	944	X	-144.97	139.24	175.19	14407	14408	14411	14409	14410
b8	NULL	82	2mpr	ALA	984	X	-147.04	145.81	173.54	15038	15039	15042	15040	15041
b8	NULL	83	2mpr	ALA	985	X	-125.74	111.53	179.49	15048	15049	15052	15050	15051
b8	NULL	84	2mpr	ALA	1059	X	-127.97	110.11	179.53	16122	16123	16126	16124	16125
b8	NULL	85	2mpr	ALA	1077	X	-116.76	146.66	179.84	16418	16419	16422	16420	16421
b8	NULL	86	2mpr	ALA	1194	X	-125.62	139.52	170.01	18241	18242	18245	18243	18244
b8	NULL	87	2mpr	ALA	1213	X	-132.81	117.85	-179.57	18550	18551	18554	18552	18553
b8	NULL	88	2mpr	ALA	1216	X	-129.37	133.74	172.57	18595	18596	18599	18597	18598
b8	NULL	89	2mpr	ALA	1257	X	-127.59	143.95	-177.25	19204	19205	19208	19206	19207
b8	NULL	90	3dzm	ALA	9	X	-117.57	129.36	-177.32	124	125	128	126	127
b8	NULL	91	3dzm	ALA	11	X	-131.2	149.08	177.39	141	142	145	143	144
b8	NULL	92	3dzm	ALA	22	X	-137.48	153.73	165.41	283	284	287	285	286
b8	NULL	93	3dzm	ALA	43	X	-147.24	143.87	170.24	580	581	584	582	583
b8	NULL	94	3dzm	ALA	138	X	-123.95	130.05	176.29	1967	1968	1971	1969	1970
b8	NULL	95	3dzm	ALA	204	X	-140.52	145.06	176.53	2968	2969	2972	2970	2971
b8	NULL	96	3dzm	ALA	205	X	-116.6	127.55	177.71	2978	2979	2982	2980	2981
b8	NULL	97	3emn	ALA	112	X	-116.19	140.97	172.59	1710	1711	1714	1712	1713
b8	NULL	98	3emn	ALA	141	X	-141.31	144.68	-179.82	2156	2157	2160	2158	2159
b8	NULL	99	3emn	ALA	151	X	-129.11	120.13	-175.12	2313	2314	2317	2315	2316
b8	NULL	100	3emn	ALA	170	X	-133.63	138.87	172.86	2608	2609	2612	2610	2611
b8	NULL	101	3emn	ALA	205	X	-140.38	141.58	170.71	3150	3151	3154	3152	3153
b8	NULL	102	3emn	ALA	209	X	-149.91	135.84	178.51	3209	3210	3213	3211	3212
b8	NULL	103	3emn	ALA	222	X	-133.18	146.98	173.99	3397	3398	3401	3399	3400
b8	NULL	104	3emn	ALA	223	X	-135.8	143.2	169.79	3407	3408	3411	3409	3410
b8	NULL	105	3emn	ALA	231	X	-115.93	141.27	178.96	3531	3532	3535	3533	3534
b8	NULL	106	3emn	ALA	235	X	-131.53	116.89	175.82	3583	3584	3587	3585	3586
b8	NULL	107	3emn	ALA	261	X	-128.59	128.57	171.66	3984	3985	3988	3986	3987
b8	NULL	108	3kvn	ALA	396	X	-127.59	151.1	176	5784	5785	5788	5786	5787
b8	NULL	109	3kvn	ALA	399	X	-140.49	151.4	176.55	5817	5818	5821	5819	5820
b8	NULL	110	3kvn	ALA	400	X	-139.68	136.91	-179.25	5827	5828	5831	5829	5830
b8	NULL	111	3kvn	ALA	423	X	-131.67	153.95	179.4	6191	6192	6195	6193	6194
b8	NULL	112	3kvn	ALA	425	X	-119.85	124.28	-175.9	6212	6213	6216	6214	6215
b8	NULL	113	3kvn	ALA	436	X	-149.13	139.63	176.72	6414	6415	6418	6416	6417
b8	NULL	114	3kvn	ALA	438	X	-153.45	117.62	-175.31	6436	6437	6440	6438	6439
b8	NULL	115	3kvn	ALA	439	X	-129.73	135.71	175.03	6446	6447	6450	6448	6449
b8	NULL	116	3kvn	ALA	473	X	-138.39	142.72	166.83	6958	6959	6962	6960	6961
b8	NULL	117	3kvn	ALA	476	X	-136.26	151.99	176.61	6999	7000	7003	7001	7002
b8	NULL	118	3kvn	ALA	498	X	-128.72	126.65	179.69	7334	7335	7338	7336	7337
b8	NULL	119	3kvn	ALA	501	X	-151.95	117.68	175.21	7377	7378	7381	7379	7380
b8	NULL	120	3kvn	ALA	532	X	-125.17	133.33	-176.83	7841	7842	7845	7843	7844
b8	NULL	121	3kvn	ALA	548	X	-147.03	146.99	170.62	8074	8075	8078	8076	8077
b8	NULL	122	3kvn	ALA	551	X	-139.02	142.98	171.02	8120	8121	8124	8122	8123
b8	NULL	123	3rfz	ALA	150	A	-116.5	150.51	176.65	2234	2235	2238	2236	2237
b8	NULL	124	3rfz	ALA	416	A	-137.29	143.39	172.73	6081	6082	6085	6083	6084
b8	NULL	125	3rfz	ALA	482	A	-123.51	110.61	-177.5	7150	7151	7154	7152	7153
b8	NULL	126	3rfz	ALA	485	A	-148.6	148.16	-177.63	7196	7197	7200	7198	7199
b8	NULL	127	3rfz	ALA	499	A	-151.37	125.53	-178.02	7396	7397	7400	7398	7399
b8	NULL	128	3rfz	ALA	623	A	-133.06	142.01	174.58	9281	9282	9285	9283	9284
b8	NULL	129	3rfz	ALA	637	A	-134.49	139.62	176	9474	9475	9478	9476	9477
b8	NULL	130	3rfz	ALA	645	A	-118.62	118.55	167.19	9590	9591	9594	9592	9593
b8	NULL	131	3rfz	ALA	750	A	-110.89	145.77	-179.85	11212	11213	11216	11214	11215
b8	NULL	132	3rfz	ALA	776	A	-115.32	135.77	176.33	11640	11641	11644	11642	11643
b8	NULL	133	3rfz	ALA	816	A	-125.69	142.15	177.3	12269	12270	12273	12271	12272
b8	NULL	134	3rfz	ALA	837	A	-124.68	135.36	-179.64	12574	12575	12578	12576	12577
b8	NULL	135	3rfz	ALA	850	A	-127.82	139.31	175.7	12709	12710	12713	12711	12712
b8	NULL	136	3rfz	ALA	861	A	-137.34	146.4	-178.18	12867	12868	12871	12869	12870
b8	NULL	137	3rfz	ALA	926	A	-128.71	131.46	174.01	13828	13829	13832	13830	13831
b8	NULL	138	3rko	ALA	694	X	-150.7	134.66	177.75	10813	10814	10817	10815	10816
b8	NULL	139	3s8g	ALA	443	X	-128.96	138.28	170.59	7104	7105	7108	7106	7107
b8	NULL	140	3v8x	ALA	142	X	-125.42	143.03	173.41	2059	2060	2063	2061	2062
b8	NULL	141	3v8x	ALA	155	X	-119	110.39	178.89	2255	2256	2259	2257	2258
b8	NULL	142	3v8x	ALA	157	X	-145.53	144.75	-178.79	2284	2285	2288	2286	2287
b8	NULL	143	3v8x	ALA	165	X	-138.83	141.19	171.1	2383	2384	2387	2385	2386
b8	NULL	144	3v8x	ALA	370	X	-122.08	126.67	170.08	5566	5567	5570	5568	5569
b8	NULL	145	3v8x	ALA	373	X	-137.53	144.7	178.05	5609	5610	5613	5611	5612
b8	NULL	146	3v8x	ALA	429	X	-120.84	126.21	-177.08	6484	6485	6488	6486	6487
b8	NULL	147	3v8x	ALA	529	X	-131	113.06	-175.99	8042	8043	8046	8044	8045
b8	NULL	148	3v8x	ALA	530	X	-121.52	114.8	177.94	8052	8053	8056	8054	8055
b8	NULL	149	3v8x	ALA	545	X	-148.19	151.43	178.27	8287	8288	8291	8289	8290
b8	NULL	150	3v8x	ALA	573	X	-151.65	133.16	-177.89	8705	8706	8709	8707	8708
b8	NULL	151	3v8x	ALA	625	X	-110.44	141.44	-174.78	9538	9539	9542	9540	9541
b8	NULL	152	3v8x	ALA	638	X	-125.77	139.6	177.28	9726	9727	9730	9728	9729
b8	NULL	153	3v8x	ALA	698	X	-149.43	139.43	178.07	10655	10656	10659	10657	10658
b8	NULL	154	3v8x	ALA	802	X	-145.62	128.37	176.54	12364	12365	12368	12366	12367
b8	NULL	155	3w9t	ALA	319	X	-118.02	124.31	-176.76	4724	4725	4728	4726	4727
b8	NULL	156	3w9t	ALA	336	X	-120.28	135.25	-172.37	4968	4969	4972	4970	4971
b8	NULL	157	3w9t	ALA	338	X	-147.48	129.69	-174.12	5000	5001	5004	5002	5003
b8	NULL	158	3w9t	ALA	346	X	-124.21	121.25	-178.72	5119	5120	5123	5121	5122
b8	NULL	159	3w9t	ALA	750	X	-114.82	118.13	-176.09	11087	11088	11091	11089	11090
b8	NULL	160	3w9t	ALA	753	X	-138.77	139.14	177.38	11120	11121	11124	11122	11123
b8	NULL	161	3w9t	ALA	769	X	-136.96	126.78	-179.71	11363	11364	11367	11365	11366
b8	NULL	162	3w9t	ALA	777	X	-127.36	123.54	-179.93	11482	11483	11486	11484	11485
b8	NULL	163	3w9t	ALA	782	X	-112.7	133.85	173.58	11555	11556	11559	11557	11558
b8	NULL	164	3w9t	ALA	1181	X	-119.55	122.29	-173	17450	17451	17454	17452	17453
b8	NULL	165	3w9t	ALA	1200	X	-138.37	126.33	-179.55	17726	17727	17730	17728	17729
b8	NULL	166	3w9t	ALA	1208	X	-131.63	118.98	-176.37	17845	17846	17849	17847	17848
b8	NULL	167	3w9t	ALA	1612	X	-119.26	121.1	-175.11	23813	23814	23817	23815	23816
b8	NULL	168	3w9t	ALA	1631	X	-141.21	131.65	-174.99	24089	24090	24093	24091	24092
b8	NULL	169	3w9t	ALA	1639	X	-127.28	119.71	-177.76	24208	24209	24212	24210	24211
b8	NULL	170	3w9t	ALA	1644	X	-111.95	136.07	173.83	24281	24282	24285	24283	24284
b8	NULL	171	3w9t	ALA	2043	X	-117.31	126.67	-177.59	30176	30177	30180	30178	30179
b8	NULL	172	3w9t	ALA	2062	X	-133.14	127.46	177.07	30452	30453	30456	30454	30455
b8	NULL	173	3w9t	ALA	2070	X	-129.05	120.99	-175.65	30571	30572	30575	30573	30574
b8	NULL	174	3w9t	ALA	2474	X	-127.85	120.61	-171.09	36539	36540	36543	36541	36542
b8	NULL	175	3w9t	ALA	2501	X	-129.65	127	-179.26	36934	36935	36938	36936	36937
b8	NULL	176	3w9t	ALA	2905	X	-119.51	124.63	-173.18	42902	42903	42906	42904	42905
b8	NULL	177	3w9t	ALA	2924	X	-136.17	127.07	-178.39	43178	43179	43182	43180	43181
b8	NULL	178	3w9t	ALA	2932	X	-127.16	121.03	-179.93	43297	43298	43301	43299	43300
b8	NULL	179	4atv	ALA	503	X	-113.64	143.09	178.51	7731	7732	7735	7733	7734
b8	NULL	180	4atv	ALA	574	X	-110.76	125.23	171.5	8791	8792	8795	8793	8794
b8	NULL	181	4c4v	ALA	96	X	-122.76	147.92	174.92	1500	1501	1504	1502	1503
b8	NULL	182	4c4v	ALA	123	X	-150.61	141.63	176.82	1893	1894	1897	1895	1896
b8	NULL	183	4c4v	ALA	181	X	-153.5	134	-174.95	2750	2751	2754	2752	2753
b8	NULL	184	4c4v	ALA	270	X	-146.44	117.42	-175.04	4125	4126	4129	4127	4128
b8	NULL	185	4c4v	ALA	349	X	-123.99	139.5	178.67	5288	5289	5292	5290	5291
b8	NULL	186	4c4v	ALA	351	X	-148.75	112.3	179.11	5315	5316	5319	5317	5318
b8	NULL	187	4c4v	ALA	353	X	-134.66	152.88	-179.56	5341	5342	5345	5343	5344
b8	NULL	188	4c4v	ALA	407	X	-126.61	138.05	176.36	6167	6168	6171	6169	6170
b8	NULL	189	4c4v	ALA	425	X	-122.21	150.73	175.86	6442	6443	6446	6444	6445
b8	NULL	190	4dbl	ALA	86	X	-143.2	137.91	176.78	1383	1384	1387	1385	1386
b8	NULL	191	4epa	ALA	207	X	-124.03	136.21	170.66	3018	3019	3022	3020	3021
b8	NULL	192	4epa	ALA	208	X	-128.95	142.51	179.75	3028	3029	3032	3030	3031
b8	NULL	193	4epa	ALA	267	X	-113.47	149.13	177.79	3938	3939	3942	3940	3941
b8	NULL	194	4epa	ALA	300	X	-148.61	147.74	-174.04	4481	4482	4485	4483	4484
b8	NULL	195	4epa	ALA	347	X	-150.05	129.96	169.85	5202	5203	5206	5204	5205
b8	NULL	196	4epa	ALA	403	X	-136.56	136.81	179.63	6023	6024	6027	6025	6026
b8	NULL	197	4epa	ALA	462	X	-134.96	143.77	-179.19	6940	6941	6944	6942	6943
b8	NULL	198	4epa	ALA	463	X	-146.33	146.57	172.7	6950	6951	6954	6952	6953
b8	NULL	199	4epa	ALA	492	X	-141.56	139.25	-179.54	7362	7363	7366	7364	7365
b8	NULL	200	4epa	ALA	533	X	-147.56	142.26	180	8023	8024	8027	8025	8026
b8	NULL	201	4epa	ALA	553	X	-131.29	132.03	175.18	8315	8316	8319	8317	8318
b8	NULL	202	4epa	ALA	574	X	-126.61	143.14	179.7	8633	8634	8637	8635	8636
b8	NULL	203	4fso	ALA	5	X	-129.79	128.51	-165.74	48	49	52	50	51
b8	NULL	204	4fso	ALA	23	X	-137.61	143.56	-168.15	367	368	371	369	370
b8	NULL	205	4fso	ALA	24	X	-151.91	145.78	168.37	377	378	381	379	380
b8	NULL	206	4fso	ALA	48	X	-131.06	121.44	-175.25	723	724	727	725	726
b8	NULL	207	4fso	ALA	57	X	-149.11	142.89	179.59	865	866	869	867	868
b8	NULL	208	4fso	ALA	60	X	-125.03	130.66	172.92	898	899	902	900	901
b8	NULL	209	4fso	ALA	97	X	-125.83	145.15	175.6	1499	1500	1503	1501	1502
b8	NULL	210	4fso	ALA	111	X	-138.08	127.48	-175.63	1710	1711	1714	1712	1713
b8	NULL	211	4fso	ALA	120	X	-121.36	131.71	-171.69	1861	1862	1865	1863	1864
b8	NULL	212	4fso	ALA	143	X	-149.04	136.7	176.76	2229	2230	2233	2231	2232
b8	NULL	213	4fso	ALA	159	X	-135.1	150.33	-176.88	2490	2491	2494	2492	2493
b8	NULL	214	4fso	ALA	187	X	-130.7	129.31	177.31	2925	2926	2929	2927	2928
b8	NULL	215	4fso	ALA	209	X	-114.4	111.18	179.02	3253	3254	3257	3255	3256
b8	NULL	216	4fso	ALA	215	X	-127.23	146.63	170.29	3350	3351	3354	3352	3353
b8	NULL	217	4fso	ALA	225	X	-121.7	124.02	-176.22	3483	3484	3487	3485	3486
b8	NULL	218	4fso	ALA	327	X	-121.83	141.37	170.98	5118	5119	5122	5120	5121
b8	NULL	219	4gd3	ALA	295	X	-134.1	134.5	163.8	4432	4433	4436	4434	4435
b8	NULL	220	4gd3	ALA	1775	X	-113.83	112.91	-158.37	27096	27097	27100	27098	27099
b8	NULL	221	4gey	ALA	37	X	-137.32	134.76	175.76	549	550	553	551	552
b8	NULL	222	4gey	ALA	50	X	-130.47	134.77	174.54	725	726	729	727	728
b8	NULL	223	4gey	ALA	73	X	-119.07	137.25	-177.24	1090	1091	1094	1092	1093
b8	NULL	224	4gey	ALA	78	X	-131.9	129.36	173.82	1176	1177	1180	1178	1179
b8	NULL	225	4gey	ALA	176	X	-146.27	144.15	171.15	2713	2714	2717	2715	2716
b8	NULL	226	4gey	ALA	193	X	-132.24	112.48	-177.69	2992	2993	2996	2994	2995
b8	NULL	227	4gey	ALA	217	X	-137.38	147.71	171.64	3323	3324	3327	3325	3326
b8	NULL	228	4gey	ALA	223	X	-117.43	123.38	-177.37	3415	3416	3419	3417	3418
b8	NULL	229	4gey	ALA	279	X	-131.13	113.38	179.63	4265	4266	4269	4267	4268
b8	NULL	230	4gey	ALA	298	X	-149.11	136.67	173.17	4539	4540	4543	4541	4542
b8	NULL	231	4gey	ALA	337	X	-125.14	144.53	175.24	5128	5129	5132	5130	5131
b8	NULL	232	4gey	ALA	376	X	-136.64	134.97	173.97	5745	5746	5749	5747	5748
b8	NULL	233	4knf	ALA	126	X	-129.99	151.87	166.64	1939	1940	1943	1941	1942
b8	NULL	234	4knf	ALA	351	X	-114.67	150.27	167.51	5370	5371	5374	5372	5373
b8	NULL	235	4knf	ALA	581	X	-133.39	139.58	-178.17	8903	8904	8907	8905	8906
b8	NULL	236	4knf	ALA	814	X	-132.14	151.04	-176.35	12452	12453	12456	12454	12455
b8	NULL	237	4knf	ALA	1042	X	-117.96	138.53	-179.06	15938	15939	15942	15940	15941
b8	NULL	238	4m58	ALA	66	X	-122.47	135.5	-179.15	966	967	970	968	969
b8	NULL	239	4mt0	ALA	109	X	-113.31	135.38	-174.22	1671	1672	1675	1673	1674
b8	NULL	240	4mt0	ALA	314	X	-133.25	143.27	172.94	4811	4812	4815	4813	4814
b8	NULL	241	4mt0	ALA	759	X	-134.68	143.92	173.66	11610	11611	11614	11612	11613
b8	NULL	242	4mt0	ALA	1204	X	-133.93	144.65	176.12	18409	18410	18413	18411	18412
b8	NULL	243	4mt4	ALA	89	X	-148.85	126.46	-177.49	1371	1372	1375	1373	1374
b8	NULL	244	4mt4	ALA	561	X	-134.18	134.46	179.76	8789	8790	8793	8791	8792
b8	NULL	245	4mt4	ALA	566	X	-128.28	146.51	165.41	8852	8853	8856	8854	8855
b8	NULL	246	4mt4	ALA	1034	X	-143.19	120.23	-178.48	16231	16232	16235	16233	16234
b8	NULL	247	4mt4	ALA	1039	X	-126.14	142.64	169.82	16294	16295	16298	16296	16297
b8	NULL	248	4n4r	ALA	8	X	-127.62	142.21	174.72	107	108	111	109	110
b8	NULL	249	4n4r	ALA	32	X	-127.32	149.36	170.43	520	521	524	522	523
b8	NULL	250	4n4r	ALA	130	X	-137.44	137.16	-174.18	2103	2104	2107	2105	2106
b8	NULL	251	4n4r	ALA	174	X	-140.83	117.07	-173.26	2781	2782	2785	2783	2784
b8	NULL	252	4n4r	ALA	211	X	-126.12	130.25	-171.89	3363	3364	3367	3365	3366
b8	NULL	253	4n4r	ALA	371	X	-144.17	135.4	176.45	5893	5894	5897	5895	5896
b8	NULL	254	4n4r	ALA	421	X	-144.01	132.69	-174.74	6715	6716	6719	6717	6718
b8	NULL	255	4n4r	ALA	449	X	-139.33	125.73	-176.93	7136	7137	7140	7138	7139
b8	NULL	256	4n4r	ALA	451	X	-147.23	148.33	172.88	7162	7163	7166	7164	7165
b8	NULL	257	4n4r	ALA	464	X	-139.05	136.73	179.91	7363	7364	7367	7365	7366
b8	NULL	258	4n4r	ALA	511	X	-152.44	138.27	171.42	8098	8099	8102	8100	8101
b8	NULL	259	4n75	ALA	44	X	-131.77	145.35	172.86	619	620	623	621	622
b8	NULL	260	4n75	ALA	102	X	-152.43	126.5	-175.76	1490	1491	1494	1492	1493
b8	NULL	261	4n75	ALA	191	X	-143.11	117.02	-178.14	2865	2866	2869	2867	2868
b8	NULL	262	4n75	ALA	285	X	-139.66	140.94	-171.44	4247	4248	4251	4249	4250
b8	NULL	263	4n75	ALA	289	X	-143.31	145.85	178.61	4300	4301	4304	4302	4303
b8	NULL	264	4n75	ALA	339	X	-143.44	135.97	179.86	5057	5058	5061	5059	5060
b8	NULL	265	4n75	ALA	342	X	-122.48	140.6	175.14	5093	5094	5097	5095	5096
b8	NULL	266	4n75	ALA	357	X	-128.5	147.66	174.98	5332	5333	5336	5334	5335
b8	NULL	267	4o6y	ALA	240	A	-151.78	151.18	173.08	3837	3838	3841	3839	3840
b8	NULL	268	4oh3	ALA	469	X	-115.05	154.41	179.28	7234	7235	7238	7236	7237
b8	NULL	269	4oh3	ALA	645	X	-143.67	117.77	175.55	9958	9959	9962	9960	9961
b8	NULL	270	4p00	ALA	81	X	-145.33	151.19	172.29	1301	1302	1305	1303	1304
b8	NULL	271	4p02	ALA	81	X	-146.16	140.96	174.95	1301	1302	1305	1303	1304
b8	NULL	272	4q35	ALA	207	X	-142.99	153.72	177.58	3147	3148	3151	3149	3150
b8	NULL	273	4q35	ALA	231	X	-129.07	149.46	169.07	3552	3553	3556	3554	3555
b8	NULL	274	4q35	ALA	344	X	-138.57	122.4	-179.26	5348	5349	5352	5350	5351
b8	NULL	275	4q35	ALA	401	X	-127.71	144.39	164.73	6224	6225	6228	6226	6227
b8	NULL	276	4q35	ALA	425	X	-118.09	128.8	-171.19	6595	6596	6599	6597	6598
b8	NULL	277	4q35	ALA	429	X	-115.38	110.81	-177.18	6666	6667	6670	6668	6669
b8	NULL	278	4q35	ALA	486	X	-130.44	141.1	174.46	7594	7595	7598	7596	7597
b8	NULL	279	4q35	ALA	529	X	-127.13	122.5	161.71	8278	8279	8282	8280	8281
b8	NULL	280	4q35	ALA	583	X	-146.1	143.17	179.05	9105	9106	9109	9107	9108
b8	NULL	281	4q35	ALA	633	X	-151.59	122.84	-173.95	9923	9924	9927	9925	9926
b8	NULL	282	4q35	ALA	661	X	-127.68	117.54	178.59	10352	10353	10356	10354	10355
b8	NULL	283	4q35	ALA	663	X	-150.32	143.31	173.51	10378	10379	10382	10380	10381
b8	NULL	284	4q35	ALA	676	X	-142.1	123.64	178.14	10579	10580	10583	10581	10582
b8	NULL	285	4q35	ALA	701	X	-131.59	141.94	177.93	10949	10950	10953	10951	10952
b8	NULL	286	4q35	ALA	725	X	-135.12	132.41	173.92	11338	11339	11342	11340	11341
b8	NULL	287	4q79	ALA	97	X	-148.54	138.14	178.2	1475	1476	1479	1477	1478
b8	NULL	288	4q79	ALA	104	X	-151.07	131.9	174.71	1583	1584	1587	1585	1586
b8	NULL	289	4q79	ALA	144	X	-140.91	134.51	-173.83	2202	2203	2206	2204	2205
b8	NULL	290	4q79	ALA	291	X	-142.29	133.89	176.8	4430	4431	4434	4432	4433
b8	NULL	291	4q79	ALA	338	X	-144.66	139.95	-174.15	5157	5158	5161	5159	5160
b8	NULL	292	4q79	ALA	482	X	-148.11	125.02	177.65	7352	7353	7356	7354	7355
b8	NULL	293	4q79	ALA	529	X	-150.72	133.31	-174.48	8079	8080	8083	8081	8082
b8	NULL	294	4q79	ALA	726	X	-144.54	128.78	-172.87	11077	11078	11081	11079	11080
b8	NULL	295	4q79	ALA	924	X	-143.99	135.37	-170.07	14094	14095	14098	14096	14097
b8	NULL	296	4q79	ALA	1115	X	-149.98	138.38	-175.55	17016	17017	17020	17018	17019
b8	NULL	297	4q79	ALA	1256	X	-145.34	132.22	174.95	19163	19164	19167	19165	19166
b8	NULL	298	4q79	ALA	1303	X	-137.2	131.56	-171.52	19890	19891	19894	19892	19893
b8	NULL	299	4q79	ALA	1454	X	-154.47	130.06	179.06	22193	22194	22197	22195	22196
b8	NULL	300	4q79	ALA	1494	X	-149.18	136.68	-174	22812	22813	22816	22814	22815
b8	NULL	301	4q79	ALA	1638	X	-152.18	141.09	174.3	25007	25008	25011	25009	25010
b8	NULL	302	4q79	ALA	1685	X	-147.63	130.38	-174.41	25734	25735	25738	25736	25737
b8	NULL	303	4qtn	ALA	124	X	-122.05	131.73	170.94	1977	1978	1981	1979	1980
b8	NULL	304	4qtn	ALA	359	X	-117.34	130.82	171.03	5787	5788	5791	5789	5790
b8	NULL	305	4qtn	ALA	594	X	-114.16	132.56	169.4	9597	9598	9601	9599	9600
b8	NULL	306	4rdr	ALA	44	X	-114.9	139.61	170.9	630	631	634	632	633
b8	NULL	307	4rdr	ALA	51	X	-148.14	135.53	161.83	710	711	714	712	713
b8	NULL	308	4rdr	ALA	53	X	-110.89	142.17	176.34	731	732	735	733	734
b8	NULL	309	4rdr	ALA	190	X	-147.43	117.07	173.89	2813	2814	2817	2815	2816
b8	NULL	310	4rdr	ALA	211	X	-143.25	139.97	169.28	3104	3105	3108	3106	3107
b8	NULL	311	4rdr	ALA	287	X	-150.53	145.55	-179.41	4343	4344	4347	4345	4346
b8	NULL	312	4rdr	ALA	329	X	-128.17	126.49	172.94	5015	5016	5019	5017	5018
b8	NULL	313	4rdr	ALA	436	X	-142.87	148.38	177.4	6738	6739	6742	6740	6741
b8	NULL	314	4rdr	ALA	453	X	-136.08	148.38	176.6	7011	7012	7015	7013	7014
b8	NULL	315	4rdr	ALA	495	X	-124.2	133.8	-179.82	7673	7674	7677	7675	7676
b8	NULL	316	4rdr	ALA	508	X	-138.47	133.44	174.29	7883	7884	7887	7885	7886
b8	NULL	317	4rdr	ALA	553	X	-145.32	142.69	173.83	8590	8591	8594	8592	8593
b8	NULL	318	4rdr	ALA	618	X	-149.48	117.76	170.25	9622	9623	9626	9624	9625
b8	NULL	319	4rdr	ALA	656	X	-152.85	138.17	179.3	10235	10236	10239	10237	10238
b8	NULL	320	4rhb	ALA	4	X	-139.94	150.34	176.92	50	51	54	52	53
b8	NULL	321	4rhb	ALA	135	X	-126.58	121.56	168.09	2160	2161	2164	2162	2163
b8	NULL	322	4rhb	ALA	141	X	-127.86	129.13	-179.62	2251	2252	2255	2253	2254
b8	NULL	323	4rhb	ALA	185	X	-134.15	118.93	-178.64	2926	2927	2930	2928	2929
b8	NULL	324	4rhb	ALA	222	X	-116.24	120.39	-173.86	3498	3499	3502	3500	3501
b8	NULL	325	4rhb	ALA	283	X	-130.85	137.36	172.86	4496	4497	4500	4498	4499
b8	NULL	326	4rhb	ALA	380	X	-142.09	148.62	-174.14	6007	6008	6011	6009	6010
b8	NULL	327	4rhb	ALA	430	X	-148.75	120.11	-177.79	6832	6833	6836	6834	6835
b8	NULL	328	4rhb	ALA	458	X	-134.48	115.5	-178.37	7261	7262	7265	7263	7264
b8	NULL	329	4rhb	ALA	522	X	-148.99	121.73	176.49	8248	8249	8252	8250	8251
b8	NULL	330	4rhb	ALA	657	X	-134.75	148.65	168.59	10356	10357	10360	10358	10359
b8	NULL	331	4umv	ALA	250	X	-114.22	150.01	-176.58	3851	3852	3855	3853	3854
b8	NULL	332	4uvm	ALA	395	X	-113.87	139.97	175.13	6201	6202	6205	6203	6204
b8	NULL	333	4xk8	ALA	2183	X	-120.78	129.6	-173.52	34073	34074	34077	34075	34076
b8	NULL	334	4xu4	ALA	527	X	-133.33	147.19	170.65	7685	7686	7689	7687	7688
b8	NULL	335	4zgv	ALA	141	A	-115.42	138.63	-176.34	2029	2030	2033	2031	2032
b8	NULL	336	4zgv	ALA	196	A	-138.11	120.8	-179.29	2947	2948	2951	2949	2950
b8	NULL	337	4zgv	ALA	206	A	-127.33	148.01	177.49	3100	3101	3104	3102	3103
b8	NULL	338	4zgv	ALA	211	A	-129.06	133.79	169.54	3176	3177	3180	3178	3179
b8	NULL	339	4zgv	ALA	302	A	-110.48	146.83	176.75	4634	4635	4638	4636	4637
b8	NULL	340	4zgv	ALA	452	A	-150.16	146.89	169.64	6894	6895	6898	6896	6897
b8	NULL	341	4zgv	ALA	453	A	-136.36	142.32	174.71	6904	6905	6908	6906	6907
b8	NULL	342	4zgv	ALA	489	A	-147.09	142.19	-179.31	7472	7473	7476	7474	7475
b8	NULL	343	4zgv	ALA	576	A	-115.89	119.23	-177.6	8808	8809	8812	8810	8811
b8	NULL	344	4zgv	ALA	628	A	-118.68	152.57	167.35	9632	9633	9636	9634	9635
b8	NULL	345	4zgv	ALA	682	A	-122.3	141.02	175.89	10501	10502	10505	10503	10504
b8	NULL	346	4zgv	ALA	806	A	-128.23	135.34	-179.06	12410	12411	12414	12412	12413
b8	NULL	347	5ah3	ALA	355	A	-127.74	146.68	179.46	5346	5347	5350	5348	5349
b8	NULL	348	5c58	ALA	137	A	-143.01	126.08	179.29	2003	2004	2007	2005	2006
b8	NULL	349	5c58	ALA	164	A	-153.18	149.09	178.71	2366	2367	2370	2368	2369
b8	NULL	350	5c58	ALA	165	A	-149.14	145.84	177.83	2376	2377	2380	2378	2379
b8	NULL	351	5c58	ALA	197	A	-143.02	131.1	179.08	2885	2886	2889	2887	2888
b8	NULL	352	5c58	ALA	232	A	-120.93	114.83	-178.62	3433	3434	3437	3435	3436
b8	NULL	353	5c58	ALA	235	A	-115.91	133.98	-176.9	3481	3482	3485	3483	3484
b8	NULL	354	5c58	ALA	236	A	-149.09	141.74	169.66	3491	3492	3495	3493	3494
b8	NULL	355	5c58	ALA	279	A	-137.96	129.44	-179.87	4181	4182	4185	4183	4184
b8	NULL	356	5c58	ALA	410	A	-144.86	129.46	177.35	6188	6189	6192	6190	6191
b8	NULL	357	5c58	ALA	412	A	-142.07	137.89	178.99	6214	6215	6218	6216	6217
b8	NULL	358	5c58	ALA	487	A	-145.23	136.29	170.76	7400	7401	7404	7402	7403
b8	NULL	359	5c58	ALA	543	A	-130.42	136.47	175.43	8291	8292	8295	8293	8294
b8	NULL	360	5c6p	ALA	230	X	-111.7	145.18	168.89	3526	3527	3530	3528	3529
b8	NULL	361	5d0q	ALA	487	A	-142.75	144.18	-173.87	7528	7529	7532	7530	7531
b8	NULL	362	5d0q	ALA	576	A	-135.3	114.75	176.89	8903	8904	8907	8905	8906
b8	NULL	363	5d0q	ALA	726	A	-137.62	141.58	174.56	11137	11138	11141	11139	11140
b8	NULL	364	5d0q	ALA	729	A	-114.23	127.24	-174.23	11173	11174	11177	11175	11176
b8	NULL	365	5d0q	ALA	744	A	-124.19	143.75	173.83	11412	11413	11416	11414	11415
b8	NULL	366	5d0q	ALA	755	A	-111.35	144.68	176.79	11591	11592	11595	11593	11594
b8	NULL	367	5da0	ALA	64	X	-126.42	119.56	-170.68	961	962	965	963	964
b8	NULL	368	5edl	ALA	108	A	-110.19	113.23	179.35	1681	1682	1685	1683	1684
b8	NULL	369	5fp1	ALA	138	A	-154.02	149.57	-173.88	2001	2002	2005	2003	2004
b8	NULL	370	5fp1	ALA	160	A	-137.95	141.86	177.1	2316	2317	2320	2318	2319
b8	NULL	371	5fp1	ALA	161	A	-124.84	134.5	179.13	2326	2327	2330	2328	2329
b8	NULL	372	5fp1	ALA	200	A	-135.75	129.97	-173.02	2905	2906	2909	2907	2908
b8	NULL	373	5fp1	ALA	273	A	-121.74	127.45	-171.99	4056	4057	4060	4058	4059
b8	NULL	374	5fp1	ALA	276	A	-129.3	147.96	169.04	4104	4105	4108	4106	4107
b8	NULL	375	5fp1	ALA	318	A	-127.93	142.94	-175.75	4750	4751	4754	4752	4753
b8	NULL	376	5fp1	ALA	336	A	-141.95	134.1	-179.53	5034	5035	5038	5036	5037
b8	NULL	377	5fp1	ALA	472	A	-149.23	150.59	-179.25	7107	7108	7111	7109	7110
b8	NULL	378	5fp1	ALA	503	A	-127.35	153.47	170.64	7527	7528	7531	7529	7530
b8	NULL	379	5fp1	ALA	523	A	-127.86	130.28	-173.13	7849	7850	7853	7851	7852
b8	NULL	380	5fp1	ALA	569	A	-125.05	151.85	176.82	8560	8561	8564	8562	8563
b8	NULL	381	5fp1	ALA	625	A	-121.21	126.73	-177.34	9413	9414	9417	9415	9416
b8	NULL	382	5fp1	ALA	651	A	-127.68	133.72	167.7	9813	9814	9817	9815	9816
b8	NULL	383	5fp1	ALA	653	A	-138.29	111.43	179.2	9840	9841	9844	9842	9843
b8	NULL	384	5fp1	ALA	696	A	-119.21	148.4	167.13	10525	10526	10529	10527	10528
b8	NULL	385	5fq6	ALA	741	A	-150.95	110.3	179.72	11075	11076	11079	11077	11078
b8	NULL	386	5fq6	ALA	759	A	-132.68	130.32	175.24	11333	11334	11337	11335	11336
b8	NULL	387	5fq6	ALA	920	A	-117.85	134.92	179.47	13874	13875	13878	13876	13877
b8	NULL	388	5fq6	ALA	1030	A	-143.56	146.12	176.79	15643	15644	15647	15645	15646
b8	NULL	389	5fq6	ALA	1096	A	-129.02	147.13	-173.36	16581	16582	16585	16583	16584
b8	NULL	390	5fq6	ALA	1374	A	-124.45	134.95	-175.61	20916	20917	20920	20918	20919
b8	NULL	391	5fq6	ALA	2340	A	-138.4	126.42	174.6	35268	35269	35272	35270	35271
b8	NULL	392	5fq6	ALA	2501	A	-114.9	148.92	-175.67	37809	37810	37813	37811	37812
b8	NULL	393	5fq6	ALA	2569	A	-135.26	145.75	-178.7	38911	38912	38915	38913	38914
b8	NULL	394	5fq6	ALA	2614	A	-151.32	131.75	177.33	39635	39636	39639	39637	39638
b8	NULL	395	5fq6	ALA	2680	A	-127.1	147.87	-172.54	40573	40574	40577	40575	40576
b8	NULL	396	5fq6	ALA	2958	A	-121.45	131.99	-174.99	44908	44909	44912	44910	44911
b8	NULL	397	5fr8	ALA	217	A	-130.02	110.36	-179.89	3281	3282	3285	3283	3284
b8	NULL	398	5fr8	ALA	272	A	-141.13	134.18	173.68	4102	4103	4106	4104	4105
b8	NULL	399	5fr8	ALA	330	A	-134.49	123.06	-173.61	5005	5006	5009	5007	5008
b8	NULL	400	5fr8	ALA	387	A	-118.16	117.63	-177.53	5879	5880	5883	5881	5882
b8	NULL	401	5fr8	ALA	389	A	-132.75	126.75	179.08	5900	5901	5904	5902	5903
b8	NULL	402	5fr8	ALA	442	A	-117.25	148.46	-173	6717	6718	6721	6719	6720
b8	NULL	403	5fr8	ALA	698	A	-126.93	125.29	-173.59	10633	10634	10637	10635	10636
b8	NULL	404	5fr8	ALA	701	A	-135.56	133.67	170.97	10685	10686	10689	10687	10688
b8	NULL	405	5gko	ALA	610	B	-128.43	110.77	-177.25	9252	9253	9256	9254	9255
b8	NULL	406	5i20	ALA	259	A	-119.32	139.09	173.82	3859	3860	3863	3861	3862
b8	NULL	407	5oc0	ALA	113	A	-119.8	130.73	168.81	1885	1886	1889	1887	1888
b8	NULL	408	5osa	ALA	1190	D	-135.01	152.72	-162.02	19217	19218	19221	19219	19220
b8	NULL	409	5sv0	ALA	899	A	-114.38	148.29	175.18	13658	13659	13662	13660	13661
b8	NULL	410	5t3r	ALA	565	A	-112.85	118.85	-174.68	8827	8828	8831	8829	8830
b8	NULL	411	5t3r	ALA	687	A	-118.17	135.09	177.46	10690	10691	10694	10692	10693
b8	NULL	412	5t3r	ALA	774	A	-132.16	123.97	-175.89	12039	12040	12043	12041	12042
b8	NULL	413	5t3r	ALA	963	A	-149.57	125.02	-172.19	15046	15047	15050	15048	15049
b8	NULL	414	5z96	ALA	297	A	-151.93	129.47	-177.2	4855	4856	4859	4857	4858
b8	NULL	415	5z96	ALA	967	A	-145.12	128.51	171.47	15797	15798	15801	15799	15800
b8	NULL	416	5z96	ALA	2297	A	-148.3	129.81	174.69	37531	37532	37535	37533	37534
b8	NULL	417	6bar	ALA	88	A	-149.57	141.67	173.69	1381	1382	1385	1383	1384
b8	NULL	418	6cjt	ALA	846	A	-130.79	141.95	-161.72	13712	13713	13716	13714	13715
b8	NULL	419	6f7h	ALA	130	A	-126.25	153.11	-169.56	1938	1939	1942	1940	1941
b8	NULL	420	6fok	ALA	139	A	-141.77	144.79	177.18	2044	2045	2048	2046	2047
b8	NULL	421	6fok	ALA	151	A	-143.47	137.75	-173.47	2218	2219	2222	2220	2221
b8	NULL	422	6fok	ALA	152	A	-147.12	154.86	177.1	2228	2229	2232	2230	2231
b8	NULL	423	6fok	ALA	153	A	-152.85	151.93	-178.11	2238	2239	2242	2240	2241
b8	NULL	424	6fok	ALA	167	A	-147.48	148.08	172.22	2455	2456	2459	2457	2458
b8	NULL	425	6fok	ALA	192	A	-123.68	133.73	172.39	2823	2824	2827	2825	2826
b8	NULL	426	6fok	ALA	207	A	-153.91	146.68	-178.01	3047	3048	3051	3049	3050
b8	NULL	427	6fok	ALA	249	A	-142.76	146.69	174.43	3680	3681	3684	3682	3683
b8	NULL	428	6fok	ALA	292	A	-147.06	139.79	174.86	4364	4365	4368	4366	4367
b8	NULL	429	6fok	ALA	293	A	-117.35	136.62	176.78	4374	4375	4378	4376	4377
b8	NULL	430	6fok	ALA	308	A	-150.6	148.78	-176.02	4620	4621	4624	4622	4623
b8	NULL	431	6fok	ALA	346	A	-127.92	130.04	-169.15	5224	5225	5228	5226	5227
b8	NULL	432	6fok	ALA	415	A	-142.97	149.86	177.14	6302	6303	6306	6304	6305
b8	NULL	433	6fok	ALA	420	A	-128.52	128.44	173.06	6363	6364	6367	6365	6366
b8	NULL	434	6fok	ALA	469	A	-149.72	146.84	173.14	7152	7153	7156	7154	7155
b8	NULL	435	6fok	ALA	522	A	-126.66	147.25	177.79	7927	7928	7931	7929	7930
b8	NULL	436	6fok	ALA	524	A	-144.51	144.33	-175.66	7958	7959	7962	7960	7961
b8	NULL	437	6fok	ALA	556	A	-129.05	142.47	176.16	8445	8446	8449	8447	8448
b8	NULL	438	6fok	ALA	595	A	-149.39	145.53	179.09	9023	9024	9027	9025	9026
b8	NULL	439	6h3i	ALA	706	A	-113.11	152.76	169.44	10939	10940	10943	10941	10942
b8	NULL	440	6h3i	ALA	1370	A	-147.05	147.67	-175.78	21140	21141	21144	21142	21143
b8	NULL	441	6h3i	ALA	1422	A	-150.94	147.1	171.41	21967	21968	21971	21969	21970
b8	NULL	442	6h3i	ALA	1615	A	-129.45	123.09	163	25081	25082	25085	25083	25084
b8	NULL	443	6h3i	ALA	1643	A	-132.04	133.24	-179.74	25539	25540	25543	25541	25542
b8	NULL	444	6h3i	ALA	1763	A	-143.37	152.56	168.23	27378	27379	27382	27380	27381
b8	NULL	445	6h3i	ALA	1946	A	-154.05	152.86	179.12	30197	30198	30201	30199	30200
b8	NULL	446	6h3i	ALA	2048	A	-139.34	133.54	-173.92	31860	31861	31864	31862	31863
b8	NULL	447	6h3i	ALA	2333	A	-154.23	151.06	166.65	36232	36233	36236	36234	36235
b8	NULL	448	6h3i	ALA	2361	A	-128.79	114.05	175.03	36668	36669	36672	36670	36671
b8	NULL	449	6h3i	ALA	2377	A	-131.79	154.94	166.86	36907	36908	36911	36909	36910
b8	NULL	450	6h3i	ALA	2380	A	-151.19	140.98	177.24	36943	36944	36947	36945	36946
b8	NULL	451	6h3i	ALA	2403	A	-139.6	154.49	178.73	37287	37288	37291	37289	37290
b8	NULL	452	6h3i	ALA	2407	A	-132.93	150.06	168.16	37341	37342	37345	37343	37344
b8	NULL	453	6h3i	ALA	2523	A	-147.02	144.58	-172.3	39117	39118	39121	39119	39120
b8	NULL	454	6h3i	ALA	2532	A	-152.87	150.69	171	39260	39261	39264	39262	39263
b8	NULL	455	6hum	ALA	698	A	-143.88	147.95	166.51	11114	11115	11118	11116	11117
b8	NULL	456	6hum	ALA	2789	A	-116.9	116.86	-173.1	43962	43963	43966	43964	43965
b8	NULL	457	6nbq	ALA	2639	A	-120.14	124.15	164.06	41604	41605	41608	41606	41607
c1	NULL	1	1dxr	ALA	734	X	-70.88	165.71	-177.75	11428	11429	11432	11430	11431
c1	NULL	2	1dxr	ALA	1120	X	-102.39	171.55	166.94	17432	17433	17436	17434	17435
c1	NULL	3	1eys	ALA	396	X	-76.15	160.66	176.25	6046	6047	6050	6048	6049
c1	NULL	4	1eys	ALA	849	X	-109.51	-178.1	175.6	13238	13239	13242	13240	13241
c1	NULL	5	1jb0	ALA	102	X	-100.12	-168.8	172.45	1597	1598	1601	1599	1600
c1	NULL	6	1l9b	ALA	421	X	-65.26	164.63	-175.8	6653	6654	6657	6655	6656
c1	NULL	7	2zxe	ALA	95	X	-95.06	163.04	-179.3	1480	1481	1484	1482	1483
c1	NULL	8	3b9y	ALA	228	X	-92.77	161.96	167.83	3499	3500	3503	3501	3502
c1	NULL	9	3b9y	ALA	616	X	-95.76	161.26	168.52	9322	9323	9326	9324	9325
c1	NULL	10	3b9y	ALA	1004	X	-89.27	161.96	168.14	15145	15146	15149	15147	15148
c1	NULL	11	3nd0	ALA	319	X	-66.38	158.57	173.33	4928	4929	4932	4930	4931
c1	NULL	12	3nd0	ALA	744	X	-69.29	156.68	172.82	11468	11469	11472	11470	11471
c1	NULL	13	3o7q	ALA	324	X	-70.44	166.63	166.74	5076	5077	5080	5078	5079
c1	NULL	14	3org	ALA	44	X	-87.57	174.01	173.52	716	717	720	718	719
c1	NULL	15	3org	ALA	578	X	-88.27	-179.38	170.42	9058	9059	9062	9060	9061
c1	NULL	16	3qe7	ALA	384	X	-93.63	174.42	177.52	5860	5861	5864	5862	5863
c1	NULL	17	3wfd	ALA	517	X	-103.91	158.29	-168.57	8223	8224	8227	8225	8226
c1	NULL	18	4atv	ALA	308	X	-66.03	-172.96	-172.94	4742	4743	4746	4744	4745
c1	NULL	19	4epa	ALA	497	X	-101.32	170.63	168.9	7462	7463	7466	7464	7465
c1	NULL	20	4m58	ALA	68	X	-70.86	159.2	-179.04	993	994	997	995	996
c1	NULL	21	4umv	ALA	270	X	-65.28	179.46	-172.02	4173	4174	4177	4175	4176
c1	NULL	22	4zgv	ALA	293	A	-80.5	172.64	177.15	4499	4500	4503	4501	4502
c1	NULL	23	5ah3	ALA	139	A	-91.74	158.25	176.43	2109	2110	2113	2111	2112
c1	NULL	24	5cfy	ALA	671	B	-102.65	173.28	0.81	10346	10347	10350	10348	10349
c1	NULL	25	5cfy	ALA	1082	C	-85.3	160.69	23.79	16603	16604	16607	16605	16606
c1	NULL	26	5h36	ALA	363	B	-80.01	172.08	161.24	5429	5430	5433	5431	5432
c1	NULL	27	5v7p	ALA	84	A	-72.93	160.02	165.09	1363	1364	1367	1365	1366
c1	NULL	28	5ylv	ALA	60	A	-104.48	162.13	-174.84	926	927	930	928	929
c1	NULL	29	5ys3	ALA	29	A	-77.69	174.55	175.38	425	426	429	427	428
c1	NULL	30	5ys3	ALA	116	A	-89.12	-179.92	175.34	1777	1778	1781	1779	1780
c1	NULL	31	5ys3	ALA	581	A	-72.34	171.62	175.36	8811	8812	8815	8813	8814
c1	NULL	32	5ys3	ALA	951	A	-79.69	171.89	-179.28	14432	14433	14436	14434	14435
c1	NULL	33	6a90	ALA	149	A	-94.13	166.35	-171.39	2413	2414	2417	2415	2416
c1	NULL	34	6bqr	ALA	1599	K	-67.81	170.59	-174.04	25205	25206	25209	25207	25208
c1	NULL	35	6bqr	ALA	2547	Q	-67.79	-174.18	-163.96	40258	40259	40262	40260	40261
c1	NULL	36	6bqr	ALA	3495	W	-67.24	173.93	-160.43	55312	55313	55316	55314	55315
c1	NULL	37	6cnn	ALA	1192	A	-84.54	173.54	-173.34	19279	19280	19283	19281	19282
c1	NULL	38	6cse	ALA	384	A	-77.32	160.39	175.43	5715	5716	5719	5717	5718
c1	NULL	39	6h3i	ALA	2273	A	-89.38	167.21	-172.16	35346	35347	35350	35348	35349
c1	NULL	40	6hum	ALA	3027	A	-84.29	174.65	176.7	47640	47641	47644	47642	47643
c1	NULL	41	6idf	ALA	1334	A	-82.99	165.9	173.36	21041	21042	21045	21043	21044
c1	NULL	42	6nbq	ALA	1736	A	-89.52	-179.51	-177.32	27521	27522	27525	27523	27524
c2	NULL	1	6hum	ALA	2877	A	-76.06	-144.85	160.24	45335	45336	45339	45337	45338
c3	NULL	1	4n4r	ALA	610	X	-76.11	-70.8	172.49	9608	9609	9612	9610	9611
c3	NULL	2	4yb9	ALA	104	X	-98.42	-76.47	-173.83	1610	1611	1614	1612	1613
c3	NULL	3	5a1s	ALA	344	A	-65.05	-72.16	-178.66	5347	5348	5351	5349	5350
c3	NULL	4	5c6p	ALA	113	X	-83.92	-78.86	-169.1	1684	1685	1688	1686	1687
c3	NULL	5	5c6p	ALA	192	X	-74.27	-110.97	-171.3	2942	2943	2946	2944	2945
c3	NULL	6	5cfy	ALA	624	B	-69.27	-81.65	-171.31	9590	9591	9594	9592	9593
c3	NULL	7	5cfy	ALA	1035	C	-70.15	-72.2	-173.23	15847	15848	15851	15849	15850
c3	NULL	8	5doq	ALA	294	A	-71.42	-71.67	179.25	4676	4677	4680	4678	4679
c3	NULL	9	5gmy	ALA	461	B	-70.56	-73.15	-171.72	7400	7401	7404	7402	7403
c3	NULL	10	5mrw	ALA	1173	B	-65.78	-74.94	-171.41	17684	17685	17688	17686	17687
c3	NULL	11	5sv0	ALA	400	A	-70.24	-73.32	-172.67	6099	6100	6103	6101	6102
c3	NULL	12	5v8k	ALA	186	A	-97.28	-82.23	174.71	2882	2883	2886	2884	2885
c3	NULL	13	5wie	ALA	2695	H	-68.11	-74.69	179.77	43173	43174	43177	43175	43176
c3	NULL	14	5x3x	ALA	657	C	-70.08	-84.11	-165.46	9831	9832	9835	9833	9834
c3	NULL	15	5x41	ALA	618	E	-74.91	-71.28	-172.86	9215	9216	9219	9217	9218
c3	NULL	16	6c08	ALA	324	A	-73.25	-87.92	-177.08	5223	5224	5227	5225	5226
c3	NULL	17	6nt4	ALA	438	A	-102.93	-73.83	174.58	7052	7053	7056	7054	7055
c4	NULL	1	1dxr	ALA	641	X	-66.76	-42.06	178.44	9984	9985	9988	9986	9987
c4	NULL	2	1dxr	ALA	685	X	-66.82	-41.25	178.11	10613	10614	10617	10615	10616
c4	NULL	3	1dxr	ALA	826	X	-66.11	-42.18	174.61	12850	12851	12854	12852	12853
c4	NULL	4	1dxr	ALA	1012	X	-65.73	-37.81	174.5	15763	15764	15767	15765	15766
c4	NULL	5	1dxr	ALA	1069	X	-66.91	-44.98	170.28	16656	16657	16660	16658	16659
c4	NULL	6	1dxr	ALA	1078	X	-65.84	-56.6	-179.82	16780	16781	16784	16782	16783
c4	NULL	7	1dxr	ALA	1081	X	-66.45	-38.16	176.15	16814	16815	16818	16816	16817
c4	NULL	8	1dxr	ALA	1163	X	-92.34	-37.89	-173.58	18120	18121	18124	18122	18123
c4	NULL	9	1000000000000	ALA	17	X	-67.48	-37.27	171.81	255	256	259	257	258
c4	NULL	10	1000000000000	ALA	129	X	-70.37	-37.76	-179.01	1956	1957	1960	1958	1959
c4	NULL	11	1000000000000	ALA	206	X	-68	-42.53	172.99	3120	3121	3124	3122	3123
c4	NULL	12	1000000000000	ALA	218	X	-66.1	-29.59	179.39	3304	3305	3308	3306	3307
c4	NULL	13	1000000000000	ALA	256	X	-67.93	-36.37	171.55	3915	3916	3919	3917	3918
c4	NULL	14	1000000000000	ALA	368	X	-69.34	-36.68	-179.03	5616	5617	5620	5618	5619
c4	NULL	15	1000000000000	ALA	457	X	-66.21	-29.96	179.1	6964	6965	6968	6966	6967
c4	NULL	16	1000000000000	ALA	495	X	-68.8	-35.8	171.65	7575	7576	7579	7577	7578
c4	NULL	17	1000000000000	ALA	607	X	-68.87	-36.37	-178.73	9276	9277	9280	9278	9279
c4	NULL	18	1000000000000	ALA	696	X	-66.47	-26.73	178.98	10624	10625	10628	10626	10627
c4	NULL	19	1eys	ALA	363	X	-70.18	-36.42	174.83	5541	5542	5545	5543	5544
c4	NULL	20	1eys	ALA	411	X	-65.77	-50.31	176.47	6274	6275	6278	6276	6277
c4	NULL	21	1eys	ALA	419	X	-66.66	-41.08	173.46	6385	6386	6389	6387	6388
c4	NULL	22	1eys	ALA	442	X	-66.22	-42.03	172.35	6760	6761	6764	6762	6763
c4	NULL	23	1eys	ALA	490	X	-75.29	-32.8	172.25	7526	7527	7530	7528	7529
c4	NULL	24	1eys	ALA	559	X	-66.72	-39.13	-179.83	8590	8591	8594	8592	8593
c4	NULL	25	1eys	ALA	738	X	-68.39	-40.39	173.88	11498	11499	11502	11500	11501
c4	NULL	26	1eys	ALA	741	X	-68.7	-42.71	172.74	11538	11539	11542	11540	11541
c4	NULL	27	1eys	ALA	776	X	-65.46	-49.13	177.67	12106	12107	12110	12108	12109
c4	NULL	28	1eys	ALA	777	X	-65.42	-35.14	174.89	12116	12117	12120	12118	12119
c4	NULL	29	1eys	ALA	810	X	-68.02	-38.12	174.98	12641	12642	12645	12643	12644
c4	NULL	30	1eys	ALA	858	X	-65.58	-50.69	177.15	13389	13390	13393	13391	13392
c4	NULL	31	1eys	ALA	862	X	-72.85	-41.34	174.43	13458	13459	13462	13460	13461
c4	NULL	32	1fft	ALA	33	X	-68.45	-54.93	177.88	536	537	540	538	539
c4	NULL	33	1fft	ALA	40	X	-69.96	-48.89	-174.41	618	619	622	620	621
c4	NULL	34	1fft	ALA	64	X	-72.75	-30.33	171.56	1000	1001	1004	1002	1003
c4	NULL	35	1fft	ALA	190	X	-72.47	-31.39	-168.58	2964	2965	2968	2966	2967
c4	NULL	36	1fft	ALA	295	X	-67.41	-45.14	179.45	4640	4641	4644	4642	4643
c4	NULL	37	1fft	ALA	416	X	-91.48	-37.15	-173.08	6582	6583	6586	6584	6585
c4	NULL	38	1fft	ALA	448	X	-68.24	-29.19	177.06	7101	7102	7105	7103	7104
c4	NULL	39	1fft	ALA	533	X	-66.63	-44.93	174.37	8407	8408	8411	8409	8410
c4	NULL	40	1fft	ALA	881	X	-85.6	-37.07	176.08	13835	13836	13839	13837	13838
c4	NULL	41	1jb0	ALA	83	X	-86.26	-36.18	-172.56	1308	1309	1312	1310	1311
c4	NULL	42	1jb0	ALA	190	X	-69.89	-43.54	-179.6	2964	2965	2968	2966	2967
c4	NULL	43	1jb0	ALA	361	X	-66.62	-43.99	173.67	5580	5581	5584	5582	5583
c4	NULL	44	1jb0	ALA	424	X	-70.7	-47.27	176.9	6566	6567	6570	6568	6569
c4	NULL	45	1jb0	ALA	472	X	-70.13	-47.3	175.6	7328	7329	7332	7330	7331
c4	NULL	46	1jb0	ALA	787	X	-65.02	-39.49	172.45	12162	12163	12166	12164	12165
c4	NULL	47	1jb0	ALA	910	X	-67.95	-48.08	-175.75	14099	14100	14103	14101	14102
c4	NULL	48	1jb0	ALA	919	X	-74.54	-39.14	-175.18	14245	14246	14249	14247	14248
c4	NULL	49	1jb0	ALA	1018	X	-67.56	-46.54	174.66	15690	15691	15694	15692	15693
c4	NULL	50	1jb0	ALA	1134	X	-69.92	-40.68	173.46	17481	17482	17485	17483	17484
c4	NULL	51	1jb0	ALA	1160	X	-66.82	-46.59	174.76	17909	17910	17913	17911	17912
c4	NULL	52	1jb0	ALA	1268	X	-75.69	-35.17	165.99	19570	19571	19574	19572	19573
c4	NULL	53	1jb0	ALA	1321	X	-65.98	-41.05	169.08	20342	20343	20346	20344	20345
c4	NULL	54	1jb0	ALA	1325	X	-68.19	-27.47	170.4	20412	20413	20416	20414	20415
c4	NULL	55	1jb0	ALA	1434	X	-65.52	-36.51	170.74	22230	22231	22234	22232	22233
c4	NULL	56	1jb0	ALA	1993	X	-91.42	-26.71	158.89	30782	30783	30786	30784	30785
c4	NULL	57	1jb0	ALA	2082	X	-68.84	-48.25	-176.16	32089	32090	32093	32091	32092
c4	NULL	58	1jb0	ALA	2157	X	-67.4	-42.98	173.9	33178	33179	33182	33180	33181
c4	NULL	59	1jb0	ALA	2202	X	-83.35	-31.67	167.81	33856	33857	33860	33858	33859
c4	NULL	60	1kf6	ALA	868	X	-74	-38.37	172.59	13315	13316	13319	13317	13318
c4	NULL	61	1kf6	ALA	899	X	-67.68	-42.63	176.75	13793	13794	13797	13795	13796
c4	NULL	62	1kf6	ALA	970	X	-67.78	-40.71	174.99	14932	14933	14936	14934	14935
c4	NULL	63	1kf6	ALA	976	X	-72.66	-44.5	-177.02	15008	15009	15012	15010	15011
c4	NULL	64	1kqf	ALA	1241	X	-66.76	-47.59	178.89	19102	19103	19106	19104	19105
c4	NULL	65	1l9b	ALA	37	X	-66.14	-48.17	172.3	568	569	572	570	571
c4	NULL	66	1l9b	ALA	93	X	-66.3	-47.41	173.77	1421	1422	1425	1423	1424
c4	NULL	67	1l9b	ALA	172	X	-71.67	-33.2	172.51	2680	2681	2684	2682	2683
c4	NULL	68	1l9b	ALA	468	X	-67.95	-37.76	176.08	7377	7378	7381	7379	7380
c4	NULL	69	1l9b	ALA	520	X	-72.81	-41.87	177.04	8204	8205	8208	8206	8207
c4	NULL	70	1l9b	ALA	554	X	-65.86	-48.42	174.86	8696	8697	8700	8698	8699
c4	NULL	71	1ldf	ALA	95	X	-67.76	-37.55	171.6	1403	1404	1407	1405	1406
c4	NULL	72	1ldf	ALA	187	X	-73.18	-37.05	-178.56	2802	2803	2806	2804	2805
c4	NULL	73	1ldf	ALA	196	X	-65.54	-53.25	176.91	2915	2916	2919	2917	2918
c4	NULL	74	1ldf	ALA	200	X	-72.46	-39.19	172.41	2970	2971	2974	2972	2973
c4	NULL	75	1ldf	ALA	349	X	-67.66	-37.15	171.97	5212	5213	5216	5214	5215
c4	NULL	76	1ldf	ALA	441	X	-69.04	-42.22	-176.4	6611	6612	6615	6613	6614
c4	NULL	77	1ldf	ALA	454	X	-65.62	-47.02	176.2	6779	6780	6783	6781	6782
c4	NULL	78	1ldf	ALA	603	X	-67.6	-37.89	172.03	9021	9022	9025	9023	9024
c4	NULL	79	1ldf	ALA	695	X	-70.37	-40.27	-175.81	10420	10421	10424	10422	10423
c4	NULL	80	1ldf	ALA	708	X	-65.16	-46.38	176.65	10588	10589	10592	10590	10591
c4	NULL	81	1ldf	ALA	827	X	-65.87	-41.46	170.86	12352	12353	12356	12354	12355
c4	NULL	82	1ldf	ALA	857	X	-66.07	-37.8	173.19	12830	12831	12834	12832	12833
c4	NULL	83	1ldf	ALA	949	X	-69.98	-42.52	-176.78	14229	14230	14233	14231	14232
c4	NULL	84	1ldf	ALA	958	X	-65.3	-52.85	176.66	14342	14343	14346	14344	14345
c4	NULL	85	1ldf	ALA	962	X	-65.26	-47.4	176.56	14397	14398	14401	14399	14400
c4	NULL	86	1m56	ALA	101	X	-73.21	-53.74	179.6	1577	1578	1581	1579	1580
c4	NULL	87	1m56	ALA	180	X	-68.23	-39.94	168.28	2727	2728	2731	2729	2730
c4	NULL	88	1m56	ALA	229	X	-90.85	-49.67	-178.58	3496	3497	3500	3498	3499
c4	NULL	89	1m56	ALA	439	X	-68.33	-42.9	173.56	6800	6801	6804	6802	6803
c4	NULL	90	1m56	ALA	451	X	-72.92	-26.84	166.05	6996	6997	7000	6998	6999
c4	NULL	91	1m56	ALA	488	X	-66.35	-38.05	169.36	7592	7593	7596	7594	7595
c4	NULL	92	1m56	ALA	911	X	-69.93	-29.86	177.76	14241	14242	14245	14243	14244
c4	NULL	93	1m56	ALA	954	X	-74.28	-37.36	168.45	14893	14894	14897	14895	14896
c4	NULL	94	1m56	ALA	982	X	-66.08	-36.62	174.2	15320	15321	15324	15322	15323
c4	NULL	95	1m56	ALA	1105	X	-65.25	-44.19	172.89	17249	17250	17253	17251	17252
c4	NULL	96	1p49	ALA	200	X	-66.05	-39.97	170.52	3045	3046	3049	3047	3048
c4	NULL	97	1pp9	ALA	1005	X	-65.04	-29.45	174.99	15202	15203	15206	15204	15205
c4	NULL	98	1pp9	ALA	1130	X	-66	-44.43	173.17	17211	17212	17215	17213	17214
c4	NULL	99	1pp9	ALA	1155	X	-69.01	-30.25	173.07	17608	17609	17612	17610	17611
c4	NULL	100	1pp9	ALA	1793	X	-73.69	-26.16	178.51	27788	27789	27792	27790	27791
c4	NULL	101	1pp9	ALA	1979	X	-69.11	-43.94	171.06	30691	30692	30695	30693	30694
c4	NULL	102	1pp9	ALA	3023	X	-67.61	-37.51	-179.93	46552	46553	46556	46554	46555
c4	NULL	103	1pp9	ALA	3148	X	-67.15	-41.86	171.95	48562	48563	48566	48564	48565
c4	NULL	104	1pp9	ALA	3173	X	-69.44	-25.29	173.43	48959	48960	48963	48961	48962
c4	NULL	105	1pp9	ALA	3201	X	-67.59	-35.43	170.91	49433	49434	49437	49435	49436
c4	NULL	106	1pp9	ALA	4004	X	-81.36	-32.11	178.37	62160	62161	62164	62162	62163
c4	NULL	107	1pp9	ALA	4009	X	-66.21	-38.66	170.81	62226	62227	62230	62228	62229
c4	NULL	108	1pw4	ALA	99	X	-65.76	-49.94	177.7	1580	1581	1584	1582	1583
c4	NULL	109	1pw4	ALA	101	X	-66.32	-37.91	173.25	1600	1601	1604	1602	1603
c4	NULL	110	1pw4	ALA	177	X	-69.59	-42.85	-174.23	2776	2777	2780	2778	2779
c4	NULL	111	1pw4	ALA	242	X	-66.9	-48.78	174.63	3825	3826	3829	3827	3828
c4	NULL	112	1pw4	ALA	244	X	-72.91	-40.74	176.8	3854	3855	3858	3856	3857
c4	NULL	113	1pw4	ALA	277	X	-67.87	-46.78	174.13	4415	4416	4419	4417	4418
c4	NULL	114	1pw4	ALA	318	X	-71.06	-51.08	175.99	5053	5054	5057	5055	5056
c4	NULL	115	1pw4	ALA	382	X	-66.44	-47.63	176.43	5995	5996	5999	5997	5998
c4	NULL	116	1pw4	ALA	385	X	-68.84	-62.74	-173.29	6026	6027	6030	6028	6029
c4	NULL	117	1q90	ALA	729	X	-66.78	-27.49	173.08	11329	11330	11333	11331	11332
c4	NULL	118	1q90	ALA	893	X	-73.55	-38.45	169.49	13827	13828	13831	13829	13830
c4	NULL	119	1q90	ALA	1259	X	-65.18	-58.79	172.07	19487	19488	19491	19489	19490
c4	NULL	120	1q90	ALA	1682	X	-68.01	-25.38	177.8	26026	26027	26030	26028	26029
c4	NULL	121	1q90	ALA	1802	X	-68.99	-36.2	172.18	27837	27838	27841	27839	27840
c4	NULL	122	1q90	ALA	1845	X	-67.54	-36.57	169	28514	28515	28518	28516	28517
c4	NULL	123	1rh5	ALA	185	X	-98.04	-44.44	-170.25	2908	2909	2912	2910	2911
c4	NULL	124	1rh5	ALA	263	X	-68.66	-44.06	172.54	4158	4159	4162	4160	4161
c4	NULL	125	1rh5	ALA	435	X	-67.74	-44.76	172.46	6905	6906	6909	6907	6908
c4	NULL	126	1rh5	ALA	441	X	-65.69	-36.63	171.82	6993	6994	6997	6995	6996
c4	NULL	127	1rhz	ALA	185	X	-80.45	-49.04	-168.94	2908	2909	2912	2910	2911
c4	NULL	128	1rhz	ALA	263	X	-67.46	-34.79	173.64	4159	4160	4163	4161	4162
c4	NULL	129	1s5h	ALA	10	X	-65.1	-40.53	172.78	135	136	139	137	138
c4	NULL	130	1s5h	ALA	132	X	-74	-39.61	-179.96	1982	1983	1986	1984	1985
c4	NULL	131	1s5h	ALA	217	X	-67.05	-36.06	169.77	3259	3260	3263	3261	3262
c4	NULL	132	1s5h	ALA	235	X	-73.43	-39.23	-177.71	3539	3540	3543	3541	3542
c4	NULL	133	1s5h	ALA	338	X	-70.55	-39.16	-175.99	5096	5097	5100	5098	5099
c4	NULL	134	1uaz	ALA	62	X	-66.97	-43.54	175.51	931	932	935	933	934
c4	NULL	135	1uaz	ALA	122	X	-66.48	-44.65	175.66	1879	1880	1883	1881	1882
c4	NULL	136	1uaz	ALA	202	X	-65.96	-36.07	-175.09	3147	3148	3151	3149	3150
c4	NULL	137	1zoy	ALA	887	X	-68.24	-41.46	170.65	13727	13728	13731	13729	13730
c4	NULL	138	1zoy	ALA	1059	X	-65.09	-42.02	171.31	16323	16324	16327	16325	16326
c4	NULL	139	2ahy	ALA	225	X	-68.9	-31.05	169.48	3676	3677	3680	3678	3679
c4	NULL	140	2ahy	ALA	364	X	-65.41	-45.31	171.15	5946	5947	5950	5948	5949
c4	NULL	141	2b2f	ALA	36	X	-70.15	-47.57	177.52	540	541	544	542	543
c4	NULL	142	2b2f	ALA	102	X	-72.15	-30.13	169.37	1568	1569	1572	1570	1571
c4	NULL	143	2b2f	ALA	216	X	-66.66	-43.12	173.37	3275	3276	3279	3277	3278
c4	NULL	144	2b2f	ALA	230	X	-67.02	-35.78	171.34	3465	3466	3469	3467	3468
c4	NULL	145	2b2f	ALA	259	X	-66.06	-38.55	178.12	3881	3882	3885	3883	3884
c4	NULL	146	2b2f	ALA	301	X	-65.81	-37.38	172.5	4523	4524	4527	4525	4526
c4	NULL	147	2b2f	ALA	427	X	-69.71	-48.05	178.06	6389	6390	6393	6391	6392
c4	NULL	148	2b2f	ALA	607	X	-67.5	-44.51	172.68	9124	9125	9128	9126	9127
c4	NULL	149	2b2f	ALA	621	X	-66.48	-36.22	171.12	9314	9315	9318	9316	9317
c4	NULL	150	2b2f	ALA	650	X	-66.12	-39.69	177.57	9730	9731	9734	9732	9733
c4	NULL	151	2b2f	ALA	692	X	-67.09	-37.77	173.05	10372	10373	10376	10374	10375
c4	NULL	152	2b2f	ALA	818	X	-70.38	-47.58	177.42	12238	12239	12242	12240	12241
c4	NULL	153	2b2f	ALA	998	X	-68.02	-42.56	172.42	14973	14974	14977	14975	14976
c4	NULL	154	2b2f	ALA	1012	X	-67.07	-36.25	170.48	15163	15164	15167	15165	15166
c4	NULL	155	2b2f	ALA	1041	X	-66.01	-39.92	176.9	15579	15580	15583	15581	15582
c4	NULL	156	2b2f	ALA	1083	X	-66.59	-36.83	172.77	16221	16222	16225	16223	16224
c4	NULL	157	2b2f	ALA	1147	X	-65.26	-41.68	176.61	17160	17161	17164	17162	17163
c4	NULL	158	2c3e	ALA	89	X	-84.92	-29.14	-172.77	1406	1407	1410	1408	1409
c4	NULL	159	2c3e	ALA	189	X	-71.82	-45.59	179.72	2956	2957	2960	2958	2959
c4	NULL	160	2c3e	ALA	197	X	-65.52	-38.49	178.7	3077	3078	3081	3079	3080
c4	NULL	161	2d57	ALA	91	X	-66.02	-41.15	171.33	1375	1376	1379	1377	1378
c4	NULL	162	2d57	ALA	100	X	-82.36	-33.88	179.56	1494	1495	1498	1496	1497
c4	NULL	163	2d57	ALA	185	X	-69.96	-43.78	174.23	2733	2734	2737	2735	2736
c4	NULL	164	2d57	ALA	214	X	-69.22	-41.3	172.06	3187	3188	3191	3189	3190
c4	NULL	165	2d57	ALA	216	X	-65.5	-45.04	177.38	3204	3205	3208	3206	3207
c4	NULL	166	2d57	ALA	307	X	-72.83	-41.64	177.03	4578	4579	4582	4580	4581
c4	NULL	167	2d57	ALA	324	X	-75.66	-31	175.36	4830	4831	4834	4832	4833
c4	NULL	168	2d57	ALA	370	X	-66.33	-44.03	178.2	5523	5524	5527	5525	5526
c4	NULL	169	2d57	ALA	409	X	-69.51	-43.57	173.96	6069	6070	6073	6071	6072
c4	NULL	170	2d57	ALA	438	X	-67.18	-40.86	172.2	6523	6524	6527	6525	6526
c4	NULL	171	2d57	ALA	440	X	-67.22	-47.53	176.81	6540	6541	6544	6542	6543
c4	NULL	172	2d57	ALA	458	X	-65.75	-38.13	175.23	6822	6823	6826	6824	6825
c4	NULL	173	2d57	ALA	539	X	-66.34	-42.19	172.06	8047	8048	8051	8049	8050
c4	NULL	174	2d57	ALA	548	X	-77.59	-34.33	179.72	8166	8167	8170	8168	8169
c4	NULL	175	2d57	ALA	633	X	-70.01	-44.21	173.99	9405	9406	9409	9407	9408
c4	NULL	176	2d57	ALA	662	X	-69.2	-48.97	174.35	9859	9860	9863	9861	9862
c4	NULL	177	2d57	ALA	755	X	-68.13	-50.55	174.14	11250	11251	11254	11252	11253
c4	NULL	178	2d57	ALA	763	X	-67.68	-41	171.95	11383	11384	11387	11385	11386
c4	NULL	179	2d57	ALA	772	X	-73.22	-32.58	177.4	11502	11503	11506	11504	11505
c4	NULL	180	2d57	ALA	818	X	-65.05	-43.45	177.72	12195	12196	12199	12197	12198
c4	NULL	181	2d57	ALA	857	X	-68.78	-43.87	174.64	12741	12742	12745	12743	12744
c4	NULL	182	2d57	ALA	886	X	-66.27	-44.82	174.03	13195	13196	13199	13197	13198
c4	NULL	183	2dyr	ALA	23	X	-68.18	-43.15	172.54	378	379	382	380	381
c4	NULL	184	2dyr	ALA	302	X	-65.32	-40.11	174.22	4672	4673	4676	4674	4675
c4	NULL	185	2dyr	ALA	340	X	-65.45	-42.39	174.8	5265	5266	5269	5267	5268
c4	NULL	186	2dyr	ALA	387	X	-67.2	-43.16	172.21	5986	5987	5990	5988	5989
c4	NULL	187	2dyr	ALA	409	X	-69.76	-30.33	170.49	6332	6333	6336	6334	6335
c4	NULL	188	2dyr	ALA	570	X	-96.15	-42.57	-172.69	8895	8896	8899	8897	8898
c4	NULL	189	2dyr	ALA	876	X	-65.24	-40.32	175.79	13778	13779	13782	13780	13781
c4	NULL	190	2dyr	ALA	937	X	-70.13	-48.17	172.33	14723	14724	14727	14725	14726
c4	NULL	191	2dyr	ALA	976	X	-67.28	-42.14	176.12	15339	15340	15343	15341	15342
c4	NULL	192	2dyr	ALA	1079	X	-67.14	-35.86	172.37	17041	17042	17045	17043	17044
c4	NULL	193	2dyr	ALA	1357	X	-70.35	-34.02	170.97	21366	21367	21370	21368	21369
c4	NULL	194	2dyr	ALA	1654	X	-70.94	-43.63	173.99	26090	26091	26094	26092	26093
c4	NULL	195	2dyr	ALA	1665	X	-73.1	-29.57	-171.69	26265	26266	26269	26267	26268
c4	NULL	196	2dyr	ALA	1762	X	-68.06	-45.28	177.38	27787	27788	27791	27789	27790
c4	NULL	197	2dyr	ALA	1806	X	-65.44	-41.75	172.67	28493	28494	28497	28495	28496
c4	NULL	198	2dyr	ALA	1813	X	-67.63	-40.76	172.22	28614	28615	28618	28616	28617
c4	NULL	199	2dyr	ALA	2115	X	-65.81	-41.84	173.74	33275	33276	33279	33277	33278
c4	NULL	200	2dyr	ALA	2162	X	-66.28	-40.19	171.45	33997	33998	34001	33999	34000
c4	NULL	201	2dyr	ALA	2184	X	-68.2	-32.7	170.73	34343	34344	34347	34345	34346
c4	NULL	202	2dyr	ALA	2238	X	-65.22	-45.36	176.03	35195	35196	35199	35197	35198
c4	NULL	203	2dyr	ALA	2674	X	-66.01	-42.18	173.56	42142	42143	42146	42144	42145
c4	NULL	204	2dyr	ALA	2690	X	-65.23	-38.29	171.82	42409	42410	42413	42411	42412
c4	NULL	205	2dyr	ALA	2712	X	-69.59	-50.12	173.1	42734	42735	42738	42736	42737
c4	NULL	206	2dyr	ALA	2751	X	-65	-44.45	175.89	43350	43351	43354	43352	43353
c4	NULL	207	2dyr	ALA	2854	X	-67.02	-35.69	172.76	45052	45053	45056	45054	45055
c4	NULL	208	2dyr	ALA	3132	X	-66.33	-34.8	172.38	49378	49379	49382	49380	49381
c4	NULL	209	2dyr	ALA	3423	X	-84.36	-35.41	169.84	54032	54033	54036	54034	54035
c4	NULL	210	2dyr	ALA	3426	X	-70.53	-42.94	175.37	54077	54078	54081	54079	54080
c4	NULL	211	2dyr	ALA	3440	X	-66.24	-38.3	-169.31	54280	54281	54284	54282	54283
c4	NULL	212	2dyr	ALA	3523	X	-69.89	-34.49	169.78	55584	55585	55588	55586	55587
c4	NULL	213	2dyr	ALA	3537	X	-71.88	-38.43	175.71	55802	55803	55806	55804	55805
c4	NULL	214	2e+74	ALA	689	X	-71.25	-37.37	-179.66	10776	10777	10780	10778	10779
c4	NULL	215	2e+74	ALA	1648	X	-70.07	-41.86	-177.46	25674	25675	25678	25676	25677
c4	NULL	216	2h88	ALA	932	X	-65.25	-45.7	173.54	14405	14406	14409	14407	14408
c4	NULL	217	2h88	ALA	985	X	-65.73	-44.59	176.02	15261	15262	15265	15263	15264
c4	NULL	218	2h88	ALA	988	X	-65.08	-27.15	-179.8	15300	15301	15304	15302	15303
c4	NULL	219	2h88	ALA	993	X	-66.66	-29.3	179.78	15356	15357	15360	15358	15359
c4	NULL	220	2h88	ALA	994	X	-69.8	-57.86	174.59	15366	15367	15370	15368	15369
c4	NULL	221	2h88	ALA	1029	X	-65.32	-53.15	-177.99	15889	15890	15893	15891	15892
c4	NULL	222	2hdi	ALA	7	X	-66.19	-36.39	174.65	95	96	99	97	98
c4	NULL	223	2iub	ALA	314	X	-65.35	-46.6	172.11	5225	5226	5229	5227	5228
c4	NULL	224	2iub	ALA	320	X	-76.95	-45.26	179.03	5310	5311	5314	5312	5313
c4	NULL	225	2iub	ALA	651	X	-77.42	-43.59	178.05	10820	10821	10824	10822	10823
c4	NULL	226	2iub	ALA	982	X	-77.19	-40.48	178.41	16313	16314	16317	16315	16316
c4	NULL	227	2iub	ALA	1313	X	-77.94	-46.11	-179.67	21823	21824	21827	21825	21826
c4	NULL	228	2iub	ALA	1644	X	-74.89	-42.38	178.61	27333	27334	27337	27335	27336
c4	NULL	229	2jln	ALA	31	X	-67.07	-33.86	175.03	467	468	471	469	470
c4	NULL	230	2jln	ALA	60	X	-67.47	-44.64	173.45	905	906	909	907	908
c4	NULL	231	2jln	ALA	75	X	-67.23	-39.48	178.22	1131	1132	1135	1133	1134
c4	NULL	232	2jln	ALA	76	X	-68.18	-43.03	176.52	1141	1142	1145	1143	1144
c4	NULL	233	2jln	ALA	164	X	-65.66	-39.23	-179.12	2594	2595	2598	2596	2597
c4	NULL	234	2jln	ALA	243	X	-65.29	-47.37	178.27	3751	3752	3755	3753	3754
c4	NULL	235	2jln	ALA	302	X	-66.74	-33.65	176.21	4650	4651	4654	4652	4653
c4	NULL	236	2jln	ALA	310	X	-87.55	-31.33	-170.34	4761	4762	4765	4763	4764
c4	NULL	237	2jln	ALA	404	X	-67.52	-43.02	171.6	6290	6291	6294	6292	6293
c4	NULL	238	2jln	ALA	406	X	-69.5	-44.81	172.12	6319	6320	6323	6321	6322
c4	NULL	239	2nq2	ALA	16	X	-66.37	-43.25	172.87	264	265	268	266	267
c4	NULL	240	2nq2	ALA	59	X	-65.51	-41.02	173.17	920	921	924	922	923
c4	NULL	241	2nq2	ALA	255	X	-86.26	-29.02	179.71	3994	3995	3998	3996	3997
c4	NULL	242	2nq2	ALA	576	X	-66.03	-40.27	177.11	9076	9077	9080	9078	9079
c4	NULL	243	2nq2	ALA	849	X	-69.49	-47.23	169.76	13320	13321	13324	13322	13323
c4	NULL	244	2qjy	ALA	411	X	-94.53	-27.55	-177.24	6609	6610	6613	6611	6612
c4	NULL	245	2qjy	ALA	706	X	-80.4	-36.29	177.48	10932	10933	10936	10934	10935
c4	NULL	246	2qjy	ALA	968	X	-65.19	-44.12	173.07	14969	14970	14973	14971	14972
c4	NULL	247	2qjy	ALA	1257	X	-65.24	-47.06	170.69	19614	19615	19618	19616	19617
c4	NULL	248	2qjy	ALA	1569	X	-79.78	-40.79	-179.15	24217	24218	24221	24219	24220
c4	NULL	249	2qts	ALA	7	X	-71.3	-25.16	170.87	124	125	128	126	127
c4	NULL	250	2qts	ALA	15	X	-72.53	-34.37	167.24	238	239	242	240	241
c4	NULL	251	2qts	ALA	415	X	-66.12	-26.38	173.64	6544	6545	6548	6546	6547
c4	NULL	252	2qts	ALA	846	X	-69.42	-44.22	175.48	13352	13353	13356	13354	13355
c4	NULL	253	2qts	ALA	1242	X	-68.4	-38.62	176.71	19577	19578	19581	19579	19580
c4	NULL	254	2rdd	ALA	12	X	-71.86	-43.56	174.04	196	197	200	198	199
c4	NULL	255	2rdd	ALA	16	X	-80.13	-39.92	174.2	265	266	269	267	268
c4	NULL	256	2rdd	ALA	345	X	-70.76	-36.79	171.81	5226	5227	5230	5228	5229
c4	NULL	257	2rdd	ALA	379	X	-71.68	-44.28	174.81	5795	5796	5799	5797	5798
c4	NULL	258	2rdd	ALA	444	X	-68.37	-33.6	172.04	6769	6770	6773	6771	6772
c4	NULL	259	2rdd	ALA	492	X	-76.53	-27.22	174.34	7485	7486	7489	7487	7488
c4	NULL	260	2rdd	ALA	860	X	-69.83	-34.89	170.57	13161	13162	13165	13163	13164
c4	NULL	261	2rdd	ALA	924	X	-65.38	-46.18	176.11	14148	14149	14152	14150	14151
c4	NULL	262	2rdd	ALA	963	X	-77.26	-60.35	-172.14	14786	14787	14790	14788	14789
c4	NULL	263	2rdd	ALA	981	X	-65.98	-41.23	173	15029	15030	15033	15031	15032
c4	NULL	264	2rdd	ALA	1067	X	-68.43	-44.52	174.24	16441	16442	16445	16443	16444
c4	NULL	265	2rdd	ALA	1071	X	-77.4	-35.42	170.98	16510	16511	16514	16512	16513
c4	NULL	266	2rdd	ALA	1400	X	-74.77	-34.87	171.55	21479	21480	21483	21481	21482
c4	NULL	267	2rdd	ALA	1454	X	-66.54	-27.37	176.79	22347	22348	22351	22349	22350
c4	NULL	268	2rdd	ALA	1499	X	-65.18	-36.67	175.43	23022	23023	23026	23024	23025
c4	NULL	269	2rdd	ALA	1544	X	-66.13	-54.28	179.44	23698	23699	23702	23700	23701
c4	NULL	270	2rdd	ALA	1927	X	-68.45	-33.52	174.08	29604	29605	29608	29606	29607
c4	NULL	271	2rdd	ALA	1986	X	-66.94	-45.56	173.04	30520	30521	30524	30522	30523
c4	NULL	272	2rdd	ALA	2018	X	-75.55	-57.98	-170.88	31040	31041	31044	31042	31043
c4	NULL	273	2rdd	ALA	2039	X	-65.49	-36.7	172.05	31324	31325	31328	31326	31327
c4	NULL	274	2rdd	ALA	2122	X	-67.06	-44.84	174.63	32695	32696	32699	32697	32698
c4	NULL	275	2rdd	ALA	2126	X	-78.8	-42.96	173.8	32764	32765	32768	32766	32767
c4	NULL	276	2rdd	ALA	2455	X	-77.26	-39.36	170.96	37733	37734	37737	37735	37736
c4	NULL	277	2rdd	ALA	2509	X	-66.15	-26.87	176.19	38601	38602	38605	38603	38604
c4	NULL	278	2rdd	ALA	2554	X	-67.48	-39.12	174.07	39276	39277	39280	39278	39279
c4	NULL	279	2rdd	ALA	2599	X	-70.46	-44.91	173.56	39952	39953	39956	39954	39955
c4	NULL	280	2rdd	ALA	2602	X	-66.58	-36.21	-178.11	39992	39993	39996	39994	39995
c4	NULL	281	2rdd	ALA	2970	X	-66.53	-36.74	172.71	45668	45669	45672	45670	45671
c4	NULL	282	2rdd	ALA	3031	X	-70.51	-49.15	-179.08	46609	46610	46613	46611	46612
c4	NULL	283	2rdd	ALA	3034	X	-65.05	-45.86	174.22	46655	46656	46659	46657	46658
c4	NULL	284	2rdd	ALA	3041	X	-67.4	-42.84	170.99	46773	46774	46777	46775	46776
c4	NULL	285	2rdd	ALA	3073	X	-78.84	-55.45	-173.78	47293	47294	47297	47295	47296
c4	NULL	286	2rdd	ALA	3091	X	-68.02	-40.9	173.16	47536	47537	47540	47538	47539
c4	NULL	287	2uuh	ALA	11	X	-70.15	-40.53	176.49	172	173	176	174	175
c4	NULL	288	2uuh	ALA	84	X	-65.08	-46.95	175.67	1329	1330	1333	1331	1332
c4	NULL	289	2uuh	ALA	119	X	-65.75	-41.83	175.56	1897	1898	1901	1899	1900
c4	NULL	290	2uuh	ALA	139	X	-65.15	-48.14	174.9	2207	2208	2211	2209	2210
c4	NULL	291	2uuh	ALA	162	X	-72	-42.54	176.7	2575	2576	2579	2577	2578
c4	NULL	292	2uuh	ALA	270	X	-66.01	-41.36	175.32	4300	4301	4304	4302	4303
c4	NULL	293	2uuh	ALA	313	X	-73.74	-43.36	175.81	4978	4979	4982	4980	4981
c4	NULL	294	2uuh	ALA	386	X	-66.15	-46.5	175.87	6135	6136	6139	6137	6138
c4	NULL	295	2uuh	ALA	421	X	-65.14	-41.52	175.98	6703	6704	6707	6705	6706
c4	NULL	296	2vt4	ALA	129	X	-68.51	-46.84	174.32	2020	2021	2024	2022	2023
c4	NULL	297	2w2e	ALA	104	X	-69.09	-38.93	172.49	1539	1540	1543	1541	1542
c4	NULL	298	2w2e	ALA	180	X	-99.99	-44.48	178.7	2634	2635	2638	2636	2637
c4	NULL	299	2w2e	ALA	367	X	-68.4	-39.27	172.88	5515	5516	5519	5517	5518
c4	NULL	300	2w2e	ALA	443	X	-100.07	-43.84	177.02	6610	6611	6614	6612	6613
c4	NULL	301	2w2e	ALA	479	X	-70.44	-34.08	172.1	7176	7177	7180	7178	7179
c4	NULL	302	2w2e	ALA	630	X	-69.18	-38.52	172.56	9491	9492	9495	9493	9494
c4	NULL	303	2w2e	ALA	706	X	-105.14	-41.75	177.27	10586	10587	10590	10588	10589
c4	NULL	304	2w2e	ALA	742	X	-71.08	-33.61	172.21	11152	11153	11156	11154	11155
c4	NULL	305	2w2e	ALA	893	X	-69.54	-38.58	173.01	13467	13468	13471	13469	13470
c4	NULL	306	2w2e	ALA	969	X	-101.4	-43.72	179.31	14562	14563	14566	14564	14565
c4	NULL	307	2wlk	ALA	57	X	-67.19	-37.54	174.76	911	912	915	913	914
c4	NULL	308	2wlk	ALA	123	X	-70.78	-49.46	176.98	1879	1880	1883	1881	1882
c4	NULL	309	2wlk	ALA	348	X	-65.42	-32.12	170.24	5483	5484	5487	5485	5486
c4	NULL	310	2wlk	ALA	367	X	-68.01	-34.52	171.29	5749	5750	5753	5751	5752
c4	NULL	311	2wlk	ALA	414	X	-68.87	-44.18	175.23	6451	6452	6455	6453	6454
c4	NULL	312	2wlk	ALA	639	X	-65.76	-36.92	172.75	10054	10055	10058	10056	10057
c4	NULL	313	2wlk	ALA	705	X	-74.86	-41.08	177.22	11022	11023	11026	11024	11025
c4	NULL	314	2wlk	ALA	996	X	-69.11	-47.24	175.85	15594	15595	15598	15596	15597
c4	NULL	315	2wsw	ALA	102	X	-76.09	-34.26	175.58	1656	1657	1660	1658	1659
c4	NULL	316	2wsw	ALA	107	X	-67.25	-32.69	172.49	1713	1714	1717	1715	1716
c4	NULL	317	2wsw	ALA	216	X	-72.38	-43.6	-179.81	3423	3424	3427	3425	3426
c4	NULL	318	2wsw	ALA	555	X	-68.36	-41.46	171.85	8783	8784	8787	8785	8786
c4	NULL	319	2wsw	ALA	610	X	-84.21	-41.3	176.24	9709	9710	9713	9711	9712
c4	NULL	320	2wsw	ALA	615	X	-66.41	-42.01	175.11	9766	9767	9770	9768	9769
c4	NULL	321	2wsw	ALA	616	X	-67.64	-30.38	170.68	9776	9777	9780	9778	9779
c4	NULL	322	2wsw	ALA	724	X	-66.17	-52.85	-177.7	11476	11477	11480	11478	11479
c4	NULL	323	2wsw	ALA	1063	X	-65.76	-43.97	176.9	16836	16837	16840	16838	16839
c4	NULL	324	2wsw	ALA	1232	X	-67.02	-48.25	-179.22	19529	19530	19533	19531	19532
c4	NULL	325	2wsw	ALA	1452	X	-65.2	-49.97	175.27	23041	23042	23045	23043	23044
c4	NULL	326	2x72	ALA	168	X	-69.63	-41.06	179.57	2640	2641	2644	2642	2643
c4	NULL	327	2x72	ALA	169	X	-73.22	-41.62	176.08	2650	2651	2654	2652	2653
c4	NULL	328	2x72	ALA	295	X	-69.14	-30.7	176.21	4653	4654	4657	4655	4656
c4	NULL	329	2x72	ALA	495	X	-67.35	-43.47	174.79	7794	7795	7798	7796	7797
c4	NULL	330	2x72	ALA	505	X	-69.97	-41.15	179.64	7945	7946	7949	7947	7948
c4	NULL	331	2x72	ALA	506	X	-73.52	-40.32	176.03	7955	7956	7959	7957	7958
c4	NULL	332	2x72	ALA	632	X	-67.39	-33.38	178.12	9959	9960	9963	9961	9962
c4	NULL	333	2xok	ALA	3609	X	-66.96	-36.75	172.28	55031	55032	55035	55033	55034
c4	NULL	334	2xok	ALA	3833	X	-65.88	-41.46	175.16	58347	58348	58351	58349	58350
c4	NULL	335	2xok	ALA	4009	X	-66.86	-43.01	175.44	60944	60945	60948	60946	60947
c4	NULL	336	2xq2	ALA	300	X	-66.19	-39.04	179.25	4651	4652	4655	4653	4654
c4	NULL	337	2xq2	ALA	513	X	-68.02	-25.77	175.31	7938	7939	7942	7940	7941
c4	NULL	338	2xq2	ALA	543	X	-65.51	-42.63	177.71	8403	8404	8407	8405	8406
c4	NULL	339	2xq2	ALA	689	X	-69.6	-50.33	-178.67	10727	10728	10731	10729	10730
c4	NULL	340	2xq2	ALA	809	X	-69.3	-42.05	178.98	12524	12525	12528	12526	12527
c4	NULL	341	2xq2	ALA	882	X	-65.78	-36.77	170.75	13632	13633	13636	13634	13635
c4	NULL	342	2yev	ALA	31	X	-65.24	-29.95	168.94	493	494	497	495	496
c4	NULL	343	2yev	ALA	576	X	-65.4	-45.02	171.99	9169	9170	9173	9171	9172
c4	NULL	344	2yev	ALA	816	X	-69.96	-38.65	173.3	13040	13041	13044	13042	13043
c4	NULL	345	2yev	ALA	1103	X	-65.25	-38.87	172.86	17490	17491	17494	17492	17493
c4	NULL	346	2yiu	ALA	96	X	-66.9	-52.62	173.19	1584	1585	1588	1586	1587
c4	NULL	347	2zw3	ALA	132	X	-79.12	-36.88	176.69	2181	2182	2185	2183	2184
c4	NULL	348	2zw3	ALA	333	X	-80.22	-39.09	177.63	5474	5475	5478	5476	5477
c4	NULL	349	2zw3	ALA	534	X	-76.65	-40	178.69	8767	8768	8771	8769	8770
c4	NULL	350	2zw3	ALA	583	X	-67.02	-47.76	169.09	9558	9559	9562	9560	9561
c4	NULL	351	2zw3	ALA	735	X	-77.67	-38.71	178.17	12060	12061	12064	12062	12063
c4	NULL	352	2zw3	ALA	784	X	-65.17	-48.89	170.53	12851	12852	12855	12853	12854
c4	NULL	353	2zw3	ALA	936	X	-74.62	-38.06	177.1	15353	15354	15357	15355	15356
c4	NULL	354	2zw3	ALA	1137	X	-77.28	-38.09	177.22	18646	18647	18650	18648	18649
c4	NULL	355	2zw3	ALA	1186	X	-69.31	-47.24	169.31	19437	19438	19441	19439	19440
c4	NULL	356	2zxe	ALA	268	X	-67.65	-46.26	174.55	4095	4096	4099	4097	4098
c4	NULL	357	2zxe	ALA	299	X	-75.06	-33.95	178.58	4601	4602	4605	4603	4604
c4	NULL	358	2zxe	ALA	307	X	-70.99	-34.32	170.65	4715	4716	4719	4717	4718
c4	NULL	359	2zxe	ALA	822	X	-65.79	-46.57	-179.51	12554	12555	12558	12556	12557
c4	NULL	360	2zxe	ALA	901	X	-66.46	-40.26	176.73	13841	13842	13845	13843	13844
c4	NULL	361	2zxe	ALA	935	X	-66.24	-47.54	176.89	14401	14402	14405	14403	14404
c4	NULL	362	2zxe	ALA	946	X	-67.92	-40.31	-174.99	14556	14557	14560	14558	14559
c4	NULL	363	2zxe	ALA	1282	X	-68.27	-42.09	175.12	20014	20015	20018	20016	20017
c4	NULL	364	3a7k	ALA	27	X	-65.86	-41.66	174.22	429	430	433	431	432
c4	NULL	365	3a7k	ALA	408	X	-67.02	-36.38	-178.95	6201	6202	6205	6203	6204
c4	NULL	366	3a7k	ALA	491	X	-66.8	-42.98	172.65	7509	7510	7513	7511	7512
c4	NULL	367	3a7k	ALA	501	X	-65.55	-41.59	172.66	7677	7678	7681	7679	7680
c4	NULL	368	3a7k	ALA	542	X	-66.28	-48.48	177.21	8321	8322	8325	8323	8324
c4	NULL	369	3a7k	ALA	684	X	-65.79	-36.76	171.33	10454	10455	10458	10456	10457
c4	NULL	370	3a7k	ALA	749	X	-66.52	-44.96	174.53	11466	11467	11470	11468	11469
c4	NULL	371	3ayf	ALA	291	X	-67.95	-43.51	171.76	4635	4636	4639	4637	4638
c4	NULL	372	3ayf	ALA	373	X	-80.55	-48.63	175.31	5964	5965	5968	5966	5967
c4	NULL	373	3ayf	ALA	549	X	-66.31	-60.52	177.13	8884	8885	8888	8886	8887
c4	NULL	374	3ayf	ALA	740	X	-100.92	-31.52	174.85	11924	11925	11928	11926	11927
c4	NULL	375	3b8e	ALA	828	X	-99.79	-40.41	179.42	12705	12706	12709	12707	12708
c4	NULL	376	3b8e	ALA	938	X	-86.04	-27.64	165.27	14511	14512	14515	14513	14514
c4	NULL	377	3b9y	ALA	78	X	-67.08	-39.1	173.59	1219	1220	1223	1221	1222
c4	NULL	378	3b9y	ALA	91	X	-67.36	-37.59	-171.73	1393	1394	1397	1395	1396
c4	NULL	379	3b9y	ALA	102	X	-65.3	-42.21	173.18	1586	1587	1590	1588	1589
c4	NULL	380	3b9y	ALA	153	X	-67.28	-41.8	-175.59	2343	2344	2347	2345	2346
c4	NULL	381	3b9y	ALA	189	X	-66.65	-36.5	-177.09	2899	2900	2903	2901	2902
c4	NULL	382	3b9y	ALA	466	X	-67.83	-38.37	173.86	7042	7043	7046	7044	7045
c4	NULL	383	3b9y	ALA	541	X	-71.95	-33.53	-179.46	8166	8167	8170	8168	8169
c4	NULL	384	3b9y	ALA	577	X	-66.49	-37.85	-176.86	8722	8723	8726	8724	8725
c4	NULL	385	3b9y	ALA	854	X	-67.32	-41.6	174.38	12865	12866	12869	12867	12868
c4	NULL	386	3b9y	ALA	867	X	-67.59	-37.96	-173.3	13039	13040	13043	13041	13042
c4	NULL	387	3b9y	ALA	878	X	-66.26	-42.19	172.57	13232	13233	13236	13234	13235
c4	NULL	388	3b9y	ALA	929	X	-68.86	-36.03	-179.02	13989	13990	13993	13991	13992
c4	NULL	389	3b9y	ALA	965	X	-66.31	-38.94	-176.89	14545	14546	14549	14547	14548
c4	NULL	390	3beh	ALA	5	X	-73.69	-42.17	165.3	86	87	90	88	89
c4	NULL	391	3beh	ALA	18	X	-66.41	-40.11	170.79	267	268	271	269	270
c4	NULL	392	3beh	ALA	40	X	-70.79	-32.41	170.57	591	592	595	593	594
c4	NULL	393	3beh	ALA	117	X	-69.72	-51.82	177.9	1841	1842	1845	1843	1844
c4	NULL	394	3beh	ALA	181	X	-65.7	-50.43	175.34	2822	2823	2826	2824	2825
c4	NULL	395	3beh	ALA	225	X	-100.24	-25.4	162.06	3490	3491	3494	3492	3493
c4	NULL	396	3beh	ALA	229	X	-69.64	-37.91	173.27	3547	3548	3551	3549	3550
c4	NULL	397	3beh	ALA	241	X	-65.59	-36.36	174.89	3707	3708	3711	3709	3710
c4	NULL	398	3beh	ALA	256	X	-65.14	-35.18	174.57	3937	3938	3941	3939	3940
c4	NULL	399	3beh	ALA	257	X	-72.44	-37.38	169.15	3947	3948	3951	3949	3950
c4	NULL	400	3beh	ALA	356	X	-65.2	-41.79	171.95	5538	5539	5542	5540	5541
c4	NULL	401	3beh	ALA	379	X	-66.04	-29.58	169.7	5895	5896	5899	5897	5898
c4	NULL	402	3beh	ALA	451	X	-77.38	-38.81	172.91	7007	7008	7011	7009	7010
c4	NULL	403	3beh	ALA	464	X	-66.66	-38.8	170.39	7188	7189	7192	7190	7191
c4	NULL	404	3beh	ALA	467	X	-68.89	-37.56	177.14	7224	7225	7228	7226	7227
c4	NULL	405	3beh	ALA	563	X	-72.22	-56.38	-179.6	8762	8763	8766	8764	8765
c4	NULL	406	3beh	ALA	605	X	-65.58	-33.79	169.54	9412	9413	9416	9414	9415
c4	NULL	407	3beh	ALA	677	X	-102.04	-32.8	173.86	10524	10525	10528	10526	10527
c4	NULL	408	3beh	ALA	681	X	-68.85	-32.04	170.11	10581	10582	10585	10583	10584
c4	NULL	409	3beh	ALA	684	X	-68.19	-38.38	179.72	10626	10627	10630	10628	10629
c4	NULL	410	3beh	ALA	690	X	-65.34	-42.05	171.57	10705	10706	10709	10707	10708
c4	NULL	411	3beh	ALA	693	X	-66.38	-37.4	176.23	10741	10742	10745	10743	10744
c4	NULL	412	3beh	ALA	708	X	-66.79	-42.91	174.28	10971	10972	10975	10973	10974
c4	NULL	413	3beh	ALA	724	X	-93.5	-60.89	-178.88	11220	11221	11224	11222	11223
c4	NULL	414	3beh	ALA	831	X	-68.92	-32.41	169.64	12929	12930	12933	12931	12932
c4	NULL	415	3c02	ALA	184	X	-66.7	-57.27	176.89	2837	2838	2841	2839	2840
c4	NULL	416	3c02	ALA	200	X	-78.32	-37.86	-171.51	3090	3091	3094	3092	3093
c4	NULL	417	3c02	ALA	426	X	-65.75	-59.79	176.74	6594	6595	6598	6596	6597
c4	NULL	418	3c02	ALA	442	X	-69.76	-42.87	-171.85	6847	6848	6851	6849	6850
c4	NULL	419	3c02	ALA	668	X	-68.43	-55.49	172.76	10351	10352	10355	10353	10354
c4	NULL	420	3c02	ALA	684	X	-71.17	-43.93	-172.48	10604	10605	10608	10606	10607
c4	NULL	421	3c02	ALA	910	X	-65.86	-57.31	175.88	14108	14109	14112	14110	14111
c4	NULL	422	3c02	ALA	926	X	-66.36	-43.25	-167.02	14361	14362	14365	14363	14364
c4	NULL	423	3cn5	ALA	9	X	-66.44	-40.68	173.35	166	167	170	168	169
c4	NULL	424	3cn5	ALA	16	X	-67.31	-46.37	174.17	269	270	273	271	272
c4	NULL	425	3cn5	ALA	72	X	-67.01	-40.45	173.32	1089	1090	1093	1091	1092
c4	NULL	426	3cn5	ALA	227	X	-66.98	-31.26	171.77	3424	3425	3428	3426	3427
c4	NULL	427	3cn5	ALA	309	X	-66.56	-40.48	174.19	4677	4678	4681	4679	4680
c4	NULL	428	3cn5	ALA	430	X	-66.29	-42.59	174.36	6497	6498	6501	6499	6500
c4	NULL	429	3cn5	ALA	460	X	-68.88	-47.07	173.04	6966	6967	6970	6968	6969
c4	NULL	430	3cn5	ALA	464	X	-67.07	-34.54	173.29	7012	7013	7016	7014	7015
c4	NULL	431	3cn5	ALA	546	X	-67.28	-39.22	174.6	8265	8266	8269	8267	8268
c4	NULL	432	3cn5	ALA	699	X	-66.24	-42.89	174.76	10580	10581	10584	10582	10583
c4	NULL	433	3cn5	ALA	720	X	-66.46	-40.24	172.12	10930	10931	10934	10932	10933
c4	NULL	434	3cn5	ALA	783	X	-71.55	-35.4	169.64	11853	11854	11857	11855	11856
c4	NULL	435	3cx5	ALA	866	X	-67.08	-55.96	174.5	13461	13462	13465	13463	13464
c4	NULL	436	3cx5	ALA	881	X	-66.31	-40.5	168.82	13694	13695	13698	13696	13697
c4	NULL	437	3cx5	ALA	936	X	-89.33	-25.44	-177.18	14558	14559	14562	14560	14561
c4	NULL	438	3cx5	ALA	2817	X	-71.91	-51.31	172.53	44050	44051	44054	44052	44053
c4	NULL	439	3cx5	ALA	2887	X	-66.67	-28.55	-179.84	45147	45148	45151	45149	45150
c4	NULL	440	3cx5	ALA	3879	X	-68.35	-43.89	171.83	60789	60790	60793	60791	60792
c4	NULL	441	3cxh	ALA	936	X	-67.33	-27.17	177.31	14560	14561	14564	14562	14563
c4	NULL	442	3cxh	ALA	983	X	-65.73	-35.01	170.4	15315	15316	15319	15317	15318
c4	NULL	443	3cxh	ALA	2882	X	-66.59	-29.48	178.06	45065	45066	45069	45067	45068
c4	NULL	444	3cxh	ALA	2929	X	-66.69	-44.05	172.63	45820	45821	45824	45822	45823
c4	NULL	445	3d9s	ALA	59	X	-69.34	-49.18	-174.43	902	903	906	904	905
c4	NULL	446	3d9s	ALA	93	X	-67.54	-38.22	174.76	1410	1411	1414	1412	1413
c4	NULL	447	3d9s	ALA	148	X	-70.29	-36.04	178.49	2215	2216	2219	2217	2218
c4	NULL	448	3d9s	ALA	214	X	-67.33	-46.9	174.04	3185	3186	3189	3187	3188
c4	NULL	449	3d9s	ALA	217	X	-68.44	-36.17	174.45	3230	3231	3234	3232	3233
c4	NULL	450	3d9s	ALA	218	X	-68.78	-45.46	173.55	3240	3241	3244	3242	3243
c4	NULL	451	3d9s	ALA	304	X	-66.3	-54.6	-170.88	4590	4591	4594	4592	4593
c4	NULL	452	3d9s	ALA	347	X	-65.66	-33.49	174.31	5213	5214	5217	5215	5216
c4	NULL	453	3d9s	ALA	393	X	-67.82	-38.8	176.34	5903	5904	5907	5905	5906
c4	NULL	454	3d9s	ALA	432	X	-67.52	-40.92	175.99	6455	6456	6459	6457	6458
c4	NULL	455	3d9s	ALA	459	X	-65.88	-47.9	175.54	6873	6874	6877	6875	6876
c4	NULL	456	3d9s	ALA	463	X	-70.77	-39.24	174.76	6928	6929	6932	6930	6931
c4	NULL	457	3d9s	ALA	497	X	-73.99	-47.07	177.8	7470	7471	7474	7472	7473
c4	NULL	458	3d9s	ALA	504	X	-65.09	-37.75	171.81	7587	7588	7591	7589	7590
c4	NULL	459	3d9s	ALA	536	X	-65.88	-41.21	171.51	8093	8094	8097	8095	8096
c4	NULL	460	3d9s	ALA	547	X	-69.24	-51.34	-173.85	8245	8246	8249	8247	8248
c4	NULL	461	3d9s	ALA	636	X	-72.96	-40.03	178.11	9558	9559	9562	9560	9561
c4	NULL	462	3d9s	ALA	675	X	-65.75	-43.16	178.34	10110	10111	10114	10112	10113
c4	NULL	463	3d9s	ALA	705	X	-68.4	-34.69	173.91	10573	10574	10577	10575	10576
c4	NULL	464	3d9s	ALA	706	X	-66.14	-45.74	175.73	10583	10584	10587	10585	10586
c4	NULL	465	3d9s	ALA	753	X	-65.74	-45.54	174.72	11339	11340	11343	11341	11342
c4	NULL	466	3d9s	ALA	781	X	-65.83	-43.21	172.79	11781	11782	11785	11783	11784
c4	NULL	467	3d9s	ALA	792	X	-87.72	-36.04	178.44	11933	11934	11937	11935	11936
c4	NULL	468	3d9s	ALA	808	X	-65.82	-44.84	173.91	12150	12151	12154	12152	12153
c4	NULL	469	3d9s	ALA	881	X	-68.33	-45.21	179.79	13246	13247	13250	13248	13249
c4	NULL	470	3d9s	ALA	920	X	-70.81	-44.6	174.71	13798	13799	13802	13800	13801
c4	NULL	471	3d9s	ALA	950	X	-67.88	-36.73	174.32	14261	14262	14265	14263	14264
c4	NULL	472	3d9s	ALA	951	X	-67.28	-41.16	174.89	14271	14272	14275	14273	14274
c4	NULL	473	3dww	ALA	21	X	-66.61	-39.1	171.99	329	330	333	331	332
c4	NULL	474	3dww	ALA	123	X	-77.94	-38.88	176.46	1986	1987	1990	1988	1989
c4	NULL	475	3dww	ALA	128	X	-68.48	-37.14	175.08	2057	2058	2061	2059	2060
c4	NULL	476	3dww	ALA	147	X	-66.72	-44.19	172.91	2338	2339	2342	2340	2341
c4	NULL	477	3dww	ALA	265	X	-91.02	-31.09	179.75	4264	4265	4268	4266	4267
c4	NULL	478	3dww	ALA	270	X	-78.05	-41.75	174.01	4335	4336	4339	4337	4338
c4	NULL	479	3dww	ALA	281	X	-96.29	-32.37	173.12	4506	4507	4510	4508	4509
c4	NULL	480	3dww	ALA	407	X	-102.31	-37.55	174.79	6542	6543	6546	6544	6545
c4	NULL	481	3dww	ALA	412	X	-66.58	-42.97	177.05	6613	6614	6617	6615	6616
[truncated: 14,079 more rows]

## Sheet: d) ALAmC (membrane proteins)
Chess Square	Parse	Map ID	pdb ID	residue	name	chain	phi	psi	omega	atno: N	atno: CA	atno: CB	atno: C	atno: O
[truncated: 1,942 more rows]
