# Supplementary material for: 3D interaction homology: The hydrophobic residues alanine, isoleucine, leucine, proline and valine play different structural roles in soluble and membrane proteins
Source: Front Mol Biosci. 2023 Mar 28;10:1116868. doi: 10.3389/fmolb.2023.1116868 (PMC10086146; doi:10.3389/fmolb.2023.1116868)
Supplement: Supplementary file 1 [file DataSheet1.zip › AL_Mughram_et_al_SupportingInformation/TableS14_Leucine_similarity_matrices_b1c5.xlsx]

## Sheet: Sheet1
	LEU_b1.60_000030	LEU_b1.60_000032	LEU_b1.60_000071	LEU_b1.60_000082	LEU_b1.60_000167	LEU_b1.60_000183	LEU_b1.60_000227	LEU_b1.60_000235	LEU_b1.60_000299	LEU_b1.180_000002	LEU_b1.180_000003	LEU_b1.180_000004	LEU_b1.180_000007	LEU_b1.180_000009	LEU_b1.180_000013	LEU_b1.180_000014	LEU_b1.180_000022	LEU_b1.300_000025	LEU_b1.300_000128	LEU_b1.300_000168	LEU_b1.300_000193	LEU_b1.300_000215	LEU_b1.300_000337	LEU_b1.300_001112	LEU_b1.300_001136	LEU_b1.300_001197	LEU_c5.60_000013	LEU_c5.60_000031	LEU_c5.60_000045	LEU_c5.60_000049	LEU_c5.60_000050	LEU_c5.60_000054	LEU_c5.60_000079	LEU_c5.60_000082	LEU_c5.60_000092	LEU_c5.180_000002	LEU_c5.180_000030	LEU_c5.180_000077	LEU_c5.180_000109	LEU_c5.180_000136	LEU_c5.180_000207	LEU_c5.180_000235	LEU_c5.180_000252	LEU_c5.180_000261	LEU_c5.300_000997	LEU_c5.300_001645	LEU_c5.300_002101	LEU_c5.300_003795	LEU_c5.300_004045
LEU_b1.60_000030	1	0.80732	0.94851	0.95246	0.87965	0.96014	0.91027	0.9345	0.94471	0.84177	0.78065	0.88208	0.82552	0.78778	0.80398	0.80735	0.8414	0.81676	0.79587	0.82141	0.85298	0.79493	0.78802	0.73271	0.8609	0.80439	0.69849	0.88839	0.91223	0.85853	0.8241	0.90926	0.85995	0.88383	0.78436	0.775	0.82182	0.80242	0.77935	0.72996	0.79324	0.7692	0.69424	0.79872	0.81671	0.76906	0.68488	0.79386	0.75166
LEU_b1.60_000032	0.80732	1	0.80725	0.83501	0.82397	0.81586	0.86996	0.82124	0.81474	0.78702	0.83003	0.78073	0.82354	0.77749	0.78946	0.78264	0.76945	0.80823	0.82166	0.76887	0.79509	0.83561	0.78016	0.81809	0.78081	0.77613	0.81593	0.82923	0.82327	0.8358	0.87772	0.82381	0.85246	0.83925	0.85002	0.80929	0.76819	0.80822	0.76333	0.82626	0.78462	0.78562	0.81519	0.81522	0.80744	0.7931	0.80963	0.77185	0.8417
LEU_b1.60_000071	0.94851	0.80725	1	0.88924	0.86743	0.91251	0.90943	0.88306	0.95506	0.79851	0.78906	0.84463	0.81855	0.77576	0.79026	0.77645	0.80317	0.81223	0.81163	0.77885	0.81646	0.81037	0.79265	0.74832	0.80489	0.77918	0.71933	0.88792	0.88378	0.84283	0.82303	0.89712	0.87362	0.84921	0.8053	0.78119	0.78702	0.82737	0.77332	0.73465	0.77379	0.78865	0.71402	0.8015	0.82447	0.79247	0.71558	0.77198	0.78726
LEU_b1.60_000082	0.95246	0.83501	0.88924	1	0.88599	0.9505	0.88313	0.9166	0.9035	0.84987	0.78595	0.8675	0.82834	0.80777	0.81849	0.8029	0.84574	0.83173	0.80898	0.87121	0.88498	0.79884	0.82669	0.74792	0.88465	0.86001	0.72792	0.86248	0.94715	0.86845	0.83716	0.92179	0.86589	0.93643	0.79542	0.78415	0.84207	0.81298	0.82588	0.73887	0.80925	0.7793	0.71179	0.80821	0.85317	0.77642	0.71723	0.86361	0.77477
LEU_b1.60_000167	0.87965	0.82397	0.86743	0.88599	1	0.86919	0.87637	0.89081	0.85923	0.80934	0.79425	0.82331	0.82288	0.7805	0.80412	0.79076	0.77675	0.80604	0.79543	0.79804	0.81866	0.8056	0.80313	0.76836	0.82343	0.80373	0.75442	0.87981	0.89864	0.8491	0.84569	0.87441	0.85093	0.90005	0.81667	0.79873	0.78408	0.82271	0.78215	0.75486	0.78296	0.79639	0.74264	0.804	0.82195	0.76746	0.73947	0.80243	0.79079
LEU_b1.60_000183	0.96014	0.81586	0.91251	0.9505	0.86919	1	0.91437	0.90459	0.95477	0.8394	0.78177	0.89887	0.82078	0.78928	0.80507	0.80574	0.86641	0.82635	0.80051	0.83288	0.85857	0.79428	0.80003	0.7281	0.86345	0.81262	0.70568	0.84101	0.92187	0.83784	0.80222	0.95079	0.86667	0.90944	0.7713	0.77768	0.83855	0.80799	0.79438	0.73601	0.7933	0.76563	0.69716	0.79544	0.82462	0.7612	0.67802	0.81327	0.74753
LEU_b1.60_000227	0.91027	0.86996	0.90943	0.88313	0.87637	0.91437	1	0.89217	0.93146	0.81894	0.82582	0.85017	0.8363	0.79625	0.79746	0.80015	0.80769	0.84478	0.81291	0.80839	0.82081	0.82864	0.81477	0.7957	0.83401	0.79987	0.77904	0.87831	0.88007	0.84817	0.85629	0.90163	0.91187	0.89419	0.84469	0.81047	0.78247	0.82068	0.7719	0.78404	0.79176	0.79902	0.77354	0.81681	0.83653	0.78656	0.76099	0.7989	0.81768
LEU_b1.60_000235	0.9345	0.82124	0.88306	0.9166	0.89081	0.90459	0.89217	1	0.92005	0.82864	0.78948	0.85354	0.8233	0.77742	0.81354	0.80053	0.82613	0.78885	0.7943	0.78828	0.81769	0.80246	0.78588	0.74571	0.81339	0.78916	0.72647	0.88203	0.9216	0.88315	0.83738	0.88066	0.86939	0.90504	0.79583	0.78213	0.81509	0.83095	0.80547	0.73752	0.79513	0.78418	0.71791	0.80667	0.81159	0.74463	0.70866	0.78426	0.76095
LEU_b1.60_000299	0.94471	0.81474	0.95506	0.9035	0.85923	0.95477	0.93146	0.92005	1	0.82956	0.80253	0.87848	0.82667	0.78779	0.81012	0.80445	0.84997	0.82783	0.82424	0.79958	0.83343	0.82178	0.8034	0.75452	0.82864	0.793	0.72682	0.86731	0.89256	0.85054	0.81415	0.92446	0.89564	0.86701	0.80626	0.7837	0.80926	0.83325	0.79047	0.75349	0.78997	0.79128	0.72882	0.80349	0.83307	0.79157	0.71732	0.78192	0.78745
LEU_b1.180_000002	0.84177	0.78702	0.79851	0.84987	0.80934	0.8394	0.81894	0.82864	0.82956	1	0.83594	0.91294	0.86873	0.83266	0.94886	0.87107	0.85684	0.81151	0.85346	0.84418	0.86868	0.81952	0.8242	0.76296	0.82806	0.8629	0.72619	0.81655	0.85549	0.81901	0.78587	0.84196	0.80138	0.84474	0.7725	0.83132	0.95031	0.8694	0.92802	0.79643	0.89241	0.88213	0.74278	0.8269	0.83014	0.82162	0.72252	0.86184	0.78026
LEU_b1.180_000003	0.78065	0.83003	0.78906	0.78595	0.79425	0.78177	0.82582	0.78948	0.80253	0.83594	1	0.80957	0.83835	0.81707	0.82669	0.83128	0.7824	0.83171	0.86567	0.81002	0.82624	0.86343	0.82196	0.83235	0.79413	0.81083	0.78942	0.80508	0.78322	0.81932	0.8163	0.78506	0.81459	0.80116	0.80449	0.84165	0.81704	0.8309	0.80346	0.84236	0.81859	0.83945	0.80058	0.83564	0.83016	0.84069	0.80513	0.80756	0.85123
LEU_b1.180_000004	0.88208	0.78073	0.84463	0.8675	0.82331	0.89887	0.85017	0.85354	0.87848	0.91294	0.80957	1	0.82776	0.80087	0.8715	0.86151	0.8928	0.81117	0.82201	0.83331	0.85739	0.80999	0.80869	0.74024	0.83614	0.82163	0.70649	0.82816	0.88841	0.82434	0.77941	0.88683	0.82402	0.85696	0.76248	0.78691	0.9205	0.85496	0.8544	0.76051	0.83483	0.83623	0.71432	0.80907	0.82	0.78208	0.69616	0.81863	0.75684
LEU_b1.180_000007	0.82552	0.82354	0.81855	0.82834	0.82288	0.82078	0.8363	0.8233	0.82667	0.86873	0.83835	0.82776	1	0.81527	0.82931	0.83228	0.82144	0.8207	0.84977	0.8286	0.83307	0.84632	0.84343	0.79798	0.81758	0.82825	0.77075	0.81169	0.83817	0.82589	0.82448	0.83976	0.81214	0.85991	0.81923	0.83938	0.86482	0.84723	0.85037	0.80587	0.85431	0.86818	0.78655	0.84033	0.83071	0.82736	0.77943	0.84267	0.82017
LEU_b1.180_000009	0.78778	0.77749	0.77576	0.80777	0.7805	0.78928	0.79625	0.77742	0.78779	0.83266	0.81707	0.80087	0.81527	1	0.83751	0.85715	0.80147	0.84344	0.91312	0.92954	0.85782	0.8238	0.93971	0.77373	0.86668	0.91855	0.71556	0.79677	0.7975	0.8133	0.78196	0.78674	0.79093	0.79539	0.7611	0.798	0.81	0.78325	0.8247	0.76275	0.88446	0.80838	0.71288	0.85922	0.85181	0.91794	0.7369	0.95039	0.79428
LEU_b1.180_000013	0.80398	0.78946	0.79026	0.81849	0.80412	0.80507	0.79746	0.81354	0.81012	0.94886	0.82669	0.8715	0.82931	0.83751	1	0.88591	0.84019	0.8002	0.84556	0.83312	0.85401	0.82255	0.8273	0.76241	0.81064	0.85908	0.7327	0.81436	0.82815	0.81308	0.78475	0.8188	0.79925	0.81958	0.76462	0.82856	0.94496	0.86293	0.9352	0.80107	0.89206	0.88045	0.74598	0.82797	0.82013	0.8207	0.72717	0.85657	0.78291
LEU_b1.180_000014	0.80735	0.78264	0.77645	0.8029	0.79076	0.80574	0.80015	0.80053	0.80445	0.87107	0.83128	0.86151	0.83228	0.85715	0.88591	1	0.86217	0.81991	0.86559	0.85192	0.84744	0.8306	0.85007	0.7681	0.83478	0.83835	0.73172	0.80626	0.82275	0.82173	0.7856	0.78786	0.78138	0.79419	0.77552	0.8166	0.86875	0.8532	0.88217	0.79348	0.9173	0.85841	0.74623	0.84657	0.83878	0.8423	0.73146	0.86872	0.77059
LEU_b1.180_000022	0.8414	0.76945	0.80317	0.84574	0.77675	0.86641	0.80769	0.82613	0.84997	0.85684	0.7824	0.8928	0.82144	0.80147	0.84019	0.86217	1	0.7932	0.81059	0.82181	0.82903	0.79901	0.80011	0.73237	0.827	0.80785	0.70717	0.80653	0.86818	0.80606	0.76252	0.85409	0.79808	0.81988	0.75347	0.77993	0.88764	0.84697	0.84667	0.73813	0.83463	0.81437	0.70345	0.80663	0.80847	0.7783	0.68988	0.81409	0.74176
LEU_b1.300_000025	0.81676	0.80823	0.81223	0.83173	0.80604	0.82635	0.84478	0.78885	0.82783	0.81151	0.83171	0.81117	0.8207	0.84344	0.8002	0.81991	0.7932	1	0.8743	0.90091	0.90252	0.88068	0.89509	0.82369	0.93258	0.87731	0.75242	0.84535	0.84329	0.85441	0.80601	0.82197	0.82044	0.80622	0.80099	0.79254	0.79171	0.81561	0.79579	0.78496	0.81264	0.79603	0.75849	0.86058	0.96443	0.85667	0.78073	0.89172	0.87755
LEU_b1.300_000128	0.79587	0.82166	0.81163	0.80898	0.79543	0.80051	0.81291	0.7943	0.82424	0.85346	0.86567	0.82201	0.84977	0.91312	0.84556	0.86559	0.81059	0.8743	1	0.93052	0.89732	0.88909	0.94773	0.83295	0.87099	0.94877	0.76967	0.82252	0.81539	0.84855	0.81885	0.81598	0.8218	0.80852	0.80908	0.83323	0.83814	0.83184	0.87851	0.81531	0.91079	0.84381	0.78878	0.89969	0.8866	0.95898	0.80672	0.945	0.86668
LEU_b1.300_000168	0.82141	0.76887	0.77885	0.87121	0.79804	0.83288	0.80839	0.78828	0.79958	0.84418	0.81002	0.83331	0.8286	0.92954	0.83312	0.85192	0.82181	0.90091	0.93052	1	0.93899	0.8422	0.97765	0.7621	0.97362	0.98054	0.68207	0.81141	0.84209	0.83773	0.76917	0.81959	0.79502	0.85335	0.74463	0.77135	0.8414	0.78086	0.82783	0.74751	0.87879	0.76823	0.69157	0.8647	0.89852	0.90064	0.70661	0.98328	0.79586
LEU_b1.300_000193	0.85298	0.79509	0.81646	0.88498	0.81866	0.85857	0.82081	0.81769	0.83343	0.86868	0.82624	0.85739	0.83307	0.85782	0.85401	0.84744	0.82903	0.90252	0.89732	0.93899	1	0.86775	0.89223	0.80682	0.94482	0.95272	0.73012	0.82606	0.87255	0.84235	0.79007	0.85718	0.81559	0.8682	0.77015	0.78812	0.86992	0.80944	0.86497	0.77743	0.85301	0.79832	0.74066	0.86387	0.94153	0.83812	0.76174	0.93817	0.83844
LEU_b1.300_000215	0.79493	0.83561	0.81037	0.79884	0.8056	0.79428	0.82864	0.80246	0.82178	0.81952	0.86343	0.80999	0.84632	0.8238	0.82255	0.8306	0.79901	0.88068	0.88909	0.8422	0.86775	1	0.85381	0.8504	0.83921	0.84532	0.8005	0.82267	0.81803	0.84137	0.8244	0.81027	0.8204	0.80885	0.83156	0.81527	0.80966	0.84161	0.81208	0.83734	0.84395	0.82527	0.81757	0.86406	0.89405	0.86381	0.8327	0.84406	0.89625
LEU_b1.300_000337	0.78802	0.78016	0.79265	0.82669	0.80313	0.80003	0.81477	0.78588	0.8034	0.8242	0.82196	0.80869	0.84343	0.93971	0.8273	0.85007	0.80011	0.89509	0.94773	0.97765	0.89223	0.85381	1	0.77627	0.92781	0.96598	0.7034	0.8187	0.82533	0.84964	0.78544	0.80408	0.80032	0.82864	0.77288	0.7885	0.82101	0.80269	0.82425	0.76612	0.89022	0.80158	0.72197	0.88452	0.892	0.93525	0.73308	0.97728	0.81979
LEU_b1.300_001112	0.73271	0.81809	0.74832	0.74792	0.76836	0.7281	0.7957	0.74571	0.75452	0.76296	0.83235	0.74024	0.79798	0.77373	0.76241	0.7681	0.73237	0.82369	0.83295	0.7621	0.80682	0.8504	0.77627	1	0.76083	0.77143	0.8247	0.78024	0.75382	0.7892	0.814	0.75385	0.79675	0.75898	0.81612	0.79623	0.7436	0.79223	0.73779	0.8477	0.7671	0.75762	0.82704	0.83337	0.8276	0.80306	0.85719	0.76646	0.8872
LEU_b1.300_001136	0.8609	0.78081	0.80489	0.88465	0.82343	0.86345	0.83401	0.81339	0.82864	0.82806	0.79413	0.83614	0.81758	0.86668	0.81064	0.83478	0.827	0.93258	0.87099	0.97362	0.94482	0.83921	0.92781	0.76083	1	0.93048	0.69104	0.84575	0.87004	0.85182	0.78046	0.84523	0.81227	0.86814	0.75305	0.7651	0.82946	0.78502	0.81065	0.74291	0.82503	0.77292	0.70017	0.83726	0.91181	0.83827	0.70488	0.94557	0.78633
LEU_b1.300_001197	0.80439	0.77613	0.77918	0.86001	0.80373	0.81262	0.79987	0.78916	0.793	0.8629	0.81083	0.82163	0.82825	0.91855	0.85908	0.83835	0.80785	0.87731	0.94877	0.98054	0.95272	0.84532	0.96598	0.77143	0.93048	1	0.69212	0.80344	0.84562	0.84225	0.77993	0.81432	0.79966	0.85063	0.75463	0.78248	0.85391	0.78639	0.87225	0.74796	0.89985	0.79608	0.69954	0.86352	0.89105	0.90789	0.72584	0.98277	0.82162
LEU_c5.60_000013	0.69849	0.81593	0.71933	0.72792	0.75442	0.70568	0.77904	0.72647	0.72682	0.72619	0.78942	0.70649	0.77075	0.71556	0.7327	0.73172	0.70717	0.75242	0.76967	0.68207	0.73012	0.8005	0.7034	0.8247	0.69104	0.69212	1	0.75558	0.74284	0.76779	0.81341	0.74222	0.77617	0.75607	0.83626	0.79246	0.71119	0.783	0.70325	0.84786	0.7384	0.73886	0.88167	0.79522	0.76313	0.74752	0.83845	0.69958	0.81912
LEU_c5.60_000031	0.88839	0.82923	0.88792	0.86248	0.87981	0.84101	0.87831	0.88203	0.86731	0.81655	0.80508	0.82816	0.81169	0.79677	0.81436	0.80626	0.80653	0.84535	0.82252	0.81141	0.82606	0.82267	0.8187	0.78024	0.84575	0.80344	0.75558	1	0.87069	0.84449	0.84406	0.85828	0.87172	0.85222	0.81301	0.79388	0.80514	0.83085	0.79353	0.77193	0.79044	0.79765	0.75138	0.81299	0.84335	0.80229	0.75691	0.80626	0.8072
LEU_c5.60_000045	0.91223	0.82327	0.88378	0.94715	0.89864	0.92187	0.88007	0.9216	0.89256	0.85549	0.78322	0.88841	0.83817	0.7975	0.82815	0.82275	0.86818	0.84329	0.81539	0.84209	0.87255	0.81803	0.82533	0.75382	0.87004	0.84562	0.74284	0.87069	1	0.86502	0.84702	0.94373	0.88363	0.93849	0.80403	0.7984	0.86682	0.86867	0.84765	0.7487	0.82601	0.82712	0.73063	0.82452	0.85498	0.78708	0.73306	0.85031	0.79201
LEU_c5.60_000049	0.85853	0.8358	0.84283	0.86845	0.8491	0.83784	0.84817	0.88315	0.85054	0.81901	0.81932	0.82434	0.82589	0.8133	0.81308	0.82173	0.80606	0.85441	0.84855	0.83773	0.84235	0.84137	0.84964	0.7892	0.85182	0.84225	0.76779	0.84449	0.86502	1	0.83959	0.84432	0.8322	0.86288	0.81407	0.80393	0.81407	0.8337	0.8264	0.79615	0.82801	0.82166	0.77271	0.85734	0.86457	0.83124	0.78005	0.84052	0.83464
LEU_c5.60_000050	0.8241	0.87772	0.82303	0.83716	0.84569	0.80222	0.85629	0.83738	0.81415	0.78587	0.8163	0.77941	0.82448	0.78196	0.78475	0.7856	0.76252	0.80601	0.81885	0.76917	0.79007	0.8244	0.78544	0.814	0.78046	0.77993	0.81341	0.84406	0.84702	0.83959	1	0.83659	0.86241	0.84975	0.85006	0.82946	0.77265	0.8165	0.78153	0.81641	0.79087	0.80876	0.80397	0.81746	0.80834	0.80817	0.80756	0.78688	0.83466
LEU_c5.60_000054	0.90926	0.82381	0.89712	0.92179	0.87441	0.95079	0.90163	0.88066	0.92446	0.84196	0.78506	0.88683	0.83976	0.78674	0.8188	0.78786	0.85409	0.82197	0.81598	0.81959	0.85718	0.81027	0.80408	0.75385	0.84523	0.81432	0.74222	0.85828	0.94373	0.84432	0.83659	1	0.90947	0.90781	0.81789	0.78998	0.84696	0.85748	0.82678	0.75248	0.79603	0.80473	0.7307	0.81992	0.84018	0.78593	0.72896	0.81811	0.78653
LEU_c5.60_000079	0.85995	0.85246	0.87362	0.86589	0.85093	0.86667	0.91187	0.86939	0.89564	0.80138	0.81459	0.82402	0.81214	0.79093	0.79925	0.78138	0.79808	0.82044	0.8218	0.79502	0.81559	0.8204	0.80032	0.79675	0.81227	0.79966	0.77617	0.87172	0.88363	0.8322	0.86241	0.90947	1	0.88455	0.83614	0.81009	0.79251	0.8177	0.78399	0.7877	0.78783	0.79833	0.76906	0.80823	0.82054	0.80195	0.77775	0.79344	0.82124
LEU_c5.60_000082	0.88383	0.83925	0.84921	0.93643	0.90005	0.90944	0.89419	0.90504	0.86701	0.84474	0.80116	0.85696	0.85991	0.79539	0.81958	0.79419	0.81988	0.80622	0.80852	0.85335	0.8682	0.80885	0.82864	0.75898	0.86814	0.85063	0.75607	0.85222	0.93849	0.86288	0.84975	0.90781	0.88455	1	0.82129	0.79424	0.83629	0.83247	0.82385	0.76562	0.81723	0.80104	0.75407	0.81499	0.83705	0.75326	0.74068	0.84941	0.79044
LEU_c5.60_000092	0.78436	0.85002	0.8053	0.79542	0.81667	0.7713	0.84469	0.79583	0.80626	0.7725	0.80449	0.76248	0.81923	0.7611	0.76462	0.77552	0.75347	0.80099	0.80908	0.74463	0.77015	0.83156	0.77288	0.81612	0.75305	0.75463	0.83626	0.81301	0.80403	0.81407	0.85006	0.81789	0.83614	0.82129	1	0.80057	0.75439	0.82116	0.75909	0.81823	0.78196	0.7863	0.81013	0.8223	0.80594	0.7892	0.80771	0.76177	0.83415
LEU_c5.180_000002	0.775	0.80929	0.78119	0.78415	0.79873	0.77768	0.81047	0.78213	0.7837	0.83132	0.84165	0.78691	0.83938	0.798	0.82856	0.8166	0.77993	0.79254	0.83323	0.77135	0.78812	0.81527	0.7885	0.79623	0.7651	0.78248	0.79246	0.79388	0.7984	0.80393	0.82946	0.78998	0.81009	0.79424	0.80057	1	0.82845	0.82293	0.84775	0.82221	0.83756	0.90756	0.78972	0.82698	0.79258	0.829	0.77036	0.79431	0.79882
LEU_c5.180_000030	0.82182	0.76819	0.78702	0.84207	0.78408	0.83855	0.78247	0.81509	0.80926	0.95031	0.81704	0.9205	0.86482	0.81	0.94496	0.86875	0.88764	0.79171	0.83814	0.8414	0.86992	0.80966	0.82101	0.7436	0.82946	0.85391	0.71119	0.80514	0.86682	0.81407	0.77265	0.84696	0.79251	0.83629	0.75439	0.82845	1	0.8865	0.94462	0.78943	0.89131	0.90926	0.7317	0.82719	0.81779	0.79745	0.70726	0.855	0.76956
LEU_c5.180_000077	0.80242	0.80822	0.82737	0.81298	0.82271	0.80799	0.82068	0.83095	0.83325	0.8694	0.8309	0.85496	0.84723	0.78325	0.86293	0.8532	0.84697	0.81561	0.83184	0.78086	0.80944	0.84161	0.80269	0.79223	0.78502	0.78639	0.783	0.83085	0.86867	0.8337	0.8165	0.85748	0.8177	0.83247	0.82116	0.82293	0.8865	1	0.87727	0.81375	0.84905	0.88909	0.79218	0.84622	0.83779	0.80101	0.77788	0.80165	0.81955
LEU_c5.180_000109	0.77935	0.76333	0.77332	0.82588	0.78215	0.79438	0.7719	0.80547	0.79047	0.92802	0.80346	0.8544	0.85037	0.8247	0.9352	0.88217	0.84667	0.79579	0.87851	0.82783	0.86497	0.81208	0.82425	0.73779	0.81065	0.87225	0.70325	0.79353	0.84765	0.8264	0.78153	0.82678	0.78399	0.82385	0.75909	0.84775	0.94462	0.87727	1	0.76375	0.9202	0.92627	0.71614	0.8504	0.82828	0.85462	0.70283	0.87061	0.77013
LEU_c5.180_000136	0.72996	0.82626	0.73465	0.73887	0.75486	0.73601	0.78404	0.73752	0.75349	0.79643	0.84236	0.76051	0.80587	0.76275	0.80107	0.79348	0.73813	0.78496	0.81531	0.74751	0.77743	0.83734	0.76612	0.8477	0.74291	0.74796	0.84786	0.77193	0.7487	0.79615	0.81641	0.75248	0.7877	0.76562	0.81823	0.82221	0.78943	0.81375	0.76375	1	0.80188	0.78681	0.89001	0.84332	0.79506	0.79429	0.86158	0.7623	0.85651
LEU_c5.180_000207	0.79324	0.78462	0.77379	0.80925	0.78296	0.7933	0.79176	0.79513	0.78997	0.89241	0.81859	0.83483	0.85431	0.88446	0.89206	0.9173	0.83463	0.81264	0.91079	0.87879	0.85301	0.84395	0.89022	0.7671	0.82503	0.89985	0.7384	0.79044	0.82601	0.82801	0.79087	0.79603	0.78783	0.81723	0.78196	0.83756	0.89131	0.84905	0.9202	0.80188	1	0.89857	0.75468	0.87279	0.83523	0.90794	0.74751	0.9233	0.79595
LEU_c5.180_000235	0.7692	0.78562	0.78865	0.7793	0.79639	0.76563	0.79902	0.78418	0.79128	0.88213	0.83945	0.83623	0.86818	0.80838	0.88045	0.85841	0.81437	0.79603	0.84381	0.76823	0.79832	0.82527	0.80158	0.75762	0.77292	0.79608	0.73886	0.79765	0.82712	0.82166	0.80876	0.80473	0.79833	0.80104	0.7863	0.90756	0.90926	0.88909	0.92627	0.78681	0.89857	1	0.75642	0.84051	0.80464	0.83104	0.74114	0.81345	0.78946
LEU_c5.180_000252	0.69424	0.81519	0.71402	0.71179	0.74264	0.69716	0.77354	0.71791	0.72882	0.74278	0.80058	0.71432	0.78655	0.71288	0.74598	0.74623	0.70345	0.75849	0.78878	0.69157	0.74066	0.81757	0.72197	0.82704	0.70017	0.69954	0.88167	0.75138	0.73063	0.77271	0.80397	0.7307	0.76906	0.75407	0.81013	0.78972	0.7317	0.79218	0.71614	0.89001	0.75468	0.75642	1	0.81197	0.76494	0.75295	0.86706	0.69989	0.83805
LEU_c5.180_000261	0.79872	0.81522	0.8015	0.80821	0.804	0.79544	0.81681	0.80667	0.80349	0.8269	0.83564	0.80907	0.84033	0.85922	0.82797	0.84657	0.80663	0.86058	0.89969	0.8647	0.86387	0.86406	0.88452	0.83337	0.83726	0.86352	0.79522	0.81299	0.82452	0.85734	0.81746	0.81992	0.80823	0.81499	0.8223	0.82698	0.82719	0.84622	0.8504	0.84332	0.87279	0.84051	0.81197	1	0.88593	0.89347	0.82689	0.88849	0.8664
LEU_c5.300_000997	0.81671	0.80744	0.82447	0.85317	0.82195	0.82462	0.83653	0.81159	0.83307	0.83014	0.83016	0.82	0.83071	0.85181	0.82013	0.83878	0.80847	0.96443	0.8866	0.89852	0.94153	0.89405	0.892	0.8276	0.91181	0.89105	0.76313	0.84335	0.85498	0.86457	0.80834	0.84018	0.82054	0.83705	0.80594	0.79258	0.81779	0.83779	0.82828	0.79506	0.83523	0.80464	0.76494	0.88593	1	0.85804	0.80608	0.90927	0.89512
LEU_c5.300_001645	0.76906	0.7931	0.79247	0.77642	0.76746	0.7612	0.78656	0.74463	0.79157	0.82162	0.84069	0.78208	0.82736	0.91794	0.8207	0.8423	0.7783	0.85667	0.95898	0.90064	0.83812	0.86381	0.93525	0.80306	0.83827	0.90789	0.74752	0.80229	0.78708	0.83124	0.80817	0.78593	0.80195	0.75326	0.7892	0.829	0.79745	0.80101	0.85462	0.79429	0.90794	0.83104	0.75295	0.89347	0.85804	1	0.78472	0.93694	0.8494
LEU_c5.300_002101	0.68488	0.80963	0.71558	0.71723	0.73947	0.67802	0.76099	0.70866	0.71732	0.72252	0.80513	0.69616	0.77943	0.7369	0.72717	0.73146	0.68988	0.78073	0.80672	0.70661	0.76174	0.8327	0.73308	0.85719	0.70488	0.72584	0.83845	0.75691	0.73306	0.78005	0.80756	0.72896	0.77775	0.74068	0.80771	0.77036	0.70726	0.77788	0.70283	0.86158	0.74751	0.74114	0.86706	0.82689	0.80608	0.78472	1	0.73439	0.89632
LEU_c5.300_003795	0.79386	0.77185	0.77198	0.86361	0.80243	0.81327	0.7989	0.78426	0.78192	0.86184	0.80756	0.81863	0.84267	0.95039	0.85657	0.86872	0.81409	0.89172	0.945	0.98328	0.93817	0.84406	0.97728	0.76646	0.94557	0.98277	0.69958	0.80626	0.85031	0.84052	0.78688	0.81811	0.79344	0.84941	0.76177	0.79431	0.855	0.80165	0.87061	0.7623	0.9233	0.81345	0.69989	0.88849	0.90927	0.93694	0.73439	1	0.82178
LEU_c5.300_004045	0.75166	0.8417	0.78726	0.77477	0.79079	0.74753	0.81768	0.76095	0.78745	0.78026	0.85123	0.75684	0.82017	0.79428	0.78291	0.77059	0.74176	0.87755	0.86668	0.79586	0.83844	0.89625	0.81979	0.8872	0.78633	0.82162	0.81912	0.8072	0.79201	0.83464	0.83466	0.78653	0.82124	0.79044	0.83415	0.79882	0.76956	0.81955	0.77013	0.85651	0.79595	0.78946	0.83805	0.8664	0.89512	0.8494	0.89632	0.82178	1
LEU_c5.300_004149	0.82758	0.77004	0.79084	0.87866	0.79747	0.84532	0.79258	0.79229	0.80174	0.85773	0.79836	0.83699	0.8219	0.89017	0.85113	0.84427	0.82797	0.91386	0.89699	0.96235	0.9799	0.85067	0.91438	0.77933	0.96173	0.96887	0.71208	0.81431	0.86624	0.84147	0.7774	0.84218	0.79326	0.85243	0.75525	0.77566	0.85931	0.8043	0.87028	0.7527	0.87395	0.78994	0.71171	0.8721	0.94504	0.85343	0.74393	0.97815	0.82972
LEU_c5.300_004885	0.79235	0.78679	0.7943	0.81796	0.77853	0.79255	0.80745	0.75918	0.80287	0.81852	0.82602	0.80353	0.83008	0.92827	0.81133	0.85813	0.80395	0.90007	0.94259	0.96398	0.87519	0.85005	0.98349	0.78499	0.92084	0.9426	0.72947	0.80944	0.82517	0.85216	0.795	0.80137	0.79852	0.79502	0.78666	0.80182	0.8169	0.8071	0.83177	0.78258	0.89753	0.80763	0.74099	0.90556	0.90216	0.96116	0.75888	0.98048	0.83498
LEU_c5.300_004903	0.78279	0.77038	0.78205	0.83801	0.79901	0.78761	0.7801	0.78548	0.78117	0.86777	0.80002	0.80832	0.84118	0.90597	0.86987	0.8468	0.79367	0.8743	0.95657	0.93257	0.95842	0.86047	0.93799	0.77089	0.89717	0.97699	0.70486	0.80017	0.84242	0.8399	0.7856	0.81721	0.78793	0.83703	0.76359	0.80295	0.85377	0.80608	0.90731	0.75084	0.89718	0.8381	0.70188	0.89422	0.91176	0.92419	0.73957	0.97227	0.83691
LEU_c5.300_005258	0.7671	0.7713	0.78408	0.81047	0.78561	0.77023	0.79747	0.76792	0.79058	0.84048	0.80922	0.79997	0.83712	0.94665	0.84191	0.86352	0.79626	0.86509	0.96389	0.95834	0.88544	0.84668	0.98198	0.75058	0.88838	0.96443	0.69595	0.79884	0.81655	0.84369	0.78416	0.79123	0.78822	0.82034	0.76761	0.80079	0.82883	0.80432	0.86132	0.75571	0.92852	0.83799	0.70771	0.88652	0.88467	0.96307	0.72601	0.98544	0.81826
LEUmS_b1.60_000001	0.9547	0.80537	0.93805	0.93433	0.86512	0.98459	0.91761	0.90421	0.97622	0.82848	0.78137	0.88745	0.81652	0.78158	0.80288	0.79796	0.84914	0.81402	0.80615	0.80153	0.83753	0.79565	0.78649	0.73375	0.83319	0.79358	0.71395	0.85426	0.911	0.82981	0.80702	0.94483	0.87529	0.8827	0.77766	0.77976	0.82455	0.81503	0.78713	0.73839	0.78596	0.78141	0.70515	0.79312	0.82165	0.77822	0.69575	0.78352	0.76572
LEUmS_b1.60_000011	0.80276	0.84378	0.81061	0.80892	0.82696	0.79888	0.83177	0.80611	0.80365	0.79861	0.82136	0.78843	0.84119	0.78003	0.79769	0.78617	0.77403	0.80366	0.82614	0.76607	0.8	0.83729	0.79384	0.81555	0.76939	0.77759	0.79745	0.80352	0.79823	0.81702	0.8427	0.80476	0.80488	0.8135	0.81561	0.81875	0.78286	0.81921	0.77209	0.81884	0.78585	0.7967	0.79488	0.814	0.80434	0.80448	0.79203	0.78423	0.81669
LEUmS_b1.60_000022	0.91182	0.84065	0.88885	0.94388	0.86286	0.93246	0.8816	0.8937	0.91886	0.83402	0.79137	0.86713	0.8232	0.78318	0.80795	0.78804	0.84607	0.81374	0.81778	0.81051	0.84962	0.81259	0.79204	0.75634	0.8307	0.81079	0.73338	0.85437	0.91967	0.84079	0.83372	0.9375	0.88069	0.90145	0.79394	0.78375	0.83855	0.82161	0.81021	0.75811	0.78496	0.78025	0.73328	0.79766	0.82301	0.78503	0.73207	0.80491	0.78818
LEUmS_b1.60_000038	0.87944	0.81108	0.84674	0.89565	0.85276	0.86451	0.88808	0.88696	0.8581	0.79783	0.78138	0.80665	0.81095	0.79783	0.78897	0.80016	0.7922	0.82265	0.79095	0.81694	0.80464	0.78689	0.81486	0.74004	0.83753	0.80835	0.71532	0.83978	0.87909	0.84016	0.82238	0.8305	0.85217	0.88246	0.77216	0.78536	0.77789	0.79132	0.76144	0.73653	0.80064	0.77614	0.70383	0.80208	0.80305	0.76482	0.70484	0.81018	0.75665
LEUmS_b1.60_000039	0.86064	0.85665	0.83051	0.83942	0.84295	0.81581	0.85866	0.85021	0.83522	0.78964	0.82248	0.78728	0.8195	0.78963	0.7893	0.78496	0.77398	0.81943	0.82023	0.77942	0.80137	0.8311	0.78511	0.82361	0.81212	0.77829	0.81135	0.8566	0.81966	0.84437	0.86066	0.82338	0.83936	0.80583	0.83817	0.81416	0.77161	0.80968	0.77098	0.82002	0.78856	0.78791	0.8002	0.82038	0.81485	0.80529	0.80623	0.78063	0.83015
LEUmS_b1.60_000041	0.97726	0.79961	0.95522	0.90696	0.87685	0.94249	0.89512	0.91873	0.95187	0.82208	0.78068	0.86439	0.81235	0.77605	0.79819	0.79317	0.8112	0.80628	0.80175	0.8029	0.82764	0.79159	0.79253	0.73331	0.84058	0.79065	0.70432	0.87111	0.91636	0.84166	0.81426	0.91049	0.85099	0.86202	0.78701	0.77561	0.80548	0.81219	0.78302	0.72783	0.77639	0.7795	0.69571	0.78929	0.81377	0.76666	0.6922	0.78397	0.75338
LEUmS_b1.60_000042	0.91326	0.83912	0.91001	0.92095	0.85657	0.93105	0.90241	0.88659	0.91464	0.82276	0.79676	0.84825	0.83761	0.7807	0.79617	0.79372	0.81642	0.81526	0.80949	0.80298	0.82546	0.8163	0.79514	0.76684	0.82372	0.79383	0.74984	0.85772	0.8811	0.83175	0.83535	0.89208	0.85	0.8948	0.81444	0.79939	0.81138	0.82219	0.79095	0.76666	0.79042	0.79274	0.74955	0.81329	0.82297	0.77407	0.7377	0.78472	0.79022
LEUmS_b1.60_000060	0.85697	0.8407	0.87121	0.85862	0.83451	0.87785	0.91626	0.8671	0.91683	0.8024	0.80799	0.8361	0.80697	0.78707	0.79657	0.77975	0.81532	0.81706	0.81249	0.78218	0.80766	0.81827	0.7925	0.78409	0.79787	0.79277	0.75064	0.86317	0.85187	0.82644	0.8278	0.8852	0.9239	0.84925	0.80736	0.79674	0.78642	0.80374	0.77228	0.7795	0.77973	0.78105	0.75405	0.80097	0.81418	0.79889	0.75224	0.77849	0.80783
LEUmS_b1.60_000076	0.93442	0.81954	0.88267	0.94266	0.85827	0.9764	0.92208	0.88985	0.92641	0.84284	0.78742	0.87811	0.83168	0.81335	0.81403	0.81772	0.86392	0.84581	0.81823	0.86553	0.86871	0.80601	0.84171	0.74975	0.87983	0.84351	0.72234	0.85186	0.91167	0.83687	0.81376	0.92062	0.86497	0.90681	0.79244	0.79005	0.83269	0.81314	0.79655	0.75126	0.81218	0.78088	0.71458	0.80945	0.83854	0.78893	0.70269	0.84692	0.76433
LEUmS_b1.180_000006	0.8158	0.79942	0.79755	0.81785	0.78894	0.80591	0.81819	0.79798	0.81343	0.92854	0.83469	0.86407	0.85868	0.85533	0.90788	0.86105	0.84432	0.81021	0.88244	0.85273	0.85703	0.82986	0.84839	0.77897	0.82125	0.87102	0.74592	0.81685	0.82229	0.80717	0.79111	0.81462	0.80641	0.82445	0.78286	0.81185	0.91507	0.84198	0.89984	0.79792	0.89689	0.85297	0.76256	0.83428	0.82528	0.84114	0.74533	0.87261	0.79425
LEUmS_b1.180_000011	0.79187	0.77992	0.77883	0.8127	0.78864	0.795	0.79388	0.78414	0.78719	0.86273	0.81947	0.80768	0.81955	0.9181	0.87749	0.87048	0.8166	0.82949	0.91344	0.9165	0.86162	0.81762	0.92559	0.7737	0.85001	0.92413	0.71764	0.79937	0.80562	0.82206	0.77674	0.79528	0.79597	0.79942	0.75933	0.79858	0.85296	0.80911	0.86746	0.78887	0.916	0.82852	0.72786	0.87257	0.84433	0.90464	0.7404	0.94172	0.7995
LEUmS_b1.180_000012	0.83478	0.82695	0.82265	0.83887	0.83283	0.85027	0.83415	0.85107	0.84922	0.89087	0.85746	0.87143	0.85365	0.81855	0.90218	0.87388	0.83971	0.83643	0.85557	0.83128	0.85289	0.87419	0.84008	0.81163	0.82049	0.82629	0.78046	0.82413	0.84878	0.82425	0.81146	0.85577	0.81515	0.84254	0.81102	0.83016	0.90431	0.89946	0.87745	0.84598	0.85446	0.86026	0.80342	0.84281	0.85764	0.828	0.78324	0.84041	0.82819
LEUmS_b1.300_000001	0.78401	0.79959	0.79224	0.78549	0.7875	0.77644	0.80892	0.77705	0.80057	0.84801	0.8338	0.81011	0.82364	0.8721	0.85923	0.83121	0.79671	0.8436	0.91587	0.884	0.88327	0.86241	0.89604	0.79671	0.84266	0.90197	0.74822	0.80129	0.80055	0.82774	0.79014	0.79279	0.8023	0.81346	0.77602	0.80385	0.84723	0.80291	0.85023	0.80122	0.88134	0.82575	0.76446	0.86715	0.84476	0.88317	0.76764	0.90174	0.82949
LEUmS_b1.300_000068	0.80836	0.78142	0.78831	0.85096	0.79953	0.81638	0.80161	0.80225	0.80643	0.87512	0.82179	0.83835	0.83635	0.90443	0.86937	0.8475	0.81348	0.87322	0.94733	0.96357	0.95751	0.84644	0.95025	0.77792	0.91016	0.98986	0.706	0.80303	0.83774	0.84734	0.77632	0.8222	0.7989	0.848	0.76183	0.79132	0.86735	0.79903	0.87879	0.76327	0.90255	0.81497	0.71599	0.86486	0.89728	0.89355	0.73917	0.97787	0.82327
LEUmS_b1.300_000100	0.84105	0.83846	0.82931	0.85995	0.83462	0.84315	0.84822	0.8309	0.8379	0.8392	0.84791	0.83163	0.83504	0.829	0.825	0.84577	0.81369	0.9054	0.88705	0.87268	0.9235	0.88149	0.85999	0.85001	0.89639	0.86129	0.80566	0.83196	0.85036	0.86724	0.82728	0.85172	0.82675	0.85326	0.82508	0.81764	0.84008	0.83395	0.83279	0.83669	0.83017	0.81402	0.81487	0.86927	0.93251	0.85236	0.82327	0.87006	0.8658
LEUmS_b1.300_000116	0.78977	0.80618	0.78516	0.79509	0.80295	0.79083	0.80441	0.79968	0.7946	0.84759	0.84885	0.81862	0.83802	0.85363	0.85066	0.85494	0.79711	0.83568	0.91618	0.86653	0.87269	0.87219	0.86672	0.81657	0.8395	0.86196	0.75805	0.82097	0.78919	0.81826	0.79916	0.79653	0.80793	0.80898	0.79315	0.82376	0.83343	0.80995	0.83843	0.8223	0.85375	0.81354	0.76739	0.84618	0.85215	0.87153	0.76723	0.86933	0.828
LEUmS_b1.300_000126	0.78468	0.83768	0.78171	0.78601	0.79584	0.78062	0.81102	0.7911	0.79297	0.8074	0.85116	0.78745	0.82817	0.82667	0.81341	0.80236	0.7725	0.84488	0.88195	0.82542	0.84107	0.86831	0.83056	0.86099	0.81425	0.82646	0.79577	0.82272	0.78374	0.82235	0.81466	0.78713	0.81121	0.78697	0.80732	0.81615	0.7882	0.81588	0.78267	0.8356	0.8093	0.78759	0.81256	0.84414	0.8574	0.86686	0.82538	0.83008	0.8724
LEUmS_b1.300_000159	0.79088	0.78208	0.77193	0.80017	0.80946	0.7768	0.79492	0.79015	0.78325	0.85182	0.82635	0.82049	0.81916	0.90399	0.87258	0.86875	0.79912	0.85414	0.91778	0.93021	0.88409	0.85223	0.93482	0.7807	0.86655	0.91925	0.72213	0.81123	0.80167	0.83053	0.78124	0.78621	0.79382	0.79729	0.76386	0.80475	0.8408	0.80045	0.83244	0.78517	0.89547	0.8106	0.72963	0.87367	0.86121	0.90797	0.74151	0.92823	0.80633
LEUmS_b1.300_000168	0.84792	0.78169	0.80808	0.88047	0.8209	0.8581	0.81799	0.81803	0.82082	0.85452	0.80691	0.84837	0.82513	0.86561	0.83789	0.85681	0.8341	0.93228	0.88359	0.96111	0.97084	0.85138	0.91942	0.7775	0.96935	0.93424	0.71181	0.83499	0.86626	0.84428	0.78264	0.85322	0.80463	0.86321	0.76541	0.78307	0.85245	0.81101	0.83802	0.75854	0.82919	0.79678	0.71706	0.85039	0.94107	0.84353	0.73139	0.94251	0.80703
LEUmS_b1.300_000174	0.81957	0.79056	0.80796	0.84931	0.80914	0.83274	0.83031	0.80783	0.82363	0.82426	0.80736	0.81533	0.8481	0.87147	0.81461	0.84423	0.81859	0.92426	0.88741	0.94181	0.89081	0.86644	0.93979	0.77234	0.94304	0.9034	0.72202	0.82824	0.84971	0.86347	0.79025	0.82326	0.79243	0.84449	0.78771	0.78394	0.81177	0.81997	0.81938	0.76696	0.85863	0.80259	0.7352	0.87413	0.91313	0.86802	0.7408	0.94091	0.82478
LEUmS_b1.300_000199	0.82185	0.7874	0.7865	0.86519	0.8068	0.83461	0.81501	0.80618	0.80882	0.85928	0.82779	0.84127	0.84118	0.93257	0.84544	0.87381	0.83316	0.90788	0.94369	0.9935	0.94893	0.85967	0.97281	0.78665	0.96169	0.97269	0.71468	0.81582	0.84141	0.8396	0.7837	0.82514	0.7997	0.85475	0.76595	0.79518	0.86082	0.79814	0.84963	0.77525	0.89113	0.79898	0.72508	0.8759	0.91259	0.91366	0.73836	0.98128	0.81332
LEUmS_c5.60_000011	0.84176	0.81023	0.81766	0.8931	0.84732	0.85442	0.8361	0.84334	0.83897	0.85228	0.79317	0.83249	0.85657	0.82292	0.83821	0.81414	0.83652	0.85535	0.86028	0.86323	0.88629	0.84212	0.8471	0.76777	0.86635	0.89034	0.75132	0.82641	0.90982	0.85482	0.83141	0.88801	0.83502	0.90558	0.80351	0.80441	0.85473	0.85111	0.86604	0.765	0.848	0.83637	0.74301	0.83835	0.87233	0.83586	0.75146	0.88816	0.82295
LEUmS_c5.60_000022	0.8059	0.82446	0.81591	0.82332	0.82423	0.81436	0.85129	0.82704	0.83135	0.82257	0.82059	0.81938	0.84163	0.79883	0.81512	0.81952	0.81925	0.8266	0.85052	0.80591	0.82848	0.85586	0.82507	0.8092	0.80861	0.80936	0.81033	0.81639	0.84129	0.82252	0.8271	0.83932	0.83316	0.85471	0.8866	0.82432	0.82148	0.86076	0.8145	0.8186	0.83385	0.82585	0.80927	0.85276	0.83514	0.82056	0.79613	0.81799	0.82741
LEUmS_c5.60_000026	0.85456	0.87461	0.86549	0.86759	0.85542	0.83597	0.87505	0.88	0.85198	0.80542	0.79813	0.79793	0.83251	0.77976	0.79148	0.78567	0.79198	0.80163	0.80827	0.77714	0.79384	0.81294	0.78395	0.79101	0.79516	0.78008	0.79156	0.87479	0.87407	0.83767	0.90021	0.86687	0.8775	0.88197	0.85832	0.80836	0.78538	0.82757	0.78691	0.78832	0.79493	0.79407	0.77505	0.81128	0.80807	0.7793	0.77726	0.7839	0.81149
LEUmS_c5.60_000050	0.90446	0.79732	0.88504	0.93905	0.86146	0.93871	0.86803	0.88426	0.90663	0.86318	0.7809	0.90018	0.847	0.78796	0.82395	0.80356	0.85675	0.82147	0.80838	0.85945	0.86987	0.80514	0.82654	0.72001	0.87055	0.8512	0.70145	0.84801	0.95207	0.83368	0.80815	0.94471	0.86254	0.94414	0.77824	0.77896	0.86292	0.83155	0.83036	0.72592	0.80526	0.7949	0.69707	0.79745	0.82983	0.77238	0.68912	0.84837	0.7604
LEUmS_c5.60_000056	0.86939	0.81914	0.8669	0.91242	0.87261	0.90516	0.89256	0.89346	0.88185	0.82965	0.78714	0.86959	0.81716	0.782	0.80413	0.80229	0.83526	0.82575	0.81385	0.80861	0.83988	0.81681	0.80795	0.75579	0.82706	0.80782	0.74904	0.85839	0.93686	0.82976	0.82416	0.92149	0.88063	0.91624	0.80831	0.78657	0.8266	0.85184	0.8123	0.75176	0.79111	0.80959	0.73551	0.80876	0.83918	0.77985	0.7377	0.80971	0.79257
LEUmS_c5.60_000058	0.81269	0.82422	0.82103	0.85995	0.86224	0.81245	0.85989	0.8547	0.83004	0.8183	0.79634	0.8228	0.83256	0.8433	0.81886	0.81205	0.79895	0.842	0.8642	0.85662	0.84889	0.83409	0.88093	0.77465	0.85379	0.88047	0.76276	0.85436	0.88777	0.85793	0.84454	0.84866	0.8667	0.90298	0.81119	0.80276	0.80605	0.82152	0.8174	0.76949	0.838	0.82226	0.74987	0.82588	0.83946	0.82939	0.75709	0.8876	0.81705
LEUmS_c5.60_000061	0.86168	0.82604	0.84592	0.88792	0.85269	0.89042	0.85806	0.85348	0.85673	0.84487	0.79282	0.85385	0.83913	0.81995	0.82827	0.82547	0.84954	0.84343	0.84137	0.84737	0.84052	0.83472	0.84205	0.77268	0.85416	0.83505	0.75756	0.82961	0.91499	0.84858	0.84032	0.90086	0.84997	0.88104	0.8269	0.80816	0.8439	0.84861	0.85127	0.76961	0.84566	0.82244	0.75124	0.84135	0.84979	0.82785	0.76157	0.86068	0.80703
LEUmS_c5.60_000073	0.79048	0.87394	0.79535	0.81485	0.82521	0.7702	0.84784	0.81309	0.78589	0.75717	0.79882	0.7505	0.80044	0.75349	0.76123	0.76486	0.74716	0.78473	0.79364	0.73754	0.76714	0.81902	0.75229	0.81033	0.75239	0.74559	0.82078	0.83212	0.82291	0.80986	0.91106	0.81513	0.85066	0.83672	0.85998	0.80106	0.74837	0.80095	0.74899	0.81465	0.77818	0.77938	0.80649	0.8073	0.79116	0.77394	0.80931	0.75123	0.82883
LEUmS_c5.60_000095	0.91291	0.82057	0.90668	0.92774	0.88855	0.92465	0.89937	0.89435	0.9165	0.82594	0.77278	0.85695	0.83118	0.7794	0.79869	0.79154	0.82194	0.82578	0.80586	0.82004	0.84991	0.81025	0.80367	0.75268	0.84717	0.82146	0.74651	0.85528	0.95082	0.8415	0.8485	0.95418	0.88803	0.92974	0.823	0.78412	0.82652	0.83549	0.80371	0.75015	0.79965	0.7951	0.72601	0.8054	0.83614	0.77531	0.73253	0.82138	0.79369
LEUmS_c5.180_000032	0.74784	0.75794	0.76281	0.77099	0.76959	0.75386	0.76295	0.77156	0.77237	0.87735	0.81145	0.8049	0.84745	0.84571	0.89115	0.87589	0.81635	0.78692	0.90586	0.82838	0.83471	0.81086	0.85027	0.75023	0.7924	0.83851	0.71305	0.78133	0.78672	0.80167	0.77368	0.78551	0.77252	0.77839	0.76145	0.85878	0.88325	0.83688	0.95054	0.76548	0.91979	0.91822	0.71771	0.8731	0.81294	0.89351	0.71512	0.8742	0.76236
LEUmS_c5.180_000064	0.79378	0.76454	0.77549	0.83884	0.79179	0.80248	0.77982	0.81043	0.79286	0.93295	0.79686	0.85152	0.86474	0.84327	0.92404	0.85375	0.83809	0.7994	0.8826	0.8387	0.85592	0.80712	0.84995	0.73611	0.81324	0.88684	0.70096	0.80216	0.85139	0.82859	0.77862	0.82742	0.78568	0.83953	0.75679	0.83645	0.95054	0.87209	0.96401	0.76715	0.94237	0.921	0.71159	0.85402	0.8308	0.85406	0.71307	0.89013	0.78087
LEUmS_c5.180_000069	0.82621	0.80705	0.81017	0.84271	0.81628	0.83959	0.80867	0.83056	0.83734	0.88226	0.83156	0.86034	0.84597	0.80661	0.87374	0.83995	0.84767	0.82765	0.84775	0.82083	0.8496	0.84045	0.8165	0.79084	0.81594	0.8204	0.76939	0.82191	0.8676	0.81466	0.81034	0.86519	0.82435	0.83869	0.79247	0.83415	0.92337	0.9111	0.89183	0.83377	0.84374	0.87833	0.78542	0.82506	0.85216	0.83171	0.77617	0.84172	0.81785
LEUmS_c5.180_000073	0.78488	0.77815	0.77469	0.80421	0.78053	0.794	0.78448	0.7939	0.78808	0.8812	0.81107	0.82667	0.81479	0.83739	0.87438	0.89011	0.82853	0.79927	0.87616	0.83087	0.83208	0.81787	0.8452	0.75505	0.80632	0.84691	0.73406	0.78375	0.81846	0.83493	0.78793	0.79992	0.78255	0.80692	0.77118	0.84584	0.87377	0.83131	0.92334	0.7932	0.93081	0.89344	0.74013	0.85872	0.82432	0.8703	0.73286	0.87025	0.77949
LEUmS_c5.180_000084	0.78193	0.775	0.7764	0.81093	0.77995	0.79562	0.78339	0.79154	0.79327	0.87725	0.79346	0.86226	0.83302	0.8272	0.8878	0.84731	0.88554	0.79956	0.83234	0.81217	0.83502	0.80011	0.81671	0.74369	0.81349	0.82284	0.73106	0.79553	0.85283	0.81083	0.78869	0.83304	0.80193	0.81606	0.77302	0.82274	0.92546	0.87288	0.90426	0.76057	0.86672	0.90173	0.73069	0.83972	0.82308	0.8051	0.71759	0.85739	0.76821
LEUmS_c5.180_000116	0.7566	0.8205	0.77687	0.76925	0.80136	0.74995	0.81599	0.77826	0.77818	0.79612	0.82139	0.76764	0.82609	0.76515	0.7826	0.79627	0.75681	0.82181	0.82145	0.75707	0.7966	0.8323	0.78522	0.85391	0.76186	0.76928	0.8245	0.8136	0.79391	0.79908	0.82455	0.78449	0.80846	0.80144	0.83896	0.8096	0.7907	0.84366	0.78105	0.84996	0.79541	0.81048	0.83804	0.83352	0.83073	0.79021	0.82954	0.77797	0.85014
LEUmS_c5.180_000127	0.7859	0.77512	0.79087	0.80011	0.79461	0.7857	0.79069	0.79201	0.80368	0.91578	0.81499	0.85029	0.87229	0.81756	0.92061	0.85945	0.82825	0.79116	0.84903	0.79906	0.83603	0.81582	0.81384	0.7508	0.79124	0.82514	0.71461	0.80256	0.8244	0.815	0.78365	0.81411	0.78618	0.81001	0.77177	0.85563	0.95967	0.87732	0.9509	0.78576	0.90204	0.95642	0.73742	0.84894	0.81504	0.82009	0.72628	0.83282	0.78196
LEUmS_c5.180_000136	0.79671	0.78859	0.78952	0.81128	0.78588	0.79498	0.7928	0.80294	0.79827	0.89029	0.81098	0.83975	0.88244	0.81773	0.87532	0.88835	0.84047	0.79543	0.85472	0.82128	0.85422	0.82567	0.8255	0.76995	0.81602	0.83107	0.74539	0.80501	0.83647	0.83386	0.80226	0.81675	0.78887	0.83033	0.79216	0.86556	0.90291	0.86006	0.92355	0.80091	0.90211	0.91466	0.76289	0.8606	0.82912	0.8281	0.74172	0.85396	0.78446
LEUmS_c5.180_000167	0.8114	0.8232	0.83454	0.82023	0.82716	0.80633	0.83629	0.83098	0.83427	0.83533	0.82698	0.82649	0.84144	0.81432	0.84646	0.8511	0.81443	0.84868	0.86314	0.80735	0.84023	0.85952	0.82464	0.81455	0.80297	0.81313	0.79814	0.83959	0.84358	0.83941	0.82415	0.84173	0.82244	0.82568	0.82825	0.82542	0.84852	0.89096	0.85707	0.82085	0.83402	0.84771	0.79881	0.85206	0.87586	0.83692	0.80531	0.83876	0.84499
LEUmS_c5.300_000499	0.80398	0.78036	0.78403	0.86348	0.80762	0.81584	0.80573	0.7986	0.79283	0.85279	0.80416	0.8155	0.84342	0.93347	0.84602	0.8543	0.81833	0.90213	0.9368	0.96812	0.9374	0.85172	0.95835	0.77621	0.93788	0.97292	0.71913	0.81412	0.85466	0.85031	0.79519	0.82667	0.79823	0.8544	0.77447	0.79783	0.84896	0.80822	0.86638	0.76573	0.89805	0.8127	0.7095	0.89096	0.92349	0.92595	0.75458	0.99306	0.83591
LEUmS_c5.300_000652	0.76376	0.81208	0.77352	0.77425	0.78281	0.75323	0.79011	0.76496	0.77391	0.8058	0.84341	0.77948	0.8204	0.85072	0.80857	0.84056	0.77753	0.85727	0.89938	0.83899	0.8433	0.86999	0.85217	0.82796	0.81732	0.84423	0.7816	0.80177	0.79109	0.82964	0.82162	0.78131	0.80314	0.77414	0.8015	0.84176	0.78758	0.7952	0.82933	0.82561	0.85597	0.83016	0.77351	0.88186	0.86705	0.92133	0.81554	0.88039	0.88224
LEUmS_c5.300_000828	0.76011	0.76257	0.77425	0.81775	0.7886	0.76734	0.79072	0.76398	0.77408	0.8211	0.7925	0.78804	0.8294	0.94558	0.81844	0.85914	0.79204	0.8702	0.95329	0.96774	0.89118	0.83926	0.98077	0.74618	0.90208	0.96347	0.69199	0.79214	0.81798	0.83829	0.78103	0.79285	0.78771	0.81441	0.75964	0.79519	0.82057	0.79348	0.84801	0.74422	0.91487	0.8163	0.68517	0.88237	0.88608	0.96716	0.71994	0.99261	0.80999
LEUmS_c5.300_001014	0.78611	0.76217	0.77705	0.83304	0.79321	0.78615	0.77267	0.78692	0.77368	0.86268	0.79542	0.81103	0.83489	0.8974	0.86455	0.85317	0.79867	0.85953	0.93907	0.93423	0.94114	0.83583	0.93521	0.75938	0.89932	0.95579	0.70323	0.79394	0.83713	0.84115	0.78128	0.81423	0.78135	0.8355	0.75251	0.80589	0.85238	0.80083	0.91159	0.75576	0.8953	0.84276	0.69726	0.88177	0.90059	0.90875	0.73279	0.98079	0.81206
LEUmS_c5.300_001099	0.72455	0.82547	0.74003	0.74177	0.75788	0.71857	0.78606	0.74029	0.74856	0.74608	0.82118	0.72313	0.80028	0.75993	0.74747	0.75366	0.71787	0.7975	0.8223	0.73194	0.77178	0.84291	0.75408	0.85247	0.73631	0.73724	0.84052	0.77501	0.74327	0.78153	0.81388	0.74308	0.78397	0.75938	0.82913	0.795	0.72847	0.79253	0.72578	0.85401	0.76402	0.75752	0.8491	0.82598	0.80798	0.79387	0.9323	0.74434	0.87803
LEUmS_c5.300_001258	0.82297	0.80558	0.82961	0.8692	0.82424	0.83193	0.82931	0.82587	0.82794	0.83181	0.81623	0.82297	0.84216	0.84761	0.82588	0.83996	0.8182	0.93405	0.8852	0.89351	0.94091	0.87421	0.88728	0.80848	0.90803	0.88332	0.75978	0.8495	0.87169	0.86441	0.8104	0.85717	0.81848	0.85862	0.80405	0.7908	0.83978	0.84613	0.849	0.78561	0.84026	0.81636	0.7581	0.87746	0.98157	0.85533	0.79519	0.91378	0.87551
LEUmS_c5.300_001292	0.76144	0.83997	0.7897	0.79095	0.80273	0.75501	0.81791	0.77627	0.7795	0.77661	0.83191	0.75787	0.82071	0.79594	0.78064	0.77738	0.75154	0.87575	0.85635	0.7919	0.8305	0.88912	0.81642	0.87312	0.79203	0.80971	0.82268	0.818	0.80214	0.83585	0.83789	0.79595	0.82391	0.79623	0.83636	0.80177	0.76629	0.8197	0.77333	0.84201	0.7996	0.7948	0.81964	0.85805	0.89473	0.8537	0.89042	0.83029	0.96859
LEUmS_c5.300_001307	0.80006	0.80425	0.80293	0.84087	0.81332	0.80435	0.81386	0.79759	0.79825	0.80633	0.8162	0.80351	0.83908	0.88962	0.80605	0.83754	0.80651	0.9448	0.9173	0.94596	0.90869	0.87683	0.95611	0.80842	0.93098	0.92254	0.75901	0.831	0.83974	0.86189	0.81041	0.8227	0.81096	0.83018	0.80659	0.79654	0.80732	0.82199	0.82727	0.78974	0.85946	0.80257	0.75664	0.89653	0.95126	0.92737	0.7915	0.96641	0.8643
LEUmS_c5.300_001413	0.74328	0.76727	0.77282	0.76012	0.76257	0.73936	0.77553	0.74748	0.7656	0.80483	0.79829	0.77235	0.80974	0.90694	0.81182	0.84265	0.78315	0.8421	0.9622	0.90438	0.84187	0.84246	0.93957	0.75465	0.84217	0.91315	0.71273	0.78231	0.78026	0.81556	0.78151	0.77643	0.77925	0.77644	0.76753	0.80443	0.78948	0.78701	0.86114	0.75165	0.89966	0.82638	0.70553	0.87453	0.84645	0.98733	0.73112	0.94691	0.81
LEUmL_b1.60_000002	0.89846	0.82252	0.87711	0.89569	0.8962	0.89505	0.86258	0.89676	0.87656	0.81496	0.79537	0.83139	0.84163	0.80205	0.79825	0.80246	0.80184	0.83247	0.81306	0.82695	0.8351	0.82091	0.8215	0.76878	0.85762	0.8117	0.74408	0.84598	0.89069	0.8517	0.84952	0.87427	0.84008	0.89285	0.81018	0.79772	0.79989	0.82966	0.79627	0.76367	0.79426	0.80359	0.74497	0.81208	0.82959	0.77809	0.74004	0.81583	0.78371
LEUmL_b1.60_000003	0.93528	0.78177	0.92471	0.9077	0.86114	0.95757	0.88586	0.88556	0.92756	0.82916	0.77494	0.87195	0.81143	0.78263	0.80411	0.7945	0.82118	0.81254	0.81333	0.82011	0.84388	0.7893	0.80423	0.72748	0.84707	0.80552	0.70422	0.84583	0.89083	0.8099	0.79035	0.92046	0.8428	0.87198	0.76141	0.77743	0.82007	0.80437	0.80047	0.72711	0.78291	0.77665	0.69253	0.78256	0.81431	0.77099	0.6818	0.80635	0.74716
LEUmL_b1.60_000004	0.66904	0.81909	0.70764	0.70227	0.75628	0.66216	0.76892	0.71919	0.72077	0.72705	0.8038	0.70934	0.794	0.71291	0.73615	0.75891	0.71235	0.7589	0.77759	0.66653	0.73858	0.82569	0.69594	0.85095	0.68616	0.68657	0.88199	0.7616	0.73129	0.7885	0.82028	0.70877	0.77752	0.75148	0.83263	0.78268	0.69235	0.78845	0.68271	0.8804	0.7427	0.73861	0.90553	0.82152	0.77089	0.73878	0.88652	0.66987	0.84683
LEUmL_b1.60_000007	0.51506	0.6803	0.56395	0.54823	0.60413	0.49672	0.61819	0.56767	0.56352	0.5834	0.66659	0.56574	0.66831	0.58809	0.60559	0.59134	0.56091	0.59836	0.64996	0.49372	0.57804	0.68847	0.53871	0.76871	0.51164	0.51674	0.79949	0.63043	0.58483	0.63887	0.68815	0.56302	0.63988	0.58152	0.70425	0.66058	0.52722	0.64628	0.52334	0.77996	0.59881	0.58564	0.80298	0.68593	0.62089	0.60193	0.80351	0.50564	0.72927
LEUmL_b1.180_000001	0.77975	0.78629	0.77188	0.80614	0.78068	0.79785	0.80251	0.80552	0.80088	0.92384	0.83703	0.86203	0.86705	0.85447	0.92609	0.87436	0.85513	0.796	0.87012	0.82908	0.85614	0.82818	0.84022	0.7622	0.81446	0.85644	0.72361	0.78587	0.81988	0.81152	0.7915	0.79597	0.78433	0.81842	0.7648	0.85191	0.93305	0.84969	0.92592	0.7895	0.90794	0.92299	0.74282	0.835	0.81269	0.83427	0.72088	0.86522	0.7803
LEUmL_b1.300_000006	0.80267	0.79014	0.78063	0.84957	0.80284	0.80732	0.80234	0.80162	0.79299	0.83268	0.79162	0.80735	0.84978	0.89911	0.81612	0.82885	0.80092	0.86574	0.9177	0.95596	0.91386	0.82599	0.95034	0.75718	0.91228	0.95453	0.7041	0.80463	0.85133	0.85688	0.79161	0.81163	0.80465	0.84265	0.76399	0.79149	0.82597	0.78762	0.84396	0.74938	0.87814	0.79663	0.70727	0.85838	0.88258	0.89147	0.72673	0.96766	0.80475
LEUmL_b1.300_000016	0.81796	0.79449	0.79845	0.83688	0.83588	0.82228	0.83126	0.8224	0.81396	0.84506	0.81067	0.81459	0.83499	0.88422	0.83417	0.84012	0.78134	0.86835	0.89963	0.90479	0.8616	0.84093	0.92459	0.75987	0.87415	0.8988	0.71303	0.82984	0.8501	0.84958	0.79341	0.81372	0.80936	0.84082	0.77085	0.80228	0.81577	0.81089	0.82862	0.76722	0.84824	0.83612	0.73159	0.83506	0.84939	0.88057	0.72419	0.90598	0.79524
LEUmL_b1.300_000017	0.81655	0.78816	0.82127	0.84172	0.8118	0.81031	0.82046	0.79156	0.82284	0.82374	0.80082	0.81195	0.82143	0.86462	0.8128	0.81683	0.80484	0.89019	0.89186	0.95386	0.88326	0.8358	0.9483	0.75567	0.93367	0.91481	0.69061	0.84666	0.849	0.8598	0.78645	0.82392	0.81509	0.84421	0.76507	0.77377	0.81157	0.79725	0.81883	0.74336	0.83706	0.77889	0.70531	0.84253	0.88478	0.88163	0.71271	0.92233	0.80073
LEUmL_b1.300_000022	0.81715	0.82214	0.81243	0.84536	0.80017	0.83138	0.82209	0.80735	0.81431	0.83428	0.82774	0.82316	0.84059	0.8321	0.82607	0.83525	0.81957	0.87803	0.8872	0.87873	0.90623	0.86258	0.86495	0.82607	0.894	0.86721	0.7793	0.81659	0.83905	0.84851	0.81885	0.84116	0.81391	0.85452	0.8075	0.80494	0.83982	0.83549	0.84526	0.81386	0.838	0.81215	0.78502	0.87198	0.89971	0.84887	0.79181	0.8815	0.84168
LEUmL_b1.300_000023	0.83167	0.78421	0.79942	0.86247	0.80079	0.84299	0.82164	0.82635	0.829	0.89789	0.81936	0.8625	0.83674	0.86244	0.89772	0.87711	0.85662	0.83331	0.86798	0.88431	0.87112	0.8473	0.8759	0.7531	0.86091	0.90537	0.70897	0.79811	0.86945	0.85683	0.77607	0.83444	0.79363	0.85608	0.75768	0.78491	0.89751	0.8325	0.89897	0.77763	0.91539	0.84991	0.73106	0.85004	0.84727	0.84739	0.7212	0.90148	0.79456
LEUmL_b1.300_000024	0.81184	0.79708	0.7955	0.83542	0.8148	0.81299	0.82547	0.80912	0.80303	0.83381	0.81812	0.81475	0.87002	0.89239	0.83256	0.83974	0.79227	0.85926	0.9035	0.90414	0.86382	0.84979	0.92347	0.78621	0.86034	0.90134	0.73979	0.80796	0.8366	0.85247	0.80205	0.81794	0.8091	0.83723	0.78218	0.81741	0.81436	0.79752	0.83096	0.77628	0.87668	0.82554	0.73401	0.86769	0.85916	0.90115	0.76111	0.92715	0.81416
LEUmL_b1.300_000027	0.81098	0.79854	0.77891	0.83459	0.80508	0.81252	0.81402	0.78779	0.79206	0.8365	0.82114	0.81249	0.82828	0.91149	0.83003	0.85465	0.82146	0.87571	0.89732	0.94717	0.92335	0.83863	0.92219	0.78876	0.94123	0.93832	0.72509	0.81828	0.82611	0.83792	0.79548	0.79763	0.80054	0.82215	0.76927	0.80096	0.83871	0.79317	0.83432	0.78224	0.86297	0.80215	0.73548	0.85847	0.88524	0.87388	0.74416	0.93835	0.81282
LEUmL_b1.300_000028	0.79383	0.82018	0.79397	0.80055	0.80055	0.79632	0.81276	0.78581	0.80089	0.83441	0.84769	0.79832	0.8336	0.87334	0.82587	0.84253	0.78431	0.85268	0.90112	0.86369	0.85151	0.84572	0.86816	0.82239	0.82935	0.86819	0.77267	0.8118	0.79739	0.82963	0.81607	0.79658	0.81311	0.79932	0.80349	0.84689	0.80759	0.80391	0.83863	0.82033	0.85729	0.83101	0.78507	0.85354	0.86424	0.89921	0.79772	0.88315	0.85263
LEUmL_b1.300_000030	0.79394	0.77803	0.78953	0.83198	0.79147	0.79639	0.80764	0.78837	0.80177	0.87118	0.80366	0.81977	0.8388	0.91218	0.87325	0.84725	0.79766	0.84557	0.92824	0.92409	0.92864	0.83622	0.9209	0.76956	0.87221	0.96492	0.70504	0.79367	0.83084	0.82648	0.7775	0.80601	0.79223	0.82952	0.76307	0.80536	0.84356	0.79783	0.88705	0.75832	0.90167	0.84388	0.71453	0.8696	0.87267	0.89298	0.73286	0.95345	0.8095
LEUmL_c5.60_000005	0.90094	0.83286	0.8952	0.92572	0.91374	0.89981	0.88964	0.90676	0.90782	0.82493	0.78431	0.85601	0.83698	0.78151	0.821	0.79358	0.82538	0.82295	0.82272	0.8087	0.84245	0.82592	0.8074	0.76294	0.82772	0.81705	0.7489	0.88293	0.93971	0.84344	0.86637	0.95244	0.90836	0.91065	0.81594	0.79283	0.83096	0.85205	0.8136	0.75975	0.78913	0.80781	0.7347	0.79994	0.83098	0.7907	0.74147	0.81882	0.79694
LEUmL_c5.60_000013	0.86279	0.83502	0.83763	0.90327	0.84069	0.87461	0.8564	0.85898	0.84671	0.8447	0.80257	0.84124	0.8421	0.81339	0.83216	0.81711	0.84803	0.84093	0.84356	0.8553	0.86487	0.83229	0.8439	0.77876	0.8648	0.8593	0.77652	0.83284	0.92103	0.86108	0.84824	0.90399	0.85635	0.92781	0.8179	0.80646	0.86377	0.85414	0.86025	0.78657	0.84817	0.84203	0.77266	0.84262	0.85338	0.82067	0.77105	0.86921	0.82046
LEUmL_c5.60_000020	0.90926	0.80674	0.87819	0.95243	0.87736	0.94546	0.87064	0.87501	0.89069	0.85242	0.76464	0.88852	0.8409	0.79175	0.8166	0.80698	0.86585	0.8292	0.80869	0.85371	0.88179	0.80306	0.81441	0.7257	0.87444	0.85829	0.71339	0.84423	0.96086	0.83684	0.8342	0.97092	0.87983	0.94154	0.78798	0.7798	0.86829	0.84335	0.83234	0.72597	0.81543	0.80163	0.6985	0.8047	0.84407	0.77715	0.69731	0.86627	0.77394
LEUmL_c5.60_000023	0.85634	0.84444	0.86433	0.87957	0.85212	0.86817	0.91095	0.89639	0.89562	0.81582	0.80243	0.85596	0.84392	0.78535	0.8069	0.80405	0.84537	0.80948	0.81455	0.78745	0.81471	0.81826	0.80075	0.76884	0.80019	0.79541	0.77182	0.86786	0.89127	0.85914	0.86289	0.92822	0.9128	0.90052	0.86146	0.80465	0.82625	0.87225	0.80535	0.76839	0.80662	0.82728	0.75282	0.82357	0.82645	0.78442	0.75134	0.79978	0.80807
LEUmL_c5.60_000047	0.78887	0.83082	0.82886	0.80458	0.81895	0.80212	0.85436	0.81408	0.83167	0.79582	0.81634	0.79481	0.82303	0.77863	0.78555	0.78987	0.79228	0.82292	0.82186	0.76463	0.79857	0.83292	0.7873	0.8072	0.77538	0.77104	0.8185	0.81444	0.828	0.835	0.83114	0.84436	0.83094	0.82881	0.87068	0.81651	0.79936	0.86186	0.79835	0.81554	0.79775	0.82274	0.80173	0.83224	0.83121	0.80386	0.79824	0.78138	0.83156
LEUmL_c5.60_000062	0.87365	0.79805	0.87925	0.88995	0.84775	0.90708	0.867	0.85225	0.88549	0.84772	0.77636	0.90112	0.83333	0.77947	0.81799	0.80099	0.87617	0.82809	0.81721	0.81993	0.86161	0.81349	0.80483	0.73775	0.84159	0.82653	0.72527	0.85477	0.93699	0.83355	0.82785	0.95486	0.88583	0.90153	0.79239	0.79334	0.86894	0.84905	0.83473	0.7462	0.80056	0.81805	0.71986	0.82033	0.83175	0.80058	0.71048	0.82223	0.7842
LEUmL_c5.60_000085	0.92268	0.8116	0.92268	0.93122	0.88948	0.91498	0.8771	0.901	0.91179	0.84103	0.77215	0.87911	0.83983	0.7759	0.80973	0.79947	0.83532	0.81071	0.80676	0.81267	0.85136	0.79562	0.80166	0.74121	0.82925	0.82464	0.72561	0.8755	0.92078	0.83801	0.84259	0.93721	0.86717	0.92585	0.81995	0.78027	0.84348	0.8446	0.81687	0.73488	0.79923	0.79827	0.71027	0.80153	0.82789	0.76537	0.71189	0.81829	0.7742
LEUmL_c5.60_000090	0.893	0.79909	0.87672	0.88688	0.87923	0.86439	0.84354	0.89637	0.88661	0.8155	0.78421	0.83106	0.80878	0.78627	0.82303	0.81	0.83584	0.80138	0.80863	0.79467	0.8145	0.79968	0.79341	0.74929	0.82087	0.80073	0.71831	0.88709	0.89879	0.82652	0.84253	0.88786	0.85301	0.85931	0.78061	0.78373	0.81812	0.83312	0.81038	0.73742	0.79579	0.79588	0.70226	0.79026	0.80662	0.78752	0.71691	0.79736	0.77427
LEUmL_c5.60_000101	0.86752	0.82113	0.83541	0.88983	0.85864	0.88374	0.8684	0.85024	0.85952	0.83629	0.78654	0.85089	0.83676	0.80998	0.82523	0.80239	0.82025	0.84577	0.84076	0.86562	0.86208	0.82678	0.85515	0.76741	0.8751	0.85275	0.75826	0.83534	0.91819	0.85792	0.84928	0.91389	0.86885	0.89859	0.81424	0.80165	0.83616	0.83165	0.82431	0.76609	0.82878	0.81675	0.7395	0.81358	0.83921	0.81635	0.7459	0.87366	0.79888
LEUmL_c5.180_000039	0.79146	0.77169	0.78264	0.83152	0.79819	0.80712	0.79156	0.82363	0.81265	0.90633	0.79983	0.8647	0.84723	0.83669	0.91736	0.86227	0.87248	0.803	0.85709	0.82569	0.84979	0.80174	0.82626	0.73964	0.80694	0.86583	0.71589	0.80443	0.86334	0.81495	0.79113	0.84761	0.80168	0.83016	0.77224	0.84893	0.93694	0.89136	0.93084	0.75782	0.89	0.91478	0.71784	0.82993	0.83014	0.8317	0.70571	0.86731	0.77008
LEUmL_c5.180_000045	0.79998	0.78351	0.80473	0.82344	0.7985	0.80457	0.80294	0.81071	0.82026	0.90564	0.8158	0.84402	0.88154	0.85746	0.88691	0.8911	0.85553	0.81845	0.89553	0.83543	0.85868	0.8423	0.85751	0.76188	0.81788	0.87187	0.73157	0.80551	0.84519	0.82186	0.79146	0.82212	0.7818	0.83167	0.78682	0.85692	0.93164	0.89128	0.94331	0.77508	0.93173	0.93607	0.74246	0.86835	0.8424	0.85394	0.73037	0.88344	0.78668
LEUmL_c5.180_000051	0.79925	0.77674	0.78505	0.82708	0.80292	0.80628	0.79909	0.81362	0.79829	0.85485	0.79357	0.8264	0.83854	0.87739	0.8459	0.88707	0.84221	0.82325	0.91935	0.87364	0.84511	0.81948	0.88673	0.7572	0.82978	0.87279	0.73199	0.80327	0.83895	0.83819	0.78844	0.82647	0.79404	0.81396	0.77839	0.81952	0.86084	0.83398	0.89763	0.76793	0.93521	0.85114	0.72421	0.88501	0.84527	0.90674	0.73285	0.91229	0.78884
LEUmL_c5.180_000056	0.78776	0.78703	0.78476	0.78844	0.79311	0.80514	0.7999	0.78822	0.81068	0.85611	0.81994	0.83966	0.83937	0.80422	0.8566	0.84286	0.8194	0.79185	0.84363	0.78504	0.80573	0.80509	0.8035	0.74783	0.78036	0.79123	0.73462	0.79694	0.81864	0.82559	0.79762	0.83336	0.80105	0.79538	0.77357	0.86054	0.87782	0.84833	0.87628	0.79754	0.83783	0.90355	0.75266	0.83713	0.80789	0.82535	0.72501	0.79982	0.7832
LEUmL_c5.180_000062	0.75712	0.75773	0.76402	0.79794	0.77827	0.77013	0.7612	0.77524	0.77049	0.9134	0.79302	0.84524	0.83055	0.85113	0.9253	0.86627	0.81247	0.77874	0.87519	0.83055	0.85574	0.80581	0.83624	0.73081	0.79954	0.87154	0.70008	0.78402	0.82122	0.79479	0.77289	0.80412	0.78488	0.80708	0.74697	0.8382	0.93765	0.84857	0.95712	0.76531	0.92736	0.9244	0.70288	0.82971	0.812	0.85403	0.70231	0.88231	0.76615
LEUmL_c5.180_000080	0.77272	0.77507	0.76603	0.79416	0.77833	0.79539	0.78436	0.80113	0.79814	0.88794	0.8151	0.8466	0.84387	0.79534	0.89723	0.83849	0.84284	0.76517	0.81606	0.76218	0.80397	0.79224	0.77076	0.73371	0.75554	0.79389	0.72457	0.78758	0.82617	0.79601	0.79185	0.83338	0.79774	0.80622	0.75977	0.88685	0.91908	0.86501	0.91528	0.76611	0.85237	0.92964	0.71566	0.80909	0.78743	0.80276	0.69733	0.7879	0.75309
LEUmL_c5.180_000148	0.80871	0.7748	0.78411	0.8445	0.7875	0.81004	0.79743	0.81332	0.80259	0.93047	0.79747	0.8623	0.86588	0.8533	0.92005	0.87084	0.84726	0.81374	0.86884	0.85947	0.87134	0.81812	0.85773	0.74915	0.83696	0.88059	0.7139	0.79917	0.85478	0.82874	0.78195	0.8254	0.79179	0.84425	0.77203	0.83121	0.94487	0.86032	0.94861	0.78098	0.93615	0.90771	0.72284	0.84668	0.8366	0.84275	0.72583	0.89756	0.784
LEUmL_c5.180_000158	0.82673	0.78076	0.81375	0.83855	0.80548	0.84176	0.79903	0.81719	0.83593	0.88279	0.7857	0.86527	0.86468	0.7774	0.86698	0.81395	0.85804	0.79078	0.80852	0.78239	0.81854	0.79147	0.78081	0.73229	0.78981	0.7924	0.7228	0.80693	0.904	0.79963	0.79706	0.89267	0.82149	0.84307	0.765	0.81966	0.92424	0.88554	0.89538	0.74955	0.83058	0.88614	0.71924	0.80386	0.80986	0.79019	0.71609	0.80787	0.77162
LEUmL_c5.180_000162	0.78935	0.77557	0.77869	0.82381	0.78795	0.79171	0.78614	0.79554	0.79674	0.91677	0.80754	0.83564	0.8648	0.82869	0.90235	0.84946	0.81803	0.79761	0.87335	0.81673	0.84564	0.81125	0.81768	0.75575	0.80088	0.847	0.7212	0.79546	0.83973	0.82345	0.79461	0.82865	0.79515	0.81565	0.7667	0.86697	0.92544	0.85518	0.96567	0.77702	0.91046	0.93411	0.73162	0.85551	0.82345	0.86356	0.72852	0.86597	0.78347
LEUmL_c5.300_000006	0.77803	0.77867	0.77229	0.83428	0.79718	0.78771	0.79958	0.78517	0.78672	0.87428	0.8091	0.80968	0.8515	0.9462	0.86804	0.86906	0.80118	0.8731	0.95043	0.95019	0.91724	0.84839	0.96225	0.77454	0.88512	0.96281	0.71565	0.79811	0.82773	0.84131	0.79293	0.80685	0.79118	0.83508	0.77369	0.82201	0.85999	0.81052	0.90239	0.77021	0.93373	0.85138	0.71335	0.89539	0.90033	0.95648	0.74749	0.99246	0.82738
LEUmL_c5.300_000009	0.77581	0.77759	0.78143	0.83783	0.79457	0.78881	0.79851	0.77883	0.78071	0.81429	0.80445	0.79253	0.83019	0.93482	0.81524	0.85374	0.80143	0.91517	0.94585	0.96823	0.91097	0.86303	0.98107	0.76852	0.92362	0.96387	0.71192	0.81175	0.83275	0.84973	0.79413	0.80681	0.79195	0.82884	0.77423	0.78833	0.81853	0.80045	0.83733	0.7614	0.88611	0.79846	0.70372	0.8957	0.92046	0.96331	0.74393	0.99094	0.83561
LEUmL_c5.300_000268	0.81309	0.76974	0.79737	0.87701	0.81389	0.82399	0.7965	0.80205	0.79438	0.86445	0.79279	0.82566	0.83458	0.90761	0.86343	0.84851	0.81471	0.89273	0.93683	0.96517	0.97398	0.84543	0.94802	0.7605	0.94508	0.97633	0.70241	0.81787	0.87307	0.84446	0.78563	0.84331	0.79852	0.86609	0.75966	0.78973	0.86986	0.80974	0.90107	0.75122	0.89361	0.824	0.6943	0.87069	0.92086	0.89688	0.73322	0.98724	0.82041
LEUmL_c5.300_000396	0.80666	0.78668	0.79001	0.87781	0.81487	0.82422	0.8183	0.79924	0.79908	0.85147	0.8053	0.81803	0.84146	0.94056	0.84692	0.85396	0.81921	0.90603	0.93238	0.97269	0.93392	0.84516	0.9734	0.77593	0.94598	0.96724	0.7214	0.82061	0.86614	0.8535	0.80213	0.82982	0.80435	0.86411	0.78312	0.80005	0.84504	0.81317	0.86159	0.76801	0.90018	0.82455	0.71101	0.88739	0.91817	0.93159	0.75513	0.99543	0.83223
LEUmL_c5.300_000497	0.78741	0.82444	0.79559	0.80703	0.82133	0.78417	0.81043	0.79307	0.79953	0.82045	0.83567	0.79131	0.83045	0.82409	0.83179	0.81968	0.77637	0.85358	0.89744	0.843	0.86867	0.88344	0.85103	0.83442	0.82786	0.84996	0.78923	0.82335	0.80503	0.82301	0.826	0.8094	0.82081	0.81377	0.81201	0.81609	0.81455	0.8217	0.82365	0.82998	0.83998	0.81158	0.78908	0.84934	0.88501	0.88541	0.8257	0.87176	0.88298
LEUmL_c5.300_000568	0.82203	0.79785	0.80771	0.87392	0.81597	0.83214	0.82779	0.81026	0.81742	0.83317	0.81461	0.81991	0.83012	0.88224	0.82152	0.8435	0.81867	0.95691	0.89122	0.93357	0.93267	0.86428	0.926	0.80065	0.94104	0.92051	0.74611	0.836	0.86305	0.86764	0.80666	0.83922	0.81246	0.85008	0.79057	0.79013	0.82755	0.81875	0.82958	0.77528	0.85288	0.80174	0.73741	0.87819	0.96608	0.88234	0.78471	0.95521	0.86023
LEUmL_c5.300_000630	0.76289	0.77564	0.76716	0.79058	0.78536	0.75669	0.7768	0.76743	0.76482	0.83855	0.8165	0.79542	0.82304	0.90656	0.84439	0.84831	0.78302	0.85766	0.93389	0.90107	0.89175	0.86159	0.91775	0.78399	0.86173	0.92512	0.72703	0.78615	0.80232	0.83001	0.7913	0.78744	0.78516	0.80029	0.771	0.82218	0.82804	0.79146	0.87591	0.78882	0.9043	0.83593	0.72507	0.91077	0.87575	0.93276	0.75633	0.94891	0.83818
LEUmL_c5.300_000968	0.75472	0.76968	0.76784	0.79938	0.78826	0.74839	0.77965	0.77571	0.76043	0.84021	0.80662	0.78686	0.83003	0.94223	0.85106	0.86143	0.7787	0.86129	0.96052	0.92232	0.88353	0.85497	0.95286	0.77042	0.86286	0.94996	0.71025	0.79367	0.80035	0.83334	0.7886	0.78279	0.78507	0.80356	0.76601	0.82563	0.82813	0.79018	0.8654	0.76383	0.91664	0.84328	0.70098	0.89643	0.88166	0.96962	0.74623	0.97401	0.83115
LEUmL_c5.300_001139	0.77932	0.7784	0.76511	0.85569	0.80771	0.79419	0.80105	0.78782	0.77284	0.85382	0.79258	0.80194	0.84269	0.9459	0.8495	0.86201	0.79916	0.88166	0.94001	0.95457	0.90838	0.83781	0.95957	0.76185	0.90392	0.95971	0.70632	0.80149	0.84343	0.84276	0.79487	0.81056	0.79503	0.84701	0.76959	0.81509	0.83746	0.80215	0.87343	0.75328	0.91557	0.83565	0.69265	0.88285	0.89655	0.94953	0.73826	0.99133	0.82198
LEUmN_b1.60_000002	0.89846	0.82252	0.87711	0.89569	0.8962	0.89505	0.86258	0.89676	0.87656	0.81496	0.79537	0.83139	0.84163	0.80205	0.79825	0.80246	0.80184	0.83247	0.81306	0.82695	0.8351	0.82091	0.8215	0.76878	0.85762	0.8117	0.74408	0.84598	0.89069	0.8517	0.84952	0.87427	0.84008	0.89285	0.81018	0.79772	0.79989	0.82966	0.79627	0.76367	0.79426	0.80359	0.74497	0.81208	0.82959	0.77809	0.74004	0.81583	0.78371
LEUmN_b1.60_000003	0.91927	0.80194	0.9082	0.9059	0.86762	0.95283	0.89259	0.88717	0.92568	0.82764	0.78617	0.86472	0.8163	0.79123	0.81667	0.79678	0.81982	0.80586	0.82188	0.81222	0.83674	0.80291	0.80102	0.75004	0.83113	0.80399	0.72801	0.84886	0.87753	0.81553	0.80209	0.92003	0.85568	0.8672	0.77132	0.79029	0.82007	0.80663	0.80442	0.74884	0.78397	0.78043	0.71706	0.78816	0.81346	0.7806	0.70614	0.80455	0.76151
LEUmN_b1.60_000004	0.66833	0.81826	0.70693	0.70207	0.75542	0.66192	0.76813	0.71816	0.7199	0.72594	0.80293	0.70842	0.79321	0.71219	0.73519	0.75811	0.71152	0.75867	0.7769	0.66629	0.73838	0.8251	0.69573	0.84982	0.68595	0.68635	0.8808	0.76073	0.73055	0.78776	0.81947	0.70813	0.77666	0.75127	0.83175	0.78188	0.69133	0.78774	0.68141	0.87967	0.74173	0.73775	0.90474	0.82088	0.7704	0.73805	0.8852	0.66944	0.84606
LEUmN_b1.60_000007	0.85263	0.87189	0.84746	0.83829	0.83513	0.84518	0.8234	0.83201	0.82311	0.86065	0.87088	0.85563	0.86273	0.88434	0.86646	0.81744	0.84853	0.83514	0.83118	0.84282	0.83284	0.834	0.84218	0.89033	0.83594	0.84017	0.88341	0.85627	0.84854	0.83322	0.86834	0.85458	0.85048	0.81373	0.85712	0.88598	0.84077	0.85886	0.85611	0.85838	0.84698	0.83026	0.85295	0.85078	0.83046	0.82705	0.88278	0.85212	0.84043
LEUmN_b1.180_000001	0.79538	0.8028	0.77949	0.81171	0.79034	0.80696	0.81096	0.80646	0.80205	0.91171	0.84833	0.85469	0.8691	0.8488	0.91122	0.86313	0.84042	0.80557	0.86885	0.83144	0.85226	0.83559	0.84249	0.787	0.81692	0.84776	0.75218	0.79984	0.8169	0.81466	0.79603	0.80256	0.79725	0.81968	0.78225	0.83892	0.91737	0.84674	0.89826	0.80942	0.89971	0.89597	0.77456	0.84436	0.8201	0.82684	0.7525	0.85722	0.79754
LEUmN_b1.300_000006	0.79854	0.81977	0.8056	0.83055	0.82179	0.79732	0.82843	0.78952	0.80244	0.79812	0.81094	0.7913	0.83939	0.8608	0.79565	0.82289	0.78445	0.90117	0.87586	0.89691	0.86572	0.84906	0.92048	0.79845	0.88468	0.88337	0.74453	0.82332	0.83751	0.86204	0.81871	0.81488	0.82856	0.82585	0.79585	0.80053	0.78259	0.79484	0.78959	0.77812	0.8254	0.79604	0.74882	0.84097	0.88712	0.87529	0.7775	0.90597	0.84317
LEUmN_b1.300_000016	0.84936	0.81343	0.82591	0.86161	0.85985	0.847	0.85824	0.85212	0.83698	0.8289	0.82223	0.81843	0.84995	0.82131	0.81781	0.81572	0.78538	0.88081	0.87352	0.87289	0.87735	0.8848	0.87532	0.79917	0.8714	0.85389	0.75433	0.85365	0.87236	0.84056	0.80439	0.84386	0.8301	0.85924	0.79995	0.80249	0.81428	0.83408	0.80503	0.80108	0.81937	0.81976	0.77479	0.83816	0.8766	0.84215	0.76826	0.85583	0.83583
LEUmN_b1.300_000017	0.83138	0.80146	0.83306	0.86011	0.82037	0.82955	0.83392	0.80384	0.83491	0.82541	0.80487	0.81982	0.82191	0.85145	0.81847	0.8148	0.81334	0.90617	0.87309	0.93653	0.89631	0.84523	0.92311	0.77348	0.94298	0.9007	0.7112	0.85947	0.86201	0.86426	0.79445	0.83992	0.82471	0.85981	0.77966	0.77774	0.81929	0.81019	0.81793	0.75667	0.83098	0.78407	0.72632	0.83889	0.90298	0.85465	0.73447	0.91684	0.81791
LEUmN_b1.300_000022	0.81715	0.82215	0.81243	0.84537	0.80017	0.83138	0.82209	0.80735	0.81431	0.83428	0.82774	0.82317	0.84059	0.83204	0.82607	0.83525	0.81957	0.87803	0.88721	0.87866	0.90623	0.86258	0.86484	0.82607	0.89398	0.86717	0.77931	0.81659	0.83905	0.84851	0.81885	0.84117	0.81391	0.85452	0.8075	0.80494	0.83982	0.83549	0.84526	0.81386	0.838	0.81215	0.78502	0.87198	0.89972	0.84887	0.79182	0.88145	0.84168
LEUmN_b1.300_000023	0.78171	0.81476	0.77937	0.78679	0.79052	0.78405	0.80563	0.79589	0.80303	0.86016	0.86264	0.82346	0.82034	0.80577	0.86509	0.85738	0.80144	0.80164	0.85581	0.79835	0.81199	0.86505	0.80434	0.81957	0.77778	0.80802	0.79045	0.78932	0.79149	0.80424	0.8096	0.79188	0.79621	0.79513	0.7976	0.82984	0.83852	0.84993	0.83754	0.84669	0.85904	0.8344	0.80039	0.82811	0.80739	0.83302	0.7914	0.8017	0.81898
LEUmN_b1.300_000024	0.81831	0.80357	0.80147	0.84116	0.82117	0.81972	0.8312	0.81454	0.80823	0.83676	0.8241	0.82064	0.87314	0.88415	0.8356	0.84057	0.79577	0.86172	0.9	0.89937	0.87047	0.85443	0.91655	0.7956	0.86107	0.89676	0.75068	0.81257	0.84313	0.85463	0.80851	0.82539	0.81435	0.84332	0.78976	0.81788	0.82046	0.8031	0.8316	0.78414	0.86454	0.82927	0.7454	0.87055	0.86387	0.89476	0.77295	0.92288	0.82185
LEUmN_b1.300_000027	0.82901	0.81196	0.79492	0.84522	0.81947	0.82734	0.82854	0.80251	0.80645	0.83976	0.83301	0.82323	0.84034	0.88673	0.82976	0.85072	0.81969	0.89133	0.89157	0.93572	0.93339	0.85376	0.90995	0.81064	0.9396	0.91755	0.74889	0.83301	0.84107	0.84475	0.80914	0.81552	0.81271	0.83567	0.7845	0.80707	0.83824	0.80402	0.82749	0.80005	0.84037	0.80971	0.7606	0.86383	0.90237	0.86561	0.76984	0.921	0.8312
LEUmN_b1.300_000028	0.80323	0.84174	0.80807	0.82065	0.81207	0.80804	0.84091	0.79806	0.81686	0.81017	0.85818	0.79764	0.84808	0.8422	0.80953	0.82696	0.78462	0.89256	0.87697	0.84752	0.85968	0.88199	0.8567	0.8642	0.83918	0.84756	0.79962	0.82064	0.8098	0.84421	0.82976	0.80992	0.82639	0.82016	0.82626	0.82942	0.80399	0.82108	0.7961	0.83854	0.81802	0.81294	0.81867	0.86478	0.89684	0.8653	0.84174	0.85424	0.89253
LEUmN_b1.300_000030	0.82528	0.80676	0.8159	0.8557	0.81675	0.83065	0.83201	0.81669	0.8299	0.87627	0.82314	0.84347	0.85176	0.8648	0.8736	0.83786	0.81032	0.87474	0.89811	0.90273	0.95609	0.86435	0.88877	0.80925	0.88905	0.91971	0.74917	0.81637	0.85823	0.84723	0.80147	0.83894	0.81084	0.85918	0.79366	0.80726	0.86044	0.82314	0.86582	0.79642	0.86406	0.84392	0.76295	0.87062	0.90804	0.85862	0.78049	0.92739	0.84544
LEUmN_c5.60_000005	0.89836	0.83547	0.88492	0.9075	0.89773	0.88055	0.90441	0.89059	0.88972	0.8099	0.78619	0.84198	0.81671	0.78293	0.80609	0.78918	0.79928	0.82422	0.81557	0.80109	0.82329	0.81959	0.79976	0.76852	0.8252	0.80582	0.75606	0.89288	0.92101	0.83702	0.86816	0.92219	0.9162	0.89438	0.81638	0.79155	0.8022	0.83379	0.78953	0.76392	0.78316	0.79862	0.7387	0.79824	0.82658	0.79016	0.74855	0.80651	0.80291
LEUmN_c5.60_000013	0.81172	0.86268	0.82303	0.82541	0.85181	0.80583	0.87141	0.82225	0.81802	0.78222	0.81825	0.78416	0.81692	0.77406	0.78274	0.7785	0.76356	0.82022	0.82187	0.77432	0.80019	0.83467	0.78715	0.81229	0.78995	0.78074	0.81919	0.84116	0.8571	0.82746	0.88058	0.86754	0.89348	0.86924	0.84394	0.81614	0.78073	0.823	0.77571	0.81764	0.79216	0.80683	0.81128	0.819	0.82283	0.80811	0.80876	0.78984	0.84754
LEUmN_c5.60_000020	0.90695	0.81994	0.88226	0.93447	0.88279	0.93436	0.89334	0.88089	0.89953	0.83128	0.77329	0.87128	0.83172	0.78526	0.80207	0.79699	0.83725	0.83008	0.80711	0.82504	0.85259	0.80625	0.80191	0.75062	0.84736	0.8216	0.74091	0.86191	0.94742	0.83328	0.84504	0.96468	0.89841	0.92369	0.80161	0.78841	0.8339	0.83401	0.80643	0.74765	0.80167	0.80158	0.7235	0.80662	0.84041	0.78643	0.73047	0.83309	0.79152
LEUmN_c5.60_000023	0.85885	0.84615	0.86755	0.88088	0.85056	0.86582	0.91252	0.89634	0.89227	0.82003	0.80605	0.85317	0.84634	0.78661	0.8105	0.80704	0.83608	0.81221	0.8208	0.78678	0.81837	0.82379	0.80214	0.77444	0.7987	0.79602	0.77506	0.8699	0.88775	0.86192	0.86449	0.92714	0.90982	0.90032	0.86661	0.80617	0.82629	0.86948	0.80704	0.77457	0.80959	0.82855	0.76012	0.82732	0.83008	0.7905	0.75806	0.80031	0.81326
LEUmN_c5.60_000047	0.78887	0.83082	0.82885	0.80457	0.81895	0.80212	0.85433	0.81409	0.83166	0.79582	0.81634	0.79481	0.82303	0.77863	0.78555	0.78987	0.79227	0.82292	0.82186	0.76462	0.79856	0.83292	0.7873	0.80721	0.77537	0.77104	0.8185	0.81444	0.828	0.835	0.83114	0.84436	0.83094	0.82879	0.87069	0.81651	0.79936	0.86186	0.79835	0.81554	0.79775	0.82274	0.80173	0.83224	0.8312	0.80386	0.79825	0.78137	0.83156
LEUmN_c5.60_000062	0.86327	0.80888	0.87232	0.87809	0.85592	0.8919	0.86825	0.85327	0.88707	0.84325	0.78845	0.89016	0.83682	0.78334	0.82337	0.80192	0.86759	0.82734	0.81629	0.80358	0.84176	0.81723	0.80105	0.75777	0.82264	0.807	0.74904	0.85852	0.92406	0.83244	0.83481	0.94339	0.89562	0.88268	0.80439	0.8067	0.85492	0.85263	0.82644	0.76328	0.80267	0.8251	0.7428	0.81925	0.83342	0.80779	0.73775	0.81003	0.80053
LEUmN_c5.60_000085	0.92125	0.82014	0.91546	0.9191	0.88988	0.90508	0.87203	0.89004	0.90111	0.83684	0.77538	0.8708	0.83511	0.77952	0.81545	0.79775	0.82288	0.80734	0.8082	0.80633	0.84794	0.79946	0.79654	0.75036	0.82291	0.8174	0.73745	0.87442	0.9072	0.84206	0.85178	0.93133	0.85756	0.91104	0.82401	0.78518	0.83827	0.84218	0.81975	0.74468	0.79963	0.80077	0.72089	0.80516	0.82834	0.77429	0.7244	0.81655	0.78155
LEUmN_c5.60_000090	0.82139	0.81702	0.81131	0.83316	0.85418	0.80286	0.81979	0.8263	0.81248	0.80337	0.80944	0.79587	0.81873	0.80555	0.80567	0.81203	0.79397	0.81754	0.83056	0.80411	0.80248	0.80985	0.81317	0.78593	0.82181	0.80781	0.76023	0.83682	0.8364	0.85767	0.85083	0.8189	0.8241	0.81845	0.81761	0.8084	0.78736	0.818	0.79767	0.77391	0.81865	0.81056	0.7393	0.82116	0.82064	0.8266	0.76196	0.82031	0.80966
LEUmN_c5.60_000101	0.86344	0.84017	0.84759	0.87237	0.85833	0.87257	0.89556	0.83144	0.86219	0.81382	0.80148	0.82916	0.82108	0.80128	0.80234	0.79036	0.80543	0.8646	0.82083	0.82727	0.83305	0.82637	0.8194	0.79458	0.85315	0.81019	0.78805	0.85438	0.9012	0.83393	0.85892	0.9077	0.88823	0.86084	0.82998	0.8118	0.80803	0.82908	0.7911	0.79213	0.79486	0.80562	0.77115	0.81395	0.84554	0.81336	0.7784	0.82506	0.82228
LEUmN_c5.180_000039	0.80027	0.78837	0.7975	0.8195	0.80449	0.80407	0.80323	0.81357	0.81663	0.88848	0.80733	0.85012	0.84281	0.81788	0.89278	0.8353	0.84434	0.80757	0.83567	0.8009	0.82978	0.8072	0.81157	0.76274	0.79543	0.82481	0.74734	0.80705	0.86441	0.80638	0.80354	0.84614	0.80992	0.81833	0.78811	0.8495	0.9221	0.88513	0.90669	0.78136	0.86177	0.91869	0.75269	0.82474	0.82502	0.8205	0.74222	0.84368	0.78495
LEUmN_c5.180_000045	0.7972	0.79768	0.80165	0.81314	0.79447	0.79965	0.8117	0.80092	0.81786	0.90054	0.82371	0.84333	0.8803	0.8492	0.878	0.88064	0.84391	0.81353	0.87209	0.81849	0.84789	0.84026	0.83315	0.78312	0.81012	0.83806	0.76026	0.80237	0.83041	0.82366	0.80544	0.81879	0.79351	0.81894	0.80322	0.87132	0.92048	0.88198	0.9264	0.79661	0.92596	0.94002	0.76709	0.8602	0.83337	0.83733	0.759	0.86205	0.7953
LEUmN_c5.180_000051	0.8237	0.80651	0.80707	0.84694	0.82323	0.83329	0.82273	0.83825	0.82419	0.84144	0.81064	0.83663	0.84757	0.82714	0.83251	0.86652	0.84484	0.84961	0.87105	0.83061	0.85006	0.84733	0.83668	0.79996	0.82522	0.8149	0.7794	0.81959	0.8599	0.85298	0.81368	0.85403	0.80927	0.83555	0.81534	0.81976	0.85344	0.86599	0.85821	0.80608	0.86619	0.8434	0.77281	0.88536	0.87931	0.85385	0.78332	0.85941	0.8265
LEUmN_c5.180_000056	0.77596	0.79922	0.77655	0.78361	0.7947	0.77846	0.79837	0.78505	0.78198	0.85185	0.84023	0.81204	0.83325	0.82458	0.85847	0.85351	0.78282	0.80291	0.85833	0.80517	0.81789	0.81997	0.81731	0.78322	0.79268	0.81227	0.76798	0.79575	0.80009	0.81761	0.81957	0.79951	0.80058	0.80132	0.78572	0.88602	0.85171	0.82433	0.87523	0.83058	0.85986	0.90169	0.7844	0.83663	0.81009	0.85332	0.75643	0.82511	0.79998
LEUmN_c5.180_000062	0.78887	0.79144	0.79663	0.82677	0.81495	0.80682	0.79462	0.80504	0.80398	0.88727	0.81597	0.84207	0.84534	0.83114	0.89417	0.83773	0.79876	0.81168	0.87214	0.8199	0.85988	0.83661	0.82967	0.77702	0.804	0.84863	0.75013	0.80835	0.84714	0.8175	0.80243	0.84769	0.81006	0.83821	0.78281	0.84095	0.91973	0.88392	0.93339	0.81625	0.88084	0.9081	0.75894	0.84274	0.84737	0.85536	0.76373	0.87294	0.81253
LEUmN_c5.180_000080	0.77982	0.78343	0.77574	0.80104	0.78363	0.80358	0.79126	0.80579	0.80624	0.8733	0.81119	0.8431	0.84125	0.78159	0.88149	0.81721	0.84273	0.77196	0.80581	0.75879	0.79957	0.79307	0.76393	0.74449	0.75765	0.77797	0.74159	0.79557	0.83589	0.79629	0.79537	0.83998	0.80662	0.80727	0.76742	0.88534	0.91617	0.87164	0.89854	0.77744	0.82982	0.92123	0.72928	0.80554	0.7891	0.78758	0.71561	0.77964	0.76165
LEUmN_c5.180_000148	0.82116	0.78786	0.79265	0.85573	0.79704	0.82392	0.81028	0.82396	0.81195	0.91104	0.80195	0.86249	0.86908	0.84808	0.89342	0.86499	0.84917	0.82487	0.86298	0.86008	0.87247	0.82462	0.85631	0.76603	0.84177	0.87154	0.73507	0.80629	0.8615	0.83928	0.79338	0.83689	0.79907	0.85745	0.78737	0.83131	0.9287	0.86772	0.92835	0.79796	0.92664	0.89763	0.74361	0.85843	0.84903	0.83545	0.74739	0.89952	0.79836
LEUmN_c5.180_000158	0.8267	0.79545	0.81448	0.83487	0.81017	0.83995	0.81046	0.81898	0.83541	0.87014	0.79743	0.8556	0.86989	0.78528	0.85212	0.81586	0.84748	0.80482	0.81712	0.7921	0.82466	0.80371	0.79094	0.75345	0.79927	0.79866	0.74603	0.81527	0.90007	0.80855	0.81101	0.88981	0.83231	0.84619	0.78217	0.83007	0.90498	0.88574	0.88324	0.76963	0.83515	0.88437	0.74317	0.81452	0.82284	0.79909	0.74083	0.8172	0.78951
LEUmN_c5.180_000162	0.79183	0.78355	0.78273	0.82441	0.79297	0.79395	0.79276	0.79458	0.79648	0.90956	0.81287	0.82967	0.86496	0.82874	0.89506	0.85066	0.80486	0.8052	0.87056	0.82191	0.84926	0.81774	0.81877	0.76755	0.80863	0.83821	0.73568	0.79869	0.83639	0.82868	0.80174	0.82767	0.79859	0.81841	0.77149	0.8723	0.91591	0.85067	0.95544	0.79147	0.90192	0.9269	0.74642	0.86088	0.82989	0.86172	0.74438	0.86779	0.79226
LEUmN_c5.300_000006	0.77817	0.77931	0.77533	0.82735	0.79909	0.78406	0.80048	0.78358	0.7857	0.86177	0.80894	0.80558	0.85001	0.92929	0.85627	0.86908	0.79438	0.87276	0.94993	0.93537	0.90338	0.84803	0.95423	0.77477	0.87538	0.9478	0.72164	0.80126	0.82446	0.84305	0.79499	0.80682	0.7941	0.83309	0.77777	0.82184	0.84271	0.80554	0.88605	0.77449	0.92311	0.84892	0.71817	0.89169	0.90153	0.96187	0.75175	0.98716	0.82632
LEUmN_c5.300_000009	0.78553	0.78943	0.79285	0.84011	0.80175	0.79529	0.809	0.7874	0.78803	0.81191	0.80928	0.79748	0.83298	0.91661	0.81461	0.84909	0.80204	0.91982	0.93836	0.95171	0.90293	0.86353	0.96882	0.78079	0.91864	0.94033	0.73314	0.82064	0.83832	0.85321	0.8035	0.81557	0.80234	0.83302	0.78695	0.79216	0.81617	0.80599	0.82764	0.77389	0.87356	0.80174	0.72543	0.89042	0.92982	0.95577	0.76575	0.98209	0.84435
LEUmN_c5.300_000268	0.82	0.78	0.80476	0.87907	0.82315	0.83018	0.80597	0.8106	0.80093	0.85641	0.79981	0.82736	0.83542	0.89748	0.85785	0.84843	0.81096	0.90005	0.93382	0.95774	0.97536	0.85218	0.93838	0.77392	0.94066	0.96913	0.71918	0.82737	0.87468	0.84904	0.79446	0.84875	0.80604	0.87213	0.76954	0.79453	0.86274	0.81281	0.88901	0.76476	0.88444	0.82138	0.712	0.86931	0.93352	0.89289	0.75081	0.98144	0.83229
LEUmN_c5.300_000396	0.81598	0.80244	0.80248	0.87652	0.82458	0.83113	0.83068	0.80549	0.80832	0.84796	0.81624	0.82437	0.84478	0.91974	0.84297	0.85411	0.81433	0.92506	0.92747	0.9597	0.93173	0.8581	0.9613	0.798	0.93717	0.9527	0.74965	0.83012	0.86581	0.85946	0.81594	0.83888	0.81626	0.86465	0.8001	0.8102	0.84075	0.8176	0.85412	0.78935	0.88545	0.82971	0.74154	0.88539	0.93755	0.93178	0.78638	0.98872	0.85065
LEUmN_c5.300_000497	0.74846	0.8312	0.77027	0.77714	0.79374	0.74212	0.80122	0.76291	0.76498	0.76788	0.82518	0.74909	0.81391	0.7885	0.77284	0.7694	0.74323	0.8504	0.84855	0.78193	0.80951	0.87068	0.80072	0.8704	0.77983	0.79048	0.82098	0.80671	0.78503	0.81793	0.83391	0.78026	0.815	0.78484	0.82928	0.79731	0.75724	0.80502	0.76374	0.83822	0.79024	0.77883	0.81323	0.8433	0.86674	0.85668	0.87967	0.81662	0.93607
LEUmN_c5.300_000568	0.81679	0.80578	0.80988	0.8673	0.81833	0.82695	0.83171	0.80803	0.81451	0.82073	0.81715	0.8096	0.8257	0.86819	0.81286	0.83998	0.80995	0.96171	0.88415	0.91665	0.91596	0.86293	0.91133	0.81018	0.9275	0.90205	0.75861	0.83865	0.85627	0.86657	0.8131	0.83525	0.81669	0.84275	0.79876	0.7948	0.81414	0.8199	0.81957	0.78525	0.84364	0.80013	0.74935	0.87029	0.9686	0.87745	0.7978	0.93829	0.87008
LEUmN_c5.300_000630	0.77699	0.78748	0.78064	0.80557	0.79809	0.7735	0.79125	0.77993	0.7807	0.83238	0.82554	0.79931	0.83066	0.88075	0.84153	0.8468	0.78589	0.86845	0.91956	0.87998	0.88778	0.87323	0.89702	0.80295	0.85309	0.90485	0.74991	0.79848	0.81652	0.83838	0.80364	0.80199	0.79651	0.81204	0.78632	0.825	0.82447	0.80032	0.86147	0.80159	0.88949	0.83621	0.74591	0.90493	0.88571	0.9216	0.78261	0.93215	0.85626
LEUmN_c5.300_000968	0.76093	0.77972	0.77454	0.79523	0.79434	0.75286	0.78573	0.77664	0.76473	0.82664	0.81404	0.78318	0.83324	0.92346	0.83762	0.85159	0.77334	0.86142	0.95243	0.90197	0.86805	0.86028	0.93691	0.78394	0.84209	0.92764	0.72939	0.79859	0.80128	0.83161	0.79908	0.78912	0.79495	0.80044	0.77772	0.82888	0.81178	0.79163	0.84575	0.78162	0.90122	0.8369	0.71941	0.89338	0.88248	0.97656	0.76604	0.96097	0.83997
LEUmN_c5.300_001139	0.79821	0.79365	0.78455	0.86204	0.8202	0.81226	0.81585	0.80007	0.79126	0.84537	0.80648	0.80863	0.8478	0.9297	0.83895	0.86852	0.80254	0.90277	0.93988	0.94211	0.90539	0.85221	0.95289	0.7836	0.90203	0.9467	0.73806	0.81829	0.84765	0.85422	0.80885	0.82819	0.80919	0.84949	0.78722	0.82024	0.82865	0.80876	0.86054	0.77893	0.90073	0.83305	0.72744	0.88478	0.91838	0.95188	0.77316	0.98589	0.83758
LEUmC_b1.60_000001	0.86347	0.86787	0.86628	0.87862	0.86442	0.871	0.88231	0.85661	0.86052	0.81208	0.8102	0.82077	0.8269	0.7999	0.79481	0.79476	0.7939	0.82863	0.81202	0.80626	0.81491	0.81904	0.8088	0.80705	0.81006	0.80793	0.78082	0.83428	0.87891	0.83808	0.87417	0.87096	0.86034	0.88436	0.83435	0.8114	0.79156	0.81605	0.78354	0.79669	0.79531	0.79126	0.78259	0.82577	0.823	0.79178	0.78567	0.80753	0.81903
LEUmC_b1.300_000004	0.99017	0.99721	0.9923	0.99092	0.99386	0.98972	0.993	0.99139	0.99119	0.99289	0.9973	0.99288	0.99629	0.99392	0.99414	0.9927	0.99353	0.99341	0.99221	0.98915	0.99205	0.99471	0.99025	0.99865	0.98982	0.99003	0.99887	0.99467	0.99197	0.99467	0.99731	0.99129	0.99546	0.99152	0.99714	0.99675	0.98998	0.99514	0.9896	0.99697	0.99272	0.99141	0.99762	0.9955	0.99331	0.99105	0.99846	0.98871	0.9961
LEUmC_b1.300_000006	0.86384	0.77466	0.8162	0.86879	0.81684	0.86951	0.832	0.82804	0.83228	0.82635	0.79721	0.85258	0.81096	0.81765	0.80859	0.81856	0.81707	0.88261	0.86024	0.91929	0.92383	0.83277	0.86961	0.75365	0.94579	0.89399	0.70193	0.82622	0.86619	0.84648	0.77414	0.84141	0.80314	0.87343	0.75559	0.77376	0.8186	0.79085	0.81018	0.75214	0.8079	0.78436	0.71454	0.82409	0.8681	0.81986	0.70326	0.87284	0.77677
LEUmC_c5.60_000001	0.91912	0.81491	0.87757	0.91543	0.86353	0.90688	0.87993	0.87095	0.89306	0.84612	0.77701	0.85272	0.84801	0.7948	0.81009	0.80403	0.85213	0.83407	0.80255	0.82997	0.84512	0.80613	0.8146	0.74893	0.85579	0.81512	0.73043	0.84746	0.9273	0.8434	0.84083	0.92334	0.86468	0.89353	0.82098	0.79273	0.84226	0.83967	0.82501	0.7491	0.80915	0.80622	0.72509	0.81621	0.83877	0.78463	0.72027	0.82182	0.7851
LEUmC_c5.60_000002	0.90043	0.83249	0.89057	0.90034	0.86291	0.89007	0.87768	0.88896	0.88934	0.83149	0.79242	0.87122	0.82961	0.80457	0.83502	0.80914	0.82385	0.81794	0.83583	0.82882	0.85537	0.81964	0.81862	0.76831	0.83553	0.82841	0.7606	0.88011	0.89598	0.84586	0.85979	0.93376	0.88989	0.88516	0.82036	0.79915	0.83688	0.83209	0.83769	0.77089	0.81709	0.80486	0.74882	0.80988	0.83414	0.80325	0.75054	0.8366	0.79781
LEUmC_c5.60_000007	0.89145	0.79836	0.89289	0.8816	0.86542	0.90942	0.88948	0.86953	0.90618	0.83281	0.77948	0.87217	0.83303	0.78437	0.80343	0.80294	0.82879	0.81795	0.80651	0.80578	0.83111	0.79906	0.80762	0.75015	0.82266	0.81425	0.73446	0.84684	0.91023	0.82657	0.8165	0.93804	0.86917	0.90255	0.81147	0.78766	0.82198	0.83377	0.79629	0.74575	0.80316	0.81539	0.71783	0.80794	0.82475	0.78186	0.72373	0.81004	0.78524
LEUmC_c5.60_000011	0.84874	0.8146	0.83833	0.89298	0.87553	0.87648	0.85586	0.85256	0.86245	0.82007	0.7823	0.83011	0.82497	0.7911	0.82287	0.78897	0.82077	0.81922	0.81055	0.80255	0.81765	0.81424	0.81439	0.74195	0.80842	0.79539	0.73448	0.84436	0.92246	0.83735	0.8353	0.92486	0.86131	0.87518	0.79834	0.80273	0.82659	0.84555	0.81894	0.75302	0.78802	0.81736	0.73409	0.80158	0.82648	0.79357	0.72574	0.81156	0.78162
LEUmC_c5.60_000015	0.88211	0.81766	0.85586	0.92473	0.88685	0.91297	0.87028	0.8765	0.87515	0.83003	0.78394	0.87605	0.82969	0.79107	0.79949	0.80253	0.85447	0.80678	0.80626	0.81491	0.82708	0.79594	0.79827	0.7526	0.83387	0.81494	0.74929	0.85473	0.92488	0.8467	0.83843	0.91903	0.87753	0.9148	0.80528	0.80701	0.83247	0.83187	0.81031	0.75461	0.80892	0.80907	0.73407	0.80739	0.81006	0.78602	0.73018	0.81613	0.77971
LEUmC_c5.180_000001	0.80602	0.78907	0.79577	0.82841	0.81339	0.81581	0.79937	0.80647	0.80967	0.89122	0.80736	0.87266	0.85353	0.85151	0.87428	0.85877	0.86709	0.80968	0.84803	0.83925	0.85252	0.83624	0.8459	0.76942	0.82594	0.86308	0.73772	0.816	0.84952	0.82004	0.79801	0.83515	0.80481	0.83143	0.77779	0.81709	0.93645	0.86994	0.91096	0.78384	0.90086	0.88603	0.74958	0.83922	0.83228	0.82601	0.74238	0.8734	0.79138
LEUmC_c5.180_000004	0.66509	0.77201	0.68118	0.67813	0.70414	0.65936	0.72197	0.68246	0.67998	0.70312	0.76493	0.67839	0.74321	0.70581	0.70579	0.69511	0.67336	0.71997	0.75596	0.66106	0.70155	0.76669	0.68223	0.80003	0.66727	0.6681	0.80544	0.71681	0.69886	0.72213	0.77115	0.6896	0.72688	0.6905	0.77679	0.76893	0.67508	0.74573	0.6855	0.79763	0.7154	0.70528	0.78374	0.7688	0.72709	0.7334	0.79297	0.67687	0.77683
LEUmC_c5.180_000007	0.78068	0.76914	0.77521	0.80056	0.78179	0.79324	0.76052	0.7907	0.78714	0.88958	0.79975	0.84726	0.83698	0.79012	0.90086	0.85868	0.82812	0.78168	0.82057	0.80627	0.84387	0.80458	0.79832	0.7457	0.7979	0.80741	0.72025	0.78774	0.83722	0.79895	0.77815	0.8245	0.78271	0.80111	0.75282	0.81128	0.94063	0.87503	0.92269	0.7863	0.85496	0.88011	0.72703	0.82525	0.80937	0.80806	0.71816	0.82259	0.77372
LEUmC_c5.180_000013	0.75648	0.80452	0.75682	0.7738	0.77374	0.75617	0.78627	0.76589	0.75407	0.78883	0.80156	0.76133	0.80909	0.79235	0.78843	0.77844	0.75949	0.7984	0.83131	0.77521	0.78924	0.81727	0.7915	0.81522	0.77352	0.77584	0.81088	0.77706	0.78793	0.78395	0.80488	0.7757	0.77901	0.78264	0.81808	0.80651	0.77094	0.79837	0.7786	0.80884	0.81672	0.78088	0.78623	0.82658	0.80303	0.81012	0.80199	0.79919	0.80117
LEUmC_c5.180_000020	0.83285	0.79974	0.82038	0.81952	0.81896	0.85194	0.84581	0.81747	0.86455	0.85025	0.79289	0.86131	0.83394	0.7881	0.8378	0.82237	0.85977	0.79442	0.79409	0.78326	0.80889	0.8044	0.78184	0.74438	0.79417	0.77995	0.73279	0.81009	0.87121	0.80221	0.80307	0.89149	0.82703	0.83603	0.79095	0.80145	0.85084	0.86732	0.82716	0.75392	0.80828	0.8508	0.73791	0.79508	0.79936	0.76885	0.71544	0.77761	0.76635
LEUmC_c5.180_000021	0.80787	0.78662	0.79426	0.82543	0.79309	0.80083	0.79964	0.8163	0.81328	0.91204	0.80088	0.84452	0.8627	0.8421	0.91605	0.87374	0.84399	0.80895	0.8551	0.828	0.85147	0.81563	0.82141	0.76197	0.81642	0.85109	0.73835	0.80985	0.84318	0.81778	0.7933	0.83418	0.79782	0.8334	0.78349	0.85223	0.92891	0.86548	0.9408	0.77988	0.90242	0.91393	0.7454	0.83341	0.83268	0.8343	0.73977	0.86597	0.78208
LEUmC_c5.300_000010	0.78405	0.79446	0.79128	0.81386	0.81491	0.78248	0.80396	0.78315	0.78866	0.79886	0.81268	0.78327	0.81643	0.87629	0.80599	0.82997	0.78121	0.87812	0.88515	0.86662	0.83424	0.83787	0.88852	0.77995	0.84821	0.84272	0.73818	0.8354	0.80865	0.83319	0.80964	0.80129	0.81519	0.79788	0.78587	0.80436	0.78093	0.80015	0.81246	0.76582	0.82978	0.80698	0.72577	0.84012	0.88034	0.92935	0.76468	0.90864	0.82784
LEUmC_c5.300_000036	0.82816	0.79218	0.79973	0.87719	0.81333	0.8393	0.81413	0.81762	0.80894	0.84445	0.79841	0.83002	0.83771	0.88993	0.83574	0.84119	0.82184	0.89577	0.90443	0.94688	0.92636	0.8454	0.93539	0.78017	0.93001	0.93766	0.74005	0.82349	0.86829	0.85371	0.79776	0.84722	0.80637	0.86224	0.78547	0.79241	0.84447	0.82205	0.85995	0.77059	0.86839	0.80853	0.73017	0.8819	0.92323	0.8882	0.76713	0.97266	0.8291
LEUmC_c5.300_000040	0.8164	0.80932	0.80429	0.82698	0.81699	0.80821	0.828	0.80835	0.80325	0.81748	0.822	0.81354	0.8256	0.84242	0.80546	0.83601	0.78481	0.90292	0.87805	0.87131	0.87311	0.86147	0.87137	0.80819	0.86912	0.86029	0.76056	0.83346	0.84017	0.85025	0.81825	0.81416	0.81727	0.82161	0.80329	0.80779	0.80421	0.81493	0.80644	0.7947	0.82704	0.81125	0.75936	0.85402	0.91634	0.88192	0.7906	0.89273	0.8574
LEUmC_c5.300_000056	0.78901	0.79127	0.79565	0.81634	0.79623	0.78745	0.80518	0.79809	0.79486	0.80597	0.79267	0.79812	0.81434	0.84621	0.80828	0.80786	0.79477	0.90138	0.87541	0.88693	0.86646	0.84867	0.88722	0.75927	0.8857	0.88535	0.72873	0.82945	0.83158	0.85	0.78494	0.79651	0.78863	0.8246	0.78272	0.77737	0.80607	0.80827	0.81352	0.75582	0.83541	0.8004	0.72827	0.85364	0.89556	0.86224	0.74394	0.90774	0.838
LEUmC_c5.300_000065	0.8004	0.78267	0.79302	0.83792	0.8067	0.80604	0.79384	0.80437	0.78727	0.86822	0.80609	0.81201	0.84086	0.87961	0.86547	0.8607	0.80191	0.86892	0.91491	0.90801	0.92777	0.84658	0.89831	0.78114	0.88174	0.92497	0.72882	0.81092	0.84254	0.83982	0.79864	0.83484	0.79788	0.84159	0.76918	0.82398	0.8518	0.81017	0.89622	0.77702	0.88245	0.85308	0.72904	0.88464	0.90335	0.8986	0.76193	0.95427	0.82573
LEUmC_c5.300_000075	0.76925	0.77797	0.78317	0.77946	0.78218	0.7646	0.78631	0.77345	0.78066	0.82596	0.80945	0.78285	0.81805	0.89865	0.83078	0.82699	0.7846	0.84089	0.93088	0.87828	0.85131	0.85216	0.91164	0.77263	0.81577	0.90844	0.73099	0.79862	0.79562	0.82046	0.78198	0.78798	0.78535	0.79306	0.78321	0.81368	0.80552	0.79956	0.85302	0.78105	0.90188	0.8226	0.72644	0.87239	0.85582	0.93336	0.7566	0.92	0.82743
LEUmC_c5.300_000122	0.7749	0.77053	0.78433	0.81803	0.78687	0.7744	0.79847	0.77008	0.78515	0.83352	0.78833	0.79865	0.82878	0.92914	0.8359	0.84671	0.80985	0.87197	0.93804	0.95604	0.89272	0.83766	0.97189	0.74877	0.90397	0.94709	0.70602	0.80451	0.82816	0.83446	0.78066	0.79902	0.79146	0.81934	0.76897	0.79105	0.8302	0.8019	0.85252	0.74915	0.91089	0.81961	0.69818	0.87032	0.88595	0.9463	0.72828	0.98201	0.80792
LEUmC_c5.300_000160	0.78341	0.82923	0.79704	0.79428	0.8072	0.77323	0.82137	0.7826	0.79675	0.80915	0.85196	0.79236	0.85103	0.83487	0.81022	0.82413	0.76743	0.84959	0.88364	0.82246	0.84607	0.86731	0.84552	0.83292	0.8113	0.83421	0.78185	0.82749	0.80728	0.83016	0.83531	0.80284	0.82133	0.81724	0.82117	0.82945	0.80204	0.82076	0.83054	0.82898	0.84455	0.84143	0.79127	0.85634	0.86194	0.88951	0.81917	0.86652	0.8876
LEUmC_c5.300_000176	0.78249	0.77933	0.80299	0.83003	0.80818	0.78776	0.80746	0.80218	0.80074	0.82468	0.79895	0.80046	0.83762	0.91639	0.82936	0.85922	0.79798	0.88675	0.94153	0.93514	0.88467	0.84972	0.96643	0.75887	0.88957	0.93609	0.71566	0.81938	0.83371	0.86502	0.7922	0.81206	0.79336	0.83867	0.78642	0.79767	0.83106	0.82223	0.85628	0.76381	0.89476	0.83584	0.71469	0.88897	0.90747	0.93985	0.7334	0.96598	0.82711
[truncated: 157 more columns]

## Sheet: Sheet2
	LEU_b1.60_000030	LEU_b1.60_000032	LEU_b1.60_000071	LEU_b1.60_000082	LEU_b1.60_000167	LEU_b1.60_000183	LEU_b1.60_000227	LEU_b1.60_000235	LEU_b1.60_000299	LEU_b1.180_000002	LEU_b1.180_000003	LEU_b1.180_000004	LEU_b1.180_000007	LEU_b1.180_000009	LEU_b1.180_000013	LEU_b1.180_000014	LEU_b1.180_000022	LEU_b1.300_000025	LEU_b1.300_000128	LEU_b1.300_000168	LEU_b1.300_000193	LEU_b1.300_000215	LEU_b1.300_000337	LEU_b1.300_001112	LEU_b1.300_001136	LEU_b1.300_001197	LEU_c5.60_000013	LEU_c5.60_000031	LEU_c5.60_000045	LEU_c5.60_000049	LEU_c5.60_000050	LEU_c5.60_000054	LEU_c5.60_000079	LEU_c5.60_000082	LEU_c5.60_000092	LEU_c5.180_000002	LEU_c5.180_000030	LEU_c5.180_000077	LEU_c5.180_000109	LEU_c5.180_000136	LEU_c5.180_000207	LEU_c5.180_000235	LEU_c5.180_000252	LEU_c5.180_000261	LEU_c5.300_000997	LEU_c5.300_001645	LEU_c5.300_002101	LEU_c5.300_003795	LEU_c5.300_004045
LEU_b1.60_000030
LEU_b1.60_000032
LEU_b1.60_000071
LEU_b1.60_000082
LEU_b1.60_000167
LEU_b1.60_000183
LEU_b1.60_000227
LEU_b1.60_000235
LEU_b1.60_000299
LEU_b1.180_000002
LEU_b1.180_000003
LEU_b1.180_000004
LEU_b1.180_000007
LEU_b1.180_000009
LEU_b1.180_000013
LEU_b1.180_000014
LEU_b1.180_000022
LEU_b1.300_000025
LEU_b1.300_000128
LEU_b1.300_000168
LEU_b1.300_000193
LEU_b1.300_000215
LEU_b1.300_000337
LEU_b1.300_001112
LEU_b1.300_001136
LEU_b1.300_001197
LEU_c5.60_000013
LEU_c5.60_000031
LEU_c5.60_000045
LEU_c5.60_000049
LEU_c5.60_000050
LEU_c5.60_000054
LEU_c5.60_000079
LEU_c5.60_000082
LEU_c5.60_000092
LEU_c5.180_000002
LEU_c5.180_000030
LEU_c5.180_000077
LEU_c5.180_000109
LEU_c5.180_000136
LEU_c5.180_000207
LEU_c5.180_000235
LEU_c5.180_000252
LEU_c5.180_000261
LEU_c5.300_000997
LEU_c5.300_001645
LEU_c5.300_002101
LEU_c5.300_003795
LEU_c5.300_004045
LEU_c5.300_004149
LEU_c5.300_004885
LEU_c5.300_004903
LEU_c5.300_005258
LEUmS_b1.60_000001
LEUmS_b1.60_000011
LEUmS_b1.60_000022
LEUmS_b1.60_000038
LEUmS_b1.60_000039
LEUmS_b1.60_000041
LEUmS_b1.60_000042
LEUmS_b1.60_000060
LEUmS_b1.60_000076
LEUmS_b1.180_000006
LEUmS_b1.180_000011
LEUmS_b1.180_000012
LEUmS_b1.300_000001
LEUmS_b1.300_000068
LEUmS_b1.300_000100
LEUmS_b1.300_000116
LEUmS_b1.300_000126
LEUmS_b1.300_000159
LEUmS_b1.300_000168
LEUmS_b1.300_000174
LEUmS_b1.300_000199
LEUmS_c5.60_000011
LEUmS_c5.60_000022
LEUmS_c5.60_000026
LEUmS_c5.60_000050
LEUmS_c5.60_000056
LEUmS_c5.60_000058
LEUmS_c5.60_000061
LEUmS_c5.60_000073
LEUmS_c5.60_000095
LEUmS_c5.180_000032
LEUmS_c5.180_000064
LEUmS_c5.180_000069
LEUmS_c5.180_000073
LEUmS_c5.180_000084
LEUmS_c5.180_000116
LEUmS_c5.180_000127
LEUmS_c5.180_000136
LEUmS_c5.180_000167
LEUmS_c5.300_000499
LEUmS_c5.300_000652
LEUmS_c5.300_000828
LEUmS_c5.300_001014
LEUmS_c5.300_001099
LEUmS_c5.300_001258
LEUmS_c5.300_001292
LEUmS_c5.300_001307
LEUmS_c5.300_001413
LEUmL_b1.60_000002
LEUmL_b1.60_000003
LEUmL_b1.60_000004
LEUmL_b1.60_000007
LEUmL_b1.180_000001
LEUmL_b1.300_000006
LEUmL_b1.300_000016
LEUmL_b1.300_000017
LEUmL_b1.300_000022
LEUmL_b1.300_000023
LEUmL_b1.300_000024
LEUmL_b1.300_000027
LEUmL_b1.300_000028
LEUmL_b1.300_000030
LEUmL_c5.60_000005
LEUmL_c5.60_000013
LEUmL_c5.60_000020
LEUmL_c5.60_000023
LEUmL_c5.60_000047
LEUmL_c5.60_000062
LEUmL_c5.60_000085
LEUmL_c5.60_000090
LEUmL_c5.60_000101
LEUmL_c5.180_000039
LEUmL_c5.180_000045
LEUmL_c5.180_000051
LEUmL_c5.180_000056
LEUmL_c5.180_000062
LEUmL_c5.180_000080
LEUmL_c5.180_000148
LEUmL_c5.180_000158
LEUmL_c5.180_000162
LEUmL_c5.300_000006
LEUmL_c5.300_000009
LEUmL_c5.300_000268
LEUmL_c5.300_000396
LEUmL_c5.300_000497
LEUmL_c5.300_000568
LEUmL_c5.300_000630
LEUmL_c5.300_000968
LEUmL_c5.300_001139
LEUmE_b1.60_000002
LEUmE_b1.60_000003
LEUmE_b1.60_000004
LEUmE_b1.60_000007
LEUmE_b1.180_000001
LEUmE_b1.300_000006
LEUmE_b1.300_000016
LEUmE_b1.300_000017
LEUmE_b1.300_000022
LEUmE_b1.300_000023
LEUmE_b1.300_000024
LEUmE_b1.300_000027
LEUmE_b1.300_000028
LEUmE_b1.300_000030
LEUmE_c5.60_000005
LEUmE_c5.60_000013
LEUmE_c5.60_000020
LEUmE_c5.60_000023
LEUmE_c5.60_000047
LEUmE_c5.60_000062
LEUmE_c5.60_000085
LEUmE_c5.60_000090
LEUmE_c5.60_000101
LEUmE_c5.180_000039
LEUmE_c5.180_000045
LEUmE_c5.180_000051
LEUmE_c5.180_000056
LEUmE_c5.180_000062
LEUmE_c5.180_000080
LEUmE_c5.180_000148
LEUmE_c5.180_000158
LEUmE_c5.180_000162
LEUmE_c5.300_000006
LEUmE_c5.300_000009
LEUmE_c5.300_000268
LEUmE_c5.300_000396
LEUmE_c5.300_000497
LEUmE_c5.300_000568
LEUmE_c5.300_000630
LEUmE_c5.300_000968
LEUmE_c5.300_001139
LEUmC_b1.60_000001
LEUmC_b1.300_000004
LEUmC_b1.300_000006
LEUmC_c5.60_000001
LEUmC_c5.60_000002
LEUmC_c5.60_000007
LEUmC_c5.60_000011
LEUmC_c5.60_000015
LEUmC_c5.180_000001
LEUmC_c5.180_000004
LEUmC_c5.180_000007
LEUmC_c5.180_000013
LEUmC_c5.180_000020
LEUmC_c5.180_000021
LEUmC_c5.300_000010
LEUmC_c5.300_000036
LEUmC_c5.300_000040
LEUmC_c5.300_000056
LEUmC_c5.300_000065
LEUmC_c5.300_000075
LEUmC_c5.300_000122
LEUmC_c5.300_000160
LEUmC_c5.300_000176
[truncated: 157 more columns]
