# Supplementary material for: 3D interaction homology: The hydrophobic residues alanine, isoleucine, leucine, proline and valine play different structural roles in soluble and membrane proteins
Source: Front Mol Biosci. 2023 Mar 28;10:1116868. doi: 10.3389/fmolb.2023.1116868 (PMC10086146; doi:10.3389/fmolb.2023.1116868)
Supplement: Supplementary file 1 [file DataSheet1.zip › AL_Mughram_et_al_SupportingInformation/TableS3_Leucine_pdbids_residueslist.xlsx]

## Sheet: a) LEU (soluble proteins)
Chess Square	Parse	Map ID	pdb ID	residue	name	chain	phi	psi	omega	atno: N	atno: CA	atno: CB	atno: C	atno: O
a1	0.06	1	1ATU	LEU	291	A	179.37	177.48	176.59	4344	4345	4348	4346	4347
a1	0.06	2	1B5Z	LEU	79	A	-155.88	161.18	179.23	1213	1214	1217	1215	1216
a1	0.06	3	1B6B	LEU	158	A	-160.84	168.44	179.47	1895	1896	1899	1897	1898
a1	0.06	4	1B6B	LEU	158	B	-159.22	177	-179.92	4213	4214	4217	4215	4216
a1	0.06	5	1BAS	LEU	84	A	-157.77	167.22	-175.98	983	984	987	985	986
a1	0.06	6	1CF1	LEU	132	A	-161.73	168.97	177.9	1977	1978	1981	1979	1980
a1	0.06	7	1CF1	LEU	132	C	-164.01	167.99	178	13651	13652	13655	13653	13654
a1	0.06	8	1CFY	LEU	63	A	-171.92	169.27	177.37	895	896	899	897	898
a1	0.06	9	1CFY	LEU	63	B	-166.46	166.39	178.32	2962	2963	2966	2964	2965
a1	0.06	10	1CIY	LEU	534	A	-168.98	-179.32	177.95	7924	7925	7928	7926	7927
a1	0.06	11	1COF	LEU	63	A	-163.96	178.41	178.92	895	896	899	897	898
a1	0.06	12	1DSL	LEU	124	A	-160.31	159.62	179.36	610	611	614	612	613
a1	0.06	13	1DSL	LEU	167	A	-158.47	155.82	179.66	1319	1320	1323	1321	1322
a1	0.06	14	1FHL	LEU	141	A	-155.52	171.29	178.34	2150	2151	2154	2152	2153
a1	0.06	15	1FLH	LEU	150	A	-163.56	157.55	178.7	2165	2166	2169	2167	2168
a1	0.06	16	1FPO	LEU	15	A	-160.44	160.61	-179.87	238	239	242	240	241
a1	0.06	17	1G83	LEU	174	B	-161.2	167.31	178.85	3958	3959	3962	3960	3961
a1	0.06	18	1GP3	LEU	1547	A	-157.37	171.58	177.93	449	450	453	451	452
a1	0.06	19	1GYD	LEU	289	B	-165.59	158.04	179.74	4020	4021	4024	4022	4023
a1	0.06	20	1I6A	LEU	146	A	-158.75	-175.57	178.16	938	939	942	940	941
a1	0.06	21	1IJQ	LEU	411	B	-155.65	160.51	168.02	5352	5353	5356	5354	5355
a1	0.06	22	1KEX	LEU	60	A	-164.79	169.07	179.69	900	901	904	902	903
a1	0.06	23	1L2L	LEU	294	A	-170.35	157.28	179.28	4578	4579	4582	4580	4581
a1	0.06	24	1LJP	LEU	82	A	-157.69	159	177.82	1179	1180	1183	1181	1182
a1	0.06	25	1LTU	LEU	29	A	-156.21	165.88	178.59	412	413	416	414	415
a1	0.06	26	1M3I	LEU	266	C	-163.27	173	179.35	18092	18093	18096	18094	18095
a1	0.06	27	1M3I	LEU	266	D	-163.03	172.33	179.48	25348	25349	25352	25350	25351
a1	0.06	28	1M4J	LEU	27	B	-158.48	162.87	178.12	2462	2463	2466	2464	2465
a1	0.06	29	1MC4	LEU	225	A	-161.16	161.35	-179.69	3381	3382	3385	3383	3384
a1	0.06	30	1NM8	LEU	318	A	-160.17	167.57	176.08	4946	4947	4950	4948	4949
a1	0.06	31	1NPU	LEU	89	A	-162.06	165.04	178.19	1380	1381	1384	1382	1383
a1	0.06	32	1O65	LEU	42	C	-155.13	158.23	-179.92	7158	7159	7162	7160	7161
a1	0.06	33	1O9Z	LEU	121	A	-164.52	168.69	176.41	1598	1599	1602	1600	1601
a1	0.06	34	1OO8	LEU	291	A	-158.24	171.64	-179.78	4206	4207	4210	4208	4209
a1	0.06	35	1OZA	LEU	30	A	-160.86	162.89	178.72	454	455	458	456	457
a1	0.06	36	1OZA	LEU	227	A	-169	156.96	-179.59	3219	3220	3223	3221	3222
a1	0.06	37	1P4X	LEU	204	A	-160.84	172.27	179.33	3507	3508	3511	3509	3510
a1	0.06	38	1QPV	LEU	63	A	173.24	160.84	178.66	895	896	899	897	898
a1	0.06	39	1QSW	LEU	79	A	-161.62	163.65	177.14	1199	1200	1203	1201	1202
a1	0.06	40	1QSW	LEU	79	B	-166.33	174.12	175.45	3189	3190	3193	3191	3192
a1	0.06	41	1QSW	LEU	79	C	-157.81	167.84	177.04	5179	5180	5183	5181	5182
a1	0.06	42	1QSW	LEU	79	D	-174.06	176.01	177.65	7169	7170	7173	7171	7172
a1	0.06	43	1S0L	LEU	29	A	-156.36	156.75	178.18	440	441	444	442	443
a1	0.06	44	1SGZ	LEU	149	A	-175.23	156.1	178.23	2331	2332	2335	2333	2334
a1	0.06	45	1SI7	LEU	126	A	-155.29	167.72	-179.33	1940	1941	1944	1942	1943
a1	0.06	46	1SUL	LEU	71	A	-159.31	158.56	167.54	951	952	955	953	954
a1	0.06	47	1SUL	LEU	71	B	-160.72	157.06	177.55	4076	4077	4080	4078	4079
a1	0.06	48	1T3X	LEU	58	A	-166.87	161.95	177.02	861	862	865	863	864
a1	0.06	49	1T3Y	LEU	58	A	-157.58	169.08	169.52	861	862	865	863	864
a1	0.06	50	1T4Q	LEU	29	A	-157.28	155.15	178.34	440	441	444	442	443
a1	0.06	51	1TGO	LEU	270	A	-162.61	165.58	179.57	4486	4487	4490	4488	4489
a1	0.06	52	1TM2	LEU	36	A	-170.06	156.52	178.96	156	157	160	158	159
a1	0.06	53	1TOO	LEU	29	A	-158.46	158.95	178.82	440	441	444	442	443
a1	0.06	54	1TP0	LEU	29	A	-160.14	160.47	178.85	440	441	444	442	443
a1	0.06	55	1TVQ	LEU	78	A	-172.45	166.48	179.52	1227	1228	1231	1229	1230
a1	0.06	56	1TWE	LEU	29	A	-155.83	159.72	178.79	440	441	444	442	443
a1	0.06	57	1TWM	LEU	29	A	-155.34	156.22	178.71	440	441	444	442	443
a1	0.06	58	1VAV	LEU	87	B	-161.58	172.37	177.38	4850	4851	4854	4852	4853
a1	0.06	59	1VJS	LEU	424	A	-163.01	161.51	176.92	6492	6493	6496	6494	6495
a1	0.06	60	1X1H	LEU	389	A	-173.85	-176.73	175.52	5488	5489	5492	5490	5491
a1	0.06	61	1Z78	LEU	87	A	-159.82	158.36	-178.74	1216	1217	1220	1218	1219
a1	0.06	62	1ZD8	LEU	32	A	-156.89	166.83	176.21	387	388	391	389	390
a1	0.06	63	1ZYL	LEU	196	A	-157.65	169.48	179.08	3086	3087	3090	3088	3089
a1	0.06	64	1ZZY	LEU	94	A	-157.61	156.82	-179.7	1391	1392	1395	1393	1394
a1	0.06	65	1ZZY	LEU	94	B	-161.03	156.53	-179.82	3007	3008	3011	3009	3010
a1	0.06	66	2B29	LEU	99	A	-156.71	163.36	169.81	1519	1520	1523	1521	1522
a1	0.06	67	2BFH	LEU	83	A	-155.95	170.73	-178.93	1034	1035	1038	1036	1037
a1	0.06	68	2BJQ	LEU	186	A	-161.03	-176.06	178.47	2860	2861	2864	2862	2863
a1	0.06	69	2D0A	LEU	205	A	-176.79	156.55	179.96	3082	3083	3086	3084	3085
a1	0.06	70	2D5D	LEU	106	A	-163.62	165.25	179.56	458	459	462	460	461
a1	0.06	71	2D5D	LEU	106	B	-164.25	167.76	179.97	1548	1549	1552	1550	1551
a1	0.06	72	2EIO	LEU	94	A	-155.96	173.46	-179.77	1406	1407	1410	1408	1409
a1	0.06	73	2ES3	LEU	87	A	-158.71	161.57	-176.06	1242	1243	1246	1244	1245
a1	0.06	74	2ES3	LEU	87	B	-158.97	158.66	-176.3	4465	4466	4469	4467	4468
a1	0.06	75	2EVB	LEU	106	A	-165.05	166.45	-179.35	518	519	522	520	521
a1	0.06	76	2G98	LEU	123	A	-164.06	156.99	-176.1	1905	1906	1909	1907	1908
a1	0.06	77	2GRV	LEU	564	B	-157.04	158.41	163.83	14735	14736	14739	14737	14738
a1	0.06	78	2GWO	LEU	97	D	-160.24	158.46	-179.69	9148	9149	9152	9150	9151
a1	0.06	79	2HDV	LEU	553	A	-167.02	157.38	177.96	506	507	510	508	509
a1	0.06	80	2HDV	LEU	553	B	-164.72	155.28	178.46	2038	2039	2042	2040	2041
a1	0.06	81	2HK8	LEU	168	D	-155	165.09	180	15522	15523	15526	15524	15525
a1	0.06	82	2HK8	LEU	168	E	-156.27	164.52	-179.83	19808	19809	19812	19810	19811
a1	0.06	83	2HP7	LEU	87	A	-155.31	-178.26	179.31	712	713	716	714	715
a1	0.06	84	2IF4	LEU	72	A	-159.63	164.44	177.69	575	576	579	577	578
a1	0.06	85	2IM9	LEU	292	A	-158.19	166.94	-176.92	3897	3898	3901	3899	3900
a1	0.06	86	2IN0	LEU	431	A	-162.27	167.45	179.13	2035	2036	2039	2037	2038
a1	0.06	87	2MIB	LEU	29	A	-156.6	171.1	-178.48	459	460	463	461	462
a1	0.06	88	2OFS	LEU	59	A	-162.64	166.12	167.26	910	911	914	912	913
a1	0.06	89	2ORX	LEU	332	A	-160.89	-179.66	-177.45	902	903	906	904	905
a1	0.06	90	2QHT	LEU	39	A	-168.73	177.21	168.02	621	622	625	623	624
a1	0.06	91	2QI2	LEU	79	A	-171.39	-168.15	179.09	1103	1104	1107	1105	1106
a1	0.06	92	2QR3	LEU	31	A	-156.59	164.14	177.77	498	499	502	500	501
a1	0.06	93	2R57	LEU	320	A	-162.84	177.94	172.84	2224	2225	2228	2226	2227
a1	0.06	94	2RJD	LEU	244	A	-161.49	-174.35	179.75	634	635	638	636	637
a1	0.06	95	2RJD	LEU	351	A	-158.84	-179.34	172.65	2256	2257	2260	2258	2259
a1	0.06	96	2RJD	LEU	455	A	-159.64	-168.9	177.77	3886	3887	3890	3888	3889
a1	0.06	97	2UWR	LEU	59	A	-174.88	172.65	169.55	904	905	908	906	907
a1	0.06	98	2UX2	LEU	59	A	-168.08	166.02	168.28	904	905	908	906	907
a1	0.06	99	2UX2	LEU	59	B	-165.76	165.05	169.09	2101	2102	2105	2103	2104
a1	0.06	100	2UX2	LEU	59	C	-165.75	169.59	167.48	3298	3299	3302	3300	3301
a1	0.06	101	2XLY	LEU	52	A	-161.07	157.09	-176.05	662	663	666	664	665
a1	0.06	102	2Y3W	LEU	10	C	-156.4	164.99	-177.87	5658	5659	5662	5660	5661
a1	0.06	103	3AB7	LEU	240	B	-157.81	163.11	179.72	6464	6465	6468	6466	6467
a1	0.06	104	3AP5	LEU	124	A	-164.83	164.1	172.13	1948	1949	1952	1950	1951
a1	0.06	105	3BKY	LEU	147	H	-157.74	165.4	-177.94	2170	2171	2174	2172	2173
a1	0.06	106	3CPI	LEU	328	G	-169.31	158.45	167.29	5112	5113	5116	5114	5115
a1	0.06	107	3CPI	LEU	328	H	-172.92	157.99	166.77	12078	12079	12082	12080	12081
a1	0.06	108	3F2G	LEU	126	A	-165.59	166.02	178.37	1877	1878	1881	1879	1880
a1	0.06	109	3F2G	LEU	126	B	-165.2	162.57	175.79	5044	5045	5048	5046	5047
a1	0.06	110	3HGB	LEU	125	A	-162.28	169.17	171.57	1486	1487	1490	1488	1489
a1	0.06	111	3HO3	LEU	233	A	-155.43	164.27	179.85	282	283	286	284	285
a1	0.06	112	3HO3	LEU	358	A	-160.79	157.24	171.35	2322	2323	2326	2324	2325
a1	0.06	113	3HO3	LEU	385	A	-159.44	173.1	172.9	2720	2721	2724	2722	2723
a1	0.06	114	3I8S	LEU	88	A	-160.47	171.44	-179.17	1245	1246	1249	1247	1248
a1	0.06	115	3I8S	LEU	88	B	-160	166.8	178.13	5333	5334	5337	5335	5336
a1	0.06	116	3I8S	LEU	88	C	-162.73	162.59	177.96	9374	9375	9378	9376	9377
a1	0.06	117	3IFT	LEU	103	A	-164.05	167.43	176.91	1501	1502	1505	1503	1504
a1	0.06	118	3JZN	LEU	88	A	-156.28	177.23	-176.99	97	98	101	99	100
a1	0.06	119	3K2Y	LEU	29	B	-156.51	157.82	-179.43	2024	2025	2028	2026	2027
a1	0.06	120	3K8N	LEU	125	A	-166.07	157.94	167.48	1488	1489	1492	1490	1491
a1	0.06	121	3KL4	LEU	345	A	-169.9	165.04	179.02	5129	5130	5133	5131	5132
a1	0.06	122	3LFO	LEU	83	A	-155.25	162.19	173.49	1268	1269	1272	1270	1271
a1	0.06	123	3LIG	LEU	52	A	-160.63	158.38	-180	517	518	521	519	520
a1	0.06	124	3LIG	LEU	315	A	-167.16	158.5	176.87	4411	4412	4415	4413	4414
a1	0.06	125	3N2T	LEU	85	A	-159.91	164.21	-179.08	1240	1241	1244	1242	1243
a1	0.06	126	3NFP	LEU	141	A	-157.4	163.98	177.76	2011	2012	2015	2013	2014
a1	0.06	127	3OZQ	LEU	182	A	-160.03	167.1	175.58	2580	2581	2584	2582	2583
a1	0.06	128	3QYJ	LEU	19	A	-155.53	161.59	165.86	291	292	295	293	294
a1	0.06	129	3QYJ	LEU	19	B	-158.31	160.1	166.29	4922	4923	4926	4924	4925
a1	0.06	130	4PTI	LEU	29	A	-155.94	171.39	-173.22	454	455	458	456	457
a1	0.06	131	9ILB	LEU	29	A	-161.86	158.75	177.48	440	441	444	442	443
a1	0.18	1	1ATU	LEU	110	A	164.94	-166.48	178.76	1372	1373	1376	1374	1375
a1	0.18	2	1HVA	LEU	100	A	-155.49	167.27	-179	1478	1479	1482	1480	1481
a1	0.18	3	1JI6	LEU	578	A	-168.86	165.52	177.17	8184	8185	8188	8186	8187
a1	0.18	4	1KCT	LEU	373	A	169.51	173.21	178.32	5601	5602	5605	5603	5604
a1	0.18	5	1Z81	LEU	118	A	-175.28	157.9	179.35	1427	1428	1431	1429	1430
a1	0.18	6	2GEE	LEU	179	A	-164.91	160.35	-178.59	1367	1368	1371	1369	1370
a1	0.18	7	2NUB	LEU	419	A	-167.95	160.88	178.46	6868	6869	6872	6870	6871
a1	0.18	8	3GRH	LEU	123	A	-163.42	158.03	175.34	1880	1881	1884	1882	1883
a1	0.3	1	2FP3	LEU	383	A	-159.99	178.03	179.65	2959	2960	2963	2961	2962
a1	0.3	2	2Q00	LEU	97	B	-156.03	170.4	179.38	3374	3375	3378	3376	3377
a1	0.3	3	3I50	LEU	223	E	-156.44	158.54	175.93	2973	2974	2977	2975	2976
a1	0.3	4	3JUY	LEU	155	F	-156.97	-174.49	177.14	16370	16371	16374	16372	16373
a1	0.3	5	3ODW	LEU	654	B	-162.64	155.71	177.06	9376	9377	9380	9378	9379
a2	0.06	1	2H0A	LEU	104	A	-155.23	-145.78	178.81	648	649	652	650	651
a2	0.18	1	1KCT	LEU	124	A	-155.91	-148.76	-178.9	1585	1586	1589	1587	1588
a2	0.18	2	1TM2	LEU	265	A	-178.19	-138.96	-179.71	3600	3601	3604	3602	3603
a2	0.18	3	2OG4	LEU	2325	A	-176.38	-132.28	177.65	2813	2814	2817	2815	2816
a2	0.3	1	2CVF	LEU	71	A	-177.21	-125.41	179.92	1020	1021	1024	1022	1023
a3	0.18	1	1A3H	LEU	103	A	-162.1	-78.5	179.65	1554	1555	1558	1556	1557
a3	0.18	2	1LF1	LEU	103	A	-156.46	-79.22	179.54	1553	1554	1557	1555	1556
a3	0.18	3	1NYL	LEU	488	A	-158.79	-77.28	-179.11	7261	7262	7265	7263	7264
a4	0.18	1	1ATU	LEU	77	A	-157.76	-52.04	-178.94	851	852	855	853	854
a4	0.18	2	1KCT	LEU	30	A	174.52	-32.46	177.53	158	159	162	160	161
a4	0.18	3	1XQZ	LEU	34	A	-178.57	-56.77	179.88	32	33	36	34	35
a4	0.18	4	3F6P	LEU	45	A	-165.29	-31.23	-179.85	688	689	692	690	691
a4	0.3	1	1PJR	LEU	540	A	-163.44	-41.95	170.92	8536	8537	8540	8538	8539
a5	0.06	1	1ATU	LEU	235	A	-160.93	-23.69	177.87	3425	3426	3429	3427	3428
a5	0.06	2	1WNS	LEU	608	A	172.22	-7.33	-179.07	9853	9854	9857	9855	9856
a5	0.06	3	2IUS	LEU	1027	E	169.57	1.92	-179.67	27115	27116	27119	27117	27118
a5	0.18	1	1KCT	LEU	99	A	169.48	17.79	-178.74	1203	1204	1207	1205	1206
a5	0.18	2	1OXZ	LEU	293	A	-156.42	-19.63	176.52	1940	1941	1944	1942	1943
a5	0.18	3	1XGO	LEU	23	A	164.39	-20.21	176.74	374	375	378	376	377
a5	0.18	4	1ZCD	LEU	88	A	-164.82	4.72	-179.89	1220	1221	1224	1222	1223
a5	0.18	5	1ZCD	LEU	88	B	-164.82	4.93	-179.87	7005	7006	7009	7007	7008
a5	0.18	6	1ZYL	LEU	170	A	165.02	-23.12	177.45	2673	2674	2677	2675	2676
a5	0.18	7	2NQ5	LEU	717	A	-170.02	0.14	-179.29	10824	10825	10828	10826	10827
a5	0.18	8	3Q1C	LEU	163	A	-170.23	-21.59	172.42	1932	1933	1936	1934	1935
a5	0.3	1	1KCT	LEU	100	A	-158.68	8.76	178.48	1222	1223	1226	1224	1225
a5	0.3	2	1TD6	LEU	282	A	-161.2	-20.97	-178.66	4579	4580	4583	4581	4582
a5	0.3	3	2DLI	LEU	104	A	-178.67	1.05	-178.8	1551	1552	1555	1553	1554
a5	0.3	4	2R7O	LEU	55	A	-159.83	3.45	179.92	794	795	798	796	797
a5	0.3	5	2YXR	LEU	70	A	-172.59	19.88	-179.64	957	958	961	959	960
a5	0.3	6	2ZHS	LEU	263	A	-157.26	8.6	-179.43	3942	3943	3946	3944	3945
a6	0.18	1	1DT2	LEU	244	A	-162.02	37.61	179.44	3710	3711	3714	3712	3713
a6	0.18	2	1MC4	LEU	110	A	-168.98	46.16	-178.23	1695	1696	1699	1697	1698
a6	0.18	3	1PS8	LEU	112	A	175.17	62.25	-176.66	1508	1509	1512	1510	1511
a6	0.18	4	1WG3	LEU	96	A	-171.84	25.71	-179.29	1423	1424	1427	1425	1426
a6	0.3	1	1VFF	LEU	38	A	-177.92	61.83	0.67	614	615	618	616	617
a6	0.3	2	3HSL	LEU	228	X	-159.21	29.09	-177.96	3182	3183	3186	3184	3185
a7	0.06	1	1MC4	LEU	254	A	-162.67	67.34	-177.38	3848	3849	3852	3850	3851
a7	0.18	1	1ATT	LEU	412	B	-155.18	75.48	179.68	12855	12856	12859	12857	12858
a7	0.18	2	1ATU	LEU	51	A	174.97	107.74	177.41	480	481	484	482	483
a7	0.18	3	1DG3	LEU	196	A	169.05	103.88	179.06	2564	2565	2568	2566	2567
a7	0.18	4	1DWU	LEU	159	B	-160.69	96.48	174.87	5959	5960	5963	5961	5962
a7	0.18	5	1GS0	LEU	523	A	-160.6	99.68	-178.56	4876	4877	4880	4878	4879
a7	0.18	6	1KCT	LEU	254	A	179.58	90.46	-179.85	3748	3749	3752	3750	3751
a7	0.18	7	1MHQ	LEU	167	B	-166.27	68.34	-178.77	4562	4563	4566	4564	4565
a7	0.18	8	1OZA	LEU	112	A	-172.34	66.53	-175.77	1503	1504	1507	1505	1506
a7	0.18	9	1QTR	LEU	31	A	-158.71	104.07	179.37	426	427	430	428	429
a7	0.18	10	1VAV	LEU	218	A	-159.04	102.3	-179.87	3387	3388	3391	3389	3390
a7	0.18	11	1XO1	LEU	79	B	-155.06	93.64	-179.58	4719	4720	4723	4721	4722
a7	0.18	12	1Y9U	LEU	117	A	-161.18	105.03	-171.76	1744	1745	1748	1746	1747
a7	0.18	13	1YZY	LEU	114	A	-166.28	76.04	-176.31	1699	1700	1703	1701	1702
a7	0.18	14	1YZY	LEU	114	B	-177.29	77.41	-179.27	7937	7938	7941	7939	7940
a7	0.18	15	2B3O	LEU	9	A	-159.06	106.98	-179.57	140	141	144	142	143
a7	0.18	16	2BSZ	LEU	133	A	-176.1	98.33	-170.75	1958	1959	1962	1960	1961
a7	0.18	17	2BSZ	LEU	133	B	-170.4	93.47	-171.66	6093	6094	6097	6095	6096
a7	0.18	18	2FJI	LEU	800	2	-158.78	86.72	-179.26	12274	12275	12278	12276	12277
a7	0.18	19	2HXY	LEU	348	C	-157.58	105.95	178.89	17157	17158	17161	17159	17160
a7	0.18	20	2NUB	LEU	137	A	-168.66	68.98	-179.24	2300	2301	2304	2302	2303
a7	0.18	21	2VVW	LEU	50	A	-155.9	94.2	-173.35	170	171	174	172	173
a7	0.18	22	2WAU	LEU	2377	A	-157.12	80.95	-178.35	442	443	446	444	445
a7	0.18	23	2X4L	LEU	125	A	-159.52	104.46	-174.63	1094	1095	1098	1096	1097
a7	0.18	24	3BYL	LEU	245	A	-161.7	85.04	-160.88	3161	3162	3165	3163	3164
a7	0.18	25	3D9W	LEU	114	D	-155.51	100.39	-179.53	14850	14851	14854	14852	14853
a7	0.18	26	3I50	LEU	62	E	-164.46	84.35	-179.03	836	837	840	838	839
a7	0.18	27	3JUY	LEU	153	A	-161.32	103.17	-175.5	5701	5702	5705	5703	5704
a7	0.18	28	3K2Y	LEU	88	B	-155.43	101.48	179.06	2967	2968	2971	2969	2970
a7	0.18	29	3M6C	LEU	269	A	-159.87	89.9	179.62	1317	1318	1321	1319	1320
a7	0.3	1	1ATU	LEU	267	A	-169.21	82.69	174.67	3942	3943	3946	3944	3945
a7	0.3	2	1RIL	LEU	59	A	-155.4	90.39	179.06	852	853	856	854	855
a7	0.3	3	2BCE	LEU	158	A	-162.65	80.84	-179.66	2302	2303	2306	2304	2305
a7	0.3	4	3KXX	LEU	465	C	-156.15	95.94	-179.86	9811	9812	9815	9813	9814
a8	0.06	1	1ATU	LEU	373	A	176.29	130.91	-179.27	5590	5591	5594	5592	5593
a8	0.06	2	1C92	LEU	167	A	-158.86	148.04	171.73	2380	2381	2384	2382	2383
a8	0.06	3	1CDJ	LEU	37	A	-162.09	154.58	-179.86	598	599	602	600	601
a8	0.06	4	1CDU	LEU	37	A	-168.79	138.18	-179.68	598	599	602	600	601
a8	0.06	5	1ERJ	LEU	666	A	-165.22	148.43	177.58	4518	4519	4522	4520	4521
a8	0.06	6	1ERJ	LEU	666	B	-165.98	148.96	179.44	9699	9700	9703	9701	9702
a8	0.06	7	1ERJ	LEU	666	C	-166.22	149.75	179.38	15009	15010	15013	15011	15012
a8	0.06	8	1G83	LEU	174	A	-167.69	153.18	179.38	1401	1402	1405	1403	1404
a8	0.06	9	1H4A	LEU	124	X	-159.34	154.26	179.85	1929	1930	1933	1931	1932
a8	0.06	10	1H4U	LEU	623	A	-162.92	153.16	178.91	3594	3595	3598	3596	3597
a8	0.06	11	1HIB	LEU	29	A	-157.19	148.41	179.75	409	410	413	411	412
a8	0.06	12	1HK0	LEU	124	X	-158.35	154.13	179.84	1959	1960	1963	1961	1962
a8	0.06	13	1JVA	LEU	375	B	-172.23	151.09	178.92	7985	7986	7989	7987	7988
a8	0.06	14	1KQ5	LEU	1455	A	-173.12	134.38	-179.68	1351	1352	1355	1353	1354
a8	0.06	15	1KQ5	LEU	2455	B	-172.13	134.24	-179.66	3734	3735	3738	3736	3737
a8	0.06	16	1LF4	LEU	98	A	-172.04	143.77	179.13	1484	1485	1488	1486	1487
a8	0.06	17	1MIL	LEU	30	A	-168.27	141.6	-178.2	438	439	442	440	441
a8	0.06	18	1O9H	LEU	230	A	-158.6	154.59	163.91	3480	3481	3484	3482	3483
a8	0.06	19	1PS8	LEU	227	A	-167.89	154.09	-180	3224	3225	3228	3226	3227
a8	0.06	20	1Q7M	LEU	513	A	-164.12	142.37	179.72	8184	8185	8188	8186	8187
a8	0.06	21	1XQV	LEU	131	A	-164.39	145.4	178.81	1960	1961	1964	1962	1963
a8	0.06	22	2MEA	LEU	79	A	-155.82	151.36	178.75	1214	1215	1218	1216	1217
a8	0.06	23	2NUB	LEU	437	A	-166.39	130.83	-177.22	7180	7181	7184	7182	7183
a8	0.06	24	2NZI	LEU	11	A	-164.92	148.22	179.88	193	194	197	195	196
a8	0.06	25	2NZI	LEU	11	B	-172.67	142.88	179.12	4735	4736	4739	4737	4738
a8	0.06	26	2V6J	LEU	250	A	-165.99	130.1	176.02	3805	3806	3809	3807	3808
a8	0.06	27	2WXZ	LEU	443	A	-157.24	151.24	-179.42	6355	6356	6359	6357	6358
a8	0.06	28	2WXZ	LEU	443	C	-156.94	150.57	-178.75	12704	12705	12708	12706	12707
a8	0.06	29	2ZHS	LEU	149	A	-172.21	152.58	176.58	2313	2314	2317	2315	2316
a8	0.06	30	2ZHT	LEU	149	A	-176.19	153.93	177.23	2313	2314	2317	2315	2316
a8	0.06	31	2ZHU	LEU	149	A	-170.69	151.93	176.7	2313	2314	2317	2315	2316
a8	0.06	32	3AB7	LEU	240	A	-162.18	149.27	178.6	3077	3078	3081	3079	3080
a8	0.06	33	3AQK	LEU	349	A	-168.83	112.65	-177.61	4957	4958	4961	4959	4960
a8	0.06	34	3C38	LEU	114	A	-155.39	142.52	179.48	952	953	956	954	955
a8	0.06	35	3EOX	LEU	319	A	-157.02	152.46	176.89	5015	5016	5019	5017	5018
a8	0.06	36	3GMS	LEU	5	A	-155.31	151.41	168.76	79	80	83	81	82
a8	0.06	37	3NCX	LEU	918	B	-155.83	116.75	-178.01	5405	5406	5409	5407	5408
a8	0.18	1	1AF9	LEU	887	A	-158.17	128.9	-177.99	203	204	207	205	206
a8	0.18	2	1ATT	LEU	79	B	-157.35	153.49	172.92	7541	7542	7545	7543	7544
a8	0.18	3	1B00	LEU	49	A	-164.96	144.34	-179.79	739	740	743	741	742
a8	0.18	4	1B00	LEU	56	B	-158.44	144.32	-179.98	2818	2819	2822	2820	2821
a8	0.18	5	1BY7	LEU	237	A	-155.67	135.76	177	3013	3014	3017	3015	3016
a8	0.18	6	1CDJ	LEU	108	A	-171.65	152.65	179.74	1709	1710	1713	1711	1712
a8	0.18	7	1CEC	LEU	138	A	-160.65	129.51	178.7	2077	2078	2081	2079	2080
a8	0.18	8	1CEO	LEU	138	A	-158.2	139.61	178.79	2087	2088	2091	2089	2090
a8	0.18	9	1CF1	LEU	274	A	-167.81	134.67	177.23	4224	4225	4228	4226	4227
a8	0.18	10	1CF1	LEU	274	B	-156.24	138.99	178.44	10038	10039	10042	10040	10041
a8	0.18	11	1CF1	LEU	274	C	-168.26	135.18	177.54	15898	15899	15902	15900	15901
a8	0.18	12	1CF1	LEU	274	D	-156.01	137.97	178.13	21888	21889	21892	21890	21891
a8	0.18	13	1CZ1	LEU	190	A	-165.4	123.9	-179.89	2901	2902	2905	2903	2904
a8	0.18	14	1D2P	LEU	573	A	-158.12	137.97	179.5	591	592	595	593	594
a8	0.18	15	1DWU	LEU	159	A	-160.21	136.64	171.5	2550	2551	2554	2552	2553
a8	0.18	16	1EDG	LEU	31	A	-164.96	139.53	-178.89	481	482	485	483	484
a8	0.18	17	1EP7	LEU	94	B	-158.22	123.28	179.41	3032	3033	3036	3034	3035
a8	0.18	18	1EQP	LEU	190	A	-167.19	120.23	178.89	2893	2894	2897	2895	2896
a8	0.18	19	1ERK	LEU	333	A	-174.89	143.87	-179.86	5358	5359	5362	5360	5361
a8	0.18	20	1ES2	LEU	224	A	-162.07	128.08	176.06	3289	3290	3293	3291	3292
a8	0.18	21	1ES4	LEU	224	A	-156.33	127.92	175.25	3246	3247	3250	3248	3249
a8	0.18	22	1ES5	LEU	224	A	-159.67	126.35	175.82	3289	3290	3293	3291	3292
a8	0.18	23	1ESI	LEU	224	A	-163.63	127.4	175.35	3290	3291	3294	3292	3293
a8	0.18	24	1EUR	LEU	135	A	-155.92	121.48	-178.77	1290	1291	1294	1292	1293
a8	0.18	25	1F00	LEU	702	I	-162.63	134.08	179.03	662	663	666	664	665
a8	0.18	26	1FSO	LEU	190	A	-173.55	141.58	178.41	1938	1939	1942	1940	1941
a8	0.18	27	1FZY	LEU	89	A	-155.81	126.25	-171.25	1327	1328	1331	1329	1330
a8	0.18	28	1G4E	LEU	1055	B	-157.48	145.73	179.95	3965	3966	3969	3967	3968
a8	0.18	29	1G9O	LEU	41	A	-163.94	140.79	176.27	504	505	508	506	507
a8	0.18	30	1H4A	LEU	29	X	-159.73	117.08	-173.99	431	432	435	433	434
a8	0.18	31	1H7M	LEU	34	A	-161.34	141.92	171.22	509	510	513	511	512
a8	0.18	32	1HD8	LEU	224	A	-155.94	129.13	177.72	3102	3103	3106	3104	3105
a8	0.18	33	1HK0	LEU	29	X	-161.63	115.55	-172.98	440	441	444	442	443
a8	0.18	34	1I1B	LEU	6	A	-162.26	140.53	179.42	54	55	58	56	57
a8	0.18	35	1IO1	LEU	396	A	-158	154.77	178.53	4904	4905	4908	4906	4907
a8	0.18	36	1ISN	LEU	233	A	-156.31	131.93	-178.08	3512	3513	3516	3514	3515
a8	0.18	37	1IUH	LEU	43	A	-166.13	117.74	178.01	717	718	721	719	720
a8	0.18	38	1IUK	LEU	97	A	-156.61	139.77	178.25	1533	1534	1537	1535	1536
a8	0.18	39	1IUL	LEU	97	A	-161.6	132.67	178.96	1533	1534	1537	1535	1536
a8	0.18	40	1JVA	LEU	483	A	-161.45	135.67	-178.77	3059	3060	3063	3061	3062
a8	0.18	41	1K46	LEU	85	A	-161.65	129.75	179.71	1269	1270	1273	1271	1272
a8	0.18	42	1KCT	LEU	176	A	-158.99	151.18	179.25	2437	2438	2441	2439	2440
a8	0.18	43	1KCT	LEU	288	A	-162.39	113.32	178.85	4300	4301	4304	4302	4303
a8	0.18	44	1KS9	LEU	66	A	-162.67	135.71	174.23	961	962	965	963	964
a8	0.18	45	1KW2	LEU	356	A	-158.33	142.25	-179.47	5176	5177	5180	5178	5179
a8	0.18	46	1KW2	LEU	356	B	-164.02	141.94	-179.76	12144	12145	12148	12146	12147
a8	0.18	47	1LGY	LEU	217	B	-155.5	130.82	175.25	7402	7403	7406	7404	7405
a8	0.18	48	1LN4	LEU	95	A	-164.11	143.84	174.88	1519	1520	1523	1521	1522
a8	0.18	49	1LP8	LEU	246	A	-156.19	126.4	179.58	3887	3888	3891	3889	3890
a8	0.18	50	1M5T	LEU	49	A	-160.4	147.27	179.11	760	761	764	762	763
a8	0.18	51	1MBM	LEU	56	D	-155.78	139.69	175.86	8953	8954	8957	8955	8956
a8	0.18	52	1NND	LEU	41	A	-164.95	117	-179.63	245	246	249	247	248
a8	0.18	53	1OIB	LEU	4	B	-158.94	124.75	-179.58	4870	4871	4874	4872	4873
a8	0.18	54	1OO8	LEU	51	A	-159.75	119.09	178.94	420	421	424	422	423
a8	0.18	55	1OO8	LEU	124	A	-160.91	129.74	-179.48	1514	1515	1518	1516	1517
a8	0.18	56	1P6F	LEU	125	A	-167.71	113.65	-176.81	1934	1935	1938	1936	1937
a8	0.18	57	1PXW	LEU	55	A	-159.43	139.8	179.63	865	866	869	867	868
a8	0.18	58	1QFP	LEU	18	A	-155.56	144.9	-179.43	207	208	211	209	210
a8	0.18	59	1QLP	LEU	327	A	-159.38	150.72	177.82	4848	4849	4852	4850	4851
a8	0.18	60	1QWK	LEU	178	A	-156.85	120.98	178.98	2667	2668	2671	2669	2670
a8	0.18	61	1QYR	LEU	62	A	-162.34	137.93	-178.26	669	670	673	671	672
a8	0.18	62	1RA4	LEU	48	A	-166.85	146.9	-169.27	721	722	725	723	724
a8	0.18	63	1RL0	LEU	246	A	-160.02	126.36	-179.26	3882	3883	3886	3884	3885
a8	0.18	64	1S0G	LEU	865	A	-163.26	125.56	-179.86	13880	13881	13884	13882	13883
a8	0.18	65	1S7J	LEU	70	A	178.6	145.8	174.85	1106	1107	1110	1108	1109
a8	0.18	66	1S7J	LEU	70	B	177.23	146.27	175.24	5185	5186	5189	5187	5188
a8	0.18	67	1SGZ	LEU	149	B	-162.1	143.98	173.39	8331	8332	8335	8333	8334
a8	0.18	68	1SGZ	LEU	149	C	-165.97	150.09	176.17	14331	14332	14335	14333	14334
a8	0.18	69	1SGZ	LEU	149	D	-169.84	146.78	176.25	20331	20332	20335	20333	20334
a8	0.18	70	1SI7	LEU	106	A	-165.75	132.14	179.54	1602	1603	1606	1604	1605
a8	0.18	71	1SKF	LEU	224	A	-162.49	130	175.57	3320	3321	3324	3322	3323
a8	0.18	72	1SLL	LEU	174	A	-156.49	136	179.69	1390	1391	1394	1392	1393
a8	0.18	73	1SLL	LEU	298	A	-157.74	132.38	178.06	3285	3286	3289	3287	3288
a8	0.18	74	1SLL	LEU	379	A	-158.27	143.73	179.25	4498	4499	4502	4500	4501
a8	0.18	75	1TGO	LEU	138	A	-155.86	130.82	179.77	2307	2308	2311	2309	2310
a8	0.18	76	1TLY	LEU	76	A	177.92	120.81	179.28	807	808	811	809	810
a8	0.18	77	1TXJ	LEU	82	A	-165.91	148.89	178.71	1018	1019	1022	1020	1021
a8	0.18	78	1VAV	LEU	218	B	-165.57	120.07	-178.82	6860	6861	6864	6862	6863
a8	0.18	79	1W3E	LEU	34	X	-158.09	140.23	169.83	538	539	542	540	541
a8	0.18	80	1W40	LEU	34	A	-160.83	140.34	173.14	526	527	530	528	529
a8	0.18	81	1W41	LEU	34	A	-161.34	137.46	168.87	538	539	542	540	541
a8	0.18	82	1W42	LEU	34	A	-161.58	141.73	171.47	538	539	542	540	541
a8	0.18	83	1W9G	LEU	67	A	-155.39	124.41	179.83	999	1000	1003	1001	1002
a8	0.18	84	1W9G	LEU	67	B	-157.5	134.7	-175.25	2520	2521	2524	2522	2523
a8	0.18	85	1WRJ	LEU	26	A	-160.26	110.87	-178.04	403	404	407	405	406
a8	0.18	86	1WWB	LEU	292	X	-158.22	112.33	-177.81	147	148	151	149	150
a8	0.18	87	1WWC	LEU	310	A	-155.24	114.65	-176.29	170	171	174	172	173
a8	0.18	88	1X1H	LEU	505	A	-175.24	114.25	179.26	7177	7178	7181	7179	7180
a8	0.18	89	1XGD	LEU	106	A	-155.07	139.66	178.73	1667	1668	1671	1669	1670
a8	0.18	90	1XQG	LEU	29	A	-169.43	127.01	178.54	457	458	461	459	460
a8	0.18	91	1XQG	LEU	29	B	-171.06	130.05	177.93	6381	6382	6385	6383	6384
a8	0.18	92	1XQJ	LEU	29	A	-164.57	119.09	178.97	457	458	461	459	460
a8	0.18	93	1YH2	LEU	87	A	-155.28	133.04	-172.07	1414	1415	1418	1416	1417
a8	0.18	94	1ZTY	LEU	175	A	-169.53	144.68	175.54	2790	2791	2794	2792	2793
a8	0.18	95	1ZZY	LEU	53	A	-165.03	140.41	177.03	769	770	773	771	772
a8	0.18	96	1ZZY	LEU	53	B	-165.51	141.66	177.73	2385	2386	2389	2387	2388
a8	0.18	97	2ABL	LEU	169	A	-170.8	148.29	174.32	1416	1417	1420	1418	1419
a8	0.18	98	2ALA	LEU	213	A	-159.73	122.11	174.02	3237	3238	3241	3239	3240
a8	0.18	99	2AR7	LEU	63	A	-173.79	127.08	178.07	878	879	882	880	881
a8	0.18	100	2B1K	LEU	125	A	-157.39	141.49	179.31	1422	1423	1426	1424	1425
a8	0.18	101	2B3O	LEU	134	A	-175.67	144.54	178.28	2075	2076	2079	2077	2078
a8	0.18	102	2BJQ	LEU	324	A	-157.29	123.25	173.74	4943	4944	4947	4945	4946
a8	0.18	103	2BJV	LEU	205	A	-157.32	142.57	169.26	2767	2768	2771	2769	2770
a8	0.18	104	2BV1	LEU	61	A	-155.03	147.26	174.4	41	42	45	43	44
a8	0.18	105	2CI3	LEU	125	A	-158.1	130.88	177.71	1839	1840	1843	1841	1842
a8	0.18	106	2CI4	LEU	125	A	-163.12	128.74	178.11	1829	1830	1833	1831	1832
a8	0.18	107	2CWN	LEU	185	B	-159.04	148.73	177.58	7667	7668	7671	7669	7670
a8	0.18	108	2CZW	LEU	51	A	-159.98	132.77	179.05	711	712	715	713	714
a8	0.18	109	2D0A	LEU	262	A	-156.05	133.71	-179.16	4016	4017	4020	4018	4019
a8	0.18	110	2D42	LEU	72	B	-161.81	134.02	178.98	4926	4927	4930	4928	4929
a8	0.18	111	2ECE	LEU	305	A	-160.39	130.72	-179.1	4785	4786	4789	4787	4788
a8	0.18	112	2EGU	LEU	170	A	-160.41	118.25	-177.69	2323	2324	2327	2325	2326
a8	0.18	113	2EIO	LEU	53	D	-159.36	154.38	177.27	5662	5663	5666	5664	5665
a8	0.18	114	2EXO	LEU	197	A	-159.08	131.68	-175.41	2913	2914	2917	2915	2916
a8	0.18	115	2FC3	LEU	50	A	-157.11	134.52	175.3	753	754	757	755	756
a8	0.18	116	2FOK	LEU	563	A	-155.86	138.65	178.97	8628	8629	8632	8630	8631
a8	0.18	117	2G0F	LEU	125	A	-160.53	147.76	179.17	1422	1423	1426	1424	1425
a8	0.18	118	2G98	LEU	29	A	-159.56	126.16	-175.06	445	446	449	447	448
a8	0.18	119	2G98	LEU	166	A	-156.59	127.18	176.77	2585	2586	2589	2587	2588
a8	0.18	120	2G98	LEU	166	B	-164.91	112.2	170.09	5245	5246	5249	5247	5248
a8	0.18	121	2GKG	LEU	49	A	-160.69	146.6	173.77	713	714	717	715	716
a8	0.18	122	2GRK	LEU	182	B	-162.92	136.64	178.56	5980	5981	5984	5982	5983
a8	0.18	123	2HBJ	LEU	253	A	-156.6	154.43	176.27	2030	2031	2034	2032	2033
a8	0.18	124	2HK8	LEU	233	A	-157.68	123.31	179.35	3759	3760	3763	3761	3762
a8	0.18	125	2HK8	LEU	233	B	-160.48	123.83	179	8045	8046	8049	8047	8048
a8	0.18	126	2HK8	LEU	233	C	-158.85	126.3	179.48	12331	12332	12335	12333	12334
a8	0.18	127	2HK8	LEU	233	D	-157.43	123.94	179.05	16593	16594	16597	16595	16596
a8	0.18	128	2HK8	LEU	233	E	-158.65	123.33	179	20879	20880	20883	20881	20882
a8	0.18	129	2HK8	LEU	233	F	-158.9	127.1	179.27	25165	25166	25169	25167	25168
a8	0.18	130	2HK8	LEU	233	G	-157.44	124.71	179.19	29411	29412	29415	29413	29414
a8	0.18	131	2HK8	LEU	233	H	-156.18	124.8	179.26	33697	33698	33701	33699	33700
a8	0.18	132	2HQ4	LEU	65	A	-160.87	118.93	-175.65	1203	1204	1207	1205	1206
a8	0.18	133	2HQ4	LEU	65	B	-163.77	123.84	-177.57	3852	3853	3856	3854	3855
a8	0.18	134	2HTB	LEU	285	C	-156.7	136.83	-176.26	13224	13225	13228	13226	13227
a8	0.18	135	2ICC	LEU	34	A	-155.36	141.23	165.52	518	519	522	520	521
a8	0.18	136	2JB9	LEU	49	A	-157.21	148.16	179.44	727	728	731	729	730
a8	0.18	137	2JB9	LEU	49	B	-159.04	145.45	178.21	2678	2679	2682	2680	2681
a8	0.18	138	2JHY	LEU	190	A	-165.68	143.74	171.21	1988	1989	1992	1990	1991
a8	0.18	139	2NT3	LEU	49	A	-159.65	144.43	174.5	711	712	715	713	714
a8	0.18	140	2O6Q	LEU	74	A	-164.5	111.72	-179.92	750	751	754	752	753
a8	0.18	141	2OEW	LEU	91	A	-166.34	111.31	-169.45	1442	1443	1446	1444	1445
a8	0.18	142	2OHW	LEU	38	A	-161.36	145.32	175.64	582	583	586	584	585
a8	0.18	143	2OHW	LEU	38	B	-160.08	145.71	175.94	2652	2653	2656	2654	2655
a8	0.18	144	2OPW	LEU	18	A	-156.84	124.32	175.53	246	247	250	248	249
a8	0.18	145	2ORY	LEU	195	B	-157.95	144.27	-178.71	8380	8381	8384	8382	8383
a8	0.18	146	2P9R	LEU	141	A	-156.39	142.03	175.7	621	622	625	623	624
a8	0.18	147	2P9R	LEU	141	B	-158.15	144.5	175.13	2253	2254	2257	2255	2256
a8	0.18	148	2PBO	LEU	190	A	-164.92	125.42	179.35	2903	2904	2907	2905	2906
a8	0.18	149	2PEF	LEU	82	A	-157.34	124.05	173.86	488	489	492	490	491
a8	0.18	150	2PF0	LEU	190	A	-165.82	122.7	176.93	2901	2902	2905	2903	2904
a8	0.18	151	2PND	LEU	34	A	-158.77	143.47	166.92	545	546	549	547	548
a8	0.18	152	2QF5	LEU	114	A	-159.36	134.37	172.35	63	64	67	65	66
a8	0.18	153	2QJ6	LEU	273	A	-163.04	122.05	172.16	3986	3987	3990	3988	3989
a8	0.18	154	2QJ6	LEU	273	B	-165.82	122.4	173.91	8871	8872	8875	8873	8874
a8	0.18	155	2QSJ	LEU	51	A	-161.86	141.13	170.85	741	742	745	743	744
a8	0.18	156	2QZE	LEU	134	B	-155.85	129.69	178.76	5558	5559	5562	5560	5561
a8	0.18	157	2R9Y	LEU	196	A	-158.17	120.54	175.35	2207	2208	2211	2209	2210
a8	0.18	158	2R9Y	LEU	318	A	-158.01	133.16	169.31	4227	4228	4231	4229	4230
a8	0.18	159	2REJ	LEU	114	A	-156.26	150.66	177.11	1271	1272	1275	1273	1274
a8	0.18	160	2REJ	LEU	114	B	-155.43	153.36	177.82	5555	5556	5559	5557	5558
a8	0.18	161	2RJM	LEU	243	A	-156.32	120.77	173.95	3816	3817	3820	3818	3819
a8	0.18	162	2VFY	LEU	136	A	-160.35	132.5	172.27	785	786	789	787	788
a8	0.18	163	2VGM	LEU	105	A	-162.08	143.38	175.65	1362	1363	1366	1364	1365
a8	0.18	164	2VH4	LEU	82	A	-159.96	125.01	175.02	604	605	608	606	607
a8	0.18	165	2VO8	LEU	1041	A	-159.36	120.22	164.08	1558	1559	1562	1560	1561
a8	0.18	166	2W9P	LEU	35	I	-167.89	120.23	-179.53	11981	11982	11985	11983	11984
a8	0.18	167	2WXZ	LEU	243	A	-158.54	121.08	169.19	3368	3369	3372	3370	3371
a8	0.18	168	2WXZ	LEU	243	C	-158.53	121.63	168.92	9829	9830	9833	9831	9832
a8	0.18	169	2XLY	LEU	85	A	-168.17	130.69	-167.92	1183	1184	1187	1185	1186
a8	0.18	170	2Y3V	LEU	60	A	-156.45	129.71	172.53	1040	1041	1044	1042	1043
a8	0.18	171	2Y3V	LEU	137	A	-155.93	137.78	178.1	2266	2267	2270	2268	2269
a8	0.18	172	2Y3V	LEU	57	B	-158.42	125.67	172.13	3561	3562	3565	3563	3564
a8	0.18	173	2Y3V	LEU	57	D	-156.81	124.2	169.31	8486	8487	8490	8488	8489
a8	0.18	174	2Y3V	LEU	137	D	-156.51	139.43	175.44	9766	9767	9770	9768	9769
a8	0.18	175	2Y3W	LEU	57	A	-158.57	119.75	170.3	879	880	883	881	882
a8	0.18	176	2Y3W	LEU	137	A	-161.86	134.43	176.2	2151	2152	2155	2153	2154
a8	0.18	177	2Y3W	LEU	57	B	-157.34	123.97	167.55	3660	3661	3664	3662	3663
a8	0.18	178	2Y3W	LEU	137	B	-158.2	140.23	175.33	4846	4847	4850	4848	4849
a8	0.18	179	2Y3W	LEU	57	C	-155.74	129.42	171.72	6145	6146	6149	6147	6148
a8	0.18	180	2Y3W	LEU	60	C	-163.23	127.67	179.8	6199	6200	6203	6201	6202
a8	0.18	181	2YVQ	LEU	1434	A	-162.89	137.15	179.57	1370	1371	1374	1372	1373
a8	0.18	182	2YWD	LEU	75	A	-155.8	122.06	178.97	1143	1144	1147	1145	1146
a8	0.18	183	2Z0T	LEU	7	A	-156.16	130.1	179.65	105	106	109	107	108
a8	0.18	184	2Z0T	LEU	47	A	-162.14	138.33	179.08	790	791	794	792	793
a8	0.18	185	2Z0T	LEU	7	B	-157.28	129.46	178.67	1934	1935	1938	1936	1937
a8	0.18	186	2Z0T	LEU	47	B	-163.13	136.51	178.34	2619	2620	2623	2621	2622
a8	0.18	187	2Z0T	LEU	7	C	-157.69	131.65	179.64	3744	3745	3748	3746	3747
a8	0.18	188	2Z0T	LEU	47	C	-161.8	135.49	178.79	4429	4430	4433	4431	4432
a8	0.18	189	2Z0T	LEU	7	D	-160.87	132.02	179.18	5573	5574	5577	5575	5576
a8	0.18	190	2Z0T	LEU	47	D	-159.76	136.14	179.05	6258	6259	6262	6260	6261
a8	0.18	191	2ZAY	LEU	55	B	-155.06	143.78	-179.26	2644	2645	2648	2646	2647
a8	0.18	192	2ZHV	LEU	149	A	-167.22	148.07	175.89	2313	2314	2317	2315	2316
a8	0.18	193	2ZOT	LEU	95	A	-160.42	130.15	179.3	807	808	811	809	810
a8	0.18	194	2ZTY	LEU	125	A	-156.35	137.94	177.41	1974	1975	1978	1976	1977
a8	0.18	195	3A4S	LEU	94	B	-163.46	135.87	-173.39	3871	3872	3875	3873	3874
a8	0.18	196	3A4S	LEU	358	D	-159.35	119.36	-179.76	6402	6403	6406	6404	6405
a8	0.18	197	3AQK	LEU	328	A	-176.06	148.65	-178.68	4644	4645	4648	4646	4647
a8	0.18	198	3B43	LEU	244	A	-164.92	118.95	-179.82	3804	3805	3808	3806	3807
a8	0.18	199	3BLG	LEU	103	A	-160.51	129.64	179.25	1646	1647	1650	1648	1649
a8	0.18	200	3BOP	LEU	97	B	-162.9	127.7	175.47	2666	2667	2670	2668	2669
a8	0.18	201	3BOP	LEU	97	C	-158.04	134.07	175.05	5204	5205	5208	5206	5207
a8	0.18	202	3BOP	LEU	141	C	-156.26	126.68	177.31	5886	5887	5890	5888	5889
a8	0.18	203	3CKH	LEU	56	A	-163.03	126.75	-173.52	746	747	750	748	749
a8	0.18	204	3CKH	LEU	77	A	-166.15	138.9	-169.87	1103	1104	1107	1105	1106
a8	0.18	205	3CPQ	LEU	40	A	-158.35	136.3	178.11	531	532	535	533	534
a8	0.18	206	3CPQ	LEU	40	B	-160.09	135.06	178.09	2078	2079	2082	2080	2081
a8	0.18	207	3D79	LEU	34	A	-163.04	133.21	170.14	492	493	496	494	495
a8	0.18	208	3DGF	LEU	49	C	-162.03	148.74	177.03	758	759	762	760	761
a8	0.18	209	3DYR	LEU	54	A	-164.17	148.9	173.33	788	789	792	790	791
a8	0.18	210	3E0C	LEU	413	A	-157.17	138.87	171.63	5344	5345	5348	5346	5347
a8	0.18	211	3E0C	LEU	592	A	-160.3	130.65	170.95	7792	7793	7796	7794	7795
a8	0.18	212	3E1S	LEU	660	A	-158.13	129.56	-176.06	6791	6792	6795	6793	6794
a8	0.18	213	3EE8	LEU	146	A	-159.78	137.74	167.54	1036	1037	1040	1038	1039
a8	0.18	214	3EE8	LEU	146	B	-166.32	143.17	171.58	2955	2956	2959	2957	2958
a8	0.18	215	3EJG	LEU	7	A	-165.81	135.11	170.71	103	104	107	105	106
a8	0.18	216	3EOD	LEU	54	A	-160.91	137.16	171.41	767	768	771	769	770
a8	0.18	217	3EOI	LEU	61	A	-159.84	134.86	169.26	920	921	924	922	923
a8	0.18	218	3EWQ	LEU	8	A	-166.07	144.77	175.55	125	126	129	127	128
a8	0.18	219	3EYE	LEU	8	A	-167.98	149.85	168.63	55	56	59	57	58
a8	0.18	220	3F5T	LEU	141	A	-172.07	138.23	169.35	2080	2081	2084	2082	2083
a8	0.18	221	3F6P	LEU	49	A	-161.11	145.63	178.63	750	751	754	752	753
a8	0.18	222	3FK5	LEU	11	A	-156.96	133.37	174.96	153	154	157	155	156
a8	0.18	223	3FTD	LEU	123	A	-155.15	136.55	173.04	1822	1823	1826	1824	1825
a8	0.18	224	3FUQ	LEU	872	A	-165.23	125.55	-178.33	59	60	63	61	62
a8	0.18	225	3G98	LEU	843	A	-157.57	120.47	-178.02	1365	1366	1369	1367	1368
a8	0.18	226	3G98	LEU	843	B	-162.4	117.69	-177.97	3097	3098	3101	3099	3100
a8	0.18	227	3GTY	LEU	85	X	-171.77	116.74	-171.52	1377	1378	1381	1379	1380
a8	0.18	228	3H5L	LEU	225	A	-155.3	132.48	168.7	2704	2705	2708	2706	2707
a8	0.18	229	3H5L	LEU	225	B	-155.59	127.83	165.73	8641	8642	8645	8643	8644
a8	0.18	230	3HOL	LEU	276	A	-157.41	140.23	173.47	3872	3873	3876	3874	3875
a8	0.18	231	3I2E	LEU	126	A	-171.12	129.49	178	1800	1801	1804	1802	1803
a8	0.18	232	3I2E	LEU	126	B	-164.61	130.73	178.17	6016	6017	6020	6018	6019
a8	0.18	233	3I50	LEU	18	H	-167.52	141.76	-179.41	7437	7438	7441	7439	7440
a8	0.18	234	3JVC	LEU	187	B	-158.45	141.4	177.46	2691	2692	2695	2693	2694
a8	0.18	235	3K1D	LEU	186	A	-175.84	137.6	177.78	2681	2682	2685	2683	2684
a8	0.18	236	3K2Y	LEU	95	A	-171.27	118.07	178.57	1452	1453	1456	1454	1455
a8	0.18	237	3K8V	LEU	174	A	-159.02	115.01	-177.85	1884	1885	1888	1886	1887
a8	0.18	238	3KL4	LEU	279	A	-160.33	121.65	-176.9	4371	4372	4375	4373	4374
a8	0.18	239	3KWG	LEU	146	A	-168.09	142.61	173.49	1036	1037	1040	1038	1039
a8	0.18	240	3KWG	LEU	146	B	-163.94	140.21	169.82	3114	3115	3118	3116	3117
a8	0.18	241	3LFO	LEU	34	A	-157.8	139.38	170.02	503	504	507	505	506
a8	0.18	242	3LHA	LEU	172	A	-160.9	115.55	172.16	2593	2594	2597	2595	2596
a8	0.18	243	3LHA	LEU	172	B	-162.2	113.32	170.47	7304	7305	7308	7306	7307
a8	0.18	244	3LN2	LEU	79	A	-158.38	145.53	172.5	1213	1214	1217	1215	1216
a8	0.18	245	3M65	LEU	17	A	-164.52	139.09	178.94	229	230	233	231	232
a8	0.18	246	3M65	LEU	17	B	-164.44	139.15	179.11	3520	3521	3524	3522	3523
a8	0.18	247	3N0F	LEU	241	A	-178.28	121.06	179.78	2845	2846	2849	2847	2848
a8	0.18	248	3N0F	LEU	241	B	-173.58	126.92	-179.7	11374	11375	11378	11376	11377
a8	0.18	249	3N2T	LEU	183	A	-157.12	133.49	168.81	2849	2850	2853	2851	2852
a8	0.18	250	3N4Y	LEU	34	A	-167.08	151.61	176.02	497	498	501	499	500
a8	0.18	251	3NCW	LEU	918	C	-155.15	119.92	179.87	8098	8099	8102	8100	8101
a8	0.18	252	3NFP	LEU	161	I	-168.09	136.24	176.51	14460	14461	14464	14462	14463
a8	0.18	253	3NFP	LEU	2	K	-171.23	110.89	-178.28	14525	14526	14529	14527	14528
a8	0.18	254	3NFY	LEU	54	A	-162.09	138.94	171	848	849	852	850	851
a8	0.18	255	3NFY	LEU	54	B	-162.28	148.35	-178.45	4888	4889	4892	4890	4891
a8	0.18	256	3NJE	LEU	136	A	-156.37	132.04	177.01	1480	1481	1484	1482	1483
a8	0.18	257	3NJE	LEU	136	B	-163.65	133.05	175.86	4166	4167	4170	4168	4169
a8	0.18	258	3NPO	LEU	117	A	-169.2	140.33	169.97	1848	1849	1852	1850	1851
a8	0.18	259	3O6A	LEU	190	A	-165.67	127.66	177.6	2902	2903	2906	2904	2905
a8	0.18	260	3ODW	LEU	654	A	-169.66	143.71	176.96	3944	3945	3948	3946	3947
a8	0.18	261	3OGG	LEU	870	A	-156.62	131.89	176.47	111	112	115	113	114
a8	0.18	262	3Q48	LEU	48	A	-160.8	134	177.5	256	257	260	258	259
a8	0.18	263	3TGL	LEU	216	A	-156.19	148.92	179.48	3256	3257	3260	3258	3259
a8	0.18	264	9GAA	LEU	191	A	-160.5	137.18	169.74	2605	2606	2609	2607	2608
a8	0.18	265	9GAA	LEU	491	C	-155.02	138.6	170.34	6800	6801	6804	6802	6803
a8	0.3	1	1BA7	LEU	99	A	-165.43	143.32	-179.72	1465	1466	1469	1467	1468
a8	0.3	2	1DWU	LEU	35	A	-158.8	147.33	-179.14	576	577	580	578	579
a8	0.3	3	1KEH	LEU	641	A	-159.74	151.3	178.62	9671	9672	9675	9673	9674
a8	0.3	4	1Y6J	LEU	276	A	-156.03	137.3	-179.91	3749	3750	3753	3751	3752
a8	0.3	5	1YF2	LEU	153	A	-165.94	118.41	-179.57	2442	2443	2446	2444	2445
a8	0.3	6	2QI2	LEU	65	A	-155.02	142.48	178.08	856	857	860	858	859
a8	0.3	7	2QZ5	LEU	43	A	-156.03	126.31	-179.18	388	389	392	390	391
a8	0.3	8	2QZ5	LEU	43	B	-161.1	144.04	179.86	2919	2920	2923	2921	2922
a8	0.3	9	3DXF	LEU	114	B	-157.62	151.93	179.73	6111	6112	6115	6113	6114
b1	0.06	1	1ATT	LEU	79	A	-141.8	179.03	176.23	1042	1043	1046	1044	1045
b1	0.06	2	1AYD	LEU	30	A	-150.16	166.31	170.32	400	401	404	402	403
b1	0.06	3	1B6B	LEU	111	B	-147.14	166.64	179.7	3478	3479	3482	3480	3481
b1	0.06	4	1B8X	LEU	64	A	-115.52	166.76	-179.89	1083	1084	1087	1085	1086
b1	0.06	5	1BFG	LEU	83	A	-154.97	173.53	-178.66	1034	1035	1038	1036	1037
b1	0.06	6	1BSQ	LEU	58	A	-127.58	165.77	179.08	886	887	890	888	889
b1	0.06	7	1BY7	LEU	30	A	-151.82	166.9	175.76	435	436	439	437	438
b1	0.06	8	1C3F	LEU	91	A	-131.01	162.83	179.31	1296	1297	1300	1298	1299
b1	0.06	9	1C46	LEU	79	A	-149.56	157.13	179.64	1220	1221	1224	1222	1223
b1	0.06	10	1C5G	LEU	344	A	-139.73	164.98	177.06	5105	5106	5109	5107	5108
b1	0.06	11	1C90	LEU	91	A	-136.36	158.52	178.96	1296	1297	1300	1298	1299
b1	0.06	12	1C90	LEU	91	B	-136.5	170.28	179.38	5233	5234	5237	5235	5236
b1	0.06	13	1C93	LEU	167	A	-153.61	155.48	171.99	2389	2390	2393	2391	2392
b1	0.06	14	1CF1	LEU	240	A	-141.68	163.95	178.73	3700	3701	3704	3702	3703
b1	0.06	15	1CF1	LEU	132	B	-152.28	160.67	178.46	7791	7792	7795	7793	7794
b1	0.06	16	1CF1	LEU	240	C	-141.22	163.51	178.69	15374	15375	15378	15376	15377
b1	0.06	17	1CF1	LEU	132	D	-151.43	161.22	178.11	19641	19642	19645	19643	19644
b1	0.06	18	1CHD	LEU	158	A	-154.19	164.88	-178.73	100	101	104	102	103
b1	0.06	19	1CK3	LEU	250	A	-140.85	166.09	179.89	3381	3382	3385	3383	3384
b1	0.06	20	1CMS	LEU	152	A	-150.46	157.33	175.31	2296	2297	2300	2298	2299
b1	0.06	21	1CZT	LEU	151	A	-146.84	172.43	177.41	2487	2488	2491	2489	2490
b1	0.06	22	1DDJ	LEU	725	A	-150.37	155.53	-179.57	2792	2793	2796	2794	2795
b1	0.06	23	1DDJ	LEU	725	B	-143.28	162.62	-179.5	6556	6557	6560	6558	6559
b1	0.06	24	1DDJ	LEU	725	C	-147.24	159.72	179.16	10320	10321	10324	10322	10323
b1	0.06	25	1DVN	LEU	321	A	-141.3	171.94	178.85	5105	5106	5109	5107	5108
b1	0.06	26	1ES6	LEU	132	A	-136.9	167.19	179.45	1314	1315	1318	1316	1317
b1	0.06	27	1F6W	LEU	83	A	-134.14	168.1	-178.44	1248	1249	1252	1250	1251
b1	0.06	28	1FAN	LEU	29	A	-153.36	166.12	-179.22	454	455	458	456	457
b1	0.06	29	1FMT	LEU	238	A	-135.83	159.19	178.5	3553	3554	3557	3555	3556
b1	0.06	30	1FO9	LEU	273	A	-136.79	157.14	178.74	2696	2697	2700	2698	2699
b1	0.06	31	1FPO	LEU	15	C	-140.39	167.46	-179.6	5795	5796	5799	5797	5798
b1	0.06	32	1G4R	LEU	33	A	-152.4	170.36	-178.11	435	436	439	437	438
b1	0.06	33	1G4R	LEU	274	A	-140.96	159.64	-178.16	4294	4295	4298	4296	4297
b1	0.06	34	1G61	LEU	2020	A	-138.79	159.36	172.51	281	282	285	283	284
b1	0.06	35	1GYD	LEU	305	B	-145.78	178.85	167.01	4266	4267	4270	4268	4269
b1	0.06	36	1H03	LEU	49	P	-118.19	-179.37	174.79	627	628	631	629	630
b1	0.06	37	1H03	LEU	49	Q	-119.77	166.81	179.15	2448	2449	2452	2450	2451
b1	0.06	38	1H7M	LEU	83	A	-145.05	158.46	179.6	1251	1252	1255	1253	1254
b1	0.06	39	1HIB	LEU	6	A	-142.5	161.92	179.47	54	55	58	56	57
b1	0.06	40	1HTZ	LEU	250	A	-141.52	169.32	179.73	3449	3450	3453	3451	3452
b1	0.06	41	1HTZ	LEU	250	B	-142.43	171.07	179.91	7496	7497	7500	7498	7499
b1	0.06	42	1HTZ	LEU	250	C	-143.74	173.87	-179.88	11543	11544	11547	11545	11546
b1	0.06	43	1HTZ	LEU	250	D	-142.9	170.56	179.9	15590	15591	15594	15592	15593
b1	0.06	44	1HTZ	LEU	250	E	-142.88	171.59	179.5	19637	19638	19641	19639	19640
b1	0.06	45	1HTZ	LEU	250	F	-134.44	-170.68	179.4	23684	23685	23688	23686	23687
b1	0.06	46	1I1B	LEU	29	A	-148.02	155.22	176.45	416	417	420	418	419
b1	0.06	47	1IJQ	LEU	411	A	-154.91	160.98	167.63	581	582	585	583	584
b1	0.06	48	1IJQ	LEU	590	A	-148.66	161.75	177.99	3264	3265	3268	3266	3267
b1	0.06	49	1IJQ	LEU	590	B	-148.47	161.69	177.72	8018	8019	8022	8020	8021
b1	0.06	50	1J27	LEU	59	A	-152.71	159	-177.14	956	957	960	958	959
b1	0.06	51	1J2F	LEU	226	A	-134.62	168.05	179	589	590	593	591	592
b1	0.06	52	1J2F	LEU	226	B	-128.41	172.95	-179.54	4046	4047	4050	4048	4049
b1	0.06	53	1JB3	LEU	18	A	-143.06	165.15	178.3	203	204	207	205	206
b1	0.06	54	1JCF	LEU	239	A	-141.72	158.13	-178.77	3652	3653	3656	3654	3655
b1	0.06	55	1JPD	LEU	220	X	-148.06	159.55	179.88	3274	3275	3278	3276	3277
b1	0.06	56	1JVA	LEU	375	A	-142.03	161.05	178.14	1288	1289	1292	1290	1291
b1	0.06	57	1JVA	LEU	405	A	-143.01	158.35	178.24	1777	1778	1781	1779	1780
b1	0.06	58	1JVA	LEU	405	B	-144.59	164.42	178.85	8474	8475	8478	8476	8477
b1	0.06	59	1KQ5	LEU	1432	A	-125.82	157.18	178.3	1007	1008	1011	1009	1010
b1	0.06	60	1KQ5	LEU	2432	B	-126.73	157.66	178.53	3390	3391	3394	3392	3393
b1	0.06	61	1LF4	LEU	153	A	-152.81	160.63	176.91	2338	2339	2342	2340	2341
b1	0.06	62	1LJP	LEU	82	B	-153.5	158.92	178.09	2586	2587	2590	2588	2589
b1	0.06	63	1LKF	LEU	76	A	-144.25	158.84	176.85	1170	1171	1174	1172	1173
b1	0.06	64	1LMI	LEU	24	A	-138.56	159.32	176.32	331	332	335	333	334
b1	0.06	65	1M3I	LEU	266	A	-146.41	170.63	179.46	3580	3581	3584	3582	3583
b1	0.06	66	1M3I	LEU	266	B	-147.55	170.78	179.7	10836	10837	10840	10838	10839
b1	0.06	67	1MUK	LEU	57	A	-153.85	161.44	-179.63	827	828	831	829	830
b1	0.06	68	1NQY	LEU	20	A	-148.57	-178.5	178.58	238	239	242	240	241
b1	0.06	69	1O65	LEU	42	A	-153.13	156.54	-178.94	419	420	423	421	422
b1	0.06	70	1O65	LEU	42	B	-143.61	158.57	-178.49	3805	3806	3809	3807	3808
b1	0.06	71	1P4X	LEU	51	A	-145.97	157.77	179.68	894	895	898	896	897
b1	0.06	72	1PEV	LEU	245	A	-138.38	156.11	-177.62	3604	3605	3608	3606	3607
b1	0.06	73	1PEV	LEU	551	A	-142.16	165.52	-179.54	8174	8175	8178	8176	8177
b1	0.06	74	1PS8	LEU	30	A	-154.22	166.81	178.61	454	455	458	456	457
b1	0.06	75	1PSN	LEU	150	A	-147.01	157.65	168.96	2165	2166	2169	2167	2168
b1	0.06	76	1PW2	LEU	124	A	-121.13	166.69	-179.59	1940	1941	1944	1942	1943
b1	0.06	77	1PXU	LEU	18	A	-143.33	167.22	178.9	280	281	284	282	283
b1	0.06	78	1PXY	LEU	346	B	-112.33	158.26	-179.81	10926	10927	10930	10928	10929
b1	0.06	79	1QAD	LEU	34	A	-150.97	163.45	172.8	524	525	528	526	527
b1	0.06	80	1QIH	LEU	97	A	-130.46	160.32	-178.4	1445	1446	1449	1447	1448
b1	0.06	81	1QIH	LEU	321	A	-152.64	165.47	-179.11	4906	4907	4910	4908	4909
b1	0.06	82	1QLP	LEU	291	A	-140.36	177.61	179.25	4328	4329	4332	4330	4331
b1	0.06	83	1QMT	LEU	80	A	-150.99	165	180	1330	1331	1334	1332	1333
b1	0.06	84	1QTR	LEU	11	A	-150.85	164.03	179.95	121	122	125	123	124
b1	0.06	85	1R62	LEU	231	A	-145.12	155.01	179.35	595	596	599	597	598
b1	0.06	86	1R9W	LEU	224	A	-150.02	158.49	179.34	217	218	221	219	220
b1	0.06	87	1RWR	LEU	63	A	-153.03	159.71	178.82	882	883	886	884	885
b1	0.06	88	1RYB	LEU	48	A	-148.08	169.25	174.7	715	716	719	717	718
b1	0.06	89	1RYN	LEU	49	A	-146.38	164.37	178.18	740	741	744	742	743
b1	0.06	90	1RZ2	LEU	166	A	-147.6	168.47	-176.51	2164	2165	2168	2166	2167
b1	0.06	91	1S4U	LEU	127	X	-154.83	157.64	177.3	1867	1868	1871	1869	1870
b1	0.06	92	1SFR	LEU	125	B	-132.62	155.29	-179.57	6130	6131	6134	6132	6133
b1	0.06	93	1SFR	LEU	125	C	-125.85	157.2	-179.26	10265	10266	10269	10267	10268
b1	0.06	94	1SLL	LEU	610	A	-138.98	155.96	176.16	8061	8062	8065	8063	8064
b1	0.06	95	1SLL	LEU	647	A	-130.7	166.67	177.71	8592	8593	8596	8594	8595
b1	0.06	96	1SR8	LEU	184	A	-148.03	-176.18	179.37	2816	2817	2820	2818	2819
b1	0.06	97	1T45	LEU	548	A	-140.51	166.35	-172.46	24	25	28	26	27
b1	0.06	98	1TLY	LEU	76	B	-139.19	178.78	179.18	4722	4723	4726	4724	4725
b1	0.06	99	1URP	LEU	265	A	-143.54	165.81	-175.68	3927	3928	3931	3929	3930
b1	0.06	100	1URP	LEU	265	B	-147.57	167.54	-176.26	7967	7968	7971	7969	7970
b1	0.06	101	1URP	LEU	265	C	-146.34	167.99	-175.85	12007	12008	12011	12009	12010
b1	0.06	102	1URP	LEU	265	D	-146.61	167.04	-175.79	16047	16048	16051	16049	16050
b1	0.06	103	1UXZ	LEU	70	A	-136.42	161.97	173.89	966	967	970	968	969
b1	0.06	104	1UXZ	LEU	70	B	-137.13	160.18	170.92	2835	2836	2839	2837	2838
b1	0.06	105	1V0S	LEU	205	A	-123.29	156.7	173.14	2907	2908	2911	2909	2910
b1	0.06	106	1V0S	LEU	207	A	-136.25	170.12	166.22	2936	2937	2940	2938	2939
b1	0.06	107	1VAV	LEU	87	A	-153.91	174.05	177.89	1377	1378	1381	1379	1380
b1	0.06	108	1VFQ	LEU	58	A	-154.02	166.29	176.52	889	890	893	891	892
b1	0.06	109	1VMO	LEU	138	A	-151.34	167.95	177.27	2072	2073	2076	2074	2075
b1	0.06	110	1VMO	LEU	138	B	-145.08	164.22	175.64	4533	4534	4537	4535	4536
b1	0.06	111	1W28	LEU	31	A	-151.07	160.46	-171.76	482	483	486	484	485
b1	0.06	112	1W3E	LEU	83	X	-147.26	160.12	174.78	1304	1305	1308	1306	1307
b1	0.06	113	1W40	LEU	83	A	-152.8	162.06	179.5	1296	1297	1300	1298	1299
b1	0.06	114	1W41	LEU	83	A	-153.39	159.48	175.57	1308	1309	1312	1310	1311
b1	0.06	115	1W42	LEU	83	A	-148.88	160.07	178.57	1308	1309	1312	1310	1311
b1	0.06	116	1WJ9	LEU	180	A	-140.59	178.91	177.66	2556	2557	2560	2558	2559
b1	0.06	117	1WKA	LEU	255	A	-127.63	167.81	-177.59	984	985	988	986	987
b1	0.06	118	1WVN	LEU	10	A	-150.87	173.04	-179.55	131	132	135	133	134
b1	0.06	119	1YZF	LEU	144	A	-117.02	160.17	-175.59	2228	2229	2232	2230	2231
b1	0.06	120	1ZG6	LEU	250	A	-139.77	161.74	178.03	3446	3447	3450	3448	3449
b1	0.06	121	1ZI0	LEU	582	B	-150.74	160.63	-179.43	4707	4708	4711	4709	4710
b1	0.06	122	1ZOX	LEU	18	A	-149.46	155.86	179.76	226	227	230	228	229
b1	0.06	123	1ZVT	LEU	692	B	-154.48	156.33	177.62	6637	6638	6641	6639	6640
b1	0.06	124	2A1V	LEU	61	A	-153.43	163.53	-176.5	929	930	933	931	932
b1	0.06	125	2AHN	LEU	41	A	-142.24	164.46	175.69	605	606	609	607	608
b1	0.06	126	2AHN	LEU	114	A	-146.91	158.56	178.75	1611	1612	1615	1613	1614
b1	0.06	127	2ALA	LEU	316	A	-114.11	157.14	176.99	4782	4783	4786	4784	4785
b1	0.06	128	2B4E	LEU	49	A	-136.92	158.87	178.84	621	622	625	623	624
b1	0.06	129	2BCE	LEU	83	A	-128.64	164.3	-177.9	1253	1254	1257	1255	1256
b1	0.06	130	2BPS	LEU	21	A	-148.76	168.57	179.37	356	357	360	358	359
b1	0.06	131	2BPS	LEU	21	B	-147.35	169.21	179.85	1629	1630	1633	1631	1632
b1	0.06	132	2BSZ	LEU	114	A	-138.93	-172.49	-171.85	1670	1671	1674	1672	1673
b1	0.06	133	2BSZ	LEU	114	B	-142.06	-178.46	-173.51	5805	5806	5809	5807	5808
b1	0.06	134	2C6U	LEU	214	A	-143.93	173.95	169.02	1845	1846	1849	1847	1848
b1	0.06	135	2CWP	LEU	88	A	-146.8	174.5	178.49	1418	1419	1422	1420	1421
b1	0.06	136	2DLA	LEU	164	C	-145.64	155.05	179.66	9662	9663	9666	9664	9665
b1	0.06	137	2DLI	LEU	11	A	-136.83	176.89	-179.52	110	111	114	112	113
b1	0.06	138	2DPS	LEU	29	A	-135.62	164.66	178.88	398	399	402	400	401
b1	0.06	139	2DPS	LEU	29	B	-148.52	155.74	179.77	3990	3991	3994	3992	3993
b1	0.06	140	2ECE	LEU	167	A	-113.29	166.18	-179.43	2479	2480	2483	2481	2482
b1	0.06	141	2EHG	LEU	9	A	-144.63	161.85	177.58	125	126	129	127	128
b1	0.06	142	2EIF	LEU	100	A	-149.62	166.21	-179.07	1523	1524	1527	1525	1526
b1	0.06	143	2EIO	LEU	94	C	-150.92	157.87	179.7	4658	4659	4662	4660	4661
b1	0.06	144	2EIO	LEU	94	D	-140.25	161.63	178.5	6284	6285	6288	6286	6287
b1	0.06	145	2EJX	LEU	93	A	-132.38	168.1	175.14	1465	1466	1469	1467	1468
b1	0.06	146	2ERF	LEU	87	A	-153.06	159.18	179.82	1242	1243	1246	1244	1245
b1	0.06	147	2F4E	LEU	72	A	-153.44	159.2	177.14	570	571	574	572	573
b1	0.06	148	2F4E	LEU	72	B	-152.45	164.36	176.77	2597	2598	2601	2599	2600
b1	0.06	149	2FNE	LEU	1984	B	-124.18	167.5	175.89	1833	1834	1837	1835	1836
b1	0.06	150	2G7K	LEU	148	B	-147.23	177.32	-178.64	8571	8572	8575	8573	8574
b1	0.06	151	2GQ0	LEU	324	A	-151.64	157.07	177.49	1581	1582	1585	1583	1584
b1	0.06	152	2GRV	LEU	564	A	-154.39	158.57	163.94	7181	7182	7185	7183	7184
b1	0.06	153	2GRV	LEU	564	C	-154.51	156.47	163.18	22320	22321	22324	22322	22323
b1	0.06	154	2GWO	LEU	97	A	-113.05	163.68	179.93	1132	1133	1136	1134	1135
b1	0.06	155	2GWO	LEU	97	B	-131.68	164.04	-179.84	3776	3777	3780	3778	3779
b1	0.06	156	2H2Z	LEU	27	A	-154.52	-174.69	-176.83	377	378	381	379	380
b1	0.06	157	2HJW	LEU	451	A	-141.97	171.91	-179.53	3172	3173	3176	3174	3175
b1	0.06	158	2HK8	LEU	168	A	-153.73	165.91	-179.03	2688	2689	2692	2690	2691
b1	0.06	159	2HK8	LEU	232	A	-122.27	159.38	-178.09	3740	3741	3744	3742	3743
b1	0.06	160	2HK8	LEU	168	B	-153.34	166.42	179.71	6974	6975	6978	6976	6977
b1	0.06	161	2HK8	LEU	232	B	-121.16	159.19	-179.83	8026	8027	8030	8028	8029
b1	0.06	162	2HK8	LEU	168	C	-152.45	164.22	179.71	11260	11261	11264	11262	11263
b1	0.06	163	2HK8	LEU	232	C	-121.72	157.05	179.26	12312	12313	12316	12314	12315
b1	0.06	164	2HK8	LEU	232	D	-123.51	159.13	-177.69	16574	16575	16578	16576	16577
b1	0.06	165	2HK8	LEU	232	E	-121.56	158.22	-178.76	20860	20861	20864	20862	20863
b1	0.06	166	2HK8	LEU	168	F	-153.59	164.68	179.53	24094	24095	24098	24096	24097
b1	0.06	167	2HK8	LEU	232	F	-123.37	157.46	179.05	25146	25147	25150	25148	25149
b1	0.06	168	2HK8	LEU	168	G	-153.76	164.22	-179.44	28340	28341	28344	28342	28343
b1	0.06	169	2HK8	LEU	232	G	-123.54	158.29	-178.48	29392	29393	29396	29394	29395
b1	0.06	170	2HK8	LEU	168	H	-153.85	164.13	-179.79	32626	32627	32630	32628	32629
b1	0.06	171	2HK8	LEU	232	H	-124.02	158.22	-179.03	33678	33679	33682	33680	33681
b1	0.06	172	2HQ4	LEU	102	A	-145.71	170.23	176.99	1777	1778	1781	1779	1780
b1	0.06	173	2HQ4	LEU	102	B	-143.51	165.43	176.84	4446	4447	4450	4448	4449
b1	0.06	174	2I27	LEU	18	N	-141.3	159.33	179.63	248	249	252	250	251
b1	0.06	175	2I27	LEU	18	O	-142.24	159.64	177.38	1837	1838	1841	1839	1840
b1	0.06	176	2I7X	LEU	119	A	-154.1	173.88	-178.86	1839	1840	1843	1841	1842
b1	0.06	177	2IUG	LEU	35	A	-153.58	169.2	-175.86	505	506	509	507	508
b1	0.06	178	2IUS	LEU	987	A	-134.81	158.62	-178.93	2195	2196	2199	2197	2198
b1	0.06	179	2IUS	LEU	987	C	-130.52	161.43	-179.85	14455	14456	14459	14457	14458
b1	0.06	180	2IUS	LEU	987	D	-131.25	157.41	179.54	20585	20586	20589	20587	20588
b1	0.06	181	2IUS	LEU	987	E	-134.99	162.02	179.84	26514	26515	26518	26516	26517
b1	0.06	182	2IUS	LEU	987	F	-128.52	164.01	179.68	32467	32468	32471	32469	32470
b1	0.06	183	2JDG	LEU	124	A	-154.69	159.97	179.51	1966	1967	1970	1968	1969
b1	0.06	184	2JKF	LEU	129	A	-148.9	156.89	172.21	1881	1882	1885	1883	1884
b1	0.06	185	2LKF	LEU	76	A	-143.88	163.38	177.58	1193	1194	1197	1195	1196
b1	0.06	186	2NUB	LEU	323	A	-150.56	158.16	179.87	5196	5197	5200	5198	5199
b1	0.06	187	2O0Q	LEU	8	A	-153.73	163.78	-179.57	117	118	121	119	120
b1	0.06	188	2OLA	LEU	1	A	-117.55	164.01	171.2	14	15	18	16	17
b1	0.06	189	2ON8	LEU	18	A	-150.38	167.64	-179.3	289	290	293	291	292
b1	0.06	190	2P5P	LEU	325	B	-154.3	160.42	178.82	1857	1858	1861	1859	1860
b1	0.06	191	2P9R	LEU	164	A	-153.58	167.94	177.1	989	990	993	991	992
b1	0.06	192	2P9R	LEU	164	B	-154.63	162.92	-179.12	2621	2622	2625	2623	2624
b1	0.06	193	2PB7	LEU	460	A	-151.87	155.78	179.39	757	758	761	759	760
b1	0.06	194	2PEF	LEU	199	A	-149.05	159.47	176.35	2249	2250	2253	2251	2252
b1	0.06	195	2PTV	LEU	43	A	-153.66	158.83	179.66	526	527	530	528	529
b1	0.06	196	2QCY	LEU	27	A	-140.6	175.35	-178.23	377	378	381	379	380
b1	0.06	197	2QCZ	LEU	78	A	-151.98	167.63	179.03	852	853	856	854	855
b1	0.06	198	2QCZ	LEU	78	B	-134.37	161.58	179.1	5615	5616	5619	5617	5618
b1	0.06	199	2R57	LEU	211	A	-154.02	-179.76	175.61	560	561	564	562	563
b1	0.06	200	2SIL	LEU	182	A	-142.82	164.2	173.2	2714	2715	2718	2716	2717
b1	0.06	201	2VGM	LEU	20	A	-148.89	165.41	-179.93	180	181	184	182	183
b1	0.06	202	2VWR	LEU	338	A	-145.86	161.44	179.79	65	66	69	67	68
b1	0.06	203	2W9P	LEU	57	A	-127.8	161.32	-176.47	863	864	867	865	866
b1	0.06	204	2W9P	LEU	57	B	-114.72	172.22	176.92	2298	2299	2302	2300	2301
b1	0.06	205	2W9P	LEU	57	D	-121	162.32	171.74	5168	5169	5172	5170	5171
b1	0.06	206	2W9P	LEU	57	F	-142.05	164.94	174.8	8038	8039	8042	8040	8041
b1	0.06	207	2W9P	LEU	57	H	-119.15	163.27	174.99	10908	10909	10912	10910	10911
b1	0.06	208	2W9P	LEU	57	K	-125.51	161.82	179.64	15213	15214	15217	15215	15216
b1	0.06	209	2W9Q	LEU	57	A	-144.47	165.54	178.08	863	864	867	865	866
b1	0.06	210	2WRY	LEU	33	A	-148.15	165.28	167.75	492	493	496	494	495
b1	0.06	211	2WTB	LEU	112	A	-148.13	160.66	172.33	1365	1366	1369	1367	1368
b1	0.06	212	2WXZ	LEU	205	A	-151.07	163.14	173.62	2787	2788	2791	2789	2790
b1	0.06	213	2WXZ	LEU	348	A	-153.1	161.6	-176.76	5038	5039	5042	5040	5041
b1	0.06	214	2WXZ	LEU	205	C	-151.28	161.33	174.64	9248	9249	9252	9250	9251
b1	0.06	215	2WXZ	LEU	348	C	-152.57	161.87	-177.71	11499	11500	11503	11501	11502
b1	0.06	216	2X6Q	LEU	183	A	-153.01	162	179.9	2921	2922	2925	2923	2924
b1	0.06	217	2X6Q	LEU	183	B	-154.26	164.03	179.95	9653	9654	9657	9655	9656
b1	0.06	218	2X7L	LEU	182	A	-133.49	178.85	-177.44	2639	2640	2643	2641	2642
b1	0.06	219	2X7L	LEU	182	C	-133.85	177.63	-178.7	9062	9063	9066	9064	9065
b1	0.06	220	2X7L	LEU	182	E	-134.5	177.96	-177.03	15485	15486	15489	15487	15488
b1	0.06	221	2X7L	LEU	182	G	-133.77	177.53	-178.45	21908	21909	21912	21910	21911
b1	0.06	222	2X7L	LEU	182	H	-134.27	178.1	-177.62	25119	25120	25123	25121	25122
b1	0.06	223	2X7L	LEU	182	J	-135.06	177.99	-178.19	31542	31543	31546	31544	31545
b1	0.06	224	2Y3V	LEU	106	A	-141.89	155.75	-178.29	1798	1799	1802	1800	1801
b1	0.06	225	2Y3W	LEU	106	A	-140.77	160.81	-178.01	1691	1692	1695	1693	1694
b1	0.06	226	2YWN	LEU	115	A	-141.24	175.1	-179.5	1720	1721	1724	1722	1723
b1	0.06	227	2Z14	LEU	22	A	-153.74	158.14	178.2	251	252	255	253	254
b1	0.06	228	2ZHS	LEU	267	A	-133.37	-175.52	179.24	4000	4001	4004	4002	4003
b1	0.06	229	3A4S	LEU	60	A	-134.12	163.7	179.17	861	862	865	863	864
b1	0.06	230	3AAP	LEU	212	A	-154.3	165.12	175.73	2655	2656	2659	2657	2658
b1	0.06	231	3AAP	LEU	316	A	-150.8	169.99	163.61	4216	4217	4220	4218	4219
b1	0.06	232	3AB7	LEU	158	B	-142.46	156.74	-178.34	5274	5275	5278	5276	5277
b1	0.06	233	3APP	LEU	152	A	-147.49	165.91	174	2123	2124	2127	2125	2126
b1	0.06	234	3AQ2	LEU	197	A	-130.89	156.31	-179.23	2924	2925	2928	2926	2927
b1	0.06	235	3AQ2	LEU	197	B	-131	155.8	178.37	5855	5856	5859	5857	5858
b1	0.06	236	3B7M	LEU	84	A	-112.89	157.35	175.6	1253	1254	1257	1255	1256
b1	0.06	237	3BKY	LEU	187	H	-148.38	166.68	167.97	2756	2757	2760	2758	2759
b1	0.06	238	3BLG	LEU	58	A	-136.08	160.62	179.31	886	887	890	888	889
b1	0.06	239	3BOK	LEU	149	A	-151.78	165.81	-178.15	2243	2244	2247	2245	2246
b1	0.06	240	3BQW	LEU	292	A	-147.09	168.59	162.98	4541	4542	4545	4543	4544
b1	0.06	241	3CPQ	LEU	89	A	-142.79	156.79	-179.37	1296	1297	1300	1298	1299
b1	0.06	242	3CPQ	LEU	89	B	-143.47	157.79	-179.59	2843	2844	2847	2845	2846
b1	0.06	243	3DLW	LEU	226	A	-113.32	156.94	177.68	3242	3243	3246	3244	3245
b1	0.06	244	3DRM	LEU	291	A	-148.87	174.36	179.51	4247	4248	4251	4249	4250
b1	0.06	245	3DTM	LEU	249	A	-145.41	167.9	178.6	3435	3436	3439	3437	3438
b1	0.06	246	3DW0	LEU	261	A	-151.03	158.47	179.45	3406	3407	3410	3408	3409
b1	0.06	247	3DW0	LEU	261	B	-147.58	158.91	177.25	7313	7314	7317	7315	7316
b1	0.06	248	3DWV	LEU	38	A	-154.86	164.01	176.31	439	440	443	441	442
b1	0.06	249	3DWV	LEU	38	B	-148.87	162.59	175.69	2981	2982	2985	2983	2984
b1	0.06	250	3DYR	LEU	95	A	-150.22	171.01	-179.61	1405	1406	1409	1407	1408
b1	0.06	251	3DYR	LEU	95	B	-153.57	156.05	-178.36	2956	2957	2960	2958	2959
b1	0.06	252	3EAZ	LEU	105	A	-149.03	167.54	164.13	526	527	530	528	529
b1	0.06	253	3EOX	LEU	321	A	-149.82	157.22	173.52	5044	5045	5048	5046	5047
b1	0.06	254	3F9E	LEU	27	A	-137.38	161.08	-179.34	359	360	363	361	362
b1	0.06	255	3FK5	LEU	323	A	-153.53	159	179	4934	4935	4938	4936	4937
b1	0.06	256	3FZD	LEU	27	A	-146.34	-179.27	-172.85	359	360	363	361	362
b1	0.06	257	3GHY	LEU	146	A	-119.7	170.18	178.68	2130	2131	2134	2132	2133
b1	0.06	258	3GRH	LEU	185	A	-154.34	171.9	-176.8	2823	2824	2827	2825	2826
b1	0.06	259	3GVA	LEU	99	A	-144.32	160.24	179.91	1563	1564	1567	1565	1566
b1	0.06	260	3GVA	LEU	99	B	-124.86	163.07	179.84	3290	3291	3294	3292	3293
b1	0.06	261	3HC7	LEU	141	A	-149.87	-177.35	174.37	2173	2174	2177	2175	2176
b1	0.06	262	3HIQ	LEU	52	A	-128.76	165.74	177.53	872	873	876	874	875
b1	0.06	263	3HIQ	LEU	52	B	-122.04	162.62	179.1	4932	4933	4936	4934	4935
b1	0.06	264	3HOL	LEU	503	A	-137.16	156.56	178.61	7271	7272	7275	7273	7274
b1	0.06	265	3HSM	LEU	169	A	-132.66	168.46	-179.84	1969	1970	1973	1971	1972
b1	0.06	266	3HSM	LEU	169	B	-133.67	166.61	-178.36	4373	4374	4377	4375	4376
b1	0.06	267	3I70	LEU	18	A	-137.18	170.62	178.65	266	267	270	268	269
b1	0.06	268	3IFO	LEU	12	H	-152.59	169.57	-172.93	158	159	162	160	161
b1	0.06	269	3IFO	LEU	187	H	-140.05	171.52	178.14	2716	2717	2720	2718	2719
b1	0.06	270	3IFO	LEU	12	A	-143.83	159.81	-175.61	6808	6809	6812	6810	6811
b1	0.06	271	3IFO	LEU	187	A	-143.69	173.92	178.89	9366	9367	9370	9368	9369
b1	0.06	272	3IFP	LEU	187	H	-144.55	169.82	-177.25	2824	2825	2828	2826	2827
b1	0.06	273	3IFP	LEU	187	A	-142.56	168.81	-177.06	9491	9492	9495	9493	9494
b1	0.06	274	3IFP	LEU	187	C	-143.96	169.71	-176.73	16158	16159	16162	16160	16161
b1	0.06	275	3IFP	LEU	187	E	-145.52	168.58	-176.89	22825	22826	22829	22827	22828
b1	0.06	276	3JRP	LEU	217	A	-132.64	-164.68	179.72	3118	3119	3122	3120	3121
b1	0.06	277	3JSY	LEU	56	B	-123.32	155.1	-175.13	4189	4190	4193	4191	4192
b1	0.06	278	3K1D	LEU	718	A	-151.66	171.7	178.64	10879	10880	10883	10881	10882
b1	0.06	279	3KVD	LEU	171	D	-142.09	163.72	-180	1423	1424	1427	1425	1426
b1	0.06	280	3L78	LEU	6	A	-150.87	-179.83	176.43	89	90	93	91	92
b1	0.06	281	3LRA	LEU	134	A	-151.88	176.83	-178.15	2106	2107	2110	2108	2109
b1	0.06	282	3LW2	LEU	321	A	-149.42	162.38	166.5	4856	4857	4860	4858	4859
b1	0.06	283	3M65	LEU	25	A	-149.46	159.23	170.18	365	366	369	367	368
b1	0.06	284	3M65	LEU	25	B	-152.49	157.08	169.79	3656	3657	3660	3658	3659
b1	0.06	285	3MN3	LEU	61	A	-146.19	174.92	173.98	179	180	183	181	182
b1	0.06	286	3NFP	LEU	178	A	-118.7	173.31	-167.9	2546	2547	2550	2548	2549
b1	0.06	287	3NFP	LEU	181	A	-152.82	159.38	178.22	2597	2598	2601	2599	2600
b1	0.06	288	3NFP	LEU	181	H	-143.25	169.29	174.32	8936	8937	8940	8938	8939
b1	0.06	289	3NFY	LEU	9	A	-154.31	164.23	175.57	134	135	138	136	137
b1	0.06	290	3NFY	LEU	9	B	-152.43	162.14	171.51	4174	4175	4178	4176	4177
b1	0.06	291	3NJE	LEU	122	A	-153.66	177.6	-178.77	1249	1250	1253	1251	1252
b1	0.06	292	3NPO	LEU	58	A	-142.37	163.88	169.21	886	887	890	888	889
b1	0.06	293	3NS5	LEU	127	A	-149.11	165.72	-179.66	840	841	844	842	843
b1	0.06	294	3NS5	LEU	127	B	-147.25	156.55	176.21	2259	2260	2263	2261	2262
b1	0.06	295	3OGG	LEU	1055	A	-149.97	163.54	177.25	3093	3094	3097	3095	3096
b1	0.06	296	3OGG	LEU	1231	A	-144.82	173.78	177.48	5824	5825	5828	5826	5827
b1	0.06	297	3OLN	LEU	489	A	-148.53	158.96	174.96	712	713	716	714	715
b1	0.06	298	3OLN	LEU	489	B	-149.45	156.61	172.75	3470	3471	3474	3472	3473
b1	0.06	299	3OMW	LEU	7	D	-116.79	-177.45	-177.68	9217	9218	9221	9219	9220
b1	0.06	300	3ORE	LEU	273	A	-127.19	178.7	-174.15	4012	4013	4016	4014	4015
b1	0.06	301	3ORE	LEU	273	B	-129.31	175.01	-176.8	7935	7936	7939	7937	7938
b1	0.06	302	3OU5	LEU	365	A	-129.27	163.59	168.59	4386	4387	4390	4388	4389
b1	0.06	303	3P26	LEU	436	A	-152.14	164.23	172.9	4087	4088	4091	4089	4090
b1	0.06	304	3P26	LEU	436	B	-145.71	165.91	174.18	10976	10977	10980	10978	10979
b1	0.06	305	3PBN	LEU	411	A	-147.19	167	178.42	4593	4594	4597	4595	4596
b1	0.06	306	3PZF	LEU	55	A	-146.7	177	177.59	447	448	451	449	450
b1	0.06	307	3Q48	LEU	48	B	-141.2	155.59	-178.96	3217	3218	3221	3219	3220
b1	0.06	308	4GCR	LEU	124	A	-152.97	157.66	178.87	1980	1981	1984	1982	1983
b1	0.06	309	5PEP	LEU	150	A	-146.24	168.39	176.24	2142	2143	2146	2144	2145
b1	0.18	1	1AF9	LEU	956	A	-122.43	156.85	177.13	1262	1263	1266	1264	1265
b1	0.18	2	1AOV	LEU	34	A	-114.28	156.25	178.91	530	531	534	532	533
b1	0.18	3	1BTI	LEU	29	A	-142.97	164.36	174.72	444	445	448	446	447
b1	0.18	4	1BWZ	LEU	204	A	-151.77	161.1	179.49	3195	3196	3199	3197	3198
b1	0.18	5	1C91	LEU	91	A	-123.14	155.84	178.17	1296	1297	1300	1298	1299
b1	0.18	6	1DVO	LEU	70	A	-116.87	159.18	179.4	626	627	630	628	629
b1	0.18	7	1ERJ	LEU	329	A	-124.29	166.91	179.24	715	716	719	717	718
b1	0.18	8	1M3I	LEU	85	C	-110.65	162.81	177.96	15282	15283	15286	15284	15285
b1	0.18	9	1RTC	LEU	232	A	-129.71	-176.87	-172.87	3632	3633	3636	3634	3635
b1	0.18	10	1TUO	LEU	116	A	-148.91	166.15	-179.63	1646	1647	1650	1648	1649
b1	0.18	11	1XQG	LEU	86	A	-117.56	156.67	179.66	1308	1309	1312	1310	1311
b1	0.18	12	1ZQW	LEU	195	A	-121.1	158.04	179.57	1632	1633	1636	1634	1635
b1	0.18	13	2DPS	LEU	184	B	-149.95	159.7	177.76	6390	6391	6394	6392	6393
b1	0.18	14	2IM9	LEU	287	A	-140.94	162.51	-173.03	3819	3820	3823	3821	3822
b1	0.18	15	2J92	LEU	127	A	-145.06	157.92	-180	1810	1811	1814	1812	1813
b1	0.18	16	2P6O	LEU	149	B	-134.38	-174.42	-175.37	5051	5052	5055	5053	5054
b1	0.18	17	2PFV	LEU	324	A	-138.69	158.22	179.83	3852	3853	3856	3854	3855
b1	0.18	18	2QV3	LEU	395	A	-114.31	156.94	-170.8	431	432	435	433	434
b1	0.18	19	2RFA	LEU	228	A	-148.62	-168.28	-148.58	2830	2831	2834	2832	2833
b1	0.18	20	2SIL	LEU	175	A	-140.62	159.27	175.17	2640	2641	2644	2642	2643
b1	0.18	21	2W9P	LEU	35	G	-114.05	163.04	-175.82	9111	9112	9115	9113	9114
b1	0.18	22	2X7L	LEU	18	A	-121.02	160	176.63	245	246	249	247	248
b1	0.18	23	2X7L	LEU	178	B	-113.64	163.8	178.29	5824	5825	5828	5826	5827
b1	0.18	24	2X7L	LEU	18	C	-120.06	158.2	177.25	6668	6669	6672	6670	6671
b1	0.18	25	2X7L	LEU	178	D	-113.1	162.77	178.82	12247	12248	12251	12249	12250
b1	0.18	26	2X7L	LEU	18	E	-121.94	159.77	176.72	13091	13092	13095	13093	13094
b1	0.18	27	2X7L	LEU	178	F	-111.76	162.09	178.62	18670	18671	18674	18672	18673
b1	0.18	28	2X7L	LEU	18	G	-120.76	158.24	177.63	19514	19515	19518	19516	19517
b1	0.18	29	2X7L	LEU	18	H	-120.77	159.21	178.06	22725	22726	22729	22727	22728
b1	0.18	30	2X7L	LEU	178	I	-113.3	162.4	179.21	28304	28305	28308	28306	28307
b1	0.18	31	2X7L	LEU	18	J	-121.86	159.53	178.38	29148	29149	29152	29150	29151
b1	0.18	32	2X7L	LEU	178	K	-112.42	162.91	177.6	34727	34728	34731	34729	34730
b1	0.18	33	2X7L	LEU	178	L	-112.26	163.1	178.32	37939	37940	37943	37941	37942
b1	0.18	34	3GR0	LEU	260	D	-110.13	157.2	-178.3	10391	10392	10395	10393	10394
b1	0.18	35	3I50	LEU	23	E	-124.16	163.36	-179.59	235	236	239	237	238
b1	0.18	36	3MN3	LEU	227	A	-110.49	166.04	169.27	2568	2569	2572	2570	2571
b1	0.18	37	3NFP	LEU	174	B	-125.75	162.54	-177.76	5733	5734	5737	5735	5736
b1	0.18	38	3OU5	LEU	375	A	-127.37	160.27	176.57	4554	4555	4558	4556	4557
b1	0.18	39	3P4L	LEU	952	A	-139.71	155.97	177.78	1545	1546	1549	1547	1548
b1	0.3	1	1A7H	LEU	136	B	-112.48	157.12	179.51	2203	2204	2207	2205	2206
b1	0.3	2	1AGJ	LEU	156	A	-137	172.91	-179.45	2413	2414	2417	2415	2416
b1	0.3	3	1AGJ	LEU	156	B	-136.38	173.3	-179.23	6176	6177	6180	6178	6179
b1	0.3	4	1AK1	LEU	185	A	-134.25	158.18	179.72	2931	2932	2935	2933	2934
b1	0.3	5	1AKO	LEU	140	A	-117.45	169.21	179.07	2225	2226	2229	2227	2228
b1	0.3	6	1AKO	LEU	230	A	-128.68	161.23	175.94	3699	3700	3703	3701	3702
b1	0.3	7	1AM5	LEU	150	A	-135.82	158.28	175.29	2138	2139	2142	2140	2141
b1	0.3	8	1AO3	LEU	48	A	-117.54	170.68	176.85	718	719	722	720	721
b1	0.3	9	1AO3	LEU	48	B	-120.21	161.42	176.83	3527	3528	3531	3529	3530
b1	0.3	10	1AOV	LEU	374	A	-147.93	-173.41	176.58	5678	5679	5682	5680	5681
b1	0.3	11	1APA	LEU	144	A	-122.57	162.74	179.19	2211	2212	2215	2213	2214
b1	0.3	12	1APA	LEU	233	A	-123.33	174.48	-179.5	3609	3610	3613	3611	3612
b1	0.3	13	1ARL	LEU	66	A	-132.63	160.13	177.39	1044	1045	1048	1046	1047
b1	0.3	14	1ATT	LEU	174	A	-124.44	165.77	-177.92	2549	2550	2553	2551	2552
b1	0.3	15	1ATT	LEU	412	A	-118.81	158.7	175.44	6318	6319	6322	6320	6321
b1	0.3	16	1ATU	LEU	288	A	-113.71	173.28	-179.21	4289	4290	4293	4291	4292
b1	0.3	17	1ATZ	LEU	970	A	-120.43	166.18	175.95	697	698	701	699	700
b1	0.3	18	1ATZ	LEU	970	B	-124.19	169.03	176.46	3499	3500	3503	3501	3502
b1	0.3	19	1AVU	LEU	99	A	-124.1	155.03	-175.11	1475	1476	1479	1477	1478
b1	0.3	20	1AYZ	LEU	55	A	-126.05	171.71	179.56	830	831	834	832	833
b1	0.3	21	1AYZ	LEU	55	B	-129.07	168.45	178.5	3242	3243	3246	3244	3245
b1	0.3	22	1AYZ	LEU	55	C	-123.25	171.67	179.69	5654	5655	5658	5656	5657
b1	0.3	23	1B1J	LEU	69	A	-128.04	-174.92	-179.79	1093	1094	1097	1095	1096
b1	0.3	24	1B1U	LEU	82	A	-149.73	156.41	179.54	1193	1194	1197	1195	1196
b1	0.3	25	1B6B	LEU	111	A	-111.61	162.33	178.37	1169	1170	1173	1171	1172
b1	0.3	26	1B6E	LEU	129	A	-129.31	155.78	177.84	1109	1110	1113	1111	1112
b1	0.3	27	1B6E	LEU	162	A	-117.52	170.54	176.96	1607	1608	1611	1609	1610
b1	0.3	28	1B9K	LEU	734	A	-119.16	163.26	174.47	507	508	511	509	510
b1	0.3	29	1B9K	LEU	750	A	-119.23	159.04	-179.11	773	774	777	775	776
b1	0.3	30	1BA2	LEU	265	A	-124.5	158.9	179.8	3939	3940	3943	3941	3942
b1	0.3	31	1BA2	LEU	265	B	-119.27	162.31	-178.82	7991	7992	7995	7993	7994
b1	0.3	32	1BA7	LEU	73	A	-127.6	159.69	177.28	1068	1069	1072	1070	1071
b1	0.3	33	1BA7	LEU	73	B	-129.33	161.36	176.97	3458	3459	3462	3460	3461
b1	0.3	34	1BAR	LEU	44	B	-113.55	158.53	177.22	2615	2616	2619	2617	2618
b1	0.3	35	1BAR	LEU	135	B	-131.05	163.5	176.78	4022	4023	4026	4024	4025
b1	0.3	36	1BAS	LEU	54	A	-118.72	155.89	176.19	544	545	548	546	547
b1	0.3	37	1BFA	LEU	83	A	-116.99	156.25	-179.96	1195	1196	1199	1197	1198
b1	0.3	38	1BHE	LEU	146	A	-117.85	-167.34	-177.35	2092	2093	2096	2094	2095
b1	0.3	39	1BHE	LEU	361	A	-111.05	155.09	179.3	5395	5396	5399	5397	5398
b1	0.3	40	1BNF	LEU	63	C	-111.7	157.76	178.31	4029	4030	4033	4031	4032
b1	0.3	41	1BQC	LEU	53	A	-118.52	166.32	174.98	811	812	815	813	814
b1	0.3	42	1BRY	LEU	127	Y	-122	178.42	-177.34	1986	1987	1990	1988	1989
b1	0.3	43	1BRY	LEU	215	Y	-126.79	168.82	177.26	3341	3342	3345	3343	3344
b1	0.3	44	1BRY	LEU	127	Z	-121.42	179.45	-178.37	5823	5824	5827	5825	5826
b1	0.3	45	1BRY	LEU	215	Z	-117.49	161.12	177.48	7178	7179	7182	7180	7181
b1	0.3	46	1BSQ	LEU	143	A	-111.17	159.36	-179.9	2253	2254	2257	2255	2256
b1	0.3	47	1BU2	LEU	193	A	-121.51	161.35	177.61	2659	2660	2663	2661	2662
b1	0.3	48	1BUE	LEU	89	A	-128.62	162.69	177.6	934	935	938	936	937
b1	0.3	49	1BVZ	LEU	543	B	-135.47	155.72	-179.93	18060	18061	18064	18062	18063
b1	0.3	50	1BVZ	LEU	571	B	-132.96	156.94	179.56	18482	18483	18486	18484	18485
b1	0.3	51	1BY8	LEU	58	A	-115.99	162.44	179.93	930	931	934	932	933
b1	0.3	52	1BY8	LEU	145	A	-124.11	170.03	-179.63	2270	2271	2274	2272	2273
b1	0.3	53	1C25	LEU	356	A	-117.16	156.84	178.58	329	330	333	331	332
b1	0.3	54	1C2A	LEU	99	A	-121.62	155.38	-178.96	1375	1376	1379	1377	1378
b1	0.3	55	1C3P	LEU	292	A	-123.52	158.73	178.13	4635	4636	4639	4637	4638
b1	0.3	56	1C5G	LEU	211	A	-114.51	159.27	178.25	2994	2995	2998	2996	2997
b1	0.3	57	1C90	LEU	87	A	-111.94	161.78	179.61	1231	1232	1235	1233	1234
b1	0.3	58	1C90	LEU	87	B	-113.57	163.54	176.52	5168	5169	5172	5170	5171
b1	0.3	59	1C90	LEU	211	B	-122.94	156	179.21	6994	6995	6998	6996	6997
b1	0.3	60	1C91	LEU	211	A	-125.34	155.26	178.05	3052	3053	3056	3054	3055
b1	0.3	61	1C93	LEU	91	A	-120.76	155.15	175.82	1296	1297	1300	1298	1299
b1	0.3	62	1CDU	LEU	108	A	-131.38	165.81	179.37	1705	1706	1709	1707	1708
b1	0.3	63	1CF1	LEU	295	A	-115.52	167.08	178.3	4574	4575	4578	4576	4577
b1	0.3	64	1CF1	LEU	338	A	-124.47	-161.42	179.58	5250	5251	5254	5252	5253
b1	0.3	65	1CF1	LEU	209	B	-117.42	158.32	-179.25	9007	9008	9011	9009	9010
b1	0.3	66	1CF1	LEU	295	B	-110.22	168.1	178.83	10388	10389	10392	10390	10391
b1	0.3	67	1CF1	LEU	295	C	-115.77	166.43	178.47	16248	16249	16252	16250	16251
b1	0.3	68	1CF1	LEU	209	D	-117.04	158.67	-179.48	20857	20858	20861	20859	20860
b1	0.3	69	1CF1	LEU	280	D	-123.02	155.23	178.89	21990	21991	21994	21992	21993
b1	0.3	70	1CF1	LEU	295	D	-113.03	167.51	178.7	22238	22239	22242	22240	22241
b1	0.3	71	1CLW	LEU	661	A	-115.47	164.83	177.44	8020	8021	8024	8022	8023
b1	0.3	72	1CNV	LEU	226	A	-133.33	157.58	179.04	3581	3582	3585	3583	3584
b1	0.3	73	1CQM	LEU	10	A	-111	161.25	177.61	169	170	173	171	172
b1	0.3	74	1CQM	LEU	10	B	-111.32	160.42	176.93	1814	1815	1818	1816	1817
b1	0.3	75	1CQY	LEU	458	A	-114.52	155.67	-179.52	629	630	633	631	632
b1	0.3	76	1CQY	LEU	473	A	-123.36	160.73	176.15	868	869	872	870	871
b1	0.3	77	1CSK	LEU	36	A	-125.69	161.48	177.43	369	370	373	371	372
b1	0.3	78	1CSQ	LEU	2	A	-149.69	158.44	-177.03	20	21	24	22	23
b1	0.3	79	1CVF	LEU	100	A	-129.42	162.84	178.67	1477	1478	1481	1479	1480
b1	0.3	80	1CVF	LEU	141	A	-123.78	167.56	179.69	2090	2091	2094	2092	2093
b1	0.3	81	1D6M	LEU	75	A	-113.86	159.83	-178.97	1181	1182	1185	1183	1184
b1	0.3	82	1D6M	LEU	336	A	-135.21	155.08	179.1	5255	5256	5259	5257	5258
b1	0.3	83	1D6M	LEU	541	A	-129.66	159.26	179.42	8490	8491	8494	8492	8493
b1	0.3	84	1DC9	LEU	78	A	-128.7	161.62	177	1227	1228	1231	1229	1230
b1	0.3	85	1DDJ	LEU	696	A	-112.28	160.22	-179.43	2314	2315	2318	2316	2317
b1	0.3	86	1DG3	LEU	282	A	-112.99	168.81	179.91	3772	3773	3776	3774	3775
b1	0.3	87	1DKL	LEU	6	A	-120.36	155.39	178.25	58	59	62	60	61
b1	0.3	88	1DKL	LEU	377	A	-111.96	162.87	178.67	5671	5672	5675	5673	5674
b1	0.3	89	1DKL	LEU	72	B	-122.04	158.57	-179.62	7230	7231	7234	7232	7233
b1	0.3	90	1DT3	LEU	75	A	-127.45	158.04	172.24	1053	1054	1057	1055	1056
b1	0.3	91	1DT3	LEU	75	B	-113.86	159.72	160.73	5069	5070	5073	5071	5072
b1	0.3	92	1DU4	LEU	75	C	-128.17	157.04	165.15	9085	9086	9089	9087	9088
b1	0.3	93	1DUA	LEU	156	A	-139.16	171.46	179.67	2413	2414	2417	2415	2416
b1	0.3	94	1DUE	LEU	156	A	-133.28	171.86	179.8	2413	2414	2417	2415	2416
b1	0.3	95	1E4J	LEU	88	A	-130.29	156.86	179	1321	1322	1325	1323	1324
b1	0.3	96	1ECL	LEU	236	A	-131.65	158.47	179.27	3345	3346	3349	3347	3348
b1	0.3	97	1ECL	LEU	422	A	-128.27	160.13	-179.42	6139	6140	6143	6141	6142
b1	0.3	98	1EDQ	LEU	326	A	-114.85	159.78	-179.06	4574	4575	4578	4576	4577
b1	0.3	99	1EH1	LEU	90	A	-115.46	159.32	179.7	1415	1416	1419	1417	1418
b1	0.3	100	1EQ6	LEU	38	A	-113.68	158.82	177.2	127	128	131	129	130
b1	0.3	101	1EQ6	LEU	92	A	-115.49	163.15	177.01	942	943	946	944	945
b1	0.3	102	1EQV	LEU	25	A	-133.2	161.94	175.24	308	309	312	310	311
b1	0.3	103	1ERJ	LEU	329	C	-128.37	161.15	179.61	11077	11078	11081	11079	11080
b1	0.3	104	1ERK	LEU	155	A	-126.96	155.43	176.6	2504	2505	2508	2506	2507
b1	0.3	105	1EUR	LEU	100	A	-113.5	163.18	-179.75	771	772	775	773	774
b1	0.3	106	1EY0	LEU	25	A	-127.68	156.21	165.69	308	309	312	310	311
b1	0.3	107	1EY4	LEU	25	A	-128.94	156.48	166.28	308	309	312	310	311
b1	0.3	108	1EY5	LEU	25	A	-127.49	155.24	166.62	286	287	290	288	289
b1	0.3	109	1EY8	LEU	25	A	-127.32	157.82	168.02	286	287	290	288	289
b1	0.3	110	1EZ8	LEU	25	A	-129.03	160.43	168.06	286	287	290	288	289
b1	0.3	111	1EZK	LEU	14	A	-127.12	156.92	174.92	191	192	195	193	194
b1	0.3	112	1F00	LEU	923	I	-120.31	158.66	179.47	3980	3981	3984	3982	3983
b1	0.3	113	1F1S	LEU	419	A	-111.9	-177.57	-179.12	3958	3959	3962	3960	3961
b1	0.3	114	1F1S	LEU	426	A	-140.46	161.13	179.15	4073	4074	4077	4075	4076
b1	0.3	115	1F1S	LEU	648	A	-123.69	175.27	177.16	7582	7583	7586	7584	7585
b1	0.3	116	1F2M	LEU	25	A	-131.73	163.21	176.31	308	309	312	310	311
b1	0.3	117	1F2Y	LEU	25	A	-130.67	163.49	177.85	308	309	312	310	311
b1	0.3	118	1F2Z	LEU	25	A	-132.94	163.01	176.79	308	309	312	310	311
b1	0.3	119	1F9M	LEU	69	A	-125.98	161.17	175.48	937	938	941	939	940
b1	0.3	120	1F9M	LEU	95	A	-121.54	156.24	178.77	1372	1373	1376	1374	1375
b1	0.3	121	1F9M	LEU	69	B	-124.62	168.23	176.63	2710	2711	2714	2712	2713
b1	0.3	122	1F9M	LEU	95	B	-127.47	155.18	178.3	3145	3146	3149	3147	3148
b1	0.3	123	1FAA	LEU	69	A	-126.67	166.83	177.54	1072	1073	1076	1074	1075
b1	0.3	124	1FAS	LEU	14	A	-129.64	168	177.04	199	200	203	201	202
b1	0.3	125	1FC7	LEU	231	A	-135.6	158.93	175.62	2343	2344	2347	2345	2346
b1	0.3	126	1FCU	LEU	232	A	-141.88	156.14	176.98	3648	3649	3652	3650	3651
b1	0.3	127	1FL0	LEU	174	A	-128.02	158.89	175.52	380	381	384	382	383
b1	0.3	128	1FLH	LEU	220	A	-116.08	-178.34	179.52	3160	3161	3164	3162	3163
b1	0.3	129	1FO9	LEU	260	A	-121.8	162.56	-177.42	2476	2477	2480	2478	2479
b1	0.3	130	1FPO	LEU	9	B	-111.36	158.32	179.48	2914	2915	2918	2916	2917
b1	0.3	131	1FSN	LEU	60	A	-146.19	165.03	176.93	886	887	890	888	889
b1	0.3	132	1FSN	LEU	60	B	-146.19	165.05	176.91	4900	4901	4904	4902	4903
b1	0.3	133	1FZY	LEU	35	A	-137.81	162.59	167.42	507	508	511	509	510
b1	0.3	134	1FZY	LEU	35	B	-128.78	170.29	170.62	2792	2793	2796	2794	2795
b1	0.3	135	1G4R	LEU	289	A	-124.22	170.59	178.93	4539	4540	4543	4541	4542
b1	0.3	136	1G61	LEU	2028	A	-132.71	157.63	177.91	410	411	414	412	413
b1	0.3	137	1G61	LEU	4028	B	-130.54	159.28	176.43	3843	3844	3847	3845	3846
b1	0.3	138	1G8P	LEU	180	A	-131.37	155.85	177.6	2443	2444	2447	2445	2446
b1	0.3	139	1GC7	LEU	153	A	-113.39	155.53	178.82	2511	2512	2515	2513	2514
b1	0.3	140	1GC7	LEU	163	A	-121.51	-176.15	179.67	2691	2692	2695	2693	2694
b1	0.3	141	1GC7	LEU	216	A	-138.37	170.14	177.98	3592	3593	3596	3594	3595
b1	0.3	142	1GCU	LEU	204	A	-130.98	164.02	178.1	3266	3267	3270	3268	3269
b1	0.3	143	1GD8	LEU	111	C	-113.91	160.91	-179.52	5131	5132	5135	5133	5134
b1	0.3	144	1GD8	LEU	111	G	-115.51	166.19	-178.12	12123	12124	12127	12125	12126
b1	0.3	145	1GGL	LEU	110	A	-117.33	170.1	178.46	1795	1796	1799	1797	1798
b1	0.3	146	1GH2	LEU	57	A	-126.58	162.47	-178.88	811	812	815	813	814
b1	0.3	147	1GLN	LEU	340	A	-111.56	177.9	-177.79	5508	5509	5512	5510	5511
b1	0.3	148	1GLO	LEU	97	A	-137.01	160.26	173.52	1424	1425	1428	1426	1427
b1	0.3	149	1GMU	LEU	130	A	-135.88	159.33	179.19	2019	2020	2023	2021	2022
b1	0.3	150	1GMU	LEU	130	B	-139.2	160.75	179.13	4151	4152	4155	4153	4154
b1	0.3	151	1GMU	LEU	130	C	-141.75	161.68	179.28	6283	6284	6287	6285	6286
b1	0.3	152	1GMU	LEU	130	D	-139.96	162.3	179.23	8446	8447	8450	8448	8449
b1	0.3	153	1GOA	LEU	146	A	-117.28	160.08	178.19	2310	2311	2314	2312	2313
b1	0.3	154	1GOZ	LEU	1058	A	-142.48	168.19	179.41	920	921	924	922	923
b1	0.3	155	1GQZ	LEU	56	A	-126.51	157.07	179.14	852	853	856	854	855
b1	0.3	156	1GS0	LEU	402	A	-121.84	158.53	-179.15	3069	3070	3073	3071	3072
b1	0.3	157	1GS0	LEU	402	B	-123.34	156.37	-178.04	8508	8509	8512	8510	8511
b1	0.3	158	1GSO	LEU	274	A	-110.69	162.15	176.48	3982	3983	3986	3984	3985
b1	0.3	159	1GSO	LEU	385	A	-136.44	164.38	176.41	5605	5606	5609	5607	5608
b1	0.3	160	1GYD	LEU	204	B	-123.92	163.91	-173.7	2703	2704	2707	2705	2706
b1	0.3	161	1H14	LEU	126	A	-114.69	162.16	169.73	1941	1942	1945	1943	1944
b1	0.3	162	1H4A	LEU	136	X	-118.96	157.08	175.21	2125	2126	2129	2127	2128
b1	0.3	163	1H75	LEU	51	A	-113.91	157.63	-0.83	805	806	809	807	808
b1	0.3	164	1H9V	LEU	88	A	-151.31	160.5	179.57	1331	1332	1335	1333	1334
b1	0.3	165	1H9V	LEU	105	A	-129.43	174.54	179.82	1605	1606	1609	1607	1608
b1	0.3	166	1HAR	LEU	26	A	-110.78	159.24	175.11	392	393	396	394	395
b1	0.3	167	1HD8	LEU	207	A	-120.65	167.55	170.92	2855	2856	2859	2857	2858
b1	0.3	168	1HIB	LEU	26	A	-112.36	156.58	178.29	358	359	362	360	361
b1	0.3	169	1HK0	LEU	136	X	-121.05	155.56	176.65	2155	2156	2159	2157	2158
b1	0.3	170	1HM4	LEU	109	A	-115.19	156.26	179.88	1566	1567	1570	1568	1569
b1	0.3	171	1HTZ	LEU	199	A	-110.27	156.6	178.64	2696	2697	2700	2698	2699
b1	0.3	172	1HTZ	LEU	199	C	-110.76	157.58	179.18	10790	10791	10794	10792	10793
b1	0.3	173	1HTZ	LEU	199	D	-110.67	157.01	178.7	14837	14838	14841	14839	14840
b1	0.3	174	1I04	LEU	66	A	-112.54	171.55	-178.91	761	762	765	763	764
b1	0.3	175	1I04	LEU	144	A	-136.8	155.96	-179.66	1974	1975	1978	1976	1977
b1	0.3	176	1I0C	LEU	58	A	-114.96	157.48	174.36	852	853	856	854	855
b1	0.3	177	1I0C	LEU	58	B	-111.34	156.99	174.86	1808	1809	1812	1810	1811
b1	0.3	178	1I1Z	LEU	79	A	-138.88	159.44	171.31	1213	1214	1217	1215	1216
b1	0.3	179	1I20	LEU	79	A	-136.47	155.5	172.36	1213	1214	1217	1215	1216
b1	0.3	180	1I39	LEU	120	A	-113.59	170.82	179.45	1892	1893	1896	1894	1895
b1	0.3	181	1I6A	LEU	166	A	-110.49	164.24	-179.51	1256	1257	1260	1258	1259
b1	0.3	182	1I9Y	LEU	747	A	-133.83	176.79	-179.84	3212	3213	3216	3214	3215
b1	0.3	183	1IFB	LEU	78	A	-137.17	155.93	179.05	1229	1230	1233	1231	1232
b1	0.3	184	1ILG	LEU	174	A	-132.81	158.28	179.82	542	543	546	544	545
b1	0.3	185	1ISN	LEU	97	A	-145.59	159.89	178.75	1308	1309	1312	1310	1311
b1	0.3	186	1IUH	LEU	3	A	-119.56	155.35	174.69	44	45	48	46	47
b1	0.3	187	1IV7	LEU	62	A	-115.94	157.55	170.55	1006	1007	1010	1008	1009
b1	0.3	188	1IZ5	LEU	179	A	-116.29	155.43	179.98	2732	2733	2736	2734	2735
b1	0.3	189	1IZ5	LEU	179	B	-117.19	158.98	-179.63	6515	6516	6519	6517	6518
b1	0.3	190	1IZ5	LEU	186	B	-119.03	155.38	178.76	6616	6617	6620	6618	6619
b1	0.3	191	1J2F	LEU	403	A	-132.8	165.22	177.49	3161	3162	3165	3163	3164
b1	0.3	192	1J2F	LEU	252	B	-118.09	158.34	179.95	4373	4374	4377	4375	4376
b1	0.3	193	1J6R	LEU	144	A	-139.85	158.26	175.15	2302	2303	2306	2304	2305
b1	0.3	194	1J74	LEU	65	A	-135.69	159.3	177.07	922	923	926	924	925
b1	0.3	195	1JBB	LEU	54	B	-130.22	156.82	176.7	3120	3121	3124	3122	3123
b1	0.3	196	1JFR	LEU	125	B	-125.34	156.94	179.07	5659	5660	5663	5661	5662
b1	0.3	197	1JHS	LEU	38	A	-114.37	158.23	177.3	116	117	120	118	119
b1	0.3	198	1JHS	LEU	92	A	-114.88	163.04	178.11	926	927	930	928	929
b1	0.3	199	1JI6	LEU	419	A	-132.01	159.22	179.95	5693	5694	5697	5695	5696
b1	0.3	200	1JI6	LEU	523	A	-138.75	158.21	179.2	7333	7334	7337	7335	7336
b1	0.3	201	1JI6	LEU	540	A	-119.96	167.12	176.16	7545	7546	7549	7547	7548
b1	0.3	202	1JI6	LEU	580	A	-120.14	159.55	-179.94	8227	8228	8231	8229	8230
b1	0.3	203	1JLN	LEU	317	A	-120.83	158.28	179.53	1062	1063	1066	1064	1065
b1	0.3	204	1JMW	LEU	113	A	-143.27	162.21	179.8	1215	1216	1219	1217	1218
b1	0.3	205	1JPD	LEU	205	X	-111.87	157.32	179.86	3052	3053	3056	3054	3055
b1	0.3	206	1JPD	LEU	271	X	-116.09	155.13	177.42	4048	4049	4052	4050	4051
b1	0.3	207	1JSS	LEU	145	A	-140	155.7	177.43	1957	1958	1961	1959	1960
b1	0.3	208	1JSS	LEU	145	B	-139.61	158.5	177.54	5090	5091	5094	5092	5093
b1	0.3	209	1JTI	LEU	321	A	-131.73	163.97	178.81	4995	4996	4999	4997	4998
b1	0.3	210	1JTI	LEU	321	B	-125.94	158.35	178.43	10872	10873	10876	10874	10875
b1	0.3	211	1JVA	LEU	531	A	-133.95	163.19	178.81	3810	3811	3814	3812	3813
b1	0.3	212	1JVA	LEU	709	A	-110.45	170.51	179.02	6189	6190	6193	6191	6192
b1	0.3	213	1JVA	LEU	709	B	-118.09	170.94	179.68	12917	12918	12921	12919	12920
b1	0.3	214	1JXB	LEU	146	A	-111.98	161.65	175.84	2255	2256	2259	2257	2258
b1	0.3	215	1JY5	LEU	142	A	-112.97	161.24	179.4	2016	2017	2020	2018	2019
b1	0.3	216	1K30	LEU	186	A	-138.77	157.11	169.44	2833	2834	2837	2835	2836
b1	0.3	217	1K46	LEU	3	A	-148.45	-168.27	-179.51	17	18	21	19	20
b1	0.3	218	1KCT	LEU	184	A	-146.03	169.85	179.89	2564	2565	2568	2566	2567
b1	0.3	219	1KDA	LEU	25	A	-131.16	158.73	176.68	308	309	312	310	311
b1	0.3	220	1KDB	LEU	25	A	-128.64	158.54	177.07	308	309	312	310	311
b1	0.3	221	1KDC	LEU	25	A	-123.3	161.59	175.66	308	309	312	310	311
b1	0.3	222	1KN9	LEU	96	A	-117.86	159.19	177.87	293	294	297	295	296
b1	0.3	223	1KVA	LEU	146	A	-138.85	160.85	176.41	2298	2299	2302	2300	2301
b1	0.3	224	1KW2	LEU	323	B	-130.94	156.3	179.6	11618	11619	11622	11620	11621
b1	0.3	225	1KZF	LEU	174	A	-128.45	161.91	168.35	2526	2527	2530	2528	2529
b1	0.3	226	1L1N	LEU	37	B	-146.89	159.4	177.8	3202	3203	3206	3204	3205
b1	0.3	227	1L2L	LEU	231	A	-134.73	161.46	178.95	3533	3534	3537	3535	3536
b1	0.3	228	1L5T	LEU	59	A	-130.91	159.19	175.8	856	857	860	858	859
b1	0.3	229	1L5T	LEU	59	B	-133.92	157.56	178.12	5884	5885	5888	5886	5887
b1	0.3	230	1LB4	LEU	389	A	-129.49	163.07	177.89	656	657	660	658	659
b1	0.3	231	1LCI	LEU	319	A	-124.81	157.27	175.85	4854	4855	4858	4856	4857
b1	0.3	232	1LCI	LEU	342	A	-125.4	161.4	175.17	5196	5197	5200	5198	5199
b1	0.3	233	1LHH	LEU	79	A	-131.82	155.79	173.29	1213	1214	1217	1215	1216
b1	0.3	234	1LHI	LEU	79	A	-146.39	156.92	172.55	1206	1207	1210	1208	1209
b1	0.3	235	1LHK	LEU	79	A	-142.41	156.97	172.93	1213	1214	1217	1215	1216
b1	0.3	236	1LHL	LEU	79	A	-142.64	157.88	171.87	1217	1218	1221	1219	1220
b1	0.3	237	1LHM	LEU	79	A	-135.06	157.11	172.49	1213	1214	1217	1215	1216
b1	0.3	238	1LIS	LEU	115	A	-116.02	158.66	-178.5	1890	1891	1894	1892	1893
b1	0.3	239	1LN4	LEU	3	A	-116.46	164.36	179.02	32	33	36	34	35
b1	0.3	240	1LOU	LEU	10	A	-117.22	161.4	174.42	169	170	173	171	172
b1	0.3	241	1LP8	LEU	142	A	-144.02	175.49	178.77	2193	2194	2197	2195	2196
b1	0.3	242	1LQ0	LEU	42	A	-130.69	170.25	179.91	331	332	335	333	334
b1	0.3	243	1LQ0	LEU	93	A	-132.02	160.35	177.89	1149	1150	1153	1151	1152
b1	0.3	244	1LRZ	LEU	116	A	-137.81	169.65	174.45	1890	1891	1894	1892	1893
b1	0.3	245	1LTU	LEU	187	A	-115.19	156.89	178.79	2959	2960	2963	2961	2962
b1	0.3	246	1M3I	LEU	175	A	-129.28	163.15	179.64	2176	2177	2180	2178	2179
b1	0.3	247	1M3I	LEU	323	A	-111.22	176.32	179.91	4483	4484	4487	4485	4486
b1	0.3	248	1M3I	LEU	175	B	-128.21	162.34	179.49	9432	9433	9436	9434	9435
b1	0.3	249	1M3I	LEU	45	C	-117.64	173.15	179.33	14633	14634	14637	14635	14636
b1	0.3	250	1M7N	LEU	1073	B	-113.32	157	177.31	6161	6162	6165	6163	6164
b1	0.3	251	1M7N	LEU	1227	B	-132.9	164.28	-179.62	8486	8487	8490	8488	8489
b1	0.3	252	1MBM	LEU	58	A	-130.77	156.87	174.73	745	746	749	747	748
b1	0.3	253	1MBM	LEU	58	B	-132.37	156.06	175.29	3567	3568	3571	3569	3570
b1	0.3	254	1MBM	LEU	58	C	-136.9	156.87	175.38	6302	6303	6306	6304	6305
b1	0.3	255	1MBM	LEU	58	D	-126.94	168.58	179.73	8986	8987	8990	8988	8989
b1	0.3	256	1MD6	LEU	26	A	-119.76	156.81	178.66	408	409	412	410	411
b1	0.3	257	1MH4	LEU	89	A	-116.68	158.66	179.7	1330	1331	1334	1332	1333
b1	0.3	258	1MHN	LEU	142	A	-119.21	159.35	169.79	823	824	827	825	826
b1	0.3	259	1MOL	LEU	60	B	-119.34	155.35	166.84	2526	2527	2530	2528	2529
b1	0.3	260	1MUK	LEU	210	A	-112.32	163.07	-179.59	3260	3261	3264	3262	3263
b1	0.3	261	1MUK	LEU	1187	A	-115.22	166.74	-179.71	18484	18485	18488	18486	18487
b1	0.3	262	1MUL	LEU	16	A	-115.73	167.38	177.51	227	228	231	229	230
b1	0.3	263	1MWK	LEU	14	B	-122.48	156.69	177.63	5217	5218	5221	5219	5220
b1	0.3	264	1MZD	LEU	68	A	-115.85	171.51	179.57	864	865	868	866	867
b1	0.3	265	1MZD	LEU	83	A	-110.68	170.86	179.65	1083	1084	1087	1085	1086
b1	0.3	266	1N05	LEU	124	A	-112.12	155.73	179.02	1639	1640	1643	1641	1642
b1	0.3	267	1N3X	LEU	89	A	-116.38	157.13	179.22	1366	1367	1370	1368	1369
b1	0.3	268	1N7P	LEU	346	A	-139.26	164.74	169.52	2835	2836	2839	2837	2838
b1	0.3	269	1N7P	LEU	568	A	-121.07	176.61	167.54	6301	6302	6305	6303	6304
b1	0.3	270	1NAR	LEU	31	A	-133.98	162.79	173.92	489	490	493	491	492
b1	0.3	271	1NAR	LEU	157	A	-112.3	162.35	177.92	2480	2481	2484	2482	2483
b1	0.3	272	1NCN	LEU	28	A	-117.12	160.39	177.86	432	433	436	434	435
b1	0.3	273	1NCN	LEU	28	B	-117.46	161.8	177.18	2209	2210	2213	2211	2212
b1	0.3	274	1NG6	LEU	91	A	-118.53	161.99	178.96	1534	1535	1538	1536	1537
b1	0.3	275	1NI2	LEU	216	A	-146.73	166.52	177.28	3516	3517	3520	3518	3519
b1	0.3	276	1NI2	LEU	225	A	-115.29	162.8	179.37	3649	3650	3653	3651	3652
b1	0.3	277	1NI2	LEU	163	B	-146.53	165.37	-179.55	7541	7542	7545	7543	7544
b1	0.3	278	1NI2	LEU	216	B	-147.83	176.82	178.93	8433	8434	8437	8435	8436
b1	0.3	279	1NI2	LEU	225	B	-118.19	162.57	-179.44	8566	8567	8570	8568	8569
b1	0.3	280	1NJ4	LEU	207	A	-113.92	162.67	173.84	2962	2963	2966	2964	2965
b1	0.3	281	1NND	LEU	183	A	-131.4	162.74	177.41	2528	2529	2532	2530	2531
b1	0.3	282	1NP2	LEU	162	A	-111.27	159.72	176.81	2445	2446	2449	2447	2448
b1	0.3	283	1NP2	LEU	162	B	-124.89	164.21	176.37	9124	9125	9128	9126	9127
b1	0.3	284	1NQY	LEU	52	A	-127	160.02	180	585	586	589	587	588
b1	0.3	285	1NTN	LEU	20	A	-140.29	160.41	174.14	281	282	285	283	284
b1	0.3	286	1NTY	LEU	1429	A	-143.38	155.94	174.66	3215	3216	3219	3217	3218
b1	0.3	287	1O65	LEU	155	A	-112.88	166.17	176.62	2115	2116	2119	2117	2118
b1	0.3	288	1O65	LEU	155	C	-111.39	155.08	175.36	8798	8799	8802	8800	8801
b1	0.3	289	1O7F	LEU	135	A	-127.38	155.89	175.81	1881	1882	1885	1883	1884
b1	0.3	290	1OB3	LEU	122	B	-112.94	155.85	175.57	6173	6174	6177	6175	6176
b1	0.3	291	1OIB	LEU	69	A	-120.56	175.26	-179.85	966	967	970	968	969
b1	0.3	292	1OIB	LEU	69	B	-128.99	176.11	179.98	5797	5798	5801	5799	5800
b1	0.3	293	1OIB	LEU	95	B	-154.81	155.62	177.19	6190	6191	6194	6192	6193
b1	0.3	294	1OMP	LEU	89	A	-115.73	155.81	178.09	1335	1336	1339	1337	1338
b1	0.3	295	1ONL	LEU	114	B	-112.97	172.59	-179.29	3654	3655	3658	3656	3657
b1	0.3	296	1P14	LEU	1267	A	-119.68	168.34	179.07	4149	4150	4153	4151	4152
b1	0.3	297	1P38	LEU	122	A	-110.58	165.32	177.54	1936	1937	1940	1938	1939
b1	0.3	298	1P38	LEU	167	A	-123.07	-175.44	177.55	2682	2683	2686	2684	2685
b1	0.3	299	1P38	LEU	332	A	-118.74	160.08	178.1	5275	5276	5279	5277	5278
b1	0.3	300	1P4X	LEU	154	A	-123.55	175.06	178.14	2661	2662	2665	2663	2664
b1	0.3	301	1PAF	LEU	140	A	-117.37	159.3	-178.42	2214	2215	2218	2216	2217
b1	0.3	302	1PAF	LEU	229	A	-133.88	175.86	177.27	3629	3630	3633	3631	3632
b1	0.3	303	1PAF	LEU	229	B	-120.66	-177.6	-178.12	7757	7758	7761	7759	7760
b1	0.3	304	1PC9	LEU	121	B	-138.16	159.11	-179.98	3537	3538	3541	3539	3540
b1	0.3	305	1PCV	LEU	93	A	-110.88	161.25	179.37	1349	1350	1353	1351	1352
b1	0.3	306	1PCV	LEU	93	B	-111.35	161.18	179.37	4325	4326	4329	4327	4328
b1	0.3	307	1PDU	LEU	423	A	-140.67	169.34	176.33	1637	1638	1641	1639	1640
b1	0.3	308	1PDU	LEU	423	B	-136.19	160.76	176.91	5265	5266	5269	5267	5268
b1	0.3	309	1PEV	LEU	204	A	-149.28	163.32	175.24	3039	3040	3043	3041	3042
b1	0.3	310	1PEV	LEU	233	A	-119.48	175.78	-179.53	3434	3435	3438	3436	3437
b1	0.3	311	1PEV	LEU	330	A	-144.19	155.84	179.24	4929	4930	4933	4931	4932
b1	0.3	312	1PGS	LEU	23	A	-116.03	160.89	178.97	284	285	288	286	287
b1	0.3	313	1PGS	LEU	113	A	-121.16	158.14	178.25	1718	1719	1722	1720	1721
b1	0.3	314	1PJR	LEU	12	A	-111.64	165.44	174.98	181	182	185	183	184
b1	0.3	315	1PJR	LEU	384	A	-124.8	165.03	177.12	6245	6246	6249	6247	6248
b1	0.3	316	1PRQ	LEU	22	A	-117.02	157.73	176.66	305	306	309	307	308
b1	0.3	317	1PWT	LEU	7	A	-110.38	155.64	174.6	85	86	89	87	88
b1	0.3	318	1PXY	LEU	147	A	-112.09	156.68	0.03	382	383	386	384	385
b1	0.3	319	1PXZ	LEU	101	B	-115.58	155.77	178.58	6646	6647	6650	6648	6649
b1	0.3	320	1PZV	LEU	110	A	-110.44	155.01	-179.74	1561	1562	1565	1563	1564
b1	0.3	321	1Q1H	LEU	16	A	-120.27	-160.6	-179.82	240	241	244	242	243
b1	0.3	322	1Q46	LEU	84	A	-128.42	165.16	177.24	1369	1370	1373	1371	1372
b1	0.3	323	1Q7F	LEU	827	A	-127.61	157.77	179.11	1086	1087	1090	1088	1089
b1	0.3	324	1Q7F	LEU	995	A	-125.25	163.89	178.24	3744	3745	3748	3746	3747
b1	0.3	325	1Q7F	LEU	827	B	-127.36	159.01	179.43	5550	5551	5554	5552	5553
b1	0.3	326	1Q7F	LEU	995	B	-118.52	158.71	177.93	8208	8209	8212	8210	8211
b1	0.3	327	1Q7M	LEU	203	A	-124.14	155.43	-179.69	3201	3202	3205	3203	3204
b1	0.3	328	1Q7M	LEU	209	A	-128.55	165.06	179.22	3281	3282	3285	3283	3284
b1	0.3	329	1Q7M	LEU	477	A	-113.43	156.42	-179.73	7645	7646	7649	7647	7648
b1	0.3	330	1Q7M	LEU	203	B	-127.87	156.37	-179.62	12120	12121	12124	12122	12123
b1	0.3	331	1Q7M	LEU	209	B	-132.91	169.55	-179.98	12200	12201	12204	12202	12203
b1	0.3	332	1Q7M	LEU	477	B	-110.06	156.82	-179.93	16426	16427	16430	16428	16429
b1	0.3	333	1QA2	LEU	661	A	-116.47	163.22	177.54	8021	8022	8025	8023	8024
b1	0.3	334	1QA3	LEU	661	A	-115.65	163.7	177.11	8024	8025	8028	8026	8027
b1	0.3	335	1QAU	LEU	20	A	-125.83	157.9	178.22	103	104	107	105	106
b1	0.3	336	1QAU	LEU	31	A	-118.1	159.96	-178.3	274	275	278	276	277
b1	0.3	337	1QHL	LEU	221	A	-116.41	174.83	176.84	3163	3164	3167	3165	3166
b1	0.3	338	1QKX	LEU	31	A	-116.08	156.59	177.78	431	432	435	433	434
b1	0.3	339	1QOK	LEU	63	A	-130.38	171.8	-177.74	553	554	557	555	556
b1	0.3	340	1QTF	LEU	120	A	-111.08	160.04	176.01	1864	1865	1868	1866	1867
b1	0.3	341	1QTS	LEU	734	A	-120.82	162.49	176.28	656	657	660	658	659
b1	0.3	342	1QTS	LEU	750	A	-121.34	156.42	178.05	922	923	926	924	925
b1	0.3	343	1QWK	LEU	105	A	-121.86	157.92	179.13	1555	1556	1559	1557	1558
b1	0.3	344	1QYR	LEU	59	A	-117.92	163.55	170.06	621	622	625	623	624
b1	0.3	345	1QYR	LEU	140	A	-137.67	172.45	172.73	1909	1910	1913	1911	1912
b1	0.3	346	1QYR	LEU	59	B	-122.49	170.55	174.28	4531	4532	4535	4533	4534
b1	0.3	347	1R1W	LEU	1157	A	-127.64	156.16	176.18	1559	1560	1563	1561	1562
b1	0.3	348	1R3F	LEU	170	A	-141.57	167.52	174.6	2054	2055	2058	2056	2057
b1	0.3	349	1R4B	LEU	126	A	-127.57	160.53	-173.64	1312	1313	1316	1314	1315
b1	0.3	350	1R4B	LEU	126	B	-128.44	156.9	-172.08	4517	4518	4521	4519	4520
b1	0.3	351	1R8N	LEU	79	A	-143.33	156.36	175.86	1169	1170	1173	1171	1172
b1	0.3	352	1RBS	LEU	146	A	-112.55	163.38	176.05	2296	2297	2300	2298	2299
b1	0.3	353	1RBT	LEU	146	A	-115.88	163.8	176.97	2288	2289	2292	2290	2291
b1	0.3	354	1RBU	LEU	146	A	-111.46	168.54	176.67	2295	2296	2299	2297	2298
b1	0.3	355	1RBV	LEU	146	A	-115.2	161.32	176.73	2291	2292	2295	2293	2294
b1	0.3	356	1RD6	LEU	146	A	-110.54	169.77	178.97	1753	1754	1757	1755	1756
b1	0.3	357	1RD6	LEU	184	A	-135.98	159.11	177.56	2352	2353	2356	2354	2355
b1	0.3	358	1RH6	LEU	3	B	-128.09	156.21	168.2	966	967	970	968	969
b1	0.3	359	1RI6	LEU	254	A	-132.47	156.64	176.42	3812	3813	3816	3814	3815
b1	0.3	360	1RL0	LEU	142	A	-142.52	174.89	177.86	2188	2189	2192	2190	2191
b1	0.3	361	1RL6	LEU	86	A	-132.06	155.95	178.42	1201	1202	1205	1203	1204
b1	0.3	362	1ROA	LEU	82	A	-146.26	-162.06	179.25	1104	1105	1108	1106	1107
b1	0.3	363	1RPM	LEU	1032	A	-131.39	174.28	-178.64	2469	2470	2473	2471	2472
b1	0.3	364	1RPM	LEU	1032	B	-131.34	174.75	-178.73	6876	6877	6880	6878	6879
b1	0.3	365	1RWR	LEU	263	A	-110.05	160.78	163.35	3727	3728	3731	3729	3730
b1	0.3	366	1RYM	LEU	48	A	-143.06	168.15	176.96	692	693	696	694	695
b1	0.3	367	1S0G	LEU	1121	A	-115.92	167.27	179.83	18132	18133	18136	18134	18135
b1	0.3	368	1S0G	LEU	1236	A	-113.83	157.56	179.51	20084	20085	20088	20086	20087
b1	0.3	369	1S21	LEU	100	A	-113.29	156.18	179.69	1109	1110	1113	1111	1112
b1	0.3	370	1S21	LEU	188	A	-129.64	158.17	175.49	2156	2157	2160	2158	2159
b1	0.3	371	1S7J	LEU	150	B	-110.3	177.98	-177.44	6472	6473	6476	6474	6475
b1	0.3	372	1SE2	LEU	234	A	-113.54	175.54	-179.82	3654	3655	3658	3656	3657
b1	0.3	373	1SEF	LEU	122	A	-133.03	157.31	179.02	1638	1639	1642	1640	1641
b1	0.3	374	1SFR	LEU	11	A	-123.36	158.9	177.6	174	175	178	176	177
b1	0.3	375	1SGZ	LEU	301	C	-110.44	170.47	178.49	16728	16729	16732	16730	16731
b1	0.3	376	1SGZ	LEU	377	C	-117.6	162.97	178.94	17888	17889	17892	17890	17891
b1	0.3	377	1SGZ	LEU	6	D	-115.08	159.43	177.34	18131	18132	18135	18133	18134
b1	0.3	378	1SGZ	LEU	377	D	-112.75	160.33	178.13	23888	23889	23892	23890	23891
b1	0.3	379	1SHG	LEU	31	A	-110.12	157.66	173.04	424	425	428	426	427
b1	0.3	380	1SHM	LEU	18	A	-140.73	166.24	166.8	206	207	210	208	209
b1	0.3	381	1SHM	LEU	18	B	-138.18	170.36	171.79	1920	1921	1924	1922	1923
b1	0.3	382	1SHM	LEU	18	D	-142.14	159.82	171.09	3608	3609	3612	3610	3611
b1	0.3	383	1SHM	LEU	18	E	-140.24	163.57	166.64	5247	5248	5251	5249	5250
b1	0.3	384	1SI7	LEU	89	A	-123.52	169.11	-179.96	1344	1345	1348	1346	1347
b1	0.3	385	1SLL	LEU	560	A	-136.52	169.68	175.55	7336	7337	7340	7338	7339
b1	0.3	386	1SNO	LEU	25	A	-128.95	160.37	176.13	308	309	312	310	311
b1	0.3	387	1SNP	LEU	25	A	-131.65	155.68	177.6	308	309	312	310	311
b1	0.3	388	1SNQ	LEU	25	A	-128.47	163.96	177.79	308	309	312	310	311
b1	0.3	389	1STN	LEU	25	A	-131.14	158.47	173.48	308	309	312	310	311
b1	0.3	390	1SU9	LEU	46	A	-143.23	158.19	179.17	100	101	104	102	103
b1	0.3	391	1SU9	LEU	46	B	-141.24	166.9	179.2	2240	2241	2244	2242	2243
b1	0.3	392	1SUU	LEU	733	A	-129.49	161.77	177.4	3372	3373	3376	3374	3375
b1	0.3	393	1SYC	LEU	25	A	-129.2	158.81	174.82	308	309	312	310	311
b1	0.3	394	1SYE	LEU	25	A	-133.27	158.11	173.15	308	309	312	310	311
b1	0.3	395	1SYG	LEU	25	A	-134.04	161.31	177.18	308	309	312	310	311
b1	0.3	396	1SZI	LEU	210	A	-140.54	158.77	178.68	74	75	78	76	77
b1	0.3	397	1SZI	LEU	246	A	-110.2	157.96	178.28	629	630	633	631	632
b1	0.3	398	1TD6	LEU	190	A	-117.81	156.21	178.6	3083	3084	3087	3085	3086
b1	0.3	399	1TF1	LEU	64	B	-120.94	156.35	-179.85	3692	3693	3696	3694	3695
b1	0.3	400	1TF1	LEU	64	D	-110.74	158.5	-179.85	9176	9177	9180	9178	9179
b1	0.3	401	1TF5	LEU	539	A	-131.96	170.48	178.51	8380	8381	8384	8382	8383
b1	0.3	402	1TF5	LEU	671	A	-152.65	168.3	179.42	10527	10528	10531	10529	10530
b1	0.3	403	1TGO	LEU	704	A	-110.64	164.6	178.54	11588	11589	11592	11590	11591
b1	0.3	404	1TIB	LEU	75	A	-130.53	157.66	173.27	1053	1054	1057	1055	1056
b1	0.3	405	1TIB	LEU	206	A	-118.05	156.83	-7.7	3052	3053	3056	3054	3055
b1	0.3	406	1TIE	LEU	31	A	-115.11	161.84	175.64	435	436	439	437	438
b1	0.3	407	1TJ6	LEU	29	A	-125.59	159.35	173.75	297	298	301	299	300
b1	0.3	408	1TJ6	LEU	73	A	-123.89	160.23	-169.68	896	897	900	898	899
b1	0.3	409	1TJ6	LEU	29	B	-118.09	163.44	172.21	1989	1990	1993	1991	1992
b1	0.3	410	1TLY	LEU	248	A	-125.36	173.91	178.66	3509	3510	3513	3511	3512
b1	0.3	411	1TLY	LEU	135	B	-113.71	166.03	179.87	5668	5669	5672	5670	5671
b1	0.3	412	1TLY	LEU	248	B	-121.48	178.43	177.45	7424	7425	7428	7426	7427
b1	0.3	413	1TM2	LEU	113	A	-135.28	157.22	178.21	1256	1257	1260	1258	1259
b1	0.3	414	1TOL	LEU	157	A	-130.71	173.05	174.58	1409	1410	1413	1411	1412
b1	0.3	415	1TP6	LEU	88	A	-133.21	162.55	177.23	1277	1278	1281	1279	1280
b1	0.3	416	1TQO	LEU	25	A	-131.63	157.18	176.18	286	287	290	288	289
b1	0.3	417	1TXJ	LEU	166	A	-127.78	158.58	175.12	2425	2426	2429	2427	2428
b1	0.3	418	1U5G	LEU	123	B	-132.91	157.44	152.81	2167	2168	2171	2169	2170
b1	0.3	419	1U5G	LEU	123	C	-134.64	156.12	157.97	4098	4099	4102	4100	4101
b1	0.3	420	1U5G	LEU	123	D	-142.81	167.62	173.28	6029	6030	6033	6031	6032
b1	0.3	421	1U6D	LEU	339	X	-112.19	160.74	179.52	272	273	276	274	275
b1	0.3	422	1U6D	LEU	355	X	-119.2	-175.81	-175.74	527	528	531	529	530
b1	0.3	423	1U9R	LEU	25	A	-129.98	156.62	176.46	286	287	290	288	289
b1	0.3	424	1UAI	LEU	11	A	-132.67	155.79	178.05	133	134	137	135	136
b1	0.3	425	1UAI	LEU	20	A	-110.37	170	179.54	285	286	289	287	288
b1	0.3	426	1UCT	LEU	116	A	-122.75	163.94	179.21	1755	1756	1759	1757	1758
b1	0.3	427	1UEB	LEU	60	A	-132.18	155.83	179.63	920	921	924	922	923
b1	0.3	428	1UEB	LEU	260	B	-126.41	158.39	179	3748	3749	3752	3750	3751
b1	0.3	429	1UEC	LEU	210	A	-117.86	155.94	177.19	745	746	749	747	748
b1	0.3	430	1UEK	LEU	26	A	-113.06	157.31	160.37	415	416	419	417	418
b1	0.3	431	1UG3	LEU	1469	A	-112.48	156.48	179.18	3574	3575	3578	3576	3577
b1	0.3	432	1UG3	LEU	1469	B	-111.71	156.4	178.87	8730	8731	8734	8732	8733
b1	0.3	433	1UOK	LEU	275	A	-115.66	166.02	178.63	4431	4432	4435	4433	4434
b1	0.3	434	1VES	LEU	91	A	-129.94	167.93	178.08	1401	1402	1405	1403	1404
b1	0.3	435	1VIC	LEU	126	A	-134.22	166.66	179.51	1888	1889	1892	1890	1891
b1	0.3	436	1VIC	LEU	126	B	-134.28	167.84	178.79	5857	5858	5861	5859	5860
b1	0.3	437	1W17	LEU	221	A	-125.92	155.38	174.89	3208	3209	3212	3210	3211
b1	0.3	438	1W45	LEU	79	A	-111.98	165.08	-176.25	1101	1102	1105	1103	1104
b1	0.3	439	1W6X	LEU	208	A	-126.62	159.49	177	563	564	567	565	566
b1	0.3	440	1W6X	LEU	208	B	-123.42	160.29	177.01	1437	1438	1441	1439	1440
b1	0.3	441	1W8A	LEU	697	A	-135.71	-166.33	178.7	2425	2426	2429	2427	2428
b1	0.3	442	1W8Z	LEU	76	A	-136.04	163.5	170.13	1120	1121	1124	1122	1123
b1	0.3	443	1W8Z	LEU	108	A	-117.66	158.8	171.45	1601	1602	1605	1603	1604
b1	0.3	444	1W8Z	LEU	76	B	-134.57	159.2	166.26	3295	3296	3299	3297	3298
b1	0.3	445	1W9F	LEU	76	A	-131.73	168.96	167.64	1120	1121	1124	1122	1123
b1	0.3	446	1W9F	LEU	108	A	-124.69	162.11	165.36	1613	1614	1617	1615	1616
b1	0.3	447	1WBA	LEU	73	A	-112.86	159.41	178.39	1024	1025	1028	1026	1027
b1	0.3	448	1WBA	LEU	78	A	-127.61	160.62	175.13	1113	1114	1117	1115	1116
b1	0.3	449	1WBA	LEU	133	A	-126.82	159.36	176.44	1976	1977	1980	1978	1979
b1	0.3	450	1WFC	LEU	167	A	-118.35	179.66	170.7	2614	2615	2618	2616	2617
b1	0.3	451	1WFC	LEU	332	A	-150.62	157.35	177.94	5114	5115	5118	5116	5117
b1	0.3	452	1WJ9	LEU	204	A	-117.87	161.09	178.3	2916	2917	2920	2918	2919
b1	0.3	453	1WLY	LEU	92	A	-139.04	158.56	177.27	1168	1169	1172	1170	1171
b1	0.3	454	1WMK	LEU	194	A	-123.92	157.49	178.25	3127	3128	3131	3129	3130
b1	0.3	455	1WMK	LEU	194	E	-121.4	156.19	178.04	8066	8067	8070	8068	8069
b1	0.3	456	1WMK	LEU	93	C	-111.62	169.74	176.63	11492	11493	11496	11494	11495
b1	0.3	457	1WMK	LEU	194	C	-122.51	161.76	176.29	13105	13106	13109	13107	13108
b1	0.3	458	1WMK	LEU	93	B	-114.25	174.45	174.27	16431	16432	16435	16433	16434
b1	0.3	459	1WMK	LEU	194	B	-121.48	159.45	177.37	18044	18045	18048	18046	18047
b1	0.3	460	1WMK	LEU	93	F	-110.08	172.59	176.21	21480	21481	21484	21482	21483
b1	0.3	461	1WMK	LEU	194	F	-123.33	158.76	178.47	23093	23094	23097	23095	23096
b1	0.3	462	1WMK	LEU	93	D	-111.4	170.85	174.74	26419	26420	26423	26421	26422
b1	0.3	463	1WMK	LEU	194	D	-123.32	159.06	178.16	28032	28033	28036	28034	28035
b1	0.3	464	1WMK	LEU	93	H	-110.23	174.12	173.37	31468	31469	31472	31470	31471
b1	0.3	465	1WMK	LEU	194	H	-123.02	157.26	178.78	33081	33082	33085	33083	33084
b1	0.3	466	1WMK	LEU	93	G	-110.04	171.63	176.1	36417	36418	36421	36419	36420
b1	0.3	467	1WMK	LEU	194	G	-124.92	159.25	177.66	38030	38031	38034	38032	38033
b1	0.3	468	1WNS	LEU	42	A	-112.08	157.53	179.8	696	697	700	698	699
b1	0.3	469	1WNS	LEU	270	A	-134.25	157.17	-179.98	4454	4455	4458	4456	4457
b1	0.3	470	1WVW	LEU	93	A	-113.45	160.01	177.65	1503	1504	1507	1505	1506
b1	0.3	471	1WWA	LEU	313	Y	-110.24	165.63	179.51	2098	2099	2102	2100	2101
b1	0.3	472	1WWC	LEU	396	A	-139.19	160.24	-179.7	1536	1537	1540	1538	1539
b1	0.3	473	1X0M	LEU	173	A	-111.85	156.31	176.15	2371	2372	2375	2373	2374
b1	0.3	474	1X1H	LEU	412	A	-123.65	175.85	178.75	5853	5854	5857	5855	5856
b1	0.3	475	1X23	LEU	52	C	-132.94	159.15	173.98	5578	5579	5582	5580	5581
b1	0.3	476	1X6L	LEU	326	A	-122.63	156.58	-179.89	4563	4564	4567	4565	4566
b1	0.3	477	1XBA	LEU	365	A	-112.2	164.05	-176.47	34	35	38	36	37
b1	0.3	478	1XGD	LEU	101	A	-118.34	160.85	177.27	1584	1585	1588	1586	1587
b1	0.3	479	1XI6	LEU	188	A	-138.68	165.05	174.88	2461	2462	2465	2463	2464
b1	0.3	480	1XI6	LEU	235	A	-121.37	169.75	167.86	3073	3074	3077	3075	3076
b1	0.3	481	1XIX	LEU	46	A	-128.76	155.62	179.69	731	732	735	733	734
b1	0.3	482	1XW2	LEU	126	A	-113.07	157.64	169.45	1950	1951	1954	1952	1953
b1	0.3	483	1XWT	LEU	126	A	-114.91	159.85	170.05	1943	1944	1947	1945	1946
b1	0.3	484	1XYZ	LEU	815	A	-114.34	-175.19	-173.76	4711	4712	4715	4713	4714
b1	0.3	485	1XYZ	LEU	815	B	-114.63	-174.75	-174.3	9742	9743	9746	9744	9745
b1	0.3	486	1Y6I	LEU	207	A	-125.64	156.25	0.23	3255	3256	3259	3257	3258
b1	0.3	487	1YBI	LEU	208	A	-118.89	165.35	-179.63	3247	3248	3251	3249	3250
b1	0.3	488	1YBI	LEU	208	B	-121.09	172.9	176.24	7781	7782	7785	7783	7784
b1	0.3	489	1YH2	LEU	34	A	-110.41	167.32	170.42	553	554	557	555	556
b1	0.3	490	1YKS	LEU	367	A	-112.57	161.52	-171.56	2830	2831	2834	2832	2833
b1	0.3	491	1YRV	LEU	55	A	-127.49	171.21	172.45	948	949	952	950	951
b1	0.3	492	1YVY	LEU	116	A	-134.99	174.88	178.45	1684	1685	1688	1686	1687
b1	0.3	493	1YVY	LEU	410	A	-122.72	166.26	179.86	5926	5927	5930	5928	5929
b1	0.3	494	1YVY	LEU	1116	B	-138.85	171.23	178.87	9212	9213	9216	9214	9215
b1	0.3	495	1YVY	LEU	1410	B	-127.92	161.08	179.62	13473	13474	13477	13475	13476
b1	0.3	496	1YZ1	LEU	167	B	-123.91	155.03	176.16	4620	4621	4624	4622	4623
b1	0.3	497	1YZ6	LEU	29	A	-122.13	159.51	178.17	385	386	389	387	388
b1	0.3	498	1YZ6	LEU	80	A	-115.39	159.26	-179.58	1226	1227	1230	1228	1229
b1	0.3	499	1YZE	LEU	86	A	-126.5	168.68	179.32	243	244	247	245	246
b1	0.3	500	1YZF	LEU	190	A	-114.44	156.74	179.58	2947	2948	2951	2949	2950
b1	0.3	501	1YZY	LEU	47	A	-119.72	-177.74	178.21	659	660	663	661	662
b1	0.3	502	1YZY	LEU	382	A	-122.59	164.5	175.78	5766	5767	5770	5768	5769
b1	0.3	503	1YZY	LEU	47	B	-122.95	-176.24	177.56	6897	6898	6901	6899	6900
b1	0.3	504	1YZY	LEU	382	B	-112.2	172.41	178.03	12004	12005	12008	12006	12007
b1	0.3	505	1Z15	LEU	115	A	-140.02	160.75	177.95	1665	1666	1669	1667	1668
b1	0.3	506	1Z15	LEU	120	A	-110.58	156.83	179.39	1743	1744	1747	1745	1746
b1	0.3	507	1Z78	LEU	194	A	-125.33	155.62	178.84	2868	2869	2872	2870	2871
b1	0.3	508	1Z9X	LEU	93	A	-118.03	163.41	174.15	1514	1515	1518	1516	1517
b1	0.3	509	1Z9X	LEU	93	B	-118.08	163.23	174.23	6454	6455	6458	6456	6457
b1	0.3	510	1Z9X	LEU	93	C	-118.3	164.55	172.1	11394	11395	11398	11396	11397
b1	0.3	511	1ZEQ	LEU	78	X	-132.56	166.57	174.14	1138	1139	1142	1140	1141
b1	0.3	512	1ZHV	LEU	19	A	-116.98	172.06	179.29	284	285	288	286	287
b1	0.3	513	1ZKB	LEU	89	A	-116.29	157.93	178.46	1366	1367	1370	1368	1369
b1	0.3	514	1ZLB	LEU	30	A	-135.26	155.88	172.15	446	447	450	448	449
b1	0.3	515	1ZR5	LEU	351	A	-128.22	155.9	-179.71	2632	2633	2636	2634	2635
b1	0.3	516	1ZR5	LEU	351	B	-126.31	159.62	177.01	5495	5496	5499	5497	5498
b1	0.3	517	1ZSA	LEU	100	A	-136.57	165.23	-179.73	1501	1502	1505	1503	1504
b1	0.3	518	1ZVT	LEU	663	A	-137.16	165.81	177.03	2480	2481	2484	2482	2483
b1	0.3	519	1ZVT	LEU	663	B	-133.02	164.68	174.27	6205	6206	6209	6207	6208
b1	0.3	520	1ZXJ	LEU	30	A	-121.16	155.17	179.46	126	127	130	128	129
b1	0.3	521	1ZYL	LEU	198	A	-112.2	164.75	176.67	3129	3130	3133	3131	3132
b1	0.3	522	1ZYL	LEU	208	A	-113.92	161.05	-179.2	3262	3263	3266	3264	3265
b1	0.3	523	1ZYN	LEU	27	A	-118.98	164.99	176.23	441	442	445	443	444
b1	0.3	524	1ZYN	LEU	27	B	-131.52	160.9	176.76	3474	3475	3478	3476	3477
b1	0.3	525	1ZYP	LEU	27	A	-117.41	166.36	176.67	441	442	445	443	444
b1	0.3	526	1ZYP	LEU	27	B	-133.02	159.92	177.42	3474	3475	3478	3476	3477
b1	0.3	527	2A1V	LEU	85	A	-132.78	171.58	176.08	1305	1306	1309	1307	1308
b1	0.3	528	2A4V	LEU	72	A	-125.12	165.28	169.83	191	192	195	193	194
b1	0.3	529	2A6T	LEU	113	A	-113.22	158.26	-177.83	1758	1759	1762	1760	1761
b1	0.3	530	2A6T	LEU	104	B	-119.57	168.35	-170.18	4535	4536	4539	4537	4538
b1	0.3	531	2A8Z	LEU	255	A	-125.75	155.63	-179.32	3971	3972	3975	3973	3974
b1	0.3	532	2AAK	LEU	55	A	-150.15	156.81	177.83	842	843	846	844	845
b1	0.3	533	2ABL	LEU	107	A	-139.48	163.87	170.78	471	472	475	473	474
b1	0.3	534	2AC4	LEU	185	A	-140.98	162.09	179.67	2936	2937	2940	2938	2939
b1	0.3	535	2ADO	LEU	1948	A	-118.45	157.22	179.25	841	842	845	843	844
b1	0.3	536	2ADO	LEU	1948	B	-116.61	157.35	-179.94	3864	3865	3868	3866	3867
b1	0.3	537	2AJG	LEU	327	A	-114.09	161.28	-179.4	1482	1483	1486	1484	1485
b1	0.3	538	2AL6	LEU	370	B	-110.37	165.78	179.32	10980	10981	10984	10982	10983
b1	0.3	539	2ALR	LEU	103	A	-115.96	162.5	176.8	1571	1572	1575	1573	1574
b1	0.3	540	2AR7	LEU	11	B	-123.22	155.39	177.88	3537	3538	3541	3539	3540
b1	0.3	541	2AR7	LEU	31	B	-113.03	156.34	172.83	3800	3801	3804	3802	3803
b1	0.3	542	2B1L	LEU	127	B	-111.21	157.88	-179.57	3146	3147	3150	3148	3149
b1	0.3	543	2B3O	LEU	280	A	-132.95	160.54	179.8	4048	4049	4052	4050	4051
b1	0.3	544	2B3O	LEU	312	A	-111.11	155.34	179.83	4557	4558	4561	4559	4560
b1	0.3	545	2B4E	LEU	76	A	-117.22	163.3	168.93	1012	1013	1016	1014	1015
b1	0.3	546	2B4E	LEU	168	A	-132.53	157.86	-175.86	2365	2366	2369	2367	2368
b1	0.3	547	2B4E	LEU	374	A	-136.86	156.22	167.49	5621	5622	5625	5623	5624
b1	0.3	548	2BCE	LEU	512	A	-126.98	156.47	177.1	7671	7672	7675	7673	7674
b1	0.3	549	2BEA	LEU	107	A	-112.35	162.35	-178.86	1482	1483	1486	1484	1485
b1	0.3	550	2BEA	LEU	173	B	-130.39	161.03	176.66	5130	5131	5134	5132	5133
b1	0.3	551	2BEN	LEU	99	A	-131.07	160.29	178.33	1059	1060	1063	1061	1062
b1	0.3	552	2BEN	LEU	99	B	-133.85	163.22	176.97	3613	3614	3617	3615	3616
b1	0.3	553	2BGT	LEU	182	A	-140.18	158.49	177.44	2602	2603	2606	2604	2605
b1	0.3	554	2BMF	LEU	479	A	-129.97	169.3	-178.47	4729	4730	4733	4731	4732
b1	0.3	555	2BMF	LEU	525	B	-121.04	162.7	178.53	12517	12518	12521	12519	12520
b1	0.3	556	2BQM	LEU	79	A	-140.77	158.01	173.99	1207	1208	1211	1209	1210
b1	0.3	557	2BSZ	LEU	94	A	-126.36	170.26	173.47	1364	1365	1368	1366	1367
b1	0.3	558	2BSZ	LEU	94	B	-126.41	169.15	172.71	5499	5500	5503	5501	5502
b1	0.3	559	2BVZ	LEU	10	A	-112.43	160.07	176.64	169	170	173	171	172
b1	0.3	560	2BXJ	LEU	10	A	-112.05	162.59	177.22	169	170	173	171	172
b1	0.3	561	2BXJ	LEU	61	A	-120.14	155.59	-178.32	994	995	998	996	997
b1	0.3	562	2C0Y	LEU	60	A	-118.31	164.66	178.91	994	995	998	996	997
b1	0.3	563	2C0Y	LEU	100	A	-137.53	158.38	179.64	1512	1513	1516	1514	1515
b1	0.3	564	2C6U	LEU	121	A	-136.73	161.61	172.19	327	328	331	329	330
b1	0.3	565	2C8J	LEU	184	A	-131.49	159.38	176.07	2908	2909	2912	2910	2911
b1	0.3	566	2C8J	LEU	184	B	-129.98	159.69	173.8	7699	7700	7703	7701	7702
b1	0.3	567	2CBE	LEU	100	A	-137.93	157.51	-175.33	1518	1519	1522	1520	1521
b1	0.3	568	2CBE	LEU	141	A	-124.7	156.14	174.23	2131	2132	2135	2133	2134
b1	0.3	569	2CKW	LEU	15	A	-121.27	175.17	165.65	225	226	229	227	228
b1	0.3	570	2CKW	LEU	474	A	-116.68	164.74	168.52	7113	7114	7117	7115	7116
b1	0.3	571	2CSD	LEU	269	A	-143.51	172.34	171.19	4351	4352	4355	4353	4354
b1	0.3	572	2CSD	LEU	362	A	-133.89	168.26	165.6	5892	5893	5896	5894	5895
b1	0.3	573	2CSD	LEU	269	B	-146.1	176.79	175.44	12728	12729	12732	12730	12731
b1	0.3	574	2CVF	LEU	108	A	-112.87	-161.92	179.21	1625	1626	1629	1627	1628
b1	0.3	575	2CVF	LEU	108	B	-140.79	160.93	177.01	5119	5120	5123	5121	5122
b1	0.3	576	2CVF	LEU	185	B	-146.95	174.07	179.33	6397	6398	6401	6399	6400
b1	0.3	577	2CWC	LEU	198	A	-118.73	165.12	177.66	2769	2770	2773	2771	2772
b1	0.3	578	2CX5	LEU	84	B	-144.14	156.98	176.37	3589	3590	3593	3591	3592
b1	0.3	579	2CX5	LEU	136	B	-145.93	158.97	173.26	4354	4355	4358	4356	4357
b1	0.3	580	2CX5	LEU	136	C	-148.04	163.91	173.64	6704	6705	6708	6706	6707
b1	0.3	581	2CX5	LEU	136	D	-147.86	160.52	173.19	9054	9055	9058	9056	9057
b1	0.3	582	2CY7	LEU	228	A	-144.22	167.45	176.59	3127	3128	3131	3129	3130
b1	0.3	583	2D0A	LEU	28	A	-111	159.58	179.86	406	407	410	408	409
b1	0.3	584	2D1V	LEU	158	A	-122.13	158.12	176.78	422	423	426	424	425
b1	0.3	585	2D42	LEU	186	A	-120.65	173.8	-179.69	2852	2853	2856	2854	2855
b1	0.3	586	2DE0	LEU	140	X	-139.27	158.69	-164.36	570	571	574	572	573
b1	0.3	587	2DEP	LEU	81	A	-136.49	155.69	177.51	590	591	594	592	593
b1	0.3	588	2DEP	LEU	364	A	-110.69	-167.14	-177.46	5169	5170	5173	5171	5172
b1	0.3	589	2DEP	LEU	364	B	-110.83	-168.8	-177.85	10631	10632	10635	10633	10634
b1	0.3	590	2DLA	LEU	164	B	-131.4	164.79	178.99	6409	6410	6413	6411	6412
b1	0.3	591	2DPS	LEU	219	B	-128.62	161.15	179.81	6952	6953	6956	6954	6955
b1	0.3	592	2DQX	LEU	319	A	-127.44	171.29	-179.7	4934	4935	4938	4936	4937
b1	0.3	593	2DWY	LEU	526	C	-121.46	155.48	172.24	4341	4342	4345	4343	4344
b1	0.3	594	2DYJ	LEU	88	A	-130.73	158.4	179.3	1396	1397	1400	1398	1399
b1	0.3	595	2E3Z	LEU	418	A	-128.1	156.62	174.24	6497	6498	6501	6499	6500
b1	0.3	596	2E3Z	LEU	418	B	-129.18	156.75	174.83	13731	13732	13735	13733	13734
b1	0.3	597	2EA9	LEU	85	A	-120.8	160.13	-179.18	1200	1201	1204	1202	1203
b1	0.3	598	2EC5	LEU	1238	A	-145.24	169.14	169.34	10431	10432	10435	10433	10434
b1	0.3	599	2EC5	LEU	1238	B	-146.74	159.81	169.51	21633	21634	21637	21635	21636
b1	0.3	600	2ECE	LEU	27	A	-135.34	162.09	178.53	300	301	304	302	303
b1	0.3	601	2ECE	LEU	386	A	-130.4	155.04	175.03	6066	6067	6070	6068	6069
b1	0.3	602	2EG9	LEU	216	B	-151.34	156.1	179.13	5603	5604	5607	5605	5606
b1	0.3	603	2EIF	LEU	102	A	-138.92	156.53	179.45	1557	1558	1561	1559	1560
b1	0.3	604	2EIO	LEU	94	B	-139.02	169.24	177.46	3032	3033	3036	3034	3035
b1	0.3	605	2EIO	LEU	7	D	-117.32	156.7	176.97	4970	4971	4974	4972	4973
b1	0.3	606	2EKC	LEU	23	A	-134.03	156.84	-179.12	380	381	384	382	383
b1	0.3	607	2EKC	LEU	23	B	-139.47	160.54	-179.24	4423	4424	4427	4425	4426
b1	0.3	608	2ESK	LEU	52	A	-133.9	157.32	171.69	785	786	789	787	788
b1	0.3	609	2ESO	LEU	52	A	-134.57	159.61	174.27	776	777	780	778	779
b1	0.3	610	2EX0	LEU	108	A	-134.07	163.82	175.81	1343	1344	1347	1345	1346
b1	0.3	611	2EX0	LEU	108	B	-133.44	165.5	176.06	7672	7673	7676	7674	7675
b1	0.3	612	2EXE	LEU	221	A	-113.78	170.25	-174.9	231	232	235	233	234
b1	0.3	613	2EXE	LEU	239	A	-130.27	-175.11	178.38	328	329	332	330	331
b1	0.3	614	2EY5	LEU	25	A	-126.35	155.48	168.8	286	287	290	288	289
b1	0.3	615	2EYF	LEU	25	A	-127.99	158.09	166.47	277	278	281	279	280
b1	0.3	616	2EYH	LEU	25	A	-127.34	155.93	167.85	286	287	290	288	289
b1	0.3	617	2EYJ	LEU	25	A	-128.17	157.43	168.36	308	309	312	310	311
b1	0.3	618	2F0D	LEU	25	A	-129.12	160.57	178.37	308	309	312	310	311
b1	0.3	619	2F0H	LEU	25	A	-126	157.17	168.11	286	287	290	288	289
b1	0.3	620	2F0O	LEU	25	A	-128.1	156.36	170.12	308	309	312	310	311
b1	0.3	621	2F0P	LEU	25	A	-127.41	156.71	169.94	286	287	290	288	289
b1	0.3	622	2F0Q	LEU	25	A	-120.46	162.94	164.71	286	287	290	288	289
b1	0.3	623	2F0T	LEU	25	A	-129.76	156.75	169.45	286	287	290	288	289
b1	0.3	624	2F1S	LEU	130	A	-124.18	165.03	178.75	1942	1943	1946	1944	1945
b1	0.3	625	2F4E	LEU	149	A	-122.37	163.92	177.57	1783	1784	1787	1785	1786
b1	0.3	626	2F4E	LEU	149	B	-115.15	161.29	176.9	3810	3811	3814	3812	3813
b1	0.3	627	2FCB	LEU	110	A	-120.2	158	180	1611	1612	1615	1613	1614
b1	0.3	628	2FH7	LEU	1526	A	-120.34	-177.71	-171.08	2554	2555	2558	2556	2557
b1	0.3	629	2FJI	LEU	462	1	-117.33	155.28	-179.67	836	837	840	838	839
b1	0.3	630	2FJI	LEU	462	2	-123.18	156.88	-179.68	7166	7167	7170	7168	7169
b1	0.3	631	2FK7	LEU	287	A	-121.8	161.9	176.11	4139	4140	4143	4141	4142
b1	0.3	632	2FKG	LEU	34	A	-120.69	155.82	179.09	83	84	87	85	86
b1	0.3	633	2FKG	LEU	231	A	-113.41	174.45	176.6	3182	3183	3186	3184	3185
b1	0.3	634	2FKL	LEU	136	B	-133.72	170.08	-177.12	1158	1159	1162	1160	1161
b1	0.3	635	2FKL	LEU	171	B	-130.94	166	175.95	1709	1710	1713	1711	1712
b1	0.3	636	2FL7	LEU	132	A	-114.04	157.82	179.23	1761	1762	1765	1763	1764
b1	0.3	637	2FNE	LEU	1984	C	-118.54	158.5	162.86	3335	3336	3339	3337	3338
b1	0.3	638	2FOK	LEU	323	A	-134.26	155.84	177.4	4841	4842	4845	4843	4844
b1	0.3	639	2FOK	LEU	323	B	-140.82	155.19	178.47	13811	13812	13815	13813	13814
b1	0.3	640	2FRG	LEU	22	P	-110.16	158.18	168.58	21	22	25	23	24
b1	0.3	641	2FRG	LEU	55	P	-125.93	170.19	-177.06	562	563	566	564	565
b1	0.3	642	2FY2	LEU	150	A	-120.66	156.84	179.02	2091	2092	2095	2093	2094
b1	0.3	643	2FZP	LEU	306	A	-136.22	161.44	175.84	1897	1898	1901	1899	1900
b1	0.3	644	2G15	LEU	1112	A	-113.63	158.4	177.5	1014	1015	1018	1016	1017
b1	0.3	645	2G15	LEU	1157	A	-117.49	161.14	179.5	1714	1715	1718	1716	1717
b1	0.3	646	2G4F	LEU	281	A	-123.89	-175.91	-170.18	4165	4166	4169	4167	4168
b1	0.3	647	2G4F	LEU	281	B	-116.91	-174.65	-169.44	8639	8640	8643	8641	8642
b1	0.3	648	2G5D	LEU	300	A	-129	162.29	167.15	3770	3771	3774	3772	3773
b1	0.3	649	2G5X	LEU	135	A	-111.96	156.08	179.21	2113	2114	2117	2115	2116
b1	0.3	650	2G98	LEU	135	A	-129.42	159.22	179.64	2097	2098	2101	2099	2100
b1	0.3	651	2GAI	LEU	227	A	-133.79	172.84	179.61	3646	3647	3650	3648	3649
b1	0.3	652	2GAI	LEU	227	B	-135.03	167.7	176.55	13159	13160	13163	13161	13162
b1	0.3	653	2GAJ	LEU	227	A	-127.34	161.33	172.39	3646	3647	3650	3648	3649
b1	0.3	654	2GAJ	LEU	201	B	-113.06	158.09	174.23	12733	12734	12737	12735	12736
b1	0.3	655	2GAJ	LEU	227	B	-128.35	161.07	174.74	13159	13160	13163	13161	13162
b1	0.3	656	2GBN	LEU	75	A	-119.09	168.73	-179.66	1116	1117	1120	1118	1119
b1	0.3	657	2GCJ	LEU	345	A	-134.62	158.01	174.02	1790	1791	1794	1792	1793
b1	0.3	658	2GCJ	LEU	345	B	-122.46	156.22	170.25	5567	5568	5571	5569	5570
b1	0.3	659	2GCJ	LEU	345	D	-121.86	161.47	174.91	13120	13121	13124	13122	13123
b1	0.3	660	2GKV	LEU	165	E	-118.3	160.64	177.46	1573	1574	1577	1575	1576
b1	0.3	661	2GRV	LEU	425	A	-127.57	160.46	168.56	5826	5827	5830	5828	5829
b1	0.3	662	2GRV	LEU	425	B	-127	165.02	164.72	13431	13432	13435	13433	13434
b1	0.3	663	2GRV	LEU	425	C	-124.08	159.7	169.93	20999	21000	21003	21001	21002
b1	0.3	664	2H14	LEU	88	A	-143.52	179.47	-175.31	850	851	854	852	853
b1	0.3	665	2H1G	LEU	47	A	-136.27	164.54	172.98	100	101	104	102	103
b1	0.3	666	2H1G	LEU	47	B	-134.2	163.09	172.05	2231	2232	2235	2233	2234
b1	0.3	667	2H2Z	LEU	86	A	-116.09	160.06	173.39	1307	1308	1311	1309	1310
b1	0.3	668	2H2Z	LEU	141	A	-119.58	175.54	178.94	2180	2181	2184	2182	2183
b1	0.3	669	2H3L	LEU	1369	A	-112.84	159.06	175.54	883	884	887	885	886
b1	0.3	670	2H3L	LEU	1369	B	-122.38	157.32	178.43	2396	2397	2400	2398	2399
b1	0.3	671	2H68	LEU	88	A	-139.49	-179.81	-173.44	890	891	894	892	893
b1	0.3	672	2H68	LEU	88	B	-141.33	177.07	-173.99	5599	5600	5603	5601	5602
b1	0.3	673	2H7W	LEU	87	A	-119.67	155.6	-178.06	1222	1223	1226	1224	1225
b1	0.3	674	2HBJ	LEU	239	A	-143.23	162.41	176.49	1799	1800	1803	1801	1802
b1	0.3	675	2HIV	LEU	241	A	-146.68	156.81	-178.53	3606	3607	3610	3608	3609
b1	0.3	676	2HIV	LEU	448	A	-125.54	160.02	-175.29	6959	6960	6963	6961	6962
b1	0.3	677	2HK8	LEU	39	A	-120.94	166.04	178.51	601	602	605	603	604
b1	0.3	678	2HK8	LEU	39	B	-124.04	165.69	178.91	4887	4888	4891	4889	4890
b1	0.3	679	2HK8	LEU	39	C	-120.58	166.11	178.59	9173	9174	9177	9175	9176
b1	0.3	680	2HK8	LEU	39	D	-121.24	165.94	180	13435	13436	13439	13437	13438
b1	0.3	681	2HK8	LEU	39	E	-121.82	165.58	178.38	17721	17722	17725	17723	17724
b1	0.3	682	2HK8	LEU	39	F	-122.37	164.98	179.32	22007	22008	22011	22009	22010
b1	0.3	683	2HK8	LEU	39	G	-124.5	165.98	179.18	26253	26254	26257	26255	26256
b1	0.3	684	2HK8	LEU	39	H	-123.24	166.46	178.72	30539	30540	30543	30541	30542
b1	0.3	685	2HTB	LEU	28	A	-113.06	155.88	170.21	465	466	469	467	468
b1	0.3	686	2HTB	LEU	28	D	-128.32	156.32	176.16	13833	13834	13837	13835	13836
b1	0.3	687	2HVM	LEU	218	A	-139.5	158.06	169.58	3254	3255	3258	3256	3257
b1	0.3	688	2HXY	LEU	100	A	-136.24	162.62	178.27	971	972	975	973	974
b1	0.3	689	2HXY	LEU	100	B	-137.37	162.32	178.3	7052	7053	7056	7054	7055
b1	0.3	690	2HXY	LEU	100	C	-136.99	160.98	178.47	13133	13134	13137	13135	13136
b1	0.3	691	2HXY	LEU	100	D	-137.54	162.24	178.03	19214	19215	19218	19216	19217
b1	0.3	692	2HZ7	LEU	420	A	-115.37	179.08	179.81	6025	6026	6029	6027	6028
b1	0.3	693	2HZ7	LEU	444	A	-133.13	171.89	175.67	6377	6378	6381	6379	6380
b1	0.3	694	2I1S	LEU	121	B	-133.39	157.07	-179.33	4748	4749	4752	4750	4751
b1	0.3	695	2I49	LEU	220	A	-118.5	162.49	176.61	2505	2506	2509	2507	2508
b1	0.3	696	2I5H	LEU	42	A	-126.89	155.33	175.17	436	437	440	438	439
b1	0.3	697	2I5L	LEU	41	X	-137.03	157.93	174.46	639	640	643	641	642
b1	0.3	698	2I7X	LEU	134	A	-131.63	161.94	176.92	2078	2079	2082	2080	2081
b1	0.3	699	2I7X	LEU	188	A	-127.33	156	178.41	2949	2950	2953	2951	2952
b1	0.3	700	2I7X	LEU	658	A	-126.07	170.9	176.5	6929	6930	6933	6931	6932
b1	0.3	701	2I7X	LEU	663	A	-129.04	156.66	179.02	7009	7010	7013	7011	7012
b1	0.3	702	2ICC	LEU	38	A	-125.53	157.46	173.09	599	600	603	601	602
b1	0.3	703	2IM5	LEU	205	A	-112.57	163.92	177.3	3326	3327	3330	3328	3329
b1	0.3	704	2IM5	LEU	272	A	-118.17	157.39	178.19	4391	4392	4395	4393	4394
b1	0.3	705	2IM5	LEU	205	B	-112.39	162.99	177.56	9610	9611	9614	9612	9613
b1	0.3	706	2IM5	LEU	272	B	-118.57	156.85	178.42	10675	10676	10679	10677	10678
b1	0.3	707	2IM5	LEU	205	C	-111.84	164.25	177.68	15894	15895	15898	15896	15897
b1	0.3	708	2IM5	LEU	272	C	-118.27	157.65	178.6	16959	16960	16963	16961	16962
b1	0.3	709	2IM5	LEU	205	D	-112.42	165.06	177.95	22178	22179	22182	22180	22181
b1	0.3	710	2IM5	LEU	272	D	-117.55	157.33	178.79	23243	23244	23247	23245	23246
b1	0.3	711	2IM9	LEU	191	A	-125.09	174.84	178.04	2223	2224	2227	2225	2226
b1	0.3	712	2IUS	LEU	917	A	-129.07	-177.57	-179.32	1082	1083	1086	1084	1085
b1	0.3	713	2IUS	LEU	917	B	-132.84	-162.63	178.65	7212	7213	7216	7214	7215
b1	0.3	714	2IUS	LEU	917	C	-132.14	-177.84	-179.34	13342	13343	13346	13344	13345
b1	0.3	715	2IUS	LEU	846	D	-110.52	157.47	179.56	18487	18488	18491	18489	18490
b1	0.3	716	2IUS	LEU	917	D	-132.18	170.49	-179.61	19472	19473	19476	19474	19475
b1	0.3	717	2IUS	LEU	917	E	-137.52	-165.1	-179.84	25401	25402	25405	25403	25404
b1	0.3	718	2IUS	LEU	917	F	-131.75	-171.48	-179.68	31354	31355	31358	31356	31357
b1	0.3	719	2J4B	LEU	111	A	-132.02	157	171.93	1530	1531	1534	1532	1533
b1	0.3	720	2J4B	LEU	111	C	-132.53	165.97	179.1	6033	6034	6037	6035	6036
b1	0.3	721	2J4B	LEU	111	D	-134.72	156.26	171.35	8258	8259	8262	8260	8261
b1	0.3	722	2J4B	LEU	111	E	-126.94	164.37	177.12	10483	10484	10487	10485	10486
b1	0.3	723	2J92	LEU	151	A	-114.38	173.06	178.29	2161	2162	2165	2163	2164
b1	0.3	724	2J92	LEU	151	B	-122.09	155.08	179.03	4830	4831	4834	4832	4833
b1	0.3	725	2JA4	LEU	330	A	-122	161.25	169.87	912	913	916	914	915
b1	0.3	726	2JDF	LEU	124	A	-142.65	156.45	175.78	1980	1981	1984	1982	1983
b1	0.3	727	2JEM	LEU	213	A	-117.12	156.77	169.66	2785	2786	2789	2787	2788
b1	0.3	728	2JG5	LEU	56	A	-111	169.83	-176.9	863	864	867	865	866
b1	0.3	729	2JG5	LEU	56	B	-111.58	167.56	-176.25	5444	5445	5448	5446	5447
b1	0.3	730	2JJW	LEU	37	A	-114.72	155.2	169.26	519	520	523	521	522
b1	0.3	731	2JL9	LEU	114	A	-124.07	155.79	-168.9	1760	1761	1764	1762	1763
b1	0.3	732	2LAO	LEU	199	A	-139.57	157.58	174.14	2977	2978	2981	2979	2980
b1	0.3	733	2LIS	LEU	115	A	-122.03	160.36	178.29	1897	1898	1901	1899	1900
b1	0.3	734	2NMS	LEU	117	A	-135.2	158.83	179.64	1565	1566	1569	1567	1568
b1	0.3	735	2NQ5	LEU	541	A	-126.11	160.52	179.31	8364	8365	8368	8366	8367
b1	0.3	736	2NSB	LEU	85	A	-117.64	157.53	178.86	1428	1429	1432	1430	1431
b1	0.3	737	2NSC	LEU	85	A	-120.89	170.19	166.66	1428	1429	1432	1430	1431
b1	0.3	738	2NUB	LEU	146	A	-125.91	163.33	178.09	2450	2451	2454	2452	2453
b1	0.3	739	2NV5	LEU	1361	A	-117.98	-175.5	-171.65	2512	2513	2516	2514	2515
b1	0.3	740	2NV5	LEU	1361	B	-120.65	173.62	-176.53	7014	7015	7018	7016	7017
b1	0.3	741	2NV5	LEU	1303	C	-110.52	159.13	176.24	10563	10564	10567	10565	10566
b1	0.3	742	2NV5	LEU	1361	C	-114.51	178.76	-173.18	11516	11517	11520	11518	11519
b1	0.3	743	2NZI	LEU	214	A	-110.65	155.8	176.49	3346	3347	3350	3348	3349
b1	0.3	744	2NZI	LEU	214	B	-120.41	157.39	175.99	7888	7889	7892	7890	7891
b1	0.3	745	2O0K	LEU	160	A	-114.63	160.54	175.86	2697	2698	2701	2699	2700
b1	0.3	746	2O0K	LEU	228	A	-118.88	162.01	-178.9	3770	3771	3774	3772	3773
b1	0.3	747	2O0Q	LEU	36	A	-122.75	167.85	-179.36	527	528	531	529	530
b1	0.3	748	2O2T	LEU	225	A	-129.69	155.56	174.07	1532	1533	1536	1534	1535
b1	0.3	749	2O2T	LEU	225	B	-129.88	155.6	174.01	3061	3062	3065	3063	3064
b1	0.3	750	2O5F	LEU	97	A	-131.49	174.02	178.63	1316	1317	1320	1318	1319
b1	0.3	751	2O5F	LEU	97	B	-144.63	167.89	178.81	3858	3859	3862	3860	3861
b1	0.3	752	2O7K	LEU	53	A	-115.91	155.63	178.12	700	701	704	702	703
b1	0.3	753	2O87	LEU	53	A	-120.15	157.27	177.46	677	678	681	679	680
b1	0.3	754	2O89	LEU	53	A	-114.61	158.83	177.17	721	722	725	723	724
b1	0.3	755	2OEW	LEU	171	A	-111.21	163.89	173.18	2644	2645	2648	2646	2647
b1	0.3	756	2OG4	LEU	2266	A	-132.36	173.39	178.14	1908	1909	1912	1910	1911
b1	0.3	757	2OL7	LEU	34	A	-117.86	167.7	175.78	150	151	154	152	153
b1	0.3	758	2OL7	LEU	162	A	-116.6	178.16	178.9	2068	2069	2072	2070	2071
b1	0.3	759	2OL7	LEU	162	B	-116.73	176.33	175.68	5733	5734	5737	5735	5736
b1	0.3	760	2OPW	LEU	24	A	-112.89	155.24	-179	342	343	346	344	345
b1	0.3	761	2OTT	LEU	75	X	-127.23	155.38	-162.16	914	915	918	916	917
b1	0.3	762	2OVA	LEU	154	A	-118.57	156.36	-179.61	2072	2073	2076	2074	2075
b1	0.3	763	2OY1	LEU	34	O	-121.62	171.68	166.71	122	123	126	124	125
b1	0.3	764	2OY1	LEU	161	O	-114.19	-179.04	-178.06	2005	2006	2009	2007	2008
b1	0.3	765	2OY5	LEU	34	O	-127.76	165.05	168.89	150	151	154	152	153
b1	0.3	766	2OY5	LEU	162	O	-110.43	175.83	174.86	2101	2102	2105	2103	2104
b1	0.3	767	2OY7	LEU	34	A	-124.19	166.95	170.08	83	84	87	85	86
b1	0.3	768	2OY7	LEU	231	A	-112.96	172.83	179.56	3124	3125	3128	3126	3127
b1	0.3	769	2OY8	LEU	34	A	-121.77	164.04	166.24	83	84	87	85	86
b1	0.3	770	2OY8	LEU	231	A	-112.03	175.67	177.48	3125	3126	3129	3127	3128
b1	0.3	771	2P1G	LEU	186	A	-144.13	156.77	-175.72	2465	2466	2469	2467	2468
b1	0.3	772	2P1G	LEU	204	A	-131.26	160.86	-172.72	2740	2741	2744	2742	2743
b1	0.3	773	2P1G	LEU	254	A	-122.77	155.08	-176.89	3536	3537	3540	3538	3539
b1	0.3	774	2P1G	LEU	204	B	-117.19	159.2	179.82	6338	6339	6342	6340	6341
b1	0.3	775	2P4H	LEU	143	X	-120.51	156.9	176.43	1859	1860	1863	1861	1862
b1	0.3	776	2P52	LEU	203	A	-123.1	156.48	178.37	1730	1731	1734	1732	1733
b1	0.3	777	2P5D	LEU	96	A	-126.34	159.71	176.57	1634	1635	1638	1636	1637
b1	0.3	778	2P5P	LEU	327	B	-141.53	-176.81	177.93	1891	1892	1895	1893	1894
b1	0.3	779	2P5P	LEU	375	B	-125.03	155.78	178.23	2600	2601	2604	2602	2603
b1	0.3	780	2P5P	LEU	375	C	-133.92	169.5	178.65	4100	4101	4104	4102	4103
b1	0.3	781	2P9Q	LEU	180	B	-135.33	157.16	-179.65	8847	8848	8851	8849	8850
b1	0.3	782	2PAW	LEU	860	A	-114.69	158.77	-178.72	3252	3253	3256	3254	3255
b1	0.3	783	2PF6	LEU	212	A	-134.49	171.83	176.85	3224	3225	3228	3226	3227
b1	0.3	784	2PF6	LEU	212	B	-143.6	168.72	177.7	6750	6751	6754	6752	6753
b1	0.3	785	2PFT	LEU	553	A	-118.63	155.6	-179.88	6540	6541	6544	6542	6543
b1	0.3	786	2PGE	LEU	157	A	-113.44	156.07	177.02	2314	2315	2318	2316	2317
b1	0.3	787	2PGE	LEU	345	A	-119.97	-166.38	179.51	5182	5183	5186	5184	5185
b1	0.3	788	2PHC	LEU	109	B	-137.06	165.02	164.42	1661	1662	1665	1663	1664
b1	0.3	789	2PHC	LEU	137	B	-131.23	156.32	-175.29	2101	2102	2105	2103	2104
b1	0.3	790	2PI3	LEU	34	O	-122.96	164.73	171.86	83	84	87	85	86
b1	0.3	791	2PI3	LEU	162	O	-115.24	177.61	176.45	1992	1993	1996	1994	1995
b1	0.3	792	2PIC	LEU	278	A	-119.4	158.72	179.42	4256	4257	4260	4258	4259
b1	0.3	793	2PKO	LEU	9	A	-120.71	172.49	177.66	139	140	143	141	142
b1	0.3	794	2PLC	LEU	39	A	-111.31	162.65	175.95	274	275	278	276	277
b1	0.3	795	2PLF	LEU	357	A	-116.13	166.59	178.95	5590	5591	5594	5592	5593
b1	0.3	796	2PND	LEU	38	A	-128.38	158.03	165.94	626	627	630	628	629
b1	0.3	797	2PQS	LEU	151	C	-141.45	155.53	175.95	7352	7353	7356	7354	7355
b1	0.3	798	2PQS	LEU	151	D	-142	155.16	174.36	9842	9843	9846	9844	9845
b1	0.3	799	2PS3	LEU	32	A	-115.75	160.42	-173.33	66	67	70	68	69
b1	0.3	800	2PS3	LEU	32	B	-118.66	155.48	-173.46	4127	4128	4131	4129	4130
b1	0.3	801	2PW5	LEU	25	A	-132.59	156.55	176.23	286	287	290	288	289
b1	0.3	802	2PW7	LEU	25	A	-127.22	156.06	176.13	286	287	290	288	289
b1	0.3	803	2PWQ	LEU	53	A	-126.68	160.91	176.69	879	880	883	881	882
b1	0.3	804	2PWX	LEU	27	A	-139.85	172.63	179.31	342	343	346	344	345
b1	0.3	805	2PYK	LEU	25	A	-134.98	155.08	176.07	286	287	290	288	289
b1	0.3	806	2QCZ	LEU	158	A	-113.68	-165.6	-179.92	2076	2077	2080	2078	2079
b1	0.3	807	2QCZ	LEU	158	B	-124.07	-172.12	179.96	6839	6840	6843	6841	6842
b1	0.3	808	2QGO	LEU	55	A	-138.85	174.06	178.71	690	691	694	692	693
b1	0.3	809	2QI2	LEU	195	A	-128.24	161.71	176.96	2705	2706	2709	2707	2708
b1	0.3	810	2QN4	LEU	44	A	-110.53	163.09	-178.98	603	604	607	605	606
b1	0.3	811	2QVT	LEU	68	A	-116.87	156.78	-169.41	492	493	496	494	495
b1	0.3	812	2QY9	LEU	210	A	-115.4	158.29	177.57	258	259	262	260	261
b1	0.3	813	2QYS	LEU	290	A	-130.35	160.37	177.33	4619	4620	4623	4621	4622
b1	0.3	814	2QYS	LEU	290	B	-131.78	164.24	177.68	9603	9604	9607	9605	9606
b1	0.3	815	2QZ5	LEU	164	A	-128.18	163.67	176.11	2402	2403	2406	2404	2405
b1	0.3	816	2QZ5	LEU	164	B	-120.74	169.36	177.88	4933	4934	4937	4935	4936
b1	0.3	817	2QZB	LEU	172	A	-121.61	160.9	163.42	1821	1822	1825	1823	1824
b1	0.3	818	2QZB	LEU	172	B	-112.61	164.63	172.47	3993	3994	3997	3995	3996
b1	0.3	819	2QZW	LEU	201	A	-137.28	162.74	177.06	2949	2950	2953	2951	2952
b1	0.3	820	2QZW	LEU	283	A	-132.29	170.5	-179.84	4142	4143	4146	4144	4145
b1	0.3	821	2QZW	LEU	201	B	-138.21	168.94	176.84	7991	7992	7995	7993	7994
b1	0.3	822	2QZW	LEU	226	B	-127.18	158.99	-179.33	8352	8353	8356	8354	8355
b1	0.3	823	2QZW	LEU	283	B	-124	166.22	-179.22	9184	9185	9188	9186	9187
b1	0.3	824	2R0J	LEU	52	A	-130.42	162.04	167.34	783	784	787	785	786
b1	0.3	825	2R60	LEU	300	A	-122.04	-175.61	177.53	4646	4647	4650	4648	4649
b1	0.3	826	2R62	LEU	360	A	-129.9	175.6	-173.8	2939	2940	2943	2941	2942
b1	0.3	827	2R7O	LEU	53	A	-113.57	163.27	179.52	764	765	768	766	767
b1	0.3	828	2R7O	LEU	408	A	-138.61	166.29	179.47	6361	6362	6365	6363	6364
b1	0.3	829	2R7O	LEU	820	A	-118.1	165.42	179.36	12997	12998	13001	12999	13000
b1	0.3	830	2R7Q	LEU	408	A	-112.02	160.54	-179.91	6361	6362	6365	6363	6364
b1	0.3	831	2R7Q	LEU	669	A	-118.19	169.61	179.34	10582	10583	10586	10584	10585
b1	0.3	832	2RA1	LEU	371	A	-123.64	156.57	175.55	5294	5295	5298	5296	5297
b1	0.3	833	2RBI	LEU	62	B	-114.49	155.1	176.85	2591	2592	2595	2593	2594
b1	0.3	834	2REJ	LEU	69	A	-142.42	163.91	179.5	554	555	558	556	557
b1	0.3	835	2REJ	LEU	69	B	-144.98	-178.28	-175.13	4838	4839	4842	4840	4841
b1	0.3	836	2RH5	LEU	102	A	-136.53	165.31	-177.64	1594	1595	1598	1596	1597
b1	0.3	837	2RH5	LEU	102	C	-122.71	173.42	179.71	4881	4882	4885	4883	4884
b1	0.3	838	2RH5	LEU	102	B	-134.85	165.78	-177.47	8168	8169	8172	8170	8171
b1	0.3	839	2RN2	LEU	146	A	-117.35	165.25	176.22	2303	2304	2307	2305	2306
b1	0.3	840	2SFA	LEU	120	A	-129.85	173.82	179.45	1651	1652	1655	1653	1654
b1	0.3	841	2SGA	LEU	165	A	-126.55	162.19	176.45	1506	1507	1510	1508	1509
b1	0.3	842	2UUT	LEU	15	A	-131.16	175.71	164.15	225	226	229	227	228
b1	0.3	843	2UUT	LEU	241	A	-119.52	157.96	175.36	3710	3711	3714	3712	3713
b1	0.3	844	2UUT	LEU	468	A	-110.81	156.12	167.95	7165	7166	7169	7167	7168
b1	0.3	845	2UUT	LEU	470	A	-122.19	158.1	-176.41	7200	7201	7204	7202	7203
b1	0.3	846	2V2U	LEU	117	B	-141.39	156.21	177.94	4647	4648	4651	4649	4650
b1	0.3	847	2V6C	LEU	110	A	-128.43	165.26	179.08	1550	1551	1554	1552	1553
b1	0.3	848	2V6J	LEU	338	A	-110.38	156.28	171.85	5138	5139	5142	5140	5141
b1	0.3	849	2VGA	LEU	81	A	-112.98	-171.16	177.62	1143	1144	1147	1145	1146
b1	0.3	850	2VGM	LEU	65	A	-114.01	178.68	-177.53	730	731	734	732	733
b1	0.3	851	2VH4	LEU	199	A	-118.3	156.12	168.33	2428	2429	2432	2430	2431
b1	0.3	852	2VK9	LEU	288	A	-133.95	163.95	174.06	4745	4746	4749	4747	4748
b1	0.3	853	2VKT	LEU	450	A	-133.1	166.74	178.06	2302	2303	2306	2304	2305
b1	0.3	854	2VO8	LEU	999	A	-130.42	159.73	162.27	886	887	890	888	889
b1	0.3	855	2VR9	LEU	199	B	-111.57	155.46	178.74	5147	5148	5151	5149	5150
b1	0.3	856	2VSA	LEU	95	A	-123.82	164.93	-176.86	990	991	994	992	993
b1	0.3	857	2VSV	LEU	530	A	-127.92	155.93	-174.67	464	465	468	466	467
b1	0.3	858	2VSV	LEU	530	B	-127.54	157.62	-174.17	2024	2025	2028	2026	2027
b1	0.3	859	2VUP	LEU	30	A	-134.15	158.34	168.49	411	412	415	413	414
b1	0.3	860	2W0I	LEU	250	A	-134.76	158.7	168.83	1128	1129	1132	1130	1131
b1	0.3	861	2W2S	LEU	120	A	-113.44	157.57	176.8	1295	1296	1299	1297	1298
b1	0.3	862	2W56	LEU	11	A	-112.24	158.53	-173.71	120	121	124	122	123
b1	0.3	863	2W56	LEU	11	B	-134.14	155.89	-177.66	2342	2343	2346	2344	2345
b1	0.3	864	2W5H	LEU	34	A	-145.11	-177.72	169.29	486	487	490	488	489
b1	0.3	865	2W5H	LEU	272	A	-115.14	169.89	-176.03	4085	4086	4089	4087	4088
b1	0.3	866	2WA0	LEU	257	A	-137.03	158.14	171.81	2529	2530	2533	2531	2532
b1	0.3	867	2WA0	LEU	273	A	-140.44	156.54	170.71	2684	2685	2688	2686	2687
b1	0.3	868	2WFE	LEU	398	A	-125.25	160.89	-176.39	1833	1834	1837	1835	1836
b1	0.3	869	2WFE	LEU	398	D	-126.99	155.2	-176.89	13402	13403	13406	13404	13405
b1	0.3	870	2WJ5	LEU	94	A	-118.33	157.58	173.53	1399	1400	1403	1401	1402
b1	0.3	871	2WN4	LEU	311	A	-113.64	175.44	171.36	4495	4496	4499	4497	4498
b1	0.3	872	2WN5	LEU	311	A	-113.19	176.32	172.22	4622	4623	4626	4624	4625
b1	0.3	873	2WXZ	LEU	117	A	-122.15	-178.07	-160.83	1576	1577	1580	1578	1579
b1	0.3	874	2WXZ	LEU	117	C	-121.39	-177.4	-161.51	8037	8038	8041	8039	8040
b1	0.3	875	2X16	LEU	154	B	-123.06	159.84	169.6	5548	5549	5552	5550	5551
b1	0.3	876	2X1Q	LEU	18	A	-137.58	160.71	175.54	194	195	198	196	197
b1	0.3	877	2X1Q	LEU	18	B	-138.93	157.9	173.16	1966	1967	1970	1968	1969
b1	0.3	878	2X3X	LEU	409	D	-111.14	174.57	170.31	14423	14424	14427	14425	14426
b1	0.3	879	2X4L	LEU	65	A	-124.76	158.27	-175.15	215	216	219	217	218
b1	0.3	880	2X5Y	LEU	785	A	-128.5	161.1	-171.81	1043	1044	1047	1045	1046
b1	0.3	881	2X6Q	LEU	320	A	-118.26	160.66	178.14	5189	5190	5193	5191	5192
b1	0.3	882	2X6Q	LEU	320	B	-120.33	159.26	178.38	11921	11922	11925	11923	11924
b1	0.3	883	2X6R	LEU	320	A	-118.73	156.67	177.52	5189	5190	5193	5191	5192
b1	0.3	884	2X6R	LEU	320	B	-119.22	155.08	177.1	11931	11932	11935	11933	11934
b1	0.3	885	2X7L	LEU	184	B	-152.66	159.53	-179.28	5912	5913	5916	5914	5915
b1	0.3	886	2X7L	LEU	184	D	-152.3	160	-179.33	12335	12336	12339	12337	12338
b1	0.3	887	2X7L	LEU	184	F	-151.52	159.93	-179.44	18758	18759	18762	18760	18761
b1	0.3	888	2X7L	LEU	184	I	-152.11	159.69	-179.49	28392	28393	28396	28394	28395
b1	0.3	889	2X7L	LEU	184	K	-151.86	159.35	-179.53	34815	34816	34819	34817	34818
b1	0.3	890	2X7L	LEU	184	L	-151.91	158.83	-179.58	38027	38028	38031	38029	38030
b1	0.3	891	2X8X	LEU	213	X	-113.06	156.66	172.89	2228	2229	2232	2230	2231
b1	0.3	892	2Y3V	LEU	10	B	-125.65	157.16	170.19	2773	2774	2777	2775	2776
b1	0.3	893	2YT4	LEU	617	A	-110.21	171.91	178.65	1802	1803	1806	1804	1805
b1	0.3	894	2YV0	LEU	146	X	-115.21	158.66	175.06	2296	2297	2300	2298	2299
b1	0.3	895	2YWN	LEU	13	A	-130.86	156.22	179.82	195	196	199	197	198
b1	0.3	896	2YXR	LEU	235	A	-120.33	156.19	-179.29	3517	3518	3521	3519	3520
b1	0.3	897	2YXY	LEU	55	A	-111.16	170.96	-178.33	834	835	838	836	837
b1	0.3	898	2YZA	LEU	146	A	-111.67	-176.04	-179.86	2234	2235	2238	2236	2237
b1	0.3	899	2Z15	LEU	29	A	-121.18	163.51	-179.85	350	351	354	352	353
b1	0.3	900	2Z15	LEU	29	B	-125.93	162.86	-179.74	2297	2298	2301	2299	2300
b1	0.3	901	2Z15	LEU	29	C	-142.18	156.24	179.72	4203	4204	4207	4205	4206
b1	0.3	902	2Z15	LEU	29	D	-128	157.58	-179.81	6138	6139	6142	6140	6141
b1	0.3	903	2Z1G	LEU	146	A	-113.59	166.38	178.8	2327	2328	2331	2329	2330
b1	0.3	904	2Z1I	LEU	146	A	-118.83	165.76	177.09	2339	2340	2343	2341	2342
b1	0.3	905	2Z1I	LEU	146	B	-116.86	162.37	178.82	4744	4745	4748	4746	4747
b1	0.3	906	2Z1J	LEU	146	A	-114.22	167.69	178	2355	2356	2359	2357	2358
b1	0.3	907	2Z37	LEU	280	A	-128.33	155.11	179.93	2008	2009	2012	2010	2011
b1	0.3	908	2Z8M	LEU	78	A	-124.48	156.32	177.02	808	809	812	810	811
b1	0.3	909	2ZFY	LEU	259	A	-118.2	156.9	177.26	3303	3304	3307	3305	3306
b1	0.3	910	2ZHV	LEU	301	A	-113.16	177.46	179.28	4548	4549	4552	4550	4551
b1	0.3	911	2ZJ8	LEU	480	A	-114.22	168.99	-178.94	7638	7639	7642	7640	7641
b1	0.3	912	2ZOT	LEU	48	B	-149.84	177.91	179.31	2276	2277	2280	2278	2279
b1	0.3	913	2ZOT	LEU	48	D	-146.68	171.89	-179.03	6607	6608	6611	6609	6610
b1	0.3	914	2ZP2	LEU	125	A	-138.95	169.33	179.77	334	335	338	336	337
b1	0.3	915	2ZQ5	LEU	230	A	-123.26	158.59	176.49	3543	3544	3547	3545	3546
b1	0.3	916	2ZQ5	LEU	372	A	-122.29	159.75	176.38	5487	5488	5491	5489	5490
b1	0.3	917	2ZTZ	LEU	37	A	-137.87	163.69	178.51	568	569	572	570	571
b1	0.3	918	2ZTZ	LEU	37	B	-131.71	159.93	177.69	3359	3360	3363	3361	3362
b1	0.3	919	2ZU1	LEU	37	A	-133.38	158.14	175.37	568	569	572	570	571
b1	0.3	920	2ZU1	LEU	37	B	-135.68	155.42	175.28	3358	3359	3362	3360	3361
b1	0.3	921	2ZVR	LEU	151	A	-119.95	155.95	-178.47	2280	2281	2284	2282	2283
b1	0.3	922	3A0J	LEU	41	A	-112.31	159.54	175.79	650	651	654	652	653
b1	0.3	923	3A0J	LEU	41	B	-112.63	159.97	173.4	1769	1770	1773	1771	1772
b1	0.3	924	3A4S	LEU	60	B	-125.85	165.75	167.58	3329	3330	3333	3331	3332
b1	0.3	925	3A55	LEU	115	A	-141.82	157.55	176.01	1543	1544	1547	1545	1546
b1	0.3	926	3AA3	LEU	146	A	-119.19	161.8	169.55	2312	2313	2316	2314	2315
b1	0.3	927	3AA5	LEU	146	X	-111.11	161.84	171.46	2296	2297	2300	2298	2299
b1	0.3	928	3AB7	LEU	220	A	-131.44	170.04	177.79	2797	2798	2801	2799	2800
b1	0.3	929	3AB7	LEU	115	B	-127.99	161.45	177.6	4810	4811	4814	4812	4813
b1	0.3	930	3AB7	LEU	220	B	-128.66	173.97	177.41	6184	6185	6188	6186	6187
b1	0.3	931	3AGK	LEU	85	A	-113.81	163.54	175.5	1325	1326	1329	1327	1328
b1	0.3	932	3AP5	LEU	110	A	-111.54	175.59	-176.96	1720	1721	1724	1722	1723
b1	0.3	933	3APP	LEU	30	A	-112.64	158.02	179.25	395	396	399	397	398
b1	0.3	934	3APP	LEU	221	A	-121.57	170.68	178.39	3117	3118	3121	3119	3120
b1	0.3	935	3AQ2	LEU	100	A	-132.13	157.76	173.54	1615	1616	1619	1617	1618
b1	0.3	936	3AQ2	LEU	100	B	-123.05	156.79	170.23	4561	4562	4565	4563	4564
b1	0.3	937	3AQ2	LEU	202	B	-121.45	158	179.14	5920	5921	5924	5922	5923
b1	0.3	938	3B9V	LEU	18	A	-137.63	167.08	171.25	224	225	228	226	227
b1	0.3	939	3B9V	LEU	18	B	-146.49	155.31	178.24	1994	1995	1998	1996	1997
b1	0.3	940	3B9V	LEU	18	C	-144.52	161.51	173.53	3718	3719	3722	3720	3721
b1	0.3	941	3BFO	LEU	238	A	-119.79	158.95	171.12	199	200	203	201	202
b1	0.3	942	3BFO	LEU	238	B	-119.12	157.01	172.63	1547	1548	1551	1549	1550
b1	0.3	943	3BFO	LEU	238	D	-121.91	157.22	173.37	4274	4275	4278	4276	4277
b1	0.3	944	3BH0	LEU	357	A	-134.87	159.41	178.63	3226	3227	3230	3228	3229
b1	0.3	945	3BNW	LEU	36	B	-117.17	173.53	168.93	2830	2831	2834	2832	2833
b1	0.3	946	3BOP	LEU	257	A	-113.34	156.87	177.75	2461	2462	2465	2463	2464
b1	0.3	947	3BTN	LEU	373	A	-118.23	166.14	178.06	5003	5004	5007	5005	5006
b1	0.3	948	3BTN	LEU	373	B	-117.84	165.16	175.84	10927	10928	10931	10929	10930
b1	0.3	949	3BVS	LEU	209	A	-142.3	157.67	169.83	3433	3434	3437	3435	3436
b1	0.3	950	3BY1	LEU	459	A	-113.76	161.89	177.99	3249	3250	3253	3251	3252
b1	0.3	951	3BY2	LEU	233	A	-129.46	155.6	-179.58	51	52	55	53	54
b1	0.3	952	3BZC	LEU	239	A	-128.46	156.19	170.81	3770	3771	3774	3772	3773
b1	0.3	953	3BZK	LEU	239	A	-117.51	168.11	170.91	3770	3771	3774	3772	3773
b1	0.3	954	3BZK	LEU	658	A	-140.64	156.09	172.7	10173	10174	10177	10175	10176
b1	0.3	955	3BZR	LEU	279	A	-140.23	158.42	169.91	688	689	692	690	691
b1	0.3	956	3BZS	LEU	279	A	-127.5	155.01	170.97	500	501	504	502	503
b1	0.3	957	3C1Z	LEU	80	A	-116.25	168.02	178.07	1167	1168	1171	1169	1170
b1	0.3	958	3C1Z	LEU	80	B	-121.33	163.3	177.9	6846	6847	6850	6848	6849
b1	0.3	959	3C57	LEU	176	A	-122.32	161.12	169.92	408	409	412	410	411
b1	0.3	960	3C57	LEU	176	B	-122.62	156.13	170.42	1171	1172	1175	1173	1174
b1	0.3	961	3C5V	LEU	344	A	-111.47	169.6	-179.96	4036	4037	4040	4038	4039
b1	0.3	962	3CA7	LEU	64	A	-110.78	168.63	173.56	258	259	262	260	261
b1	0.3	963	3CH7	LEU	79	A	-127.82	157.11	171.18	1204	1205	1208	1206	1207
b1	0.3	964	3CH7	LEU	161	A	-133.89	165.44	170.31	2438	2439	2442	2440	2441
b1	0.3	965	3CKF	LEU	34	A	-123.39	157.28	176.34	83	84	87	85	86
b1	0.3	966	3CKH	LEU	83	B	-130.1	161.12	-178.78	3798	3799	3802	3800	3801
b1	0.3	967	3CMI	LEU	118	A	-121.95	162.34	176.3	1566	1567	1570	1568	1569
b1	0.3	968	3CO1	LEU	30	A	-115.74	173.36	179.58	463	464	467	465	466
b1	0.3	969	3COI	LEU	333	A	-126.7	164.79	171.18	5155	5156	5159	5157	5158
b1	0.3	970	3COU	LEU	115	A	-113.77	164.55	161.94	1754	1755	1758	1756	1757
b1	0.3	971	3CPI	LEU	315	H	-120.02	157.68	174.28	11898	11899	11902	11900	11901
b1	0.3	972	3CQT	LEU	55	A	-118.17	159.03	170.38	848	849	852	850	851
b1	0.3	973	3CRM	LEU	29	A	-134.3	156.44	179.65	363	364	367	365	366
b1	0.3	974	3CSG	LEU	89	A	-112.3	160.87	177.65	1288	1289	1292	1290	1291
b1	0.3	975	3CSR	LEU	63	A	-120.75	-160.12	-168.13	955	956	959	957	958
b1	0.3	976	3CTK	LEU	130	A	-111.34	161.54	-179.72	2057	2058	2061	2059	2060
b1	0.3	977	3CW0	LEU	48	A	-138.78	168.58	177.88	690	691	694	692	693
b1	0.3	978	3CW0	LEU	48	B	-144.53	155.37	172.46	3899	3900	3903	3901	3902
b1	0.3	979	3CW0	LEU	202	B	-121.16	160.12	-173.7	6380	6381	6384	6382	6383
b1	0.3	980	3CW0	LEU	48	C	-143.28	164.26	-179.13	7108	7109	7112	7110	7111
b1	0.3	981	3D5U	LEU	116	A	-111.69	166.51	174.88	1481	1482	1485	1483	1484
b1	0.3	982	3D5V	LEU	116	A	-126.27	170.72	173.95	1345	1346	1349	1347	1348
b1	0.3	983	3D9W	LEU	121	D	-128.59	156.71	179.41	14958	14959	14962	14960	14961
b1	0.3	984	3DAD	LEU	86	A	-117.85	163.74	179.21	1016	1017	1020	1018	1019
b1	0.3	985	3DEL	LEU	124	B	-124.06	168.15	-178.35	1469	1470	1473	1471	1472
b1	0.3	986	3DEL	LEU	136	B	-112.78	157.02	-1.69	1670	1671	1674	1672	1673
b1	0.3	987	3DEL	LEU	187	B	-119.58	155.03	166.68	2470	2471	2474	2472	2473
b1	0.3	988	3DEL	LEU	124	C	-128.5	167.4	-176.91	5154	5155	5158	5156	5157
b1	0.3	989	3DEL	LEU	136	C	-113.99	155.56	3.26	5355	5356	5359	5357	5358
b1	0.3	990	3DEL	LEU	124	D	-125	164.58	-177.86	8839	8840	8843	8841	8842
b1	0.3	991	3DEL	LEU	187	D	-120.54	155.21	167.69	9840	9841	9844	9842	9843
b1	0.3	992	3DEL	LEU	124	F	-127.22	166.04	-177.52	12524	12525	12528	12526	12527
b1	0.3	993	3DEL	LEU	136	F	-112.95	158.99	-0.62	12725	12726	12729	12727	12728
b1	0.3	994	3DFA	LEU	73	A	-125.14	166.83	-171.4	1126	1127	1130	1128	1129
b1	0.3	995	3DGK	LEU	93	A	-111.5	161.19	177.4	1482	1483	1486	1484	1485
b1	0.3	996	3DKM	LEU	1334	A	-123.35	161.43	170.53	1047	1048	1051	1049	1050
b1	0.3	997	3DLV	LEU	75	B	-124.93	155.14	164.25	1076	1077	1080	1078	1079
b1	0.3	998	3DLW	LEU	269	A	-141.89	159.66	177.19	3923	3924	3927	3925	3926
b1	0.3	999	3DTM	LEU	199	A	-110.82	158.66	170.25	2690	2691	2694	2692	2693
b1	0.3	1000	3DTQ	LEU	144	A	-140.72	155.02	-179.91	2168	2169	2172	2170	2171
b1	0.3	1001	3DTQ	LEU	144	B	-140.81	155.2	-178.49	4856	4857	4860	4858	4859
b1	0.3	1002	3DTQ	LEU	144	C	-134.46	156.29	179.47	7585	7586	7589	7587	7588
b1	0.3	1003	3DXF	LEU	114	A	-149.15	163.93	-178.41	1679	1680	1683	1681	1682
b1	0.3	1004	3E0C	LEU	468	A	-116.72	160.75	173.02	6003	6004	6007	6005	6006
b1	0.3	1005	3E0C	LEU	673	A	-123.65	158.45	178.85	8882	8883	8886	8884	8885
b1	0.3	1006	3E0C	LEU	1043	A	-127.37	161.48	161.73	13528	13529	13532	13530	13531
b1	0.3	1007	3E0O	LEU	121	A	-111.88	161.19	176.88	1894	1895	1898	1896	1897
b1	0.3	1008	3E0O	LEU	121	B	-121.05	159.54	177.25	4142	4143	4146	4144	4145
b1	0.3	1009	3E0O	LEU	121	D	-125.78	157.65	176.22	8550	8551	8554	8552	8553
b1	0.3	1010	3E0O	LEU	121	F	-116.46	160.13	177.95	13011	13012	13015	13013	13014
b1	0.3	1011	3E1S	LEU	276	A	-140.85	158.19	-179.75	1141	1142	1145	1143	1144
b1	0.3	1012	3E1S	LEU	339	A	-114.73	155.5	177.57	2019	2020	2023	2021	2022
b1	0.3	1013	3E9G	LEU	21	A	-116.71	162.36	-178.56	203	204	207	205	206
b1	0.3	1014	3E9G	LEU	21	B	-111.6	161.84	-178.12	1920	1921	1924	1922	1923
b1	0.3	1015	3EBM	LEU	173	B	-133.92	159.06	174.77	4687	4688	4691	4689	4690
b1	0.3	1016	3EO5	LEU	204	A	-126.69	156.39	172.02	221	222	225	223	224
b1	0.3	1017	3EOI	LEU	91	A	-117.31	161.53	179.46	1386	1387	1390	1388	1389
b1	0.3	1018	3EOI	LEU	91	B	-115.72	162.69	175.01	3315	3316	3319	3317	3318
b1	0.3	1019	3ERB	LEU	35	A	-126.17	158.41	176.77	443	444	447	445	446
b1	0.3	1020	3ERB	LEU	84	A	-133.94	159.08	177.48	1076	1077	1080	1078	1079
b1	0.3	1021	3ETP	LEU	184	A	-113.55	157.54	170.11	2547	2548	2551	2549	2550
b1	0.3	1022	3ETU	LEU	264	A	-119.1	162.33	166.16	3590	3591	3594	3592	3593
b1	0.3	1023	3F21	LEU	185	A	-127.02	155.14	178.16	849	850	853	851	852
b1	0.3	1024	3F21	LEU	185	B	-139.21	166.82	177.84	1853	1854	1857	1855	1856
b1	0.3	1025	3F21	LEU	185	C	-126.63	161.75	-179.73	2908	2909	2912	2910	2911
b1	0.3	1026	3F22	LEU	185	B	-124.9	167.05	178.45	1824	1825	1828	1826	1827
b1	0.3	1027	3F22	LEU	185	C	-112.66	170.47	179.63	2869	2870	2873	2871	2872
b1	0.3	1028	3F23	LEU	185	B	-125.15	156.37	178.49	1824	1825	1828	1826	1827
b1	0.3	1029	3FF9	LEU	126	A	-113.22	178.25	178.78	830	831	834	832	833
b1	0.3	1030	3FF9	LEU	180	A	-133.2	164.39	176.2	1652	1653	1656	1654	1655
b1	0.3	1031	3FF9	LEU	180	B	-130.77	166.17	176.1	3471	3472	3475	3473	3474
b1	0.3	1032	3FUQ	LEU	972	A	-126.38	167.88	177.58	1678	1679	1682	1680	1681
b1	0.3	1033	3G01	LEU	75	A	-113.96	159.5	177.8	743	744	747	745	746
b1	0.3	1034	3G01	LEU	75	B	-114.02	159.73	178.36	3654	3655	3658	3656	3657
b1	0.3	1035	3GBZ	LEU	48	A	-122.62	174.45	166	601	602	605	603	604
b1	0.3	1036	3GG6	LEU	59	A	-120.2	158.26	176.72	391	392	395	393	394
b1	0.3	1037	3GM2	LEU	931	A	-111.96	162.25	-179.67	845	846	849	847	848
b1	0.3	1038	3GM3	LEU	931	A	-127.85	161.35	172.32	918	919	922	920	921
b1	0.3	1039	3GP7	LEU	45	A	-110.85	170.25	-175.88	686	687	690	688	689
b1	0.3	1040	3GR1	LEU	260	F	-131.26	158.09	177.77	17146	17147	17150	17148	17149
b1	0.3	1041	3GR1	LEU	260	G	-110.72	168.79	175.6	20208	20209	20212	20210	20211
b1	0.3	1042	3GR1	LEU	260	H	-138.96	156.84	-177.98	23313	23314	23317	23315	23316
b1	0.3	1043	3GTY	LEU	72	S	-137.44	169.5	177.63	7951	7952	7955	7953	7954
b1	0.3	1044	3H1A	LEU	138	A	-111.34	155.19	173.26	2076	2077	2080	2078	2079
b1	0.3	1045	3H2G	LEU	128	A	-126.01	166.25	-179.32	1714	1715	1718	1716	1717
b1	0.3	1046	3H2G	LEU	284	A	-120.89	160.01	-179.87	4074	4075	4078	4076	4077
b1	0.3	1047	3H2H	LEU	128	A	-126.57	167.27	-179.72	1714	1715	1718	1716	1717
b1	0.3	1048	3H2I	LEU	128	A	-127.93	165.95	-179.69	1714	1715	1718	1716	1717
b1	0.3	1049	3H2J	LEU	128	A	-122.76	165.68	-179.85	1700	1701	1704	1702	1703
b1	0.3	1050	3HCQ	LEU	69	A	-139.91	162.76	-179.14	554	555	558	556	557
b1	0.3	1051	3HCQ	LEU	69	B	-134.92	173.34	-177.1	4838	4839	4842	4840	4841
b1	0.3	1052	3HCQ	LEU	216	B	-120.7	162.35	176.85	7099	7100	7103	7101	7102
b1	0.3	1053	3HGB	LEU	30	A	-119.71	158.06	165.57	103	104	107	105	106
b1	0.3	1054	3HIQ	LEU	139	B	-131.42	155.98	177.14	6268	6269	6272	6270	6271
b1	0.3	1055	3HO3	LEU	519	A	-129.53	173.23	175.36	4762	4763	4766	4764	4765
b1	0.3	1056	3HO3	LEU	662	A	-131.8	165.71	-178.14	6651	6652	6655	6653	6654
b1	0.3	1057	3HOB	LEU	2261	M	-110.06	159.46	172.9	1387	1388	1391	1389	1390
b1	0.3	1058	3HOB	LEU	2261	A	-112.27	163.84	177.23	3850	3851	3854	3852	3853
b1	0.3	1059	3HOJ	LEU	5	A	-139.42	166.7	-178.74	62	63	66	64	65
b1	0.3	1060	3HOL	LEU	377	A	-118.21	156.02	174.89	5399	5400	5403	5401	5402
b1	0.3	1061	3HSL	LEU	49	X	-124.76	163.26	177.57	692	693	696	694	695
b1	0.3	1062	3HSM	LEU	73	A	-129.65	157.11	177.04	739	740	743	741	742
b1	0.3	1063	3HSM	LEU	73	B	-138.97	167.52	176.77	3189	3190	3193	3191	3192
b1	0.3	1064	3HVA	LEU	389	B	-117.9	156.34	169.22	4325	4326	4329	4327	4328
b1	0.3	1065	3HWI	LEU	123	B	-121.37	170.54	-174.53	5987	5988	5991	5989	5990
b1	0.3	1066	3I41	LEU	10	A	-121.86	157.28	162.09	29	30	33	31	32
b1	0.3	1067	3I41	LEU	12	A	-126.61	160.09	165.51	70	71	74	72	73
b1	0.3	1068	3I41	LEU	12	B	-123.73	158.58	161.04	4626	4627	4630	4628	4629
b1	0.3	1069	3I4O	LEU	18	A	-123.82	172.22	176.05	177	178	181	179	180
b1	0.3	1070	3I4O	LEU	49	A	-131.91	157.06	171.67	702	703	706	704	705
b1	0.3	1071	3I4O	LEU	18	B	-124.81	171.92	174.31	1281	1282	1285	1283	1284
b1	0.3	1072	3I4O	LEU	49	B	-120.73	158.32	167.4	1806	1807	1810	1808	1809
b1	0.3	1073	3I50	LEU	12	E	-124.59	-172.43	178.9	84	85	88	86	87
b1	0.3	1074	3I50	LEU	25	E	-127.54	155.17	-179.39	270	271	274	272	273
b1	0.3	1075	3I50	LEU	131	E	-154.8	-174.28	-177.94	1817	1818	1821	1819	1820
b1	0.3	1076	3I50	LEU	281	E	-121.9	-162	-177.42	3843	3844	3847	3845	3846
b1	0.3	1077	3IBY	LEU	175	A	-122.28	157.11	170.25	2587	2588	2591	2589	2590
b1	0.3	1078	3IBY	LEU	175	B	-123.42	156.36	175.85	6502	6503	6506	6504	6505
b1	0.3	1079	3IBY	LEU	175	C	-121.04	159.03	170.59	10047	10048	10051	10049	10050
b1	0.3	1080	3IBY	LEU	175	D	-115.35	169.14	176.09	13654	13655	13658	13656	13657
b1	0.3	1081	3ID4	LEU	285	A	-137.84	162.49	176.93	982	983	986	984	985
b1	0.3	1082	3IEP	LEU	342	A	-129.22	166.72	172.38	5283	5284	5287	5285	5286
b1	0.3	1083	3IEP	LEU	382	A	-112.13	161.62	179.81	5838	5839	5842	5840	5841
b1	0.3	1084	3IFO	LEU	148	H	-122.8	172.33	176.84	2137	2138	2141	2139	2140
b1	0.3	1085	3IFO	LEU	184	H	-131.91	162.33	-178.72	2662	2663	2666	2664	2665
b1	0.3	1086	3IFO	LEU	186	L	-128.35	170.42	163.21	6052	6053	6056	6054	6055
b1	0.3	1087	3IFO	LEU	148	A	-118.43	176.22	174.65	8787	8788	8791	8789	8790
b1	0.3	1088	3IFO	LEU	186	B	-134.19	168.33	166.57	12702	12703	12706	12704	12705
b1	0.3	1089	3IFP	LEU	12	H	-130.61	174.26	175.03	147	148	151	149	150
b1	0.3	1090	3IFP	LEU	186	L	-115.38	-178.85	165.81	6152	6153	6156	6154	6155
b1	0.3	1091	3IFP	LEU	12	A	-130.78	175.42	175.71	6897	6898	6901	6899	6900
b1	0.3	1092	3IFP	LEU	186	B	-116.39	-178.69	165.74	12819	12820	12823	12821	12822
b1	0.3	1093	3IFP	LEU	12	C	-130.37	176.5	176.3	13564	13565	13568	13566	13567
b1	0.3	1094	3IFP	LEU	186	D	-114.46	-178.92	164.66	19486	19487	19490	19488	19489
b1	0.3	1095	3IFP	LEU	12	E	-132.87	174.17	176.15	20231	20232	20235	20233	20234
b1	0.3	1096	3IFP	LEU	186	F	-115.49	-178.15	165.76	26153	26154	26157	26155	26156
b1	0.3	1097	3IFT	LEU	8	A	-117.01	162.07	165.71	118	119	122	120	121
b1	0.3	1098	3IFT	LEU	45	A	-112.77	158.27	-178.69	693	694	697	695	696
b1	0.3	1099	3IHX	LEU	25	A	-127.08	169.2	173.26	294	295	298	296	297
b1	0.3	1100	3IHX	LEU	111	A	-126.19	156.54	170.36	1340	1341	1344	1342	1343
b1	0.3	1101	3IHX	LEU	25	B	-135.47	163.74	172.84	2179	2180	2183	2181	2182
b1	0.3	1102	3IHX	LEU	84	B	-113.69	171.59	-166.53	2793	2794	2797	2795	2796
b1	0.3	1103	3IHX	LEU	25	C	-127.55	155.9	176.08	3982	3983	3986	3984	3985
b1	0.3	1104	3IHX	LEU	84	C	-115.13	164.85	-168.72	4641	4642	4645	4643	4644
b1	0.3	1105	3ILS	LEU	1933	A	-118.42	159.6	-179.97	1360	1361	1364	1362	1363
b1	0.3	1106	3IM1	LEU	2033	A	-137.89	159.92	176.09	3107	3108	3111	3109	3110
b1	0.3	1107	3IPL	LEU	255	A	-141.27	167.58	161.89	3529	3530	3533	3531	3532
b1	0.3	1108	3IPL	LEU	255	B	-131.18	171.25	158.59	10555	10556	10559	10557	10558
b1	0.3	1109	3IPL	LEU	461	B	-135.78	175.3	166.52	13741	13742	13745	13743	13744
b1	0.3	1110	3IPL	LEU	255	C	-138.92	172.07	165.61	17464	17465	17468	17466	17467
b1	0.3	1111	3IXR	LEU	18	A	-111.69	162.17	168.38	301	302	305	303	304
b1	0.3	1112	3JRP	LEU	285	A	-129.03	161.67	-176.01	4220	4221	4224	4222	4223
b1	0.3	1113	3JU0	LEU	14	A	-116.56	-163.94	-177.01	175	176	179	177	178
b1	0.3	1114	3JUY	LEU	155	B	-146.71	169.25	179.74	2162	2163	2166	2164	2165
b1	0.3	1115	3JUY	LEU	155	A	-150.42	160.2	176.94	5731	5732	5735	5733	5734
b1	0.3	1116	3JUY	LEU	155	E	-136.03	161.13	172.93	12846	12847	12850	12848	12849
b1	0.3	1117	3JUY	LEU	155	D	-145.36	168.81	172.18	19915	19916	19919	19917	19918
b1	0.3	1118	3JVC	LEU	195	A	-118.81	158.04	177.98	990	991	994	992	993
b1	0.3	1119	3JVC	LEU	210	A	-153.23	158.73	178.05	1194	1195	1198	1196	1197
b1	0.3	1120	3JVC	LEU	195	B	-126.72	162.2	177.74	2835	2836	2839	2837	2838
b1	0.3	1121	3JVC	LEU	195	C	-124.41	166.86	176.33	4573	4574	4577	4575	4576
b1	0.3	1122	3JVC	LEU	214	C	-113.91	160.56	177.88	4848	4849	4852	4850	4851
b1	0.3	1123	3JWJ	LEU	329	B	-122.91	164.68	178.87	4132	4133	4136	4134	4135
b1	0.3	1124	3JXF	LEU	277	A	-127.25	156.67	171.61	3797	3798	3801	3799	3800
b1	0.3	1125	3K1D	LEU	674	A	-134.75	160.28	-179.96	10241	10242	10245	10243	10244
b1	0.3	1126	3K2Y	LEU	97	A	-139.98	160.51	175.82	1486	1487	1490	1488	1489
[truncated: 67,013 more rows]

## Sheet: b) LEmS (membrane proteins)
Chess Square	Parse	Map ID	pdb ID	residue	name	chain	phi	psi	omega	atno: N	atno: CA	atno: CB	atno: C	atno: O
a1	0.06	1	1kf6	LEU	171	X	-159.84	160.65	169.31	2505	2506	2509	2507	2508
a1	0.06	2	2dyr	LEU	1179	X	-172.45	159.72	162.49	17783	17784	17787	17785	17786
a1	0.06	3	2nq2	LEU	864	X	-156.44	156.91	172.09	12745	12746	12749	12747	12748
a1	0.06	4	3fh6	LEU	811	X	-156.91	156.79	178.25	12077	12078	12081	12079	12080
a1	0.06	5	3ne5	LEU	395	X	-163.03	155.61	178.48	5796	5797	5800	5798	5799
a1	0.06	6	3ne5	LEU	1747	X	-155.83	155.62	176.37	25649	25650	25653	25651	25652
a1	0.06	7	3ne5	LEU	2069	X	-157.36	155.58	175.99	30381	30382	30385	30383	30384
a1	0.06	8	3ne5	LEU	3421	X	-156.37	155.37	176.15	50233	50234	50237	50235	50236
a1	0.06	9	3ne5	LEU	3743	X	-155	155.49	175.5	54965	54966	54969	54967	54968
a1	0.06	10	4u1w	LEU	771	X	-155.49	171.53	169.78	11398	11399	11402	11400	11401
a1	0.06	11	5c78	LEU	370	X	-162.38	161.28	163.83	5756	5757	5760	5758	5759
a1	0.06	12	5c78	LEU	934	X	-163.13	163.45	163.82	14323	14324	14327	14325	14326
a1	0.06	13	5d3m	LEU	242	A	-155.56	170.3	-168.46	3428	3429	3432	3430	3431
a1	0.06	14	5glh	LEU	154	A	-158.71	163.04	170.77	2141	2142	2145	2143	2144
a1	0.06	15	5m87	LEU	84	A	-165.48	158.74	-178.48	1176	1177	1180	1178	1179
a1	0.06	16	5v7p	LEU	312	B	-155.74	157.11	172.31	4615	4616	4619	4617	4618
a1	0.06	17	5x41	LEU	157	B	-169.81	162.65	166.58	2285	2286	2289	2287	2288
a1	0.06	18	5zx5	LEU	2059	A	174.21	-163.1	-164.57	31852	31853	31856	31854	31855
a1	0.06	19	6bqr	LEU	16	A	-159.22	166.56	176.12	221	222	225	223	224
a1	0.06	20	6bqr	LEU	964	G	-169.7	171.93	-175.66	14889	14890	14893	14891	14892
a1	0.06	21	6bqr	LEU	1912	M	-156.81	172.06	177.11	29558	29559	29562	29560	29561
a1	0.06	22	6bqr	LEU	1938	M	-159.61	160.07	170.58	29975	29976	29979	29977	29978
a1	0.06	23	6btm	LEU	807	A	-157.99	157.8	174.32	11666	11667	11670	11668	11669
a1	0.06	24	6dg7	LEU	79	A	-162.18	174.95	-169.53	1280	1281	1284	1282	1283
a1	0.06	25	6dg7	LEU	470	A	-162.78	179.44	178.18	7372	7373	7376	7374	7375
a1	0.06	26	6dg7	LEU	1252	A	-160.46	171.33	-178.44	19556	19557	19560	19558	19559
a1	0.06	27	6dg7	LEU	1643	A	-163.69	176.91	-177.73	25648	25649	25652	25650	25651
a1	0.06	28	6fkf	LEU	5125	A	-162.71	171.01	175.3	73159	73160	73163	73161	73162
a1	0.06	29	6hcy	LEU	476	A	-155.06	155.46	164.82	7276	7277	7280	7278	7279
a1	0.06	30	6hcy	LEU	912	A	-159.39	160.14	163.13	13969	13970	13973	13971	13972
a1	0.06	31	6nbq	LEU	466	A	-156.9	156.35	-162.57	6990	6991	6994	6992	6993
a1	0.06	32	6o7u	LEU	156	A	-157.2	158.7	-178.61	2451	2452	2455	2453	2454
a1	0.06	33	6r3q	LEU	769	A	-156.37	155.02	-172.45	11693	11694	11697	11695	11696
a1	0.18	1	4czb	LEU	592	X	-158	-175.5	175.8	8360	8361	8364	8362	8363
a1	0.18	2	4tqu	LEU	1493	X	-168.54	160.35	174.25	22372	22373	22376	22374	22375
a1	0.18	3	6cjt	LEU	1545	A	-159.69	161.67	-175.57	23345	23346	23349	23347	23348
a1	0.18	4	6hum	LEU	1920	A	-159.26	159.84	-165.45	28288	28289	28292	28290	28291
a1	0.18	5	6nt4	LEU	54	A	-159.39	162.24	179.63	783	784	787	785	786
a1	0.18	6	6r3q	LEU	403	A	-162.61	158.32	172.29	6141	6142	6145	6143	6144
a1	0.3	1	4dxw	LEU	460	X	174.96	162.04	-175.12	6707	6708	6711	6709	6710
a1	0.3	2	4oh3	LEU	846	X	-159.14	167.87	-177.79	12461	12462	12465	12463	12464
a1	0.3	3	5c78	LEU	902	X	-166.74	163.23	165.88	13811	13812	13815	13813	13814
a1	0.3	4	5sv0	LEU	885	A	-165.56	159.74	157.31	12661	12662	12665	12663	12664
a1	0.3	5	5z1w	LEU	643	A	-156.46	160.77	169.5	9822	9823	9826	9824	9825
a1	0.3	6	5zx5	LEU	1684	A	-158.53	177.1	168.62	25956	25957	25960	25958	25959
a1	0.3	7	5zx5	LEU	2498	A	-157.19	-179.93	166.15	38625	38626	38629	38627	38628
a1	0.3	8	6bwj	LEU	1531	A	-157.67	163.64	-162.09	23779	23780	23783	23781	23782
a1	0.3	9	6mhq	LEU	97	A	-163.83	173.44	158.21	1443	1444	1447	1445	1446
a1	0.3	10	6mhq	LEU	274	A	-156.69	-179.15	171.25	4149	4150	4153	4151	4152
a1	0.3	11	6mhq	LEU	451	A	-165.59	173.57	166.22	6855	6856	6859	6857	6858
a1	0.3	12	6mhq	LEU	628	A	-160.29	173.61	171.01	9561	9562	9565	9563	9564
a1	0.3	13	6mhq	LEU	805	A	-159.82	175.01	172.79	12267	12268	12271	12269	12270
a1	0.3	14	6mhq	LEU	982	A	-161.29	174.05	164.87	14972	14973	14976	14974	14975
a1	0.3	15	6mhq	LEU	1159	A	-168.41	166.28	175.22	17678	17679	17682	17680	17681
a1	0.3	16	6mhq	LEU	1336	A	-164.54	159.8	167.09	20384	20385	20388	20386	20387
a1	0.3	17	6mhq	LEU	1513	A	-158.27	174.27	166.65	23090	23091	23094	23092	23093
a1	0.3	18	6mhq	LEU	1690	A	-160.21	174.22	170.45	25796	25797	25800	25798	25799
a1	0.3	19	6mhq	LEU	1867	A	-166.69	171.43	170.41	28502	28503	28506	28504	28505
a1	0.3	20	6mhq	LEU	2044	A	-166.88	170.23	166.9	31208	31209	31212	31210	31211
a1	0.3	21	6o20	LEU	346	A	-160.81	159.38	152.79	5349	5350	5353	5351	5352
a1	0.3	22	6o20	LEU	1746	A	-161.19	169.56	152.89	26707	26708	26711	26709	26710
a1	0.3	23	6o20	LEU	2358	A	-157.55	156.1	148.81	36082	36083	36086	36084	36085
a2	0.06	1	5zx5	LEU	431	A	-155.95	-153.87	-165.81	6624	6625	6628	6626	6627
a2	0.06	2	5zx5	LEU	1245	A	-178.62	-152.53	-171.75	19193	19194	19197	19195	19196
a4	0.18	1	1p49	LEU	36	X	-158.3	-45.78	170.23	464	465	468	466	467
a4	0.18	2	3fh6	LEU	542	X	179.03	-39.29	153.08	8036	8037	8040	8038	8039
a4	0.18	3	3qak	LEU	113	X	-160.81	-53.76	170.61	1536	1537	1540	1538	1539
a4	0.18	4	4rfs	LEU	736	X	-158.52	-44.97	170.81	10875	10876	10879	10877	10878
a4	0.18	5	4zwj	LEU	393	X	-177.79	-51.13	-178.81	5891	5892	5895	5893	5894
a4	0.18	6	6hum	LEU	2375	A	-162.34	-64.04	-174.43	35217	35218	35221	35219	35220
a5	0.06	1	6c08	LEU	158	A	-168.15	-5.08	-173.05	2325	2326	2329	2327	2328
a5	0.06	2	6o20	LEU	1387	A	-167.93	3.48	-176.12	21131	21132	21135	21133	21134
a5	0.06	3	6o20	LEU	1999	A	-161.75	11.54	-173.45	30506	30507	30510	30508	30509
a5	0.06	4	6oeu	LEU	749	A	-163.89	5.54	179.08	11510	11511	11514	11512	11513
a6	0.06	1	6o20	LEU	2611	A	-166.9	20.12	-172.03	39881	39882	39885	39883	39884
a7	0.06	1	6hum	LEU	2982	A	-170.51	104.44	162.41	44254	44255	44258	44256	44257
a7	0.18	1	1pp9	LEU	2793	X	-171.16	106.07	175.92	41482	41483	41486	41484	41485
a7	0.18	2	3cxh	LEU	2709	X	-175.79	108.79	-178.84	40598	40599	40602	40600	40601
a7	0.18	3	3rfz	LEU	183	A	-158.62	106.21	-171.47	2592	2593	2596	2594	2595
a7	0.18	4	4p00	LEU	1024	X	-172.59	109.87	173.49	15487	15488	15491	15489	15490
a7	0.18	5	4p02	LEU	1024	X	-166.55	108.15	174.4	15487	15488	15491	15489	15490
a7	0.18	6	4rdr	LEU	369	X	-160.17	108.8	174.41	5416	5417	5420	5418	5419
a7	0.18	7	5b58	LEU	935	A	-165.95	107.08	-170.39	13349	13350	13353	13351	13352
a7	0.18	8	5c58	LEU	758	A	-168.1	107.7	179.34	11175	11176	11179	11177	11178
a7	0.18	9	5d3m	LEU	413	A	-159.7	105.4	-5.33	6033	6034	6037	6035	6036
a7	0.18	10	5x41	LEU	284	C	-172.44	95.78	-172.53	4150	4151	4154	4152	4153
a7	0.18	11	5z96	LEU	55	A	-156.19	66.4	-174.91	806	807	810	808	809
a7	0.18	12	5z96	LEU	1390	A	-167.46	83.43	-173.9	21402	21403	21406	21404	21405
a7	0.18	13	6bhu	LEU	333	B	-162.96	96.85	-175.46	5174	5175	5178	5176	5177
a7	0.18	14	6bqr	LEU	286	A	-168.09	98.6	-171.2	4215	4216	4219	4217	4218
a7	0.18	15	6bqr	LEU	3130	S	-174.71	109.72	175.89	48223	48224	48227	48225	48226
a7	0.18	16	6h3i	LEU	822	A	-176.74	88.95	-171.72	12133	12134	12137	12135	12136
a7	0.18	17	6msm	LEU	383	A	-163.86	68.92	-168.15	5982	5983	5986	5984	5985
a7	0.18	18	6o20	LEU	1894	A	-167.2	101.68	-164.16	28904	28905	28908	28906	28907
a7	0.18	19	6r3q	LEU	780	A	172.33	106.51	167.76	11842	11843	11846	11844	11845
a7	0.3	1	5zx5	LEU	1626	A	-166.2	96.47	163.41	25105	25106	25109	25107	25108
a7	0.3	2	5zx5	LEU	2440	A	-166.13	93.11	165.64	37774	37775	37778	37776	37777
a7	0.3	3	6nbq	LEU	3711	A	-165.94	91.7	176.77	55155	55156	55159	55157	55158
a8	0.06	1	1pp9	LEU	203	X	-155.86	144.38	177.32	3029	3030	3033	3031	3032
a8	0.06	2	2dyr	LEU	2954	X	-169.89	149.28	164.71	44603	44604	44607	44605	44606
a8	0.06	3	3fh6	LEU	1182	X	-158.74	148.69	-179.87	17636	17637	17640	17638	17639
a8	0.06	4	4nab	LEU	427	X	-155.69	152.08	165.19	6304	6305	6308	6306	6307
a8	0.06	5	4tqu	LEU	900	X	170.51	150.83	153.12	13271	13272	13275	13273	13274
a8	0.06	6	5nmi	LEU	202	A	-162.51	145.87	-179.65	3015	3016	3019	3017	3018
a8	0.06	7	5nmi	LEU	1407	D	-167.5	139.29	160.56	20647	20648	20651	20649	20650
a8	0.06	8	5tj6	LEU	1608	J	-158.86	147.16	172.72	24320	24321	24324	24322	24323
a8	0.06	9	6a90	LEU	1354	A	-159.59	144.5	-177.48	20776	20777	20780	20778	20779
a8	0.06	10	6dg7	LEU	122	A	-155.69	153.84	-174.8	1914	1915	1918	1916	1917
a8	0.06	11	6hum	LEU	232	A	178.88	111.3	-167.56	3377	3378	3381	3379	3380
a8	0.06	12	6hum	LEU	3377	A	160.09	143.32	177.59	50023	50024	50027	50025	50026
a8	0.06	13	6r3q	LEU	46	A	-155.99	131.92	-168.73	734	735	738	736	737
a8	0.18	1	1fft	LEU	668	X	-162.19	137.18	170.04	9848	9849	9852	9850	9851
a8	0.18	2	2e+74	LEU	796	X	176.3	143	179.5	11777	11778	11781	11779	11780
a8	0.18	3	2e+74	LEU	1755	X	-177.81	142.45	-178.8	25943	25944	25947	25945	25946
a8	0.18	4	2nq2	LEU	534	X	-160.16	132.22	179.74	7879	7880	7883	7881	7882
a8	0.18	5	2nq2	LEU	1082	X	-166.34	134.14	177.15	16009	16010	16013	16011	16012
a8	0.18	6	2rdd	LEU	177	X	175.06	133.43	158.32	2441	2442	2445	2443	2444
a8	0.18	7	2rdd	LEU	1232	X	175.84	138.36	158.1	17798	17799	17802	17800	17801
a8	0.18	8	2rdd	LEU	2287	X	179.39	130.02	158.23	33164	33165	33168	33166	33167
a8	0.18	9	3fh6	LEU	923	X	-164.37	133.99	177.98	13727	13728	13731	13729	13730
a8	0.18	10	3kvn	LEU	456	X	-161.95	126.51	177.03	6525	6526	6529	6527	6528
a8	0.18	11	3ne5	LEU	382	X	-156.5	133.79	178.7	5597	5598	5601	5599	5600
a8	0.18	12	3ne5	LEU	1292	X	-155.64	126.78	-174.37	18971	18972	18975	18973	18974
a8	0.18	13	3ne5	LEU	2056	X	-159.86	134.27	178.77	30182	30183	30186	30184	30185
a8	0.18	14	3ne5	LEU	2966	X	-159.35	120.04	-175.53	43555	43556	43559	43557	43558
a8	0.18	15	3ne5	LEU	3730	X	-155.24	132.54	177.62	54766	54767	54770	54768	54769
a8	0.18	16	4dxw	LEU	243	X	-163.57	150.07	179.08	3528	3529	3532	3530	3531
a8	0.18	17	4epa	LEU	335	X	-157.95	128.97	168.27	4865	4866	4869	4867	4868
a8	0.18	18	4huq	LEU	521	X	-159.6	134.36	-179.05	7642	7643	7646	7644	7645
a8	0.18	19	4il3	LEU	232	X	-162.53	113.87	169.37	3603	3604	3607	3605	3606
a8	0.18	20	4rfs	LEU	521	X	-167.5	130.05	-179.01	7643	7644	7647	7645	7646
a8	0.18	21	4u1w	LEU	1452	X	-155.97	133.45	177.23	21587	21588	21591	21589	21590
a8	0.18	22	5b58	LEU	940	A	-180	153.3	-162.67	13434	13435	13438	13436	13437
a8	0.18	23	5c58	LEU	362	A	-160.03	141.02	175.32	5276	5277	5280	5278	5279
a8	0.18	24	5c78	LEU	907	X	-156.82	142.38	-173.05	13881	13882	13885	13883	13884
a8	0.18	25	5gko	LEU	679	C	-170.47	132.89	178.04	9672	9673	9676	9674	9675
a8	0.18	26	5osa	LEU	173	A	-160.66	126.2	178.74	2622	2623	2626	2624	2625
a8	0.18	27	5uja	LEU	37	A	-160.7	145.36	-179.3	540	541	544	542	543
a8	0.18	28	5w3s	LEU	172	B	-162.35	140.64	164.33	2682	2683	2686	2684	2685
a8	0.18	29	5w3s	LEU	657	D	-156.45	124.83	170.81	10073	10074	10077	10075	10076
a8	0.18	30	5w3s	LEU	1142	F	175.53	146.07	172.94	17463	17464	17467	17465	17466
a8	0.18	31	5x3x	LEU	26	A	-168.59	142.89	176.26	352	353	356	354	355
a8	0.18	32	5x3x	LEU	263	A	160.37	118.99	-168.12	3878	3879	3882	3880	3881
a8	0.18	33	5x41	LEU	25	A	-164.03	148.1	179.78	335	336	339	337	338
a8	0.18	34	5x5y	LEU	685	C	-168.3	144.37	176.81	9873	9874	9877	9875	9876
a8	0.18	35	6bhu	LEU	902	C	-163.66	148.53	162.5	13675	13676	13679	13677	13678
a8	0.18	36	6bqr	LEU	1234	G	-165.25	113.75	-175.3	18883	18884	18887	18885	18886
a8	0.18	37	6bqr	LEU	2182	M	-178.49	111.96	-178.61	33552	33553	33556	33554	33555
a8	0.18	38	6btm	LEU	1864	A	-179.9	124.42	-167.38	27466	27467	27470	27468	27469
a8	0.18	39	6cjt	LEU	753	A	-161.41	154.25	-165.62	11364	11365	11368	11366	11367
a8	0.18	40	6o20	LEU	1282	A	-168.67	115.52	-161.4	19529	19530	19533	19531	19532
a8	0.3	1	2rdd	LEU	495	X	-178.34	139.53	170.55	7010	7011	7014	7012	7013
a8	0.3	2	2rdd	LEU	1550	X	-177.07	134.06	174.01	22375	22376	22379	22377	22378
a8	0.3	3	2rdd	LEU	2605	X	-177.98	142	169.05	37741	37742	37745	37743	37744
a8	0.3	4	3fh6	LEU	964	X	-157.37	154.21	176.38	14345	14346	14349	14347	14348
a8	0.3	5	5d0q	LEU	1044	A	-155.47	138.33	-168	15465	15466	15469	15467	15468
a8	0.3	6	5l8r	LEU	3031	O	-179.17	120.61	175.91	44828	44829	44832	44830	44831
a8	0.3	7	5x41	LEU	375	C	-170.52	143.58	-175.95	5501	5502	5505	5503	5504
b1	0.06	1	1m56	LEU	756	X	-131.48	155.88	171.34	11182	11183	11186	11184	11185
b1	0.06	2	1pp9	LEU	1401	X	-146.6	163.12	168.08	20535	20536	20539	20537	20538
b1	0.06	3	1pp9	LEU	3419	X	-140.31	162.63	168.17	50698	50699	50702	50700	50701
b1	0.06	4	2h88	LEU	351	X	-147.06	158.31	174.53	5050	5051	5054	5052	5053
b1	0.06	5	2zw3	LEU	552	X	-118.58	155.75	165.88	8500	8501	8504	8502	8503
b1	0.06	6	2zw3	LEU	1356	X	-115.28	158.15	162.78	20856	20857	20860	20858	20859
b1	0.06	7	2zw3	LEU	1959	X	-112.85	155.69	165	30123	30124	30127	30125	30126
b1	0.06	8	2zxe	LEU	459	X	-120.05	156.44	175.36	6611	6612	6615	6613	6614
b1	0.06	9	3ne5	LEU	73	X	-150.04	157.14	172.68	1064	1065	1068	1066	1067
b1	0.06	10	3ne5	LEU	220	X	-127.01	159.86	-168.38	3261	3262	3265	3263	3264
b1	0.06	11	3ne5	LEU	1073	X	-147.04	159.02	178.73	15704	15705	15708	15706	15707
b1	0.06	12	3ne5	LEU	1201	X	-133.78	159.13	175.79	17627	17628	17631	17629	17630
b1	0.06	13	3ne5	LEU	2875	X	-134.15	155.02	176.35	42211	42212	42215	42213	42214
b1	0.06	14	3ne5	LEU	4549	X	-134.4	160.06	175.62	66795	66796	66799	66797	66798
b1	0.06	15	3w9t	LEU	178	X	-126.95	178.36	167.12	2468	2469	2472	2470	2471
b1	0.06	16	3w9t	LEU	609	X	-128.72	169.85	167.6	8567	8568	8571	8569	8570
b1	0.06	17	3w9t	LEU	1040	X	-131.6	173.25	167.91	14666	14667	14670	14668	14669
b1	0.06	18	3w9t	LEU	1471	X	-138.33	170.73	172.06	20765	20766	20769	20767	20768
b1	0.06	19	3w9t	LEU	1902	X	-130.42	170.49	169.49	26864	26865	26868	26866	26867
b1	0.06	20	3w9t	LEU	2333	X	-133.67	173.3	166.01	32963	32964	32967	32965	32966
b1	0.06	21	3w9t	LEU	2764	X	-131.48	167.62	166.62	39062	39063	39066	39064	39065
b1	0.06	22	4h13	LEU	433	X	-118.99	160.67	179.43	6531	6532	6535	6533	6534
b1	0.06	23	4huq	LEU	423	X	-112.63	165.75	-155.11	6257	6258	6261	6259	6260
b1	0.06	24	4p00	LEU	346	X	-130.25	158.5	172.43	5304	5305	5308	5306	5307
b1	0.06	25	4tq4	LEU	73	X	-154.14	165.28	169.16	1140	1141	1144	1142	1143
b1	0.06	26	4tqu	LEU	824	X	-115.31	164.7	-167.93	12219	12220	12223	12221	12222
b1	0.06	27	4u1w	LEU	41	X	-136.67	163.13	170.02	582	583	586	584	585
b1	0.06	28	4u1w	LEU	466	X	-142.79	167.69	173	6887	6888	6891	6889	6890
b1	0.06	29	4u1w	LEU	622	X	-129.56	164.02	176.72	9235	9236	9239	9237	9238
b1	0.06	30	4u1w	LEU	1214	X	-143.02	170.85	168.61	18014	18015	18018	18016	18017
b1	0.06	31	4u1w	LEU	1369	X	-141.35	159.97	174.83	20354	20355	20358	20356	20357
b1	0.06	32	4u1w	LEU	1523	X	-123.85	172.23	170.27	22597	22598	22601	22599	22600
b1	0.06	33	4u1w	LEU	1971	X	-153.48	160.82	174.09	29283	29284	29287	29285	29286
b1	0.06	34	4u1w	LEU	2118	X	-126.6	159.17	178.1	31477	31478	31481	31479	31480
b1	0.06	35	4u1w	LEU	2259	X	-148.98	160.74	175.05	33527	33528	33531	33529	33530
b1	0.06	36	4u1w	LEU	2709	X	-144.05	171.91	164.7	40245	40246	40249	40247	40248
b1	0.06	37	4u1w	LEU	2864	X	-137.41	164.89	174.57	42577	42578	42581	42579	42580
b1	0.06	38	4xk8	LEU	514	X	-147.91	161.57	171.81	7526	7527	7530	7528	7529
b1	0.06	39	5d0q	LEU	55	A	-149.39	167.03	-176.52	794	795	798	796	797
b1	0.06	40	5d0q	LEU	461	A	-135.81	166.63	175.25	6871	6872	6875	6873	6874
b1	0.06	41	5fq6	LEU	1492	A	-147.27	155.69	169.18	21784	21785	21788	21786	21787
b1	0.06	42	5gko	LEU	175	A	-121.91	163.53	-179.91	2530	2531	2534	2532	2533
b1	0.06	43	5gko	LEU	825	C	-123.11	172.07	-167.84	11793	11794	11797	11795	11796
b1	0.06	44	5gmy	LEU	446	B	-114.08	166.33	169.42	6721	6722	6725	6723	6724
b1	0.06	45	5ksd	LEU	163	A	-131.59	161.81	180	2325	2326	2329	2327	2328
b1	0.06	46	5l8r	LEU	1335	E	-124	173.07	167.88	19644	19645	19648	19646	19647
b1	0.06	47	5nmi	LEU	2227	L	-120.5	161.5	174.1	33313	33314	33317	33315	33316
b1	0.06	48	5uja	LEU	1083	D	-121.87	158.02	-165.22	16342	16343	16346	16344	16345
b1	0.06	49	5x5y	LEU	331	B	-126.97	161.6	-170.19	4740	4741	4744	4742	4743
b1	0.06	50	6ajg	LEU	702	A	-126.52	169.63	174.31	10149	10150	10153	10151	10152
b1	0.06	51	6bhp	LEU	208	A	-128.54	172.9	-170.13	3102	3103	3106	3104	3105
b1	0.06	52	6bhu	LEU	576	B	-117.71	158.64	178.47	8807	8808	8811	8809	8810
b1	0.06	53	6bqr	LEU	18	A	-122.08	156.26	169.19	264	265	268	266	267
b1	0.06	54	6bqr	LEU	42	A	-144.91	162.77	165.83	638	639	642	640	641
b1	0.06	55	6bqr	LEU	966	G	-125.41	163.06	167.69	14932	14933	14936	14934	14935
b1	0.06	56	6bqr	LEU	990	G	-131.56	165.56	163.39	15306	15307	15310	15308	15309
b1	0.06	57	6bqr	LEU	1943	M	-150.32	157.97	-166.99	30053	30054	30057	30055	30056
b1	0.06	58	6btm	LEU	259	A	-152.25	162.95	177.15	3835	3836	3839	3837	3838
b1	0.06	59	6btm	LEU	707	A	-122.31	160.5	174.48	10242	10243	10246	10244	10245
b1	0.06	60	6btm	LEU	947	A	-133.52	159.78	-176.8	13733	13734	13737	13735	13736
b1	0.06	61	6c6l	LEU	2434	A	-139.46	160.11	-171.54	34230	34231	34234	34232	34233
b1	0.06	62	6cjt	LEU	373	A	-128.15	166.67	-174.7	5628	5629	5632	5630	5631
b1	0.06	63	6cjt	LEU	1165	A	-127.86	158.55	176.7	17610	17611	17614	17612	17613
b1	0.06	64	6cjt	LEU	1561	A	-123.68	167.16	176.48	23601	23602	23605	23603	23604
b1	0.06	65	6cud	LEU	592	A	-116.48	166.64	-165.43	9004	9005	9008	9006	9007
b1	0.06	66	6cud	LEU	1296	A	-131.32	162.04	-166.81	19770	19771	19774	19772	19773
b1	0.06	67	6cud	LEU	2000	A	-124.27	159.85	-170.08	30536	30537	30540	30538	30539
b1	0.06	68	6cud	LEU	2704	A	-130.87	168.84	-166.9	41302	41303	41306	41304	41305
b1	0.06	69	6d0j	LEU	806	A	-152.25	161.45	174.52	11880	11881	11884	11882	11883
b1	0.06	70	6d0j	LEU	894	A	-149.92	163.28	-179.43	13097	13098	13101	13099	13100
b1	0.06	71	6ddf	LEU	283	A	-132.97	160.24	-177.69	4291	4292	4295	4293	4294
b1	0.06	72	6dg7	LEU	51	A	-148.67	160.64	-175.93	800	801	804	802	803
b1	0.06	73	6dg7	LEU	130	A	-147.45	160.34	-179.86	2030	2031	2034	2032	2033
b1	0.06	74	6dg7	LEU	442	A	-145.24	158.96	-172.55	6892	6893	6896	6894	6895
b1	0.06	75	6dg7	LEU	521	A	-136.55	158.34	175.62	8122	8123	8126	8124	8125
b1	0.06	76	6dg7	LEU	861	A	-151.81	-178.06	-176.78	13464	13465	13468	13466	13467
b1	0.06	77	6dg7	LEU	1303	A	-152.16	155.58	-175.49	20306	20307	20310	20308	20309
b1	0.06	78	6dg7	LEU	1615	A	-150.88	156.94	-178.66	25168	25169	25172	25170	25171
b1	0.06	79	6dg7	LEU	1694	A	-152.82	155.12	174.63	26398	26399	26402	26400	26401
b1	0.06	80	6e3y	LEU	408	A	-131.38	162.42	170.3	6123	6124	6127	6125	6126
b1	0.06	81	6fkf	LEU	3372	A	-142.02	167.63	-176.83	48998	48999	49002	49000	49001
b1	0.06	82	6fkf	LEU	5120	A	-116.43	-176.46	-159.55	73073	73074	73077	73075	73076
b1	0.06	83	6g7o	LEU	18	A	-131.49	155.93	-169.64	244	245	248	246	247
b1	0.06	84	6h3i	LEU	2021	A	-140.58	155.07	174.91	29960	29961	29964	29962	29963
b1	0.06	85	6h3i	LEU	2022	A	-118.17	166.31	168.59	29979	29980	29983	29981	29982
b1	0.06	86	6hum	LEU	3633	A	-134.61	160.53	177.89	53951	53952	53955	53953	53954
b1	0.06	87	6idf	LEU	88	A	-147.76	155.05	177.42	1308	1309	1312	1310	1311
b1	0.06	88	6iyc	LEU	88	A	-152.8	165.13	169.54	1308	1309	1312	1310	1311
b1	0.06	89	6iyc	LEU	438	A	-111.14	155.45	-162.81	6529	6530	6533	6531	6532
b1	0.06	90	6iyc	LEU	1352	A	-153.16	177.64	177.53	20263	20264	20267	20265	20266
b1	0.06	91	6msm	LEU	973	A	-153.78	172.35	-173.68	14760	14761	14764	14762	14763
b1	0.06	92	6r3q	LEU	350	A	-136.7	160.39	-166.92	5313	5314	5317	5315	5316
b1	0.18	1	2rdd	LEU	850	X	-116.63	-179.08	175.31	12310	12311	12314	12312	12313
b1	0.18	2	2rdd	LEU	1905	X	-115.35	173.95	173.18	27676	27677	27680	27678	27679
b1	0.18	3	2rdd	LEU	2960	X	-115.52	178.87	173.09	43041	43042	43045	43043	43044
b1	0.18	4	2wlk	LEU	268	X	-120.95	157.55	172.73	3972	3973	3976	3974	3975
b1	0.18	5	2wlk	LEU	850	X	-125.39	159.17	174.05	12635	12636	12639	12637	12638
b1	0.18	6	3org	LEU	432	X	-121.17	156.25	174.94	6330	6331	6334	6332	6333
b1	0.18	7	4ev6	LEU	1022	X	-140.88	165.91	-172.81	15482	15483	15486	15484	15485
b1	0.18	8	5hvx	LEU	509	D	-114.47	174.23	-172.71	7649	7650	7653	7651	7652
b1	0.18	9	5tj6	LEU	2262	M	-144.71	163.31	-175.42	34189	34190	34193	34191	34192
b1	0.18	10	5tj6	LEU	3152	S	-143.87	160.08	-174.92	47599	47600	47603	47601	47602
b1	0.18	11	5x41	LEU	300	C	-115.08	155.78	-166.47	4373	4374	4377	4375	4376
b1	0.18	12	6cjt	LEU	357	A	-142.45	165.13	172.03	5372	5373	5376	5374	5375
b1	0.18	13	6dg7	LEU	874	A	-113.83	156.49	-179.77	13632	13633	13636	13634	13635
b1	0.18	14	6dg7	LEU	1656	A	-129.79	159.76	-176.81	25816	25817	25820	25818	25819
b1	0.18	15	6dnf	LEU	682	A	-128.09	157.05	160.64	10420	10421	10424	10422	10423
b1	0.3	1	1jb0	LEU	1577	X	-112.21	-164.93	-174.6	23203	23204	23207	23205	23206
b1	0.3	2	1kqf	LEU	430	X	-115.4	156.89	-179.5	6394	6395	6398	6396	6397
b1	0.3	3	1kqf	LEU	457	X	-122.96	155.32	170.28	6814	6815	6818	6816	6817
b1	0.3	4	1kqf	LEU	551	X	-114.1	158.7	164.77	8312	8313	8316	8314	8315
b1	0.3	5	1kqf	LEU	2037	X	-115.28	157.92	166.57	30460	30461	30464	30462	30463
b1	0.3	6	1kqf	LEU	3429	X	-121.06	158.57	174.26	51110	51111	51114	51112	51113
b1	0.3	7	1kqf	LEU	3523	X	-117.21	159.93	168.97	52608	52609	52612	52610	52611
b1	0.3	8	1pp9	LEU	1651	X	-119.75	160.71	173.2	24363	24364	24367	24365	24366
b1	0.3	9	1pp9	LEU	3669	X	-121.5	161.33	168.81	54526	54527	54530	54528	54529
b1	0.3	10	1q90	LEU	144	X	-133.19	166.25	165.5	2161	2162	2165	2163	2164
b1	0.3	11	1q90	LEU	597	X	-113.75	160.92	-178.32	8864	8865	8868	8866	8867
b1	0.3	12	1q90	LEU	1096	X	-128.81	159.59	162.58	16152	16153	16156	16154	16155
b1	0.3	13	1q90	LEU	1549	X	-119.04	165.5	-178.46	22855	22856	22859	22857	22858
b1	0.3	14	1zoy	LEU	42	X	-113.62	160.17	161.87	567	568	571	569	570
b1	0.3	15	2d57	LEU	36	X	-127.04	167.85	175.03	513	514	517	515	516
b1	0.3	16	2d57	LEU	260	X	-129.95	167.62	175.81	3585	3586	3589	3587	3588
b1	0.3	17	2d57	LEU	484	X	-124.67	166.15	175.31	6657	6658	6661	6659	6660
b1	0.3	18	2d57	LEU	708	X	-126.91	169.22	174.42	9729	9730	9733	9731	9732
b1	0.3	19	2dyr	LEU	1397	X	-110.3	155.32	-179.98	20975	20976	20979	20977	20978
b1	0.3	20	2dyr	LEU	3172	X	-113.45	155.21	-176.43	47796	47797	47800	47798	47799
b1	0.3	21	2h88	LEU	41	X	-116.9	155.33	159.41	556	557	560	558	559
b1	0.3	22	2iub	LEU	106	X	-127.44	158.04	171.57	1636	1637	1640	1638	1639
b1	0.3	23	2iub	LEU	437	X	-126.19	160.55	171.29	6810	6811	6814	6812	6813
b1	0.3	24	2iub	LEU	767	X	-125.58	162.01	171.96	11960	11961	11964	11962	11963
b1	0.3	25	2iub	LEU	1099	X	-127.19	160.56	171	17141	17142	17145	17143	17144
b1	0.3	26	2iub	LEU	1430	X	-126.87	159.72	172.25	22315	22316	22319	22317	22318
b1	0.3	27	2rdd	LEU	555	X	-118.21	165.23	165.45	7939	7940	7943	7941	7942
b1	0.3	28	2rdd	LEU	764	X	-115.97	158.41	173.44	11037	11038	11041	11039	11040
b1	0.3	29	2rdd	LEU	1348	X	-141.57	177.88	175.95	19461	19462	19465	19463	19464
b1	0.3	30	2rdd	LEU	1610	X	-120.19	162.6	169.04	23304	23305	23308	23306	23307
b1	0.3	31	2rdd	LEU	2403	X	-143.33	174.62	175.01	34827	34828	34831	34829	34830
b1	0.3	32	2rdd	LEU	2665	X	-117.3	160.4	168.27	38670	38671	38674	38672	38673
b1	0.3	33	2rdd	LEU	2874	X	-111.12	155.03	174.29	41768	41769	41772	41770	41771
b1	0.3	34	2wlk	LEU	559	X	-128.13	161.12	174.7	8304	8305	8308	8306	8307
b1	0.3	35	2wlk	LEU	1141	X	-121.84	162.22	172.83	16967	16968	16971	16969	16970
b1	0.3	36	2xok	LEU	2715	X	-113.82	157.32	-178.87	39437	39438	39441	39439	39440
b1	0.3	37	2xok	LEU	3157	X	-130.16	177.74	179.79	45911	45912	45915	45913	45914
b1	0.3	38	3cx5	LEU	1584	X	-111.94	157.68	162.89	23597	23598	23601	23599	23600
b1	0.3	39	3cx5	LEU	2127	X	-119.85	155.06	179.79	31814	31815	31818	31816	31817
b1	0.3	40	3cx5	LEU	3535	X	-116.5	161.35	169.42	52842	52843	52846	52844	52845
b1	0.3	41	3cxh	LEU	1582	X	-112.06	158.86	172.88	23560	23561	23564	23562	23563
b1	0.3	42	3cxh	LEU	1714	X	-110.63	155.65	166.79	25568	25569	25572	25570	25571
b1	0.3	43	3cxh	LEU	1952	X	-133.74	156.24	178.27	29236	29237	29240	29238	29239
b1	0.3	44	3cxh	LEU	3528	X	-117.73	156.24	170.99	52721	52722	52725	52723	52724
b1	0.3	45	3fh6	LEU	593	X	-146.53	155.49	171.11	8785	8786	8789	8787	8788
b1	0.3	46	3fh6	LEU	733	X	-143.26	176.1	170.47	10873	10874	10877	10875	10876
b1	0.3	47	3fh6	LEU	1074	X	-148.39	158.73	172.17	15984	15985	15988	15986	15987
b1	0.3	48	3fh6	LEU	1104	X	-127.65	157.95	173.64	16432	16433	16436	16434	16435
b1	0.3	49	3ne5	LEU	293	X	-116.88	155.84	176.81	4323	4324	4327	4325	4326
b1	0.3	50	3ne5	LEU	615	X	-112.84	160.11	173.63	9055	9056	9059	9057	9058
b1	0.3	51	3ne5	LEU	682	X	-120.71	159.95	165.22	10015	10016	10019	10017	10018
b1	0.3	52	3ne5	LEU	1286	X	-121.65	155.14	175.08	18888	18889	18892	18890	18891
b1	0.3	53	3ne5	LEU	1967	X	-112.41	169.13	174.68	28908	28909	28912	28910	28911
b1	0.3	54	3ne5	LEU	2289	X	-115.05	164.14	170.73	33640	33641	33644	33642	33643
b1	0.3	55	3ne5	LEU	2356	X	-118.29	164.32	164.87	34600	34601	34604	34602	34603
b1	0.3	56	3ne5	LEU	3641	X	-116.19	157.84	172.84	53492	53493	53496	53494	53495
b1	0.3	57	3ne5	LEU	3963	X	-112.71	167.14	171.88	58224	58225	58228	58226	58227
b1	0.3	58	3ne5	LEU	4030	X	-129.62	156.29	164.71	59184	59185	59188	59186	59187
b1	0.3	59	3o7q	LEU	37	X	-121.87	-179.54	178.7	562	563	566	564	565
b1	0.3	60	3org	LEU	464	X	-135.41	-176.33	177.71	6815	6816	6819	6817	6818
b1	0.3	61	3org	LEU	998	X	-138.85	-173.06	177.19	14688	14689	14692	14690	14691
b1	0.3	62	3puw	LEU	1285	X	-135.91	156.57	168.48	19033	19034	19037	19035	19036
b1	0.3	63	3rce	LEU	645	X	-122.62	158.84	160.04	9820	9821	9824	9822	9823
b1	0.3	64	3rfu	LEU	544	X	-127.1	-174.81	166.53	7867	7868	7871	7869	7870
b1	0.3	65	4dji	LEU	387	X	-141.67	179.37	-177.15	5538	5539	5542	5540	5541
b1	0.3	66	4ev6	LEU	80	X	-116.4	178.28	-162.84	1146	1147	1150	1148	1149
b1	0.3	67	4fc4	LEU	800	X	-117.71	157.44	178.97	11412	11413	11416	11414	11415
b1	0.3	68	4h13	LEU	802	X	-119.21	169.08	174.16	11894	11895	11898	11896	11897
b1	0.3	69	4h13	LEU	1762	X	-118.4	170.97	173.78	26101	26102	26105	26103	26104
b1	0.3	70	4huq	LEU	244	X	-126.81	173.16	174.66	3625	3626	3629	3627	3628
b1	0.3	71	4huq	LEU	737	X	-112.69	-177.25	173.25	10973	10974	10977	10975	10976
b1	0.3	72	4kt0	LEU	1492	A	-117.65	160.65	171.85	21937	21938	21941	21939	21940
b1	0.3	73	4kt0	LEU	1564	A	-122.61	-162.07	177.34	22939	22940	22943	22941	22942
b1	0.3	74	4kt0	LEU	1604	A	-132.37	164.2	-174.28	23523	23524	23527	23525	23526
b1	0.3	75	4m64	LEU	435	X	-153.24	-171.81	166.29	6439	6440	6443	6441	6442
b1	0.3	76	4mnd	LEU	158	X	-112.35	160.7	174.58	2331	2332	2335	2333	2334
b1	0.3	77	4mnd	LEU	566	X	-113.37	169.53	-179.9	8384	8385	8388	8386	8387
b1	0.3	78	4n4r	LEU	430	X	-110.36	159.33	-179.84	6678	6679	6682	6680	6681
b1	0.3	79	4n75	LEU	76	X	-112.76	167.1	165.8	1061	1062	1065	1063	1064
b1	0.3	80	4p00	LEU	225	X	-114.07	159.05	-172.38	3492	3493	3496	3494	3495
b1	0.3	81	4p00	LEU	1005	X	-122.14	155.49	177.64	15176	15177	15180	15178	15179
b1	0.3	82	4p6v	LEU	326	X	-116	155.53	172.79	4789	4790	4793	4791	4792
b1	0.3	83	4p6v	LEU	340	X	-123.13	170.23	-173.38	4996	4997	5000	4998	4999
b1	0.3	84	4p6v	LEU	1489	X	-132.37	157.62	170.74	21450	21451	21454	21452	21453
b1	0.3	85	4q35	LEU	642	X	-112.32	157.21	178.45	9754	9755	9758	9756	9757
b1	0.3	86	4rfs	LEU	244	X	-127.92	-177.18	-179.42	3626	3627	3630	3628	3629
b1	0.3	87	4rhb	LEU	439	X	-121.29	158.8	178.22	6756	6757	6760	6758	6759
b1	0.3	88	4tqu	LEU	943	X	-118.21	158.82	175.12	13915	13916	13919	13917	13918
b1	0.3	89	4umv	LEU	432	X	-119.47	155.53	174.85	6106	6107	6110	6108	6109
b1	0.3	90	4wd8	LEU	658	X	-124.59	155.59	172.87	10013	10014	10017	10015	10016
b1	0.3	91	4xk8	LEU	1577	X	-125.25	-162.61	174.6	23228	23229	23232	23230	23231
b1	0.3	92	4xk8	LEU	2561	X	-118.44	161.03	171.14	37739	37740	37743	37741	37742
b1	0.3	93	4zr1	LEU	239	X	-129.05	170.63	174.52	3906	3907	3910	3908	3909
b1	0.3	94	5b58	LEU	1410	A	-139.84	158.72	166.1	20227	20228	20231	20229	20230
b1	0.3	95	5c58	LEU	567	A	-113.2	163.22	-178.29	8420	8421	8424	8422	8423
b1	0.3	96	5c58	LEU	764	A	-132.79	163.4	179.22	11251	11252	11255	11253	11254
b1	0.3	97	5c58	LEU	826	A	-116.87	177.99	179.97	12084	12085	12088	12086	12087
b1	0.3	98	5c78	LEU	338	X	-152.81	159.32	165.62	5244	5245	5248	5246	5247
b1	0.3	99	5d3m	LEU	174	A	-143.8	156.2	176.59	2424	2425	2428	2426	2427
b1	0.3	100	5d3m	LEU	336	A	-110.85	171.97	-178.53	4839	4840	4843	4841	4842
b1	0.3	101	5d3m	LEU	497	A	-127.77	160.2	176.56	7253	7254	7257	7255	7256
b1	0.3	102	5d3m	LEU	523	A	-130.99	178.15	176.65	7684	7685	7688	7686	7687
b1	0.3	103	5eke	LEU	580	A	-150.62	157.41	-168.23	8767	8768	8771	8769	8770
b1	0.3	104	5fgn	LEU	210	A	-126.6	156.91	-167.99	3221	3222	3225	3223	3224
b1	0.3	105	5fq6	LEU	244	A	-110.27	166.46	169.31	3556	3557	3560	3558	3559
b1	0.3	106	5fq6	LEU	1825	A	-115.16	170.43	165.95	26578	26579	26582	26580	26581
b1	0.3	107	5gko	LEU	97	A	-110.23	162.02	-176.75	1422	1423	1426	1424	1425
b1	0.3	108	5glh	LEU	150	A	-114.62	169.74	178.11	2081	2082	2085	2083	2084
b1	0.3	109	5irx	LEU	1637	A	-124.72	164.03	174.59	25705	25706	25709	25707	25708
b1	0.3	110	5irx	LEU	1712	A	-129.66	158.13	174.49	26795	26796	26799	26797	26798
b1	0.3	111	5l8r	LEU	2400	H	-117.08	-168.86	-177.52	35357	35358	35361	35359	35360
b1	0.3	112	5l8r	LEU	3184	P	-134.04	162.15	162.68	46903	46904	46907	46905	46906
b1	0.3	113	5lzq	LEU	1200	A	-111.39	169.3	171.65	16983	16984	16987	16985	16986
b1	0.3	114	5n6m	LEU	327	B	-126.34	155.54	175.65	4862	4863	4866	4864	4865
b1	0.3	115	5n6m	LEU	462	C	-142.78	155.21	175.47	6843	6844	6847	6845	6846
b1	0.3	116	5nmi	LEU	249	A	-125.65	159.58	-169.56	3719	3720	3723	3721	3722
b1	0.3	117	5nmi	LEU	680	B	-112.98	172.68	172.93	10044	10045	10048	10046	10047
b1	0.3	118	5nmi	LEU	749	B	-120.56	158.25	165.18	10993	10994	10997	10995	10996
b1	0.3	119	5nmi	LEU	2274	L	-113.25	162.06	-178.85	34017	34018	34021	34019	34020
b1	0.3	120	5nmi	LEU	2705	M	-114.46	155.84	169.64	40343	40344	40347	40345	40346
b1	0.3	121	5oc9	LEU	128	A	-131.48	164.31	176.57	1992	1993	1996	1994	1995
b1	0.3	122	5oc9	LEU	745	A	-132.73	165.71	175.14	11683	11684	11687	11685	11686
b1	0.3	123	5osa	LEU	111	A	-116.15	155.32	177.03	1663	1664	1667	1665	1666
b1	0.3	124	5osa	LEU	1184	D	-110.09	157.13	171.36	18167	18168	18171	18169	18170
b1	0.3	125	5osa	LEU	1363	E	-114.83	157.35	178.32	20879	20880	20883	20881	20882
b1	0.3	126	5sv0	LEU	890	A	-119.97	-179.83	177.25	12740	12741	12744	12742	12743
b1	0.3	127	5t0o	LEU	569	A	-143.89	160.86	172.47	8156	8157	8160	8158	8159
b1	0.3	128	5t0o	LEU	629	A	-112.79	157.19	170.47	8983	8984	8987	8985	8986
b1	0.3	129	5t0o	LEU	1602	B	-110.47	160.74	-179.16	23115	23116	23119	23117	23118
b1	0.3	130	5t3r	LEU	621	A	-113.03	159.01	155.35	9251	9252	9255	9253	9254
b1	0.3	131	5tj6	LEU	878	E	-112.38	161.35	175.69	13221	13222	13225	13223	13224
b1	0.3	132	5tj6	LEU	1744	J	-119.65	160.67	177.59	26250	26251	26254	26252	26253
b1	0.3	133	5u6o	LEU	1392	F	-114.74	164.74	-173.85	21519	21520	21523	21521	21522
b1	0.3	134	5u6o	LEU	1421	F	-122.95	160.79	163.85	21959	21960	21963	21961	21962
b1	0.3	135	5u70	LEU	1249	F	-117.26	159.71	-178.6	19360	19361	19364	19362	19363
b1	0.3	136	5w3s	LEU	167	B	-113.11	170.94	172.28	2590	2591	2594	2592	2593
b1	0.3	137	5w3s	LEU	326	B	-121.52	167.66	-175.05	4957	4958	4961	4959	4960
b1	0.3	138	5w3s	LEU	652	D	-120.39	157.45	170.86	9980	9981	9984	9982	9983
b1	0.3	139	5w3s	LEU	666	D	-121.09	155.06	168.24	10234	10235	10238	10236	10237
b1	0.3	140	5w3s	LEU	811	D	-125.14	179.25	-165.18	12348	12349	12352	12350	12351
b1	0.3	141	5wie	LEU	114	A	-116.14	156.98	172.5	1700	1701	1704	1702	1703
b1	0.3	142	5wie	LEU	172	A	-119	-164.52	179.32	2590	2591	2594	2592	2593
b1	0.3	143	5wie	LEU	888	C	-117.8	165.27	-174.07	13337	13338	13341	13339	13340
b1	0.3	144	5wie	LEU	1604	E	-113.58	-162.29	179.97	24084	24085	24088	24086	24087
b1	0.3	145	5x3x	LEU	421	B	-133.43	155.45	165.4	6208	6209	6212	6210	6211
b1	0.3	146	5x3x	LEU	519	B	-119.55	155.08	177.86	7658	7659	7662	7660	7661
b1	0.3	147	5x41	LEU	134	B	-139.45	-174.83	178.78	1944	1945	1948	1946	1947
b1	0.3	148	5x5y	LEU	273	B	-113.24	167.74	-176.04	3904	3905	3908	3906	3907
b1	0.3	149	5ylv	LEU	353	A	-141.28	160.83	164.34	5052	5053	5056	5054	5055
b1	0.3	150	5ylv	LEU	1201	A	-124.27	161.35	155.87	17720	17721	17724	17722	17723
b1	0.3	151	5zx5	LEU	2374	A	-140.85	166.18	171.82	36726	36727	36730	36728	36729
b1	0.3	152	5zx5	LEU	3188	A	-151.21	157.9	173.25	49395	49396	49399	49397	49398
b1	0.3	153	6al2	LEU	119	A	-127.32	156.79	179.73	1734	1735	1738	1736	1737
b1	0.3	154	6al2	LEU	208	A	-126.9	157.52	164.99	3055	3056	3059	3057	3058
b1	0.3	155	6bhp	LEU	378	A	-135.84	-179.15	164.21	5650	5651	5654	5652	5653
b1	0.3	156	6bqr	LEU	4	A	-141.67	-177.22	175.02	46	47	50	48	49
b1	0.3	157	6bqr	LEU	952	G	-141.41	174.14	165.23	14714	14715	14718	14716	14717
b1	0.3	158	6bqr	LEU	1169	G	-139.83	157.38	174.73	17928	17929	17932	17930	17931
b1	0.3	159	6bqr	LEU	1320	G	-113.97	161.31	-177.42	20192	20193	20196	20194	20195
b1	0.3	160	6bqr	LEU	1900	M	-124.46	174.14	173.27	29383	29384	29387	29385	29386
b1	0.3	161	6bqr	LEU	2848	S	-139.37	-171.49	164.97	44054	44055	44058	44056	44057
b1	0.3	162	6btm	LEU	1907	A	-128.13	159.51	-179.14	28106	28107	28110	28108	28109
b1	0.3	163	6bwj	LEU	304	A	-139.31	162.55	-158.9	4610	4611	4614	4612	4613
b1	0.3	164	6bwj	LEU	1187	A	-134.08	156.67	171.69	18544	18545	18548	18546	18547
b1	0.3	165	6bwj	LEU	1603	A	-145.58	175.76	160.82	24961	24962	24965	24963	24964
b1	0.3	166	6bwj	LEU	1797	A	-139.44	158.44	172.93	28078	28079	28082	28080	28081
b1	0.3	167	6bwj	LEU	2414	A	-147.86	162.7	173.41	37711	37712	37715	37713	37714
b1	0.3	168	6cjt	LEU	344	A	-121.23	167.39	-175.28	5188	5189	5192	5190	5191
b1	0.3	169	6cjt	LEU	740	A	-130.1	165.03	-170.15	11180	11181	11184	11182	11183
b1	0.3	170	6cjt	LEU	1532	A	-114.38	162.58	-166.13	23161	23162	23165	23163	23164
b1	0.3	171	6cxh	LEU	1082	A	-117.66	156.35	167.13	16154	16155	16158	16156	16157
b1	0.3	172	6cxh	LEU	1532	A	-110.61	158.45	170.51	22982	22983	22986	22984	22985
b1	0.3	173	6ddf	LEU	405	A	-125.73	163.58	-177.55	6019	6020	6023	6021	6022
b1	0.3	174	6dnf	LEU	267	A	-113.91	-170.96	174.12	4093	4094	4097	4095	4096
b1	0.3	175	6dnf	LEU	717	A	-147.82	172.18	-169.74	10981	10982	10985	10983	10984
b1	0.3	176	6e3y	LEU	639	A	-130.57	160.92	-176.55	9471	9472	9475	9473	9474
b1	0.3	177	6fkf	LEU	401	A	-116.74	167.95	175.29	5671	5672	5675	5673	5674
b1	0.3	178	6fkf	LEU	2785	A	-128.38	156.57	-175.15	40289	40290	40293	40291	40292
b1	0.3	179	6fkf	LEU	5101	A	-114.37	166.12	173.16	72814	72815	72818	72816	72817
b1	0.3	180	6fok	LEU	378	A	-124.6	-169.06	-151.4	5625	5626	5629	5627	5628
b1	0.3	181	6gyn	LEU	468	A	-133.34	157.1	169.2	7249	7250	7253	7251	7252
b1	0.3	182	6gyn	LEU	963	A	-125.35	160.62	162.29	14936	14937	14940	14938	14939
b1	0.3	183	6gyn	LEU	1458	A	-124.43	161.49	164.1	22622	22623	22626	22624	22625
b1	0.3	184	6h3i	LEU	143	A	-142.01	158.41	-169.64	2122	2123	2126	2124	2125
b1	0.3	185	6h3i	LEU	290	A	-138.94	155.46	177.76	4277	4278	4281	4279	4280
b1	0.3	186	6h3i	LEU	367	A	-114.61	174.72	166.77	5389	5390	5393	5391	5392
b1	0.3	187	6h3i	LEU	408	A	-134.98	167.63	167.9	6063	6064	6067	6065	6066
b1	0.3	188	6h3i	LEU	450	A	-120.53	158.26	164.67	6685	6686	6689	6687	6688
b1	0.3	189	6h3i	LEU	1207	A	-136.23	164.97	-177.61	17785	17786	17789	17787	17788
b1	0.3	190	6h3i	LEU	1591	A	-124.17	-175.25	-0.37	23555	23556	23559	23557	23558
b1	0.3	191	6hbu	LEU	92	A	-115.49	159.13	-177.23	1276	1277	1280	1278	1279
b1	0.3	192	6hbu	LEU	621	A	-117.05	163.46	175.15	9157	9158	9161	9159	9160
b1	0.3	193	6hbu	LEU	758	A	-110.79	157.6	174.89	11138	11139	11142	11140	11141
b1	0.3	194	6hcy	LEU	47	A	-132.47	168.68	168.97	675	676	679	677	678
b1	0.3	195	6hcy	LEU	483	A	-124.69	-177.55	175.52	7368	7369	7372	7370	7371
b1	0.3	196	6hcy	LEU	593	A	-122.87	158.8	-170.45	8966	8967	8970	8968	8969
b1	0.3	197	6hcy	LEU	919	A	-121.76	-177.86	174.14	14061	14062	14065	14063	14064
b1	0.3	198	6hcy	LEU	1029	A	-112.75	164.23	-175.37	15659	15660	15663	15661	15662
b1	0.3	199	6hum	LEU	3746	A	-138.32	-160.86	-164.96	55658	55659	55662	55660	55661
b1	0.3	200	6idf	LEU	548	A	-127.15	156.73	167.81	8171	8172	8175	8173	8174
b1	0.3	201	6iyc	LEU	20	A	-117.55	159.26	-173.63	297	298	301	299	300
b1	0.3	202	6iyc	LEU	548	A	-138.78	163.52	166.17	8171	8172	8175	8173	8174
b1	0.3	203	6mhy	LEU	836	A	-113.27	159.2	179.58	12513	12514	12517	12515	12516
b1	0.3	204	6nbq	LEU	967	A	-114.43	160.07	171.45	14493	14494	14497	14495	14496
b1	0.3	205	6nbq	LEU	1334	A	-130.92	161.75	178.25	20172	20173	20176	20174	20175
b1	0.3	206	6nbq	LEU	3717	A	-146.36	166.29	162.72	55239	55240	55243	55241	55242
b1	0.3	207	6o20	LEU	1134	A	-148.43	162.88	153.64	17332	17333	17336	17334	17335
b1	0.3	208	6oeu	LEU	689	A	-140.52	173.03	34.53	10601	10602	10605	10603	10604
b1	0.3	209	6qp6	LEU	65	A	-117.14	172.41	179.22	1022	1023	1026	1024	1025
b1	0.3	210	6qp6	LEU	525	A	-136.44	160.63	173.64	8102	8103	8106	8104	8105
b1	0.3	211	6qp6	LEU	806	A	-113.2	158.49	-178.57	12402	12403	12406	12404	12405
b1	0.3	212	6qp6	LEU	1266	A	-111.17	159.46	175.71	19482	19483	19486	19484	19485
b1	0.3	213	6r3q	LEU	779	A	-149.13	157.94	-173.14	11823	11824	11827	11825	11826
b1	0.3	214	6r3q	LEU	860	A	-115.07	161.88	171.76	13115	13116	13119	13117	13118
b2	0.06	1	5zx5	LEU	2873	A	-154.88	-138.9	-176.82	44521	44522	44525	44523	44524
b2	0.18	1	2iub	LEU	2	X	-117.38	-143.08	-179.95	27	28	31	29	30
b2	0.18	2	6dnf	LEU	636	A	-134.21	-128.07	-142.6	9712	9713	9716	9714	9715
b2	0.3	1	1p49	LEU	52	X	-138.04	-159.9	166.35	688	689	692	690	691
b2	0.3	2	3v8x	LEU	765	X	-122.77	-158.92	175.37	11316	11317	11320	11318	11319
b2	0.3	3	4lz6	LEU	8	A	-127.51	-149.46	-173.4	126	127	130	128	129
b2	0.3	4	4lz6	LEU	222	A	-127.32	-141.5	-177.58	3093	3094	3097	3095	3096
b2	0.3	5	5x41	LEU	502	C	-137.09	-151.85	176.95	7385	7386	7389	7387	7388
b2	0.3	6	5zx5	LEU	870	A	-116.4	-152.68	159.22	13333	13334	13337	13335	13336
b2	0.3	7	6btm	LEU	881	A	-110.34	-132.02	174.03	12765	12766	12769	12767	12768
b2	0.3	8	6hum	LEU	3139	A	-117.56	-147.81	-179.17	46488	46489	46492	46490	46491
b2	0.3	9	6nbq	LEU	1617	A	-138.25	-132.38	170.24	24333	24334	24337	24335	24336
b3	0.18	1	2iub	LEU	333	X	-114.14	-91.09	170.2	5201	5202	5205	5203	5204
b3	0.18	2	3d9s	LEU	232	X	-116.07	-103.61	176.68	3297	3298	3301	3299	3300
b3	0.18	3	4hkr	LEU	105	X	-112.68	-72.58	-178.12	1586	1587	1590	1588	1589
b3	0.18	4	4tqu	LEU	878	X	-113.53	-84.04	169.97	12975	12976	12979	12977	12978
b3	0.18	5	5ah3	LEU	102	A	-121.36	-100.9	-169.7	1518	1519	1522	1520	1521
b3	0.18	6	5ah3	LEU	549	A	-146.52	-98.02	-163.87	7948	7949	7952	7950	7951
b3	0.18	7	5ah3	LEU	996	A	-135.55	-88.26	-170.32	14377	14378	14381	14379	14380
b3	0.18	8	5ksd	LEU	3	A	-121.06	-93.48	176.6	31	32	35	33	34
b3	0.18	9	6dg7	LEU	214	A	-114.3	-80.22	-174.54	3323	3324	3327	3325	3326
b3	0.18	10	6dg7	LEU	605	A	-138.11	-82.05	-176.82	9415	9416	9419	9417	9418
b3	0.18	11	6dg7	LEU	996	A	-134.71	-79.69	-178.29	15507	15508	15511	15509	15510
b3	0.18	12	6dg7	LEU	1387	A	-144.06	-81.47	-175.62	21599	21600	21603	21601	21602
b3	0.18	13	6dg7	LEU	1778	A	-148.16	-74.69	179.12	27691	27692	27695	27693	27694
b3	0.18	14	6e3y	LEU	888	A	-136.46	-83.2	-157.84	13235	13236	13239	13237	13238
b3	0.18	15	6h3i	LEU	936	A	-135.07	-73.88	164.82	13781	13782	13785	13783	13784
b3	0.18	16	6mhq	LEU	275	A	-118.36	-73.05	-164.14	4168	4169	4172	4170	4171
b3	0.18	17	6mhq	LEU	983	A	-114.34	-70.59	-162.46	14991	14992	14995	14993	14994
b3	0.3	1	2wlk	LEU	200	X	-121.41	-91.79	-178.71	2965	2966	2969	2967	2968
b3	0.3	2	2wlk	LEU	491	X	-123.53	-97.73	-174.19	7297	7298	7301	7299	7300
b3	0.3	3	2wlk	LEU	782	X	-119.82	-96.4	178.98	11628	11629	11632	11630	11631
b3	0.3	4	2wlk	LEU	1073	X	-124.81	-93.22	-178.61	15960	15961	15964	15962	15963
b3	0.3	5	2xok	LEU	3138	X	-111.13	-85.31	-159.72	45631	45632	45635	45633	45634
b3	0.3	6	4lz6	LEU	216	A	-118.39	-80.38	-177.93	3006	3007	3010	3008	3009
b3	0.3	7	4mnd	LEU	419	X	-119.59	-83.27	161.53	6188	6189	6192	6190	6191
b3	0.3	8	4oh3	LEU	781	X	-119.8	-82.76	160.29	11501	11502	11505	11503	11504
b3	0.3	9	4p6v	LEU	1244	X	-117.17	-98.66	-160.97	18057	18058	18061	18059	18060
b3	0.3	10	5gmy	LEU	734	B	-122.77	-73.84	-164.15	11097	11098	11101	11099	11100
b3	0.3	11	5sv0	LEU	1046	A	-124.21	-93.09	170.89	15037	15038	15041	15039	15040
b3	0.3	12	5u6o	LEU	1403	F	-114.01	-75.29	179.42	21663	21664	21667	21665	21666
b3	0.3	13	5u6o	LEU	1885	H	-120.68	-72.94	171.99	29120	29121	29124	29122	29123
b3	0.3	14	5u70	LEU	3488	O	-125.24	-78.64	177.89	53802	53803	53806	53804	53805
b3	0.3	15	5uld	LEU	222	A	-121.98	-83.75	175.6	3228	3229	3232	3230	3231
b3	0.3	16	5w3s	LEU	1628	G	-115.13	-80.14	-176.75	24878	24879	24882	24880	24881
b3	0.3	17	6fkf	LEU	4034	A	-121.62	-86.55	-161.41	58699	58700	58703	58701	58702
b3	0.3	18	6fkf	LEU	4429	A	-123.26	-79.15	-167.85	63894	63895	63898	63896	63897
b3	0.3	19	6n25	LEU	13	A	-134.62	-74.56	-176.99	192	193	196	194	195
b3	0.3	20	6n25	LEU	351	A	-115.72	-90.17	-178.79	5533	5534	5537	5535	5536
b4	0.06	1	4wis	LEU	688	X	-127.76	-31	-172.74	10532	10533	10536	10534	10535
b4	0.06	2	6dg7	LEU	965	A	-111.11	-38.64	174.01	15014	15015	15018	15016	15017
b4	0.06	3	6dg7	LEU	1356	A	-110.84	-33.67	-178.4	21106	21107	21110	21108	21109
b4	0.18	1	1jb0	LEU	2181	X	-121.41	-38.01	-163.33	31982	31983	31986	31984	31985
b4	0.18	2	3b8e	LEU	193	X	-154.25	-56.48	-179.8	2835	2836	2839	2837	2838
b4	0.18	3	3cx5	LEU	400	X	-115.97	-50.19	-177.46	5948	5949	5952	5950	5951
b4	0.18	4	3cxh	LEU	400	X	-118.48	-45.53	-178.85	5949	5950	5953	5951	5952
b4	0.18	5	3cxh	LEU	2346	X	-116.27	-58.27	-178.19	35110	35111	35114	35112	35113
b4	0.18	6	4kt0	LEU	1882	A	-124.79	-46.54	179.43	27667	27668	27671	27669	27670
b4	0.18	7	4nab	LEU	414	X	-119.7	-42.63	176.39	6101	6102	6105	6103	6104
b4	0.18	8	4r0c	LEU	692	X	-116.57	-58.65	-176.39	9944	9945	9948	9946	9947
b4	0.18	9	4rws	LEU	210	X	-116.63	-35.32	-179.77	3131	3132	3135	3133	3134
b4	0.18	10	4zwj	LEU	565	X	-124.7	-61.52	171.59	8540	8541	8544	8542	8543
b4	0.18	11	5a63	LEU	138	X	-112.63	-30.78	170.2	2007	2008	2011	2009	2010
b4	0.18	12	5u70	LEU	2983	N	-113.02	-42.05	174.3	46073	46074	46077	46075	46076
b4	0.18	13	5uja	LEU	959	D	-110.44	-54.22	175.26	14584	14585	14588	14586	14587
b4	0.18	14	5x3x	LEU	486	B	-121.51	-29.71	179.87	7164	7165	7168	7166	7167
b4	0.18	15	5x41	LEU	199	B	-112.64	-41.95	-167.77	2900	2901	2904	2902	2903
b4	0.18	16	5x41	LEU	469	C	-125.69	-40.11	-171.2	6891	6892	6895	6893	6894
b4	0.18	17	5ylv	LEU	426	A	-114.11	-33.92	176.1	6138	6139	6142	6140	6141
b4	0.18	18	6cnn	LEU	724	A	-120.49	-43.73	168.15	11363	11364	11367	11365	11366
b4	0.18	19	6cnn	LEU	1084	A	-117.49	-46.05	166.48	17026	17027	17030	17028	17029
b4	0.18	20	6csm	LEU	524	A	-112.06	-46.24	178.72	7749	7750	7753	7751	7752
b4	0.18	21	6dg7	LEU	150	A	-110.4	-41.82	-168.35	2339	2340	2343	2341	2342
b4	0.18	22	6dnf	LEU	100	A	-121.58	-50.37	168.12	1502	1503	1506	1504	1505
b4	0.18	23	6dnf	LEU	325	A	-118.21	-44.4	-177.91	4935	4936	4939	4937	4938
b4	0.18	24	6dnf	LEU	550	A	-133.12	-54.75	169.82	8368	8369	8372	8370	8371
b4	0.18	25	6dnf	LEU	775	A	-117.78	-46.29	175.55	11823	11824	11827	11825	11826
b4	0.18	26	6du8	LEU	65	A	-138.88	-33.1	176.92	969	970	973	971	972
b4	0.18	27	6du8	LEU	301	A	-131.02	-27.36	177.98	4586	4587	4590	4588	4589
b4	0.18	28	6du8	LEU	490	A	-116.5	-28.51	-172.1	7479	7480	7483	7481	7482
b4	0.18	29	6du8	LEU	722	A	-120.05	-31.16	-179.67	11036	11037	11040	11038	11039
b4	0.18	30	6du8	LEU	911	A	-112.86	-38.02	-179.54	13929	13930	13933	13931	13932
b4	0.18	31	6du8	LEU	1143	A	-114.76	-33.6	-177.7	17486	17487	17490	17488	17489
b4	0.18	32	6du8	LEU	1564	A	-116.97	-27.88	-177.28	23935	23936	23939	23937	23938
b4	0.18	33	6hbu	LEU	158	A	-121.67	-32.36	166.77	2276	2277	2280	2278	2279
b4	0.18	34	6hbu	LEU	742	A	-121.11	-27.34	166.79	10918	10919	10922	10920	10921
b4	0.18	35	6hbu	LEU	1068	A	-112.04	-49.49	-177.97	15756	15757	15760	15758	15759
b4	0.18	36	6hum	LEU	1307	A	-112.13	-36.09	-148.9	19162	19163	19166	19164	19165
b4	0.18	37	6idf	LEU	1045	A	-135.31	-39.49	176.03	15680	15681	15684	15682	15683
b4	0.18	38	6mgv	LEU	179	A	-111.62	-63.85	-174.1	2778	2779	2782	2780	2781
b4	0.18	39	6mgv	LEU	813	A	-126.66	-53.11	-173.34	12529	12530	12533	12531	12532
b4	0.18	40	6mhq	LEU	629	A	-110.54	-65.51	-157.47	9580	9581	9584	9582	9583
b4	0.18	41	6mhq	LEU	806	A	-111.94	-69.05	-154.35	12286	12287	12290	12288	12289
b4	0.18	42	6mhq	LEU	1868	A	-115.73	-52.38	-161.68	28521	28522	28525	28523	28524
b4	0.18	43	6mhq	LEU	2045	A	-115.61	-61.75	-161.43	31227	31228	31231	31229	31230
b4	0.18	44	6mhs	LEU	602	A	-114.52	-46.01	175.81	9370	9371	9374	9372	9373
b4	0.18	45	6nbq	LEU	761	A	-130.96	-31.94	-170.48	11426	11427	11430	11428	11429
b4	0.18	46	6o7u	LEU	102	A	-110.44	-52	-179.77	1598	1599	1602	1600	1601
b4	0.18	47	6o7u	LEU	151	A	-111.66	-66	152.49	2368	2369	2372	2370	2371
b4	0.18	48	6o7u	LEU	2094	A	-119.7	-44.46	-176.11	30320	30321	30324	30322	30323
b4	0.18	49	6oeu	LEU	804	A	-117.78	-40.26	-175.42	12326	12327	12330	12328	12329
b4	0.3	1	1kf6	LEU	624	X	-117.37	-41.2	-178.39	9196	9197	9200	9198	9199
b4	0.3	2	1m56	LEU	710	X	-119.63	-35.54	178.46	10510	10511	10514	10512	10513
b4	0.3	3	1pp9	LEU	1923	X	-126.52	-42.82	-166.97	28704	28705	28708	28706	28707
b4	0.3	4	1pp9	LEU	3942	X	-118.29	-44.33	-167.66	58877	58878	58881	58879	58880
b4	0.3	5	1rhz	LEU	425	X	-117.94	-56.04	178.12	5951	5952	5955	5953	5954
b4	0.3	6	1yc9	LEU	779	X	-111.55	-25.18	178.98	11261	11262	11265	11263	11264
b4	0.3	7	1zoy	LEU	760	X	-110.86	-53.06	-175.14	11258	11259	11262	11260	11261
b4	0.3	8	2dyr	LEU	648	X	-114.3	-36.87	-176.23	9569	9570	9573	9571	9572
b4	0.3	9	2dyr	LEU	2423	X	-117.36	-35.42	-176.86	36389	36390	36393	36391	36392
b4	0.3	10	2h88	LEU	760	X	-112.22	-49.67	-176.48	11235	11236	11239	11237	11238
b4	0.3	11	2jln	LEU	459	X	-111.31	-39.92	179.57	6697	6698	6701	6699	6700
b4	0.3	12	2qjy	LEU	73	X	-112.72	-27.02	-178.06	1087	1088	1091	1089	1090
b4	0.3	13	2qjy	LEU	936	X	-115.3	-26.4	-173.21	13710	13711	13714	13712	13713
b4	0.3	14	2rdd	LEU	2361	X	-111.19	-47.61	-178.92	34236	34237	34240	34238	34239
b4	0.3	15	2xok	LEU	133	X	-119.18	-33.73	176.34	1877	1878	1881	1879	1880
b4	0.3	16	2xok	LEU	1008	X	-111.72	-40.48	177.95	14791	14792	14795	14793	14794
b4	0.3	17	2xok	LEU	3367	X	-113.84	-47.64	171.27	48827	48828	48831	48829	48830
b4	0.3	18	3b8e	LEU	555	X	-130	-34.77	167.43	8125	8126	8129	8127	8128
b4	0.3	19	3cx5	LEU	3596	X	-130.65	-34.16	-169.45	53765	53766	53769	53767	53768
b4	0.3	20	3cxh	LEU	1643	X	-130.08	-36.47	-167.75	24483	24484	24487	24485	24486
b4	0.3	21	3fh6	LEU	536	X	-120.04	-45.5	178.79	7937	7938	7941	7939	7940
b4	0.3	22	3mk7	LEU	949	X	-111.68	-25.22	-177.49	14052	14053	14056	14054	14055
b4	0.3	23	3ne5	LEU	2565	X	-113.59	-32.7	-174	37682	37683	37686	37684	37685
b4	0.3	24	3ne5	LEU	4239	X	-114.4	-33.99	-173.28	62266	62267	62270	62268	62269
b4	0.3	25	3ug9	LEU	270	X	-129.96	-58.76	-2.71	3989	3990	3993	3991	3992
b4	0.3	26	3ug9	LEU	550	X	-122.67	-69.73	7.53	8125	8126	8129	8127	8128
b4	0.3	27	3v8x	LEU	1143	X	-110.16	-69.88	170.94	17042	17043	17046	17044	17045
b4	0.3	28	3wkv	LEU	126	X	-119.72	-41.71	178.4	1949	1950	1953	1951	1952
b4	0.3	29	4czb	LEU	412	X	-125.79	-63.24	-173.81	5823	5824	5827	5825	5826
b4	0.3	30	4gc0	LEU	150	X	-114.97	-35.35	179.53	2027	2028	2031	2029	2030
b4	0.3	31	4gd3	LEU	930	X	-110.04	-28.51	-172.25	13410	13411	13414	13412	13413
b4	0.3	32	4huq	LEU	900	X	-110.89	-49.1	171.75	13396	13397	13400	13398	13399
b4	0.3	33	4kt0	LEU	1642	A	-111.62	-36.87	-176.07	24153	24154	24157	24155	24156
b4	0.3	34	4nab	LEU	828	X	-118.48	-34.68	179.12	12150	12151	12154	12152	12153
b4	0.3	35	4p6v	LEU	227	X	-118.84	-38.05	172.9	3326	3327	3330	3328	3329
b4	0.3	36	4r0c	LEU	515	X	-111.12	-41.75	-177.78	7473	7474	7477	7475	7476
b4	0.3	37	4rfs	LEU	609	X	-115.06	-38.14	-179.37	8991	8992	8995	8993	8994
b4	0.3	38	4umv	LEU	162	X	-111.64	-47.55	-176.56	2326	2327	2330	2328	2329
b4	0.3	39	4xk8	LEU	744	X	-113.21	-35.19	176.31	10907	10908	10911	10909	10910
b4	0.3	40	4ysx	LEU	763	X	-117.57	-45.32	177.61	11264	11265	11268	11266	11267
b4	0.3	41	4yzf	LEU	729	A	-112.13	-47.35	172.76	11067	11068	11071	11069	11070
b4	0.3	42	5d3m	LEU	654	A	-114.54	-38.33	177.59	9569	9570	9573	9571	9572
b4	0.3	43	5fq6	LEU	1791	A	-130.05	-30.33	168.74	26044	26045	26048	26046	26047
b4	0.3	44	5gko	LEU	465	B	-115.96	-41.21	-179.18	6672	6673	6676	6674	6675
b4	0.3	45	5khn	LEU	205	A	-121.34	-46.24	176.41	3014	3015	3018	3016	3017
b4	0.3	46	5l8r	LEU	2475	H	-111.49	-60.84	-168.06	36569	36570	36573	36571	36572
b4	0.3	47	5l8r	LEU	2714	J	-111.58	-25.42	175.02	40126	40127	40130	40128	40129
b4	0.3	48	5nmi	LEU	1916	I	-116.72	-34.58	166.83	28652	28653	28656	28654	28655
b4	0.3	49	5nmi	LEU	3825	S	-124.97	-64.17	174.18	57246	57247	57250	57248	57249
b4	0.3	50	5oc9	LEU	5	A	-118.45	-41.56	-177.03	62	63	66	64	65
b4	0.3	51	5oc9	LEU	612	A	-131.5	-44.68	-175.98	9587	9588	9591	9589	9590
b4	0.3	52	5zbq	LEU	300	A	-114.93	-39.63	158.93	4526	4527	4530	4528	4529
b4	0.3	53	5zx5	LEU	266	A	-117.4	-34.64	163.73	3983	3984	3987	3985	3986
b4	0.3	54	5zx5	LEU	328	A	-134.94	-47.66	-177.75	4974	4975	4978	4976	4977
b4	0.3	55	5zx5	LEU	1142	A	-129.17	-34.66	179.12	17543	17544	17547	17545	17546
b4	0.3	56	5zx5	LEU	1956	A	-132.71	-41.95	-176.02	30202	30203	30206	30204	30205
b4	0.3	57	5zx5	LEU	2770	A	-129.52	-57.62	-174.8	42871	42872	42875	42873	42874
b4	0.3	58	6bar	LEU	189	A	-113.5	-40.42	-179.3	2920	2921	2924	2922	2923
b4	0.3	59	6bhu	LEU	787	C	-114.31	-37.86	167.67	11894	11895	11898	11896	11897
b4	0.3	60	6cjt	LEU	681	A	-113.17	-26.29	-176.79	10347	10348	10351	10349	10350
b4	0.3	61	6cjt	LEU	1077	A	-123.04	-35.7	-174.9	16337	16338	16341	16339	16340
b4	0.3	62	6cud	LEU	1702	A	-119.12	-46.28	164.77	25994	25995	25998	25996	25997
b4	0.3	63	6cud	LEU	2406	A	-111.37	-52.5	164.93	36760	36761	36764	36762	36763
b4	0.3	64	6ddf	LEU	468	A	-117.65	-39.21	172.33	6911	6912	6915	6913	6914
b4	0.3	65	6du8	LEU	566	A	-113.35	-42.63	179.39	8671	8672	8675	8673	8674
b4	0.3	66	6e3y	LEU	479	A	-114.33	-39.58	-171.19	7142	7143	7146	7144	7145
b4	0.3	67	6fkf	LEU	1042	A	-133.32	-37.11	174.86	15040	15041	15044	15042	15043
b4	0.3	68	6fkf	LEU	1984	A	-112.9	-32.42	-178.86	28738	28739	28742	28740	28741
b4	0.3	69	6fkf	LEU	2016	A	-117.57	-51.77	172.6	29151	29152	29155	29153	29154
b4	0.3	70	6fkf	LEU	4192	A	-119.91	-46.15	-171.18	60777	60778	60781	60779	60780
b4	0.3	71	6fkf	LEU	4271	A	-125.61	-60.53	-163.19	61816	61817	61820	61818	61819
b4	0.3	72	6fkf	LEU	4350	A	-132.11	-65.35	174.16	62855	62856	62859	62857	62858
b4	0.3	73	6h3i	LEU	1444	A	-121.88	-35.44	167.4	21278	21279	21282	21280	21281
b4	0.3	74	6hum	LEU	1236	A	-151.37	-60.53	174.52	18161	18162	18165	18163	18164
b4	0.3	75	6hum	LEU	2613	A	-113.23	-53.17	-170.11	38671	38672	38675	38673	38674
b4	0.3	76	6hum	LEU	3432	A	-113.44	-54.79	-166.23	50854	50855	50858	50856	50857
b4	0.3	77	6mgv	LEU	464	A	-125.43	-39.81	178.17	7145	7146	7149	7147	7148
b4	0.3	78	6mgv	LEU	1098	A	-124.15	-44.89	179.92	16896	16897	16900	16898	16899
b4	0.3	79	6nbq	LEU	202	A	-136.42	-25.84	172.79	3062	3063	3066	3064	3065
b4	0.3	80	6nbq	LEU	685	A	-113.75	-42.42	-174.32	10279	10280	10283	10281	10282
b4	0.3	81	6nbq	LEU	2478	A	-130.09	-34.65	163.57	37111	37112	37115	37113	37114
b4	0.3	82	6nzw	LEU	1772	A	-110.07	-43.58	-172.19	27951	27952	27955	27953	27954
b4	0.3	83	6o7u	LEU	1203	A	-121.32	-37.87	-169.21	18009	18010	18013	18011	18012
b4	0.3	84	6o7u	LEU	1618	A	-113.49	-45.45	-178.7	23888	23889	23892	23890	23891
b4	0.3	85	6o7u	LEU	2089	A	-113.43	-32.01	-174.7	30232	30233	30236	30234	30235
b4	0.3	86	6r3q	LEU	717	A	-114.07	-39.23	-174.88	10860	10861	10864	10862	10863
b5	0.06	1	2e+74	LEU	1565	X	-110.1	19.59	-162.34	23179	23180	23183	23181	23182
b5	0.06	2	3rfu	LEU	406	X	-128.53	-24.66	-179.41	5913	5914	5917	5915	5916
b5	0.06	3	3v8x	LEU	759	X	-111.6	19.82	177.55	11226	11227	11230	11228	11229
b5	0.06	4	3w9t	LEU	395	X	-123.26	15.18	180	5583	5584	5587	5585	5586
b5	0.06	5	3w9t	LEU	826	X	-120.95	10.98	174.56	11682	11683	11686	11684	11685
b5	0.06	6	3w9t	LEU	1257	X	-121.88	14.29	177.21	17781	17782	17785	17783	17784
b5	0.06	7	3w9t	LEU	1688	X	-112.66	12.18	176.17	23880	23881	23884	23882	23883
b5	0.06	8	3w9t	LEU	2119	X	-120.8	13.07	175.69	29979	29980	29983	29981	29982
b5	0.06	9	3w9t	LEU	2550	X	-121.68	14.3	175.69	36078	36079	36082	36080	36081
b5	0.06	10	3w9t	LEU	2981	X	-122.52	13.24	178.83	42177	42178	42181	42179	42180
b5	0.06	11	4wis	LEU	34	X	-130.06	-24.22	-174.93	482	483	486	484	485
b5	0.06	12	5irx	LEU	126	A	-118.18	3.86	163.78	1945	1946	1949	1947	1948
b5	0.06	13	5irx	LEU	914	A	-119.19	-8.01	153.45	14359	14360	14363	14361	14362
b5	0.06	14	5t0o	LEU	1524	B	-114.44	-15.14	176.8	21911	21912	21915	21913	21914
b5	0.06	15	5u70	LEU	3465	O	-110.74	15.5	170.72	53432	53433	53436	53434	53435
b5	0.06	16	5uja	LEU	488	C	-111.2	8.6	-176.27	7486	7487	7490	7488	7489
b5	0.06	17	5x41	LEU	69	B	-119.34	-3.91	-179.86	950	951	954	952	953
b5	0.06	18	5x41	LEU	273	C	-116.62	-13.98	166.23	3990	3991	3994	3992	3993
b5	0.06	19	5x41	LEU	482	C	-125.19	-1.93	-178.24	7106	7107	7110	7108	7109
b5	0.06	20	6bug	LEU	14	A	-145.52	19.05	169.16	174	175	178	176	177
b5	0.06	21	6c9a	LEU	285	A	-120.08	13.66	156.54	4571	4572	4575	4573	4574
b5	0.06	22	6c9a	LEU	1008	A	-121.3	18.97	153.1	16193	16194	16197	16195	16196
b5	0.06	23	6hcy	LEU	510	A	-121.57	19.31	-176.22	7746	7747	7750	7748	7749
b5	0.06	24	6hcy	LEU	946	A	-134.03	18.37	-179.77	14439	14440	14443	14441	14442
b5	0.06	25	6hum	LEU	2748	A	-110.58	0.97	162.46	40752	40753	40756	40754	40755
b5	0.06	26	6nbq	LEU	587	A	-123.18	-1.11	-179.14	8865	8866	8869	8867	8868
b5	0.06	27	6o20	LEU	85	A	-117.15	-4.84	175.79	1318	1319	1322	1320	1321
b5	0.06	28	6o20	LEU	599	A	-146.37	-3.97	173.89	9148	9149	9152	9150	9151
b5	0.06	29	6o20	LEU	873	A	-116.96	-10.75	179.44	13301	13302	13305	13303	13304
b5	0.06	30	6o20	LEU	1439	A	-111.47	-2.55	176.37	22001	22002	22005	22003	22004
b5	0.06	31	6o20	LEU	1485	A	-116.29	-15.26	177.95	22676	22677	22680	22678	22679
b5	0.06	32	6o20	LEU	2097	A	-119.95	-7.27	172.59	32051	32052	32055	32053	32054
b5	0.06	33	6o7u	LEU	2561	A	-118.56	11.04	170.44	36593	36594	36597	36595	36596
b5	0.18	1	3cxh	LEU	3232	X	-122.64	9.05	-167.05	48365	48366	48369	48367	48368
b5	0.18	2	4ogq	LEU	752	X	-135.61	-17.93	175.32	11006	11007	11010	11008	11009
b5	0.18	3	4ogq	LEU	1701	X	-134.46	-21.49	176.83	24885	24886	24889	24887	24888
b5	0.18	4	4pl0	LEU	452	X	-120	4.82	-178.56	6759	6760	6763	6761	6762
b5	0.18	5	4q35	LEU	81	X	-110.58	-18.27	-178.62	1144	1145	1148	1146	1147
b5	0.18	6	5a63	LEU	249	X	-113.59	13.43	-161.69	3646	3647	3650	3648	3649
b5	0.18	7	5x3x	LEU	206	A	-117.18	-24.23	-175.12	3021	3022	3025	3023	3024
b5	0.18	8	6c6l	LEU	2130	A	-111.78	-14.26	176.2	29522	29523	29526	29524	29525
b5	0.18	9	6cnn	LEU	149	A	-117.7	-10.91	-178.57	2297	2298	2301	2299	2300
b5	0.18	10	6cnn	LEU	509	A	-118.49	-17.35	-178.32	7959	7960	7963	7961	7962
b5	0.18	11	6cnn	LEU	869	A	-113.77	-5.73	-172.7	13621	13622	13625	13623	13624
b5	0.18	12	6cnn	LEU	1229	A	-112.86	-10.79	-175.86	19284	19285	19288	19286	19287
b5	0.18	13	6dg7	LEU	541	A	-111.14	-19.61	-170.44	8431	8432	8435	8433	8434
b5	0.18	14	6du8	LEU	69	A	-124.49	-15.9	-174.94	1030	1031	1034	1032	1033
b5	0.18	15	6du8	LEU	486	A	-143.81	-23.33	-177.35	7418	7419	7422	7420	7421
b5	0.18	16	6du8	LEU	907	A	-123.87	-24.15	-177.59	13868	13869	13872	13870	13871
b5	0.18	17	6du8	LEU	1328	A	-139.92	-19.86	174.51	20318	20319	20322	20320	20321
b5	0.18	18	6du8	LEU	1332	A	-116.8	-17.93	-171.44	20379	20380	20383	20381	20382
b5	0.18	19	6h3i	LEU	447	A	-122.58	-0.41	168.48	6630	6631	6634	6632	6633
b5	0.18	20	6hum	LEU	2652	A	-111.07	-0.23	-178.05	39240	39241	39244	39242	39243
b5	0.18	21	6hum	LEU	3516	A	-111.36	-11.19	156.47	52202	52203	52206	52204	52205
b5	0.18	22	6idf	LEU	249	A	-117.97	-9.43	-166.85	3646	3647	3650	3648	3649
b5	0.18	23	6iyc	LEU	134	A	-117.55	-6.48	174.46	1958	1959	1962	1960	1961
b5	0.18	24	6iyc	LEU	249	A	-116.71	-6.91	-160.27	3646	3647	3650	3648	3649
b5	0.18	25	6nt4	LEU	1237	A	-148.66	-20.52	179.07	18976	18977	18980	18978	18979
b5	0.18	26	6nzw	LEU	925	A	-113.68	0.31	-175.59	14589	14590	14593	14591	14592
b5	0.18	27	6o20	LEU	34	A	-111.35	-7.1	161.77	557	558	561	559	560
b5	0.18	28	6oeu	LEU	53	A	-124.29	-24.09	-172.06	830	831	834	832	833
b5	0.3	1	1fft	LEU	654	X	-123.02	0.28	177.23	9650	9651	9654	9652	9653
b5	0.3	2	1kf6	LEU	317	X	-113.78	9.02	-175.42	4647	4648	4651	4649	4650
b5	0.3	3	1kqf	LEU	1612	X	-117.72	-15.35	173.62	24059	24060	24063	24061	24062
b5	0.3	4	1kqf	LEU	3098	X	-110.07	-11.27	178.43	46207	46208	46211	46209	46210
b5	0.3	5	1p49	LEU	80	X	-113.87	-13.64	178.03	1119	1120	1123	1121	1122
b5	0.3	6	1pp9	LEU	1250	X	-113.23	12.77	175.66	18288	18289	18292	18290	18291
b5	0.3	7	1q90	LEU	562	X	-118.54	16.01	170.77	8352	8353	8356	8354	8355
b5	0.3	8	1q90	LEU	1514	X	-115.23	6.71	173.27	22343	22344	22347	22345	22346
b5	0.3	9	1yc9	LEU	229	X	-110.55	-1.35	-178	3338	3339	3342	3340	3341
b5	0.3	10	1yc9	LEU	368	X	-113.81	-23.24	176.02	5307	5308	5311	5309	5310
b5	0.3	11	1yc9	LEU	577	X	-112.81	3.5	-178.77	8430	8431	8434	8432	8433
b5	0.3	12	1yc9	LEU	1190	X	-122.08	-17.15	176.96	17215	17216	17219	17217	17218
b5	0.3	13	1zoy	LEU	317	X	-117.13	-18.54	-177.95	4578	4579	4582	4580	4581
b5	0.3	14	2dyr	LEU	1601	X	-113.48	-13.65	-170.04	24212	24213	24216	24214	24215
b5	0.3	15	2e+74	LEU	1720	X	-112.44	-23.75	-174.23	25441	25442	25445	25443	25444
b5	0.3	16	2h88	LEU	316	X	-114.51	-22.44	-173.06	4545	4546	4549	4547	4548
b5	0.3	17	2nq2	LEU	428	X	-110.06	-11.34	-173.46	6291	6292	6295	6293	6294
b5	0.3	18	2qjy	LEU	530	X	-117.56	18.4	-176.55	7866	7867	7870	7868	7869
b5	0.3	19	2qjy	LEU	1393	X	-117.13	11.5	-174.41	20491	20492	20495	20493	20494
b5	0.3	20	2wlk	LEU	18	X	-138.3	12.97	-159.83	240	241	244	242	243
b5	0.3	21	2wlk	LEU	309	X	-133.87	19.69	-166.66	4571	4572	4575	4573	4574
b5	0.3	22	2wlk	LEU	600	X	-133.6	19.7	-161.46	8903	8904	8907	8905	8906
b5	0.3	23	2xok	LEU	88	X	-110.48	10.72	-179.87	1249	1250	1253	1251	1252
b5	0.3	24	2xok	LEU	1838	X	-114.58	13.37	179.42	26836	26837	26840	26838	26839
b5	0.3	25	2xok	LEU	2307	X	-115.59	9.84	-178.42	33576	33577	33580	33578	33579
b5	0.3	26	2xok	LEU	3734	X	-117	-19.61	-179.83	53693	53694	53697	53695	53696
b5	0.3	27	2yev	LEU	170	X	-116.61	17.36	167.19	2532	2533	2536	2534	2535
b5	0.3	28	2yiu	LEU	73	X	-112.82	-23.2	-172.66	1128	1129	1132	1130	1131
b5	0.3	29	2yiu	LEU	524	X	-117.85	13.6	-174.12	7922	7923	7926	7924	7925
b5	0.3	30	2yiu	LEU	1332	X	-117.66	10.91	-175.41	19928	19929	19932	19930	19931
b5	0.3	31	3cx5	LEU	1286	X	-119.4	14.94	-168.38	19203	19204	19207	19205	19206
b5	0.3	32	3cx5	LEU	2794	X	-112.66	-17.08	-171.86	41841	41842	41845	41843	41844
b5	0.3	33	3cx5	LEU	3237	X	-119.51	12.01	-168.18	48448	48449	48452	48450	48451
b5	0.3	34	3cxh	LEU	843	X	-115.6	-11.31	-175.25	12598	12599	12602	12600	12601
b5	0.3	35	3cxh	LEU	1286	X	-120.57	8.2	-166.94	19204	19205	19208	19206	19207
b5	0.3	36	3cxh	LEU	3589	X	-148.71	-17.6	-162	53644	53645	53648	53646	53647
b5	0.3	37	3fh6	LEU	730	X	-138.44	-1.91	-176.01	10829	10830	10833	10831	10832
b5	0.3	38	3fh6	LEU	879	X	-142.92	-7.88	179.89	13090	13091	13094	13092	13093
b5	0.3	39	3fh6	LEU	1063	X	-136.64	16.61	178.76	15796	15797	15800	15798	15799
b5	0.3	40	3kvn	LEU	161	X	-118.83	-14.57	178.03	2206	2207	2210	2208	2209
b5	0.3	41	3llq	LEU	32	X	-116.22	-4.7	-175.32	464	465	468	466	467
b5	0.3	42	3llq	LEU	266	X	-115.77	-4.49	-177.6	3666	3667	3670	3668	3669
b5	0.3	43	3llq	LEU	493	X	-110.17	-2.4	-177.22	6740	6741	6744	6742	6743
b5	0.3	44	3puw	LEU	1274	X	-112.54	4.46	-172.95	18845	18846	18849	18847	18848
b5	0.3	45	3puw	LEU	1277	X	-117.37	12.73	-174.88	18891	18892	18895	18893	18894
b5	0.3	46	3puw	LEU	1312	X	-113.44	16.93	-175.46	19437	19438	19441	19439	19440
b5	0.3	47	3puw	LEU	1645	X	-122.81	-8.16	-173.77	24404	24405	24408	24406	24407
b5	0.3	48	3puw	LEU	1683	X	-112.26	11.39	-173.59	24996	24997	25000	24998	24999
b5	0.3	49	3rgb	LEU	308	X	-115.19	-13.22	-177.28	4644	4645	4648	4646	4647
b5	0.3	50	3rgb	LEU	1121	X	-115.02	-21.68	-178.83	16950	16951	16954	16952	16953
b5	0.3	51	3rgb	LEU	1503	X	-110.08	-24.73	178.87	22657	22658	22661	22659	22660
b5	0.3	52	4dbl	LEU	763	X	-121.96	12.82	-178.58	11235	11236	11239	11237	11238
b5	0.3	53	4dbl	LEU	1011	X	-118.79	9.91	-177.59	14942	14943	14946	14944	14945
b5	0.3	54	4gx0	LEU	1397	X	-112.76	-1.75	-173.86	20259	20260	20263	20261	20262
b5	0.3	55	4h13	LEU	763	X	-121.42	-9.76	170.89	11333	11334	11337	11335	11336
b5	0.3	56	4h13	LEU	1723	X	-117.15	-2.93	169.16	25540	25541	25544	25542	25543
b5	0.3	57	4hkr	LEU	315	X	-117.96	-15.62	-173.27	4792	4793	4796	4794	4795
b5	0.3	58	4huq	LEU	646	X	-111.1	-15.78	-177.62	9507	9508	9511	9509	9510
b5	0.3	59	4j7c	LEU	156	X	-113.55	-0.9	-178.78	2269	2270	2273	2271	2272
b5	0.3	60	4j7c	LEU	373	X	-117.32	3.4	179.48	5398	5399	5402	5400	5401
b5	0.3	61	4j7c	LEU	589	X	-111.89	-2.78	-177.5	8513	8514	8517	8515	8516
b5	0.3	62	4j7c	LEU	806	X	-110.17	0.8	-179.23	11642	11643	11646	11644	11645
b5	0.3	63	4j7c	LEU	1022	X	-119.34	-1.96	-177.47	14757	14758	14761	14759	14760
b5	0.3	64	4j7c	LEU	1239	X	-113.66	-1.55	-178.23	17886	17887	17890	17888	17889
b5	0.3	65	4j7c	LEU	1455	X	-112.76	-2.19	-179.74	21001	21002	21005	21003	21004
b5	0.3	66	4j7c	LEU	1672	X	-113.82	-3.91	179.79	24130	24131	24134	24132	24133
b5	0.3	67	4kt0	LEU	1489	A	-119.01	12.29	-177.78	21890	21891	21894	21892	21893
b5	0.3	68	4lz6	LEU	83	A	-121	-25	163.14	1120	1121	1124	1122	1123
b5	0.3	69	4m48	LEU	307	X	-115.5	-12.16	178.83	4592	4593	4596	4594	4595
b5	0.3	70	4p00	LEU	1063	X	-117.27	8.43	-176.53	16051	16052	16055	16053	16054
b5	0.3	71	4p02	LEU	1063	X	-113.34	10.97	-176.01	16051	16052	16055	16053	16054
b5	0.3	72	4wis	LEU	1250	X	-112.2	18.2	176.47	19262	19263	19266	19264	19265
b5	0.3	73	4ysx	LEU	319	X	-114.86	-20.11	-171.38	4587	4588	4591	4589	4590
b5	0.3	74	4zgv	LEU	53	A	-121.87	2.52	-177.52	711	712	715	713	714
b5	0.3	75	4zwc	LEU	148	X	-119.84	16.39	-174.63	2081	2082	2085	2083	2084
b5	0.3	76	4zyo	LEU	150	X	-118.64	17.21	-176.64	2344	2345	2348	2346	2347
b5	0.3	77	5b58	LEU	794	A	-117.63	-21.57	-177.31	11285	11286	11289	11287	11288
b5	0.3	78	5b58	LEU	969	A	-115.26	14.9	-177.99	13851	13852	13855	13853	13854
b5	0.3	79	5c58	LEU	439	A	-113.35	-9.9	-175.33	6459	6460	6463	6461	6462
b5	0.3	80	5c6p	LEU	15	X	-113.92	16.76	-173.56	243	244	247	245	246
b5	0.3	81	5c78	LEU	331	X	-140.1	-4.17	176.89	5125	5126	5129	5127	5128
b5	0.3	82	5c78	LEU	895	X	-138.62	-1.58	174.67	13692	13693	13696	13694	13695
b5	0.3	83	5fgn	LEU	183	A	-122.2	11.52	-174.58	2817	2818	2821	2819	2820
b5	0.3	84	5fq6	LEU	2234	A	-137	11.3	-176.46	32350	32351	32354	32352	32353
b5	0.3	85	5fr8	LEU	302	A	-119.46	19.14	-176.59	4349	4350	4353	4351	4352
b5	0.3	86	5gko	LEU	784	C	-112.17	15.04	175.61	11223	11224	11227	11225	11226
b5	0.3	87	5irx	LEU	474	A	-115.05	-17.27	171.56	7377	7378	7381	7379	7380
b5	0.3	88	5lzq	LEU	937	A	-113.46	-15.06	-177.61	13265	13266	13269	13267	13268
b5	0.3	89	5lzq	LEU	1071	A	-124.34	-22.52	160.11	15203	15204	15207	15205	15206
b5	0.3	90	5mrw	LEU	1355	C	-124.52	14.57	-172.15	19418	19419	19422	19420	19421
b5	0.3	91	5sv0	LEU	814	A	-121.35	-23.97	-173.52	11706	11707	11710	11708	11709
b5	0.3	92	5tcx	LEU	128	A	-110.9	17.63	-178.31	1872	1873	1876	1874	1875
b5	0.3	93	5u70	LEU	1230	F	-112.37	-23.24	-178.49	19073	19074	19077	19075	19076
b5	0.3	94	5uiw	LEU	248	B	-112.56	-0.18	178.9	3830	3831	3834	3832	3833
b5	0.3	95	5v8k	LEU	425	A	-110.65	-19.44	168.77	6360	6361	6364	6362	6363
b5	0.3	96	5wie	LEU	2425	G	-118.36	9.45	179.38	36416	36417	36420	36418	36419
b5	0.3	97	5x3x	LEU	660	C	-119.51	-24.69	-180	9687	9688	9691	9689	9690
b5	0.3	98	5x41	LEU	391	C	-112.08	19.95	-178.16	5734	5735	5738	5736	5737
b5	0.3	99	5ylv	LEU	169	A	-121.84	-21.67	163.74	2445	2446	2449	2447	2448
b5	0.3	100	5ys3	LEU	737	A	-111.58	2.17	173.43	10570	10571	10574	10572	10573
b5	0.3	101	5z96	LEU	668	A	-119.72	6.62	178.51	10300	10301	10304	10302	10303
b5	0.3	102	5z96	LEU	771	A	-112.06	-14.25	176.3	11828	11829	11832	11830	11831
b5	0.3	103	5z96	LEU	2101	A	-118.54	-15.59	170.16	32356	32357	32360	32358	32359
b5	0.3	104	5zx5	LEU	24	A	-118.72	10.56	178	337	338	341	339	340
b5	0.3	105	5zx5	LEU	214	A	-113.38	7.17	161.66	3171	3172	3175	3173	3174
b5	0.3	106	5zx5	LEU	838	A	-118.27	19.89	172.31	12894	12895	12898	12896	12897
b5	0.3	107	5zx5	LEU	1028	A	-117.86	11.54	161.82	15740	15741	15744	15742	15743
b5	0.3	108	5zx5	LEU	1080	A	-114.58	-21.45	168.89	16552	16553	16556	16554	16555
b5	0.3	109	5zx5	LEU	1623	A	-134.86	-12.96	-158.78	25058	25059	25062	25060	25061
b5	0.3	110	5zx5	LEU	1842	A	-120.45	9.77	165.18	28376	28377	28380	28378	28379
b5	0.3	111	5zx5	LEU	2656	A	-120.96	10.54	161.66	41045	41046	41049	41047	41048
b5	0.3	112	5zx5	LEU	2708	A	-111.09	-16.81	172.59	41871	41872	41875	41873	41874
b5	0.3	113	5zx5	LEU	3254	A	-116.63	17.97	169.49	50443	50444	50447	50445	50446
b5	0.3	114	6bar	LEU	117	A	-112.08	18.43	175.43	1827	1828	1831	1829	1830
b5	0.3	115	6bd4	LEU	187	A	-113.2	16.5	176.46	2740	2741	2744	2742	2743
b5	0.3	116	6bhu	LEU	1085	C	-110.88	7.55	-174.22	16405	16406	16409	16407	16408
b5	0.3	117	6bms	LEU	277	B	-117.28	2.5	-174.28	4397	4398	4401	4399	4400
b5	0.3	118	6btm	LEU	1179	A	-116.36	-1.36	176.86	17236	17237	17240	17238	17239
b5	0.3	119	6btm	LEU	1900	A	-126.14	-17.35	168.64	27975	27976	27979	27977	27978
b5	0.3	120	6bw6	LEU	340	A	-112.14	16.64	179.28	5129	5130	5133	5131	5132
b5	0.3	121	6cjt	LEU	1473	A	-135.15	-15.61	-176.27	22328	22329	22332	22330	22331
b5	0.3	122	6cud	LEU	900	A	-113.39	8.55	178.62	13710	13711	13714	13712	13713
b5	0.3	123	6cud	LEU	1604	A	-114.53	-11.71	-176.48	24476	24477	24480	24478	24479
b5	0.3	124	6cxh	LEU	308	A	-117.02	-3.77	-172.71	4557	4558	4561	4559	4560
b5	0.3	125	6cxh	LEU	1443	A	-116.72	10.2	-176.66	21662	21663	21666	21664	21665
b5	0.3	126	6cxh	LEU	1756	A	-113.37	6.75	-172.78	26313	26314	26317	26315	26316
b5	0.3	127	6cxh	LEU	2167	A	-114.07	13.66	-177.23	32540	32541	32544	32542	32543
b5	0.3	128	6ddf	LEU	136	A	-119.64	-24.99	171.27	2064	2065	2068	2066	2067
b5	0.3	129	6ddf	LEU	268	A	-117.4	14.08	-174.44	4057	4058	4061	4059	4060
b5	0.3	130	6ddf	LEU	513	A	-117.02	9.81	-175.33	7559	7560	7563	7561	7562
b5	0.3	131	6dg7	LEU	13	A	-111.93	2.23	-168.51	198	199	202	200	201
b5	0.3	132	6dg7	LEU	1577	A	-115.37	5.84	175.63	24566	24567	24570	24568	24569
b5	0.3	133	6du8	LEU	987	A	-110.86	-17.04	173.45	15121	15122	15125	15123	15124
b5	0.3	134	6e3y	LEU	518	A	-115.89	2.34	-176.06	7693	7694	7697	7695	7696
b5	0.3	135	6e3y	LEU	980	A	-117.36	12.31	178.65	14635	14636	14639	14637	14638
b5	0.3	136	6eyu	LEU	270	B	-120.35	8.66	-175.12	3966	3967	3970	3968	3969
b5	0.3	137	6fkf	LEU	110	A	-112.96	7.56	-179.63	1498	1499	1502	1500	1501
b5	0.3	138	6fkf	LEU	307	A	-111.38	-18.23	169.19	4389	4390	4393	4391	4392
b5	0.3	139	6fkf	LEU	444	A	-111.67	-1.24	-173.31	6346	6347	6350	6348	6349
b5	0.3	140	6fkf	LEU	644	A	-110.32	-10.05	166.64	9293	9294	9297	9295	9296
b5	0.3	141	6fkf	LEU	1286	A	-117.96	-6.75	173.55	18576	18577	18580	18578	18579
b5	0.3	142	6fkf	LEU	1423	A	-113.6	3.31	-167.81	20533	20534	20537	20535	20536
b5	0.3	143	6fkf	LEU	1623	A	-115.2	-0.94	170.63	23483	23484	23487	23485	23486
b5	0.3	144	6fkf	LEU	2397	A	-121.49	-0.52	-178.89	34644	34645	34648	34646	34647
b5	0.3	145	6fmx	LEU	109	A	-119.49	-9.04	179.42	1654	1655	1658	1656	1657
b5	0.3	146	6fok	LEU	265	A	-112.78	-0.64	-173.65	3837	3838	3841	3839	3840
b5	0.3	147	6gyn	LEU	115	A	-125.23	8.29	173.09	1753	1754	1757	1755	1756
b5	0.3	148	6gyn	LEU	610	A	-122.47	10.94	172.02	9440	9441	9444	9442	9443
b5	0.3	149	6gyn	LEU	1105	A	-126.63	12.81	169.94	17127	17128	17131	17129	17130
b5	0.3	150	6gyn	LEU	1600	A	-124.67	5.6	173.39	24813	24814	24817	24815	24816
b5	0.3	151	6h3i	LEU	370	A	-112.99	-14.75	150.86	5447	5448	5451	5449	5450
b5	0.3	152	6h3i	LEU	495	A	-115.76	2.69	-174.78	7336	7337	7340	7338	7339
b5	0.3	153	6h3i	LEU	792	A	-115.73	1.29	-170.49	11680	11681	11684	11682	11683
b5	0.3	154	6h3i	LEU	2444	A	-110.21	-14.83	176.11	36110	36111	36114	36112	36113
b5	0.3	155	6hbu	LEU	1079	A	-119.57	-12.14	-165.83	15923	15924	15927	15925	15926
b5	0.3	156	6hum	LEU	1714	A	-114.72	9.89	-173.43	25169	25170	25173	25171	25172
b5	0.3	157	6hum	LEU	2677	A	-131.33	-16.59	165.76	39647	39648	39651	39649	39650
b5	0.3	158	6hum	LEU	3624	A	-111.01	8.06	173.12	53844	53845	53848	53846	53847
b5	0.3	159	6idf	LEU	493	A	-119.14	-18.59	-169.59	7346	7347	7350	7348	7349
b5	0.3	160	6idf	LEU	1079	A	-121.21	-18.64	166.45	16229	16230	16233	16231	16232
b5	0.3	161	6iyc	LEU	493	A	-136.59	-6.01	178.75	7346	7347	7350	7348	7349
b5	0.3	162	6iyc	LEU	1078	A	-126.81	-4.72	178.97	16214	16215	16218	16216	16217
b5	0.3	163	6iyc	LEU	1223	A	-111.54	6.92	-179.62	18281	18282	18285	18283	18284
b5	0.3	164	6mgv	LEU	45	A	-115.83	-13.35	177.32	673	674	677	675	676
b5	0.3	165	6mgv	LEU	223	A	-141.01	1.1	171.05	3536	3537	3540	3538	3539
b5	0.3	166	6mgv	LEU	679	A	-112.38	2.2	176.2	10424	10425	10428	10426	10427
b5	0.3	167	6mhs	LEU	856	A	-116.69	16.84	-177.99	13206	13207	13210	13208	13209
b5	0.3	168	6mhs	LEU	1513	A	-116.81	11.71	176.27	23412	23413	23416	23414	23415
b5	0.3	169	6mhs	LEU	2070	A	-113.67	16.65	-178.96	32092	32093	32096	32094	32095
b5	0.3	170	6nzw	LEU	1158	A	-112.17	4.87	176.15	18255	18256	18259	18257	18258
b5	0.3	171	6nzw	LEU	1471	A	-113.96	0.23	-177.29	23196	23197	23200	23198	23199
b5	0.3	172	6o20	LEU	208	A	-113.56	7.79	177.73	3134	3135	3138	3136	3137
b5	0.3	173	6o20	LEU	820	A	-114.15	-2.02	-177.93	12497	12498	12501	12499	12500
b5	0.3	174	6o20	LEU	996	A	-115.97	18.25	174.65	15117	15118	15121	15119	15120
b5	0.3	175	6o20	LEU	1608	A	-112.85	7.11	176.88	24492	24493	24496	24494	24495
b5	0.3	176	6o20	LEU	2220	A	-115.54	12.18	175.47	33867	33868	33871	33869	33870
b5	0.3	177	6o7u	LEU	40	A	-112.7	3.05	179.2	612	613	616	614	615
b5	0.3	178	6o7u	LEU	754	A	-120.67	-3.96	-178.34	11566	11567	11570	11568	11569
b5	0.3	179	6oeu	LEU	95	A	-133.65	9.21	171.94	1478	1479	1482	1480	1481
b5	0.3	180	6oeu	LEU	157	A	-116.33	-4.16	176.42	2441	2442	2445	2443	2444
b5	0.3	181	6oeu	LEU	688	A	-116.49	-5.62	-158.13	10582	10583	10586	10584	10585
b5	0.3	182	6qp6	LEU	1204	A	-112.08	-12.82	-1.24	18526	18527	18530	18528	18529
b6	0.06	1	3cxh	LEU	682	X	-122.28	21.72	173.86	10234	10235	10238	10236	10237
b6	0.06	2	3v8x	LEU	1347	X	-133.24	27.79	174.81	20039	20040	20043	20041	20042
b6	0.06	3	5irx	LEU	1308	A	-114.69	28.86	159.61	20566	20567	20570	20568	20569
b6	0.06	4	5khn	LEU	1320	F	-124.69	39.76	-177.18	19336	19337	19340	19338	19339
b6	0.06	5	5t0o	LEU	126	A	-121.56	29.22	167.15	1684	1685	1688	1686	1687
b6	0.06	6	5t0o	LEU	1072	B	-114.86	23.77	172.87	15519	15520	15523	15521	15522
b6	0.06	7	5x41	LEU	126	B	-129.29	22.07	-1.45	1803	1804	1807	1805	1806
b6	0.06	8	6fkf	LEU	3343	A	-140.82	23.42	-179.1	48558	48559	48562	48560	48561
b6	0.06	9	6h3i	LEU	540	A	-132.05	58.88	-177.9	8037	8038	8041	8039	8040
b6	0.06	10	6hcy	LEU	74	A	-121.93	26.23	179.47	1053	1054	1057	1055	1056
b6	0.06	11	6hum	LEU	1103	A	-118.78	27.43	172.97	16262	16263	16266	16264	16265
b6	0.06	12	6hum	LEU	2098	A	-150.36	28.91	-173	31016	31017	31020	31018	31019
b6	0.06	13	6nbq	LEU	1447	A	-145.15	43.21	176.61	21873	21874	21877	21875	21876
b6	0.06	14	6nbq	LEU	1829	A	-118.44	34.59	172.47	27582	27583	27586	27584	27585
b6	0.18	1	1fft	LEU	876	X	-112.16	23.17	176.73	12843	12844	12847	12845	12846
b6	0.18	2	1pw4	LEU	10	X	-129.46	64.38	-177.43	156	157	160	158	159
b6	0.18	3	1zoy	LEU	927	X	-144.19	40.85	177.28	13758	13759	13762	13760	13761
b6	0.18	4	2qts	LEU	217	X	-127.32	51.59	-166.96	3366	3367	3370	3368	3369
b6	0.18	5	2qts	LEU	634	X	-131.86	52.16	-164.09	9688	9689	9692	9690	9691
b6	0.18	6	2qts	LEU	1056	X	-130.78	54.74	-165.19	16078	16079	16082	16080	16081
b6	0.18	7	3cx5	LEU	1214	X	-124.6	56.31	-167.95	18119	18120	18123	18121	18122
b6	0.18	8	3cx5	LEU	3165	X	-127.46	53.35	-169.56	47364	47365	47368	47366	47367
b6	0.18	9	3cxh	LEU	1214	X	-124.64	46.06	-168.61	18120	18121	18124	18122	18123
b6	0.18	10	3cxh	LEU	3160	X	-126.42	47.59	-169.05	47281	47282	47285	47283	47284
b6	0.18	11	3pl9	LEU	79	X	-116.55	30.91	164.47	1152	1153	1156	1154	1155
b6	0.18	12	4pl0	LEU	1028	X	-115.68	25.96	173.66	15281	15282	15285	15283	15284
b6	0.18	13	6bqr	LEU	3239	S	-118.83	33.16	172.18	49879	49880	49883	49881	49882
b6	0.18	14	6nbq	LEU	45	A	-140	45.23	-179.63	636	637	640	638	639
b6	0.18	15	6nbq	LEU	569	A	-126.48	61.35	175.5	8597	8598	8601	8599	8600
b6	0.3	1	1000000000000	LEU	74	X	-112.08	34.86	178.49	1050	1051	1054	1052	1053
b6	0.3	2	1000000000000	LEU	313	X	-113.02	35.47	176.56	4542	4543	4546	4544	4545
b6	0.3	3	1000000000000	LEU	552	X	-111.28	34.06	177.2	8034	8035	8038	8036	8037
b6	0.3	4	1kf6	LEU	329	X	-119.83	34.96	-172.38	4867	4868	4871	4869	4870
b6	0.3	5	1p49	LEU	114	X	-121.22	36.82	176.76	1613	1614	1617	1615	1616
b6	0.3	6	1pp9	LEU	1615	X	-113.12	29.41	170.7	23891	23892	23895	23893	23894
b6	0.3	7	1pp9	LEU	3633	X	-111.11	25.87	171.29	54054	54055	54058	54056	54057
b6	0.3	8	1rh5	LEU	234	X	-119.3	53.47	-177.91	3205	3206	3209	3207	3208
b6	0.3	9	1zoy	LEU	329	X	-117.69	37.23	-176.44	4780	4781	4784	4782	4783
b6	0.3	10	2h88	LEU	328	X	-120.45	36.31	-173.5	4746	4747	4750	4748	4749
b6	0.3	11	2nq2	LEU	425	X	-117.84	27.31	176.35	6241	6242	6245	6243	6244
b6	0.3	12	2nq2	LEU	973	X	-117.48	21.15	177.46	14371	14372	14375	14373	14374
b6	0.3	13	2qjy	LEU	808	X	-115.28	25.81	168.77	11889	11890	11893	11891	11892
b6	0.3	14	2qjy	LEU	1671	X	-119.03	23.33	168.36	24514	24515	24518	24516	24517
b6	0.3	15	2wlk	LEU	891	X	-136.29	24.05	-161.64	13235	13236	13239	13237	13238
b6	0.3	16	2xok	LEU	572	X	-111.63	24.25	-178.89	8368	8369	8372	8370	8371
b6	0.3	17	2yev	LEU	1030	X	-110.4	27.28	-179.18	15818	15819	15822	15820	15821
b6	0.3	18	2yiu	LEU	753	X	-118.79	23.01	169.79	11256	11257	11260	11258	11259
b6	0.3	19	2yiu	LEU	1271	X	-121.38	57.49	-171.4	19025	19026	19029	19027	19028
b6	0.3	20	2yiu	LEU	1561	X	-115.23	35.53	169.46	23262	23263	23266	23264	23265
b6	0.3	21	3cx5	LEU	1548	X	-118.34	30.13	171.09	23128	23129	23132	23130	23131
b6	0.3	22	3cx5	LEU	3499	X	-117.41	29.1	170.69	52373	52374	52377	52375	52376
b6	0.3	23	3cxh	LEU	1546	X	-117.91	30.79	170.37	23091	23092	23095	23093	23094
b6	0.3	24	3cxh	LEU	3492	X	-119.37	26.76	167.51	52252	52253	52256	52254	52255
b6	0.3	25	3fh6	LEU	353	X	-133.55	45.8	173.52	5242	5243	5246	5244	5245
b6	0.3	26	3fh6	LEU	692	X	-132.47	23.82	-176.88	10237	10238	10241	10239	10240
b6	0.3	27	4il3	LEU	42	X	-110.86	30.74	-179.33	650	651	654	652	653
b6	0.3	28	4p6v	LEU	321	X	-110.23	26.54	174.69	4710	4711	4714	4712	4713
b6	0.3	29	4rdr	LEU	688	X	-116.23	56.02	-173.8	10419	10420	10423	10421	10422
b6	0.3	30	4wd8	LEU	83	X	-121.37	57.91	-175.9	1232	1233	1236	1234	1235
b6	0.3	31	4xk8	LEU	1056	X	-114.57	26.6	-179.68	15543	15544	15547	15545	15546
b6	0.3	32	4ysx	LEU	331	X	-122.38	41.89	-175.93	4792	4793	4796	4794	4795
b6	0.3	33	5cfy	LEU	110	A	-124.86	61.36	-170.9	1595	1596	1599	1597	1598
b6	0.3	34	5cfy	LEU	521	B	-120.18	51.67	-164.51	7384	7385	7388	7386	7387
b6	0.3	35	5d91	LEU	207	X	-112.97	27.1	171.11	3118	3119	3122	3120	3121
b6	0.3	36	5doq	LEU	721	A	-114.93	32.31	170.96	10897	10898	10901	10899	10900
b6	0.3	37	5fgn	LEU	450	A	-121.77	56.04	179.74	6833	6834	6837	6835	6836
b6	0.3	38	5fp1	LEU	369	A	-119.21	24.98	174.81	5268	5269	5272	5270	5271
b6	0.3	39	5fq6	LEU	653	A	-128.47	22.09	-179.36	9327	9328	9331	9329	9330
b6	0.3	40	5fq6	LEU	1179	A	-111.44	24.24	-167.88	17241	17242	17245	17243	17244
b6	0.3	41	5gko	LEU	134	A	-117.92	31.4	176.14	1960	1961	1964	1962	1963
b6	0.3	42	5gmy	LEU	583	B	-113.1	23.38	170.84	8782	8783	8786	8784	8785
b6	0.3	43	5ksd	LEU	492	A	-119.71	21.4	167.67	7122	7123	7126	7124	7125
b6	0.3	44	5l8r	LEU	1775	F	-151.61	25.77	170.76	26202	26203	26206	26204	26205
b6	0.3	45	5l8r	LEU	1877	F	-115.25	36.96	176.08	27659	27660	27663	27661	27662
b6	0.3	46	5mrw	LEU	163	A	-124.72	29.84	-176.68	2450	2451	2454	2452	2453
b6	0.3	47	5nmi	LEU	1256	D	-119.05	25.25	-175.86	18401	18402	18405	18403	18404
b6	0.3	48	5t3r	LEU	118	A	-127.25	21.23	176.74	1658	1659	1662	1660	1661
b6	0.3	49	5t3r	LEU	976	A	-116.96	29.52	-172.66	14638	14639	14642	14640	14641
b6	0.3	50	5tj6	LEU	2453	N	-116.69	48.8	-179.13	37117	37118	37121	37119	37120
b6	0.3	51	5tj6	LEU	3343	T	-110.28	60.13	-178	50526	50527	50530	50528	50529
b6	0.3	52	5uja	LEU	1061	D	-122.44	21.13	-178.45	16026	16027	16030	16028	16029
b6	0.3	53	5vbl	LEU	258	D	-112.99	26.06	177.63	3992	3993	3996	3994	3995
b6	0.3	54	5wie	LEU	96	A	-117.64	32.51	176.19	1415	1416	1419	1417	1418
b6	0.3	55	5wie	LEU	812	C	-119.12	45.31	175.13	12162	12163	12166	12164	12165
b6	0.3	56	5wie	LEU	2244	G	-112.8	20.8	176.36	33656	33657	33660	33658	33659
b6	0.3	57	5x3x	LEU	128	A	-119.6	27.09	170.18	1864	1865	1868	1866	1867
b6	0.3	58	5x3x	LEU	408	B	-112.05	32.41	170.09	6007	6008	6011	6009	6010
b6	0.3	59	5x41	LEU	396	C	-121.84	37.27	-164.54	5794	5795	5798	5796	5797
b6	0.3	60	5xjj	LEU	408	A	-122.61	54.3	-155.43	5950	5951	5954	5952	5953
b6	0.3	61	5ylv	LEU	1034	A	-111.21	43.64	172.9	15216	15217	15220	15218	15219
b6	0.3	62	5zx5	LEU	812	A	-121.67	22.6	159.78	12527	12528	12531	12529	12530
b6	0.3	63	5zx5	LEU	1652	A	-140.08	51.82	-162.66	25503	25504	25507	25505	25506
b6	0.3	64	6a90	LEU	26	A	-132.36	57.19	-179.78	360	361	364	362	363
b6	0.3	65	6bqr	LEU	2673	Q	-114.86	25.38	177.44	41251	41252	41255	41253	41254
b6	0.3	66	6coy	LEU	92	A	-140.58	56.65	-177.21	1415	1416	1419	1417	1418
b6	0.3	67	6e3y	LEU	135	A	-123.94	27.6	178.17	2072	2073	2076	2074	2075
b6	0.3	68	6e3y	LEU	732	A	-115.04	30.65	-173.79	10873	10874	10877	10875	10876
b6	0.3	69	6fkf	LEU	1930	A	-112.68	21.6	177.75	27955	27956	27959	27957	27958
b6	0.3	70	6h3i	LEU	168	A	-119.55	31.41	165.69	2551	2552	2555	2553	2554
b6	0.3	71	6h3i	LEU	824	A	-125.62	42.64	-161.27	12164	12165	12168	12166	12167
b6	0.3	72	6h3i	LEU	1315	A	-141.88	45.99	176.95	19351	19352	19355	19353	19354
b6	0.3	73	6h3i	LEU	2348	A	-119.37	30.17	162.86	34710	34711	34714	34712	34713
b6	0.3	74	6hcy	LEU	950	A	-113.19	27.15	161.18	14503	14504	14507	14505	14506
b6	0.3	75	6hum	LEU	67	A	-122.93	20.58	-179.29	982	983	986	984	985
b6	0.3	76	6hum	LEU	726	A	-131.6	56.32	-168.72	10859	10860	10863	10861	10862
b6	0.3	77	6nbq	LEU	2621	A	-122.29	64.93	-177.29	39239	39240	39243	39241	39242
b6	0.3	78	6nbq	LEU	2825	A	-120.87	59.3	-173.97	42321	42322	42325	42323	42324
b6	0.3	79	6nt4	LEU	218	A	-110.68	20.19	179.69	3315	3316	3319	3317	3318
b6	0.3	80	6o7u	LEU	1007	A	-118.38	24.79	-175.55	15082	15083	15086	15084	15085
b6	0.3	81	6oeu	LEU	148	A	-131.61	37.95	161.25	2315	2316	2319	2317	2318
b6	0.3	82	6oeu	LEU	174	A	-130.03	26.19	179.24	2699	2700	2703	2701	2702
b7	0.06	1	4p6v	LEU	10	X	-142.56	105.06	-178.72	130	131	134	132	133
b7	0.06	2	5cfy	LEU	367	A	-123.26	105.52	171.49	5213	5214	5217	5215	5216
b7	0.06	3	5cfy	LEU	1189	C	-151.43	107.97	169.73	16791	16792	16795	16793	16794
b7	0.06	4	5uja	LEU	328	B	-112.57	100.24	164.19	5104	5105	5108	5106	5107
b7	0.06	5	6hum	LEU	383	A	-128.44	71.89	166.48	5692	5693	5696	5694	5695
b7	0.06	6	6nt4	LEU	21	A	-129.8	75.19	-168.48	288	289	292	290	291
b7	0.18	1	1kf6	LEU	574	X	-115.91	88.34	176.22	8452	8453	8456	8454	8455
b7	0.18	2	1kqf	LEU	840	X	-132.21	107.63	178.46	12563	12564	12567	12565	12566
b7	0.18	3	1kqf	LEU	2326	X	-129.34	100.82	179.3	34711	34712	34715	34713	34714
b7	0.18	4	1kqf	LEU	3812	X	-128.74	108.57	178.35	56859	56860	56863	56861	56862
b7	0.18	5	1p49	LEU	258	X	-118.59	108.03	174.09	3858	3859	3862	3860	3861
b7	0.18	6	1pp9	LEU	86	X	-112.4	102.1	-178.2	1242	1243	1246	1244	1245
b7	0.18	7	1pp9	LEU	466	X	-126.16	106.6	167.34	6853	6854	6857	6855	6856
b7	0.18	8	1pp9	LEU	524	X	-121.01	106.7	-177.98	7681	7682	7685	7683	7684
b7	0.18	9	1pp9	LEU	1237	X	-129.25	94.05	178.49	18076	18077	18080	18078	18079
b7	0.18	10	1pp9	LEU	1341	X	-114.05	107.94	172.12	19652	19653	19656	19654	19655
b7	0.18	11	1pp9	LEU	1569	X	-122.9	105.79	-179.2	23152	23153	23156	23154	23155
b7	0.18	12	1pp9	LEU	2333	X	-115.11	106.15	177.9	34747	34748	34751	34749	34750
b7	0.18	13	1pp9	LEU	2537	X	-117.48	106.85	-176.95	37763	37764	37767	37765	37766
b7	0.18	14	1pp9	LEU	2698	X	-120.48	108.14	179.94	40184	40185	40188	40186	40187
b7	0.18	15	1pp9	LEU	3255	X	-135.03	84.62	177.68	48239	48240	48243	48241	48242
b7	0.18	16	1pp9	LEU	3359	X	-114.99	106.35	170.06	49815	49816	49819	49817	49818
b7	0.18	17	1q90	LEU	75	X	-113	107.73	176.31	1111	1112	1115	1113	1114
b7	0.18	18	1q90	LEU	542	X	-114.14	105.9	-171.19	8076	8077	8080	8078	8079
b7	0.18	19	1q90	LEU	1027	X	-115.49	107.13	179.54	15102	15103	15106	15104	15105
b7	0.18	20	1q90	LEU	1494	X	-114.41	108.96	-171.65	22067	22068	22071	22069	22070
b7	0.18	21	1qfg	LEU	419	X	-118.75	105.69	-177.84	6248	6249	6252	6250	6251
b7	0.18	22	2dyr	LEU	691	X	-111.86	93.08	-176.87	10222	10223	10226	10224	10225
b7	0.18	23	2nq2	LEU	327	X	-116.97	103.14	171.07	4778	4779	4782	4780	4781
b7	0.18	24	2nq2	LEU	456	X	-118.92	106.77	-176.41	6700	6701	6704	6702	6703
b7	0.18	25	2nq2	LEU	507	X	-128.67	104.39	173.39	7440	7441	7444	7442	7443
b7	0.18	26	2nq2	LEU	1055	X	-127.89	97.29	174.25	15570	15571	15574	15572	15573
b7	0.18	27	2rdd	LEU	289	X	-122.08	95.01	-175.18	4049	4050	4053	4051	4052
b7	0.18	28	2rdd	LEU	1344	X	-128.61	99.61	-173.49	19406	19407	19410	19408	19409
b7	0.18	29	2rdd	LEU	2399	X	-127.35	99.9	-172.77	34772	34773	34776	34774	34775
b7	0.18	30	2xok	LEU	176	X	-133.54	104.82	179.28	2513	2514	2517	2515	2516
b7	0.18	31	2xok	LEU	298	X	-119.52	109.08	174.68	4379	4380	4383	4381	4382
b7	0.18	32	2xok	LEU	660	X	-150.69	94.46	179.93	9632	9633	9636	9634	9635
b7	0.18	33	2xok	LEU	726	X	-121.87	106.94	-179.71	10606	10607	10610	10608	10609
b7	0.18	34	2xok	LEU	1143	X	-128.78	97.4	177.25	16741	16742	16745	16743	16744
b7	0.18	35	2xok	LEU	1581	X	-117.36	96.77	173.23	23140	23141	23144	23142	23143
b7	0.18	36	2zxe	LEU	1213	X	-126.37	97.97	174.54	17697	17698	17701	17699	17700
b7	0.18	37	3b8e	LEU	479	X	-115.13	109.49	175.22	6971	6972	6975	6973	6974
b7	0.18	38	3cx5	LEU	2642	X	-114.81	106.38	174.7	39594	39595	39598	39596	39597
b7	0.18	39	3cxh	LEU	2637	X	-116.08	102.83	178.26	39512	39513	39516	39514	39515
b7	0.18	40	3cxh	LEU	3226	X	-113.63	108.13	175.87	48276	48277	48280	48278	48279
b7	0.18	41	3fh6	LEU	896	X	-114.39	94.66	173.38	13318	13319	13322	13320	13321
b7	0.18	42	3fh6	LEU	916	X	-112.72	99.02	-177.68	13613	13614	13617	13615	13616
b7	0.18	43	3fh6	LEU	1287	X	-112.62	88.2	178.81	19172	19173	19176	19174	19175
b7	0.18	44	3h90	LEU	227	X	-121.36	105.11	174.54	3249	3250	3253	3251	3252
b7	0.18	45	3h90	LEU	510	X	-116.94	104.92	176.68	7329	7330	7333	7331	7332
b7	0.18	46	3kvn	LEU	14	X	-115.34	106.95	179	201	202	205	203	204
b7	0.18	47	3ne5	LEU	237	X	-116.12	99.1	-178.06	3511	3512	3515	3513	3514
b7	0.18	48	3ne5	LEU	1911	X	-114.04	99.32	-176.88	28096	28097	28100	28098	28099
b7	0.18	49	3ne5	LEU	3585	X	-113.85	102.71	-179.74	52680	52681	52684	52682	52683
b7	0.18	50	3ne5	LEU	4637	X	-127.69	109.26	-177.33	68096	68097	68100	68098	68099
b7	0.18	51	3puw	LEU	122	X	-126.38	89.81	-178.31	1794	1795	1798	1796	1797
b7	0.18	52	3puw	LEU	1498	X	-115.2	105.11	-179.1	22221	22222	22225	22223	22224
b7	0.18	53	3rfu	LEU	234	X	-127.95	74.19	174.9	3454	3455	3458	3456	3457
b7	0.18	54	3rfu	LEU	350	X	-126.45	108.42	168.06	5098	5099	5102	5100	5101
b7	0.18	55	3rfz	LEU	293	A	-120.4	109.88	-169.35	4090	4091	4094	4092	4093
b7	0.18	56	3rfz	LEU	980	A	-115	93.9	-176.18	14138	14139	14142	14140	14141
b7	0.18	57	3rfz	LEU	1077	A	-137.05	101.23	167.65	15533	15534	15537	15535	15536
b7	0.18	58	3rgb	LEU	377	X	-110.27	101.59	-167.81	5637	5638	5641	5639	5640
b7	0.18	59	3rgb	LEU	1190	X	-113.13	97.21	-168.64	17943	17944	17947	17945	17946
b7	0.18	60	3rgb	LEU	1572	X	-114.51	98.01	-171.36	23650	23651	23654	23652	23653
b7	0.18	61	4ayt	LEU	400	X	-116.22	109.73	-177.06	5929	5930	5933	5931	5932
b7	0.18	62	4ayt	LEU	533	X	-115.81	106.61	-177.41	7858	7859	7862	7860	7861
b7	0.18	63	4ayt	LEU	965	X	-117.01	109.26	-178.47	14244	14245	14248	14246	14247
b7	0.18	64	4ayt	LEU	1098	X	-116.1	106.44	-176.86	16172	16173	16176	16174	16175
b7	0.18	65	4dbl	LEU	725	X	-132.08	101.54	174.48	10636	10637	10640	10638	10639
b7	0.18	66	4dbl	LEU	973	X	-129.03	94.68	173.58	14343	14344	14347	14345	14346
b7	0.18	67	4dbl	LEU	1049	X	-134.56	109.05	177.4	15508	15509	15512	15510	15511
b7	0.18	68	4dbl	LEU	1355	X	-114.83	78.64	-173.5	20056	20057	20060	20058	20059
b7	0.18	69	4epa	LEU	477	X	-136.74	103.36	176.16	6957	6958	6961	6959	6960
b7	0.18	70	4ev6	LEU	100	X	-123.77	104.46	173.86	1436	1437	1440	1438	1439
b7	0.18	71	4ev6	LEU	701	X	-115.51	109.95	-178.84	10603	10604	10607	10605	10606
b7	0.18	72	4ev6	LEU	1359	X	-113.65	107.96	171.31	20588	20589	20592	20590	20591
b7	0.18	73	4gx0	LEU	638	X	-124.97	108.27	167.11	9337	9338	9341	9339	9340
b7	0.18	74	4gx0	LEU	686	X	-131.18	107.42	175.7	10022	10023	10026	10024	10025
b7	0.18	75	4gx0	LEU	1560	X	-125.35	107.97	168.41	22642	22643	22646	22644	22645
b7	0.18	76	4gx0	LEU	1608	X	-130.92	108.6	176.42	23327	23328	23331	23329	23330
b7	0.18	77	4huq	LEU	166	X	-114.16	105.83	-179.44	2399	2400	2403	2401	2402
b7	0.18	78	4nab	LEU	398	X	-131.58	105.75	-178.71	5842	5843	5846	5844	5845
b7	0.18	79	4ogq	LEU	449	X	-115.97	106.7	179.94	6716	6717	6720	6718	6719
b7	0.18	80	4ogq	LEU	1398	X	-117.22	105.7	-179.25	20595	20596	20599	20597	20598
b7	0.18	81	4p00	LEU	760	X	-130.89	98.25	-177.18	11709	11710	11713	11711	11712
b7	0.18	82	4p02	LEU	760	X	-140.41	96.33	-177.96	11709	11710	11713	11711	11712
b7	0.18	83	4p02	LEU	1049	X	-111.95	109.84	-179	15820	15821	15824	15822	15823
b7	0.18	84	4p6v	LEU	264	X	-110.99	95.25	-168.61	3883	3884	3887	3885	3886
b7	0.18	85	4p6v	LEU	606	X	-146.13	83.85	-167.24	8898	8899	8902	8900	8901
b7	0.18	86	4pl0	LEU	368	X	-123.02	108.98	178.75	5511	5512	5515	5513	5514
b7	0.18	87	4rfs	LEU	293	X	-135.51	100.77	167.77	4374	4375	4378	4376	4377
b7	0.18	88	4rfs	LEU	444	X	-115.82	109.31	175.64	6537	6538	6541	6539	6540
b7	0.18	89	4u1w	LEU	1952	X	-111.65	102.21	-176.89	28990	28991	28994	28992	28993
b7	0.18	90	4u1w	LEU	2226	X	-124.84	101.69	-173.13	33018	33019	33022	33020	33021
b7	0.18	91	4u1w	LEU	2690	X	-118.14	96.53	178.78	39952	39953	39956	39954	39955
b7	0.18	92	4xk8	LEU	2984	X	-129.12	96.31	167.82	43958	43959	43962	43960	43961
b7	0.18	93	4zwj	LEU	435	X	-133.81	109.29	-175.57	6589	6590	6593	6591	6592
b7	0.18	94	4zwj	LEU	519	X	-117.58	93.46	-176.12	7852	7853	7856	7854	7855
b7	0.18	95	4zwj	LEU	668	X	-124.16	96.79	-177.74	10094	10095	10098	10096	10097
b7	0.18	96	5b58	LEU	747	A	-120.36	108.37	168.21	10582	10583	10586	10584	10585
b7	0.18	97	5b58	LEU	938	A	-112.78	103.81	170.02	13404	13405	13408	13406	13407
b7	0.18	98	5c58	LEU	751	A	-113.9	88.02	177.58	11069	11070	11073	11071	11072
b7	0.18	99	5c6p	LEU	193	X	-114.28	84.76	153.2	2808	2809	2812	2810	2811
b7	0.18	100	5c78	LEU	555	X	-111.82	104.35	172.38	8417	8418	8421	8419	8420
b7	0.18	101	5c78	LEU	1072	X	-120.38	94.73	176.07	16305	16306	16309	16307	16308
b7	0.18	102	5c78	LEU	1119	X	-112.25	98.78	172.06	16984	16985	16988	16986	16987
b7	0.18	103	5d0q	LEU	142	A	-120.52	82	163.71	2105	2106	2109	2107	2108
b7	0.18	104	5d0q	LEU	297	A	-110.9	102.39	164.63	4395	4396	4399	4397	4398
b7	0.18	105	5d3m	LEU	261	A	-125.17	98.26	165.39	3748	3749	3752	3750	3751
b7	0.18	106	5d3m	LEU	317	A	-137.7	102.13	-175.28	4561	4562	4565	4563	4564
b7	0.18	107	5d3m	LEU	368	A	-149.84	101.11	177.97	5312	5313	5316	5314	5315
b7	0.18	108	5d3m	LEU	502	A	-110.36	100.5	179.7	7335	7336	7339	7337	7338
b7	0.18	109	5d91	LEU	51	X	-110.45	102.84	-176.23	821	822	825	823	824
b7	0.18	110	5f15	LEU	446	A	-111.62	89.6	-174.63	6717	6718	6721	6719	6720
b7	0.18	111	5fq6	LEU	679	A	-132.61	109.04	-176.28	9725	9726	9729	9727	9728
b7	0.18	112	5fq6	LEU	1060	A	-130.01	99.26	-175.83	15455	15456	15459	15457	15458
b7	0.18	113	5fq6	LEU	1804	A	-116.09	97.72	175.19	26250	26251	26254	26252	26253
b7	0.18	114	5fq6	LEU	2644	A	-126.35	99.54	-173.13	38535	38536	38539	38537	38538
b7	0.18	115	5fq6	LEU	3065	A	-123.05	109.4	-159.71	44679	44680	44683	44681	44682
b7	0.18	116	5gko	LEU	36	A	-115.62	89.49	-164.18	507	508	511	509	510
b7	0.18	117	5gko	LEU	686	C	-123.19	99.2	-176.35	9770	9771	9774	9772	9773
b7	0.18	118	5khn	LEU	922	D	-110.36	95.4	166.14	13495	13496	13499	13497	13498
b7	0.18	119	5l8r	LEU	628	D	-115.05	106.65	-177.26	9293	9294	9297	9295	9296
b7	0.18	120	5l8r	LEU	1325	E	-120.87	99.79	167.87	19501	19502	19505	19503	19504
b7	0.18	121	5l8r	LEU	1819	F	-121.61	88.22	-177.87	26832	26833	26836	26834	26835
b7	0.18	122	5l8r	LEU	2438	H	-127.78	105.63	176.95	35929	35930	35933	35931	35932
b7	0.18	123	5m87	LEU	349	A	-122.79	99.66	178.06	4979	4980	4983	4981	4982
b7	0.18	124	5mrw	LEU	1039	B	-126.06	104.39	168.69	14939	14940	14943	14941	14942
b7	0.18	125	5nmi	LEU	477	B	-112.88	99.84	-179.98	7019	7020	7023	7021	7022
b7	0.18	126	5nmi	LEU	1243	D	-122.25	92	177.29	18189	18190	18193	18191	18192
b7	0.18	127	5nmi	LEU	2659	M	-112.2	103.45	-166.33	39695	39696	39699	39697	39698
b7	0.18	128	5nmi	LEU	3268	O	-113.66	88.91	177.32	48490	48491	48494	48492	48493
b7	0.18	129	5osa	LEU	498	B	-111.99	95.8	-178.98	7632	7633	7636	7634	7635
b7	0.18	130	5osa	LEU	811	C	-113.15	96.36	-179.84	12436	12437	12440	12438	12439
b7	0.18	131	5osa	LEU	1124	D	-110.88	104.4	-179.97	17240	17241	17244	17242	17243
b7	0.18	132	5osa	LEU	1425	E	-142.95	106.07	-170.06	21838	21839	21842	21840	21841
b7	0.18	133	5osa	LEU	1437	E	-114.14	99.36	-171.79	22044	22045	22048	22046	22047
b7	0.18	134	5t0o	LEU	283	A	-121.09	109.65	-178.41	3963	3964	3967	3965	3966
b7	0.18	135	5t0o	LEU	2150	C	-115.11	106.31	-175.19	31058	31059	31062	31060	31061
b7	0.18	136	5t0o	LEU	2342	C	-114.46	103.25	-178.59	33830	33831	33834	33832	33833
b7	0.18	137	5t0o	LEU	2382	C	-114.88	101.16	-173.2	34406	34407	34410	34408	34409
b7	0.18	138	5tj6	LEU	1201	H	-110.61	92.5	-172.34	18149	18150	18153	18151	18152
b7	0.18	139	5tj6	LEU	3169	S	-111	107.05	179.14	47878	47879	47882	47880	47881
b7	0.18	140	5tj6	LEU	3323	T	-132.12	102.37	-175.56	50239	50240	50243	50241	50242
b7	0.18	141	5u6o	LEU	460	B	-129.39	101.49	179.19	7096	7097	7100	7098	7099
b7	0.18	142	5u6o	LEU	942	D	-133.16	107.53	-179	14553	14554	14557	14555	14556
b7	0.18	143	5u6o	LEU	1424	F	-123.18	95.76	174.68	22010	22011	22014	22012	22013
b7	0.18	144	5u6o	LEU	1906	H	-117.25	106.29	178.45	29467	29468	29471	29469	29470
b7	0.18	145	5u70	LEU	1169	F	-121.26	109.14	-174.45	18109	18110	18113	18111	18112
b7	0.18	146	5u70	LEU	2425	K	-110.06	104.98	-173.9	37422	37423	37426	37424	37425
b7	0.18	147	5u70	LEU	2973	N	-117.47	106.02	-174.56	45926	45927	45930	45928	45929
b7	0.18	148	5uld	LEU	223	A	-140.05	93.43	177.5	3247	3248	3251	3249	3250
b7	0.18	149	5x3x	LEU	344	B	-122.56	98.86	-176.12	5050	5051	5054	5052	5053
b7	0.18	150	5x41	LEU	23	A	-129.97	99.98	156.65	305	306	309	307	308
b7	0.18	151	5x41	LEU	268	C	-120.05	86.67	179.76	3926	3927	3930	3928	3929
b7	0.18	152	5x41	LEU	425	C	-142.88	98.66	178.18	6238	6239	6242	6240	6241
b7	0.18	153	5x5y	LEU	33	A	-119.68	85.22	-179.64	472	473	476	474	475
b7	0.18	154	5x5y	LEU	82	A	-153.88	108.15	-179.56	1168	1169	1172	1170	1171
b7	0.18	155	5x5y	LEU	272	B	-118.88	100.43	179.53	3885	3886	3889	3887	3888
b7	0.18	156	5x5y	LEU	321	B	-142.63	85.36	-175.65	4581	4582	4585	4583	4584
b7	0.18	157	5z96	LEU	725	A	-131.71	88.43	177.83	11143	11144	11147	11145	11146
b7	0.18	158	5z96	LEU	2055	A	-139.76	71.57	-176.94	31671	31672	31675	31673	31674
b7	0.18	159	5zx5	LEU	387	A	-123.14	69.7	-168.7	5917	5918	5921	5919	5920
b7	0.18	160	6bqr	LEU	201	A	-112.23	92.12	-179.24	2969	2970	2973	2971	2972
b7	0.18	161	6bqr	LEU	2097	M	-116.32	103.68	176.93	32306	32307	32310	32308	32309
b7	0.18	162	6bqr	LEU	3045	S	-117.24	99.64	-170.53	46977	46978	46981	46979	46980
b7	0.18	163	6bqr	LEU	3068	S	-114.34	103.24	176.5	47312	47313	47316	47314	47315
b7	0.18	164	6btm	LEU	1930	A	-123.17	87.84	172.34	28438	28439	28442	28440	28441
b7	0.18	165	6c6l	LEU	772	A	-117.16	76.22	174.77	10798	10799	10802	10800	10801
b7	0.18	166	6cxh	LEU	322	A	-111.23	104.91	-172.21	4750	4751	4754	4752	4753
b7	0.18	167	6ddf	LEU	34	A	-128.9	103.1	175.36	523	524	527	525	526
b7	0.18	168	6ddf	LEU	64	A	-115.62	108.18	-168.6	946	947	950	948	949
b7	0.18	169	6du8	LEU	1449	A	-110.75	66.4	173.27	22176	22177	22180	22178	22179
b7	0.18	170	6fkf	LEU	1124	A	-116.68	109.92	-171.42	16171	16172	16175	16173	16174
b7	0.18	171	6fkf	LEU	1734	A	-118.79	107.26	178.19	25088	25089	25092	25090	25091
b7	0.18	172	6fkf	LEU	2098	A	-124.76	109.75	-169.08	30282	30283	30286	30284	30285
b7	0.18	173	6fkf	LEU	2709	A	-124.01	108.02	-177.99	39218	39219	39222	39220	39221
b7	0.18	174	6h3i	LEU	1704	A	-116.24	109.89	175.38	25200	25201	25204	25202	25203
b7	0.18	175	6hbu	LEU	165	A	-125.99	108.81	-172.48	2360	2361	2364	2362	2363
b7	0.18	176	6hcy	LEU	178	A	-143.4	108.29	-176.26	2592	2593	2596	2594	2595
b7	0.18	177	6hcy	LEU	614	A	-139.24	86.03	-174.9	9285	9286	9289	9287	9288
b7	0.18	178	6hcy	LEU	1050	A	-141.4	84.7	179.79	15978	15979	15982	15980	15981
b7	0.18	179	6hum	LEU	86	A	-110.65	104.46	-173.97	1258	1259	1262	1260	1261
b7	0.18	180	6hum	LEU	1941	A	-135.38	67.4	162.89	28588	28589	28592	28590	28591
b7	0.18	181	6hum	LEU	2672	A	-121.15	97.27	-174.89	39569	39570	39573	39571	39572
b7	0.18	182	6hum	LEU	3048	A	-154.46	80.18	-173.18	45198	45199	45202	45200	45201
b7	0.18	183	6hum	LEU	3471	A	-127.82	109.84	-177.62	51453	51454	51457	51455	51456
b7	0.18	184	6o7u	LEU	866	A	-111.1	105.89	-164.83	13147	13148	13151	13149	13150
b7	0.18	185	6r3q	LEU	1081	A	-116.56	109.98	174.35	16485	16486	16489	16487	16488
b7	0.3	1	1jb0	LEU	994	X	-129.38	107.78	178.4	14554	14555	14558	14556	14557
b7	0.3	2	1jb0	LEU	1098	X	-117.83	106.94	163.53	16109	16110	16113	16111	16112
b7	0.3	3	1kqf	LEU	27	X	-117.34	104.16	-178.15	407	408	411	409	410
b7	0.3	4	1kqf	LEU	1513	X	-116.55	102.63	-177.92	22555	22556	22559	22557	22558
b7	0.3	5	1kqf	LEU	2999	X	-116.13	104.63	-178.45	44703	44704	44707	44705	44706
b7	0.3	6	1p49	LEU	541	X	-128.22	78.01	174.05	8105	8106	8109	8107	8108
b7	0.3	7	1pp9	LEU	319	X	-126.81	107.84	-179.79	4646	4647	4650	4648	4649
b7	0.3	8	1pp9	LEU	749	X	-121.07	108.53	175.16	10981	10982	10985	10983	10984
b7	0.3	9	1pp9	LEU	2332	X	-124.52	108.66	-178.66	34728	34729	34732	34730	34731
b7	0.3	10	1pp9	LEU	2762	X	-122.62	109.79	174.9	41062	41063	41066	41064	41065
b7	0.3	11	1q90	LEU	51	X	-119.06	67.4	-172.37	733	734	737	735	736
b7	0.3	12	1q90	LEU	1003	X	-122.54	76.14	-175.15	14724	14725	14728	14726	14727
b7	0.3	13	1zoy	LEU	576	X	-113.53	107.15	-174.26	8492	8493	8496	8494	8495
b7	0.3	14	2dyr	LEU	1019	X	-114.18	94.46	-178.43	15236	15237	15240	15238	15239
b7	0.3	15	2dyr	LEU	2794	X	-111.43	93.89	-179.46	42056	42057	42060	42058	42059
b7	0.3	16	2iub	LEU	238	X	-121.67	101.09	-169.63	3798	3799	3802	3800	3801
b7	0.3	17	2iub	LEU	569	X	-127.9	105.55	-168.65	8972	8973	8976	8974	8975
b7	0.3	18	2iub	LEU	899	X	-124.14	107.37	-171.48	14122	14123	14126	14124	14125
b7	0.3	19	2iub	LEU	1231	X	-119.96	108.81	-173.06	19303	19304	19307	19305	19306
b7	0.3	20	2iub	LEU	1562	X	-117.67	109.72	-171.34	24477	24478	24481	24479	24480
b7	0.3	21	2nq2	LEU	509	X	-119.87	100.61	-176.76	7478	7479	7482	7480	7481
b7	0.3	22	2rdd	LEU	2202	X	-111.05	106.75	176.39	31958	31959	31962	31960	31961
b7	0.3	23	2xok	LEU	301	X	-121.03	79.11	175.56	4422	4423	4426	4424	4425
b7	0.3	24	2xok	LEU	464	X	-113.59	105.38	174.57	6822	6823	6826	6824	6825
b7	0.3	25	2xok	LEU	611	X	-115.89	101.59	172.65	8907	8908	8911	8909	8910
b7	0.3	26	2xok	LEU	785	X	-115.22	85.32	176.46	11541	11542	11545	11543	11544
b7	0.3	27	2xok	LEU	1268	X	-119.94	79.77	176.99	18649	18650	18653	18651	18652
b7	0.3	28	2yiu	LEU	463	X	-122.73	69.77	-176.34	7019	7020	7023	7021	7022
b7	0.3	29	3b8e	LEU	854	X	-124.6	66.88	-179.56	12233	12234	12237	12235	12236
b7	0.3	30	3fh6	LEU	726	X	-132.64	94.67	178.61	10769	10770	10773	10771	10772
b7	0.3	31	3fh6	LEU	869	X	-150.26	81.35	179.47	12937	12938	12941	12939	12940
b7	0.3	32	3fh6	LEU	1097	X	-136.45	99.69	179.4	16328	16329	16332	16330	16331
b7	0.3	33	3fh6	LEU	1240	X	-138.84	81.11	175.65	18496	18497	18500	18498	18499
b7	0.3	34	3k3f	LEU	149	X	-117.44	91.98	-169.44	2186	2187	2190	2188	2189
b7	0.3	35	3k3f	LEU	481	X	-119.67	93.25	-168.59	6969	6970	6973	6971	6972
b7	0.3	36	3k3f	LEU	813	X	-116.66	90.14	-168.02	11752	11753	11756	11754	11755
b7	0.3	37	3kvn	LEU	450	X	-111.74	93.46	-176.68	6408	6409	6412	6410	6411
b7	0.3	38	3kvn	LEU	570	X	-128.25	73.6	-170.49	8205	8206	8209	8207	8208
b7	0.3	39	3puw	LEU	1157	X	-116.8	108.08	179.09	17122	17123	17126	17124	17125
b7	0.3	40	3puw	LEU	1308	X	-116.54	105.91	-173.54	19377	19378	19381	19379	19380
b7	0.3	41	3rfz	LEU	545	A	-112.46	96.61	175.6	7672	7673	7676	7674	7675
b7	0.3	42	3rfz	LEU	1111	A	-118.94	97.38	-179.13	16025	16026	16029	16027	16028
b7	0.3	43	3v8x	LEU	384	X	-114.74	108.43	-176.59	5585	5586	5589	5587	5588
b7	0.3	44	3v8x	LEU	1064	X	-118.93	92.37	-176.25	15805	15806	15809	15807	15808
b7	0.3	45	3w9t	LEU	396	X	-126.95	106.17	-177.72	5602	5603	5606	5604	5605
b7	0.3	46	3w9t	LEU	1258	X	-121	107.91	-179.5	17800	17801	17804	17802	17803
b7	0.3	47	3w9t	LEU	1689	X	-121.56	109.27	177.84	23899	23900	23903	23901	23902
b7	0.3	48	3w9t	LEU	2120	X	-118.33	106.33	177.9	29998	29999	30002	30000	30001
b7	0.3	49	3w9t	LEU	2312	X	-115.2	88.65	-176.67	32659	32660	32663	32661	32662
b7	0.3	50	3w9t	LEU	2551	X	-120.72	109.01	176.31	36097	36098	36101	36099	36100
b7	0.3	51	3w9t	LEU	2982	X	-120.97	99.35	176.54	42196	42197	42200	42198	42199
b7	0.3	52	4ayt	LEU	503	X	-113.73	104.37	-179.35	7401	7402	7405	7403	7404
b7	0.3	53	4ayt	LEU	1068	X	-110.99	106.8	-179.09	15715	15716	15719	15717	15718
b7	0.3	54	4dbl	LEU	804	X	-116.8	109.02	174.34	11858	11859	11862	11860	11861
b7	0.3	55	4dbl	LEU	884	X	-116.73	100.18	176.41	13086	13087	13090	13088	13089
b7	0.3	56	4dbl	LEU	1052	X	-118.72	109.41	174.14	15565	15566	15569	15567	15568
b7	0.3	57	4dbl	LEU	1132	X	-116.22	97.73	173.18	16793	16794	16797	16795	16796
b7	0.3	58	4epa	LEU	568	X	-116.24	91.4	-177.91	8291	8292	8295	8293	8294
b7	0.3	59	4h13	LEU	592	X	-123.45	104.85	-179.14	8831	8832	8835	8833	8834
b7	0.3	60	4h1w	LEU	202	X	-113.65	99.06	-177.23	2995	2996	2999	2997	2998
b7	0.3	61	4huq	LEU	168	X	-118.47	105.96	174.87	2434	2435	2438	2436	2437
b7	0.3	62	4kt0	LEU	992	A	-132.35	97.36	176.97	14544	14545	14548	14546	14547
b7	0.3	63	4lz6	LEU	224	A	-113.97	91.06	-176.14	3123	3124	3127	3125	3126
b7	0.3	64	4nab	LEU	261	X	-117.43	88.09	-179.08	3717	3718	3721	3719	3720
b7	0.3	65	4p00	LEU	773	X	-118.64	100.31	173.06	11897	11898	11901	11899	11900
b7	0.3	66	4p00	LEU	909	X	-112.41	83.31	-175.87	13814	13815	13818	13816	13817
b7	0.3	67	4p00	LEU	1025	X	-117.64	107.7	-177.77	15506	15507	15510	15508	15509
b7	0.3	68	4p00	LEU	1188	X	-111.73	93.76	-171.22	17874	17875	17878	17876	17877
b7	0.3	69	4p02	LEU	773	X	-117.38	109.32	172.84	11897	11898	11901	11899	11900
b7	0.3	70	4p02	LEU	909	X	-111.08	93.48	-170.92	13814	13815	13818	13816	13817
b7	0.3	71	4p02	LEU	1025	X	-121.97	95.14	-178.32	15506	15507	15510	15508	15509
b7	0.3	72	4pl0	LEU	396	X	-123.71	94.27	-170.49	5903	5904	5907	5905	5906
b7	0.3	73	4pl0	LEU	972	X	-124.09	92.75	-173.47	14425	14426	14429	14427	14428
b7	0.3	74	4q35	LEU	139	X	-118.86	98.06	175.56	2040	2041	2044	2042	2043
b7	0.3	75	4rfs	LEU	168	X	-115.94	109.06	-177.24	2434	2435	2438	2436	2437
b7	0.3	76	4tqu	LEU	1664	X	-122.82	102.81	-179.11	25011	25012	25015	25013	25014
b7	0.3	77	4u1w	LEU	8	X	-117.7	103.93	-176.34	73	74	77	75	76
b7	0.3	78	4u1w	LEU	165	X	-112.6	94.18	174.28	2441	2442	2445	2443	2444
b7	0.3	79	4u1w	LEU	738	X	-112.26	99.77	-175.91	10889	10890	10893	10891	10892
b7	0.3	80	4u1w	LEU	915	X	-111.81	98.9	173.38	13599	13600	13603	13601	13602
b7	0.3	81	4u1w	LEU	1368	X	-111.64	106.21	-173.88	20335	20336	20339	20337	20338
b7	0.3	82	4u1w	LEU	1490	X	-112.77	97.72	-175.35	22088	22089	22092	22090	22091
b7	0.3	83	4u1w	LEU	1865	X	-134.63	89.45	-169.6	27707	27708	27711	27709	27710
b7	0.3	84	4u1w	LEU	2403	X	-119.88	109.62	175.43	35728	35729	35732	35730	35731
b7	0.3	85	4umv	LEU	457	X	-113.44	93.55	-171.38	6447	6448	6451	6449	6450
b7	0.3	86	4wd8	LEU	351	X	-124.22	67.13	-174.16	5295	5296	5299	5297	5298
b7	0.3	87	4wd8	LEU	620	X	-121.16	66.71	-169.65	9382	9383	9386	9384	9385
b7	0.3	88	4wd8	LEU	890	X	-125.43	65.95	-176.22	13479	13480	13483	13481	13482
b7	0.3	89	4wd8	LEU	1156	X	-122.94	70.47	-175.54	17506	17507	17510	17508	17509
b7	0.3	90	4xk8	LEU	5	X	-110.46	103.01	-177.42	63	64	67	65	66
b7	0.3	91	4zr1	LEU	158	X	-128.63	76.78	-175.6	2540	2541	2544	2542	2543
b7	0.3	92	4zwj	LEU	649	X	-111.22	99.27	169.87	9808	9809	9812	9810	9811
b7	0.3	93	5a63	LEU	584	X	-111.97	84.71	-169.61	8742	8743	8746	8744	8745
b7	0.3	94	5b58	LEU	828	A	-114.09	109.6	-178.54	11817	11818	11821	11819	11820
b7	0.3	95	5d0q	LEU	1050	A	-117.64	89.25	166.03	15556	15557	15560	15558	15559
b7	0.3	96	5d3m	LEU	38	A	-118.3	104.81	-170.78	519	520	523	521	522
b7	0.3	97	5d3m	LEU	448	A	-110.52	102.28	172.11	6536	6537	6540	6538	6539
b7	0.3	98	5da0	LEU	398	X	-113.62	93.42	173.03	5782	5783	5786	5784	5785
b7	0.3	99	5doq	LEU	274	A	-113.97	107.42	169.55	4087	4088	4091	4089	4090
b7	0.3	100	5eke	LEU	785	A	-110.37	107.3	-178.39	11908	11909	11912	11910	11911
b7	0.3	101	5fgn	LEU	370	A	-113.04	94.26	173.03	5607	5608	5611	5609	5610
b7	0.3	102	5fq6	LEU	1526	A	-116.57	106.94	-172.98	22307	22308	22311	22309	22310
b7	0.3	103	5gko	LEU	167	A	-116.67	109.95	177.11	2429	2430	2433	2431	2432
b7	0.3	104	5gko	LEU	655	C	-121.81	87.42	-170.29	9334	9335	9338	9336	9337
b7	0.3	105	5gko	LEU	1077	D	-110.11	102	-171.52	15405	15406	15409	15407	15408
b7	0.3	106	5h3o	LEU	241	A	-124.59	89.11	168.06	3842	3843	3846	3844	3845
b7	0.3	107	5h3o	LEU	751	B	-120.35	91.99	164.99	11872	11873	11876	11874	11875
b7	0.3	108	5h3o	LEU	1261	C	-120.11	92.3	160.66	19903	19904	19907	19905	19906
b7	0.3	109	5h3o	LEU	1419	C	-138.84	84.28	-172.23	22365	22366	22369	22367	22368
b7	0.3	110	5h3o	LEU	1771	D	-117.56	87.46	171.77	27933	27934	27937	27935	27936
b7	0.3	111	5irx	LEU	369	A	-114.7	88.43	-164.43	5801	5802	5805	5803	5804
b7	0.3	112	5ksd	LEU	444	A	-124.55	109.1	177.56	6368	6369	6372	6370	6371
b7	0.3	113	5l8r	LEU	12	A	-119.44	87.48	-173.06	178	179	182	180	181
b7	0.3	114	5l8r	LEU	404	C	-138.13	100.57	-178.97	5957	5958	5961	5959	5960
b7	0.3	115	5l8r	LEU	1339	E	-133.2	104.86	-179.34	19698	19699	19702	19700	19701
b7	0.3	116	5l8r	LEU	1817	F	-124.06	98.78	-175.99	26799	26800	26803	26801	26802
b7	0.3	117	5mrw	LEU	1314	C	-112.39	99.88	-179.63	18856	18857	18860	18858	18859
b7	0.3	118	5nmi	LEU	318	A	-132.85	103.39	-178.79	4632	4633	4636	4634	4635
b7	0.3	119	5nmi	LEU	2343	L	-129.14	102.68	-175.78	34930	34931	34934	34932	34933
b7	0.3	120	5nmi	LEU	3498	O	-110.22	106.7	176.83	52047	52048	52051	52049	52050
b7	0.3	121	5osa	LEU	1093	D	-120.51	107.04	-166.28	16759	16760	16763	16761	16762
b7	0.3	122	5osa	LEU	1406	E	-121.12	106.19	-170.38	21563	21564	21567	21565	21566
b7	0.3	123	5t0o	LEU	2677	C	-111.19	109.53	172.37	38699	38700	38703	38701	38702
b7	0.3	124	5tgz	LEU	264	A	-119.18	96.07	-179.59	3911	3912	3915	3913	3914
b7	0.3	125	5tj6	LEU	2136	M	-117.45	105.82	-174.6	32274	32275	32278	32276	32277
b7	0.3	126	5tj6	LEU	2630	O	-115.77	98.1	175.3	39628	39629	39632	39630	39631
b7	0.3	127	5tj6	LEU	3520	T	-110.53	106.71	173.55	53046	53047	53050	53048	53049
b7	0.3	128	5u70	LEU	498	B	-110.84	96.62	175.8	7771	7772	7775	7773	7774
b7	0.3	129	5u70	LEU	878	D	-117.11	91.08	177.45	13549	13550	13553	13551	13552
b7	0.3	130	5u70	LEU	1200	F	-122.1	106.08	-172.1	18607	18608	18611	18609	18610
b7	0.3	131	5u70	LEU	1780	H	-124.82	91.71	172.03	27457	27458	27461	27459	27460
b7	0.3	132	5u70	LEU	2302	J	-115.58	92.09	178.4	35588	35589	35592	35590	35591
b7	0.3	133	5u70	LEU	2682	L	-116.77	94.16	-177.64	41366	41367	41370	41368	41369
b7	0.3	134	5u70	LEU	3004	N	-115.39	102.43	-176.57	46425	46426	46429	46427	46428
b7	0.3	135	5u70	LEU	3204	N	-115.75	86.39	178.57	49496	49497	49500	49498	49499
b7	0.3	136	5u70	LEU	3584	P	-116.49	103.16	176.49	55274	55275	55278	55276	55277
b7	0.3	137	5uja	LEU	532	C	-120.73	99.96	-170.95	8129	8130	8133	8131	8132
b7	0.3	138	5uja	LEU	533	C	-110.22	107.17	-178.73	8148	8149	8152	8150	8151
b7	0.3	139	5w3s	LEU	662	D	-116.18	100.55	-178.06	10156	10157	10160	10158	10159
b7	0.3	140	5wie	LEU	1740	E	-110.56	86.47	179.62	26108	26109	26112	26110	26111
b7	0.3	141	5x41	LEU	20	A	-119.66	90.03	-167.95	262	263	266	264	265
b7	0.3	142	5x41	LEU	512	C	-110.53	83.09	177.52	7539	7540	7543	7541	7542
b7	0.3	143	5x5y	LEU	398	B	-120.76	91.27	-177.94	5732	5733	5736	5734	5735
b7	0.3	144	5x5y	LEU	646	C	-113.57	103.08	-173.93	9230	9231	9234	9232	9233
b7	0.3	145	5z1w	LEU	1440	A	-114.19	94.79	170.85	22075	22076	22079	22077	22078
b7	0.3	146	5z96	LEU	903	A	-141.82	66.35	-166.03	13846	13847	13850	13848	13849
b7	0.3	147	5z96	LEU	2233	A	-148.68	73.11	-169.87	34374	34375	34378	34376	34377
b7	0.3	148	6a2j	LEU	47	A	-117.7	101.01	-179.71	675	676	679	677	678
b7	0.3	149	6al2	LEU	36	A	-121.28	109.14	-177.61	486	487	490	488	489
b7	0.3	150	6al2	LEU	66	A	-112.03	109.79	171.64	946	947	950	948	949
b7	0.3	151	6bhu	LEU	542	B	-117.93	109.35	-173.69	8292	8293	8296	8294	8295
b7	0.3	152	6btm	LEU	214	A	-124.62	65.43	177.63	3205	3206	3209	3207	3208
b7	0.3	153	6c6l	LEU	2423	A	-126.24	109	-169.88	34097	34098	34101	34099	34100
b7	0.3	154	6ddf	LEU	521	A	-111.59	67.32	175.88	7679	7680	7683	7681	7682
b7	0.3	155	6du8	LEU	92	A	-124.58	83.33	176.41	1392	1393	1396	1394	1395
b7	0.3	156	6du8	LEU	513	A	-117.72	95.15	172.83	7841	7842	7845	7843	7844
b7	0.3	157	6du8	LEU	934	A	-121.04	90.76	174.2	14291	14292	14295	14293	14294
b7	0.3	158	6du8	LEU	1355	A	-117.01	74.48	178.31	20741	20742	20745	20743	20744
b7	0.3	159	6e3y	LEU	526	A	-122.19	106.49	-168.17	7813	7814	7817	7815	7816
b7	0.3	160	6fkf	LEU	315	A	-114.56	70.22	164.27	4489	4490	4493	4491	4492
b7	0.3	161	6fmx	LEU	140	A	-110.88	108.1	-173.72	2115	2116	2119	2117	2118
b7	0.3	162	6h3i	LEU	903	A	-119.01	96.43	-159.77	13283	13284	13287	13285	13286
b7	0.3	163	6h3i	LEU	1983	A	-110.17	108.45	-171.63	29352	29353	29356	29354	29355
b7	0.3	164	6hcy	LEU	39	A	-120.39	109.27	179.07	564	565	568	566	567
b7	0.3	165	6iyc	LEU	584	A	-110.52	76.6	179.95	8741	8742	8745	8743	8744
b7	0.3	166	6msm	LEU	219	A	-130.9	100.1	-166.71	3425	3426	3429	3427	3428
b7	0.3	167	6msm	LEU	546	A	-126.73	109.7	-174.95	8344	8345	8348	8346	8347
b7	0.3	168	6nt4	LEU	15	A	-141	107.93	-161.3	195	196	199	197	198
b7	0.3	169	6o20	LEU	1664	A	-113.91	107.13	176.06	25364	25365	25368	25366	25367
b7	0.3	170	6oeu	LEU	248	A	-118.79	66.98	179.66	3849	3850	3853	3851	3852
b7	0.3	171	6qp6	LEU	1157	A	-124.08	101.2	171.74	17764	17765	17768	17766	17767
b8	0.06	1	1dxr	LEU	516	X	-121.71	141.27	167.28	7912	7913	7916	7914	7915
b8	0.06	2	1kf6	LEU	8	X	-136.94	144.24	177.74	110	111	114	112	113
b8	0.06	3	1pp9	LEU	2216	X	-149.75	145.81	179.37	33110	33111	33114	33112	33113
b8	0.06	4	1zoy	LEU	588	X	-130.89	137.47	-178.78	8679	8680	8683	8681	8682
b8	0.06	5	2e+74	LEU	445	X	-123.17	152.86	178.58	6695	6696	6699	6697	6698
b8	0.06	6	2e+74	LEU	1404	X	-120.64	149.19	-179.13	20861	20862	20865	20863	20864
b8	0.06	7	2iub	LEU	118	X	-130.73	131.94	175.34	1848	1849	1852	1850	1851
b8	0.06	8	2iub	LEU	449	X	-128.08	133.04	178.24	7022	7023	7026	7024	7025
b8	0.06	9	2iub	LEU	779	X	-126.35	133.22	176.23	12172	12173	12176	12174	12175
b8	0.06	10	2iub	LEU	1111	X	-128.09	131.23	172.91	17353	17354	17357	17355	17356
b8	0.06	11	2iub	LEU	1442	X	-130.45	138.45	178.34	22527	22528	22531	22529	22530
b8	0.06	12	2qts	LEU	364	X	-130.32	148.18	169.88	5554	5555	5558	5556	5557
b8	0.06	13	2qts	LEU	1203	X	-132.6	151.31	171.54	18266	18267	18270	18268	18269
b8	0.06	14	2wlk	LEU	153	X	-125.3	137.77	-177.76	2241	2242	2245	2243	2244
b8	0.06	15	2wlk	LEU	444	X	-120.52	139.87	-176.49	6573	6574	6577	6575	6576
b8	0.06	16	2wlk	LEU	735	X	-124.86	137.41	-177.67	10904	10905	10908	10906	10907
b8	0.06	17	2wlk	LEU	1026	X	-124.06	138.26	-176.5	15236	15237	15240	15238	15239
b8	0.06	18	2zw3	LEU	150	X	-115.94	145.95	170.74	2322	2323	2326	2324	2325
b8	0.06	19	2zw3	LEU	351	X	-117.7	148.59	166.69	5411	5412	5415	5413	5414
b8	0.06	20	2zw3	LEU	753	X	-114.22	150.12	167.46	11589	11590	11593	11591	11592
b8	0.06	21	2zw3	LEU	1155	X	-117.83	152.64	168.09	17767	17768	17771	17769	17770
b8	0.06	22	2zw3	LEU	1557	X	-112.2	153.07	163.47	23945	23946	23949	23947	23948
b8	0.06	23	2zw3	LEU	1758	X	-114.7	154.38	168.17	27034	27035	27038	27036	27037
b8	0.06	24	2zw3	LEU	2160	X	-117.48	154.43	168.04	33212	33213	33216	33214	33215
b8	0.06	25	2zw3	LEU	2361	X	-112.4	150.41	163.18	36301	36302	36305	36303	36304
b8	0.06	26	3ayf	LEU	133	X	-120.83	139.15	-173.25	1970	1971	1974	1972	1973
b8	0.06	27	3b8e	LEU	21	X	-119.07	152.26	-178.86	337	338	341	339	340
b8	0.06	28	3b8e	LEU	178	X	-124.22	137.23	176.01	2639	2640	2643	2641	2642
b8	0.06	29	3b8e	LEU	465	X	-130.81	149.92	169.91	6758	6759	6762	6760	6761
b8	0.06	30	3cx5	LEU	600	X	-130.55	144.01	-179.52	9015	9016	9019	9017	9018
b8	0.06	31	3cx5	LEU	2551	X	-131.05	145.8	171.21	38260	38261	38264	38262	38263
b8	0.06	32	3cxh	LEU	600	X	-133.92	145.43	174.36	9017	9018	9021	9019	9020
b8	0.06	33	3cxh	LEU	2546	X	-140.43	151.89	169.71	38178	38179	38182	38180	38181
b8	0.06	34	3d9s	LEU	230	X	-122.26	118.07	0.15	3267	3268	3271	3269	3270
b8	0.06	35	3fh6	LEU	837	X	-147.97	131.27	179.97	12488	12489	12492	12490	12491
b8	0.06	36	3ne5	LEU	75	X	-138.4	150.05	172.3	1095	1096	1099	1097	1098
b8	0.06	37	3ne5	LEU	198	X	-125.79	152.65	170.92	2899	2900	2903	2901	2902
b8	0.06	38	3ne5	LEU	397	X	-131.95	149.67	171.84	5827	5828	5831	5829	5830
b8	0.06	39	3ne5	LEU	561	X	-114.24	145.76	167.32	8279	8280	8283	8281	8282
b8	0.06	40	3ne5	LEU	1749	X	-133.29	149.73	170.05	25680	25681	25684	25682	25683
b8	0.06	41	3ne5	LEU	1872	X	-134.41	148.69	173.02	27484	27485	27488	27486	27487
b8	0.06	42	3ne5	LEU	1894	X	-126.1	152.74	-174.32	27846	27847	27850	27848	27849
b8	0.06	43	3ne5	LEU	2071	X	-132.73	152.33	173.85	30412	30413	30416	30414	30415
b8	0.06	44	3ne5	LEU	2747	X	-151.64	146.77	-176.73	40288	40289	40292	40290	40291
b8	0.06	45	3ne5	LEU	3423	X	-133.75	150.65	172.44	50264	50265	50268	50266	50267
b8	0.06	46	3ne5	LEU	3546	X	-132.15	149.9	171.07	52068	52069	52072	52070	52071
b8	0.06	47	3ne5	LEU	3568	X	-125.64	153.93	-175.16	52430	52431	52434	52432	52433
b8	0.06	48	3ne5	LEU	3745	X	-133.64	150.92	173.09	54996	54997	55000	54998	54999
b8	0.06	49	3ne5	LEU	4421	X	-150.84	153.22	177.5	64872	64873	64876	64874	64875
b8	0.06	50	3qnq	LEU	561	X	-126.8	142.88	176.15	8098	8099	8102	8100	8101
b8	0.06	51	3rfz	LEU	979	A	-118.98	146.34	176.87	14119	14120	14123	14121	14122
b8	0.06	52	3rfz	LEU	1051	A	-134.29	151.36	-173.18	15171	15172	15175	15173	15174
b8	0.06	53	3v8x	LEU	766	X	-114.8	139.12	2.13	11335	11336	11339	11337	11338
b8	0.06	54	4ev6	LEU	654	X	-137.84	140.66	179.89	9906	9907	9910	9908	9909
b8	0.06	55	4ev6	LEU	968	X	-148.81	143.02	-175.32	14685	14686	14689	14687	14688
b8	0.06	56	4ev6	LEU	1285	X	-134.37	132.91	-175.54	19501	19502	19505	19503	19504
b8	0.06	57	4gd3	LEU	1812	X	-116.76	142.2	-174.74	26168	26169	26172	26170	26171
b8	0.06	58	4h13	LEU	445	X	-139.22	150.27	-172.05	6695	6696	6699	6697	6698
b8	0.06	59	4h13	LEU	1393	X	-122.81	154.41	179.88	20738	20739	20742	20740	20741
b8	0.06	60	4h13	LEU	1405	X	-137.44	151.58	-172.02	20902	20903	20906	20904	20905
b8	0.06	61	4huq	LEU	27	X	-132.75	147.29	179.75	370	371	374	372	373
b8	0.06	62	4huq	LEU	474	X	-113.34	151.3	177.04	6993	6994	6997	6995	6996
b8	0.06	63	4il3	LEU	38	X	-126.66	134.86	160.54	587	588	591	589	590
b8	0.06	64	4il3	LEU	141	X	-121.5	149.47	172.7	2202	2203	2206	2204	2205
b8	0.06	65	4nab	LEU	436	X	-125.32	140.81	169.29	6436	6437	6440	6438	6439
b8	0.06	66	4oh3	LEU	516	X	-116.59	132.43	166.14	7636	7637	7640	7638	7639
b8	0.06	67	4p00	LEU	762	X	-127.99	144.82	179.48	11748	11749	11752	11750	11751
b8	0.06	68	4p00	LEU	859	X	-151.22	149.25	-175.62	13121	13122	13125	13123	13124
b8	0.06	69	4p02	LEU	346	X	-135.83	153.53	173.15	5304	5305	5308	5306	5307
b8	0.06	70	4q79	LEU	577	X	-139.61	133.41	178.18	8188	8189	8192	8190	8191
b8	0.06	71	4q79	LEU	775	X	-135.73	133.26	166.9	11001	11002	11005	11003	11004
b8	0.06	72	4rdr	LEU	278	X	-111.8	138.11	179.25	3957	3958	3961	3959	3960
b8	0.06	73	4rfs	LEU	27	X	-144.95	146.98	177.28	370	371	374	372	373
b8	0.06	74	4tqu	LEU	893	X	-113.17	142.07	177.79	13168	13169	13172	13170	13171
b8	0.06	75	4tqu	LEU	1509	X	-110.03	139.35	-169.62	22626	22627	22630	22628	22629
b8	0.06	76	4tqu	LEU	1748	X	-122.58	142.64	-177.89	26179	26180	26183	26181	26182
b8	0.06	77	4umv	LEU	480	X	-114.22	128.12	-175.52	6749	6750	6753	6751	6752
b8	0.06	78	5a63	LEU	88	X	-136.33	140.27	176.68	1308	1309	1312	1310	1311
b8	0.06	79	5cfy	LEU	778	B	-117.4	120.02	-179.5	11002	11003	11006	11004	11005
b8	0.06	80	5d0q	LEU	879	A	-125.63	148.55	175.84	13005	13006	13009	13007	13008
b8	0.06	81	5d3m	LEU	214	A	-137.22	152.89	-170.61	2996	2997	3000	2998	2999
b8	0.06	82	5d3m	LEU	377	A	-115.12	143.77	-176.45	5451	5452	5455	5453	5454
b8	0.06	83	5d3m	LEU	495	A	-117.53	144.14	178.92	7224	7225	7228	7226	7227
b8	0.06	84	5fq6	LEU	1295	A	-141.76	147.02	163.97	18853	18854	18857	18855	18856
b8	0.06	85	5fq6	LEU	2879	A	-143.14	146.87	166.66	41933	41934	41937	41935	41936
b8	0.06	86	5fq6	LEU	3076	A	-149.04	149.53	170.58	44864	44865	44868	44866	44867
b8	0.06	87	5gko	LEU	199	A	-120.74	144.52	176.03	2865	2866	2869	2867	2868
b8	0.06	88	5gko	LEU	426	B	-115.46	137.05	177.11	6122	6123	6126	6124	6125
b8	0.06	89	5gko	LEU	1076	D	-119.73	125.47	-169.48	15386	15387	15390	15388	15389
b8	0.06	90	5h3o	LEU	428	A	-112.96	150.3	-162.96	6748	6749	6752	6750	6751
b8	0.06	91	5h3o	LEU	938	B	-116.39	144.91	-169.8	14778	14779	14782	14780	14781
b8	0.06	92	5h3o	LEU	1448	C	-118.64	140.9	-172.26	22809	22810	22813	22811	22812
b8	0.06	93	5h3o	LEU	1958	D	-123.53	148.71	-175.34	30839	30840	30843	30841	30842
b8	0.06	94	5khn	LEU	1100	E	-129.04	151.59	175.93	16099	16100	16103	16101	16102
b8	0.06	95	5ksd	LEU	471	A	-139.36	139.22	-173.52	6790	6791	6794	6792	6793
b8	0.06	96	5m87	LEU	2	A	-123.36	136.85	-177.71	15	16	19	17	18
b8	0.06	97	5mrw	LEU	852	B	-125.21	135.09	-168.84	12230	12231	12234	12232	12233
b8	0.06	98	5nmi	LEU	3432	O	-136.06	138.98	168.22	50948	50949	50952	50950	50951
b8	0.06	99	5t0o	LEU	1595	B	-143	148.73	-175.87	23033	23034	23037	23035	23036
b8	0.06	100	5tj6	LEU	718	E	-149.22	145.69	170.96	10900	10901	10904	10902	10903
b8	0.06	101	5tj6	LEU	2498	O	-148.9	137.83	178.45	37741	37742	37745	37743	37744
b8	0.06	102	5tj6	LEU	3388	T	-119.23	145.8	172.83	51160	51161	51164	51162	51163
b8	0.06	103	5u70	LEU	323	B	-147.07	137.49	-158.22	5100	5101	5104	5102	5103
b8	0.06	104	5uja	LEU	565	C	-121.75	123.15	-177.73	8626	8627	8630	8628	8629
b8	0.06	105	5x41	LEU	327	C	-115.68	127.34	-175.77	4777	4778	4781	4779	4780
b8	0.06	106	5x5y	LEU	69	A	-112.83	153.65	-179.87	984	985	988	986	987
b8	0.06	107	5x5y	LEU	1037	E	-136.03	149.7	175.96	15210	15211	15214	15212	15213
b8	0.06	108	5z1w	LEU	218	A	-140.86	145.37	171.13	3309	3310	3313	3311	3312
b8	0.06	109	5z1w	LEU	647	A	-144.04	149.26	169.78	9879	9880	9883	9881	9882
b8	0.06	110	5z1w	LEU	1076	A	-141.02	154.05	170.2	16449	16450	16453	16451	16452
b8	0.06	111	5z1w	LEU	1505	A	-146.1	144.27	172.37	23019	23020	23023	23021	23022
b8	0.06	112	6bhu	LEU	1107	C	-119.63	151.42	-170.79	16721	16722	16725	16723	16724
b8	0.06	113	6bhu	LEU	1159	C	-122.67	140.48	-168.74	17510	17511	17514	17512	17513
b8	0.06	114	6bhu	LEU	1177	C	-141.84	135.1	172.75	17782	17783	17786	17784	17785
b8	0.06	115	6bqr	LEU	47	A	-120.16	143.82	-175.12	716	717	720	718	719
b8	0.06	116	6bqr	LEU	199	A	-142.55	145.52	167.75	2931	2932	2935	2933	2934
b8	0.06	117	6bqr	LEU	995	G	-131.57	149.78	-169.27	15384	15385	15388	15386	15387
b8	0.06	118	6bqr	LEU	1147	G	-126.39	143.82	170.07	17599	17600	17603	17601	17602
b8	0.06	119	6bqr	LEU	1173	G	-115.59	140.26	-174.97	17991	17992	17995	17993	17994
b8	0.06	120	6bqr	LEU	1914	M	-148.21	154.5	164.8	29601	29602	29605	29603	29604
b8	0.06	121	6bqr	LEU	2095	M	-127.71	131.91	171.39	32268	32269	32272	32270	32271
b8	0.06	122	6bqr	LEU	2121	M	-115.36	144.08	-166.46	32660	32661	32664	32662	32663
b8	0.06	123	6bqr	LEU	2860	S	-154.15	151.37	171.9	44229	44230	44233	44231	44232
b8	0.06	124	6bqr	LEU	2862	S	-139.7	146.52	174.29	44272	44273	44276	44274	44275
b8	0.06	125	6bqr	LEU	2886	S	-149.85	151.25	157.27	44646	44647	44650	44648	44649
b8	0.06	126	6bqr	LEU	2891	S	-120.56	139.72	-177.77	44724	44725	44728	44726	44727
b8	0.06	127	6bqr	LEU	3043	S	-119.89	122.98	170.32	46939	46940	46943	46941	46942
b8	0.06	128	6cjt	LEU	769	A	-127.58	147.48	-179.4	11620	11621	11624	11622	11623
b8	0.06	129	6ddf	LEU	129	A	-117.91	138.97	172.88	1936	1937	1940	1938	1939
b8	0.06	130	6ddf	LEU	308	A	-153.32	152.21	-174.9	4645	4646	4649	4647	4648
b8	0.06	131	6ddf	LEU	411	A	-148.48	147.57	-173.11	6112	6113	6116	6114	6115
b8	0.06	132	6ddf	LEU	497	A	-130.93	149.46	-169.93	7319	7320	7323	7321	7322
b8	0.06	133	6dg7	LEU	124	A	-144.72	135.4	169.51	1950	1951	1954	1952	1953
b8	0.06	134	6dg7	LEU	144	A	-122.8	140.78	-168.06	2237	2238	2241	2239	2240
b8	0.06	135	6dg7	LEU	513	A	-149.02	148.02	-175.74	8006	8007	8010	8008	8009
b8	0.06	136	6dg7	LEU	515	A	-146.41	136.31	166.39	8042	8043	8046	8044	8045
b8	0.06	137	6dg7	LEU	535	A	-145.25	141.68	-162.46	8329	8330	8333	8331	8332
b8	0.06	138	6dg7	LEU	833	A	-143.18	153.36	-172.76	12984	12985	12988	12986	12987
b8	0.06	139	6dg7	LEU	904	A	-147.8	145.98	-176.62	14098	14099	14102	14100	14101
b8	0.06	140	6dg7	LEU	906	A	-145.4	144.91	164.21	14134	14135	14138	14136	14137
b8	0.06	141	6dg7	LEU	912	A	-145.45	148.18	175.98	14214	14215	14218	14216	14217
b8	0.06	142	6dg7	LEU	926	A	-121.81	142.56	-165.18	14421	14422	14425	14423	14424
b8	0.06	143	6dg7	LEU	1224	A	-134.88	154.09	-175.31	19076	19077	19080	19078	19079
b8	0.06	144	6dg7	LEU	1295	A	-154.12	152.01	-177.18	20190	20191	20194	20192	20193
b8	0.06	145	6dg7	LEU	1297	A	-140.14	131.57	160.87	20226	20227	20230	20228	20229
b8	0.06	146	6dg7	LEU	1317	A	-149.91	144.38	-164.77	20513	20514	20517	20515	20516
b8	0.06	147	6dg7	LEU	1686	A	-149.02	145.59	-165.01	26282	26283	26286	26284	26285
b8	0.06	148	6dg7	LEU	1688	A	-128.6	136.35	166.28	26318	26319	26322	26320	26321
b8	0.06	149	6dg7	LEU	1708	A	-139.4	139.21	-166.76	26605	26606	26609	26607	26608
b8	0.06	150	6dnf	LEU	11	A	-143.06	138.19	179.5	175	176	179	177	178
b8	0.06	151	6dnf	LEU	236	A	-110.25	119.48	175.97	3608	3609	3612	3610	3611
b8	0.06	152	6dnf	LEU	461	A	-148.4	145.43	-179.19	7041	7042	7045	7043	7044
b8	0.06	153	6dnf	LEU	686	A	-112.68	126.5	168.84	10496	10497	10500	10498	10499
b8	0.06	154	6du8	LEU	87	A	-110.67	128.88	-169.27	1312	1313	1316	1314	1315
b8	0.06	155	6du8	LEU	210	A	-130.99	127.66	174.25	3191	3192	3195	3193	3194
b8	0.06	156	6du8	LEU	508	A	-125.39	133.97	-169.32	7761	7762	7765	7763	7764
b8	0.06	157	6du8	LEU	631	A	-135.85	121.31	179.91	9640	9641	9644	9642	9643
b8	0.06	158	6du8	LEU	929	A	-117.76	136.76	-160.07	14211	14212	14215	14213	14214
b8	0.06	159	6du8	LEU	1052	A	-132.55	127.48	177.12	16090	16091	16094	16092	16093
b8	0.06	160	6du8	LEU	1473	A	-129.26	130.9	179.58	22540	22541	22544	22542	22543
b8	0.06	161	6e3y	LEU	288	A	-127.97	149.3	-178.4	4425	4426	4429	4427	4428
b8	0.06	162	6fkf	LEU	2354	A	-140.1	148.35	-165.5	33969	33970	33973	33971	33972
b8	0.06	163	6fkf	LEU	2400	A	-130.77	152.4	-169.66	34686	34687	34690	34688	34689
b8	0.06	164	6fkf	LEU	3106	A	-123.5	132.4	-171.79	45139	45140	45143	45141	45142
b8	0.06	165	6fkf	LEU	5075	A	-126.9	145.15	-172.17	72457	72458	72461	72459	72460
b8	0.06	166	6fkf	LEU	5091	A	-111.45	133.93	161.99	72691	72692	72695	72693	72694
b8	0.06	167	6fkf	LEU	5127	A	-129.64	136.68	176.35	73192	73193	73196	73194	73195
b8	0.06	168	6fkf	LEU	5129	A	-137.73	143.3	-158.55	73221	73222	73225	73223	73224
b8	0.06	169	6h3i	LEU	203	A	-150.4	145.66	-162.32	3095	3096	3099	3097	3098
b8	0.06	170	6hcy	LEU	40	A	-152.72	150.74	164.3	583	584	587	585	586
b8	0.06	171	6hcy	LEU	1270	A	-127.96	133.74	-161.26	19517	19518	19521	19519	19520
b8	0.06	172	6hum	LEU	522	A	-146.31	126.98	-176.93	7777	7778	7781	7779	7780
b8	0.06	173	6hum	LEU	1243	A	-143.17	146.8	-156.35	18248	18249	18252	18250	18251
b8	0.06	174	6hum	LEU	1709	A	-149.72	125.41	-161.75	25097	25098	25101	25099	25100
b8	0.06	175	6hum	LEU	1926	A	-138.64	147.39	168.32	28397	28398	28401	28399	28400
b8	0.06	176	6hum	LEU	2620	A	-139.49	132.94	-171.16	38776	38777	38780	38778	38779
b8	0.06	177	6hum	LEU	3418	A	-134.03	124.33	160.72	50664	50665	50668	50666	50667
b8	0.06	178	6idf	LEU	438	A	-122.18	153.27	-168.22	6529	6530	6533	6531	6532
b8	0.06	179	6msm	LEU	428	A	-127.18	134.47	170.63	6664	6665	6668	6666	6667
b8	0.06	180	6msm	LEU	991	A	-121.33	144.57	178.43	15037	15038	15041	15039	15040
b8	0.06	181	6msm	LEU	1097	A	-141.93	145.22	-170.57	16638	16639	16642	16640	16641
b8	0.06	182	6nbq	LEU	2189	A	-119.04	146.04	174.95	32880	32881	32884	32882	32883
b8	0.06	183	6nbq	LEU	3251	A	-133.49	119.33	176.34	48384	48385	48388	48386	48387
b8	0.06	184	6nt4	LEU	898	A	-133.77	153.54	-172.44	13845	13846	13849	13847	13848
b8	0.06	185	6r3q	LEU	754	A	-112.45	116.33	176.4	11436	11437	11440	11438	11439
b8	0.06	186	6r3q	LEU	760	A	-126.54	154.37	172.53	11555	11556	11559	11557	11558
b8	0.18	1	1dxr	LEU	152	X	-130.94	139.14	-1.44	2316	2317	2320	2318	2319
b8	0.18	2	1eys	LEU	1082	X	-126.97	112.57	179.82	16054	16055	16058	16056	16057
b8	0.18	3	1fft	LEU	670	X	-127.88	144.08	174.26	9884	9885	9888	9886	9887
b8	0.18	4	1jb0	LEU	1614	X	-146.32	113.06	179.65	23741	23742	23745	23743	23744
b8	0.18	5	1kf6	LEU	583	X	-125.3	126.44	173.37	8579	8580	8583	8581	8582
b8	0.18	6	1kqf	LEU	1013	X	-115.16	115	-180	15152	15153	15156	15154	15155
b8	0.18	7	1kqf	LEU	2499	X	-116.11	115.81	178.42	37300	37301	37304	37302	37303
b8	0.18	8	1kqf	LEU	3985	X	-114.44	115.99	179	59448	59449	59452	59450	59451
b8	0.18	9	1l9b	LEU	614	X	-139.83	122.67	-177.19	9155	9156	9159	9157	9158
b8	0.18	10	1p49	LEU	108	X	-121.53	116.68	-177.52	1517	1518	1521	1519	1520
b8	0.18	11	1p49	LEU	475	X	-122.9	132.14	172.78	7055	7056	7059	7057	7058
b8	0.18	12	1pp9	LEU	320	X	-112.37	110.57	179.96	4665	4666	4669	4667	4668
b8	0.18	13	1pp9	LEU	685	X	-120.01	110.5	179.7	10102	10103	10106	10104	10105
b8	0.18	14	1pp9	LEU	780	X	-153.94	122.08	176.57	11401	11402	11405	11403	11404
b8	0.18	15	1pp9	LEU	2479	X	-123.25	112.26	170.6	36935	36936	36939	36937	36938
b8	0.18	16	1pp9	LEU	3587	X	-118.65	113.18	179.15	53315	53316	53319	53317	53318
b8	0.18	17	1zoy	LEU	352	X	-136.9	139.38	165.99	5084	5085	5088	5086	5087
b8	0.18	18	1zoy	LEU	384	X	-130.75	119.79	-177.71	5558	5559	5562	5560	5561
b8	0.18	19	2dyr	LEU	607	X	-128.29	142.35	167.22	8904	8905	8908	8906	8907
b8	0.18	20	2dyr	LEU	696	X	-115.26	126.29	177.26	10300	10301	10304	10302	10303
b8	0.18	21	2dyr	LEU	2382	X	-134.84	144.22	166.34	35724	35725	35728	35726	35727
b8	0.18	22	2dyr	LEU	2471	X	-120.8	125.9	176.28	37120	37121	37124	37122	37123
b8	0.18	23	2e+74	LEU	219	X	-129.73	127.43	169.92	3269	3270	3273	3271	3272
b8	0.18	24	2e+74	LEU	433	X	-147.99	135.78	-177.81	6531	6532	6535	6533	6534
b8	0.18	25	2e+74	LEU	451	X	-112.16	119.93	-178.86	6777	6778	6781	6779	6780
b8	0.18	26	2e+74	LEU	526	X	-123.14	136.68	163.27	7920	7921	7924	7922	7923
b8	0.18	27	2e+74	LEU	1178	X	-124.92	130.35	166.09	17435	17436	17439	17437	17438
b8	0.18	28	2e+74	LEU	1392	X	-134.24	139.93	-175.96	20697	20698	20701	20699	20700
b8	0.18	29	2e+74	LEU	1410	X	-111.98	117.38	-177.63	20943	20944	20947	20945	20946
b8	0.18	30	2e+74	LEU	1485	X	-120.02	139.06	164.24	22086	22087	22090	22088	22089
b8	0.18	31	2h88	LEU	383	X	-123.69	120.35	-179.4	5505	5506	5509	5507	5508
b8	0.18	32	2hdi	LEU	222	X	-115.69	110.13	177.61	3246	3247	3250	3248	3249
b8	0.18	33	2nq2	LEU	312	X	-149.59	133.72	170.53	4539	4540	4543	4541	4542
b8	0.18	34	2nq2	LEU	1004	X	-121.36	110.03	-177.53	14830	14831	14834	14832	14833
b8	0.18	35	2qts	LEU	37	X	-114.62	139.62	169.91	603	604	607	605	606
b8	0.18	36	2qts	LEU	178	X	-110.04	129.9	173.36	2805	2806	2809	2807	2808
b8	0.18	37	2qts	LEU	366	X	-125.48	117.25	177.67	5589	5590	5593	5591	5592
b8	0.18	38	2qts	LEU	781	X	-136.96	142.88	172.12	11876	11877	11880	11878	11879
b8	0.18	39	2qts	LEU	783	X	-125.87	120.19	179.17	11911	11912	11915	11913	11914
b8	0.18	40	2qts	LEU	1017	X	-112.53	130.01	172.82	15518	15519	15522	15520	15521
b8	0.18	41	2qts	LEU	1205	X	-125.21	117.56	179.27	18301	18302	18305	18303	18304
b8	0.18	42	2rdd	LEU	669	X	-117.82	138.42	-171.64	9646	9647	9650	9648	9649
b8	0.18	43	2rdd	LEU	798	X	-131.81	121.53	-166.65	11542	11543	11546	11544	11545
b8	0.18	44	2rdd	LEU	1724	X	-117.38	133.62	-170.82	25011	25012	25015	25013	25014
b8	0.18	45	2rdd	LEU	1853	X	-124.56	117.84	-169.58	26908	26909	26912	26910	26911
b8	0.18	46	2rdd	LEU	2779	X	-117.8	134.12	-170.04	40377	40378	40381	40379	40380
b8	0.18	47	2rdd	LEU	2908	X	-126.16	115.83	-166.79	42273	42274	42277	42275	42276
b8	0.18	48	2wlk	LEU	230	X	-113.24	124.9	-179.01	3412	3413	3416	3414	3415
b8	0.18	49	2wlk	LEU	232	X	-111.73	125.94	172.1	3447	3448	3451	3449	3450
b8	0.18	50	2wlk	LEU	275	X	-130.29	117.01	-178.5	4082	4083	4086	4084	4085
b8	0.18	51	2wlk	LEU	521	X	-111.36	128.08	178.99	7744	7745	7748	7746	7747
b8	0.18	52	2wlk	LEU	523	X	-111.08	128.63	174.38	7779	7780	7783	7781	7782
b8	0.18	53	2wlk	LEU	566	X	-127.58	120.09	-179.76	8414	8415	8418	8416	8417
b8	0.18	54	2wlk	LEU	812	X	-111.29	124.72	177	12075	12076	12079	12077	12078
b8	0.18	55	2wlk	LEU	814	X	-116.83	129.79	171.6	12110	12111	12114	12112	12113
b8	0.18	56	2wlk	LEU	857	X	-130.92	115.46	-177.69	12745	12746	12749	12747	12748
b8	0.18	57	2wlk	LEU	1105	X	-114.51	125.74	174.08	16442	16443	16446	16444	16445
b8	0.18	58	2wlk	LEU	1148	X	-129.03	118.23	-179.34	17077	17078	17081	17079	17080
b8	0.18	59	2xok	LEU	242	X	-115.81	126.03	178.76	3487	3488	3491	3489	3490
b8	0.18	60	2xok	LEU	782	X	-125.94	112.41	-175.22	11498	11499	11502	11500	11501
b8	0.18	61	2xok	LEU	1209	X	-116.94	112.02	-179.52	17714	17715	17718	17716	17717
b8	0.18	62	2xok	LEU	1265	X	-118.86	110.83	-179.93	18606	18607	18610	18608	18609
b8	0.18	63	2xok	LEU	1524	X	-110.54	124.87	172.6	22371	22372	22375	22373	22374
b8	0.18	64	2xok	LEU	1878	X	-123.45	131.12	-173.92	27453	27454	27457	27455	27456
b8	0.18	65	2xok	LEU	2169	X	-116.97	118.76	177.24	31592	31593	31596	31594	31595
b8	0.18	66	2xok	LEU	2432	X	-114.35	127.64	177.64	35405	35406	35409	35407	35408
b8	0.18	67	2xok	LEU	2817	X	-122.93	120.53	-174.96	40947	40948	40951	40949	40950
b8	0.18	68	2xok	LEU	2979	X	-135.4	143.68	170.99	43370	43371	43374	43372	43373
b8	0.18	69	2yev	LEU	899	X	-112.04	131.48	170.09	13894	13895	13898	13896	13897
b8	0.18	70	2yev	LEU	1037	X	-114.76	145.21	173.19	15931	15932	15935	15933	15934
b8	0.18	71	2zxe	LEU	1043	X	-117.07	110.04	179.86	15095	15096	15099	15097	15098
b8	0.18	72	2zxe	LEU	1170	X	-135.04	113.06	179.81	17006	17007	17010	17008	17009
b8	0.18	73	3ayf	LEU	131	X	-117.29	130.01	173.22	1935	1936	1939	1937	1938
b8	0.18	74	3ayf	LEU	275	X	-119.2	139.3	-175.99	4131	4132	4135	4133	4134
b8	0.18	75	3b8e	LEU	38	X	-116.96	142.23	177.34	610	611	614	612	613
b8	0.18	76	3b8e	LEU	533	X	-146.05	136.08	170.16	7782	7783	7786	7784	7785
b8	0.18	77	3b9y	LEU	357	X	-145.83	117.46	177.23	4981	4982	4985	4983	4984
b8	0.18	78	3b9y	LEU	745	X	-122.61	122.72	179.18	10420	10421	10424	10422	10423
b8	0.18	79	3b9y	LEU	1133	X	-140.5	112.22	173.3	15859	15860	15863	15861	15862
b8	0.18	80	3cx5	LEU	219	X	-124.53	126.49	171.91	3208	3209	3212	3210	3211
b8	0.18	81	3cx5	LEU	237	X	-131.2	127.16	-178.2	3488	3489	3492	3490	3491
b8	0.18	82	3cx5	LEU	446	X	-126.43	125.83	-178.86	6592	6593	6596	6594	6595
b8	0.18	83	3cx5	LEU	497	X	-114.84	128.74	167.37	7392	7393	7396	7394	7395
b8	0.18	84	3cx5	LEU	691	X	-113.11	122.45	176.77	10349	10350	10353	10351	10352
b8	0.18	85	3cx5	LEU	699	X	-129.37	111.54	169.29	10462	10463	10466	10464	10465
b8	0.18	86	3cx5	LEU	702	X	-130.73	128.25	-178.16	10515	10516	10519	10517	10518
b8	0.18	87	3cx5	LEU	2170	X	-124.78	122.43	168.23	32452	32453	32456	32454	32455
b8	0.18	88	3cx5	LEU	2188	X	-131.31	128.73	-177.16	32732	32733	32736	32734	32735
b8	0.18	89	3cx5	LEU	2397	X	-125.62	122.13	179.01	35836	35837	35840	35838	35839
b8	0.18	90	3cx5	LEU	2448	X	-110.84	125.75	168.15	36637	36638	36641	36639	36640
b8	0.18	91	3cx5	LEU	2650	X	-140.05	116.32	169.59	39707	39708	39711	39709	39710
b8	0.18	92	3cx5	LEU	2653	X	-126.26	132.62	-178.47	39760	39761	39764	39762	39763
b8	0.18	93	3cxh	LEU	219	X	-121.47	124.67	170.37	3209	3210	3213	3211	3212
b8	0.18	94	3cxh	LEU	237	X	-126.76	129.26	-178.52	3489	3490	3493	3491	3492
b8	0.18	95	3cxh	LEU	699	X	-124.57	118.58	170.38	10464	10465	10468	10466	10467
b8	0.18	96	3cxh	LEU	702	X	-125.46	127.61	-172.79	10517	10518	10521	10519	10520
b8	0.18	97	3cxh	LEU	777	X	-121.26	144.62	-177.32	11642	11643	11646	11644	11645
b8	0.18	98	3cxh	LEU	1280	X	-113.49	114.91	176.99	19115	19116	19119	19117	19118
b8	0.18	99	3cxh	LEU	2165	X	-123.82	129.33	169.84	32370	32371	32374	32372	32373
b8	0.18	100	3cxh	LEU	2183	X	-130.2	129.6	-178.47	32650	32651	32654	32652	32653
b8	0.18	101	3cxh	LEU	2392	X	-118.84	124.51	176.71	35754	35755	35758	35756	35757
b8	0.18	102	3cxh	LEU	2645	X	-130.53	117.55	168.04	39625	39626	39629	39627	39628
b8	0.18	103	3cxh	LEU	2648	X	-126.6	131.23	-176.71	39678	39679	39682	39680	39681
b8	0.18	104	3cxh	LEU	2723	X	-116.22	145.41	-178.21	40803	40804	40807	40805	40806
b8	0.18	105	3fh6	LEU	629	X	-136.88	133.88	-178.85	9272	9273	9276	9274	9275
b8	0.18	106	3fh6	LEU	1000	X	-136.55	134.99	-175.92	14831	14832	14835	14833	14834
b8	0.18	107	3fh6	LEU	1294	X	-152.94	140.35	179.51	19286	19287	19290	19288	19289
b8	0.18	108	3kvn	LEU	407	X	-135.85	131.16	169	5756	5757	5760	5758	5759
b8	0.18	109	3kvn	LEU	563	X	-119.23	125.75	172.61	8100	8101	8104	8102	8103
b8	0.18	110	3nd0	LEU	518	X	-137.88	115.25	175.06	7432	7433	7436	7434	7435
b8	0.18	111	3ne5	LEU	239	X	-123.42	114.96	175.85	3547	3548	3551	3549	3550
b8	0.18	112	3ne5	LEU	921	X	-126.26	120.97	171.75	13545	13546	13549	13547	13548
b8	0.18	113	3ne5	LEU	1289	X	-123.09	121.43	177.16	18928	18929	18932	18930	18931
b8	0.18	114	3ne5	LEU	1345	X	-131.76	130.57	172.88	19689	19690	19693	19691	19692
b8	0.18	115	3ne5	LEU	1913	X	-122.92	115.16	170.13	28132	28133	28136	28134	28135
b8	0.18	116	3ne5	LEU	2595	X	-127.93	110.56	172.99	38130	38131	38134	38132	38133
b8	0.18	117	3ne5	LEU	2963	X	-128.73	110.11	-178.69	43512	43513	43516	43514	43515
b8	0.18	118	3ne5	LEU	3019	X	-126.38	128.45	176.42	44273	44274	44277	44275	44276
b8	0.18	119	3ne5	LEU	3587	X	-125.22	116.46	174.64	52716	52717	52720	52718	52719
b8	0.18	120	3ne5	LEU	4269	X	-127.35	118.06	171.05	62714	62715	62718	62716	62717
b8	0.18	121	3ne5	LEU	4640	X	-147.52	140.29	176.41	68139	68140	68143	68141	68142
b8	0.18	122	3ne5	LEU	4693	X	-135.54	134.07	176.43	68857	68858	68861	68859	68860
b8	0.18	123	3org	LEU	966	X	-127.22	153.98	174.19	14203	14204	14207	14205	14206
b8	0.18	124	3puw	LEU	147	X	-125.87	120.34	171.15	2181	2182	2185	2183	2184
b8	0.18	125	3puw	LEU	489	X	-111.01	124.59	-173.8	7252	7253	7256	7254	7255
b8	0.18	126	3puw	LEU	498	X	-110.85	112.66	175.18	7391	7392	7395	7393	7394
b8	0.18	127	3puw	LEU	510	X	-136.44	139.73	174.92	7562	7563	7566	7564	7565
b8	0.18	128	3puw	LEU	1505	X	-126.46	128.05	-178.54	22335	22336	22339	22337	22338
b8	0.18	129	3puw	LEU	1582	X	-122.26	124.25	-178.57	23439	23440	23443	23441	23442
b8	0.18	130	3puw	LEU	1812	X	-131.96	117.25	-172.25	26926	26927	26930	26928	26929
b8	0.18	131	3puw	LEU	1866	X	-129.63	126.87	-179.96	27716	27717	27720	27718	27719
b8	0.18	132	3rfu	LEU	475	X	-123.66	123.52	-176.41	6882	6883	6886	6884	6885
b8	0.18	133	3rfz	LEU	358	A	-118.2	126.97	178.46	4998	4999	5002	5000	5001
b8	0.18	134	3rfz	LEU	365	A	-119.34	117.4	-175.8	5110	5111	5114	5112	5113
b8	0.18	135	3rfz	LEU	1048	A	-117.67	113.8	-179.08	15121	15122	15125	15123	15124
b8	0.18	136	3rfz	LEU	1160	A	-128.24	120.26	-176.5	16803	16804	16807	16805	16806
b8	0.18	137	3rfz	LEU	1170	A	-117.87	124.95	-174.92	16946	16947	16950	16948	16949
b8	0.18	138	3rfz	LEU	1179	A	-139.31	122.5	-178.72	17106	17107	17110	17108	17109
b8	0.18	139	3rgb	LEU	1127	X	-111.45	119.49	172.94	17032	17033	17036	17034	17035
b8	0.18	140	3rko	LEU	666	X	-111.29	150.82	-178.72	9905	9906	9909	9907	9908
b8	0.18	141	3s8g	LEU	636	X	-110.1	119.26	178.38	9802	9803	9806	9804	9805
b8	0.18	142	3t9n	LEU	217	X	-149.98	117.38	-174.1	3080	3081	3084	3082	3083
b8	0.18	143	3t9n	LEU	481	X	-142.72	110.95	-173.46	6939	6940	6943	6941	6942
b8	0.18	144	3t9n	LEU	679	X	-112.05	115.02	-170.18	9896	9897	9900	9898	9899
b8	0.18	145	3t9n	LEU	745	X	-148.21	115.76	-172.47	10798	10799	10802	10800	10801
b8	0.18	146	3t9n	LEU	1010	X	-141.43	110.69	-176.51	14672	14673	14676	14674	14675
b8	0.18	147	3t9n	LEU	1274	X	-150.85	115.73	-173.03	18531	18532	18535	18533	18534
b8	0.18	148	3t9n	LEU	1538	X	-145.13	117.79	-172.78	22390	22391	22394	22392	22393
b8	0.18	149	3t9n	LEU	1802	X	-145.5	116.77	-172.12	26249	26250	26253	26251	26252
b8	0.18	150	3v8x	LEU	455	X	-115.36	119.53	175.48	6685	6686	6689	6687	6688
b8	0.18	151	3wdo	LEU	423	X	-119.21	128.22	178.82	6093	6094	6097	6095	6096
b8	0.18	152	3wfd	LEU	512	X	-126.57	114.88	-171.66	7772	7773	7776	7774	7775
b8	0.18	153	4ayt	LEU	322	X	-122.13	143.99	178.1	4801	4802	4805	4803	4804
b8	0.18	154	4ayt	LEU	362	X	-144.44	136.01	176.79	5417	5418	5421	5419	5420
b8	0.18	155	4ayt	LEU	502	X	-122.05	125.76	-179.44	7382	7383	7386	7384	7385
b8	0.18	156	4ayt	LEU	887	X	-122.56	143.85	177.02	13116	13117	13120	13118	13119
b8	0.18	157	4ayt	LEU	927	X	-141.57	125.34	177.71	13732	13733	13736	13734	13735
b8	0.18	158	4ayt	LEU	1067	X	-127.37	124.12	179.18	15696	15697	15700	15698	15699
b8	0.18	159	4dbl	LEU	326	X	-138.69	144.54	-178.6	4794	4795	4798	4796	4797
b8	0.18	160	4dbl	LEU	663	X	-116.63	110.28	175.12	9756	9757	9760	9758	9759
b8	0.18	161	4dbl	LEU	801	X	-127.96	110.37	175.64	11801	11802	11805	11803	11804
b8	0.18	162	4dbl	LEU	911	X	-118.71	111.08	174.27	13463	13464	13467	13465	13466
b8	0.18	163	4dbl	LEU	1204	X	-132.43	133	169.81	17804	17805	17808	17806	17807
b8	0.18	164	4epa	LEU	323	X	-117.84	137.51	166.6	4681	4682	4685	4683	4684
b8	0.18	165	4ev6	LEU	16	X	-140.51	154.81	165.22	193	194	197	195	196
b8	0.18	166	4ev6	LEU	26	X	-154.35	133.65	175.49	349	350	353	351	352
b8	0.18	167	4ev6	LEU	340	X	-147.82	131.07	-172.61	5127	5128	5131	5129	5130
b8	0.18	168	4ev6	LEU	394	X	-117.36	127.76	-163.06	5924	5925	5928	5926	5927
b8	0.18	169	4ev6	LEU	413	X	-112.81	123.25	-174.65	6195	6196	6199	6197	6198
b8	0.18	170	4ev6	LEU	414	X	-121.36	114.01	179.2	6214	6215	6218	6216	6217
b8	0.18	171	4ev6	LEU	728	X	-120.35	113.87	171.83	10993	10994	10997	10995	10996
b8	0.18	172	4ev6	LEU	1015	X	-122.56	126.62	171.99	15382	15383	15386	15384	15385
b8	0.18	173	4ev6	LEU	1041	X	-123.89	113.38	176.05	15753	15754	15757	15755	15756
b8	0.18	174	4ev6	LEU	1042	X	-110.53	127.71	174.97	15772	15773	15776	15774	15775
b8	0.18	175	4ev6	LEU	1332	X	-119.19	117.71	178.06	20198	20199	20202	20200	20201
b8	0.18	176	4ev6	LEU	1339	X	-115.64	146.79	-172.83	20298	20299	20302	20300	20301
b8	0.18	177	4gd3	LEU	605	X	-130.16	133.65	164.13	8627	8628	8631	8629	8630
b8	0.18	178	4gd3	LEU	815	X	-113.27	120.7	176.95	11755	11756	11759	11757	11758
b8	0.18	179	4gd3	LEU	828	X	-138.37	133.04	169.55	11933	11934	11937	11935	11936
b8	0.18	180	4gd3	LEU	1486	X	-129.69	132.92	164.12	21329	21330	21333	21331	21332
b8	0.18	181	4gd3	LEU	1696	X	-113.8	124.51	177.88	24457	24458	24461	24459	24460
b8	0.18	182	4gd3	LEU	1709	X	-138.6	134.6	168.11	24635	24636	24639	24637	24638
b8	0.18	183	4gx0	LEU	248	X	-135.22	116.61	-174.54	3693	3694	3697	3695	3696
b8	0.18	184	4gx0	LEU	627	X	-127.61	135.88	168.77	9186	9187	9190	9188	9189
b8	0.18	185	4gx0	LEU	711	X	-136.44	114.28	-176.1	10384	10385	10388	10386	10387
b8	0.18	186	4gx0	LEU	1170	X	-141.65	119.7	-174.49	16997	16998	17001	16999	17000
b8	0.18	187	4gx0	LEU	1549	X	-131.02	133.77	165.81	22491	22492	22495	22493	22494
b8	0.18	188	4gx0	LEU	1633	X	-133.79	114.64	-176.72	23689	23690	23693	23691	23692
b8	0.18	189	4h13	LEU	219	X	-135.94	147.66	163.64	3269	3270	3273	3271	3272
b8	0.18	190	4h13	LEU	526	X	-118.51	137.46	161.7	7920	7921	7924	7922	7923
b8	0.18	191	4h13	LEU	1179	X	-140.47	138.77	168.77	17476	17477	17480	17478	17479
b8	0.18	192	4h13	LEU	1411	X	-110.87	132.04	-179.27	20984	20985	20988	20986	20987
b8	0.18	193	4h13	LEU	1486	X	-117.34	136.51	161.91	22127	22128	22131	22129	22130
b8	0.18	194	4h1w	LEU	214	X	-110.74	135.43	-176.16	3146	3147	3150	3148	3149
b8	0.18	195	4huq	LEU	200	X	-116.81	120	172.46	2929	2930	2933	2931	2932
b8	0.18	196	4huq	LEU	293	X	-142.46	118.87	169.54	4373	4374	4377	4375	4376
b8	0.18	197	4huq	LEU	444	X	-113.34	125.05	172.83	6536	6537	6540	6538	6539
b8	0.18	198	4kt0	LEU	1601	A	-144.2	131.87	175.69	23464	23465	23468	23466	23467
b8	0.18	199	4kt0	LEU	1602	A	-135.87	147.03	176.36	23483	23484	23487	23485	23486
b8	0.18	200	4mnd	LEU	93	X	-122.01	115.87	-178.13	1368	1369	1372	1370	1371
b8	0.18	201	4mnd	LEU	501	X	-124.08	115.26	179.85	7421	7422	7425	7423	7424
b8	0.18	202	4mt0	LEU	1143	X	-110.49	147.85	177.52	16978	16979	16982	16980	16981
b8	0.18	203	4ogq	LEU	608	X	-147.66	141.81	170.68	8932	8933	8936	8934	8935
b8	0.18	204	4ogq	LEU	1557	X	-145.28	139.79	176.91	22811	22812	22815	22813	22814
b8	0.18	205	4p00	LEU	259	X	-148.03	130.73	165.37	4029	4030	4033	4031	4032
b8	0.18	206	4p00	LEU	1019	X	-131.52	142.96	-177.78	15406	15407	15410	15408	15409
b8	0.18	207	4p00	LEU	1074	X	-119.62	120.87	176.56	16228	16229	16232	16230	16231
b8	0.18	208	4p00	LEU	1121	X	-132.63	131.29	173.77	16901	16902	16905	16903	16904
b8	0.18	209	4p02	LEU	259	X	-138.54	132.99	165.32	4029	4030	4033	4031	4032
b8	0.18	210	4p02	LEU	1074	X	-112.62	124.34	174.84	16228	16229	16232	16230	16231
b8	0.18	211	4p02	LEU	1121	X	-125.57	132.44	173.38	16901	16902	16905	16903	16904
b8	0.18	212	4p02	LEU	1276	X	-120.22	118.7	-178.07	19174	19175	19178	19176	19177
b8	0.18	213	4p6v	LEU	908	X	-124.61	134.11	169.24	13228	13229	13232	13230	13231
b8	0.18	214	4p6v	LEU	1769	X	-128.32	117.89	171.97	25636	25637	25640	25638	25639
b8	0.18	215	4pl0	LEU	337	X	-114.6	115.66	-176.62	5034	5035	5038	5036	5037
b8	0.18	216	4pl0	LEU	913	X	-110.44	120.62	-179.6	13556	13557	13560	13558	13559
b8	0.18	217	4pl0	LEU	944	X	-122.28	112.34	179.48	14033	14034	14037	14035	14036
b8	0.18	218	4q35	LEU	58	X	-114.35	128.8	172.9	794	795	798	796	797
b8	0.18	219	4q35	LEU	127	X	-142.48	117.97	173.32	1839	1840	1843	1841	1842
b8	0.18	220	4q79	LEU	72	X	-110.04	120.96	-174.57	1071	1072	1075	1073	1074
b8	0.18	221	4q79	LEU	266	X	-111.25	128.74	-179.18	3822	3823	3826	3824	3825
b8	0.18	222	4q79	LEU	311	X	-124.31	116.79	-175.45	4412	4413	4416	4414	4415
b8	0.18	223	4q79	LEU	502	X	-127.45	118.23	-175.46	7130	7131	7134	7132	7133
b8	0.18	224	4q79	LEU	654	X	-113.84	112.78	-178.71	9334	9335	9338	9336	9337
b8	0.18	225	4q79	LEU	897	X	-125.62	112.03	-174.24	12737	12738	12741	12739	12740
b8	0.18	226	4q79	LEU	1043	X	-110.77	117.96	-175.19	14865	14866	14869	14867	14868
b8	0.18	227	4q79	LEU	1088	X	-135.66	117.88	-172.41	15455	15456	15459	15457	15458
b8	0.18	228	4q79	LEU	1422	X	-120.04	119.84	-177.54	20250	20251	20254	20252	20253
b8	0.18	229	4rfs	LEU	22	X	-135.22	116.05	-176.92	298	299	302	300	301
b8	0.18	230	4rfs	LEU	166	X	-115.35	112.53	-171.21	2399	2400	2403	2401	2402
b8	0.18	231	4rfs	LEU	196	X	-126.28	141.55	175.81	2874	2875	2878	2876	2877
b8	0.18	232	4rfs	LEU	339	X	-137.92	111.31	-176.54	5034	5035	5038	5036	5037
b8	0.18	233	4tqu	LEU	592	X	-145.77	131.74	174.91	8749	8750	8753	8751	8752
b8	0.18	234	4tqu	LEU	941	X	-120.47	120.9	172.98	13882	13883	13886	13884	13885
b8	0.18	235	4tqu	LEU	1447	X	-135.85	118.52	174.53	21760	21761	21764	21762	21763
b8	0.18	236	4tqu	LEU	1687	X	-112.26	141.47	174.63	25333	25334	25337	25335	25336
b8	0.18	237	4u1w	LEU	705	X	-133.71	124.36	-179.87	10468	10469	10472	10470	10471
b8	0.18	238	4u1w	LEU	2939	X	-143.69	140.96	178.29	43680	43681	43684	43682	43683
b8	0.18	239	4umv	LEU	498	X	-112.74	136.6	170.81	7041	7042	7045	7043	7044
b8	0.18	240	4xk8	LEU	504	X	-139.18	128.03	176.23	7384	7385	7388	7386	7387
b8	0.18	241	4xk8	LEU	1614	X	-126.84	117.44	176.02	23778	23779	23782	23780	23781
b8	0.18	242	4xk8	LEU	1615	X	-120.48	127.33	175.15	23797	23798	23801	23799	23800
b8	0.18	243	4xk8	LEU	2987	X	-113.77	115.5	-177.24	43998	43999	44002	44000	44001
b8	0.18	244	4ysx	LEU	387	X	-114	125.79	175.37	5563	5564	5567	5565	5566
b8	0.18	245	4zwj	LEU	488	X	-130.05	110.36	176.27	7375	7376	7379	7377	7378
b8	0.18	246	4zwj	LEU	521	X	-121.65	132.65	169.71	7885	7886	7889	7887	7888
b8	0.18	247	4zwj	LEU	590	X	-130.75	136.44	175.1	8929	8930	8933	8931	8932
b8	0.18	248	5a63	LEU	343	X	-112.42	127.25	-171.66	5081	5082	5085	5083	5084
b8	0.18	249	5a63	LEU	598	X	-119.86	113.68	-177.06	8972	8973	8976	8974	8975
b8	0.18	250	5b58	LEU	679	A	-132.32	120.02	-167.55	9603	9604	9607	9605	9606
b8	0.18	251	5b58	LEU	682	A	-114.66	113.51	173.94	9658	9659	9662	9660	9661
b8	0.18	252	5b58	LEU	684	A	-136.36	129.62	164.64	9688	9689	9692	9690	9691
b8	0.18	253	5b58	LEU	827	A	-116.52	122.83	177	11798	11799	11802	11800	11801
b8	0.18	254	5b58	LEU	857	A	-112.98	141.64	175.19	12286	12287	12290	12288	12289
b8	0.18	255	5b58	LEU	879	A	-116.43	127.28	171.27	12583	12584	12587	12585	12586
b8	0.18	256	5b58	LEU	1080	A	-125.98	131.21	177.23	15496	15497	15500	15498	15499
b8	0.18	257	5b58	LEU	1110	A	-125.38	139.56	-177.04	15983	15984	15987	15985	15986
b8	0.18	258	5b58	LEU	1113	A	-122.52	115.92	-173.72	16025	16026	16029	16027	16028
b8	0.18	259	5b58	LEU	1132	A	-111.26	113.12	166.46	16280	16281	16284	16282	16283
b8	0.18	260	5b58	LEU	1236	A	-127.09	133.35	179.11	17757	17758	17761	17759	17760
b8	0.18	261	5b58	LEU	1320	A	-113.69	122.67	173.36	18964	18965	18968	18966	18967
b8	0.18	262	5b58	LEU	1331	A	-112.81	110.39	-177.5	19131	19132	19135	19133	19134
b8	0.18	263	5b58	LEU	1375	A	-121.61	124.28	178.68	19760	19761	19764	19762	19763
b8	0.18	264	5c58	LEU	274	A	-125.12	127.37	176	3928	3929	3932	3930	3931
b8	0.18	265	5c58	LEU	356	A	-112.28	121.99	178.32	5188	5189	5192	5190	5191
b8	0.18	266	5c78	LEU	343	X	-154.45	132.61	-171.86	5314	5315	5318	5316	5317
b8	0.18	267	5c78	LEU	508	X	-121.76	110.6	177.59	7738	7739	7742	7740	7741
b8	0.18	268	5d0q	LEU	62	A	-112.33	115.62	-176.71	901	902	905	903	904
b8	0.18	269	5d0q	LEU	844	A	-111.33	110.5	-175.98	12472	12473	12476	12474	12475
b8	0.18	270	5d0q	LEU	1039	A	-150.15	144.99	-179.49	15394	15395	15398	15396	15397
b8	0.18	271	5d0q	LEU	1364	A	-123.52	119.71	-178.86	20352	20353	20356	20354	20355
b8	0.18	272	5d3m	LEU	479	A	-110.96	137.3	-179.92	6994	6995	6998	6996	6997
b8	0.18	273	5d3m	LEU	540	A	-138.52	136.07	174.78	7934	7935	7938	7936	7937
b8	0.18	274	5d91	LEU	16	X	-130.39	112.07	-177.02	250	251	254	252	253
b8	0.18	275	5eke	LEU	9	A	-125.77	133.05	-178.83	111	112	115	113	114
b8	0.18	276	5eke	LEU	297	A	-120	129.31	172.86	4452	4453	4456	4454	4455
b8	0.18	277	5eke	LEU	596	A	-130.96	134.71	170.8	8999	9000	9003	9001	9002
b8	0.18	278	5eke	LEU	903	A	-129.43	130.95	172.38	13659	13660	13663	13661	13662
b8	0.18	279	5fgn	LEU	436	A	-120.87	110.46	173.72	6629	6630	6633	6631	6632
b8	0.18	280	5fp1	LEU	303	A	-112.85	136.59	170.09	4325	4326	4329	4327	4328
b8	0.18	281	5fq6	LEU	820	A	-116.41	125.51	165.34	11796	11797	11800	11798	11799
b8	0.18	282	5fq6	LEU	964	A	-147.69	126.13	176.58	14009	14010	14013	14011	14012
b8	0.18	283	5fq6	LEU	1481	A	-124.89	117.32	-170.69	21599	21600	21603	21601	21602
b8	0.18	284	5fq6	LEU	2260	A	-154.53	112.24	-173.97	32748	32749	32752	32750	32751
b8	0.18	285	5fq6	LEU	2401	A	-131.24	127.98	168.27	34819	34820	34823	34821	34822
b8	0.18	286	5fq6	LEU	2545	A	-136.79	128.1	177.54	37032	37033	37036	37034	37035
b8	0.18	287	5fr8	LEU	321	A	-110.74	125.78	170.86	4615	4616	4619	4617	4618
b8	0.18	288	5fr8	LEU	474	A	-120.22	124.59	178.1	6878	6879	6882	6880	6881
b8	0.18	289	5fr8	LEU	553	A	-118.57	126.38	169.49	8044	8045	8048	8046	8047
b8	0.18	290	5gmy	LEU	647	B	-128.18	119.15	170.65	9727	9728	9731	9729	9730
b8	0.18	291	5gmy	LEU	846	B	-146.31	115.54	-179.81	12769	12770	12773	12771	12772
b8	0.18	292	5h3o	LEU	480	A	-111.64	120.39	-172.71	7520	7521	7524	7522	7523
b8	0.18	293	5h3o	LEU	990	B	-114.1	118.14	174.94	15550	15551	15554	15552	15553
b8	0.18	294	5h3o	LEU	1500	C	-125.3	119.32	175.62	23581	23582	23585	23583	23584
b8	0.18	295	5h3o	LEU	2010	D	-139.63	125.42	-175.97	31611	31612	31615	31613	31614
b8	0.18	296	5irx	LEU	762	A	-132.12	135.47	175.11	11989	11990	11993	11991	11992
b8	0.18	297	5irx	LEU	1156	A	-123.81	129.47	166.04	18196	18197	18200	18198	18199
b8	0.18	298	5irx	LEU	1550	A	-129.43	148.48	176.94	24403	24404	24407	24405	24406
b8	0.18	299	5khn	LEU	499	C	-110.23	127.54	-177.43	7352	7353	7356	7354	7355
b8	0.18	300	5khn	LEU	1347	F	-115.03	120.75	177.86	19732	19733	19736	19734	19735
b8	0.18	301	5ksd	LEU	39	A	-146.52	154.19	173.9	569	570	573	571	572
b8	0.18	302	5ksd	LEU	315	A	-123.07	116.01	176.96	4438	4439	4442	4440	4441
b8	0.18	303	5ksd	LEU	387	A	-112.77	123.74	-173.64	5516	5517	5520	5518	5519
b8	0.18	304	5ksd	LEU	398	A	-119.87	135.42	-179.76	5695	5696	5699	5697	5698
b8	0.18	305	5ksd	LEU	447	A	-133.92	141.7	176.54	6422	6423	6426	6424	6425
b8	0.18	306	5l7d	LEU	420	A	-138.41	118.67	-176.35	6248	6249	6252	6250	6251
b8	0.18	307	5l8r	LEU	1334	E	-154.42	149.85	-179.15	19625	19626	19629	19627	19628
b8	0.18	308	5l8r	LEU	2437	H	-114.3	112.56	177.63	35910	35911	35914	35912	35913
b8	0.18	309	5mrw	LEU	213	A	-123.83	113.26	-174.19	3218	3219	3222	3220	3221
b8	0.18	310	5n6m	LEU	390	C	-132.18	136.69	179	5794	5795	5798	5796	5797
b8	0.18	311	5nmi	LEU	85	A	-122.41	113.16	-175.44	1228	1229	1232	1230	1231
b8	0.18	312	5nmi	LEU	319	A	-114.89	118.28	-178.94	4651	4652	4655	4653	4654
b8	0.18	313	5nmi	LEU	466	B	-118.24	110.11	163.79	6867	6868	6871	6869	6870
b8	0.18	314	5nmi	LEU	637	B	-123.04	131.2	-174.06	9429	9430	9433	9431	9432
b8	0.18	315	5nmi	LEU	685	B	-125.27	111.72	-177.03	10116	10117	10120	10118	10119
b8	0.18	316	5nmi	LEU	780	B	-150.41	135.2	-176.91	11413	11414	11417	11415	11416
b8	0.18	317	5nmi	LEU	1792	G	-117.83	146.6	171.27	26664	26665	26668	26666	26667
b8	0.18	318	5nmi	LEU	2110	L	-126.32	110.51	-176.3	31524	31525	31528	31526	31527
b8	0.18	319	5nmi	LEU	2221	L	-113.42	124.37	-174.7	33250	33251	33254	33252	33253
b8	0.18	320	5nmi	LEU	2491	M	-115.43	129.27	171.68	37165	37166	37169	37167	37168
b8	0.18	321	5nmi	LEU	2549	M	-112.35	115.16	-176.3	37993	37994	37997	37995	37996
b8	0.18	322	5nmi	LEU	2662	M	-130.92	129.8	-174.27	39728	39729	39732	39730	39731
b8	0.18	323	5nmi	LEU	2710	M	-123.6	122.17	-176.46	40415	40416	40419	40417	40418
b8	0.18	324	5nmi	LEU	2805	M	-144.72	133.81	176.89	41712	41713	41716	41714	41715
b8	0.18	325	5nmi	LEU	3692	Q	-118.67	146.44	174.45	55132	55133	55136	55134	55135
b8	0.18	326	5osa	LEU	40	A	-127.96	110.25	-179.59	563	564	567	565	566
b8	0.18	327	5osa	LEU	100	A	-125.46	121.7	173.13	1480	1481	1484	1482	1483
b8	0.18	328	5osa	LEU	353	B	-123.66	130.44	170.57	5367	5368	5371	5369	5370
b8	0.18	329	5osa	LEU	413	B	-130.59	112.72	176.44	6284	6285	6288	6286	6287
b8	0.18	330	5osa	LEU	486	B	-119.82	116.46	-179.69	7426	7427	7430	7428	7429
b8	0.18	331	5osa	LEU	666	C	-115.42	114.8	176.51	10171	10172	10175	10173	10174
b8	0.18	332	5osa	LEU	726	C	-117.62	116.22	166.54	11088	11089	11092	11090	11091
b8	0.18	333	5osa	LEU	799	C	-127.55	118.16	-179.13	12230	12231	12234	12232	12233
b8	0.18	334	5osa	LEU	979	D	-121.59	128.47	177.26	14975	14976	14979	14977	14978
b8	0.18	335	5osa	LEU	1039	D	-133.92	131.29	172.1	15892	15893	15896	15894	15895
b8	0.18	336	5osa	LEU	1112	D	-149.73	119.47	-175.11	17034	17035	17038	17036	17037
b8	0.18	337	5osa	LEU	1292	E	-116.04	124.45	-178.29	19779	19780	19783	19781	19782
b8	0.18	338	5osa	LEU	1352	E	-124.26	122.74	176.64	20696	20697	20700	20698	20699
b8	0.18	339	5t0o	LEU	91	A	-127.17	129.04	171.9	1191	1192	1195	1193	1194
b8	0.18	340	5t0o	LEU	1309	B	-127.71	117.02	173.6	18840	18841	18844	18842	18843
b8	0.18	341	5tgz	LEU	215	A	-125.54	126.63	173.82	3239	3240	3243	3241	3242
b8	0.18	342	5tj6	LEU	482	C	-121.01	149.69	-171.69	7348	7349	7352	7350	7351
b8	0.18	343	5tj6	LEU	581	D	-114.94	133.59	-179.96	8863	8864	8867	8865	8866
b8	0.18	344	5tj6	LEU	656	D	-127.27	134.75	172.91	10026	10027	10030	10028	10029
b8	0.18	345	5tj6	LEU	1372	H	-127.71	146.99	177.57	20769	20770	20773	20771	20772
b8	0.18	346	5tj6	LEU	1543	I	-115.17	120.18	-176.41	23409	23410	23413	23411	23412
b8	0.18	347	5tj6	LEU	1546	I	-117.51	120.67	171.46	23446	23447	23450	23448	23449
b8	0.18	348	5tj6	LEU	2380	N	-122.03	130.14	-171.87	35986	35987	35990	35988	35989
b8	0.18	349	5tj6	LEU	2433	N	-123.05	118.99	-179.49	36830	36831	36834	36832	36833
b8	0.18	350	5tj6	LEU	2436	N	-117.58	130.85	164.59	36867	36868	36871	36869	36870
b8	0.18	351	5u70	LEU	298	B	-112.46	124.28	-170.95	4698	4699	4702	4700	4701
b8	0.18	352	5u70	LEU	378	B	-118.03	118.82	-174.99	5919	5920	5923	5921	5922
b8	0.18	353	5u70	LEU	2071	J	-127.73	112.22	-172.66	32018	32019	32022	32020	32021
b8	0.18	354	5uja	LEU	415	C	-122.01	115.93	-174.99	6392	6393	6396	6394	6395
b8	0.18	355	5uja	LEU	566	C	-119.94	139.08	177.79	8645	8646	8649	8647	8648
b8	0.18	356	5uja	LEU	963	D	-119.01	146.28	-179.49	14650	14651	14654	14652	14653
b8	0.18	357	5v7p	LEU	300	B	-111.57	115.64	-175.11	4450	4451	4454	4452	4453
b8	0.18	358	5w3s	LEU	219	B	-128.53	124.63	176.3	3415	3416	3419	3417	3418
b8	0.18	359	5w3s	LEU	1622	G	-135.1	150.72	174.17	24766	24767	24770	24768	24769
b8	0.18	360	5w3s	LEU	1627	G	-120.05	128.08	171.84	24859	24860	24863	24861	24862
b8	0.18	361	5w3s	LEU	1674	G	-128.58	131.98	168.41	25592	25593	25596	25594	25595
b8	0.18	362	5wie	LEU	735	C	-110.82	113.69	-177.39	11038	11039	11042	11040	11041
b8	0.18	363	5wie	LEU	2167	G	-113.05	112.08	176.96	32532	32533	32536	32534	32535
b8	0.18	364	5x3x	LEU	5	A	-151.76	116.81	179.58	55	56	59	57	58
b8	0.18	365	5x3x	LEU	85	A	-132.37	141.17	162.98	1230	1231	1234	1232	1233
b8	0.18	366	5x3x	LEU	162	A	-120.02	128.4	179	2368	2369	2372	2370	2371
b8	0.18	367	5x3x	LEU	285	B	-129.93	151.86	165.89	4199	4200	4203	4201	4202
b8	0.18	368	5x3x	LEU	306	B	-138.82	134.69	179.64	4496	4497	4500	4498	4499
b8	0.18	369	5x3x	LEU	365	B	-131.02	123.84	173.99	5373	5374	5377	5375	5376
b8	0.18	370	5x3x	LEU	442	B	-118.62	131.49	-174.99	6511	6512	6515	6513	6514
b8	0.18	371	5x3x	LEU	537	B	-119.66	134.93	-177.23	7939	7940	7943	7941	7942
b8	0.18	372	5x41	LEU	4	A	-118.51	142.43	-179.79	38	39	42	40	41
b8	0.18	373	5x41	LEU	78	B	-139.41	135.33	173.23	1109	1110	1113	1111	1112
b8	0.18	374	5x41	LEU	155	B	-132.32	110.99	179.71	2247	2248	2251	2249	2250
b8	0.18	375	5x41	LEU	287	C	-121.36	117.44	178	4193	4194	4197	4195	4196
b8	0.18	376	5x41	LEU	297	C	-119.45	132.53	-177.26	4337	4338	4341	4339	4340
b8	0.18	377	5x41	LEU	348	C	-132.81	138.1	165.95	5100	5101	5104	5102	5103
b8	0.18	378	5x5y	LEU	429	B	-114.52	126.76	174.13	6138	6139	6142	6140	6141
b8	0.18	379	5xno	LEU	316	B	-118.73	130.31	173.84	4595	4596	4599	4597	4598
b8	0.18	380	5xno	LEU	571	C	-154.35	132.08	177.95	8322	8323	8326	8324	8325
b8	0.18	381	5ylv	LEU	452	A	-141.48	134.91	172.69	6547	6548	6551	6549	6550
b8	0.18	382	5ylv	LEU	520	A	-149.02	139.09	164.72	7597	7598	7601	7599	7600
b8	0.18	383	5ylv	LEU	1041	A	-121.9	150.78	171.38	15319	15320	15323	15321	15322
b8	0.18	384	5ylv	LEU	1243	A	-120.56	132.13	164.1	18376	18377	18380	18378	18379
b8	0.18	385	5z1w	LEU	172	A	-145.5	133.57	-171.23	2631	2632	2635	2633	2634
b8	0.18	386	5z1w	LEU	601	A	-123.02	121.71	174.78	9201	9202	9205	9203	9204
b8	0.18	387	5z1w	LEU	1030	A	-139.75	125.87	179.19	15771	15772	15775	15773	15774
b8	0.18	388	5z1w	LEU	1459	A	-134.39	125.73	172.18	22341	22342	22345	22343	22344
b8	0.18	389	5zx5	LEU	489	A	-122.19	137.28	166.79	7565	7566	7569	7567	7568
b8	0.18	390	5zx5	LEU	1303	A	-115.45	135.29	175.74	20134	20135	20138	20136	20137
b8	0.18	391	5zx5	LEU	2117	A	-118.82	126.15	175.13	32804	32805	32808	32806	32807
b8	0.18	392	5zx5	LEU	2931	A	-125.83	124.76	177.2	45473	45474	45477	45475	45476
b8	0.18	393	6ajg	LEU	733	A	-136.85	120.09	-177.4	10655	10656	10659	10657	10658
b8	0.18	394	6al2	LEU	99	A	-126.23	128.2	-179.6	1429	1430	1433	1431	1432
b8	0.18	395	6al2	LEU	167	A	-133.92	128.31	173.94	2441	2442	2445	2443	2444
b8	0.18	396	6bhu	LEU	69	B	-116.79	132.57	-177.13	1045	1046	1049	1047	1048
b8	0.18	397	6bhu	LEU	575	B	-118.8	111.75	-178.12	8788	8789	8792	8790	8791
b8	0.18	398	6bhu	LEU	977	C	-125.78	119.68	-174.09	14848	14849	14852	14850	14851
b8	0.18	399	6bqr	LEU	1098	G	-113.12	115.16	-169.76	16895	16896	16899	16897	16898
b8	0.18	400	6btm	LEU	233	A	-119.66	111.31	-176.53	3469	3470	3473	3471	3472
b8	0.18	401	6btm	LEU	305	A	-126.15	124.77	177.68	4521	4522	4525	4523	4524
b8	0.18	402	6btm	LEU	475	A	-149.79	150.46	178.27	6966	6967	6970	6968	6969
b8	0.18	403	6btm	LEU	499	A	-111.4	129.13	175.46	7322	7323	7326	7324	7325
b8	0.18	404	6btm	LEU	555	A	-121.32	130.44	-179.87	8105	8106	8109	8107	8108
b8	0.18	405	6btm	LEU	797	A	-141.6	125.95	173.98	11520	11521	11524	11522	11523
b8	0.18	406	6btm	LEU	907	A	-132.32	133.23	-170.57	13170	13171	13174	13172	13173
b8	0.18	407	6btm	LEU	1769	A	-132.84	126.26	167.91	26083	26084	26087	26085	26086
b8	0.18	408	6bug	LEU	223	A	-134.88	133.18	177.89	3379	3380	3383	3381	3382
b8	0.18	409	6bw6	LEU	509	B	-127.25	131.14	174.25	7626	7627	7630	7628	7629
b8	0.18	410	6c6l	LEU	523	A	-136.22	143.43	-160.97	7221	7222	7225	7223	7224
b8	0.18	411	6c9a	LEU	687	A	-126.28	123.55	-177.5	11013	11014	11017	11015	11016
b8	0.18	412	6c9a	LEU	1410	A	-139.54	128.88	-179.87	22635	22636	22639	22637	22638
b8	0.18	413	6cjt	LEU	376	A	-135.39	121.09	176.81	5692	5693	5696	5694	5695
b8	0.18	414	6cjt	LEU	772	A	-131.12	119.69	175.07	11684	11685	11688	11686	11687
b8	0.18	415	6cjt	LEU	1149	A	-149.7	141.93	-172.09	17354	17355	17358	17356	17357
b8	0.18	416	6cjt	LEU	1168	A	-127.84	123.57	172.45	17674	17675	17678	17676	17677
b8	0.18	417	6cjt	LEU	1564	A	-132.2	129.82	-178.26	23665	23666	23669	23667	23668
b8	0.18	418	6cnn	LEU	1551	A	-138.7	135.94	-159.23	24263	24264	24267	24265	24266
b8	0.18	419	6cnn	LEU	1697	A	-145.22	149.02	-158.98	26386	26387	26390	26388	26389
b8	0.18	420	6cnn	LEU	1843	A	-145.4	145.38	-153.39	28509	28510	28513	28511	28512
b8	0.18	421	6cnn	LEU	1989	A	-141.48	128.55	-159.18	30632	30633	30636	30634	30635
b8	0.18	422	6cud	LEU	32	A	-135.55	125.38	173.77	480	481	484	482	483
b8	0.18	423	6cud	LEU	736	A	-141.98	130.81	168.54	11246	11247	11250	11248	11249
b8	0.18	424	6cud	LEU	1440	A	-149.34	127.15	170.02	22012	22013	22016	22014	22015
b8	0.18	425	6cud	LEU	2144	A	-137.48	128.42	171.62	32778	32779	32782	32780	32781
b8	0.18	426	6cxh	LEU	377	A	-122.03	127.31	-155.01	5562	5563	5566	5564	5565
b8	0.18	427	6cxh	LEU	1046	A	-111.82	111.64	-169.37	15628	15629	15632	15630	15631
b8	0.18	428	6cxh	LEU	1101	A	-127.54	115.37	-162.15	16440	16441	16444	16442	16443
b8	0.18	429	6cxh	LEU	1543	A	-115.87	117.98	-174.48	23165	23166	23169	23167	23168
b8	0.18	430	6cxh	LEU	1757	A	-115.86	123.24	174.8	26332	26333	26336	26334	26335
b8	0.18	431	6cxh	LEU	1825	A	-126.02	119.07	-166.59	27318	27319	27322	27320	27321
[truncated: 17,449 more rows]

## Sheet: c) LEUmL (membrane proteins)
Chess Square	Parse	Map ID	pdb ID	residue	name	chain	phi	psi	omega	atno: N	atno: CA	atno: CB	atno: C	atno: O
a1	0.06	1	3org	LEU	304	X	-167.94	159.36	179.52	4459	4460	4463	4461	4462
a1	0.06	2	3org	LEU	838	X	-168.82	163.12	178.31	12333	12334	12337	12335	12336
a1	0.06	3	4p6v	LEU	672	X	-159.32	160.72	170.13	9774	9775	9778	9776	9777
a1	0.06	4	4q79	LEU	1312	X	-168.18	158.45	176.41	18659	18660	18663	18661	18662
a1	0.06	5	6fok	LEU	458	A	-158.04	159.1	168.11	6838	6839	6842	6840	6841
a1	0.06	6	6oeu	LEU	534	A	-166.36	170.3	179.52	8105	8106	8109	8107	8108
a1	0.18	1	4umv	LEU	582	X	-175.54	163.3	161.71	8167	8168	8171	8169	8170
a1	0.3	1	3rfu	LEU	633	X	-167.05	-161.66	-177.62	9083	9084	9087	9085	9086
a1	0.3	2	6idf	LEU	708	A	-155.14	177.48	-173.28	10619	10620	10623	10621	10622
a4	0.18	1	1zoy	LEU	933	X	-170.39	-42.38	168.46	13842	13843	13846	13844	13845
a4	0.18	2	2dyr	LEU	1381	X	-177.01	-55.05	175.78	20721	20722	20725	20723	20724
a4	0.18	3	2dyr	LEU	3156	X	-174.46	-49.16	176.83	47542	47543	47546	47544	47545
a4	0.18	4	4tqu	LEU	337	X	-164.48	-62.39	-177.6	4947	4948	4951	4949	4950
a4	0.18	5	6hum	LEU	758	A	-162.16	-60.33	175.86	11321	11322	11325	11323	11324
a4	0.3	1	6f7h	LEU	1010	A	166.61	-31.5	174.23	14597	14598	14601	14599	14600
a6	0.06	1	6iyc	LEU	1349	A	-163.74	27.03	177.36	20211	20212	20215	20213	20214
a6	0.18	1	3fh6	LEU	223	X	-167.94	38.36	177.51	3324	3325	3328	3326	3327
a6	0.3	1	6mgv	LEU	226	A	-177.13	28.9	-175.22	3582	3583	3586	3584	3585
a7	0.18	1	2yiu	LEU	21	X	-158.35	98.36	179.21	337	338	341	339	340
a7	0.18	2	3rfz	LEU	396	A	-162.96	103.64	172.98	5555	5556	5559	5557	5558
a7	0.18	3	4fso	LEU	82	X	-162.54	95.07	172.38	1227	1228	1231	1229	1230
a7	0.18	4	5a43	LEU	32	X	-158.56	87.95	-175.57	456	457	460	458	459
a7	0.18	5	5a43	LEU	157	X	-156.75	76.2	-172.13	2269	2270	2273	2271	2272
a7	0.18	6	5irx	LEU	1716	A	-171.77	106.24	-173.8	26849	26850	26853	26851	26852
a7	0.18	7	5t3r	LEU	959	A	-168.08	106.65	-176.84	14386	14387	14390	14388	14389
a7	0.18	8	6h3i	LEU	693	A	-157.71	77.48	161.58	10261	10262	10265	10263	10264
a7	0.18	9	6h3i	LEU	2001	A	166.92	86.31	176.58	29641	29642	29645	29643	29644
a7	0.18	10	6h3i	LEU	2078	A	-155.36	77.27	164.61	30821	30822	30825	30823	30824
a8	0.06	1	3rfu	LEU	634	X	-179.49	150.74	-6.03	9102	9103	9106	9104	9105
a8	0.06	2	6hcy	LEU	398	A	-159.5	139.88	-165.51	6130	6131	6134	6132	6133
a8	0.06	3	6nt4	LEU	157	A	-167.81	147.5	-172.92	2346	2347	2350	2348	2349
a8	0.18	1	3nd0	LEU	702	X	-162.85	136.2	-172.09	10114	10115	10118	10116	10117
a8	0.18	2	4epa	LEU	58	X	-156.42	134.41	173.99	784	785	788	786	787
a8	0.18	3	4n4r	LEU	384	X	-159.03	132.5	166.73	5949	5950	5953	5951	5952
a8	0.18	4	4p6v	LEU	1150	X	-168.14	126.01	166.64	16652	16653	16656	16654	16655
a8	0.18	5	5ah3	LEU	90	A	-155.78	149.88	169.08	1328	1329	1332	1330	1331
a8	0.18	6	5ah3	LEU	984	A	-157.93	139.87	-179.9	14187	14188	14191	14189	14190
a8	0.18	7	5fq6	LEU	1102	A	-159.63	116.72	-176.26	16067	16068	16071	16069	16070
a8	0.18	8	5fq6	LEU	2548	A	-163.89	130.47	165.24	37099	37100	37103	37101	37102
a8	0.18	9	5fr8	LEU	490	A	-162.1	124.07	172.63	7116	7117	7120	7118	7119
a8	0.18	10	5irx	LEU	1641	A	-156.16	137.1	176.87	25760	25761	25764	25762	25763
a8	0.18	11	6d0j	LEU	594	A	-157.95	149.81	173.55	8782	8783	8786	8784	8785
b1	0.06	1	3kvn	LEU	384	X	-128.76	159.61	172.58	5411	5412	5415	5413	5414
b1	0.06	2	4n4r	LEU	394	X	-138.51	164.25	179.31	6114	6115	6118	6116	6117
b1	0.06	3	4p6v	LEU	559	X	-123.8	156.05	174.57	8259	8260	8263	8261	8262
b1	0.06	4	5c58	LEU	301	A	-143.79	165.01	177.49	4336	4337	4340	4338	4339
b1	0.06	5	5c58	LEU	349	A	-123.63	156.31	-179.39	5043	5044	5047	5045	5046
b1	0.06	6	5t3r	LEU	940	A	-133.39	164.41	179.96	14071	14072	14075	14073	14074
b1	0.06	7	5uld	LEU	400	A	-110.57	156.7	160.06	5853	5854	5857	5855	5856
b1	0.06	8	6fok	LEU	505	A	-148.66	156.73	178.93	7520	7521	7524	7522	7523
b1	0.06	9	6h3i	LEU	2306	A	-140.43	158.9	-176.83	34104	34105	34108	34106	34107
b1	0.18	1	3emn	LEU	81	X	-110.44	158.04	178.64	1224	1225	1228	1226	1227
b1	0.18	2	3h90	LEU	33	X	-115.51	-177.19	-175.35	459	460	463	461	462
b1	0.18	3	3h90	LEU	316	X	-131.51	171.41	-171.21	4541	4542	4545	4543	4544
b1	0.18	4	3rfu	LEU	635	X	-122.12	157.78	178.96	9121	9122	9125	9123	9124
b1	0.18	5	4u1w	LEU	1237	X	-120.79	161.76	16.6	18352	18353	18356	18354	18355
b1	0.18	6	5eik	LEU	230	A	-116.34	-176.51	172.72	3476	3477	3480	3478	3479
b1	0.18	7	5eik	LEU	464	A	-112.9	176.58	-178.81	7014	7015	7018	7016	7017
b1	0.18	8	6h3i	LEU	1997	A	-120.55	166.83	-166.8	29578	29579	29582	29580	29581
b1	0.3	1	1fft	LEU	505	X	-123.88	168.02	173.46	7417	7418	7421	7419	7420
b1	0.3	2	2nq2	LEU	587	X	-121.67	164	164.3	8700	8701	8704	8702	8703
b1	0.3	3	2rdd	LEU	3013	X	-111.3	166.46	-177.99	43799	43800	43803	43801	43802
b1	0.3	4	2yev	LEU	564	X	-116.92	158.87	165.56	8680	8681	8684	8682	8683
b1	0.3	5	3pl9	LEU	53	X	-117.99	-168.6	-175.83	763	764	767	765	766
b1	0.3	6	3rfz	LEU	605	A	-113.92	165.85	164.93	8578	8579	8582	8580	8581
b1	0.3	7	3rfz	LEU	822	A	-124.71	163.53	179.38	11864	11865	11868	11866	11867
b1	0.3	8	3rko	LEU	391	X	-127.56	166.97	-175.16	5774	5775	5778	5776	5777
b1	0.3	9	3ux4	LEU	151	X	-118.87	163.22	174.16	2177	2178	2181	2179	2180
b1	0.3	10	3ux4	LEU	691	X	-120.65	-178.1	157.93	10027	10028	10031	10029	10030
b1	0.3	11	3wo7	LEU	188	X	-129.87	160.68	168.4	2861	2862	2865	2863	2864
b1	0.3	12	4dbl	LEU	298	X	-128.02	168.01	168.24	4398	4399	4402	4400	4401
b1	0.3	13	4doj	LEU	2	X	-114.25	157.28	175.25	14	15	18	16	17
b1	0.3	14	4oh3	LEU	361	X	-113.29	162.8	167.17	5229	5230	5233	5231	5232
b1	0.3	15	4q35	LEU	190	X	-112.84	161.8	156.4	2773	2774	2777	2775	2776
b1	0.3	16	4xk8	LEU	2627	X	-110.88	157.53	-178.14	38704	38705	38708	38706	38707
b1	0.3	17	4yzf	LEU	323	A	-120.9	155.59	172.28	4863	4864	4867	4865	4866
b1	0.3	18	5c58	LEU	203	A	-121.93	169.09	173.74	2822	2823	2826	2824	2825
b1	0.3	19	5c58	LEU	623	A	-112.76	159.1	-179.72	9238	9239	9242	9240	9241
b1	0.3	20	5fp1	LEU	618	A	-132.86	160.24	170.63	8923	8924	8927	8925	8926
b1	0.3	21	5fq6	LEU	2599	A	-116.83	179.64	177.4	37887	37888	37891	37889	37890
b1	0.3	22	5fr8	LEU	338	A	-124.74	160.23	179.62	4884	4885	4888	4886	4887
b1	0.3	23	5oge	LEU	62	A	-113.36	173.4	161.99	890	891	894	892	893
b1	0.3	24	5oqt	LEU	333	A	-116.1	156.04	-177.3	4761	4762	4765	4763	4764
b1	0.3	25	5t3r	LEU	1042	A	-114.15	177.58	-177.72	15538	15539	15542	15540	15541
b1	0.3	26	5xez	LEU	140	A	-140.54	159.24	178.34	2170	2171	2174	2172	2173
b1	0.3	27	6bar	LEU	167	A	-138.98	167.02	167.96	2607	2608	2611	2609	2610
b1	0.3	28	6bw6	LEU	740	B	-113.05	173.48	-176.35	11165	11166	11169	11167	11168
b1	0.3	29	6bwj	LEU	376	A	-152.57	166.33	162.96	5792	5793	5796	5794	5795
b1	0.3	30	6c9a	LEU	794	A	-113.25	162.36	168.11	12755	12756	12759	12757	12758
b1	0.3	31	6d0j	LEU	332	A	-126.08	156.13	173.27	4927	4928	4931	4929	4930
b1	0.3	32	6gv1	LEU	155	A	-123.91	160.19	-178.03	2236	2237	2240	2238	2239
b1	0.3	33	6h3i	LEU	1768	A	-144.92	165.58	175.65	26180	26181	26184	26182	26183
b1	0.3	34	6h3i	LEU	2473	A	-123.04	156.7	163.9	36534	36535	36538	36536	36537
b1	0.3	35	6hum	LEU	1431	A	-125.98	155.81	-166.52	20983	20984	20987	20985	20986
b1	0.3	36	6iyc	LEU	943	A	-136.27	161.08	163.28	14151	14152	14155	14153	14154
b1	0.3	37	6nbq	LEU	1669	A	-135.93	161.92	170.95	25124	25125	25128	25126	25127
b1	0.3	38	6oh3	LEU	302	A	-124.48	155.13	177.53	4484	4485	4488	4486	4487
b2	0.06	1	6c08	LEU	128	A	-145.65	-134.9	-176.17	1872	1873	1876	1874	1875
b2	0.18	1	3b8e	LEU	953	X	-137.49	-144.05	-170.63	13765	13766	13769	13767	13768
b2	0.18	2	5b58	LEU	111	A	-114	-120.33	163.22	1537	1538	1541	1539	1540
b2	0.18	3	5l8r	LEU	61	A	-111.68	-131.02	-179.67	903	904	907	905	906
b3	0.18	1	1l9b	LEU	133	X	-116.41	-72.42	-167.51	1926	1927	1930	1928	1929
b3	0.18	2	2yev	LEU	76	X	-123.89	-76.18	176.03	1144	1145	1148	1146	1147
b3	0.18	3	3beh	LEU	453	X	-140.1	-71.92	172.67	6704	6705	6708	6706	6707
b3	0.18	4	4doj	LEU	871	X	-128.46	-72.13	179.7	12384	12385	12388	12386	12387
b3	0.18	5	4epa	LEU	155	X	-143.07	-70.88	-168.18	2153	2154	2157	2155	2156
b3	0.18	6	4hkr	LEU	920	X	-110.47	-75.15	-177.53	14036	14037	14040	14038	14039
b3	0.18	7	6nbq	LEU	2516	A	-111.15	-81.37	-170.18	37701	37702	37705	37703	37704
b3	0.3	1	3beh	LEU	227	X	-113.43	-76.86	-178.58	3343	3344	3347	3345	3346
b3	0.3	2	3ux4	LEU	327	X	-120.34	-79.76	-167.23	4740	4741	4744	4742	4743
b3	0.3	3	3ux4	LEU	507	X	-131.55	-70.77	-166.9	7353	7354	7357	7355	7356
b3	0.3	4	3ux4	LEU	867	X	-133.09	-75.6	-166.56	12577	12578	12581	12579	12580
b3	0.3	5	4bwz	LEU	428	X	-115.41	-81.35	-174.5	6190	6191	6194	6192	6193
b3	0.3	6	4oh3	LEU	354	X	-113.93	-86.14	-173.22	5117	5118	5121	5119	5120
b3	0.3	7	5nmi	LEU	3864	T	-124.5	-85.77	-168.88	57823	57824	57827	57825	57826
b3	0.3	8	5xno	LEU	106	A	-115.35	-97.93	-171.28	1543	1544	1547	1545	1546
b3	0.3	9	6dnf	LEU	406	A	-114.21	-95.98	-164.16	6181	6182	6185	6183	6184
b3	0.3	10	6fkf	LEU	4113	A	-117.91	-76.7	179.91	59738	59739	59742	59740	59741
b3	0.3	11	6fkf	LEU	4587	A	-119.69	-82.91	-179.52	65972	65973	65976	65974	65975
b3	0.3	12	6fkf	LEU	4666	A	-113.49	-74.77	-162.86	67011	67012	67015	67013	67014
b3	0.3	13	6fkf	LEU	4745	A	-113.42	-92.06	-165.13	68050	68051	68054	68052	68053
b3	0.3	14	6fkf	LEU	5061	A	-125.5	-72.79	-168.54	72248	72249	72252	72250	72251
b3	0.3	15	6n25	LEU	689	A	-118.66	-80.12	-169.63	10872	10873	10876	10874	10875
b3	0.3	16	6n25	LEU	1027	A	-133.29	-87.51	178.67	16211	16212	16215	16213	16214
b4	0.06	1	3h90	LEU	442	X	-116.34	-26.38	170.42	6346	6347	6350	6348	6349
b4	0.06	2	3hd6	LEU	557	X	-117.32	-44.91	172.93	8337	8338	8341	8339	8340
b4	0.18	1	1m56	LEU	939	X	-110.18	-37.61	171.78	13900	13901	13904	13902	13903
b4	0.18	2	1rh5	LEU	305	X	-137.68	-56.67	-173.02	4217	4218	4221	4219	4220
b4	0.18	3	2dyr	LEU	1367	X	-128.72	-62.08	-172.71	20510	20511	20514	20512	20513
b4	0.18	4	2dyr	LEU	3142	X	-112.91	-58.16	-172.75	47331	47332	47335	47333	47334
b4	0.18	5	2wlk	LEU	31	X	-111.07	-39.6	-175.78	461	462	465	463	464
b4	0.18	6	2wlk	LEU	322	X	-112.25	-41.94	-176.04	4793	4794	4797	4795	4796
b4	0.18	7	3b8e	LEU	311	X	-144.74	-59.06	175.64	4462	4463	4466	4464	4465
b4	0.18	8	3rgb	LEU	735	X	-112.08	-66.44	-174.7	11189	11190	11193	11191	11192
b4	0.18	9	3rgb	LEU	2148	X	-114.42	-67.53	-174.52	32521	32522	32525	32523	32524
b4	0.18	10	3rgb	LEU	2361	X	-112.81	-68.79	-174.38	35801	35802	35805	35803	35804
b4	0.18	11	3ux4	LEU	147	X	-143.72	-37.07	-176.56	2115	2116	2119	2117	2118
b4	0.18	12	3ux4	LEU	687	X	-126.81	-62.78	-167.72	9965	9966	9969	9967	9968
b4	0.18	13	4atv	LEU	253	X	-112.41	-63.6	-172.54	3596	3597	3600	3598	3599
b4	0.18	14	4atv	LEU	634	X	-116.4	-67.81	-171.45	8981	8982	8985	8983	8984
b4	0.18	15	4atv	LEU	752	X	-112.96	-26.79	174.69	10589	10590	10593	10591	10592
b4	0.18	16	4dve	LEU	41	X	-112.84	-27.73	-173.14	546	547	550	548	549
b4	0.18	17	4dxw	LEU	302	X	-141.25	-30.47	-173.38	4344	4345	4348	4346	4347
b4	0.18	18	4hkr	LEU	643	X	-116.48	-28.16	-176.03	9807	9808	9811	9809	9810
b4	0.18	19	4huq	LEU	696	X	-117.22	-33.18	172.52	10328	10329	10332	10330	10331
b4	0.18	20	4oh3	LEU	47	X	-116.44	-32.75	177.53	642	643	646	644	645
b4	0.18	21	4rfs	LEU	843	X	-122.6	-47.08	172	12533	12534	12537	12535	12536
b4	0.18	22	4rfs	LEU	973	X	-132.35	-58.12	169.7	14525	14526	14529	14527	14528
b4	0.18	23	4rp8	LEU	721	X	-112.45	-50.85	177.54	10103	10104	10107	10105	10106
b4	0.18	24	4rws	LEU	182	X	-144.24	-64.42	-179.61	2757	2758	2761	2759	2760
b4	0.18	25	4wis	LEU	190	X	-143.92	-47.73	169.44	2954	2955	2958	2956	2957
b4	0.18	26	4wis	LEU	844	X	-150.35	-46.24	167.47	13004	13005	13008	13006	13007
b4	0.18	27	4zr1	LEU	165	X	-114.23	-68.58	179.07	2669	2670	2673	2671	2672
b4	0.18	28	5c58	LEU	110	A	-134.87	-40.03	-174.02	1537	1538	1541	1539	1540
b4	0.18	29	5doq	LEU	557	A	-110.65	-32.45	176.01	8351	8352	8355	8353	8354
b4	0.18	30	5jnq	LEU	136	A	-118.65	-41.52	177.07	1820	1821	1824	1822	1823
b4	0.18	31	5ksd	LEU	51	A	-127.13	-28.69	165.26	790	791	794	792	793
b4	0.18	32	5n6m	LEU	339	B	-118.35	-44.2	178.31	5052	5053	5056	5054	5055
b4	0.18	33	5uiw	LEU	188	A	-146.36	-64.82	-176.36	2863	2864	2867	2865	2866
b4	0.18	34	6a90	LEU	550	A	-125.18	-47.61	-174.21	8410	8411	8414	8412	8413
b4	0.18	35	6ak3	LEU	526	A	-143.32	-60.08	-161.06	7920	7921	7924	7922	7923
b4	0.18	36	6bqr	LEU	1830	K	-130.49	-57.36	173.66	28217	28218	28221	28219	28220
b4	0.18	37	6bvg	LEU	239	A	-120.06	-46.01	177.32	3436	3437	3440	3438	3439
b4	0.18	38	6bvg	LEU	686	A	-121.27	-54.64	-177.84	9995	9996	9999	9997	9998
b4	0.18	39	6c08	LEU	197	A	-127.3	-26.79	-169.5	2932	2933	2936	2934	2935
b4	0.18	40	6cnn	LEU	911	A	-113.54	-45.37	-176.97	14311	14312	14315	14313	14314
b4	0.18	41	6gpx	LEU	168	A	-134.38	-58.52	178.87	2488	2489	2492	2490	2491
b4	0.18	42	6hum	LEU	634	A	-133.9	-62.08	-179.54	9488	9489	9492	9490	9491
b4	0.18	43	6hum	LEU	1508	A	-135.67	-28.53	-174.43	22170	22171	22174	22172	22173
b4	0.18	44	6idf	LEU	1192	A	-117.36	-45.11	175.36	17848	17849	17852	17850	17851
b4	0.18	45	6iyc	LEU	1191	A	-113.23	-45.21	171.68	17833	17834	17837	17835	17836
b4	0.18	46	6nbq	LEU	2670	A	-111.09	-34.18	-175.61	39968	39969	39972	39970	39971
b4	0.18	47	6nbq	LEU	2702	A	-120.4	-27.07	176.85	40484	40485	40488	40486	40487
b4	0.3	1	1fft	LEU	888	X	-111.92	-38.15	168.28	13013	13014	13017	13015	13016
b4	0.3	2	1fft	LEU	922	X	-115.52	-42	172.22	13530	13531	13534	13532	13533
b4	0.3	3	1kf6	LEU	948	X	-114.92	-37.7	-175.48	13999	14000	14003	14001	14002
b4	0.3	4	1pp9	LEU	1964	X	-116.19	-27.53	-172.96	29316	29317	29320	29318	29319
b4	0.3	5	1pp9	LEU	3983	X	-110.82	-26	-170.47	59489	59490	59493	59491	59492
b4	0.3	6	1qfg	LEU	121	X	-111.77	-33.39	-168.53	1713	1714	1717	1715	1716
b4	0.3	7	1rhz	LEU	305	X	-121.16	-69.22	179.88	4218	4219	4222	4220	4221
b4	0.3	8	2nr9	LEU	145	X	-125.97	-41.35	170.81	2204	2205	2208	2206	2207
b4	0.3	9	2vt4	LEU	55	X	-116.31	-60.7	-173.17	777	778	781	779	780
b4	0.3	10	2yiu	LEU	347	X	-112.57	-36.41	177.6	5269	5270	5273	5271	5272
b4	0.3	11	3ayf	LEU	400	X	-117.19	-26.88	-173.02	6011	6012	6015	6013	6014
b4	0.3	12	3beh	LEU	727	X	-127.57	-30.22	170.59	10756	10757	10760	10758	10759
b4	0.3	13	3d9s	LEU	224	X	-115.08	-68.57	-176.52	3170	3171	3174	3172	3173
b4	0.3	14	3d9s	LEU	957	X	-111.39	-44.89	179.18	13589	13590	13593	13591	13592
b4	0.3	15	3pl9	LEU	85	X	-111.23	-43.25	178.75	1258	1259	1262	1260	1261
b4	0.3	16	3qnq	LEU	218	X	-113.9	-63.95	-179.19	3149	3150	3153	3151	3152
b4	0.3	17	3rlb	LEU	80	X	-113.38	-68.69	-178	1106	1107	1110	1108	1109
b4	0.3	18	3ux4	LEU	1047	X	-124.54	-53.87	-168.06	15189	15190	15193	15191	15192
b4	0.3	19	4a2n	LEU	189	X	-121.16	-60.64	169.19	2918	2919	2922	2920	2921
b4	0.3	20	4bwz	LEU	44	X	-118.36	-46.45	-178.95	636	637	640	638	639
b4	0.3	21	4bwz	LEU	45	X	-110.84	-33.34	-176.19	655	656	659	657	658
b4	0.3	22	4dxw	LEU	7	X	-128.02	-29.82	168.5	93	94	97	95	96
b4	0.3	23	4j72	LEU	381	X	-110.18	-43.15	-179.78	5674	5675	5678	5676	5677
b4	0.3	24	4k1c	LEU	114	X	-115.35	-50.8	-174.25	1653	1654	1657	1655	1656
b4	0.3	25	4lz6	LEU	337	A	-125.71	-31.88	169.45	4825	4826	4829	4827	4828
b4	0.3	26	4m64	LEU	393	X	-126.73	-27.28	-173.02	5763	5764	5767	5765	5766
b4	0.3	27	4rdq	LEU	1149	X	-112.28	-34.11	-174.08	18065	18066	18069	18067	18068
b4	0.3	28	4rdq	LEU	1515	X	-112.11	-26.03	-177.04	23818	23819	23822	23820	23821
b4	0.3	29	4rp8	LEU	196	X	-118.04	-27.08	176.78	2770	2771	2774	2772	2773
b4	0.3	30	4wis	LEU	183	X	-110.62	-65.22	-172.79	2840	2841	2844	2842	2843
b4	0.3	31	4xk8	LEU	2108	X	-112.95	-59.34	-177.03	31236	31237	31240	31238	31239
b4	0.3	32	4xk8	LEU	2749	X	-125.96	-29.47	160.29	40516	40517	40520	40518	40519
b4	0.3	33	5ah3	LEU	1093	A	-122.23	-40.57	178.79	15770	15771	15774	15772	15773
b4	0.3	34	5c6p	LEU	338	X	-123.5	-55.27	174.98	4901	4902	4905	4903	4904
b4	0.3	35	5d3m	LEU	679	A	-113.31	-32.07	168.65	9911	9912	9915	9913	9914
b4	0.3	36	5eke	LEU	232	A	-140.77	-65.9	178.27	3497	3498	3501	3499	3500
b4	0.3	37	5l8r	LEU	50	A	-120.6	-43.83	-164.43	756	757	760	758	759
b4	0.3	38	5l8r	LEU	179	A	-119.76	-35.77	-178.35	2685	2686	2689	2687	2688
b4	0.3	39	5mrw	LEU	818	B	-117.76	-33.23	-173.82	11792	11793	11796	11794	11795
b4	0.3	40	5n6m	LEU	119	A	-115.16	-43.53	-179.96	1767	1768	1771	1769	1770
b4	0.3	41	5nmi	LEU	1953	J	-110.67	-25.7	-174.02	29205	29206	29209	29207	29208
b4	0.3	42	5z96	LEU	295	A	-116.2	-41.56	169.36	4553	4554	4557	4555	4556
b4	0.3	43	6a2j	LEU	157	A	-119.52	-45.42	-170.78	2279	2280	2283	2281	2282
b4	0.3	44	6a90	LEU	1050	A	-112.09	-39.66	-172.73	16177	16178	16181	16179	16180
b4	0.3	45	6btm	LEU	2255	A	-124.09	-50.37	-177.09	33383	33384	33387	33385	33386
b4	0.3	46	6bvg	LEU	563	A	-110.25	-43.52	-166.52	8137	8138	8141	8139	8140
b4	0.3	47	6bvg	LEU	828	A	-121.22	-42.6	166.32	12102	12103	12106	12104	12105
b4	0.3	48	6c70	LEU	1054	A	-110.54	-30.21	168.84	16154	16155	16158	16156	16157
b4	0.3	49	6c9a	LEU	579	A	-112.27	-30.4	164.6	9322	9323	9326	9324	9325
b4	0.3	50	6c9a	LEU	1302	A	-118.1	-35.48	165.87	20944	20945	20948	20946	20947
b4	0.3	51	6coy	LEU	447	A	-132.35	-53.44	-174.92	6547	6548	6551	6549	6550
b4	0.3	52	6coy	LEU	912	A	-118.69	-41.95	179.91	13381	13382	13385	13383	13384
b4	0.3	53	6cud	LEU	1822	A	-120.4	-44.93	-171.08	27833	27834	27837	27835	27836
b4	0.3	54	6cud	LEU	2526	A	-110.01	-32.85	162.11	38599	38600	38603	38601	38602
b4	0.3	55	6dnf	LEU	815	A	-113.11	-34.4	151.97	12425	12426	12429	12427	12428
b4	0.3	56	6e1m	LEU	395	A	-118.74	-25.2	174.51	6079	6080	6083	6081	6082
b4	0.3	57	6fkf	LEU	3831	A	-138.17	-27.49	172.89	55847	55848	55851	55849	55850
b4	0.3	58	6fkf	LEU	4508	A	-122.53	-66.59	171.88	64933	64934	64937	64935	64936
b4	0.3	59	6hum	LEU	2709	A	-120.78	-46.38	-170.69	40108	40109	40112	40110	40111
b4	0.3	60	6idf	LEU	1336	A	-137.71	-67.74	179.87	20060	20061	20064	20062	20063
b4	0.3	61	6mhs	LEU	954	A	-126.83	-52.45	-171.77	14795	14796	14799	14797	14798
b4	0.3	62	6n25	LEU	51	A	-118.96	-43.38	-161.08	805	806	809	807	808
b4	0.3	63	6n25	LEU	1035	A	-125.12	-40.16	-154.54	16337	16338	16341	16339	16340
b4	0.3	64	6n25	LEU	1365	A	-132.78	-67.16	-179.61	21550	21551	21554	21552	21553
b4	0.3	65	6nbq	LEU	1109	A	-135.05	-26.03	-176.98	16705	16706	16709	16707	16708
b4	0.3	66	6o7u	LEU	546	A	-126.09	-46.9	-179.53	8419	8420	8423	8421	8422
b5	0.06	1	3b8e	LEU	755	X	-125.87	-0.74	169.92	10849	10850	10853	10851	10852
b5	0.06	2	3b9y	LEU	154	X	-114.56	-18.17	-179.46	2221	2222	2225	2223	2224
b5	0.06	3	3b9y	LEU	542	X	-118.24	-15.27	179.63	7660	7661	7664	7662	7663
b5	0.06	4	3b9y	LEU	930	X	-113.07	-21.85	-178.35	13099	13100	13103	13101	13102
b5	0.06	5	3kly	LEU	586	X	-116.6	-14.53	179.56	8424	8425	8428	8426	8427
b5	0.06	6	4dxw	LEU	653	X	-141.62	5.18	171.3	9501	9502	9505	9503	9504
b5	0.06	7	5a63	LEU	848	X	-115.91	-20.69	-171.53	12652	12653	12656	12654	12655
b5	0.06	8	6bvg	LEU	193	A	-136.89	-0.22	171.23	2736	2737	2740	2738	2739
b5	0.06	9	6bvg	LEU	640	A	-124.69	-3.3	169.86	9295	9296	9299	9297	9298
b5	0.06	10	6c6l	LEU	448	A	-123.49	-7.97	172.22	6169	6170	6173	6171	6172
b5	0.06	11	6cjt	LEU	1298	A	-124.27	18.06	-161	19672	19673	19676	19674	19675
b5	0.06	12	6cse	LEU	167	A	-127.46	3.75	172.44	2362	2363	2366	2364	2365
b5	0.06	13	6hum	LEU	2708	A	-120.03	12.25	169.27	40089	40090	40093	40091	40092
b5	0.18	1	3hd6	LEU	717	X	-110.12	6.06	172.43	10676	10677	10680	10678	10679
b5	0.18	2	3hd6	LEU	1120	X	-110.82	-3.38	177.52	16616	16617	16620	16618	16619
b5	0.18	3	3org	LEU	285	X	-127.41	-12.1	174.81	4198	4199	4202	4200	4201
b5	0.18	4	4atv	LEU	79	X	-121.78	15.22	-177.85	1113	1114	1117	1115	1116
b5	0.18	5	4doj	LEU	1009	X	-113.93	-19.78	-179.35	14261	14262	14265	14263	14264
b5	0.18	6	4j7c	LEU	2297	X	-113	-4.86	-178.13	32991	32992	32995	32993	32994
b5	0.18	7	5c6p	LEU	410	X	-122.07	-6.6	156.4	5971	5972	5975	5973	5974
b5	0.18	8	5jnq	LEU	443	A	-131.02	13.36	166.58	6085	6086	6089	6087	6088
b5	0.18	9	5jsi	LEU	377	A	-117.85	1.23	-177.02	5577	5578	5581	5579	5580
b5	0.18	10	5oc9	LEU	329	A	-114.07	-3.98	-167.12	5174	5175	5178	5176	5177
b5	0.18	11	6bar	LEU	181	A	-116.41	-1.28	172.29	2844	2845	2848	2846	2847
b5	0.18	12	6cjt	LEU	34	A	-151.12	11.84	164.09	539	540	543	541	542
b5	0.18	13	6cjt	LEU	88	A	-114	-13.28	179.95	1341	1342	1345	1343	1344
b5	0.18	14	6cjt	LEU	430	A	-139.03	12.33	171.57	6530	6531	6534	6532	6533
b5	0.18	15	6cjt	LEU	826	A	-139.29	15.5	172.41	12522	12523	12526	12524	12525
b5	0.18	16	6cjt	LEU	1222	A	-136.9	-1.28	-179.16	18512	18513	18516	18514	18515
b5	0.18	17	6cjt	LEU	1263	A	-136.44	-0.51	-171.52	19105	19106	19109	19107	19108
b5	0.18	18	6h3i	LEU	675	A	-125.33	-0.24	150.27	9992	9993	9996	9994	9995
b5	0.18	19	6msm	LEU	769	A	-112.54	-13.3	154.97	11698	11699	11702	11700	11701
b5	0.18	20	6nt4	LEU	462	A	-117.85	1.1	163.34	6967	6968	6971	6969	6970
b5	0.18	21	6nt4	LEU	464	A	-111.28	-1.31	156.17	7001	7002	7005	7003	7004
b5	0.18	22	6qp6	LEU	345	A	-125.18	-10.23	157.91	5430	5431	5434	5432	5433
b5	0.3	1	1eys	LEU	693	X	-113.42	8.9	169.38	10273	10274	10277	10275	10276
b5	0.3	2	1fft	LEU	504	X	-114.96	4.2	-179.05	7398	7399	7402	7400	7401
b5	0.3	3	1jb0	LEU	2094	X	-120.06	-20.17	-176.38	30782	30783	30786	30784	30785
b5	0.3	4	1m56	LEU	413	X	-111.26	16.95	-176	6059	6060	6063	6061	6062
b5	0.3	5	1q90	LEU	301	X	-116.18	-15.81	-175.97	4509	4510	4513	4511	4512
b5	0.3	6	1q90	LEU	1253	X	-130.39	9.17	169.07	18500	18501	18504	18502	18503
b5	0.3	7	1rh5	LEU	3	X	-135.84	6	175.61	47	48	51	49	50
b5	0.3	8	1rh5	LEU	299	X	-116.18	-8.68	175.79	4131	4132	4135	4133	4134
b5	0.3	9	1rhz	LEU	186	X	-111.69	-12.14	-175.09	2522	2523	2526	2524	2525
b5	0.3	10	2dyr	LEU	214	X	-111.84	14.98	176.56	3090	3091	3094	3092	3093
b5	0.3	11	2hdi	LEU	92	X	-127.42	-11.95	-174.05	1375	1376	1379	1377	1378
b5	0.3	12	2jln	LEU	129	X	-118.58	-21.09	-160.93	1840	1841	1844	1842	1843
b5	0.3	13	2nr9	LEU	58	X	-110.65	-4.15	174.98	869	870	873	871	872
b5	0.3	14	2qts	LEU	411	X	-110.48	4.92	178.33	6220	6221	6224	6222	6223
b5	0.3	15	2zw3	LEU	399	X	-111.96	-20.71	173.66	6129	6130	6133	6131	6132
b5	0.3	16	2zxe	LEU	947	X	-122.15	-12.45	-171.06	13594	13595	13598	13596	13597
b5	0.3	17	3b8e	LEU	1064	X	-111.66	9.94	178.69	15468	15469	15472	15470	15471
b5	0.3	18	3b9y	LEU	126	X	-124.19	-1.15	-173.36	1872	1873	1876	1874	1875
b5	0.3	19	3b9y	LEU	514	X	-118.94	-1.52	-170.14	7311	7312	7315	7313	7314
b5	0.3	20	3b9y	LEU	902	X	-121.11	-10.07	-170.16	12750	12751	12754	12752	12753
b5	0.3	21	3beh	LEU	85	X	-111.48	-19.86	-168.26	1261	1262	1265	1263	1264
b5	0.3	22	3d9s	LEU	305	X	-115.17	-7.49	174.11	4348	4349	4352	4350	4351
b5	0.3	23	3d9s	LEU	793	X	-116	-8.32	167.35	11283	11284	11287	11285	11286
b5	0.3	24	3rce	LEU	2	X	-126.78	7.89	-172.27	18	19	22	20	21
b5	0.3	25	3rce	LEU	157	X	-122.11	11.21	-179.43	2319	2320	2323	2321	2322
b5	0.3	26	3rgb	LEU	500	X	-119.18	-19.48	-176.67	7577	7578	7581	7579	7580
b5	0.3	27	3rgb	LEU	1913	X	-115.19	-14.26	-175.92	28909	28910	28913	28911	28912
b5	0.3	28	3rko	LEU	768	X	-117.27	-21.39	179.49	11455	11456	11459	11457	11458
b5	0.3	29	3s8g	LEU	485	X	-119.26	17.63	173.17	7522	7523	7526	7524	7525
b5	0.3	30	4bwz	LEU	199	X	-110.79	-9.23	-173.25	2885	2886	2889	2887	2888
b5	0.3	31	4bwz	LEU	409	X	-115.21	13.9	179.85	5931	5932	5935	5933	5934
b5	0.3	32	4czb	LEU	442	X	-110.21	12.42	-173.72	6248	6249	6252	6250	6251
b5	0.3	33	4dbl	LEU	296	X	-111.85	4.43	-175.52	4369	4370	4373	4371	4372
b5	0.3	34	4doj	LEU	43	X	-111.34	8.04	179.25	596	597	600	598	599
b5	0.3	35	4doj	LEU	569	X	-114.22	14.55	176.55	8103	8104	8107	8105	8106
b5	0.3	36	4dve	LEU	53	X	-110.68	14.68	177.47	704	705	708	706	707
b5	0.3	37	4dxw	LEU	83	X	-114.36	-18.9	161.2	1138	1139	1142	1140	1141
b5	0.3	38	4gey	LEU	68	X	-115.21	-11.78	-176.85	999	1000	1003	1001	1002
b5	0.3	39	4huq	LEU	666	X	-110.14	-23.52	165.61	9823	9824	9827	9825	9826
b5	0.3	40	4pl0	LEU	755	X	-113.23	-16.87	178.82	11221	11222	11225	11223	11224
b5	0.3	41	4q2e	LEU	257	X	-113.84	-19.31	176.8	3857	3858	3861	3859	3860
b5	0.3	42	4qo2	LEU	80	X	-113.11	-14.64	175.93	1302	1303	1306	1304	1305
b5	0.3	43	4rp8	LEU	118	X	-117.18	0.14	-172.53	1657	1658	1661	1659	1660
b5	0.3	44	4rp8	LEU	548	X	-119.55	9.5	-177.33	7626	7627	7630	7628	7629
b5	0.3	45	4yb9	LEU	168	X	-113.64	4.86	176.52	2477	2478	2481	2479	2480
b5	0.3	46	4zwc	LEU	176	X	-119.85	-12.82	-174.82	2468	2469	2472	2470	2471
b5	0.3	47	4zyo	LEU	280	X	-110.7	-24.5	169	4396	4397	4400	4398	4399
b5	0.3	48	5a63	LEU	845	X	-110.85	19.96	-173	12609	12610	12613	12611	12612
b5	0.3	49	5ah3	LEU	199	A	-110.72	-2.93	-177.99	2912	2913	2916	2914	2915
b5	0.3	50	5ah3	LEU	646	A	-125.99	-17.29	175.97	9341	9342	9345	9343	9344
b5	0.3	51	5ayn	LEU	284	X	-126.27	-6.94	-175.84	4285	4286	4289	4287	4288
b5	0.3	52	5c6p	LEU	21	X	-112.49	-4.33	146.08	334	335	338	336	337
b5	0.3	53	5d3m	LEU	682	A	-120.79	-9.78	179.94	9958	9959	9962	9960	9961
b5	0.3	54	5da0	LEU	54	X	-114.34	-6.87	-179.33	730	731	734	732	733
b5	0.3	55	5da0	LEU	103	X	-120.44	14.17	-178.12	1431	1432	1435	1433	1434
b5	0.3	56	5j4i	LEU	703	A	-113.76	-23.82	-173.89	9904	9905	9908	9906	9907
b5	0.3	57	5lzq	LEU	628	A	-113.84	8.44	174.09	8909	8910	8913	8911	8912
b5	0.3	58	5lzq	LEU	1353	A	-115.95	-15.41	177.89	19147	19148	19151	19149	19150
b5	0.3	59	5nv9	LEU	359	A	-110.41	-3.28	161.55	5153	5154	5157	5155	5156
b5	0.3	60	5oc9	LEU	906	A	-112.25	4.27	176.71	14243	14244	14247	14245	14246
b5	0.3	61	5oge	LEU	57	A	-119.22	10.99	-175.87	809	810	813	811	812
b5	0.3	62	5tj6	LEU	918	F	-125.5	-7.41	173.07	13827	13828	13831	13829	13830
b5	0.3	63	5uld	LEU	268	A	-113.68	-15.79	-177.38	3926	3927	3930	3928	3929
b5	0.3	64	5xno	LEU	13	A	-118	19.56	-172.85	196	197	200	198	199
b5	0.3	65	5xno	LEU	152	A	-114.37	9.24	179.14	2169	2170	2173	2171	2172
b5	0.3	66	5xno	LEU	354	B	-113.73	17.25	-177.73	5114	5115	5118	5116	5117
b5	0.3	67	5xno	LEU	590	C	-110.33	-6.22	-177.89	8590	8591	8594	8592	8593
b5	0.3	68	5xno	LEU	592	C	-112.97	-19.59	167.8	8616	8617	8620	8618	8619
b5	0.3	69	5xno	LEU	683	E	-110.72	-23.35	175.81	9971	9972	9975	9973	9974
b5	0.3	70	5xno	LEU	747	E	-120.33	17.47	178.34	10902	10903	10906	10904	10905
b5	0.3	71	5y79	LEU	75	A	-120.37	-11.62	179.37	1227	1228	1231	1229	1230
b5	0.3	72	5ylv	LEU	774	A	-119.82	4.4	176.27	11177	11178	11181	11179	11180
b5	0.3	73	5zx5	LEU	1549	A	-122.67	-2.87	-151.93	23894	23895	23898	23896	23897
b5	0.3	74	5zx5	LEU	2363	A	-123.21	5.28	-160.95	36563	36564	36567	36565	36566
b5	0.3	75	5zx5	LEU	3177	A	-118.06	-3.3	-150.43	49232	49233	49236	49234	49235
b5	0.3	76	6bd4	LEU	297	A	-111.96	-16.28	-168.82	4369	4370	4373	4371	4372
b5	0.3	77	6btm	LEU	2273	A	-113.25	12.03	179.31	33679	33680	33683	33681	33682
b5	0.3	78	6bug	LEU	134	A	-112.21	-3.25	-175.6	1979	1980	1983	1981	1982
b5	0.3	79	6bvg	LEU	406	A	-110.2	16.68	164.44	5911	5912	5915	5913	5914
b5	0.3	80	6c08	LEU	278	A	-133.05	-14.95	-175.41	4211	4212	4215	4213	4214
b5	0.3	81	6c9a	LEU	401	A	-119.07	14.34	172.87	6472	6473	6476	6474	6475
b5	0.3	82	6cjt	LEU	478	A	-121.07	-4.17	164	7238	7239	7242	7240	7241
b5	0.3	83	6cjt	LEU	902	A	-114.88	7.78	-153.4	13682	13683	13686	13684	13685
b5	0.3	84	6cnn	LEU	189	A	-110.31	-17.22	-172.37	2944	2945	2948	2946	2947
b5	0.3	85	6coy	LEU	379	A	-122.86	-18.56	-179.29	5647	5648	5651	5649	5650
b5	0.3	86	6cud	LEU	1118	A	-135.73	-24.76	159.15	17067	17068	17071	17069	17070
b5	0.3	87	6cud	LEU	2443	A	-153.11	10.32	-165.72	37299	37300	37303	37301	37302
b5	0.3	88	6cxh	LEU	503	A	-120.75	4.49	-179.28	7556	7557	7560	7558	7559
b5	0.3	89	6cxh	LEU	1227	A	-112.16	-0.81	-177.7	18434	18435	18438	18436	18437
b5	0.3	90	6ddf	LEU	881	A	-120.01	6.24	171.34	13010	13011	13014	13012	13013
b5	0.3	91	6dnf	LEU	134	A	-111.92	-21.17	-172.58	2043	2044	2047	2045	2046
b5	0.3	92	6f7h	LEU	758	A	-129.79	-22.82	-174.56	10937	10938	10941	10939	10940
b5	0.3	93	6h3i	LEU	585	A	-127.45	2.62	-159.36	8660	8661	8664	8662	8663
b5	0.3	94	6h7d	LEU	453	A	-122.11	-9.71	174.25	6591	6592	6595	6593	6594
b5	0.3	95	6iyc	LEU	769	A	-110.77	-2.45	175.3	11532	11533	11536	11534	11535
b5	0.3	96	6mgv	LEU	857	A	-122.2	-20.34	-172.34	13287	13288	13291	13289	13290
b5	0.3	97	6mhs	LEU	2167	A	-110.02	-2.18	151.07	33662	33663	33666	33664	33665
b5	0.3	98	6n25	LEU	270	A	-122.3	2.58	175.68	4256	4257	4260	4258	4259
b5	0.3	99	6n25	LEU	389	A	-124.46	-23.74	-162.77	6146	6147	6150	6148	6149
b5	0.3	100	6n25	LEU	608	A	-117.42	-2.09	174.44	9595	9596	9599	9597	9598
b5	0.3	101	6n25	LEU	727	A	-138.11	-4.32	-174.84	11485	11486	11489	11487	11488
b5	0.3	102	6n25	LEU	946	A	-119.27	-2.99	174.18	14934	14935	14938	14936	14937
b5	0.3	103	6n25	LEU	1065	A	-132.75	-18.54	-165.55	16824	16825	16828	16826	16827
b5	0.3	104	6n25	LEU	1284	A	-131.03	0.27	-179.25	20273	20274	20277	20275	20276
b5	0.3	105	6n25	LEU	1373	A	-117.36	9.5	178.98	21676	21677	21680	21678	21679
b5	0.3	106	6n25	LEU	1403	A	-126.23	-24.77	-162.82	22163	22164	22167	22165	22166
b5	0.3	107	6n25	LEU	1622	A	-123.52	-1.73	-173.52	25612	25613	25616	25614	25615
b5	0.3	108	6nt4	LEU	1173	A	-110.37	-1.23	174.05	17978	17979	17982	17980	17981
b5	0.3	109	6o20	LEU	375	A	-110.26	-10.33	-178.84	5773	5774	5777	5775	5776
b5	0.3	110	6o20	LEU	1164	A	-110.16	-18.93	-173.7	17775	17776	17779	17777	17778
b5	0.3	111	6o20	LEU	2461	A	-110.73	-16.47	-172.18	37617	37618	37621	37619	37620
b5	0.3	112	6oeu	LEU	515	A	-115.15	9.64	171.68	7814	7815	7818	7816	7817
b5	0.3	113	6qp6	LEU	556	A	-113.65	8.31	164.4	8589	8590	8593	8591	8592
b6	0.06	1	3kly	LEU	73	X	-114.15	40.36	-172.04	1004	1005	1008	1006	1007
b6	0.06	2	3rfu	LEU	288	X	-116.56	35.17	170.94	4257	4258	4261	4259	4260
b6	0.06	3	3wdo	LEU	125	X	-114.51	20.88	159.07	1709	1710	1713	1711	1712
b6	0.06	4	5fq6	LEU	2598	A	-129.85	63.84	173.75	37868	37869	37872	37870	37871
b6	0.06	5	6cjt	LEU	506	A	-130.57	42.69	-163.73	7690	7691	7694	7692	7693
b6	0.06	6	6cse	LEU	388	A	-111.36	24.63	-175.4	5373	5374	5377	5375	5376
b6	0.06	7	6hum	LEU	14	A	-115.94	25.01	170.65	174	175	178	176	177
b6	0.06	8	6nbq	LEU	1103	A	-116.39	24.68	-178.9	16610	16611	16614	16612	16613
b6	0.18	1	3kly	LEU	75	X	-125.81	34.4	-173.61	1030	1031	1034	1032	1033
b6	0.18	2	4kt0	LEU	1868	A	-113.89	37.67	173.4	27458	27459	27462	27460	27461
b6	0.18	3	4q65	LEU	200	X	-119.76	54.75	164.66	2921	2922	2925	2923	2924
b6	0.18	4	5c6p	LEU	137	X	-117.73	30.05	153.33	1943	1944	1947	1945	1946
b6	0.18	5	6bw6	LEU	533	B	-153.18	43.24	-162.14	7973	7974	7977	7975	7976
b6	0.18	6	6c9a	LEU	1088	A	-115.55	33.47	64.63	17537	17538	17541	17539	17540
b6	0.18	7	6h3i	LEU	2276	A	-124.1	20.85	176.89	33681	33682	33685	33683	33684
b6	0.3	1	1kf6	LEU	1000	X	-115.13	30.25	174.33	14724	14725	14728	14726	14727
b6	0.3	2	2dyr	LEU	558	X	-122.71	28.81	174.55	8204	8205	8208	8206	8207
b6	0.3	3	2jln	LEU	421	X	-133.73	31.95	-172.76	6105	6106	6109	6107	6108
b6	0.3	4	3mk7	LEU	560	X	-112.49	28.86	167.02	8365	8366	8369	8367	8368
b6	0.3	5	3rko	LEU	235	X	-113.97	37.97	-178.92	3494	3495	3498	3496	3497
b6	0.3	6	3rko	LEU	560	X	-120.27	35.94	-178.98	8282	8283	8286	8284	8285
b6	0.3	7	3wfd	LEU	128	X	-121.47	31.9	-179.45	1954	1955	1958	1956	1957
b6	0.3	8	4c4v	LEU	104	X	-117.78	43.01	-161.61	1593	1594	1597	1595	1596
b6	0.3	9	4czb	LEU	743	X	-114.78	31.14	-179.93	10525	10526	10529	10527	10528
b6	0.3	10	4dbl	LEU	620	X	-113.13	33.09	-176.42	9142	9143	9146	9144	9145
b6	0.3	11	4gd3	LEU	1859	X	-130.53	29.72	169.25	26926	26927	26930	26928	26929
b6	0.3	12	4knf	LEU	412	X	-111.2	23.71	165.69	5952	5953	5956	5954	5955
b6	0.3	13	4knf	LEU	644	X	-116.79	45.63	-175.57	9317	9318	9321	9319	9320
b6	0.3	14	4m48	LEU	230	X	-121.1	21.58	174.72	3461	3462	3465	3463	3464
b6	0.3	15	4oh3	LEU	893	X	-118.9	53.72	-174.31	13168	13169	13172	13170	13171
b6	0.3	16	4uc1	LEU	181	X	-120.8	52.2	162.9	2802	2803	2806	2804	2805
b6	0.3	17	5b58	LEU	367	A	-115.34	28.03	175.96	5187	5188	5191	5189	5190
b6	0.3	18	5c6p	LEU	345	X	-114.23	63.49	-174.38	5024	5025	5028	5026	5027
b6	0.3	19	5j4i	LEU	305	A	-111.79	39.59	-179.72	4218	4219	4222	4220	4221
b6	0.3	20	5jsi	LEU	379	A	-123.02	31.2	-178.65	5603	5604	5607	5605	5606
b6	0.3	21	5l8r	LEU	3223	P	-145.48	60.17	-169.25	47483	47484	47487	47485	47486
b6	0.3	22	5tj6	LEU	1029	H	-113.68	24.38	170.74	15485	15486	15489	15487	15488
b6	0.3	23	5tj6	LEU	1919	M	-115.6	32.94	167.24	28905	28906	28909	28907	28908
b6	0.3	24	5xno	LEU	231	B	-119.72	26.68	-171.4	3365	3366	3369	3367	3368
b6	0.3	25	5xno	LEU	749	E	-126.88	39.29	173.88	10928	10929	10932	10930	10931
b6	0.3	26	5ylv	LEU	984	A	-118.88	22.44	165.76	14433	14434	14437	14435	14436
b6	0.3	27	6a2j	LEU	195	A	-113.71	20.83	-171.03	2852	2853	2856	2854	2855
b6	0.3	28	6a90	LEU	488	A	-138.71	40.45	-173.84	7400	7401	7404	7402	7403
b6	0.3	29	6bar	LEU	94	A	-121.98	60.61	-169.38	1461	1462	1465	1463	1464
b6	0.3	30	6bqr	LEU	677	E	-112.84	33.63	164.75	10313	10314	10317	10315	10316
b6	0.3	31	6bqr	LEU	1827	K	-121.59	37.61	157.88	28157	28158	28161	28159	28160
b6	0.3	32	6bug	LEU	236	A	-111.06	32.87	173.61	3610	3611	3614	3612	3613
b6	0.3	33	6bvg	LEU	166	A	-113.73	21.71	-173.2	2314	2315	2318	2316	2317
b6	0.3	34	6c9a	LEU	69	A	-113.35	24.92	-179.45	1092	1093	1096	1094	1095
b6	0.3	35	6coy	LEU	557	A	-123.54	47.1	177.66	8249	8250	8253	8251	8252
b6	0.3	36	6hum	LEU	687	A	-115.27	20.13	-174.42	10283	10284	10287	10285	10286
b6	0.3	37	6mhs	LEU	953	A	-113.29	22.1	166.95	14776	14777	14780	14778	14779
b6	0.3	38	6nbq	LEU	2345	A	-118.27	29.24	-173.99	35085	35086	35089	35087	35088
b6	0.3	39	6nt4	LEU	125	A	-134.75	23.63	157.94	1833	1834	1837	1835	1836
b7	0.06	1	2nr9	LEU	25	X	-112.5	65.57	-178.28	349	350	353	351	352
b7	0.06	2	4dji	LEU	420	X	-115.66	96.78	-174.63	6015	6016	6019	6017	6018
b7	0.06	3	4rdr	LEU	620	X	-132.63	73.7	-7.06	9307	9308	9311	9309	9310
b7	0.18	1	1qfg	LEU	176	X	-128.99	100.69	179.83	2548	2549	2552	2550	2551
b7	0.18	2	1yc9	LEU	84	X	-144.96	101.47	-173.81	1235	1236	1239	1237	1238
b7	0.18	3	1yc9	LEU	495	X	-142.44	100.87	-174.21	7189	7190	7193	7191	7192
b7	0.18	4	1yc9	LEU	906	X	-142.89	102.29	-174.6	13143	13144	13147	13145	13146
b7	0.18	5	2mpr	LEU	176	X	-127.42	104.6	-176.62	2568	2569	2572	2570	2571
b7	0.18	6	2mpr	LEU	597	X	-125.46	101.69	-176.52	8739	8740	8743	8741	8742
b7	0.18	7	2mpr	LEU	1018	X	-124.69	102.23	-174.83	14910	14911	14914	14912	14913
b7	0.18	8	2qjy	LEU	21	X	-137.9	105.01	179.36	311	312	315	313	314
b7	0.18	9	2qjy	LEU	884	X	-142.62	104.94	178.83	12934	12935	12938	12936	12937
b7	0.18	10	2yev	LEU	50	X	-145.72	98.63	-164.7	769	770	773	771	772
b7	0.18	11	2yiu	LEU	829	X	-154.41	103.1	179.73	12342	12343	12346	12344	12345
b7	0.18	12	3dzm	LEU	200	X	-147.99	96.13	-176.71	2875	2876	2879	2877	2878
b7	0.18	13	3emn	LEU	31	X	-122.65	99.35	-177.92	449	450	453	451	452
b7	0.18	14	3emn	LEU	279	X	-122.28	107.09	-178.1	4112	4113	4116	4114	4115
b7	0.18	15	3kvn	LEU	440	X	-115.81	109.49	-177.64	6264	6265	6268	6266	6267
b7	0.18	16	3ne5	LEU	2674	X	-122.97	84.3	-166.48	39273	39274	39277	39275	39276
b7	0.18	17	3qe7	LEU	405	X	-110.33	71.13	-178.36	5641	5642	5645	5643	5644
b7	0.18	18	3rfz	LEU	451	A	-118.87	106.59	-172.05	6395	6396	6399	6397	6398
b7	0.18	19	3rfz	LEU	462	A	-114.93	99.07	-171.78	6571	6572	6575	6573	6574
b7	0.18	20	3rfz	LEU	747	A	-128.97	109.13	175.93	10709	10710	10713	10711	10712
b7	0.18	21	3rfz	LEU	883	A	-120.09	107.5	177.04	12680	12681	12684	12682	12683
b7	0.18	22	3v8x	LEU	167	X	-139.69	105.13	177.28	2280	2281	2284	2282	2283
b7	0.18	23	3v8x	LEU	278	X	-147.25	94.74	-176.88	3989	3990	3993	3991	3992
b7	0.18	24	3v8x	LEU	427	X	-119.27	104.48	-175.15	6244	6245	6248	6246	6247
b7	0.18	25	4c4v	LEU	139	X	-121.92	108.92	-172.56	2087	2088	2091	2089	2090
b7	0.18	26	4c4v	LEU	143	X	-121.76	105.54	-170.75	2144	2145	2148	2146	2147
b7	0.18	27	4c4v	LEU	355	X	-112.28	102.86	-172.51	5266	5267	5270	5268	5269
b7	0.18	28	4epa	LEU	251	X	-122.2	102.04	178.9	3539	3540	3543	3541	3542
b7	0.18	29	4epa	LEU	580	X	-128.01	103.06	173.29	8470	8471	8474	8472	8473
b7	0.18	30	4fso	LEU	93	X	-121.72	98.51	-176.35	1412	1413	1416	1414	1415
b7	0.18	31	4fso	LEU	107	X	-128.74	92.65	-178.43	1600	1601	1604	1602	1603
b7	0.18	32	4gey	LEU	30	X	-129.5	100.35	-176.51	443	444	447	445	446
b7	0.18	33	4mt4	LEU	1251	X	-131.28	109.1	178.56	18757	18758	18761	18759	18760
b7	0.18	34	4mt4	LEU	1277	X	-129.84	109.41	175.36	19118	19119	19122	19120	19121
b7	0.18	35	4n4r	LEU	20	X	-119.77	81.87	-175.48	309	310	313	311	312
b7	0.18	36	4n4r	LEU	54	X	-147.55	89.11	-177.28	853	854	857	855	856
b7	0.18	37	4n4r	LEU	198	X	-113.73	94.71	177.34	3086	3087	3090	3088	3089
b7	0.18	38	4n4r	LEU	213	X	-124.63	108.37	-177.22	3323	3324	3327	3325	3326
b7	0.18	39	4n75	LEU	60	X	-125.2	105.23	-177.89	825	826	829	827	828
b7	0.18	40	4q35	LEU	263	X	-129.2	97.28	179.15	3921	3922	3925	3923	3924
b7	0.18	41	4q35	LEU	412	X	-111.98	97.91	175.64	6232	6233	6236	6234	6235
b7	0.18	42	4q35	LEU	482	X	-123.75	109.97	-176.08	7342	7343	7346	7344	7345
b7	0.18	43	4rdr	LEU	392	X	-123.45	106.56	179.76	5787	5788	5791	5789	5790
b7	0.18	44	4rdr	LEU	451	X	-124	106.34	-172.81	6714	6715	6718	6716	6717
b7	0.18	45	4rhb	LEU	60	X	-124.73	104.82	176.52	917	918	921	919	920
b7	0.18	46	4rhb	LEU	209	X	-112.09	103.7	-179.72	3228	3229	3232	3230	3231
b7	0.18	47	4xu4	LEU	346	X	-112.25	83.93	179.38	4861	4862	4865	4863	4864
b7	0.18	48	4zgv	LEU	120	A	-113.99	104.5	177.27	1644	1645	1648	1646	1647
b7	0.18	49	4zgv	LEU	241	A	-121.1	106.09	176.75	3521	3522	3525	3523	3524
b7	0.18	50	5a1s	LEU	704	A	-116.93	75.98	168.96	9907	9908	9911	9909	9910
b7	0.18	51	5c58	LEU	249	A	-121.86	106.26	169.26	3519	3520	3523	3521	3522
b7	0.18	52	5c58	LEU	331	A	-154.98	108.39	-177.72	4769	4770	4773	4771	4772
b7	0.18	53	5c58	LEU	343	A	-127.19	108.41	176.77	4962	4963	4966	4964	4965
b7	0.18	54	5c58	LEU	607	A	-126.92	78.62	-179.22	8998	8999	9002	9000	9001
b7	0.18	55	5d0q	LEU	676	A	-121.28	70.19	-178.49	10059	10060	10063	10061	10062
b7	0.18	56	5d0q	LEU	730	A	-110.78	100.03	-179.1	10835	10836	10839	10837	10838
b7	0.18	57	5eke	LEU	528	A	-148.23	67.83	168.66	7987	7988	7991	7989	7990
b7	0.18	58	5fp1	LEU	133	A	-121.45	100.87	175.94	1837	1838	1841	1839	1840
b7	0.18	59	5fp1	LEU	319	A	-111.48	102.94	-169.45	4544	4545	4548	4546	4547
b7	0.18	60	5fp1	LEU	663	A	-114.52	108.93	-178.6	9619	9620	9623	9621	9622
b7	0.18	61	5fq6	LEU	2937	A	-113.7	105.6	-174.53	42776	42777	42780	42778	42779
b7	0.18	62	5fr8	LEU	26	A	-117.84	84.66	-175.68	375	376	379	377	378
b7	0.18	63	5fr8	LEU	228	A	-120.53	108.64	177.3	3268	3269	3272	3270	3271
b7	0.18	64	5lzq	LEU	536	A	-129.57	93.27	-173.68	7577	7578	7581	7579	7580
b7	0.18	65	5t3r	LEU	1103	A	-121.61	96.86	-178.18	16457	16458	16461	16459	16460
b7	0.18	66	5t3r	LEU	1206	A	-145.42	108.18	176.72	17905	17906	17909	17907	17908
b7	0.18	67	5t3r	LEU	1217	A	-125.97	101.49	-179.55	18089	18090	18093	18091	18092
b7	0.18	68	5t3r	LEU	1316	A	-119.97	98.85	-172.55	19609	19610	19613	19611	19612
b7	0.18	69	5uld	LEU	668	B	-129.72	91.47	176.09	9739	9740	9743	9741	9742
b7	0.18	70	6h3i	LEU	36	A	-126.42	104.59	179.15	524	525	528	526	527
b7	0.18	71	6h3i	LEU	2004	A	-140.53	106.24	-177.58	29700	29701	29704	29702	29703
b7	0.18	72	6h3i	LEU	2568	A	-138.92	75.37	173.81	37973	37974	37977	37975	37976
b7	0.3	1	1jb0	LEU	264	X	-113.93	92.87	-173.06	3918	3919	3922	3920	3921
b7	0.3	2	1jb0	LEU	467	X	-127.92	72.7	179.28	6894	6895	6898	6896	6897
b7	0.3	3	1l9b	LEU	294	X	-133	78.18	-166.77	4345	4346	4349	4347	4348
b7	0.3	4	1qfg	LEU	214	X	-124.42	108.51	173.9	3127	3128	3131	3129	3130
b7	0.3	5	2hdi	LEU	177	X	-126.25	106.87	177.73	2571	2572	2575	2573	2574
b7	0.3	6	2hdi	LEU	275	X	-111.3	79.74	-173.81	4050	4051	4054	4052	4053
b7	0.3	7	2mpr	LEU	46	X	-124.74	97.77	-176.83	645	646	649	647	648
b7	0.3	8	2mpr	LEU	95	X	-118.88	77.76	-174.69	1405	1406	1409	1407	1408
b7	0.3	9	2mpr	LEU	284	X	-110.86	78.49	-177.65	4117	4118	4121	4119	4120
b7	0.3	10	2mpr	LEU	465	X	-111.11	105.09	-174.83	6775	6776	6779	6777	6778
b7	0.3	11	2mpr	LEU	467	X	-122.14	100.69	-173.59	6816	6817	6820	6818	6819
b7	0.3	12	2mpr	LEU	516	X	-122.87	69.99	-171.67	7576	7577	7580	7578	7579
b7	0.3	13	2mpr	LEU	888	X	-122.77	97.9	-176.13	12987	12988	12991	12989	12990
b7	0.3	14	2mpr	LEU	937	X	-119.82	75.8	-175.37	13747	13748	13751	13749	13750
b7	0.3	15	2xq2	LEU	216	X	-117.09	92.15	178.19	3032	3033	3036	3034	3035
b7	0.3	16	2xq2	LEU	726	X	-118.65	90.84	-179.14	10259	10260	10263	10261	10262
b7	0.3	17	3ayf	LEU	323	X	-121.65	67.08	172.13	4865	4866	4869	4867	4868
b7	0.3	18	3ne5	LEU	1000	X	-111.98	86.61	-168.28	14688	14689	14692	14690	14691
b7	0.3	19	3ne5	LEU	4348	X	-116.95	82.83	-165.2	63857	63858	63861	63859	63860
b7	0.3	20	3ne5	LEU	4377	X	-119.75	104.22	173.54	64275	64276	64279	64277	64278
b7	0.3	21	3rfz	LEU	718	A	-118.68	86.92	-177.61	10279	10280	10283	10281	10282
b7	0.3	22	3rgb	LEU	461	X	-112.39	100.78	-175.18	6961	6962	6965	6963	6964
b7	0.3	23	3rko	LEU	1516	X	-121.13	76.26	-164.06	22439	22440	22443	22441	22442
b7	0.3	24	3s8g	LEU	51	X	-118.34	87.78	-170.14	806	807	810	808	809
b7	0.3	25	4bwz	LEU	203	X	-117.49	86.58	173.84	2945	2946	2949	2947	2948
b7	0.3	26	4bwz	LEU	587	X	-114.79	84.92	172.91	8499	8500	8503	8501	8502
b7	0.3	27	4dbl	LEU	85	X	-120.23	82.62	176.26	1316	1317	1320	1318	1319
b7	0.3	28	4dxw	LEU	646	X	-137.96	86.73	173.34	9413	9414	9417	9415	9416
b7	0.3	29	4epa	LEU	314	X	-126.65	107.83	-175.62	4511	4512	4515	4513	4514
b7	0.3	30	4kt0	LEU	1090	A	-128.25	65.09	171.61	15934	15935	15938	15936	15937
b7	0.3	31	4n4r	LEU	200	X	-115.83	109.82	173.97	3119	3120	3123	3121	3122
b7	0.3	32	4n4r	LEU	526	X	-111.04	78.15	-169.33	8068	8069	8072	8070	8071
b7	0.3	33	4q35	LEU	219	X	-115.67	86.39	178.68	3245	3246	3249	3247	3248
b7	0.3	34	4q35	LEU	428	X	-116.65	100.88	-178.19	6467	6468	6471	6469	6470
b7	0.3	35	4rhb	LEU	225	X	-118.73	78.83	-178.44	3462	3463	3466	3464	3465
b7	0.3	36	4wd8	LEU	31	X	-136.73	105.04	-178.54	442	443	446	444	445
b7	0.3	37	4wd8	LEU	299	X	-131.92	99.11	-179.48	4505	4506	4509	4507	4508
b7	0.3	38	4wd8	LEU	568	X	-136.07	101.25	176.6	8592	8593	8596	8594	8595
b7	0.3	39	4wd8	LEU	838	X	-131.81	107.63	175.78	12689	12690	12693	12691	12692
b7	0.3	40	4wd8	LEU	1104	X	-132.07	99.71	179.21	16716	16717	16720	16718	16719
b7	0.3	41	4xk8	LEU	265	X	-113.52	90.4	-175.96	3929	3930	3933	3931	3932
b7	0.3	42	4xk8	LEU	468	X	-120.51	75.92	-173.9	6899	6900	6903	6901	6902
b7	0.3	43	4xk8	LEU	996	X	-126.36	94.36	-173.71	14682	14683	14686	14684	14685
b7	0.3	44	4xyd	LEU	44	A	-127.94	99.67	177.64	631	632	635	633	634
b7	0.3	45	4y7k	LEU	59	X	-121.45	82.47	-172	816	817	820	818	819
b7	0.3	46	4y7k	LEU	309	X	-125.08	83.49	-169.59	4499	4500	4503	4501	4502
b7	0.3	47	4y7k	LEU	550	X	-116.36	80.04	-165.94	8051	8052	8055	8053	8054
b7	0.3	48	4y7k	LEU	792	X	-119.81	80.13	-170.59	11622	11623	11626	11624	11625
b7	0.3	49	4y7k	LEU	1034	X	-124.35	86.3	-164.51	15193	15194	15197	15195	15196
b7	0.3	50	4yb9	LEU	340	X	-116.53	95.47	-176.82	5024	5025	5028	5026	5027
b7	0.3	51	5a1s	LEU	273	A	-117.18	89.23	-178.32	3878	3879	3882	3880	3881
b7	0.3	52	5a63	LEU	1148	X	-117.71	75.77	169.15	17124	17125	17128	17126	17127
b7	0.3	53	5ayn	LEU	375	X	-117.91	65.42	-175.51	5601	5602	5605	5603	5604
b7	0.3	54	5b58	LEU	442	A	-118.89	97.53	-157.17	6215	6216	6219	6217	6218
b7	0.3	55	5c58	LEU	345	A	-140.85	88.41	176.24	4995	4996	4999	4997	4998
b7	0.3	56	5c58	LEU	598	A	-118.1	95.58	-175.93	8853	8854	8857	8855	8856
b7	0.3	57	5da0	LEU	206	X	-119.53	93.55	166.34	2978	2979	2982	2980	2981
b7	0.3	58	5doq	LEU	284	A	-111.89	95.12	178.62	4246	4247	4250	4248	4249
b7	0.3	59	5doq	LEU	716	A	-118.92	84.07	-179.71	10803	10804	10807	10805	10806
b7	0.3	60	5fp1	LEU	574	A	-112.42	97.24	-176.03	8261	8262	8265	8263	8264
b7	0.3	61	5fq6	LEU	982	A	-122.79	106.92	177.32	14309	14310	14313	14311	14312
b7	0.3	62	5fq6	LEU	2946	A	-138.31	77.61	-172.77	42941	42942	42945	42943	42944
b7	0.3	63	5fr8	LEU	563	A	-119.4	99.58	-175.33	8173	8174	8177	8175	8176
b7	0.3	64	5h3o	LEU	166	A	-122.55	72.95	178.88	2644	2645	2648	2646	2647
b7	0.3	65	5h3o	LEU	676	B	-120.59	78.24	166.36	10674	10675	10678	10676	10677
b7	0.3	66	5h3o	LEU	1696	D	-122.01	83.51	169.77	26735	26736	26739	26737	26738
b7	0.3	67	5l8r	LEU	1086	E	-116.19	84.82	-171.16	16055	16056	16059	16057	16058
b7	0.3	68	5l8r	LEU	1289	E	-121.75	77.05	-176.47	19012	19013	19016	19014	19015
b7	0.3	69	5t3r	LEU	668	A	-125.13	105.25	-177.68	9946	9947	9950	9948	9949
b7	0.3	70	5t3r	LEU	1107	A	-114.45	104.18	-173.61	16523	16524	16527	16525	16526
b7	0.3	71	6ajg	LEU	353	A	-118.45	106.1	-153.82	5027	5028	5031	5029	5030
b7	0.3	72	6cse	LEU	124	A	-130	76.46	-146.79	1783	1784	1787	1785	1786
b7	0.3	73	6cse	LEU	386	A	-122.43	71.74	-171.8	5340	5341	5344	5342	5343
b7	0.3	74	6iyc	LEU	1246	A	-123.59	75.96	-177.65	18666	18667	18670	18668	18669
b7	0.3	75	6nbq	LEU	1883	A	-130.05	106.13	-177.35	28380	28381	28384	28382	28383
b7	0.3	76	6nbq	LEU	2214	A	-136.78	96.17	170.27	33232	33233	33236	33234	33235
b7	0.3	77	6qp6	LEU	416	A	-114.38	108.37	168.73	6384	6385	6388	6386	6387
b8	0.06	1	1qfg	LEU	179	X	-146.27	145.65	170.17	2588	2589	2592	2590	2591
b8	0.06	2	1qfg	LEU	334	X	-125.93	145.94	172.63	4982	4983	4986	4984	4985
b8	0.06	3	1qfg	LEU	654	X	-128.37	141.02	169.43	9732	9733	9736	9734	9735
b8	0.06	4	2hdi	LEU	273	X	-115.28	111.99	174.31	4017	4018	4021	4019	4020
b8	0.06	5	3kvn	LEU	471	X	-128.99	149.9	162.74	6723	6724	6727	6725	6726
b8	0.06	6	3kvn	LEU	586	X	-136.05	144.82	175.15	8453	8454	8457	8455	8456
b8	0.06	7	3qe7	LEU	144	X	-127.78	146.93	-170.8	2050	2051	2054	2052	2053
b8	0.06	8	3ux4	LEU	331	X	-123.87	132.27	170.55	4802	4803	4806	4804	4805
b8	0.06	9	3ux4	LEU	871	X	-123.05	121.66	168.52	12639	12640	12643	12641	12642
b8	0.06	10	3v8x	LEU	583	X	-127.93	139.93	-177.74	8586	8587	8590	8588	8589
b8	0.06	11	4gey	LEU	318	X	-140.91	151.58	167.31	4754	4755	4758	4756	4757
b8	0.06	12	4n4r	LEU	413	X	-138.12	148.26	168.16	6408	6409	6412	6410	6411
b8	0.06	13	4q35	LEU	596	X	-127.94	147.37	179.22	9053	9054	9057	9055	9056
b8	0.06	14	4q35	LEU	625	X	-141.48	153.87	168.14	9491	9492	9495	9493	9494
b8	0.06	15	4rdr	LEU	333	X	-122.19	136.51	179.67	4867	4868	4871	4869	4870
b8	0.06	16	4rdr	LEU	341	X	-120.8	128.04	-177.18	4996	4997	5000	4998	4999
b8	0.06	17	4rdr	LEU	494	X	-116.16	127.72	-178.65	7378	7379	7382	7380	7381
b8	0.06	18	4rhb	LEU	393	X	-125.85	143.93	170.84	6048	6049	6052	6050	6051
b8	0.06	19	4rhb	LEU	422	X	-147.37	151.08	170.86	6486	6487	6490	6488	6489
b8	0.06	20	5c58	LEU	154	A	-144.11	140.12	179.93	2101	2102	2105	2103	2104
b8	0.06	21	5c58	LEU	638	A	-113.47	142.04	-177.82	9482	9483	9486	9484	9485
b8	0.06	22	5fr8	LEU	703	A	-117.22	147.88	-172.6	10223	10224	10227	10225	10226
b8	0.06	23	5t3r	LEU	786	A	-111.83	132.67	-177.32	11702	11703	11706	11704	11705
b8	0.06	24	5t3r	LEU	792	A	-113.65	151.19	176.94	11797	11798	11801	11799	11800
b8	0.06	25	5t3r	LEU	1355	A	-150.52	144.48	178.74	20188	20189	20192	20190	20191
b8	0.06	26	6h3i	LEU	1409	A	-124.42	154.94	-171.41	20754	20755	20758	20756	20757
b8	0.06	27	6h3i	LEU	1620	A	-116.13	136.13	168.95	23984	23985	23988	23986	23987
b8	0.06	28	6h3i	LEU	1679	A	-131.21	131.99	-172.42	24834	24835	24838	24836	24837
b8	0.06	29	6hcy	LEU	834	A	-139.41	137.66	-159.9	12823	12824	12827	12825	12826
b8	0.06	30	6nt4	LEU	1023	A	-127.81	132.54	-160.33	15728	15729	15732	15730	15731
b8	0.18	1	1eys	LEU	642	X	-132.24	127.06	170.75	9509	9510	9513	9511	9512
b8	0.18	2	1p49	LEU	186	X	-154.01	129.93	165.8	2701	2702	2705	2703	2704
b8	0.18	3	1qfg	LEU	88	X	-127.55	115.82	-178.52	1216	1217	1220	1218	1219
b8	0.18	4	1qfg	LEU	130	X	-144.65	143.3	169.14	1832	1833	1836	1834	1835
b8	0.18	5	1qfg	LEU	282	X	-126.6	140.64	169.46	4200	4201	4204	4202	4203
b8	0.18	6	1qfg	LEU	442	X	-144.93	132.1	174.66	6629	6630	6633	6631	6632
b8	0.18	7	1qfg	LEU	536	X	-114.43	116.5	-179.51	8050	8051	8054	8052	8053
b8	0.18	8	1qfg	LEU	609	X	-147.5	134.38	177.6	9093	9094	9097	9095	9096
b8	0.18	9	1qfg	LEU	671	X	-118.99	121.69	-176.2	9985	9986	9989	9987	9988
b8	0.18	10	1uaz	LEU	72	X	-119.37	151.5	176.7	998	999	1002	1000	1001
b8	0.18	11	1yc9	LEU	262	X	-115.8	123.34	177.86	3810	3811	3814	3812	3813
b8	0.18	12	1yc9	LEU	292	X	-117.13	119.25	167.11	4195	4196	4199	4197	4198
b8	0.18	13	1yc9	LEU	673	X	-116.37	123.05	175.42	9764	9765	9768	9766	9767
b8	0.18	14	1yc9	LEU	703	X	-118.95	113.6	172.96	10149	10150	10153	10151	10152
b8	0.18	15	1yc9	LEU	1084	X	-118.78	121.24	175.22	15718	15719	15722	15720	15721
b8	0.18	16	1yc9	LEU	1114	X	-119.4	110.02	173.32	16103	16104	16107	16105	16106
b8	0.18	17	2hdi	LEU	169	X	-130.99	124.31	176.54	2457	2458	2461	2459	2460
b8	0.18	18	2hdi	LEU	242	X	-145.36	117.31	-179.83	3560	3561	3564	3562	3563
b8	0.18	19	2hdi	LEU	282	X	-119.64	120.1	175.91	4151	4152	4155	4153	4154
b8	0.18	20	2hdi	LEU	314	X	-137.6	129.87	-179.56	4601	4602	4605	4603	4604
b8	0.18	21	2hdi	LEU	326	X	-122.74	114.18	175.5	4802	4803	4806	4804	4805
b8	0.18	22	2hdi	LEU	328	X	-116	115.7	177.92	4831	4832	4835	4833	4834
b8	0.18	23	2hdi	LEU	407	X	-139.68	122.76	-178.75	6008	6009	6012	6010	6011
b8	0.18	24	2hdi	LEU	409	X	-120.86	116.78	-175.16	6034	6035	6038	6036	6037
b8	0.18	25	2hdi	LEU	485	X	-150.42	115.04	177.53	7163	7164	7167	7165	7166
b8	0.18	26	2hdi	LEU	527	X	-112.21	111.59	-179.08	7792	7793	7796	7794	7795
b8	0.18	27	2mpr	LEU	187	X	-115.31	137.59	167.43	2717	2718	2721	2719	2720
b8	0.18	28	2mpr	LEU	290	X	-137.64	122.57	164	4213	4214	4217	4215	4216
b8	0.18	29	2mpr	LEU	328	X	-120.31	130.28	170.63	4819	4820	4823	4821	4822
b8	0.18	30	2mpr	LEU	351	X	-118.3	119.34	-175.96	5172	5173	5176	5174	5175
b8	0.18	31	2mpr	LEU	608	X	-116.02	137.21	168.57	8888	8889	8892	8890	8891
b8	0.18	32	2mpr	LEU	711	X	-139.1	118.5	164.63	10384	10385	10388	10386	10387
b8	0.18	33	2mpr	LEU	749	X	-120.48	130.57	171.76	10990	10991	10994	10992	10993
b8	0.18	34	2mpr	LEU	772	X	-119.33	116.51	-177.51	11343	11344	11347	11345	11346
b8	0.18	35	2mpr	LEU	1029	X	-116.1	135.13	167.89	15059	15060	15063	15061	15062
b8	0.18	36	2mpr	LEU	1132	X	-135.62	122.22	164.25	16555	16556	16559	16557	16558
b8	0.18	37	2mpr	LEU	1170	X	-121.15	131.83	170.58	17161	17162	17165	17163	17164
b8	0.18	38	2mpr	LEU	1193	X	-120.49	117.62	-175.09	17514	17515	17518	17516	17517
b8	0.18	39	2rdd	LEU	2660	X	-112.74	121.71	-178.06	38595	38596	38599	38597	38598
b8	0.18	40	2zxe	LEU	771	X	-144.44	133.72	-179.98	10990	10991	10994	10992	10993
b8	0.18	41	3dzm	LEU	80	X	-121.01	126.62	-179.14	1091	1092	1095	1093	1094
b8	0.18	42	3dzm	LEU	133	X	-145.22	148.73	172.1	1867	1868	1871	1869	1870
b8	0.18	43	3dzm	LEU	145	X	-133.78	118.12	172.48	2052	2053	2056	2054	2055
b8	0.18	44	3dzm	LEU	151	X	-118.56	120.67	-179.11	2136	2137	2140	2138	2139
b8	0.18	45	3emn	LEU	29	X	-137.53	116.07	-179.23	418	419	422	420	421
b8	0.18	46	3emn	LEU	58	X	-128.7	136.94	171.59	832	833	836	834	835
b8	0.18	47	3emn	LEU	142	X	-138.65	122.54	169.97	2094	2095	2098	2096	2097
b8	0.18	48	3emn	LEU	202	X	-116.04	125.89	171.36	3018	3019	3022	3020	3021
b8	0.18	49	3emn	LEU	257	X	-116.03	126.8	174.96	3801	3802	3805	3803	3804
b8	0.18	50	3emn	LEU	277	X	-138.46	122.73	175.2	4086	4087	4090	4088	4089
b8	0.18	51	3kvn	LEU	382	X	-124.46	116.83	176.49	5378	5379	5382	5380	5381
b8	0.18	52	3kvn	LEU	478	X	-138.15	132.79	179.94	6841	6842	6845	6843	6844
b8	0.18	53	3kvn	LEU	492	X	-140.59	112.6	-172.54	7039	7040	7043	7041	7042
b8	0.18	54	3kvn	LEU	534	X	-123.21	112.85	174.63	7654	7655	7658	7656	7657
b8	0.18	55	3kvn	LEU	601	X	-114.66	115.34	176.35	8691	8692	8695	8693	8694
b8	0.18	56	3rfz	LEU	395	A	-124.59	141.45	-178.19	5536	5537	5540	5538	5539
b8	0.18	57	3rfz	LEU	420	A	-119.41	114.46	177.9	5905	5906	5909	5907	5908
b8	0.18	58	3rfz	LEU	424	A	-139.81	132.06	179.68	5959	5960	5963	5961	5962
b8	0.18	59	3rfz	LEU	601	A	-121.92	125.35	165.75	8516	8517	8520	8518	8519
b8	0.18	60	3rfz	LEU	638	A	-129.49	130.29	163.3	9040	9041	9044	9042	9043
b8	0.18	61	3rfz	LEU	712	A	-133.49	125.46	173.79	10182	10183	10186	10184	10185
b8	0.18	62	3rfz	LEU	758	A	-127.16	121.29	177.81	10872	10873	10876	10874	10875
b8	0.18	63	3rfz	LEU	762	A	-133.64	110.79	172.3	10934	10935	10938	10936	10937
b8	0.18	64	3rfz	LEU	775	A	-118.23	113.06	-174.92	11153	11154	11157	11155	11156
b8	0.18	65	3rfz	LEU	777	A	-124.16	129.08	177.34	11182	11183	11186	11184	11185
b8	0.18	66	3rfz	LEU	815	A	-143.42	124.03	-179.05	11770	11771	11774	11772	11773
b8	0.18	67	3rfz	LEU	874	A	-112.66	137.67	176.37	12555	12556	12559	12557	12558
b8	0.18	68	3rfz	LEU	901	A	-115.41	110.43	173.53	12935	12936	12939	12937	12938
b8	0.18	69	3v8x	LEU	58	X	-116.68	114.33	-179.72	839	840	843	841	842
b8	0.18	70	3v8x	LEU	166	X	-123.23	134.86	174.18	2261	2262	2265	2263	2264
b8	0.18	71	3v8x	LEU	260	X	-127.09	111.13	176.25	3700	3701	3704	3702	3703
b8	0.18	72	3v8x	LEU	547	X	-134.09	134.57	177.65	8040	8041	8044	8042	8043
b8	0.18	73	3v8x	LEU	636	X	-132.2	112.19	-176.69	9392	9393	9396	9394	9395
b8	0.18	74	3v8x	LEU	733	X	-140.15	115.19	-175.38	10837	10838	10841	10839	10840
b8	0.18	75	3v8x	LEU	748	X	-117.54	116.89	175.9	11056	11057	11060	11058	11059
b8	0.18	76	3w9t	LEU	348	X	-135.32	116.36	178.03	4912	4913	4916	4914	4915
b8	0.18	77	3w9t	LEU	779	X	-133.1	112.5	174.15	11011	11012	11015	11013	11014
b8	0.18	78	3w9t	LEU	1210	X	-136.75	119	175.35	17110	17111	17114	17112	17113
b8	0.18	79	3w9t	LEU	1641	X	-135.62	115.59	175.92	23209	23210	23213	23211	23212
b8	0.18	80	3w9t	LEU	2072	X	-138.95	116.21	175.54	29308	29309	29312	29310	29311
b8	0.18	81	3w9t	LEU	2503	X	-141.54	114.09	174.02	35407	35408	35411	35409	35410
b8	0.18	82	3w9t	LEU	2934	X	-142.31	120.08	175.75	41506	41507	41510	41508	41509
b8	0.18	83	4atv	LEU	39	X	-118.38	131.68	-175.48	478	479	482	480	481
b8	0.18	84	4atv	LEU	420	X	-113.24	127.76	179.61	5863	5864	5867	5865	5866
b8	0.18	85	4bwz	LEU	283	X	-130.36	135.21	-166.19	4098	4099	4102	4100	4101
b8	0.18	86	4c4v	LEU	125	X	-118.62	115.39	-177.25	1882	1883	1886	1884	1885
b8	0.18	87	4c4v	LEU	179	X	-130.57	125.06	177.39	2659	2660	2663	2661	2662
b8	0.18	88	4c4v	LEU	267	X	-132.68	121.72	178.45	4020	4021	4024	4022	4023
b8	0.18	89	4c4v	LEU	284	X	-114.23	129.04	174.02	4278	4279	4282	4280	4281
b8	0.18	90	4epa	LEU	98	X	-111.42	123.28	171.3	1368	1369	1372	1370	1371
b8	0.18	91	4epa	LEU	147	X	-139.82	126.3	176.16	2059	2060	2063	2061	2062
b8	0.18	92	4epa	LEU	156	X	-121.81	126.72	-179.61	2172	2173	2176	2174	2175
b8	0.18	93	4epa	LEU	163	X	-130.69	131.41	168.62	2279	2280	2283	2281	2282
b8	0.18	94	4epa	LEU	264	X	-124.44	131.38	174.76	3745	3746	3749	3747	3748
b8	0.18	95	4epa	LEU	297	X	-131.04	123.41	-178.3	4260	4261	4264	4262	4263
b8	0.18	96	4epa	LEU	449	X	-123.85	114.52	-171.56	6534	6535	6538	6536	6537
b8	0.18	97	4epa	LEU	460	X	-123.44	136.36	-175.09	6700	6701	6704	6702	6703
b8	0.18	98	4epa	LEU	490	X	-129.95	125.3	169.7	7124	7125	7128	7126	7127
b8	0.18	99	4epa	LEU	552	X	-130.12	121.79	-176.34	8056	8057	8060	8058	8059
b8	0.18	100	4epa	LEU	556	X	-125.29	118.41	177.04	8115	8116	8119	8117	8118
b8	0.18	101	4fso	LEU	50	X	-138.64	110.73	172.28	738	739	742	740	741
b8	0.18	102	4fso	LEU	146	X	-125.75	120.05	177.86	2229	2230	2233	2231	2232
b8	0.18	103	4fso	LEU	154	X	-153.03	122.56	174.82	2347	2348	2351	2349	2350
b8	0.18	104	4fso	LEU	210	X	-114.49	128.12	170.47	3203	3204	3207	3205	3206
b8	0.18	105	4fso	LEU	212	X	-129.47	119.22	175.85	3233	3234	3237	3235	3236
b8	0.18	106	4fso	LEU	213	X	-116.84	123.08	179.85	3252	3253	3256	3254	3255
b8	0.18	107	4fso	LEU	223	X	-114.85	123.77	-178.56	3393	3394	3397	3395	3396
b8	0.18	108	4fso	LEU	265	X	-117.88	124.03	178.04	4031	4032	4035	4033	4034
b8	0.18	109	4fso	LEU	279	X	-113.77	111.68	-178.84	4253	4254	4257	4255	4256
b8	0.18	110	4fso	LEU	308	X	-130.11	122.99	-179.14	4694	4695	4698	4696	4697
b8	0.18	111	4fso	LEU	324	X	-113.93	121.08	-179.21	4965	4966	4969	4967	4968
b8	0.18	112	4gey	LEU	77	X	-115.04	122.92	172.31	1145	1146	1149	1147	1148
b8	0.18	113	4gey	LEU	177	X	-126.44	119.63	177.13	2663	2664	2667	2665	2666
b8	0.18	114	4gey	LEU	238	X	-125.63	120.52	-177.38	3565	3566	3569	3567	3568
b8	0.18	115	4gey	LEU	378	X	-118.66	117.95	177.25	5650	5651	5654	5652	5653
b8	0.18	116	4gey	LEU	388	X	-140.86	122.33	167.36	5823	5824	5827	5825	5826
b8	0.18	117	4gey	LEU	414	X	-136.17	114.43	178.34	6196	6197	6200	6198	6199
b8	0.18	118	4j7c	LEU	1763	X	-112.78	140.13	-179.08	25394	25395	25398	25396	25397
b8	0.18	119	4j7c	LEU	2192	X	-115.07	146.79	-178.9	31540	31541	31544	31542	31543
b8	0.18	120	4mt0	LEU	107	X	-120.48	139.79	166.24	1573	1574	1577	1575	1576
b8	0.18	121	4mt0	LEU	321	X	-125.92	121.1	172.95	4729	4730	4733	4731	4732
b8	0.18	122	4mt0	LEU	552	X	-118.73	137.56	174.93	8168	8169	8172	8170	8171
b8	0.18	123	4mt0	LEU	766	X	-126.53	119.29	172.66	11324	11325	11328	11326	11327
b8	0.18	124	4mt0	LEU	997	X	-114.34	135.06	176.82	14763	14764	14767	14765	14766
b8	0.18	125	4mt0	LEU	1211	X	-125.15	119.4	171.58	17919	17920	17923	17921	17922
b8	0.18	126	4mt4	LEU	120	X	-120.68	125.1	173.41	1740	1741	1744	1742	1743
b8	0.18	127	4mt4	LEU	300	X	-117.2	110.48	-175.55	4504	4505	4508	4506	4507
b8	0.18	128	4mt4	LEU	305	X	-137.22	138.39	168.47	4574	4575	4578	4576	4577
b8	0.18	129	4mt4	LEU	306	X	-134.65	113.59	178.71	4593	4594	4597	4595	4596
b8	0.18	130	4mt4	LEU	332	X	-131.88	120.24	175.61	4954	4955	4958	4956	4957
b8	0.18	131	4mt4	LEU	772	X	-115.01	115.13	179.42	11574	11575	11578	11576	11577
b8	0.18	132	4mt4	LEU	777	X	-131.32	137.46	167.52	11644	11645	11648	11646	11647
b8	0.18	133	4mt4	LEU	778	X	-132.64	111.8	179.76	11663	11664	11667	11665	11666
b8	0.18	134	4mt4	LEU	804	X	-131.31	115.31	171.58	12024	12025	12028	12026	12027
b8	0.18	135	4mt4	LEU	1065	X	-113.12	123.61	171.36	15904	15905	15908	15906	15907
b8	0.18	136	4mt4	LEU	1250	X	-132.9	136.59	164.15	18738	18739	18742	18740	18741
b8	0.18	137	4n4r	LEU	64	X	-140.53	114.48	176.59	990	991	994	992	993
b8	0.18	138	4n4r	LEU	72	X	-121.83	126.1	171.36	1149	1150	1153	1151	1152
b8	0.18	139	4n4r	LEU	154	X	-120.99	128.19	176.93	2413	2414	2417	2415	2416
b8	0.18	140	4n4r	LEU	192	X	-150.78	116.4	175.88	3003	3004	3007	3005	3006
b8	0.18	141	4n4r	LEU	207	X	-137.54	117.91	173.32	3229	3230	3233	3231	3232
b8	0.18	142	4n4r	LEU	270	X	-122.19	110.53	-177.28	4214	4215	4218	4216	4217
b8	0.18	143	4n4r	LEU	404	X	-128.93	119.93	-177.47	6240	6241	6244	6242	6243
b8	0.18	144	4n4r	LEU	416	X	-129.88	118.78	-176.47	6460	6461	6464	6462	6463
b8	0.18	145	4n75	LEU	46	X	-114.52	121.75	-179.2	620	621	624	622	623
b8	0.18	146	4n75	LEU	64	X	-126.03	113.62	-171.82	882	883	886	884	885
b8	0.18	147	4n75	LEU	188	X	-137.9	113.2	179.24	2772	2773	2776	2774	2775
b8	0.18	148	4n75	LEU	291	X	-123.44	116.38	174.41	4249	4250	4253	4251	4252
b8	0.18	149	4n75	LEU	343	X	-127.12	118.94	176.98	4995	4996	4999	4997	4998
b8	0.18	150	4q2e	LEU	186	X	-123.5	140.77	179.59	2819	2820	2823	2821	2822
b8	0.18	151	4q2e	LEU	453	X	-151.32	142.64	-178.15	6846	6847	6850	6848	6849
b8	0.18	152	4q35	LEU	253	X	-125.78	112.88	177.5	3789	3790	3793	3791	3792
b8	0.18	153	4q35	LEU	286	X	-126.11	133.79	162.25	4293	4294	4297	4295	4296
b8	0.18	154	4q35	LEU	368	X	-114.71	115.49	177.41	5562	5563	5566	5564	5565
b8	0.18	155	4q79	LEU	154	X	-143.25	126.7	172.54	2217	2218	2221	2219	2220
b8	0.18	156	4q79	LEU	348	X	-134.61	117.18	169.56	4968	4969	4972	4970	4971
b8	0.18	157	4q79	LEU	539	X	-138.24	125.39	172.85	7686	7687	7690	7688	7689
b8	0.18	158	4q79	LEU	736	X	-136.99	123.64	174.59	10480	10481	10484	10482	10483
b8	0.18	159	4q79	LEU	934	X	-153.01	129.41	172.81	13293	13294	13297	13295	13296
b8	0.18	160	4q79	LEU	1125	X	-135.4	118.62	176.2	16011	16012	16015	16013	16014
b8	0.18	161	4q79	LEU	1313	X	-138.86	117.82	173.75	18678	18679	18682	18680	18681
b8	0.18	162	4q79	LEU	1504	X	-151.68	122.06	171.53	21396	21397	21400	21398	21399
b8	0.18	163	4q79	LEU	1695	X	-143.07	126.77	172.73	24114	24115	24118	24116	24117
b8	0.18	164	4quv	LEU	111	X	-122.25	145.89	179.24	1722	1723	1726	1724	1725
b8	0.18	165	4rdq	LEU	268	X	-127.61	140.08	177.98	4224	4225	4228	4226	4227
b8	0.18	166	4rdq	LEU	634	X	-124.1	141.01	172.77	9977	9978	9981	9979	9980
b8	0.18	167	4rdq	LEU	1000	X	-124.48	139.45	175.67	15730	15731	15734	15732	15733
b8	0.18	168	4rdq	LEU	1366	X	-127.35	133.13	172.81	21483	21484	21487	21485	21486
b8	0.18	169	4rdq	LEU	1732	X	-120.09	139.19	174	27236	27237	27240	27238	27239
b8	0.18	170	4rdr	LEU	67	X	-122.64	135.17	173.88	904	905	908	906	907
b8	0.18	171	4rdr	LEU	137	X	-154.89	129.57	168.73	1870	1871	1874	1872	1873
b8	0.18	172	4rdr	LEU	147	X	-119.49	115.3	170.14	2031	2032	2035	2033	2034
b8	0.18	173	4rdr	LEU	167	X	-149.7	129.6	168.44	2295	2296	2299	2297	2298
b8	0.18	174	4rdr	LEU	199	X	-142.97	125.09	-172.19	2789	2790	2793	2791	2792
b8	0.18	175	4rdr	LEU	285	X	-125.01	126.35	173.39	4096	4097	4100	4098	4099
b8	0.18	176	4rdr	LEU	299	X	-131.27	129.27	175.37	4327	4328	4331	4329	4330
b8	0.18	177	4rdr	LEU	350	X	-131.18	119.5	173.98	5140	5141	5144	5142	5143
b8	0.18	178	4rdr	LEU	437	X	-142.25	127.43	-178.9	6484	6485	6488	6486	6487
b8	0.18	179	4rdr	LEU	449	X	-121.8	120.1	177.74	6684	6685	6688	6686	6687
b8	0.18	180	4rdr	LEU	496	X	-128.3	121.69	-177.11	7407	7408	7411	7409	7410
b8	0.18	181	4rdr	LEU	628	X	-136.6	123.43	179.65	9419	9420	9423	9421	9422
b8	0.18	182	4rhb	LEU	50	X	-147.03	139.89	176.1	785	786	789	787	788
b8	0.18	183	4rhb	LEU	83	X	-133.14	134.59	163.39	1289	1290	1293	1291	1292
b8	0.18	184	4rhb	LEU	165	X	-120.11	111.54	178.28	2558	2559	2562	2560	2561
b8	0.18	185	4rhb	LEU	224	X	-116.71	135.63	179.57	3443	3444	3447	3445	3446
b8	0.18	186	4rhb	LEU	279	X	-136.91	114.71	-171.54	4337	4338	4341	4339	4340
b8	0.18	187	4rhb	LEU	286	X	-132.26	117.79	171.02	4457	4458	4461	4459	4460
b8	0.18	188	4zgv	LEU	240	A	-135.08	118.74	175.98	3502	3503	3506	3504	3505
b8	0.18	189	4zgv	LEU	246	A	-117.34	136.96	-176.02	3604	3605	3608	3606	3607
b8	0.18	190	4zgv	LEU	301	A	-133.28	130.92	165.74	4423	4424	4427	4425	4426
b8	0.18	191	4zgv	LEU	455	A	-132.5	138.47	178.66	6671	6672	6675	6673	6674
b8	0.18	192	4zgv	LEU	565	A	-145.25	126.54	170.06	8301	8302	8305	8303	8304
b8	0.18	193	4zgv	LEU	615	A	-128.74	117.11	175.78	9081	9082	9085	9083	9084
b8	0.18	194	4zgv	LEU	634	A	-134.51	129.32	174.18	9385	9386	9389	9387	9388
b8	0.18	195	4zgv	LEU	684	A	-121.89	116.21	176.57	10147	10148	10151	10149	10150
b8	0.18	196	4zgv	LEU	695	A	-115.19	132.95	165.94	10329	10330	10333	10331	10332
b8	0.18	197	4zgv	LEU	770	A	-134.27	125.6	178.69	11416	11417	11420	11418	11419
b8	0.18	198	4zgv	LEU	803	A	-113.98	140.83	176.66	11924	11925	11928	11926	11927
b8	0.18	199	5ah3	LEU	537	A	-154.13	143.67	165.95	7758	7759	7762	7760	7761
b8	0.18	200	5ah3	LEU	950	A	-116.07	111.46	173.69	13656	13657	13660	13658	13659
b8	0.18	201	5c58	LEU	131	A	-120	137.07	-176.18	1816	1817	1820	1818	1819
b8	0.18	202	5c58	LEU	162	A	-123.23	111.87	172.97	2196	2197	2200	2198	2199
b8	0.18	203	5c58	LEU	196	A	-122.17	135.83	177	2710	2711	2714	2712	2713
b8	0.18	204	5c58	LEU	214	A	-131.98	122.54	170.99	3007	3008	3011	3009	3010
b8	0.18	205	5c58	LEU	335	A	-124.16	137.74	178.55	4832	4833	4836	4834	4835
b8	0.18	206	5c58	LEU	420	A	-136.71	149.13	172.28	6160	6161	6164	6162	6163
b8	0.18	207	5c58	LEU	534	A	-119.25	122.65	175.32	7923	7924	7927	7925	7926
b8	0.18	208	5c58	LEU	545	A	-122.37	137.22	169.82	8085	8086	8089	8087	8088
b8	0.18	209	5d0q	LEU	431	A	-126.26	131.14	170.3	6430	6431	6434	6432	6433
b8	0.18	210	5d0q	LEU	573	A	-132.69	112.72	173.14	8582	8583	8586	8584	8585
b8	0.18	211	5d0q	LEU	590	A	-121.15	127.48	177.79	8840	8841	8844	8842	8843
b8	0.18	212	5d3m	LEU	593	A	-138.64	125.77	179.93	8721	8722	8725	8723	8724
b8	0.18	213	5eik	LEU	698	A	-123.47	137.36	172.67	10552	10553	10556	10554	10555
b8	0.18	214	5fp1	LEU	166	A	-126.13	133.99	163.32	2282	2283	2286	2284	2285
b8	0.18	215	5fp1	LEU	207	A	-138.75	111.23	178.64	2878	2879	2882	2880	2881
b8	0.18	216	5fp1	LEU	422	A	-154.48	116.82	172.79	6077	6078	6081	6079	6080
b8	0.18	217	5fp1	LEU	521	A	-116.09	131.8	174.56	7492	7493	7496	7494	7495
b8	0.18	218	5fp1	LEU	555	A	-131.74	125.89	-176.88	7996	7997	8000	7998	7999
b8	0.18	219	5fp1	LEU	557	A	-133.1	113.25	-175.13	8022	8023	8026	8024	8025
b8	0.18	220	5fp1	LEU	611	A	-135.26	124.1	162.66	8793	8794	8797	8795	8796
b8	0.18	221	5fp1	LEU	621	A	-122.81	117.87	170.1	8973	8974	8977	8975	8976
b8	0.18	222	5fp1	LEU	695	A	-111.74	117.88	-175.02	10110	10111	10114	10112	10113
b8	0.18	223	5fq6	LEU	703	A	-141.87	131.27	176.78	10095	10096	10099	10097	10098
b8	0.18	224	5fq6	LEU	834	A	-121.92	120.48	176	12037	12038	12041	12039	12040
b8	0.18	225	5fq6	LEU	921	A	-143.65	122.31	171.48	13344	13345	13348	13346	13347
b8	0.18	226	5fq6	LEU	984	A	-132.85	117.94	-179.92	14349	14350	14353	14351	14352
b8	0.18	227	5fq6	LEU	1093	A	-137.61	140.93	179.42	15907	15908	15911	15909	15910
b8	0.18	228	5fq6	LEU	1145	A	-146.74	128.28	179.66	16706	16707	16710	16708	16709
b8	0.18	229	5fq6	LEU	1258	A	-133.95	118.52	176.86	18323	18324	18327	18325	18326
b8	0.18	230	5fq6	LEU	1421	A	-115.23	123.29	176.83	20740	20741	20744	20742	20743
b8	0.18	231	5fq6	LEU	2134	A	-112.4	132.49	177.95	30950	30951	30954	30952	30953
b8	0.18	232	5fq6	LEU	2284	A	-131.36	138.77	172.34	33118	33119	33122	33120	33121
b8	0.18	233	5fq6	LEU	2415	A	-127.13	124.88	174.33	35060	35061	35064	35062	35063
b8	0.18	234	5fq6	LEU	2431	A	-125.8	141.97	176.53	35354	35355	35358	35356	35357
b8	0.18	235	5fq6	LEU	2502	A	-151.52	111.79	173.13	36367	36368	36371	36369	36370
b8	0.18	236	5fq6	LEU	2565	A	-130.97	134.01	178.99	37372	37373	37376	37374	37375
b8	0.18	237	5fq6	LEU	2677	A	-136.34	131.92	178.46	38987	38988	38991	38989	38990
b8	0.18	238	5fq6	LEU	2686	A	-134.68	130.88	-174.71	39147	39148	39151	39149	39150
b8	0.18	239	5fq6	LEU	2729	A	-128.51	121.8	169.44	39786	39787	39790	39788	39789
b8	0.18	240	5fq6	LEU	2842	A	-138.08	113.47	176.42	41403	41404	41407	41405	41406
b8	0.18	241	5fq6	LEU	3005	A	-117.8	124.94	175.25	43820	43821	43824	43822	43823
b8	0.18	242	5fr8	LEU	175	A	-146.38	113.86	-173.87	2494	2495	2498	2496	2497
b8	0.18	243	5fr8	LEU	179	A	-128.31	116.13	175.12	2569	2570	2573	2571	2572
b8	0.18	244	5fr8	LEU	227	A	-115.71	122.55	171.47	3249	3250	3253	3251	3252
b8	0.18	245	5fr8	LEU	273	A	-125.65	124.43	-179.67	3881	3882	3885	3883	3884
b8	0.18	246	5fr8	LEU	407	A	-151.68	123.63	173.93	5890	5891	5894	5892	5893
b8	0.18	247	5fr8	LEU	423	A	-127.32	127.63	169.76	6130	6131	6134	6132	6133
b8	0.18	248	5fr8	LEU	435	A	-111.53	118.86	-169.19	6323	6324	6327	6325	6326
b8	0.18	249	5fr8	LEU	503	A	-140.61	120.78	175.55	7295	7296	7299	7297	7298
b8	0.18	250	5fr8	LEU	561	A	-135.68	125.31	177.19	8147	8148	8151	8149	8150
b8	0.18	251	5oge	LEU	390	A	-123.63	130.89	179.43	5732	5733	5736	5734	5735
b8	0.18	252	5t3r	LEU	653	A	-126.87	115.68	169.71	9740	9741	9744	9742	9743
b8	0.18	253	5t3r	LEU	700	A	-134.45	130.34	-178.58	10434	10435	10438	10436	10437
b8	0.18	254	5t3r	LEU	708	A	-118.63	136.57	174.91	10549	10550	10553	10551	10552
b8	0.18	255	5t3r	LEU	778	A	-112.06	123.8	-178	11572	11573	11576	11574	11575
b8	0.18	256	5t3r	LEU	839	A	-123.58	139.52	170.72	12549	12550	12553	12551	12552
b8	0.18	257	5t3r	LEU	914	A	-145.19	138.85	171.31	13654	13655	13658	13656	13657
b8	0.18	258	5t3r	LEU	918	A	-135.8	133.38	172.59	13717	13718	13721	13719	13720
b8	0.18	259	5t3r	LEU	1047	A	-129.68	112.58	-167.82	15627	15628	15631	15629	15630
b8	0.18	260	5t3r	LEU	1051	A	-136.37	111.22	-179.66	15685	15686	15689	15687	15688
b8	0.18	261	5t3r	LEU	1093	A	-134.56	118.41	172.09	16299	16300	16303	16301	16302
b8	0.18	262	5t3r	LEU	1292	A	-124.41	136.43	-174.12	19214	19215	19218	19216	19217
b8	0.18	263	5t3r	LEU	1299	A	-118.39	114.59	177.98	19336	19337	19340	19338	19339
b8	0.18	264	5v8k	LEU	152	A	-130.39	127.88	172.7	2305	2306	2309	2307	2308
b8	0.18	265	6bar	LEU	55	A	-113.06	135.52	166.2	831	832	835	833	834
b8	0.18	266	6bw6	LEU	139	A	-123.29	137.48	-176.64	2047	2048	2051	2049	2050
b8	0.18	267	6cjt	LEU	61	A	-110.22	124.27	178.9	918	919	922	920	921
b8	0.18	268	6cjt	LEU	1249	A	-117.45	120.21	-170.84	18891	18892	18895	18893	18894
b8	0.18	269	6d0j	LEU	199	A	-143.87	154.04	171.96	2944	2945	2948	2946	2947
b8	0.18	270	6f7h	LEU	78	A	-127.14	124.21	170.33	1097	1098	1101	1099	1100
b8	0.18	271	6f7h	LEU	329	A	-117.84	129.99	166.88	4721	4722	4725	4723	4724
b8	0.18	272	6f7h	LEU	839	A	-120.43	134.07	166.23	12105	12106	12109	12107	12108
b8	0.18	273	6fkf	LEU	3583	A	-149.88	145.68	-160.63	52119	52120	52123	52121	52122
b8	0.18	274	6fok	LEU	57	A	-119.35	119.72	175.81	768	769	772	770	771
b8	0.18	275	6fok	LEU	97	A	-132.53	128.28	175.46	1346	1347	1350	1348	1349
b8	0.18	276	6fok	LEU	138	A	-124.72	146.66	168.7	1941	1942	1945	1943	1944
b8	0.18	277	6fok	LEU	149	A	-129.63	132.19	174	2103	2104	2107	2105	2106
b8	0.18	278	6fok	LEU	160	A	-122.68	132.12	172.03	2256	2257	2260	2258	2259
b8	0.18	279	6fok	LEU	205	A	-110.04	130.86	-176.77	2918	2919	2922	2920	2921
b8	0.18	280	6fok	LEU	231	A	-135.14	128.7	179.05	3290	3291	3294	3292	3293
b8	0.18	281	6fok	LEU	233	A	-144.07	131.25	-165.45	3316	3317	3320	3318	3319
b8	0.18	282	6fok	LEU	287	A	-131.09	141.09	173.56	4180	4181	4184	4182	4183
b8	0.18	283	6fok	LEU	291	A	-140.79	128.4	-173.48	4237	4238	4241	4239	4240
b8	0.18	284	6fok	LEU	302	A	-121.8	130.75	168.73	4428	4429	4432	4430	4431
b8	0.18	285	6fok	LEU	350	A	-124.86	130.85	-177.5	5168	5169	5172	5170	5171
b8	0.18	286	6fok	LEU	360	A	-131.74	130.5	-173.24	5340	5341	5344	5342	5343
b8	0.18	287	6fok	LEU	366	A	-134.13	120.87	-165.82	5423	5424	5427	5425	5426
b8	0.18	288	6fok	LEU	417	A	-124.68	123.15	179.67	6199	6200	6203	6201	6202
b8	0.18	289	6fok	LEU	465	A	-126.58	126.79	157.6	6950	6951	6954	6952	6953
b8	0.18	290	6fok	LEU	521	A	-144.5	130.32	-179.45	7752	7753	7756	7754	7755
b8	0.18	291	6fok	LEU	547	A	-137.42	137.42	-174.22	8139	8140	8143	8141	8142
b8	0.18	292	6fok	LEU	559	A	-146.62	139.91	162.61	8305	8306	8309	8307	8308
b8	0.18	293	6gv1	LEU	190	A	-116.07	116.27	167.59	2760	2761	2764	2762	2763
b8	0.18	294	6h3i	LEU	72	A	-114.23	113.86	179.21	1089	1090	1093	1091	1092
b8	0.18	295	6h3i	LEU	702	A	-127.04	129.49	-178.61	10390	10391	10394	10392	10393
b8	0.18	296	6h3i	LEU	1356	A	-122.91	120.01	178.03	19981	19982	19985	19983	19984
b8	0.18	297	6h3i	LEU	1533	A	-123.38	126.17	168.95	22616	22617	22620	22618	22619
b8	0.18	298	6h3i	LEU	1618	A	-123.1	135.53	167.06	23949	23950	23953	23951	23952
b8	0.18	299	6h3i	LEU	2034	A	-153.83	137.96	166.05	30146	30147	30150	30148	30149
b8	0.18	300	6h3i	LEU	2052	A	-126.18	124.74	170.55	30413	30414	30417	30415	30416
b8	0.18	301	6h3i	LEU	2080	A	-144.84	126.29	-175.52	30862	30863	30866	30864	30865
b8	0.18	302	6h3i	LEU	2319	A	-140.72	134.56	172.03	34285	34286	34289	34287	34288
b8	0.18	303	6h3i	LEU	2368	A	-125.18	121.09	178.84	35019	35020	35023	35021	35022
b8	0.18	304	6h3i	LEU	2469	A	-123.32	117.95	-176.2	36481	36482	36485	36483	36484
b8	0.18	305	6h3i	LEU	2586	A	-129.45	129.46	-175.03	38268	38269	38272	38270	38271
b8	0.18	306	6idf	LEU	836	A	-143.01	131.67	175.63	12563	12564	12567	12565	12566
b8	0.18	307	6iz4	LEU	645	A	-119.72	119.53	-166.72	9590	9591	9594	9592	9593
b8	0.18	308	6n25	LEU	268	A	-144.81	134.29	-179.55	4225	4226	4229	4227	4228
b8	0.18	309	6n25	LEU	606	A	-141.61	137.46	-177.01	9564	9565	9568	9566	9567
b8	0.18	310	6n25	LEU	944	A	-148.3	138.42	175.98	14903	14904	14907	14905	14906
b8	0.18	311	6n25	LEU	1282	A	-146.83	140.11	172.57	20242	20243	20246	20244	20245
b8	0.18	312	6n25	LEU	1620	A	-147.8	130.26	171.42	25581	25582	25585	25583	25584
b8	0.3	1	1jb0	LEU	516	X	-113.88	131.6	176.89	7565	7566	7569	7567	7568
b8	0.3	2	1qfg	LEU	72	X	-121.33	131.12	170.05	996	997	1000	998	999
b8	0.3	3	1qfg	LEU	91	X	-112.21	141.74	-177.86	1256	1257	1260	1258	1259
b8	0.3	4	1qfg	LEU	625	X	-115.37	116.22	-175.85	9336	9337	9340	9338	9339
b8	0.3	5	1yc9	LEU	54	X	-119.94	134.19	178.79	809	810	813	811	812
b8	0.3	6	1yc9	LEU	465	X	-123.31	136.86	178.69	6763	6764	6767	6765	6766
b8	0.3	7	1yc9	LEU	876	X	-117.12	139.35	179.36	12717	12718	12721	12719	12720
b8	0.3	8	2c3e	LEU	201	X	-112.76	146.1	177.03	2977	2978	2981	2979	2980
b8	0.3	9	2d57	LEU	124	X	-123.84	134.15	173.47	1684	1685	1688	1686	1687
b8	0.3	10	2d57	LEU	796	X	-125.85	141.73	179.56	10900	10901	10904	10902	10903
b8	0.3	11	2hdi	LEU	64	X	-119.38	143.52	-176.35	937	938	941	939	940
b8	0.3	12	2hdi	LEU	72	X	-116.92	143.53	166.62	1051	1052	1055	1053	1054
b8	0.3	13	2hdi	LEU	350	X	-115.36	131.86	169.71	5176	5177	5180	5178	5179
b8	0.3	14	2mpr	LEU	141	X	-128.37	121.53	-178.71	2065	2066	2069	2067	2068
b8	0.3	15	2mpr	LEU	189	X	-111.34	133.69	178.83	2751	2752	2755	2753	2754
b8	0.3	16	2mpr	LEU	327	X	-113.41	138.71	173.32	4800	4801	4804	4802	4803
b8	0.3	17	2mpr	LEU	562	X	-116.79	125.82	179.83	8236	8237	8240	8238	8239
b8	0.3	18	2mpr	LEU	610	X	-113.32	129.95	179.04	8922	8923	8926	8924	8925
b8	0.3	19	2mpr	LEU	748	X	-112.3	139.6	171.57	10971	10972	10975	10973	10974
b8	0.3	20	2mpr	LEU	983	X	-116.74	129.34	-179.45	14407	14408	14411	14409	14410
b8	0.3	21	2mpr	LEU	1031	X	-111.67	133.68	179.29	15093	15094	15097	15095	15096
b8	0.3	22	2mpr	LEU	1169	X	-112.43	140.07	170.24	17142	17143	17146	17144	17145
b8	0.3	23	3b8e	LEU	777	X	-116.53	137.25	-178.63	11136	11137	11140	11138	11139
b8	0.3	24	3b9y	LEU	96	X	-110.2	146.13	166.68	1385	1386	1389	1387	1388
b8	0.3	25	3b9y	LEU	455	X	-116.12	120.89	176.94	6429	6430	6433	6431	6432
b8	0.3	26	3b9y	LEU	484	X	-112.13	141.74	168.84	6824	6825	6828	6826	6827
b8	0.3	27	3b9y	LEU	843	X	-114.05	118.7	-179.58	11868	11869	11872	11870	11871
b8	0.3	28	3b9y	LEU	872	X	-115.12	141.79	168.04	12263	12264	12267	12265	12266
b8	0.3	29	3cn5	LEU	877	X	-110.09	134.55	170.42	12395	12396	12399	12397	12398
b8	0.3	30	3dzm	LEU	21	X	-118.2	130.25	-174.29	264	265	268	266	267
b8	0.3	31	3dzm	LEU	131	X	-123.34	148.77	178.75	1841	1842	1845	1843	1844
b8	0.3	32	3dzm	LEU	202	X	-114.9	144.15	173.72	2918	2919	2922	2920	2921
b8	0.3	33	3emn	LEU	97	X	-121.6	119.3	178.81	1461	1462	1465	1463	1464
b8	0.3	34	3emn	LEU	150	X	-136.55	123.79	173.88	2222	2223	2226	2224	2225
b8	0.3	35	3emn	LEU	208	X	-121.12	138.54	177.49	3106	3107	3110	3108	3109
b8	0.3	36	3emn	LEU	245	X	-113.51	143.46	174.35	3618	3619	3622	3620	3621
b8	0.3	37	3emn	LEU	263	X	-115.49	130.9	174.67	3893	3894	3897	3895	3896
b8	0.3	38	3gd8	LEU	569	X	-117.77	145.87	168.48	7801	7802	7805	7803	7804
b8	0.3	39	3kvn	LEU	364	X	-114.13	125.2	-179.8	5151	5152	5155	5153	5154
b8	0.3	40	3kvn	LEU	445	X	-117.56	124.2	173.71	6332	6333	6336	6334	6335
b8	0.3	41	3kvn	LEU	530	X	-118.8	131.31	-174.35	7611	7612	7615	7613	7614
b8	0.3	42	3kvn	LEU	546	X	-116.13	133.82	177.83	7831	7832	7835	7833	7834
b8	0.3	43	3kvn	LEU	591	X	-116.2	143.68	179.12	8537	8538	8541	8539	8540
b8	0.3	44	3kvn	LEU	622	X	-124.87	133.24	-177.78	9015	9016	9019	9017	9018
b8	0.3	45	3kvn	LEU	624	X	-112.36	123.75	-178.04	9044	9045	9048	9046	9047
b8	0.3	46	3mk7	LEU	44	X	-118.49	132.72	-178.84	643	644	647	645	646
b8	0.3	47	3nd0	LEU	277	X	-130.77	146.17	176.48	4006	4007	4010	4008	4009
b8	0.3	48	3rce	LEU	94	X	-115.06	141.53	177.24	1402	1403	1406	1404	1405
b8	0.3	49	3rce	LEU	237	X	-122.41	144.45	173.22	3564	3565	3568	3566	3567
b8	0.3	50	3rfz	LEU	109	A	-114.82	154.27	174.46	1557	1558	1561	1559	1560
b8	0.3	51	3rfz	LEU	602	A	-126.67	130.13	173.22	8535	8536	8539	8537	8538
b8	0.3	52	3rfz	LEU	617	A	-117.36	137.67	176.55	8739	8740	8743	8741	8742
b8	0.3	53	3rfz	LEU	726	A	-130.55	124.05	164.98	10408	10409	10412	10410	10411
b8	0.3	54	3rfz	LEU	852	A	-113.02	139.44	-177.72	12253	12254	12257	12255	12256
b8	0.3	55	3rfz	LEU	891	A	-119.25	143.96	177.28	12787	12788	12791	12789	12790
b8	0.3	56	3rko	LEU	79	X	-114.76	124.16	-176.35	1117	1118	1121	1119	1120
b8	0.3	57	3rko	LEU	693	X	-117.94	138.83	-178.38	10290	10291	10294	10292	10293
b8	0.3	58	3ux4	LEU	511	X	-124.99	122.68	177.26	7415	7416	7419	7417	7418
b8	0.3	59	3ux4	LEU	1051	X	-119.83	123.31	-176.38	15251	15252	15255	15253	15254
b8	0.3	60	3v8x	LEU	357	X	-123.62	132.51	176.82	5160	5161	5164	5162	5163
b8	0.3	61	3v8x	LEU	375	X	-111.55	124.62	179.65	5451	5452	5455	5453	5454
b8	0.3	62	3v8x	LEU	849	X	-115.36	110.6	175.13	12671	12672	12675	12673	12674
b8	0.3	63	4bwz	LEU	278	X	-112.79	129.94	-171.52	4024	4025	4028	4026	4027
b8	0.3	64	4bwz	LEU	662	X	-114.04	126.73	-171.95	9578	9579	9582	9580	9581
b8	0.3	65	4c4v	LEU	411	X	-122.58	128.52	176.69	6069	6070	6073	6071	6072
b8	0.3	66	4dbl	LEU	436	X	-120.33	134.05	178.94	6436	6437	6440	6438	6439
b8	0.3	67	4doj	LEU	390	X	-121.82	147.25	178.33	5496	5497	5500	5498	5499
b8	0.3	68	4epa	LEU	162	X	-115.15	131.2	-179.54	2260	2261	2264	2262	2263
b8	0.3	69	4epa	LEU	193	X	-121.72	129.4	176.25	2674	2675	2678	2676	2677
b8	0.3	70	4epa	LEU	346	X	-115.64	134.57	-174.17	5015	5016	5019	5017	5018
b8	0.3	71	4epa	LEU	352	X	-114.73	138.3	173.22	5098	5099	5102	5100	5101
b8	0.3	72	4epa	LEU	401	X	-131.43	133.55	178.56	5813	5814	5817	5815	5816
b8	0.3	73	4ezc	LEU	991	X	-114.53	147.84	164.38	14378	14379	14382	14380	14381
b8	0.3	74	4fso	LEU	31	X	-117.74	111.33	178.97	469	470	473	471	472
b8	0.3	75	4fso	LEU	47	X	-117.7	123.98	176.1	692	693	696	694	695
b8	0.3	76	4fso	LEU	90	X	-115.79	130.39	-177.53	1365	1366	1369	1367	1368
b8	0.3	77	4fso	LEU	114	X	-117.94	120.05	-179	1722	1723	1726	1724	1725
b8	0.3	78	4fso	LEU	172	X	-122.91	127.36	179.6	2663	2664	2667	2665	2666
b8	0.3	79	4fso	LEU	214	X	-118.22	122.91	179.53	3271	3272	3275	3273	3274
b8	0.3	80	4fso	LEU	246	X	-123.3	152.4	-178.11	3725	3726	3729	3727	3728
b8	0.3	81	4gey	LEU	62	X	-113.19	118.27	171.56	903	904	907	905	906
b8	0.3	82	4gey	LEU	394	X	-116.05	115.61	-179.17	5924	5925	5928	5926	5927
b8	0.3	83	4h1w	LEU	781	X	-131.05	118.61	166.37	11360	11361	11364	11362	11363
b8	0.3	84	4h1w	LEU	950	X	-122.57	146.69	168.5	13886	13887	13890	13888	13889
b8	0.3	85	4h1w	LEU	953	X	-116.82	122.16	170.64	13937	13938	13941	13939	13940
b8	0.3	86	4m58	LEU	8	X	-112.22	143.89	172.11	101	102	105	103	104
b8	0.3	87	4mt0	LEU	79	X	-127.07	140.04	-175.56	1207	1208	1211	1209	1210
b8	0.3	88	4mt0	LEU	291	X	-111.76	123.09	173.09	4333	4334	4337	4335	4336
b8	0.3	89	4mt0	LEU	524	X	-125.18	142.78	-179.63	7802	7803	7806	7804	7805
b8	0.3	90	4mt0	LEU	736	X	-115.81	121.36	172.97	10928	10929	10932	10930	10931
b8	0.3	91	4mt0	LEU	969	X	-126.17	138.88	-178.27	14397	14398	14401	14399	14400
b8	0.3	92	4mt0	LEU	1181	X	-115	117.11	173.91	17523	17524	17527	17525	17526
b8	0.3	93	4mt4	LEU	82	X	-120.5	142.75	173.94	1206	1207	1210	1208	1209
b8	0.3	94	4mt4	LEU	554	X	-116.75	150.41	176.45	8276	8277	8280	8278	8279
b8	0.3	95	4mt4	LEU	774	X	-111.22	124.64	176.6	11604	11605	11608	11606	11607
b8	0.3	96	4mt4	LEU	1027	X	-115.46	151.54	176.39	15370	15371	15374	15372	15373
b8	0.3	97	4n4r	LEU	253	X	-124.87	145.64	177.74	3957	3958	3961	3959	3960
b8	0.3	98	4n4r	LEU	479	X	-132.93	146.16	174.01	7385	7386	7389	7387	7388
b8	0.3	99	4n4r	LEU	481	X	-127.43	137.65	166.74	7411	7412	7415	7413	7414
b8	0.3	100	4n75	LEU	100	X	-113.67	142.47	175.31	1411	1412	1415	1413	1414
b8	0.3	101	4n75	LEU	104	X	-111.68	143.34	177.07	1471	1472	1475	1473	1474
b8	0.3	102	4n75	LEU	352	X	-118.12	120.19	172.72	5137	5138	5141	5139	5140
b8	0.3	103	4nab	LEU	623	X	-135.44	129.54	172.94	9062	9063	9066	9064	9065
b8	0.3	104	4nab	LEU	795	X	-119.27	148.34	167.55	11630	11631	11634	11632	11633
b8	0.3	105	4o6y	LEU	239	A	-113.6	137.49	177.32	3578	3579	3582	3580	3581
b8	0.3	106	4q35	LEU	406	X	-124.86	127.3	178.26	6149	6150	6153	6151	6152
b8	0.3	107	4q35	LEU	414	X	-129.15	140.92	-172.51	6265	6266	6269	6267	6268
b8	0.3	108	4q35	LEU	628	X	-121.16	126.12	-177.81	9543	9544	9547	9545	9546
b8	0.3	109	4q35	LEU	691	X	-128.4	143.86	177.25	10469	10470	10473	10471	10472
b8	0.3	110	4q79	LEU	153	X	-121.33	142.29	174.97	2198	2199	2202	2200	2201
b8	0.3	111	4q79	LEU	347	X	-117.24	144.48	177.36	4949	4950	4953	4951	4952
b8	0.3	112	4q79	LEU	538	X	-114.69	143.6	176.03	7667	7668	7671	7669	7670
b8	0.3	113	4q79	LEU	735	X	-121.36	145.94	174.79	10461	10462	10465	10463	10464
b8	0.3	114	4q79	LEU	933	X	-126.9	150.87	173.12	13274	13275	13278	13276	13277
b8	0.3	115	4q79	LEU	1124	X	-121.77	147.24	177.65	15992	15993	15996	15994	15995
b8	0.3	116	4q79	LEU	1503	X	-118.95	152.81	177.82	21377	21378	21381	21379	21380
b8	0.3	117	4q79	LEU	1694	X	-118.65	145.87	174.16	24095	24096	24099	24097	24098
b8	0.3	118	4r0c	LEU	157	X	-119.35	139.17	169.71	2245	2246	2249	2247	2248
b8	0.3	119	4r0c	LEU	640	X	-120.37	136.86	173.91	9226	9227	9230	9228	9229
b8	0.3	120	4rdr	LEU	135	X	-122.37	131.55	-176.26	1844	1845	1848	1846	1847
b8	0.3	121	4rdr	LEU	139	X	-121.08	141.54	178.93	1913	1914	1917	1915	1916
b8	0.3	122	4rdr	LEU	303	X	-117.22	137.51	-175.69	4403	4404	4407	4405	4406
b8	0.3	123	4rdr	LEU	507	X	-119.75	132.87	-179.88	7588	7589	7592	7590	7591
b8	0.3	124	4rdr	LEU	509	X	-119.56	126.89	-176.56	7617	7618	7621	7619	7620
b8	0.3	125	4rdr	LEU	612	X	-118.77	141.52	-179	9181	9182	9185	9183	9184
b8	0.3	126	4rdr	LEU	616	X	-132.19	135.22	174.66	9245	9246	9249	9247	9248
b8	0.3	127	4rdr	LEU	654	X	-111.58	148.75	-179.32	9861	9862	9865	9863	9864
b8	0.3	128	4rhb	LEU	203	X	-128.12	131.31	-175.7	3145	3146	3149	3147	3148
b8	0.3	129	4rhb	LEU	211	X	-115.23	118.9	-173.91	3261	3262	3265	3263	3264
b8	0.3	130	4rhb	LEU	425	X	-114.88	141.32	-177.47	6538	6539	6542	6540	6541
b8	0.3	131	4rhb	LEU	488	X	-134.7	118.06	-175.94	7471	7472	7475	7473	7474
b8	0.3	132	4u1w	LEU	489	X	-120.58	122.02	-175.11	7225	7226	7229	7227	7228
b8	0.3	133	4u1w	LEU	1987	X	-134.64	145.17	-179.2	29494	29495	29498	29496	29497
b8	0.3	134	4uc1	LEU	67	X	-112.86	147.69	175.97	1062	1063	1066	1064	1065
b8	0.3	135	4xk8	LEU	1912	X	-120.75	132.42	-177.09	28372	28373	28376	28374	28375
b8	0.3	136	4yzf	LEU	798	A	-125.31	151.49	168.04	12115	12116	12119	12117	12118
b8	0.3	137	4zgv	LEU	363	A	-111.02	121.86	172.66	5287	5288	5291	5289	5290
b8	0.3	138	4zgv	LEU	561	A	-127.62	123.07	174.31	8245	8246	8249	8247	8248
b8	0.3	139	4zgv	LEU	563	A	-147.33	148.89	174.09	8275	8276	8279	8277	8278
b8	0.3	140	5c58	LEU	135	A	-110.22	143.07	179.39	1871	1872	1875	1873	1874
b8	0.3	141	5c58	LEU	152	A	-115.04	139.58	178.62	2072	2073	2076	2074	2075
b8	0.3	142	5c58	LEU	163	A	-111.77	136.11	-176.46	2215	2216	2219	2217	2218
b8	0.3	143	5c58	LEU	170	A	-128.71	134.96	173.95	2321	2322	2325	2323	2324
b8	0.3	144	5c58	LEU	255	A	-121.89	127.43	-178.46	3619	3620	3623	3621	3622
b8	0.3	145	5c58	LEU	409	A	-133.1	144.46	177.1	5989	5990	5993	5991	5992
b8	0.3	146	5c58	LEU	530	A	-120.24	150.7	177.89	7851	7852	7855	7853	7854
b8	0.3	147	5c58	LEU	626	A	-113.5	154.54	178.2	9289	9290	9293	9291	9292
b8	0.3	148	5d0q	LEU	475	A	-120.31	121.29	179.19	7079	7080	7083	7081	7082
b8	0.3	149	5d0q	LEU	485	A	-112.04	154.69	169.66	7221	7222	7225	7223	7224
b8	0.3	150	5d0q	LEU	489	A	-117.29	131.74	-177.84	7281	7282	7285	7283	7284
b8	0.3	151	5d0q	LEU	739	A	-111.8	128.88	172.72	10977	10978	10981	10979	10980
b8	0.3	152	5f15	LEU	308	A	-132.57	146.77	-175.61	4732	4733	4736	4734	4735
b8	0.3	153	5fp1	LEU	149	A	-128.56	126.73	177.72	2055	2056	2059	2057	2058
b8	0.3	154	5fp1	LEU	259	A	-119.6	124.64	179.8	3660	3661	3664	3662	3663
b8	0.3	155	5fp1	LEU	328	A	-116.66	139.14	178.53	4679	4680	4683	4681	4682
b8	0.3	156	5fp1	LEU	406	A	-123.06	113.89	159.91	5834	5835	5838	5836	5837
b8	0.3	157	5fp1	LEU	407	A	-117.77	139.06	174.67	5853	5854	5857	5855	5856
b8	0.3	158	5fp1	LEU	417	A	-110.38	130.25	171.99	6001	6002	6005	6003	6004
b8	0.3	159	5fp1	LEU	420	A	-117.47	133.47	173.54	6051	6052	6055	6053	6054
b8	0.3	160	5fp1	LEU	519	A	-111.21	142.62	169.79	7459	7460	7463	7461	7462
b8	0.3	161	5fq6	LEU	756	A	-124	129.87	-167.73	10835	10836	10839	10837	10838
b8	0.3	162	5fq6	LEU	1161	A	-110.16	152	176.09	16946	16947	16950	16948	16949
b8	0.3	163	5fq6	LEU	1251	A	-122.48	125.19	171.31	18214	18215	18218	18216	18217
b8	0.3	164	5fq6	LEU	2337	A	-126.3	132.27	-170.76	33858	33859	33862	33860	33861
b8	0.3	165	5fq6	LEU	2745	A	-123.42	135.05	178.49	40026	40027	40030	40028	40029
b8	0.3	166	5fr8	LEU	405	A	-113.58	110.84	-177.26	5864	5865	5868	5866	5867
b8	0.3	167	5khn	LEU	321	B	-117.73	115.43	162.25	4733	4734	4737	4735	4736
b8	0.3	168	5l8r	LEU	481	C	-112.14	144.48	169.95	7043	7044	7047	7045	7046
b8	0.3	169	5oqt	LEU	426	A	-110.25	149.26	-173.42	6183	6184	6187	6185	6186
b8	0.3	170	5t0o	LEU	1064	B	-115.03	140.89	-176.11	15401	15402	15405	15403	15404
b8	0.3	171	5t3r	LEU	854	A	-111.27	135.99	-178.8	12767	12768	12771	12769	12770
b8	0.3	172	5t3r	LEU	913	A	-114.79	151.2	176.66	13635	13636	13639	13637	13638
b8	0.3	173	5t3r	LEU	916	A	-126.35	120.44	171.79	13684	13685	13688	13686	13687
b8	0.3	174	5t3r	LEU	1210	A	-122.68	133.64	172.69	17966	17967	17970	17968	17969
b8	0.3	175	5uld	LEU	492	B	-111.77	145.89	174.05	7209	7210	7213	7211	7212
b8	0.3	176	5uld	LEU	640	B	-118.89	143.65	171.89	9302	9303	9306	9304	9305
b8	0.3	177	5wuf	LEU	26	A	-119.63	135.94	165.94	379	380	383	381	382
b8	0.3	178	5ys3	LEU	178	A	-114.21	117.27	172.98	2563	2564	2567	2565	2566
b8	0.3	179	5ys3	LEU	366	A	-115.72	113.64	173.78	5263	5264	5267	5265	5266
b8	0.3	180	5ys3	LEU	918	A	-111.17	121.12	172.2	13181	13182	13185	13183	13184
b8	0.3	181	5ys3	LEU	1100	A	-123.12	117.55	178.78	15791	15792	15795	15793	15794
b8	0.3	182	5zx5	LEU	728	A	-138.11	134.94	159.06	11231	11232	11235	11233	11234
b8	0.3	183	5zx5	LEU	1542	A	-136.4	135.6	162.92	23800	23801	23804	23802	23803
b8	0.3	184	5zx5	LEU	2356	A	-126.18	134.63	161.27	36469	36470	36473	36471	36472
b8	0.3	185	5zx5	LEU	3170	A	-138.89	136.8	163.72	49138	49139	49142	49140	49141
b8	0.3	186	6bar	LEU	97	A	-112.14	130.3	177.3	1501	1502	1505	1503	1504
b8	0.3	187	6bqr	LEU	865	E	-127.07	152.36	-174.4	13272	13273	13276	13274	13275
b8	0.3	188	6bug	LEU	89	A	-132.52	126.71	164.29	1300	1301	1304	1302	1303
b8	0.3	189	6bw6	LEU	440	B	-116.85	125.52	-167.59	6570	6571	6574	6572	6573
b8	0.3	190	6c70	LEU	158	A	-131.56	138.84	179.28	2406	2407	2410	2408	2409
b8	0.3	191	6c70	LEU	546	A	-132.98	150.39	170.81	8338	8339	8342	8340	8341
b8	0.3	192	6fkf	LEU	3844	A	-116.21	114.52	174.79	56048	56049	56052	56050	56051
b8	0.3	193	6fok	LEU	68	A	-115.98	144.31	173.86	937	938	941	939	940
b8	0.3	194	6fok	LEU	75	A	-121.87	128.35	-178.74	1032	1033	1036	1034	1035
b8	0.3	195	6fok	LEU	137	A	-133.44	130.05	172.29	1922	1923	1926	1924	1925
b8	0.3	196	6fok	LEU	364	A	-142.65	147.55	165.57	5380	5381	5384	5382	5383
b8	0.3	197	6fok	LEU	395	A	-123.65	113.91	170.69	5872	5873	5876	5874	5875
b8	0.3	198	6fok	LEU	592	A	-137.2	154.65	179.25	8803	8804	8807	8805	8806
b8	0.3	199	6fok	LEU	604	A	-114.99	148.06	175.29	9004	9005	9008	9006	9007
b8	0.3	200	6h3i	LEU	48	A	-129.35	136.09	164.79	708	709	712	710	711
b8	0.3	201	6h3i	LEU	109	A	-116.64	116.48	163.18	1625	1626	1629	1627	1628
b8	0.3	202	6h3i	LEU	639	A	-127.44	140.41	165.04	9440	9441	9444	9442	9443
b8	0.3	203	6h3i	LEU	1575	A	-138.89	121.5	179.93	23305	23306	23309	23307	23308
b8	0.3	204	6h3i	LEU	1759	A	-118.17	137.78	166.06	26047	26048	26051	26049	26050
b8	0.3	205	6h3i	LEU	2475	A	-123.94	112.3	-179.52	36568	36569	36572	36570	36571
b8	0.3	206	6h3i	LEU	2552	A	-112.01	132.08	177.1	37734	37735	37738	37736	37737
b8	0.3	207	6mhq	LEU	1543	A	-111.44	119.27	178.63	23570	23571	23574	23572	23573
b8	0.3	208	6nbq	LEU	1404	A	-140.61	124.72	167.6	21220	21221	21224	21222	21223
b8	0.3	209	6oeu	LEU	383	A	-130.34	138.48	175.41	5919	5920	5923	5921	5922
b8	0.3	210	6oh3	LEU	134	A	-125.94	137.28	-178.95	2047	2048	2051	2049	2050
b8	0.3	211	6r3q	LEU	125	A	-110.3	142.92	168.1	1996	1997	2000	1998	1999
c1	0.06	1	3nd0	LEU	2	X	-88.53	155.34	179.41	14	15	18	16	17
c1	0.06	2	3nd0	LEU	427	X	-80.29	166.44	-174.11	6122	6123	6126	6124	6125
c1	0.06	3	5uld	LEU	845	B	-92.41	162.71	163.8	12345	12346	12349	12347	12348
c1	0.06	4	6cjt	LEU	469	A	-78.88	155.58	178.43	7090	7091	7094	7092	7093
c1	0.06	5	6cjt	LEU	865	A	-87.43	158.87	178.46	13082	13083	13086	13084	13085
c1	0.06	6	6fkf	LEU	3441	A	-79.63	174.21	-145.11	49981	49982	49985	49983	49984
c1	0.06	7	6hum	LEU	843	A	-84.46	165.14	172.08	12523	12524	12527	12525	12526
c1	0.18	1	6cjt	LEU	457	A	-79.7	178.24	-177.82	6909	6910	6913	6911	6912
c1	0.3	1	2dyr	LEU	404	X	-79.46	155.47	171.47	5877	5878	5881	5879	5880
c1	0.3	2	2rdd	LEU	903	X	-70.57	161.63	175.64	13068	13069	13072	13070	13071
c1	0.3	3	2rdd	LEU	1958	X	-97.91	171.3	177.3	28434	28435	28438	28436	28437
c1	0.3	4	2wsw	LEU	406	X	-69.85	160.18	168.77	6034	6035	6038	6036	6037
c1	0.3	5	2xq2	LEU	820	X	-79.81	-160.58	14.28	11603	11604	11607	11605	11606
c1	0.3	6	3fh6	LEU	268	X	-67.92	174.1	177.83	3983	3984	3987	3985	3986
c1	0.3	7	3puw	LEU	827	X	-78.32	165.36	-178.52	12307	12308	12311	12309	12310
c1	0.3	8	3ux4	LEU	479	X	-65.4	158.16	-176.88	6951	6952	6955	6953	6954
c1	0.3	9	3ux4	LEU	1019	X	-66.71	155.61	-173.11	14787	14788	14791	14789	14790
c1	0.3	10	4dve	LEU	76	X	-75.83	159.22	-176.66	1019	1020	1023	1021	1022
c1	0.3	11	4h1w	LEU	777	X	-88.09	161.67	164.95	11302	11303	11306	11304	11305
c1	0.3	12	4ikx	LEU	60	X	-71.59	157.59	175.23	924	925	928	926	927
c1	0.3	13	4kjr	LEU	96	X	-74.25	160.23	-34.28	1302	1303	1306	1304	1305
c1	0.3	14	4kjr	LEU	421	X	-76.18	160.49	-33.79	5791	5792	5795	5793	5794
c1	0.3	15	4kjr	LEU	746	X	-76.49	155.86	-28.01	10280	10281	10284	10282	10283
c1	0.3	16	4kt0	LEU	1995	A	-73.69	171.49	180	29215	29216	29219	29217	29218
c1	0.3	17	4m64	LEU	293	X	-75.19	-170.01	-167.6	4353	4354	4357	4355	4356
c1	0.3	18	4oh3	LEU	569	X	-95.45	155.24	-164.2	8402	8403	8406	8404	8405
c1	0.3	19	4q65	LEU	68	X	-67.61	166.2	171.61	1059	1060	1063	1061	1062
c1	0.3	20	4rdq	LEU	623	X	-67.8	163.46	-174.89	9811	9812	9815	9813	9814
c1	0.3	21	4rdq	LEU	1355	X	-67.34	163.95	-176.83	21317	21318	21321	21319	21320
c1	0.3	22	4rdq	LEU	1721	X	-70.25	160.92	-176.44	27070	27071	27074	27072	27073
c1	0.3	23	4tqu	LEU	338	X	-101.64	173.61	171.02	4966	4967	4970	4968	4969
c1	0.3	24	4umv	LEU	247	X	-106.82	162.42	170.23	3562	3563	3566	3564	3565
c1	0.3	25	4xk8	LEU	2842	X	-105.85	158.07	163.49	41812	41813	41816	41814	41815
c1	0.3	26	5d0q	LEU	541	A	-75.45	164.09	167.63	8101	8102	8105	8103	8104
c1	0.3	27	5d0q	LEU	1017	A	-99.3	160.42	173.89	15091	15092	15095	15093	15094
c1	0.3	28	5fgn	LEU	20	A	-74.07	-172.87	-179.35	280	281	284	282	283
c1	0.3	29	5l8r	LEU	63	A	-81.09	176.91	175.92	929	930	933	931	932
c1	0.3	30	5l8r	LEU	265	B	-71.52	161.12	179.21	3932	3933	3936	3934	3935
c1	0.3	31	5l8r	LEU	268	B	-106.65	156.86	174.92	3965	3966	3969	3967	3968
c1	0.3	32	6a2j	LEU	202	A	-71.2	174.65	-163.9	2949	2950	2953	2951	2952
c1	0.3	33	6bd4	LEU	196	A	-77.39	175.73	171.68	2864	2865	2868	2866	2867
c1	0.3	34	6c6l	LEU	2581	A	-80.72	170.82	179.94	36412	36413	36416	36414	36415
c1	0.3	35	6c9a	LEU	71	A	-91.67	-177.33	163.9	1133	1134	1137	1135	1136
c1	0.3	36	6cjt	LEU	30	A	-80.94	-173.14	177.59	475	476	479	477	478
c1	0.3	37	6cjt	LEU	426	A	-85.88	-170.13	174.34	6466	6467	6470	6468	6469
c1	0.3	38	6cjt	LEU	1218	A	-76.17	-177.41	-177.78	18448	18449	18452	18450	18451
c1	0.3	39	6ffv	LEU	5	A	-90.1	168.75	172.53	60	61	64	62	63
c1	0.3	40	6g7o	LEU	59	A	-81.02	166.86	174.91	847	848	851	849	850
c1	0.3	41	6h3i	LEU	682	A	-65.4	175.27	134.06	10114	10115	10118	10116	10117
c1	0.3	42	6h3i	LEU	1775	A	-103.17	163.87	178.59	26294	26295	26298	26296	26297
c1	0.3	43	6iyc	LEU	708	A	-89.57	176.39	-170.77	10620	10621	10624	10622	10623
c1	0.3	44	6nbq	LEU	3439	A	-73.67	157.82	-171.2	51120	51121	51124	51122	51123
c2	0.06	1	4dxw	LEU	650	X	-96.07	-149.41	170.73	9456	9457	9460	9458	9459
c2	0.18	1	3v5s	LEU	287	X	-92.15	-157.77	156.19	3980	3981	3984	3982	3983
c2	0.18	2	5a1s	LEU	7	A	-70.82	-133.76	-174.99	84	85	88	86	87
c2	0.3	1	3wdo	LEU	160	X	-109.64	-158.78	170.29	2205	2206	2209	2207	2208
c2	0.3	2	4doj	LEU	1205	X	-77.76	-158.34	-177.93	17134	17135	17138	17136	17137
c2	0.3	3	4lz6	LEU	189	A	-86.55	-141.37	157.78	2628	2629	2632	2630	2631
c2	0.3	4	5xno	LEU	543	C	-73.84	-144.78	-174.15	7922	7923	7926	7924	7925
c2	0.3	5	6h3i	LEU	1403	A	-99.11	-156.49	170.1	20654	20655	20658	20656	20657
c2	0.3	6	6nbq	LEU	3415	A	-85.25	-151.81	-179.66	50760	50761	50764	50762	50763
c3	0.18	1	1dxr	LEU	913	X	-95.38	-89.5	175.54	13752	13753	13756	13754	13755
c3	0.18	2	2nr9	LEU	2	X	-100.39	-94.13	174.11	23	24	27	25	26
c3	0.18	3	3dww	LEU	149	X	-71.29	-72.38	-175.84	2296	2297	2300	2298	2299
c3	0.18	4	3qnq	LEU	345	X	-87.08	-71.44	171.83	4931	4932	4935	4933	4934
c3	0.18	5	4dxw	LEU	292	X	-69.34	-98.7	-175.11	4213	4214	4217	4215	4216
c3	0.18	6	4hkr	LEU	270	X	-102.04	-81.28	-179.53	4108	4109	4112	4110	4111
c3	0.18	7	4hkr	LEU	430	X	-107.79	-80.39	179.12	6550	6551	6554	6552	6553
c3	0.18	8	4hkr	LEU	755	X	-102.32	-79.58	-176.61	11514	11515	11518	11516	11517
c3	0.18	9	4kpp	LEU	9	A	-65.43	-74.98	-171.97	145	146	149	147	148
c3	0.18	10	5doq	LEU	341	A	-69.6	-78.46	-176.14	5092	5093	5096	5094	5095
c3	0.18	11	5h3o	LEU	1052	C	-66.06	-71.84	-169.51	16567	16568	16571	16569	16570
c3	0.18	12	5jnq	LEU	164	A	-67.9	-74.68	172.41	2210	2211	2214	2212	2213
c3	0.18	13	5mrw	LEU	261	A	-88.03	-70.45	-173.36	3899	3900	3903	3901	3902
c3	0.18	14	5n6m	LEU	200	A	-68.67	-80.34	-169.29	3010	3011	3014	3012	3013
c3	0.18	15	5t0o	LEU	1587	B	-84.95	-97.51	178.8	22918	22919	22922	22920	22921
c3	0.18	16	5t3r	LEU	1325	A	-73.09	-96.64	-179.18	19756	19757	19760	19758	19759
c3	0.18	17	6bqr	LEU	824	E	-71.7	-74.29	-174.15	12597	12598	12601	12599	12600
c3	0.18	18	6bqr	LEU	1772	K	-76.29	-80.59	-168.35	27266	27267	27270	27268	27269
c3	0.18	19	6bwj	LEU	1062	A	-76.75	-82.21	-170.28	16511	16512	16515	16513	16514
c3	0.18	20	6mhs	LEU	521	A	-103.07	-74.53	-147.59	8019	8020	8023	8021	8022
c3	0.18	21	6mhs	LEU	1128	A	-104.21	-74.17	-146.98	17462	17463	17466	17464	17465
c3	0.18	22	6mhs	LEU	1735	A	-82.46	-81.38	-150.46	26905	26906	26909	26907	26908
c3	0.18	23	6mhs	LEU	2342	A	-100.62	-79.69	-149.96	36348	36349	36352	36350	36351
c3	0.18	24	6nt4	LEU	150	A	-85.61	-82.8	-161.75	2240	2241	2244	2242	2243
c3	0.18	25	6nt4	LEU	526	A	-94.54	-74.1	-179.54	8011	8012	8015	8013	8014
c3	0.3	1	1rh5	LEU	87	X	-65.67	-71.14	-176.32	1220	1221	1224	1222	1223
c3	0.3	2	2nr9	LEU	129	X	-69.41	-70.44	-173.98	1941	1942	1945	1943	1944
c3	0.3	3	3b9y	LEU	22	X	-71.7	-78.4	-175.72	310	311	314	312	313
c3	0.3	4	3b9y	LEU	410	X	-71.13	-80.88	-176.04	5749	5750	5753	5751	5752
c3	0.3	5	3b9y	LEU	798	X	-72.38	-77.58	-176.16	11188	11189	11192	11190	11191
c3	0.3	6	3beh	LEU	756	X	-75.22	-72.27	-170.08	11209	11210	11213	11211	11212
c3	0.3	7	3d9s	LEU	469	X	-83.96	-74.69	-169.97	6654	6655	6658	6656	6657
c3	0.3	8	3dww	LEU	73	X	-66.15	-91.16	-170.05	1115	1116	1119	1117	1118
c3	0.3	9	3h90	LEU	446	X	-70.8	-110.01	165.77	6401	6402	6405	6403	6404
c3	0.3	10	3o7q	LEU	67	X	-104	-98.39	-174.21	989	990	993	991	992
c3	0.3	11	4doj	LEU	345	X	-80.23	-81.66	-166.11	4877	4878	4881	4879	4880
c3	0.3	12	4k1c	LEU	37	X	-73.03	-70.72	175.17	578	579	582	580	581
c3	0.3	13	4xk8	LEU	2624	X	-89.62	-88.95	-179.03	38671	38672	38675	38673	38674
c3	0.3	14	4yb9	LEU	167	X	-77.39	-90.63	-177.64	2458	2459	2462	2460	2461
c3	0.3	15	4yb9	LEU	364	X	-103.44	-74.86	177.15	5349	5350	5353	5351	5352
c3	0.3	16	5c6p	LEU	101	X	-75.94	-77.02	175.15	1406	1407	1410	1408	1409
c3	0.3	17	5cfy	LEU	239	A	-65.55	-70.91	-169.07	3430	3431	3434	3432	3433
c3	0.3	18	5d91	LEU	239	X	-104.62	-90.41	-175.37	3604	3605	3608	3606	3607
c3	0.3	19	5gko	LEU	534	B	-74.57	-85.16	-178.16	7645	7646	7649	7647	7648
c3	0.3	20	5h3o	LEU	291	A	-70.45	-75.48	-172.16	4606	4607	4610	4608	4609
c3	0.3	21	5irx	LEU	316	A	-81.35	-77.66	-166.76	4965	4966	4969	4967	4968
c3	0.3	22	5irx	LEU	1104	A	-73.43	-78.17	-175.95	17379	17380	17383	17381	17382
c3	0.3	23	5l8r	LEU	251	B	-105.38	-78.44	-165.81	3741	3742	3745	3743	3744
c3	0.3	24	5m87	LEU	128	A	-67.1	-80.07	-171.41	1800	1801	1804	1802	1803
c3	0.3	25	5n6m	LEU	24	A	-94.32	-105.09	-152.8	332	333	336	334	335
c3	0.3	26	5n6m	LEU	140	A	-109.75	-90.46	161.04	2108	2109	2112	2110	2111
c3	0.3	27	5uld	LEU	667	B	-96.32	-94.22	172.92	9720	9721	9724	9722	9723
c3	0.3	28	5xez	LEU	278	B	-76.44	-71.24	-171.97	4262	4263	4266	4264	4265
c3	0.3	29	6a90	LEU	177	A	-74.07	-82.61	165.59	2676	2677	2680	2678	2679
c3	0.3	30	6du8	LEU	154	A	-78.79	-82.76	-167.59	2358	2359	2362	2360	2361
c3	0.3	31	6fkf	LEU	4982	A	-104.03	-80.82	-162.17	71195	71196	71199	71197	71198
c3	0.3	32	6nbq	LEU	2231	A	-105.69	-80.99	-157.28	33472	33473	33476	33474	33475
c3	0.3	33	6nbq	LEU	2367	A	-93.07	-82.92	-171.42	35425	35426	35429	35427	35428
c3	0.3	34	6nt4	LEU	404	A	-101.57	-86.72	-174.1	6102	6103	6106	6104	6105
c4	0.06	1	1eys	LEU	803	X	-83.12	-25.09	167.87	11968	11969	11972	11970	11971
c4	0.06	2	1fft	LEU	940	X	-72.68	-46.43	-178.06	13838	13839	13842	13840	13841
c4	0.06	3	1ldf	LEU	270	X	-67.08	-32.83	172.54	3780	3781	3784	3782	3783
c4	0.06	4	2rdd	LEU	913	X	-70.35	-28.98	173.77	13224	13225	13228	13226	13227
c4	0.06	5	2rdd	LEU	1968	X	-70.03	-28.93	173.05	28590	28591	28594	28592	28593
c4	0.06	6	2rdd	LEU	3023	X	-69.78	-29.38	173.06	43955	43956	43959	43957	43958
c4	0.06	7	3b9y	LEU	183	X	-67.86	-33.11	178.44	2647	2648	2651	2649	2650
c4	0.06	8	3b9y	LEU	571	X	-66.8	-32.9	179.33	8086	8087	8090	8088	8089
c4	0.06	9	3b9y	LEU	959	X	-69.18	-29.89	177.91	13525	13526	13529	13527	13528
c4	0.06	10	3d9s	LEU	499	X	-65.26	-28.5	172.59	7092	7093	7096	7094	7095
c4	0.06	11	3dww	LEU	357	X	-73.39	-60.57	-178.56	5527	5528	5531	5529	5530
c4	0.06	12	3nd0	LEU	397	X	-72.42	-35.92	170.06	5686	5687	5690	5688	5689
c4	0.06	13	3nd0	LEU	822	X	-78.75	-31.04	170.62	11793	11794	11797	11795	11796
c4	0.06	14	3ne5	LEU	1152	X	-66.84	-36.58	168.3	16839	16840	16843	16841	16842
c4	0.06	15	3ne5	LEU	2826	X	-65.02	-34.68	167.74	41423	41424	41427	41425	41426
c4	0.06	16	3ne5	LEU	4500	X	-66.2	-35	167.08	66007	66008	66011	66009	66010
c4	0.06	17	3org	LEU	43	X	-90.7	-28.96	178.54	673	674	677	675	676
c4	0.06	18	3org	LEU	577	X	-77.95	-26.73	175.88	8547	8548	8551	8549	8550
c4	0.06	19	3rfu	LEU	622	X	-67.02	-38.92	171.87	8927	8928	8931	8929	8930
c4	0.06	20	3ug9	LEU	53	X	-72.09	-29.02	168.26	761	762	765	763	764
c4	0.06	21	3ug9	LEU	333	X	-71.46	-28.99	168.1	4897	4898	4901	4899	4900
c4	0.06	22	3v5s	LEU	206	X	-70.62	-31.11	171.53	2840	2841	2844	2842	2843
c4	0.06	23	3wfd	LEU	70	X	-72.27	-34.45	-179	1058	1059	1062	1060	1061
c4	0.06	24	3wkv	LEU	20	X	-68.27	-25.23	165.44	314	315	318	316	317
c4	0.06	25	3wkv	LEU	26	X	-69.72	-25.71	172.01	406	407	410	408	409
c4	0.06	26	3wkv	LEU	29	X	-66.58	-40.48	169.89	460	461	464	462	463
c4	0.06	27	3wkv	LEU	75	X	-73.82	-31.28	173.97	1175	1176	1179	1177	1178
c4	0.06	28	4czb	LEU	516	X	-69.21	-36.56	177.43	7300	7301	7304	7302	7303
c4	0.06	29	4doj	LEU	259	X	-66.04	-26.43	175.36	3618	3619	3622	3620	3621
c4	0.06	30	4doj	LEU	387	X	-75.11	-30.85	173.42	5450	5451	5454	5452	5453
c4	0.06	31	4doj	LEU	447	X	-68.63	-26.67	179.55	6237	6238	6241	6239	6240
c4	0.06	32	4doj	LEU	973	X	-70.01	-30.38	176.87	13744	13745	13748	13746	13747
c4	0.06	33	4dxw	LEU	40	X	-65.55	-34.01	169.78	576	577	580	578	579
c4	0.06	34	4ikx	LEU	383	X	-73.15	-28.23	-178.31	5566	5567	5570	5568	5569
c4	0.06	35	4kjr	LEU	28	X	-66.41	-29.32	168.18	386	387	390	388	389
c4	0.06	36	4kjr	LEU	152	X	-65.11	-33.58	179	2111	2112	2115	2113	2114
c4	0.06	37	4kjr	LEU	353	X	-68.58	-29.26	166.05	4875	4876	4879	4877	4878
c4	0.06	38	4kjr	LEU	477	X	-68.48	-32.39	178.79	6600	6601	6604	6602	6603
c4	0.06	39	4kjr	LEU	678	X	-68.22	-29.25	165.63	9364	9365	9368	9366	9367
c4	0.06	40	4kjr	LEU	802	X	-71.03	-31.68	176.85	11089	11090	11093	11091	11092
c4	0.06	41	4m64	LEU	233	X	-65.8	-42.16	-169.56	3478	3479	3482	3480	3481
c4	0.06	42	4o6y	LEU	76	A	-66.86	-35.92	-178.69	1142	1143	1146	1144	1145
c4	0.06	43	4o6y	LEU	287	A	-68.57	-36.49	-178.29	4309	4310	4313	4311	4312
c4	0.06	44	4p00	LEU	57	X	-71.12	-37.04	173.1	874	875	878	876	877
c4	0.06	45	4p6v	LEU	425	X	-79.94	-28.02	174.32	6297	6298	6301	6299	6300
c4	0.06	46	4p6v	LEU	621	X	-81.74	-34.13	179.06	9076	9077	9080	9078	9079
c4	0.06	47	4p6v	LEU	1009	X	-101.28	-33.42	-178.18	14698	14699	14702	14700	14701
c4	0.06	48	4p6v	LEU	1260	X	-71	-26.92	166.77	18278	18279	18282	18280	18281
c4	0.06	49	4qtn	LEU	65	X	-70.73	-37.62	173.42	979	980	983	981	982
c4	0.06	50	4ruf	LEU	130	X	-66.14	-30.63	169.7	1875	1876	1879	1877	1878
c4	0.06	51	4ruf	LEU	176	X	-79.08	-35.24	177.08	2559	2560	2563	2561	2562
c4	0.06	52	4ruf	LEU	428	X	-73.16	-34	176.93	6279	6280	6283	6281	6282
c4	0.06	53	4tqu	LEU	64	X	-65.24	-28.14	166.91	1004	1005	1008	1006	1007
c4	0.06	54	4u1w	LEU	2206	X	-65.6	-36.47	172.98	32768	32769	32772	32770	32771
c4	0.06	55	4xk8	LEU	2264	X	-66.94	-32.73	177.4	33440	33441	33444	33442	33443
c4	0.06	56	4yb9	LEU	96	X	-67.66	-31.05	172.61	1435	1436	1439	1437	1438
c4	0.06	57	5b58	LEU	194	A	-65.17	-34.81	175.42	2696	2697	2700	2698	2699
c4	0.06	58	5b58	LEU	525	A	-66.06	-28.07	167.86	7374	7375	7378	7376	7377
c4	0.06	59	5ctg	LEU	604	X	-68.51	-37.32	175.03	9062	9063	9066	9064	9065
c4	0.06	60	5ctg	LEU	619	X	-70.07	-34.97	171.26	9290	9291	9294	9292	9293
c4	0.06	61	5d3m	LEU	805	A	-71	-31.63	170.84	11861	11862	11865	11863	11864
c4	0.06	62	5d3m	LEU	982	A	-68.1	-30	166.79	14574	14575	14578	14576	14577
c4	0.06	63	5eke	LEU	517	A	-66.89	-36.69	168.89	7821	7822	7825	7823	7824
c4	0.06	64	5eke	LEU	520	A	-65.67	-41.64	173.44	7870	7871	7874	7872	7873
c4	0.06	65	5gxb	LEU	173	A	-68.12	-29.77	167.28	2568	2569	2572	2570	2571
c4	0.06	66	5h36	LEU	173	A	-79.13	-29.01	176.3	2470	2471	2474	2472	2473
c4	0.06	67	5h36	LEU	409	C	-71.94	-25.87	167.7	5806	5807	5810	5808	5809
c4	0.06	68	5irx	LEU	581	A	-68.09	-34.08	166.66	9130	9131	9134	9132	9133
c4	0.06	69	5irx	LEU	975	A	-66.44	-33.73	169.52	15337	15338	15341	15339	15340
c4	0.06	70	5mrw	LEU	74	A	-66.52	-36.87	171.95	1103	1104	1107	1105	1106
c4	0.06	71	5mrw	LEU	594	B	-67.39	-38.99	174.52	8691	8692	8695	8693	8694
c4	0.06	72	5n6m	LEU	132	A	-77.86	-28.94	169.04	1956	1957	1960	1958	1959
c4	0.06	73	5t0o	LEU	3057	C	-66.82	-44.65	179.68	44345	44346	44349	44347	44348
c4	0.06	74	5uja	LEU	209	B	-67.84	-31.66	173.82	3227	3228	3231	3229	3230
c4	0.06	75	5x41	LEU	804	F	-72.44	-35.2	177.83	11670	11671	11674	11672	11673
c4	0.06	76	5x5y	LEU	593	C	-72.36	-39.11	171.82	8470	8471	8474	8472	8473
c4	0.06	77	5x5y	LEU	1174	F	-67.72	-36.4	170.39	17346	17347	17350	17348	17349
c4	0.06	78	5xno	LEU	802	E	-83.69	-39.54	158.55	11745	11746	11749	11747	11748
c4	0.06	79	5ylv	LEU	264	A	-67.3	-40.05	171.64	3728	3729	3732	3730	3731
c4	0.06	80	5z1w	LEU	708	A	-74.88	-27.44	168.75	10808	10809	10812	10810	10811
c4	0.06	81	5z1w	LEU	1137	A	-66.21	-33.36	174.62	17378	17379	17382	17380	17381
c4	0.06	82	6a90	LEU	396	A	-70.16	-33.19	177.53	6064	6065	6068	6066	6067
c4	0.06	83	6bhu	LEU	649	C	-65.67	-30.2	-173.36	9878	9879	9882	9880	9881
c4	0.06	84	6bqr	LEU	2534	P	-95.61	-26.43	175.01	39058	39059	39062	39060	39061
c4	0.06	85	6c6l	LEU	1273	A	-81.2	-25.37	163.09	17881	17882	17885	17883	17884
c4	0.06	86	6c6l	LEU	1766	A	-71.37	-28.9	166.42	24547	24548	24551	24549	24550
c4	0.06	87	6c6l	LEU	2032	A	-79.09	-29.5	178.03	28151	28152	28155	28153	28154
c4	0.06	88	6c6l	LEU	2738	A	-78.19	-27.33	-178.66	38788	38789	38792	38790	38791
c4	0.06	89	6du8	LEU	735	A	-83.89	-26.07	167.89	11248	11249	11252	11250	11251
c4	0.06	90	6f7h	LEU	1006	A	-71.8	-25.47	172.05	14533	14534	14537	14535	14536
c4	0.06	91	6hum	LEU	31	A	-77.6	-29.74	176.26	455	456	459	457	458
c4	0.06	92	6nbq	LEU	2326	A	-73.87	-27.74	172.37	34844	34845	34848	34846	34847
c4	0.06	93	6nbq	LEU	2405	A	-66.89	-25.65	172.52	35978	35979	35982	35980	35981
c4	0.06	94	6nt4	LEU	516	A	-76.86	-25.63	169.14	7880	7881	7884	7882	7883
c4	0.06	95	6oeu	LEU	396	A	-70.11	-33.46	169.18	6110	6111	6114	6112	6113
c4	0.06	96	6oeu	LEU	956	A	-92.12	-27.95	175.57	14570	14571	14574	14572	14573
c4	0.06	97	6r3q	LEU	33	A	-67.36	-32.05	167.7	520	521	524	522	523
c4	0.18	1	1dxr	LEU	776	X	-66.13	-43.34	174.63	11781	11782	11785	11783	11784
c4	0.18	2	1dxr	LEU	782	X	-66.87	-50.25	178.46	11857	11858	11861	11859	11860
c4	0.18	3	1dxr	LEU	944	X	-68.07	-47.69	173.07	14149	14150	14153	14151	14152
[truncated: 21,961 more rows]

## Sheet: d) LEUmC (membrane proteins)
Chess Square	Parse	Map ID	pdb ID	residue	name	chain	phi	psi	omega	atno: N	atno: CA	atno: CB	atno: C	atno: O
[truncated: 2,776 more rows]
