# Supplementary material for: 3D interaction homology: The hydrophobic residues alanine, isoleucine, leucine, proline and valine play different structural roles in soluble and membrane proteins
Source: Front Mol Biosci. 2023 Mar 28;10:1116868. doi: 10.3389/fmolb.2023.1116868 (PMC10086146; doi:10.3389/fmolb.2023.1116868)
Supplement: Supplementary file 1 [file DataSheet1.zip › AL_Mughram_et_al_SupportingInformation/TableS15_Proline_similarity_matrices_c4c8.xlsx]

## Sheet: Sheet1
	PRO_c4.30p_001013	PRO_c4.30p_001104	PRO_c4.30p_001386	PRO_c4.30p_001704	PRO_c4.30p_001733	PRO_c4.30p_004242	PRO_c4.30m_000223	PRO_c4.30m_000305	PRO_c4.30m_002739	PRO_c4.30m_003402	PRO_c4.30m_004043	PRO_c4.30m_005288	PRO_c8.30p_001297	PRO_c8.30p_001767	PRO_c8.30p_002516	PRO_c8.30p_004001	PRO_c8.30p_006641	PRO_c8.30p_007209	PRO_c8.30m_000097	PRO_c8.30m_003037	PRO_c8.30m_004502	PRO_c8.30m_006396	PRO_c8.30m_007700	PRO_c8.30m_008036	PROmS_c4.30p_000041	PROmS_c4.30p_000049	PROmS_c4.30p_000694	PROmS_c4.30p_000774	PROmS_c4.30p_001249	PROmS_c4.30p_001390	PROmS_c4.30m_000634	PROmS_c4.30m_001217	PROmS_c4.30m_001333	PROmS_c4.30m_001491	PROmS_c4.30m_001671	PROmS_c4.30m_001962	PROmS_c8.30p_000110	PROmS_c8.30p_001057	PROmS_c8.30p_001114	PROmS_c8.30p_001228	PROmS_c8.30p_001283	PROmS_c8.30p_001808	PROmS_c8.30m_000891	PROmS_c8.30m_000992	PROmS_c8.30m_001057	PROmS_c8.30m_001068	PROmS_c8.30m_001392	PROmS_c8.30m_001534	PROmL_c4.30p_001
PRO_c4.30p_001013	1	0.91829	0.92513	0.87088	0.87646	0.88745	0.87624	0.86306	0.91955	0.87134	0.89858	0.92904	0.88505	0.84289	0.88363	0.86146	0.95287	0.91672	0.9141	0.88884	0.94008	0.88339	0.85989	0.85427	0.88855	0.91026	0.86673	0.86682	0.91766	0.8844	0.88811	0.84842	0.84004	0.87703	0.86141	0.8621	0.86908	0.81624	0.87099	0.88421	0.86757	0.95034	0.84401	0.88493	0.84457	0.86112	0.91631	0.85233	0.89779
PRO_c4.30p_001104	0.91829	1	0.93275	0.92443	0.89099	0.86091	0.89302	0.84822	0.97338	0.92241	0.9091	0.90791	0.8762	0.87687	0.84107	0.85884	0.86128	0.93583	0.93537	0.83366	0.86068	0.8884	0.83652	0.89338	0.8645	0.92789	0.89421	0.82101	0.89962	0.94058	0.91237	0.83692	0.82502	0.89314	0.87304	0.91082	0.86772	0.83717	0.90414	0.83264	0.85061	0.86408	0.82607	0.84141	0.86082	0.85351	0.87736	0.88657	0.8663
PRO_c4.30p_001386	0.92513	0.93275	1	0.87932	0.8947	0.88843	0.89327	0.88372	0.92479	0.86386	0.97352	0.91004	0.8908	0.85474	0.8645	0.87429	0.89284	0.88684	0.88864	0.85343	0.88069	0.88473	0.85567	0.85461	0.90325	0.94397	0.85846	0.85792	0.89983	0.91606	0.90589	0.8745	0.84038	0.86153	0.90464	0.88716	0.8774	0.80806	0.87052	0.85712	0.86283	0.88883	0.8423	0.85561	0.85066	0.8589	0.88639	0.85764	0.89025
PRO_c4.30p_001704	0.87088	0.92443	0.87932	1	0.86046	0.82896	0.85574	0.81645	0.90527	0.94626	0.87509	0.89459	0.84588	0.89517	0.81366	0.8643	0.83561	0.89268	0.89134	0.81253	0.83852	0.85919	0.81577	0.90575	0.83547	0.88461	0.92945	0.81845	0.91398	0.891	0.88056	0.81765	0.81213	0.90232	0.86493	0.88109	0.84237	0.88061	0.86371	0.80748	0.86223	0.83462	0.80012	0.81127	0.84062	0.851	0.83868	0.86275	0.85758
PRO_c4.30p_001733	0.87646	0.89099	0.8947	0.86046	1	0.93115	0.95195	0.94555	0.8823	0.84483	0.88317	0.90473	0.95575	0.82193	0.89578	0.95308	0.85745	0.87362	0.87493	0.87195	0.85514	0.93339	0.9206	0.82321	0.92038	0.91932	0.8538	0.90621	0.88588	0.86249	0.91393	0.90834	0.89665	0.86426	0.84946	0.84018	0.92371	0.79182	0.84194	0.88253	0.91254	0.84819	0.892	0.85815	0.88853	0.89742	0.84476	0.82826	0.92485
PRO_c4.30p_004242	0.88745	0.86091	0.88843	0.82896	0.93115	1	0.90208	0.97673	0.8576	0.81243	0.86838	0.91475	0.94097	0.789	0.98521	0.90899	0.89098	0.84926	0.84976	0.94539	0.87726	0.89388	0.96724	0.79084	0.98511	0.90085	0.83394	0.97684	0.88478	0.8438	0.88519	0.93968	0.94071	0.84217	0.83944	0.81708	0.92632	0.76424	0.81726	0.97015	0.89832	0.89049	0.94102	0.91401	0.85588	0.90239	0.85375	0.80186	0.95946
PRO_c4.30m_000223	0.87624	0.89302	0.89327	0.85574	0.95195	0.90208	1	0.94128	0.90428	0.85447	0.89593	0.90984	0.93521	0.82912	0.87079	0.92322	0.85704	0.88166	0.89216	0.87073	0.86448	0.97506	0.91519	0.83714	0.90111	0.91817	0.84723	0.88045	0.87772	0.87055	0.94123	0.91721	0.9013	0.86824	0.86462	0.8575	0.90767	0.79288	0.84989	0.86874	0.90761	0.85066	0.90472	0.86495	0.92581	0.90193	0.85901	0.83996	0.89604
PRO_c4.30m_000305	0.86306	0.84822	0.88372	0.81645	0.94555	0.97673	0.94128	1	0.86072	0.8087	0.88224	0.91824	0.94611	0.79083	0.94369	0.91669	0.86218	0.83873	0.84966	0.93281	0.86683	0.92486	0.98267	0.78945	0.97034	0.90337	0.81988	0.95986	0.86996	0.83695	0.91448	0.97717	0.96373	0.83734	0.85473	0.81741	0.93111	0.75756	0.8128	0.94215	0.90972	0.86333	0.97086	0.90933	0.88706	0.92584	0.85101	0.80112	0.93538
PRO_c4.30m_002739	0.91955	0.97338	0.92479	0.90527	0.8823	0.8576	0.90428	0.86072	1	0.93057	0.91552	0.91934	0.88346	0.88425	0.84031	0.86158	0.86597	0.94253	0.95841	0.84275	0.87681	0.90268	0.85083	0.90443	0.86593	0.92573	0.88178	0.82552	0.89182	0.93369	0.92684	0.85095	0.83932	0.89995	0.87818	0.92749	0.87564	0.83594	0.91284	0.83618	0.85655	0.87209	0.84264	0.85499	0.87458	0.86823	0.89779	0.90165	0.86856
PRO_c4.30m_003402	0.87134	0.92241	0.86386	0.94626	0.84483	0.81243	0.85447	0.8087	0.93057	1	0.86453	0.90504	0.8357	0.89116	0.79752	0.84173	0.82819	0.90091	0.912	0.80741	0.84154	0.85981	0.8102	0.92432	0.8267	0.88471	0.92942	0.80648	0.91308	0.90014	0.89713	0.81473	0.81447	0.92679	0.8635	0.90663	0.83848	0.88316	0.87884	0.80092	0.85019	0.83364	0.79841	0.81255	0.84361	0.85305	0.85097	0.88075	0.85448
PRO_c4.30m_004043	0.89858	0.9091	0.97352	0.87509	0.88317	0.86838	0.89593	0.88224	0.91552	0.86453	1	0.90729	0.8845	0.8595	0.84605	0.87622	0.87306	0.87534	0.88486	0.85014	0.87175	0.89127	0.85534	0.85994	0.89179	0.9344	0.85233	0.84483	0.8845	0.90818	0.90942	0.88471	0.8418	0.85139	0.93912	0.89204	0.87547	0.81126	0.86362	0.84367	0.86479	0.87324	0.84625	0.85339	0.85503	0.86534	0.87435	0.85703	0.87757
PRO_c4.30m_005288	0.92904	0.90791	0.91004	0.89459	0.90473	0.91475	0.90984	0.91824	0.91934	0.90504	0.90729	1	0.90765	0.86559	0.89782	0.89743	0.91344	0.90493	0.91702	0.93212	0.93069	0.9134	0.90846	0.87651	0.92042	0.92518	0.88827	0.91487	0.9329	0.87811	0.92188	0.908	0.92001	0.90341	0.87554	0.87411	0.89474	0.84041	0.86547	0.89851	0.91041	0.9116	0.90319	0.9253	0.87521	0.928	0.90447	0.8598	0.93572
PRO_c8.30p_001297	0.88505	0.8762	0.8908	0.84588	0.95575	0.94097	0.93521	0.94611	0.88346	0.8357	0.8845	0.90765	1	0.83393	0.93473	0.96789	0.8946	0.9015	0.89779	0.90748	0.89324	0.95733	0.94579	0.83877	0.9149	0.89814	0.83045	0.90225	0.8721	0.84158	0.89857	0.90324	0.89267	0.84605	0.84386	0.82919	0.95573	0.80243	0.86075	0.91722	0.9287	0.88505	0.91353	0.88833	0.9045	0.91552	0.87243	0.83925	0.9114
PRO_c8.30p_001767	0.84289	0.87687	0.85474	0.89517	0.82193	0.789	0.82912	0.79083	0.88425	0.89116	0.8595	0.86559	0.83393	1	0.78058	0.85189	0.81924	0.88502	0.89091	0.79154	0.82636	0.84809	0.78937	0.93798	0.80566	0.86315	0.88255	0.78535	0.87833	0.86432	0.87163	0.80084	0.7906	0.88013	0.85626	0.87765	0.83214	0.8822	0.88046	0.78035	0.85337	0.82613	0.78497	0.8037	0.83705	0.84493	0.85054	0.88728	0.82355
PRO_c8.30p_002516	0.88363	0.84107	0.8645	0.81366	0.89578	0.98521	0.87079	0.94369	0.84031	0.79752	0.84605	0.89782	0.93473	0.78058	1	0.89682	0.91746	0.86161	0.85459	0.96258	0.89442	0.88242	0.95825	0.79391	0.9571	0.86817	0.8086	0.95775	0.85887	0.81255	0.85395	0.90819	0.91865	0.8246	0.81138	0.79598	0.92756	0.77064	0.82674	0.98788	0.90477	0.90316	0.93772	0.93007	0.85993	0.89645	0.85147	0.80716	0.93096
PRO_c8.30p_004001	0.86146	0.85884	0.87429	0.8643	0.95308	0.90899	0.92322	0.91669	0.86158	0.84173	0.87622	0.89743	0.96789	0.85189	0.89682	1	0.86501	0.87841	0.875	0.87681	0.86256	0.93899	0.91752	0.8491	0.89288	0.89692	0.84944	0.89374	0.88163	0.83442	0.8905	0.88996	0.87947	0.85537	0.84585	0.82714	0.93147	0.81979	0.84923	0.88761	0.94971	0.85432	0.88801	0.86277	0.89641	0.90946	0.84551	0.83764	0.90646
PRO_c8.30p_006641	0.95287	0.86128	0.89284	0.83561	0.85745	0.89098	0.85704	0.86218	0.86597	0.82819	0.87306	0.91344	0.8946	0.81924	0.91746	0.86501	1	0.89516	0.8891	0.92566	0.97267	0.88047	0.86954	0.82983	0.88787	0.87563	0.82859	0.87395	0.89042	0.83152	0.85512	0.8459	0.84201	0.84007	0.83079	0.81229	0.88203	0.80163	0.85017	0.90572	0.8783	0.96972	0.85986	0.90524	0.84384	0.87067	0.90617	0.82918	0.89472
PRO_c8.30p_007209	0.91672	0.93583	0.88684	0.89268	0.87362	0.84926	0.88166	0.83873	0.94253	0.90091	0.87534	0.90493	0.9015	0.88502	0.86161	0.87841	0.89516	1	0.98459	0.85937	0.89784	0.91249	0.85551	0.91444	0.84045	0.88875	0.861	0.81622	0.87182	0.88362	0.88584	0.82711	0.81767	0.86853	0.84477	0.8742	0.88261	0.85272	0.92514	0.85221	0.87217	0.89499	0.83604	0.86068	0.87387	0.86512	0.89246	0.89573	0.85427
PRO_c8.30m_000097	0.9141	0.93537	0.88864	0.89134	0.87493	0.84976	0.89216	0.84966	0.95841	0.912	0.88486	0.91702	0.89779	0.89091	0.85459	0.875	0.8891	0.98459	1	0.86535	0.90431	0.92028	0.86339	0.92603	0.84865	0.89626	0.86428	0.8231	0.87604	0.89044	0.90089	0.84125	0.83437	0.88064	0.85357	0.88918	0.88768	0.85802	0.93	0.84997	0.87266	0.89002	0.85205	0.87156	0.88667	0.87757	0.90734	0.90963	0.86342
PRO_c8.30m_003037	0.88884	0.83366	0.85343	0.81253	0.87195	0.94539	0.87073	0.93281	0.84275	0.80741	0.85014	0.93212	0.90748	0.79154	0.96258	0.87681	0.92566	0.85937	0.86535	1	0.9309	0.89092	0.94453	0.80572	0.93503	0.86681	0.8053	0.93942	0.86556	0.80297	0.86566	0.91053	0.93666	0.82912	0.80827	0.79668	0.90819	0.77623	0.82036	0.96643	0.90196	0.90916	0.95309	0.97526	0.8646	0.92107	0.87023	0.80849	0.92404
PRO_c8.30m_004502	0.94008	0.86068	0.88069	0.83852	0.85514	0.87726	0.86448	0.86683	0.87681	0.84154	0.87175	0.93069	0.89324	0.82636	0.89442	0.86256	0.97267	0.89784	0.90431	0.9309	1	0.89246	0.87449	0.84188	0.88212	0.87428	0.83138	0.86782	0.89216	0.83159	0.86859	0.85452	0.8579	0.85039	0.83655	0.81877	0.88444	0.81056	0.85537	0.89685	0.88182	0.96335	0.8754	0.92571	0.8531	0.88486	0.93792	0.8387	0.88724
PRO_c8.30m_006396	0.88339	0.8884	0.88473	0.85919	0.93339	0.89388	0.97506	0.92486	0.90268	0.85981	0.89127	0.9134	0.95733	0.84809	0.88242	0.93899	0.88047	0.91249	0.92028	0.89092	0.89246	1	0.91897	0.86298	0.88631	0.90235	0.83969	0.87027	0.869	0.85449	0.92039	0.89797	0.88648	0.85907	0.85135	0.85016	0.92034	0.81618	0.87252	0.87901	0.92013	0.86573	0.90437	0.8811	0.94739	0.91064	0.87094	0.85673	0.88441
PRO_c8.30m_007700	0.85989	0.83652	0.85567	0.81577	0.9206	0.96724	0.91519	0.98267	0.85083	0.8102	0.85534	0.90846	0.94579	0.78937	0.95825	0.91752	0.86954	0.85551	0.86339	0.94453	0.87449	0.91897	1	0.80076	0.94836	0.87361	0.8175	0.95498	0.86095	0.81937	0.88707	0.94993	0.95748	0.83383	0.83124	0.805	0.93203	0.77493	0.82319	0.95945	0.92876	0.87469	0.98028	0.9186	0.88589	0.93604	0.85434	0.80976	0.92562
PRO_c8.30m_008036	0.85427	0.89338	0.85461	0.90575	0.82321	0.79084	0.83714	0.78945	0.90443	0.92432	0.85994	0.87651	0.83877	0.93798	0.79391	0.8491	0.82983	0.91444	0.92603	0.80572	0.84188	0.86298	0.80076	1	0.80632	0.8707	0.88578	0.78259	0.87989	0.87616	0.88154	0.79571	0.79297	0.88883	0.84873	0.89348	0.84927	0.90597	0.91314	0.79618	0.85694	0.83535	0.7976	0.81736	0.85867	0.85503	0.85591	0.92466	0.83267
PROmS_c4.30p_000041	0.88855	0.8645	0.90325	0.83547	0.92038	0.98511	0.90111	0.97034	0.86593	0.8267	0.89179	0.92042	0.9149	0.80566	0.9571	0.89288	0.88787	0.84045	0.84865	0.93503	0.88212	0.88631	0.94836	0.80632	1	0.92816	0.84797	0.96976	0.8983	0.87265	0.91085	0.96263	0.9461	0.85816	0.87367	0.84797	0.92658	0.78	0.82933	0.96124	0.8966	0.89646	0.93886	0.91938	0.867	0.90676	0.86768	0.82144	0.96573
PROmS_c4.30p_000049	0.91026	0.92789	0.94397	0.88461	0.91932	0.90085	0.91817	0.90337	0.92573	0.88471	0.9344	0.92518	0.89814	0.86315	0.86817	0.89692	0.87563	0.88875	0.89626	0.86681	0.87428	0.90235	0.87361	0.8707	0.92816	1	0.8898	0.88726	0.91906	0.95272	0.94535	0.90823	0.88212	0.89397	0.90977	0.92644	0.90544	0.83408	0.8983	0.87834	0.88957	0.88906	0.87222	0.87736	0.89208	0.88694	0.88596	0.88953	0.92778
PROmS_c4.30p_000694	0.86673	0.89421	0.85846	0.92945	0.8538	0.83394	0.84723	0.81988	0.88178	0.92942	0.85233	0.88827	0.83045	0.88255	0.8086	0.84944	0.82859	0.861	0.86428	0.8053	0.83138	0.83969	0.8175	0.88578	0.84797	0.8898	1	0.84458	0.95414	0.90755	0.89263	0.83123	0.83363	0.9389	0.86902	0.8937	0.83139	0.89174	0.84698	0.81397	0.87331	0.83781	0.80314	0.8157	0.83512	0.85586	0.84663	0.857	0.87686
PROmS_c4.30p_000774	0.86682	0.82101	0.85792	0.81845	0.90621	0.97684	0.88045	0.95986	0.82552	0.80648	0.84483	0.91487	0.90225	0.78535	0.95775	0.89374	0.87395	0.81622	0.8231	0.93942	0.86782	0.87027	0.95498	0.78259	0.96976	0.88726	0.84458	1	0.90523	0.82065	0.87844	0.94011	0.9631	0.85546	0.82896	0.80131	0.89843	0.7729	0.79497	0.96388	0.92289	0.87691	0.94297	0.91831	0.84507	0.91837	0.84482	0.78895	0.96511
PROmS_c4.30p_001249	0.91766	0.89962	0.89983	0.91398	0.88588	0.88478	0.87772	0.86996	0.89182	0.91308	0.8845	0.9329	0.8721	0.87833	0.85887	0.88163	0.89042	0.87182	0.87604	0.86556	0.89216	0.869	0.86095	0.87989	0.8983	0.91906	0.95414	0.90523	1	0.90206	0.90548	0.87347	0.88096	0.93981	0.88868	0.88278	0.8663	0.87251	0.85359	0.8663	0.90842	0.89848	0.8482	0.8715	0.85303	0.89268	0.88994	0.85585	0.92198
PROmS_c4.30p_001390	0.8844	0.94058	0.91606	0.891	0.86249	0.8438	0.87055	0.83695	0.93369	0.90014	0.90818	0.87811	0.84158	0.86432	0.81255	0.83442	0.83152	0.88362	0.89044	0.80297	0.83159	0.85449	0.81937	0.87616	0.87265	0.95272	0.90755	0.82065	0.90206	1	0.92938	0.84905	0.82468	0.89912	0.90211	0.95752	0.85785	0.84104	0.91119	0.82349	0.8359	0.85086	0.81482	0.82638	0.85825	0.83855	0.86958	0.90556	0.86799
PROmS_c4.30m_000634	0.88811	0.91237	0.90589	0.88056	0.91393	0.88519	0.94123	0.91448	0.92684	0.89713	0.90942	0.92188	0.89857	0.87163	0.85395	0.8905	0.85512	0.88584	0.90089	0.86566	0.86859	0.92039	0.88707	0.88154	0.91085	0.94535	0.89263	0.87844	0.90548	0.92938	1	0.92089	0.91208	0.91038	0.90053	0.93915	0.91025	0.84956	0.90015	0.86819	0.89046	0.8683	0.89707	0.88439	0.93651	0.91027	0.89339	0.90069	0.90714
PROmS_c4.30m_001217	0.84842	0.83692	0.8745	0.81765	0.90834	0.93968	0.91721	0.97717	0.85095	0.81473	0.88471	0.908	0.90324	0.80084	0.90819	0.88996	0.8459	0.82711	0.84125	0.91053	0.85452	0.89797	0.94993	0.79571	0.96263	0.90823	0.83123	0.94011	0.87347	0.84905	0.92089	1	0.96168	0.851	0.88454	0.83892	0.91571	0.76961	0.81623	0.9202	0.899	0.8531	0.95728	0.90324	0.88826	0.92718	0.84925	0.81312	0.92676
PROmS_c4.30m_001333	0.84004	0.82502	0.84038	0.81213	0.89665	0.94071	0.9013	0.96373	0.83932	0.81447	0.8418	0.92001	0.89267	0.7906	0.91865	0.87947	0.84201	0.81767	0.83437	0.93666	0.8579	0.88648	0.95748	0.79297	0.9461	0.88212	0.83363	0.9631	0.88096	0.82468	0.91208	0.96168	1	0.8678	0.83004	0.826	0.9071	0.7786	0.80789	0.93448	0.90896	0.84635	0.97403	0.9395	0.88214	0.95246	0.84942	0.80947	0.93372
PROmS_c4.30m_001491	0.87703	0.89314	0.86153	0.90232	0.86426	0.84217	0.86824	0.83734	0.89995	0.92679	0.85139	0.90341	0.84605	0.88013	0.8246	0.85537	0.84007	0.86853	0.88064	0.82912	0.85039	0.85907	0.83383	0.88883	0.85816	0.89397	0.9389	0.85546	0.93981	0.89912	0.91038	0.851	0.8678	1	0.8657	0.9098	0.85002	0.87944	0.86212	0.82967	0.87371	0.8528	0.83191	0.84492	0.85941	0.88265	0.87832	0.87591	0.88326
PROmS_c4.30m_001671	0.86141	0.87304	0.90464	0.86493	0.84946	0.83944	0.86462	0.85473	0.87818	0.8635	0.93912	0.87554	0.84386	0.85626	0.81138	0.84585	0.83079	0.84477	0.85357	0.80827	0.83655	0.85135	0.83124	0.84873	0.87367	0.90977	0.86902	0.82896	0.88868	0.90211	0.90053	0.88454	0.83004	0.8657	1	0.8942	0.84925	0.8171	0.84521	0.8183	0.85022	0.83981	0.81943	0.8205	0.83697	0.85056	0.848	0.8509	0.8609
PROmS_c4.30m_001962	0.8621	0.91082	0.88716	0.88109	0.84018	0.81708	0.8575	0.81741	0.92749	0.90663	0.89204	0.87411	0.82919	0.87765	0.79598	0.82714	0.81229	0.8742	0.88918	0.79668	0.81877	0.85016	0.805	0.89348	0.84797	0.92644	0.8937	0.80131	0.88278	0.95752	0.93915	0.83892	0.826	0.9098	0.8942	1	0.85323	0.85376	0.91392	0.80715	0.83093	0.83103	0.81379	0.82284	0.86879	0.84284	0.86192	0.9321	0.85284
PROmS_c8.30p_000110	0.86908	0.86772	0.8774	0.84237	0.92371	0.92632	0.90767	0.93111	0.87564	0.83848	0.87547	0.89474	0.95573	0.83214	0.92756	0.93147	0.88203	0.88261	0.88768	0.90819	0.88444	0.92034	0.93203	0.84927	0.92658	0.90544	0.83139	0.89843	0.8663	0.85785	0.91025	0.91571	0.9071	0.85002	0.84925	0.85323	1	0.82586	0.88501	0.92918	0.92836	0.88614	0.93262	0.90396	0.92251	0.91953	0.87269	0.87144	0.91668
PROmS_c8.30p_001057	0.81624	0.83717	0.80806	0.88061	0.79182	0.76424	0.79288	0.75756	0.83594	0.88316	0.81126	0.84041	0.80243	0.8822	0.77064	0.81979	0.80163	0.85272	0.85802	0.77623	0.81056	0.81618	0.77493	0.90597	0.78	0.83408	0.89174	0.7729	0.87251	0.84104	0.84956	0.76961	0.7786	0.87944	0.8171	0.85376	0.82586	1	0.88751	0.79219	0.85341	0.82074	0.78045	0.80329	0.84068	0.83967	0.83439	0.90232	0.81437
PROmS_c8.30p_001114	0.87099	0.90414	0.87052	0.86371	0.84194	0.81726	0.84989	0.8128	0.91284	0.87884	0.86362	0.86547	0.86075	0.88046	0.82674	0.84923	0.85017	0.92514	0.93	0.82036	0.85537	0.87252	0.82319	0.91314	0.82933	0.8983	0.84698	0.79497	0.85359	0.91119	0.90015	0.81623	0.80789	0.86212	0.84521	0.91392	0.88501	0.88751	1	0.84444	0.85991	0.88095	0.83227	0.85229	0.89804	0.85398	0.89387	0.97021	0.84114
PROmS_c8.30p_001228	0.88421	0.83264	0.85712	0.80748	0.88253	0.97015	0.86874	0.94215	0.83618	0.80092	0.84367	0.89851	0.91722	0.78035	0.98788	0.88761	0.90572	0.85221	0.84997	0.96643	0.89685	0.87901	0.95945	0.79618	0.96124	0.87834	0.81397	0.96388	0.8663	0.82349	0.86819	0.9202	0.93448	0.82967	0.8183	0.80715	0.92918	0.79219	0.84444	1	0.91592	0.91935	0.95607	0.95118	0.87109	0.91067	0.87008	0.82966	0.93692
PROmS_c8.30p_001283	0.86757	0.85061	0.86283	0.86223	0.91254	0.89832	0.90761	0.90972	0.85655	0.85019	0.86479	0.91041	0.9287	0.85337	0.90477	0.94971	0.8783	0.87217	0.87266	0.90196	0.88182	0.92013	0.92876	0.85694	0.8966	0.88957	0.87331	0.92289	0.90842	0.8359	0.89046	0.899	0.90896	0.87371	0.85022	0.83093	0.92836	0.85341	0.85991	0.91592	1	0.88384	0.91778	0.89827	0.90081	0.93891	0.86896	0.85386	0.91759
PROmS_c8.30p_001808	0.95034	0.86408	0.88883	0.83462	0.84819	0.89049	0.85066	0.86333	0.87209	0.83364	0.87324	0.9116	0.88505	0.82613	0.90316	0.85432	0.96972	0.89499	0.89002	0.90916	0.96335	0.86573	0.87469	0.83535	0.89646	0.88906	0.83781	0.87691	0.89848	0.85086	0.8683	0.8531	0.84635	0.8528	0.83981	0.83103	0.88614	0.82074	0.88095	0.91935	0.88384	1	0.86561	0.91992	0.84533	0.87131	0.94349	0.85769	0.90255
PROmS_c8.30m_000891	0.84401	0.82607	0.8423	0.80012	0.892	0.94102	0.90472	0.97086	0.84264	0.79841	0.84625	0.90319	0.91353	0.78497	0.93772	0.88801	0.85986	0.83604	0.85205	0.95309	0.8754	0.90437	0.98028	0.7976	0.93886	0.87222	0.80314	0.94297	0.8482	0.81482	0.89707	0.95728	0.97403	0.83191	0.81943	0.81379	0.93262	0.78045	0.83227	0.95607	0.91778	0.86561	1	0.95657	0.90618	0.9468	0.86621	0.82834	0.91296
PROmS_c8.30m_000992	0.88493	0.84141	0.85561	0.81127	0.85815	0.91401	0.86495	0.90933	0.85499	0.81255	0.85339	0.9253	0.88833	0.8037	0.93007	0.86277	0.90524	0.86068	0.87156	0.97526	0.92571	0.8811	0.9186	0.81736	0.91938	0.87736	0.8157	0.91831	0.8715	0.82638	0.88439	0.90324	0.9395	0.84492	0.8205	0.82284	0.90396	0.80329	0.85229	0.95118	0.89827	0.91992	0.95657	1	0.87683	0.93241	0.91094	0.84679	0.91006
PROmS_c8.30m_001057	0.84457	0.86082	0.85066	0.84062	0.88853	0.85588	0.92581	0.88706	0.87458	0.84361	0.85503	0.87521	0.9045	0.83705	0.85993	0.89641	0.84384	0.87387	0.88667	0.8646	0.8531	0.94739	0.88589	0.85867	0.867	0.89208	0.83512	0.84507	0.85303	0.85825	0.93651	0.88826	0.88214	0.85941	0.83697	0.86879	0.92251	0.84068	0.89804	0.87109	0.90081	0.84533	0.90618	0.87683	1	0.89826	0.86076	0.89453	0.86703
PROmS_c8.30m_001068	0.86112	0.85351	0.8589	0.851	0.89742	0.90239	0.90193	0.92584	0.86823	0.85305	0.86534	0.928	0.91552	0.84493	0.89645	0.90946	0.87067	0.86512	0.87757	0.92107	0.88486	0.91064	0.93604	0.85503	0.90676	0.88694	0.85586	0.91837	0.89268	0.83855	0.91027	0.92718	0.95246	0.88265	0.85056	0.84284	0.91953	0.83967	0.85398	0.91067	0.93891	0.87131	0.9468	0.93241	0.89826	1	0.87952	0.85662	0.91793
PROmS_c8.30m_001392	0.91631	0.87736	0.88639	0.83868	0.84476	0.85375	0.85901	0.85101	0.89779	0.85097	0.87435	0.90447	0.87243	0.85054	0.85147	0.84551	0.90617	0.89246	0.90734	0.87023	0.93792	0.87094	0.85434	0.85591	0.86768	0.88596	0.84663	0.84482	0.88994	0.86958	0.89339	0.84925	0.84942	0.87832	0.848	0.86192	0.87269	0.83439	0.89387	0.87008	0.86896	0.94349	0.86621	0.91094	0.86076	0.87952	1	0.88757	0.8745
PROmS_c8.30m_001534	0.85233	0.88657	0.85764	0.86275	0.82826	0.80186	0.83996	0.80112	0.90165	0.88075	0.85703	0.8598	0.83925	0.88728	0.80716	0.83764	0.82918	0.89573	0.90963	0.80849	0.8387	0.85673	0.80976	0.92466	0.82144	0.88953	0.857	0.78895	0.85585	0.90556	0.90069	0.81312	0.80947	0.87591	0.8509	0.9321	0.87144	0.90232	0.97021	0.82966	0.85386	0.85769	0.82834	0.84679	0.89453	0.85662	0.88757	1	0.83394
PROmL_c4.30p_000001	0.89779	0.8663	0.89025	0.85758	0.92485	0.95946	0.89604	0.93538	0.86856	0.85448	0.87757	0.93572	0.9114	0.82355	0.93096	0.90646	0.89472	0.85427	0.86342	0.92404	0.88724	0.88441	0.92562	0.83267	0.96573	0.92778	0.87686	0.96511	0.92198	0.86799	0.90714	0.92676	0.93372	0.88326	0.8609	0.85284	0.91668	0.81437	0.84114	0.93692	0.91759	0.90255	0.91296	0.91006	0.86703	0.91793	0.8745	0.83394	1
PROmL_c4.30p_000032	0.88007	0.88017	0.92724	0.86947	0.86243	0.86709	0.86214	0.85892	0.87278	0.8562	0.93363	0.87495	0.84482	0.84494	0.83868	0.84205	0.85258	0.84469	0.84905	0.82008	0.84644	0.84696	0.83749	0.83834	0.90236	0.92071	0.8773	0.8457	0.90239	0.90976	0.89039	0.88523	0.83024	0.87019	0.94887	0.8801	0.84634	0.81594	0.84202	0.84158	0.84726	0.85753	0.82064	0.82598	0.8345	0.84138	0.8515	0.84374	0.88218
PROmL_c4.30p_000078	0.88358	0.84783	0.87752	0.8235	0.9041	0.98615	0.88514	0.95994	0.84843	0.81733	0.86639	0.91298	0.89848	0.78633	0.96488	0.87672	0.88634	0.83048	0.83696	0.94315	0.87595	0.87137	0.95	0.79172	0.9926	0.91144	0.83855	0.97209	0.893	0.85608	0.89448	0.95265	0.948	0.84649	0.85314	0.83141	0.91657	0.77066	0.81636	0.97078	0.89226	0.89533	0.9444	0.9193	0.8552	0.89816	0.85343	0.8086	0.96111
PROmL_c4.30p_000212	0.90961	0.93188	0.89493	0.91129	0.86204	0.8425	0.86468	0.82774	0.92074	0.91421	0.88694	0.89637	0.84154	0.8665	0.81789	0.83656	0.85657	0.88944	0.8955	0.81948	0.85627	0.85919	0.818	0.87935	0.86401	0.92535	0.9228	0.83013	0.9284	0.94258	0.91362	0.8352	0.82573	0.91459	0.87939	0.9193	0.84858	0.85388	0.88093	0.82458	0.84737	0.86942	0.80942	0.83196	0.84724	0.85059	0.87174	0.88143	0.88013
PROmL_c4.30p_000909	0.8528	0.83383	0.88388	0.81909	0.93539	0.96169	0.92468	0.97613	0.83704	0.80281	0.88611	0.89447	0.91946	0.79465	0.93016	0.91257	0.85191	0.81858	0.82522	0.89983	0.8427	0.89887	0.94945	0.78469	0.97692	0.91231	0.82819	0.95973	0.87815	0.84453	0.8983	0.97698	0.93665	0.83419	0.87757	0.81963	0.91184	0.76161	0.80186	0.93627	0.90778	0.85083	0.93462	0.87842	0.86795	0.90456	0.83028	0.79585	0.9438
PROmL_c4.30p_000956	0.84472	0.82586	0.87225	0.81338	0.89596	0.96277	0.87742	0.95608	0.8222	0.79611	0.8672	0.87891	0.8869	0.78116	0.93056	0.87129	0.84782	0.80198	0.80636	0.89279	0.83596	0.85395	0.93389	0.76857	0.98199	0.89391	0.83069	0.95219	0.87067	0.8456	0.87328	0.96843	0.92966	0.83318	0.87763	0.81373	0.89285	0.75244	0.78965	0.93009	0.8794	0.85241	0.91614	0.87715	0.83481	0.88574	0.82487	0.78515	0.93638
PROmL_c4.30m_000097	0.86681	0.91206	0.87999	0.88986	0.84586	0.81844	0.86538	0.82025	0.92801	0.91727	0.88143	0.88684	0.83085	0.88173	0.7977	0.8292	0.82097	0.87537	0.89502	0.80732	0.83342	0.85658	0.80847	0.90186	0.84436	0.91587	0.90277	0.80889	0.89807	0.93797	0.93215	0.83931	0.83742	0.93042	0.88448	0.96794	0.85318	0.8697	0.90164	0.81028	0.84031	0.83866	0.81897	0.83497	0.86829	0.85918	0.87792	0.92579	0.8598
PROmL_c4.30m_000231	0.83513	0.82037	0.84588	0.80485	0.89361	0.93757	0.91073	0.97735	0.83383	0.80049	0.85683	0.90409	0.88674	0.77554	0.91003	0.8721	0.83552	0.81082	0.82538	0.92311	0.84881	0.88684	0.96041	0.7762	0.95174	0.88226	0.82033	0.95028	0.86597	0.82605	0.90294	0.98842	0.97742	0.84106	0.85965	0.81606	0.89544	0.75296	0.7928	0.92768	0.89583	0.83964	0.96832	0.91507	0.87147	0.92561	0.83553	0.79235	0.92079
PROmL_c4.30m_000352	0.86888	0.87606	0.90833	0.87329	0.85923	0.84579	0.87347	0.86347	0.88062	0.86705	0.93907	0.89219	0.85236	0.85762	0.82545	0.8574	0.84608	0.84939	0.86001	0.83253	0.851	0.86522	0.83929	0.85331	0.88335	0.91858	0.87347	0.84561	0.89696	0.89848	0.90413	0.8962	0.84602	0.86979	0.98674	0.89249	0.85924	0.82508	0.8478	0.83104	0.86253	0.84818	0.83355	0.8373	0.8496	0.85893	0.8518	0.85091	0.87433
PROmL_c4.30m_000696	0.85432	0.85077	0.88039	0.84769	0.90383	0.91358	0.91415	0.9505	0.85615	0.84189	0.89587	0.89872	0.89065	0.83169	0.87789	0.88827	0.84435	0.83184	0.84118	0.87493	0.85126	0.89298	0.91878	0.82061	0.93818	0.90361	0.85765	0.91234	0.89047	0.86354	0.91936	0.98242	0.9291	0.8636	0.92594	0.85009	0.89709	0.8018	0.82434	0.88722	0.89686	0.85062	0.91768	0.87489	0.88205	0.91363	0.84606	0.82297	0.91116
PROmL_c4.30m_001447	0.82219	0.81173	0.84525	0.80179	0.89232	0.93318	0.89998	0.96965	0.81974	0.79378	0.85728	0.87798	0.88296	0.77331	0.89755	0.86795	0.8182	0.79331	0.8049	0.88726	0.82456	0.87403	0.94619	0.76517	0.94787	0.874	0.81685	0.93323	0.86064	0.82033	0.88727	0.98858	0.95291	0.82919	0.8758	0.80477	0.89287	0.74621	0.77871	0.90509	0.88515	0.82167	0.9435	0.87351	0.85642	0.90685	0.81287	0.77726	0.90477
PROmL_c4.30m_002166	0.86248	0.85478	0.86049	0.85172	0.90135	0.93474	0.89614	0.94382	0.86832	0.8618	0.8652	0.91881	0.8908	0.83094	0.91496	0.88481	0.85803	0.84342	0.85885	0.91993	0.87028	0.88285	0.93868	0.8424	0.94701	0.90332	0.86875	0.94094	0.89599	0.86449	0.92595	0.95168	0.97023	0.89168	0.86229	0.87533	0.91056	0.82578	0.84188	0.92141	0.89922	0.86329	0.94981	0.91792	0.88972	0.93436	0.86436	0.84787	0.93227
PROmL_c8.30p_000068	0.86868	0.84464	0.84894	0.83926	0.90153	0.95018	0.89139	0.9358	0.84952	0.83376	0.83963	0.89281	0.92175	0.81378	0.9538	0.90909	0.87009	0.85784	0.85802	0.91304	0.86529	0.898	0.9539	0.8284	0.93969	0.87807	0.85175	0.93988	0.88374	0.84404	0.88622	0.91533	0.92022	0.85852	0.83258	0.83344	0.92415	0.82605	0.85144	0.96324	0.92504	0.8838	0.93928	0.89717	0.9038	0.90825	0.85817	0.84641	0.92887
PROmL_c8.30p_000074	0.90264	0.83288	0.86877	0.80023	0.86894	0.92832	0.87495	0.90868	0.83913	0.79093	0.85618	0.91727	0.89719	0.7818	0.94255	0.8735	0.92868	0.8513	0.8494	0.95511	0.91155	0.88369	0.92214	0.78586	0.92099	0.88105	0.8043	0.92937	0.87751	0.81185	0.86308	0.88441	0.90288	0.82386	0.81626	0.79361	0.89409	0.77278	0.82466	0.95501	0.91107	0.93539	0.92387	0.95044	0.84712	0.89768	0.88102	0.81128	0.92281
PROmL_c8.30p_000124	0.89431	0.83766	0.86206	0.81591	0.8809	0.95736	0.87399	0.92968	0.84296	0.80573	0.85	0.90789	0.92128	0.79688	0.98473	0.89175	0.93513	0.86431	0.86479	0.97021	0.92256	0.89101	0.94955	0.81082	0.94619	0.87617	0.81331	0.94821	0.86766	0.82045	0.86771	0.90717	0.92338	0.83266	0.81643	0.80854	0.93059	0.79821	0.85048	0.98736	0.91248	0.9332	0.94816	0.9551	0.88286	0.90971	0.88611	0.8314	0.93324
PROmL_c8.30p_000223	0.92252	0.85949	0.86987	0.84895	0.84625	0.88401	0.83903	0.85126	0.86087	0.84787	0.85286	0.89122	0.87716	0.8316	0.89929	0.85681	0.94733	0.88148	0.87961	0.89639	0.94241	0.85921	0.8647	0.84685	0.89407	0.87444	0.85897	0.87623	0.90302	0.85552	0.86764	0.85134	0.8522	0.86957	0.84237	0.84086	0.87828	0.84225	0.8729	0.90923	0.87681	0.96269	0.85996	0.89654	0.8577	0.87345	0.92091	0.86152	0.90104
PROmL_c8.30p_000226	0.86878	0.82218	0.84804	0.80004	0.89172	0.97171	0.86929	0.95157	0.82888	0.78994	0.83778	0.90267	0.92453	0.78034	0.98675	0.8954	0.89751	0.84358	0.8446	0.96754	0.89103	0.88042	0.96846	0.78775	0.95635	0.87034	0.80132	0.96545	0.85915	0.80484	0.86557	0.92885	0.9484	0.82413	0.80951	0.79134	0.93344	0.77351	0.82278	0.98811	0.91947	0.90009	0.9644	0.94679	0.86326	0.92193	0.85723	0.80867	0.9328
PROmL_c8.30p_000238	0.85279	0.8806	0.85437	0.87655	0.83045	0.80321	0.83715	0.8019	0.88133	0.88088	0.85834	0.86188	0.84324	0.88714	0.81196	0.84719	0.83829	0.89626	0.90062	0.81457	0.84639	0.85862	0.81107	0.92038	0.82214	0.88733	0.86978	0.79663	0.86922	0.89473	0.89012	0.81191	0.80626	0.87265	0.85599	0.90421	0.87702	0.91508	0.94981	0.83596	0.86887	0.86005	0.82379	0.84199	0.887	0.85766	0.86961	0.95403	0.84262
PROmL_c8.30m_000029	0.89676	0.8513	0.86541	0.82234	0.84279	0.86762	0.84624	0.85786	0.86561	0.82909	0.84666	0.89149	0.86356	0.82742	0.86457	0.84168	0.90125	0.8641	0.87109	0.87858	0.9215	0.85323	0.86106	0.82493	0.87623	0.8684	0.83878	0.86421	0.87803	0.8458	0.87454	0.8503	0.8652	0.87542	0.82546	0.83487	0.86965	0.82	0.86123	0.88051	0.86919	0.931	0.87169	0.90737	0.84736	0.87925	0.94941	0.85499	0.87569
PROmL_c8.30m_000066	0.84844	0.82343	0.83035	0.79737	0.89039	0.9388	0.89746	0.95843	0.83968	0.79738	0.83082	0.89999	0.90929	0.78348	0.93835	0.88154	0.8613	0.8416	0.85487	0.95806	0.86805	0.89939	0.97572	0.79744	0.92997	0.86695	0.80413	0.94362	0.84621	0.81243	0.89401	0.94222	0.96996	0.83272	0.80456	0.81085	0.91606	0.78072	0.83244	0.95747	0.91372	0.86944	0.98828	0.95985	0.89807	0.94244	0.86079	0.82489	0.91571
PROmL_c8.30m_000166	0.85897	0.81934	0.83469	0.79209	0.83421	0.88317	0.85923	0.89512	0.8291	0.79027	0.83203	0.8958	0.84961	0.78008	0.88631	0.82979	0.86306	0.82652	0.83274	0.93115	0.88238	0.85418	0.90323	0.78813	0.89085	0.85577	0.79905	0.89753	0.85272	0.81025	0.8653	0.89083	0.91915	0.82286	0.82051	0.80181	0.86771	0.77968	0.81994	0.91685	0.88163	0.88377	0.93196	0.95407	0.83566	0.91154	0.87217	0.81968	0.87991
PROmL_c8.30m_000252	0.85021	0.84381	0.86007	0.81854	0.91891	0.91609	0.94065	0.96184	0.86167	0.8177	0.8676	0.90272	0.92907	0.8109	0.90546	0.9141	0.85491	0.85112	0.8675	0.91261	0.8722	0.93925	0.96075	0.82081	0.91813	0.89574	0.81765	0.90982	0.85977	0.83456	0.92326	0.94878	0.94712	0.8458	0.84277	0.83359	0.94161	0.79423	0.84721	0.91667	0.92756	0.85714	0.97099	0.91387	0.93555	0.94661	0.86834	0.84487	0.90784
PROmL_c8.30m_000279	0.86142	0.81973	0.83787	0.78911	0.85523	0.9189	0.84939	0.91164	0.83115	0.78482	0.83057	0.89689	0.89129	0.7808	0.93692	0.8566	0.8892	0.84025	0.84872	0.96135	0.90456	0.86839	0.9211	0.78697	0.92285	0.86057	0.79532	0.91357	0.84505	0.80971	0.86517	0.90698	0.93186	0.82428	0.79983	0.80235	0.90598	0.779	0.83718	0.94722	0.88142	0.90062	0.95239	0.97222	0.87186	0.91559	0.88615	0.8271	0.89733
PROmL_c8.30m_000301	0.85042	0.87913	0.86325	0.86484	0.84758	0.81434	0.87053	0.82522	0.89555	0.87106	0.87053	0.87027	0.85519	0.87153	0.82004	0.8558	0.83784	0.88564	0.89915	0.83119	0.84651	0.88544	0.82545	0.89819	0.83288	0.8849	0.85231	0.80205	0.86185	0.87915	0.90379	0.83667	0.82789	0.87498	0.85452	0.90353	0.8807	0.86163	0.90872	0.82898	0.86623	0.83974	0.84243	0.84767	0.9086	0.8659	0.86111	0.92199	0.84523
PROmN_c4.30p_000001	0.88484	0.88317	0.88051	0.8803	0.92063	0.9043	0.88969	0.88818	0.88034	0.88057	0.87247	0.91657	0.89653	0.84671	0.88016	0.90308	0.86895	0.86347	0.87344	0.87479	0.86917	0.8806	0.87819	0.8583	0.92139	0.93114	0.89961	0.91204	0.92543	0.88838	0.91376	0.89497	0.89417	0.90054	0.8646	0.87682	0.90663	0.84044	0.85737	0.88244	0.90454	0.8754	0.86804	0.87382	0.87009	0.89883	0.86654	0.85426	0.98061
PROmN_c4.30p_000032	0.87762	0.88016	0.92562	0.86907	0.85559	0.85718	0.85778	0.85222	0.87192	0.85537	0.93585	0.87153	0.83731	0.84439	0.82807	0.83714	0.84542	0.84252	0.84648	0.81415	0.84138	0.8427	0.8318	0.83719	0.89361	0.92045	0.87639	0.83831	0.90056	0.91147	0.88515	0.87954	0.82454	0.8681	0.95188	0.88083	0.84133	0.81375	0.84077	0.83515	0.84484	0.85275	0.81547	0.82197	0.83058	0.83686	0.84644	0.84307	0.87588
PROmN_c4.30p_000078	0.89448	0.87593	0.89207	0.85302	0.90744	0.95247	0.8903	0.92745	0.87446	0.85046	0.88142	0.92026	0.8909	0.81832	0.92896	0.87745	0.88382	0.85219	0.85905	0.91458	0.88203	0.87798	0.91017	0.82501	0.97974	0.93472	0.87046	0.9374	0.91722	0.89227	0.91666	0.93533	0.91926	0.87208	0.87838	0.86814	0.91868	0.80568	0.84607	0.94231	0.88677	0.89851	0.90782	0.89951	0.86824	0.88873	0.86757	0.84188	0.95544
PROmN_c4.30p_000212	0.87789	0.9294	0.88553	0.91265	0.85289	0.82471	0.85507	0.8151	0.91379	0.9166	0.87853	0.88324	0.83018	0.86981	0.80018	0.83051	0.83084	0.87484	0.88444	0.80219	0.83359	0.84917	0.80452	0.88513	0.84958	0.92399	0.92719	0.81653	0.91749	0.94935	0.916	0.82487	0.81938	0.91415	0.87501	0.93093	0.84563	0.85905	0.88439	0.80824	0.84183	0.84198	0.80019	0.81886	0.84545	0.84464	0.85656	0.88977	0.87005
PROmN_c4.30p_000909	0.86508	0.84786	0.89846	0.83503	0.93984	0.95692	0.92706	0.97098	0.84993	0.81978	0.9029	0.9015	0.92261	0.8143	0.92357	0.91916	0.86101	0.8311	0.83794	0.8974	0.85356	0.90295	0.94106	0.80365	0.97768	0.92518	0.84307	0.95497	0.89026	0.86163	0.90568	0.97452	0.93	0.8478	0.89549	0.8372	0.91358	0.78105	0.81842	0.93085	0.91058	0.86163	0.92528	0.87992	0.87325	0.90592	0.84381	0.81239	0.94797
PROmN_c4.30p_000956	0.85763	0.84137	0.88653	0.83087	0.89656	0.95489	0.87686	0.94375	0.83749	0.81454	0.88348	0.88714	0.88616	0.80182	0.92106	0.87408	0.85614	0.81628	0.8205	0.88791	0.84751	0.85561	0.91901	0.78902	0.97883	0.90421	0.84645	0.94348	0.88284	0.86112	0.88009	0.95981	0.91556	0.84725	0.89458	0.83103	0.89106	0.77315	0.80554	0.92157	0.88082	0.86174	0.89868	0.87731	0.83675	0.88229	0.83817	0.80146	0.93696
PROmN_c4.30m_000097	0.8627	0.90762	0.87425	0.88781	0.84177	0.81494	0.85844	0.81532	0.92387	0.91587	0.87544	0.88117	0.82665	0.88069	0.79356	0.82616	0.8173	0.87275	0.89199	0.80163	0.82848	0.8511	0.80477	0.90027	0.84004	0.91249	0.90479	0.80678	0.89446	0.9388	0.92978	0.83352	0.83321	0.93117	0.87855	0.97144	0.84848	0.87139	0.90134	0.80696	0.8371	0.83539	0.81464	0.83059	0.8653	0.85443	0.87442	0.92682	0.85709
PROmN_c4.30m_000231	0.84793	0.83927	0.86134	0.82823	0.90063	0.92887	0.91686	0.96815	0.85284	0.82684	0.87397	0.91339	0.88927	0.80194	0.90011	0.88108	0.84178	0.82897	0.84327	0.91367	0.85858	0.89442	0.94517	0.80311	0.95409	0.8997	0.84566	0.9407	0.88362	0.85158	0.92009	0.99141	0.96842	0.86289	0.88606	0.8447	0.90119	0.78239	0.81559	0.91844	0.89985	0.84976	0.95459	0.90892	0.88346	0.92685	0.85106	0.81659	0.92483
PROmN_c4.30m_000352	0.86686	0.87589	0.90653	0.87312	0.85728	0.84218	0.87103	0.8597	0.8796	0.86707	0.93709	0.88963	0.84872	0.85683	0.82092	0.85367	0.84087	0.8482	0.85818	0.82745	0.84603	0.86159	0.83571	0.85218	0.87995	0.91682	0.87412	0.84104	0.89611	0.89949	0.90297	0.89299	0.84233	0.86965	0.98774	0.89312	0.85594	0.82497	0.84742	0.82773	0.85921	0.84537	0.82942	0.83359	0.84691	0.85586	0.84972	0.85093	0.87086
PROmN_c4.30m_000696	0.86269	0.86387	0.89262	0.86331	0.90119	0.90134	0.9097	0.93162	0.86863	0.85762	0.91187	0.90393	0.88778	0.84949	0.86513	0.88981	0.84887	0.84208	0.85116	0.86329	0.85697	0.89241	0.89743	0.83823	0.93047	0.91358	0.87036	0.89753	0.89877	0.87822	0.92205	0.96601	0.91077	0.87371	0.94898	0.86623	0.89342	0.81839	0.83677	0.8759	0.89512	0.85663	0.895	0.86799	0.87601	0.90337	0.8552	0.83657	0.90725
PROmN_c4.30m_001447	0.82798	0.81923	0.85205	0.8103	0.89796	0.93421	0.90421	0.96929	0.82679	0.80259	0.86471	0.88336	0.88699	0.78384	0.89811	0.87481	0.82196	0.80021	0.81151	0.88811	0.82968	0.87816	0.9434	0.77539	0.95074	0.88084	0.82457	0.93369	0.86634	0.82867	0.89296	0.99034	0.9514	0.83575	0.88496	0.81335	0.89688	0.75643	0.78669	0.90535	0.88919	0.82661	0.94108	0.87523	0.86142	0.90979	0.81929	0.78571	0.90876
PROmN_c4.30m_002166	0.86758	0.87526	0.86378	0.87513	0.89562	0.8986	0.89557	0.89987	0.88605	0.88852	0.86496	0.91121	0.87639	0.85661	0.88318	0.8781	0.85014	0.86006	0.87371	0.88497	0.86218	0.88291	0.89578	0.87034	0.91592	0.91181	0.89194	0.89736	0.90425	0.88821	0.93726	0.91954	0.92822	0.91263	0.87356	0.90411	0.89835	0.85659	0.8624	0.89081	0.88373	0.85792	0.90691	0.88552	0.89784	0.90901	0.86666	0.87382	0.91201
PROmN_c8.30p_000068	0.88345	0.86917	0.86721	0.86924	0.89228	0.89418	0.89511	0.88207	0.87366	0.86853	0.8602	0.88466	0.91092	0.85446	0.89113	0.9103	0.86535	0.8801	0.8805	0.86086	0.86816	0.90952	0.89294	0.86885	0.89573	0.88904	0.88101	0.88058	0.90334	0.87304	0.89807	0.87174	0.86293	0.88123	0.85643	0.86376	0.90543	0.86698	0.88039	0.90208	0.91879	0.88398	0.87809	0.86108	0.90885	0.89046	0.87637	0.87931	0.90014
PROmN_c8.30p_000074	0.93668	0.87003	0.8878	0.84097	0.8736	0.90155	0.87985	0.88242	0.8764	0.84	0.87637	0.93234	0.90143	0.82886	0.9131	0.88287	0.94703	0.89469	0.89179	0.92365	0.93726	0.89545	0.89247	0.84166	0.90042	0.90242	0.8399	0.89714	0.89942	0.85254	0.88344	0.86718	0.87288	0.8539	0.84399	0.83772	0.90114	0.82834	0.87971	0.93148	0.91045	0.97473	0.8914	0.93615	0.86977	0.88898	0.92374	0.86231	0.91522
PROmN_c8.30p_000124	0.90375	0.84883	0.8657	0.82842	0.88007	0.94823	0.87255	0.91799	0.85348	0.8204	0.85453	0.91177	0.92013	0.81194	0.97829	0.89274	0.94075	0.8757	0.87569	0.9631	0.93062	0.8925	0.93632	0.82757	0.94107	0.88327	0.82486	0.93844	0.87838	0.83322	0.87377	0.89993	0.91529	0.84332	0.82676	0.82246	0.93712	0.81596	0.86619	0.9818	0.91228	0.94246	0.93777	0.95328	0.88596	0.91076	0.89815	0.84761	0.93492
PROmN_c8.30p_000223	0.91948	0.86197	0.86682	0.85302	0.84034	0.86743	0.83578	0.8405	0.86342	0.85461	0.85084	0.88962	0.86776	0.83745	0.87345	0.84995	0.9297	0.88343	0.88106	0.87607	0.93406	0.85385	0.85225	0.85206	0.87903	0.87398	0.86384	0.85973	0.90485	0.85982	0.86795	0.83985	0.84094	0.87456	0.84227	0.84581	0.87034	0.84992	0.87777	0.88969	0.87477	0.95558	0.84969	0.88783	0.85217	0.87085	0.92503	0.86863	0.88884
PROmN_c8.30p_000226	0.88152	0.84396	0.8587	0.82439	0.89999	0.96485	0.87389	0.94337	0.85226	0.8209	0.84958	0.91587	0.9323	0.80284	0.97627	0.90616	0.89884	0.86567	0.86887	0.9614	0.90068	0.88877	0.96318	0.81835	0.95503	0.88576	0.82874	0.95568	0.87579	0.83159	0.88162	0.92639	0.94018	0.84822	0.82911	0.82069	0.94872	0.80913	0.8533	0.98571	0.92796	0.91197	0.95721	0.94447	0.88047	0.93101	0.87691	0.8418	0.94059
PROmN_c8.30p_000238	0.84754	0.87635	0.84963	0.87289	0.8246	0.79847	0.83138	0.79638	0.87892	0.87889	0.8525	0.85872	0.8372	0.88688	0.80768	0.84123	0.8313	0.89306	0.89833	0.81013	0.83999	0.85403	0.80628	0.92008	0.81782	0.88353	0.86567	0.79174	0.86388	0.89058	0.8877	0.80745	0.80271	0.87047	0.85092	0.90443	0.87143	0.91625	0.95261	0.8326	0.86255	0.85486	0.82013	0.83855	0.885	0.85328	0.86781	0.95741	0.83746
PROmN_c8.30m_000029	0.88584	0.85515	0.85011	0.82881	0.83649	0.84847	0.84033	0.83903	0.86464	0.84093	0.83349	0.88176	0.85309	0.82861	0.85144	0.83801	0.88144	0.86933	0.87309	0.86236	0.9011	0.84937	0.84493	0.83953	0.85694	0.86421	0.84542	0.84484	0.87276	0.85092	0.87338	0.83736	0.85471	0.8817	0.82246	0.8473	0.8724	0.84624	0.88358	0.87053	0.86621	0.9111	0.86248	0.89879	0.86257	0.87664	0.93632	0.88134	0.86411
PROmN_c8.30m_000066	0.86261	0.83756	0.8427	0.8125	0.89773	0.9372	0.90133	0.95283	0.85285	0.81381	0.84229	0.90885	0.91656	0.80217	0.93754	0.89185	0.87012	0.8553	0.86764	0.95346	0.87824	0.90787	0.97079	0.81576	0.93216	0.87946	0.81966	0.93976	0.86007	0.82904	0.90406	0.9405	0.96502	0.84544	0.81936	0.82828	0.92332	0.8032	0.85261	0.9579	0.92075	0.88358	0.98442	0.96081	0.91005	0.94377	0.88026	0.84553	0.92077
PROmN_c8.30m_000166	0.8907	0.85652	0.85044	0.82767	0.83153	0.85329	0.83976	0.83932	0.85892	0.83704	0.83522	0.88404	0.84408	0.82271	0.86043	0.82824	0.88477	0.86928	0.87137	0.87547	0.91817	0.84679	0.84777	0.83895	0.86703	0.87275	0.84046	0.84573	0.87325	0.86306	0.87732	0.84576	0.85608	0.8566	0.82962	0.85642	0.87	0.84752	0.89447	0.88701	0.85873	0.92049	0.87283	0.91521	0.86616	0.8682	0.9393	0.89528	0.866
PROmN_c8.30m_000252	0.85705	0.85264	0.86719	0.82649	0.91973	0.90776	0.9403	0.94857	0.87074	0.82704	0.87419	0.90403	0.93138	0.82258	0.89855	0.92047	0.85783	0.85972	0.8757	0.90205	0.87398	0.94391	0.94859	0.83233	0.91223	0.90418	0.82491	0.89912	0.86443	0.84499	0.9297	0.93825	0.93088	0.85165	0.85089	0.84441	0.9427	0.80546	0.86154	0.90912	0.93107	0.86397	0.95734	0.90786	0.94188	0.94096	0.87617	0.85846	0.90617
PROmN_c8.30m_000279	0.86445	0.82954	0.84022	0.79911	0.85148	0.91069	0.84719	0.90236	0.84097	0.79654	0.83122	0.89761	0.88641	0.79005	0.92707	0.85339	0.88699	0.85055	0.85792	0.95281	0.90577	0.86764	0.91016	0.79998	0.91562	0.86441	0.80441	0.90369	0.84852	0.82095	0.86787	0.89737	0.92118	0.83329	0.80497	0.81459	0.90681	0.79403	0.85177	0.94048	0.88033	0.90459	0.94211	0.96907	0.87707	0.91291	0.8975	0.84302	0.89247
PROmN_c8.30m_000301	0.84876	0.87941	0.86227	0.86509	0.84497	0.81319	0.86912	0.82304	0.89602	0.87142	0.86933	0.86847	0.85162	0.87199	0.81901	0.85158	0.83374	0.88538	0.89911	0.82879	0.84311	0.8836	0.82406	0.89917	0.83131	0.88302	0.85226	0.79885	0.86102	0.87955	0.90356	0.83449	0.82632	0.87513	0.85415	0.90444	0.87866	0.86205	0.90885	0.8278	0.86405	0.83808	0.84193	0.84434	0.9087	0.86412	0.86058	0.92322	0.84052
PROmC_c4.30p_000001	0.87105	0.87277	0.92205	0.86894	0.85351	0.85329	0.86104	0.85503	0.87092	0.85118	0.94408	0.87154	0.84317	0.84726	0.82257	0.84605	0.83973	0.84376	0.84681	0.81194	0.83531	0.8491	0.83287	0.83663	0.88332	0.91455	0.87115	0.83693	0.89568	0.90309	0.88282	0.87312	0.82009	0.85926	0.95289	0.87611	0.84155	0.81434	0.83961	0.83035	0.84934	0.85098	0.81484	0.8205	0.83129	0.83796	0.84608	0.84072	0.86556
PROmC_c4.30p_000031	0.86834	0.88764	0.85314	0.91221	0.84767	0.82862	0.84684	0.81861	0.8825	0.91988	0.84725	0.88839	0.8346	0.87947	0.81244	0.84717	0.83522	0.86639	0.87386	0.81549	0.84078	0.84685	0.82047	0.88652	0.84414	0.88374	0.97458	0.84101	0.94048	0.89967	0.89409	0.82972	0.83909	0.9281	0.86273	0.89765	0.83638	0.88894	0.85281	0.81816	0.87388	0.84128	0.81193	0.82464	0.8441	0.85988	0.84937	0.86509	0.87466
PROmC_c4.30p_000052	0.8534	0.84546	0.85327	0.84958	0.90506	0.92969	0.88819	0.92059	0.84124	0.83403	0.84397	0.8916	0.89001	0.81067	0.90406	0.8842	0.84696	0.82158	0.82873	0.88347	0.84523	0.87015	0.90391	0.81082	0.92835	0.8672	0.86395	0.92627	0.91062	0.82802	0.87514	0.90394	0.91352	0.865	0.8455	0.811	0.89057	0.79814	0.79552	0.89368	0.90669	0.83722	0.89076	0.86224	0.84911	0.89912	0.82451	0.79688	0.91592
PROmC_c4.30p_000086	0.88206	0.86871	0.89119	0.84582	0.91047	0.9369	0.89138	0.91619	0.86853	0.83881	0.86935	0.89216	0.90348	0.82481	0.90937	0.8841	0.88511	0.85189	0.85857	0.88216	0.87903	0.8778	0.89322	0.82325	0.95577	0.91601	0.86114	0.91866	0.90195	0.88355	0.90968	0.90978	0.90313	0.86943	0.85199	0.85567	0.91063	0.80282	0.84891	0.90672	0.87988	0.88814	0.88698	0.8809	0.86782	0.88481	0.87465	0.8412	0.93924
PROmC_c4.30p_000101	0.85018	0.84402	0.86258	0.81201	0.91673	0.90538	0.90924	0.92569	0.84561	0.8083	0.86393	0.85677	0.90886	0.79343	0.86988	0.8802	0.82559	0.82585	0.82904	0.83562	0.82366	0.88985	0.90018	0.78993	0.91215	0.8913	0.82654	0.87305	0.85563	0.86259	0.9056	0.90872	0.88112	0.83538	0.86132	0.83569	0.89659	0.77265	0.82364	0.87746	0.86242	0.83764	0.88267	0.84186	0.88252	0.86071	0.8372	0.81364	0.88167
PROmC_c4.30p_000172	0.8565	0.84585	0.88697	0.83247	0.88819	0.94807	0.87618	0.93004	0.84337	0.81538	0.88352	0.89052	0.8888	0.81015	0.92017	0.86956	0.86537	0.82608	0.82926	0.88958	0.85688	0.86347	0.89788	0.80301	0.97379	0.89979	0.83274	0.92344	0.87489	0.85245	0.88065	0.94338	0.90272	0.83439	0.88063	0.82849	0.89466	0.77216	0.80816	0.91163	0.86237	0.86192	0.88845	0.87151	0.83951	0.88087	0.83757	0.8037	0.92489
PROmC_c4.30m_000041	0.85548	0.88828	0.85343	0.89267	0.83378	0.8034	0.83542	0.79888	0.88682	0.91413	0.84856	0.87257	0.81474	0.86927	0.78224	0.82339	0.81129	0.85242	0.86281	0.78771	0.81825	0.82845	0.78957	0.87957	0.82698	0.88897	0.9198	0.81022	0.90768	0.90577	0.90246	0.81784	0.82678	0.94763	0.86066	0.92493	0.82502	0.88186	0.86679	0.79362	0.83915	0.82762	0.79249	0.81327	0.83859	0.84861	0.85609	0.8863	0.85609
PROmC_c4.30m_000060	0.83995	0.83914	0.85604	0.82813	0.90601	0.88476	0.93664	0.93626	0.84255	0.82219	0.86568	0.88109	0.88257	0.80788	0.85542	0.88385	0.82195	0.82491	0.83363	0.85383	0.82546	0.9052	0.91514	0.80387	0.90309	0.89376	0.83985	0.89319	0.87104	0.85038	0.91402	0.94737	0.92	0.85001	0.87941	0.83798	0.87978	0.78121	0.81399	0.87227	0.89281	0.82455	0.90964	0.8568	0.89292	0.90215	0.82585	0.81374	0.89567
PROmC_c4.30m_000084	0.83569	0.82405	0.86029	0.81406	0.88575	0.94611	0.88466	0.95785	0.82915	0.80336	0.86893	0.89618	0.88166	0.79017	0.91681	0.86736	0.8405	0.80542	0.81415	0.90897	0.84438	0.86743	0.93696	0.78194	0.96895	0.88911	0.82581	0.9441	0.871	0.83278	0.88994	0.98524	0.95612	0.83806	0.88124	0.81723	0.89338	0.76284	0.79468	0.92056	0.87926	0.84185	0.93895	0.89545	0.85041	0.91211	0.82764	0.79312	0.9194
PROmC_c4.30m_000094	0.84429	0.83328	0.84194	0.81928	0.90153	0.89999	0.87727	0.9103	0.84452	0.82531	0.83656	0.89305	0.8925	0.80844	0.87856	0.88173	0.83527	0.82644	0.84043	0.87758	0.8457	0.87296	0.89871	0.80655	0.91375	0.89038	0.84513	0.90187	0.87433	0.84531	0.91473	0.91998	0.93929	0.8792	0.82752	0.85058	0.90063	0.79843	0.82904	0.88064	0.87847	0.84203	0.91189	0.89115	0.88733	0.91411	0.85665	0.83205	0.90987
PROmC_c4.30m_000260	0.84771	0.85802	0.87297	0.83969	0.84362	0.83267	0.86469	0.84987	0.86549	0.84425	0.89514	0.8702	0.82898	0.83095	0.80785	0.82467	0.81645	0.83755	0.84569	0.8229	0.82317	0.84609	0.82281	0.83125	0.86144	0.8919	0.85126	0.82291	0.8648	0.88636	0.90937	0.86472	0.84436	0.85863	0.90009	0.88895	0.84347	0.82025	0.85369	0.82512	0.83794	0.83165	0.83586	0.84847	0.84767	0.85201	0.84146	0.85855	0.85063
PROmC_c4.30m_000272	0.86808	0.87667	0.90809	0.86567	0.85535	0.85929	0.88154	0.8708	0.88536	0.86506	0.9311	0.89946	0.85074	0.84825	0.84113	0.84649	0.84805	0.84936	0.86177	0.8536	0.85764	0.87003	0.85033	0.85139	0.89946	0.91694	0.86905	0.84918	0.89317	0.89658	0.91959	0.90914	0.86945	0.87691	0.95647	0.89692	0.8693	0.81657	0.84508	0.84627	0.8541	0.84765	0.85959	0.85448	0.86688	0.86959	0.85737	0.85165	0.87704
PROmC_c8.30p_000025	0.86896	0.85899	0.87084	0.84075	0.87726	0.92763	0.86565	0.90095	0.85501	0.82711	0.85354	0.88405	0.89789	0.81908	0.93971	0.8756	0.89194	0.86034	0.85807	0.91074	0.88462	0.87416	0.90227	0.83341	0.93852	0.88452	0.83023	0.90069	0.87381	0.84771	0.88578	0.8963	0.89845	0.84334	0.83377	0.83381	0.93364	0.8207	0.85947	0.93636	0.88527	0.88557	0.91902	0.90148	0.88512	0.89765	0.86475	0.85077	0.90699
PROmC_c8.30p_000027	0.88774	0.84241	0.86498	0.82229	0.86281	0.92827	0.85475	0.89597	0.84345	0.81288	0.85491	0.90441	0.89468	0.81316	0.95413	0.87513	0.92739	0.85967	0.8596	0.95323	0.91311	0.87372	0.90589	0.81607	0.92345	0.87293	0.81364	0.91779	0.86735	0.82374	0.86127	0.88479	0.89763	0.83136	0.82505	0.81259	0.90884	0.80498	0.85424	0.95841	0.89603	0.92442	0.90923	0.94033	0.86294	0.89043	0.87524	0.83635	0.91203
PROmC_c8.30p_000046	0.92495	0.85096	0.85924	0.82841	0.84969	0.8764	0.85231	0.84935	0.85747	0.82529	0.84504	0.89065	0.86939	0.81429	0.90141	0.85212	0.94973	0.87863	0.87537	0.90572	0.92933	0.86596	0.85917	0.82694	0.87256	0.86443	0.8272	0.86215	0.87554	0.83178	0.85968	0.83845	0.84028	0.8432	0.81636	0.82189	0.86871	0.79854	0.8448	0.90125	0.86545	0.93524	0.86323	0.8959	0.85382	0.85942	0.89499	0.83189	0.88032
PROmC_c8.30p_000056	0.84848	0.81285	0.82393	0.79537	0.86041	0.91061	0.86501	0.89648	0.8169	0.79451	0.81779	0.87017	0.88759	0.78484	0.93188	0.86862	0.87038	0.8381	0.83738	0.90472	0.86047	0.87692	0.91926	0.79368	0.89447	0.85143	0.80391	0.91182	0.83734	0.8079	0.84756	0.88299	0.89232	0.81965	0.80217	0.79849	0.89956	0.80338	0.84337	0.94693	0.89927	0.8777	0.91043	0.90318	0.87566	0.87724	0.84493	0.83297	0.89504
PROmC_c8.30p_000088	0.87212	0.85834	0.88215	0.8444	0.86597	0.87834	0.85328	0.86744	0.86452	0.8359	0.87559	0.87667	0.88948	0.84112	0.87742	0.87543	0.87817	0.86744	0.8701	0.87206	0.87132	0.87104	0.86438	0.84668	0.87931	0.87786	0.83083	0.85728	0.85628	0.8433	0.87706	0.86058	0.84848	0.84587	0.84458	0.84653	0.89523	0.82044	0.86019	0.88048	0.87444	0.87726	0.8638	0.86887	0.86883	0.87878	0.86702	0.85507	0.87595
PROmC_c8.30p_000116	0.90604	0.90955	0.89021	0.85647	0.89414	0.86709	0.9024	0.86996	0.92152	0.86371	0.87874	0.89595	0.91733	0.8533	0.86913	0.89079	0.88952	0.93406	0.93468	0.86277	0.89348	0.92093	0.87385	0.87128	0.86751	0.90958	0.84206	0.83912	0.87063	0.89039	0.90775	0.85491	0.84168	0.85966	0.8445	0.8767	0.91314	0.83584	0.92786	0.88118	0.88722	0.90502	0.86982	0.87998	0.90567	0.87591	0.91165	0.90049	0.87649
PROmC_c8.30m_000026	0.88709	0.8358	0.8485	0.81441	0.82032	0.84918	0.82746	0.83801	0.84152	0.81618	0.84687	0.88203	0.83533	0.80222	0.85635	0.81702	0.88745	0.85201	0.85544	0.88072	0.91316	0.83811	0.84614	0.81065	0.86228	0.86371	0.82253	0.84283	0.8624	0.84153	0.85654	0.84408	0.83971	0.8342	0.8322	0.83365	0.8511	0.81083	0.85482	0.87866	0.85215	0.92333	0.85907	0.90712	0.83708	0.84704	0.91017	0.85513	0.85942
PROmC_c8.30m_000048	0.84496	0.83025	0.83874	0.82593	0.87045	0.89587	0.86739	0.90868	0.84267	0.82527	0.83851	0.88964	0.88647	0.82268	0.8953	0.87996	0.84954	0.83827	0.847	0.90312	0.85892	0.87049	0.91764	0.82535	0.89667	0.85854	0.83065	0.90103	0.8632	0.81841	0.87837	0.90081	0.92633	0.85595	0.8199	0.82612	0.90142	0.81729	0.82945	0.90552	0.90254	0.85504	0.93238	0.9069	0.87654	0.92797	0.8582	0.83988	0.89009
PROmC_c8.30m_000056	0.84933	0.82558	0.83873	0.80189	0.87636	0.92934	0.88813	0.94267	0.83695	0.79639	0.83838	0.90238	0.90007	0.7878	0.94085	0.87541	0.87299	0.84169	0.85169	0.96393	0.88695	0.89955	0.95714	0.80087	0.92954	0.86744	0.80256	0.93813	0.85007	0.81127	0.88208	0.93306	0.96303	0.82959	0.81066	0.80873	0.91792	0.78386	0.83607	0.96313	0.90259	0.87575	0.97996	0.96957	0.89459	0.93541	0.86865	0.82681	0.90623
PROmC_c8.30m_000063	0.80969	0.83879	0.82571	0.854	0.78684	0.76237	0.80531	0.76428	0.85015	0.85154	0.84123	0.83585	0.80111	0.85823	0.76484	0.80706	0.79352	0.84441	0.85623	0.78386	0.80199	0.82646	0.77016	0.87189	0.78206	0.8383	0.84321	0.75224	0.83818	0.83729	0.86465	0.77779	0.77334	0.84909	0.83671	0.87209	0.82147	0.86389	0.85446	0.77464	0.82566	0.79448	0.78587	0.80133	0.85003	0.82784	0.81537	0.87756	0.79752
PROmC_c8.30m_000077	0.86586	0.87437	0.88651	0.8501	0.89343	0.87134	0.92244	0.89373	0.89224	0.84806	0.89177	0.89367	0.91822	0.8594	0.8675	0.90456	0.8755	0.88248	0.89789	0.87853	0.87946	0.94083	0.88183	0.86332	0.88881	0.9116	0.83752	0.8562	0.86493	0.87743	0.9353	0.88801	0.87651	0.85943	0.85977	0.88149	0.92629	0.83094	0.89858	0.87378	0.89304	0.87341	0.89898	0.88634	0.94767	0.89413	0.88866	0.88947	0.88415
PROmC_c8.30m_000088	0.86346	0.82306	0.83549	0.78649	0.83685	0.89278	0.85498	0.8924	0.83115	0.79042	0.82867	0.89008	0.86225	0.77652	0.90148	0.83607	0.87752	0.83695	0.84248	0.93145	0.8894	0.86078	0.90202	0.78567	0.89657	0.85958	0.79835	0.89265	0.8478	0.82056	0.87087	0.88569	0.91064	0.81985	0.80819	0.80877	0.88455	0.78263	0.84091	0.9323	0.8761	0.89964	0.93086	0.96078	0.86212	0.89438	0.88252	0.83469	0.88499
[truncated: 71 more columns]

## Sheet: Sheet2
	PRO_c4.30p_001013	PRO_c4.30p_001104	PRO_c4.30p_001386	PRO_c4.30p_001704	PRO_c4.30p_001733	PRO_c4.30p_004242	PRO_c4.30m_000223	PRO_c4.30m_000305	PRO_c4.30m_002739	PRO_c4.30m_003402	PRO_c4.30m_004043	PRO_c4.30m_005288	PRO_c8.30p_001297	PRO_c8.30p_001767	PRO_c8.30p_002516	PRO_c8.30p_004001	PRO_c8.30p_006641	PRO_c8.30p_007209	PRO_c8.30m_000097	PRO_c8.30m_003037	PRO_c8.30m_004502	PRO_c8.30m_006396	PRO_c8.30m_007700	PRO_c8.30m_008036	PROmS_c4.30p_000041	PROmS_c4.30p_000049	PROmS_c4.30p_000694	PROmS_c4.30p_000774	PROmS_c4.30p_001249	PROmS_c4.30p_001390	PROmS_c4.30m_000634	PROmS_c4.30m_001217	PROmS_c4.30m_001333	PROmS_c4.30m_001491	PROmS_c4.30m_001671	PROmS_c4.30m_001962	PROmS_c8.30p_000110	PROmS_c8.30p_001057	PROmS_c8.30p_001114	PROmS_c8.30p_001228	PROmS_c8.30p_001283	PROmS_c8.30p_001808	PROmS_c8.30m_000891	PROmS_c8.30m_000992	PROmS_c8.30m_001057	PROmS_c8.30m_001068	PROmS_c8.30m_001392	PROmS_c8.30m_001534	PROmL_c4.30p_001
PRO_c4.30p_001013
PRO_c4.30p_001104
PRO_c4.30p_001386
PRO_c4.30p_001704
PRO_c4.30p_001733
PRO_c4.30p_004242
PRO_c4.30m_000223
PRO_c4.30m_000305
PRO_c4.30m_002739
PRO_c4.30m_003402
PRO_c4.30m_004043
PRO_c4.30m_005288
PRO_c8.30p_001297
PRO_c8.30p_001767
PRO_c8.30p_002516
PRO_c8.30p_004001
PRO_c8.30p_006641
PRO_c8.30p_007209
PRO_c8.30m_000097
PRO_c8.30m_003037
PRO_c8.30m_004502
PRO_c8.30m_006396
PRO_c8.30m_007700
PRO_c8.30m_008036
PROmS_c4.30p_000041
PROmS_c4.30p_000049
PROmS_c4.30p_000694
PROmS_c4.30p_000774
PROmS_c4.30p_001249
PROmS_c4.30p_001390
PROmS_c4.30m_000634
PROmS_c4.30m_001217
PROmS_c4.30m_001333
PROmS_c4.30m_001491
PROmS_c4.30m_001671
PROmS_c4.30m_001962
PROmS_c8.30p_000110
PROmS_c8.30p_001057
PROmS_c8.30p_001114
PROmS_c8.30p_001228
PROmS_c8.30p_001283
PROmS_c8.30p_001808
PROmS_c8.30m_000891
PROmS_c8.30m_000992
PROmS_c8.30m_001057
PROmS_c8.30m_001068
PROmS_c8.30m_001392
PROmS_c8.30m_001534
PROmL_c4.30p_001
PROmL_c4.30p_000032
PROmL_c4.30p_000078
PROmL_c4.30p_000212
PROmL_c4.30p_000909
PROmL_c4.30p_000956
PROmL_c4.30m_000097
PROmL_c4.30m_000231
PROmL_c4.30m_000352
PROmL_c4.30m_000696
PROmL_c4.30m_001447
PROmL_c4.30m_002166
PROmL_c8.30p_000068
PROmL_c8.30p_000074
PROmL_c8.30p_000124
PROmL_c8.30p_000223
PROmL_c8.30p_000226
PROmL_c8.30p_000238
PROmL_c8.30m_000029
PROmL_c8.30m_000066
PROmL_c8.30m_000166
PROmL_c8.30m_000252
PROmL_c8.30m_000279
PROmL_c8.30m_000301
PROmE_c4.30p_001
PROmE_c4.30p_000032
PROmE_c4.30p_000078
PROmE_c4.30p_000212
PROmE_c4.30p_000909
PROmE_c4.30p_000956
PROmE_c4.30m_000097
PROmE_c4.30m_000231
PROmE_c4.30m_000352
PROmE_c4.30m_000696
PROmE_c4.30m_001447
PROmE_c4.30m_002166
PROmE_c8.30p_000068
PROmE_c8.30p_000074
PROmE_c8.30p_000124
PROmE_c8.30p_000223
PROmE_c8.30p_000226
PROmE_c8.30p_000238
PROmE_c8.30m_000029
PROmE_c8.30m_000066
PROmE_c8.30m_000166
PROmE_c8.30m_000252
PROmE_c8.30m_000279
PROmE_c8.30m_000301
PROmC_c4.30p_001
PROmC_c4.30p_000031
PROmC_c4.30p_000052
PROmC_c4.30p_000086
PROmC_c4.30p_000101
PROmC_c4.30p_000172
PROmC_c4.30m_000041
PROmC_c4.30m_000060
PROmC_c4.30m_000084
PROmC_c4.30m_000094
PROmC_c4.30m_000260
PROmC_c4.30m_000272
PROmC_c8.30p_000025
PROmC_c8.30p_000027
PROmC_c8.30p_000046
PROmC_c8.30p_000056
PROmC_c8.30p_000088
PROmC_c8.30p_000116
PROmC_c8.30m_000026
PROmC_c8.30m_000048
PROmC_c8.30m_000056
PROmC_c8.30m_000063
PROmC_c8.30m_000077
PROmC_c8.30m_000088
[truncated: 71 more columns]
