# Supplementary material for: 3D interaction homology: The hydrophobic residues alanine, isoleucine, leucine, proline and valine play different structural roles in soluble and membrane proteins
Source: Front Mol Biosci. 2023 Mar 28;10:1116868. doi: 10.3389/fmolb.2023.1116868 (PMC10086146; doi:10.3389/fmolb.2023.1116868)
Supplement: Supplementary file 1 [file DataSheet1.zip › AL_Mughram_et_al_SupportingInformation/TableS4_Proline_pdbids_residuelist.xlsx]

## Sheet: a) PRO (soluble protein)
Chess Square	Parse	Map ID	pdb ID	residue	name	chain	phi	psi	omega	atno: N	atno: CA	atno: CB	atno: C	atno: O
a1	.30p	1	1AOV	PRO	3	A	-144.46	-153.83	176.5	27	28	31	29	30
a1	.30p	2	3HOL	PRO	454	A	-145.2	-175.4	178.13	6591	6592	6595	6593	6594
a1	.30p	3	3NCX	PRO	926	B	-144.71	176.31	168.33	5519	5520	5523	5521	5522
a6	.30p	1	3LRA	PRO	222	A	-138.03	37.18	-179.54	3505	3506	3509	3507	3508
a6	.30p	2	3NPO	PRO	113	A	-132.54	64.53	-16.59	1791	1792	1795	1793	1794
a7	.30p	1	1NP2	PRO	259	B	-145.07	87.71	-179.75	10598	10599	10602	10600	10601
a7	.30p	2	1PE9	PRO	243	A	-150.53	97.7	175.13	3579	3580	3583	3581	3582
a8	.30p	1	2SNV	PRO	258	A	-131.91	158.33	176.09	2197	2198	2201	2199	2200
a8	.30p	2	3ODO	PRO	696	B	-135.14	162.55	-2.45	11187	11188	11191	11189	11190
b1	.30p	1	1A21	PRO	25	B	-104.91	171.83	177.44	3399	3400	3403	3401	3402
b1	.30p	2	1AM5	PRO	108	A	-111.94	-177.86	-179.04	1558	1559	1562	1560	1561
b1	.30p	3	1AO3	PRO	59	A	-86.62	173.1	176.92	887	888	891	889	890
b1	.30p	4	1AOV	PRO	288	A	-97.54	-168.63	171.43	4312	4313	4316	4314	4315
b1	.30p	5	1B8X	PRO	222	A	-92.73	-166.8	-179.69	3632	3633	3636	3634	3635
b1	.30p	6	1BK7	PRO	147	A	-87.56	173.58	177.07	2276	2277	2280	2278	2279
b1	.30p	7	1C25	PRO	415	A	-110.26	-159.82	-179.87	1294	1295	1298	1296	1297
b1	.30p	8	1C5H	PRO	75	A	-92.26	170.43	178.53	1071	1072	1075	1073	1074
b1	.30p	9	1CDJ	PRO	121	A	-90.17	177.37	179.22	1910	1911	1914	1912	1913
b1	.30p	10	1CDU	PRO	126	A	-86.5	-179.27	-179.72	1963	1964	1967	1965	1966
b1	.30p	11	1CF1	PRO	181	B	-85.28	-175.39	179.97	8562	8563	8566	8564	8565
b1	.30p	12	1CF1	PRO	181	D	-85.34	-175.69	179.97	20412	20413	20416	20414	20415
b1	.30p	13	1CHD	PRO	179	A	-87.82	174.31	-179.69	407	408	411	409	410
b1	.30p	14	1CIY	PRO	466	A	-105.25	-179.44	-179.82	6877	6878	6881	6879	6880
b1	.30p	15	1CQY	PRO	504	A	-101.01	179.11	179.31	1383	1384	1387	1385	1386
b1	.30p	16	1DDJ	PRO	668	D	-86.41	172.46	178.45	13213	13214	13217	13215	13216
b1	.30p	17	1DJB	PRO	258	A	-85.73	170.47	172.8	3607	3608	3611	3609	3610
b1	.30p	18	1DT3	PRO	218	A	-91.9	-171.91	179.13	3236	3237	3240	3238	3239
b1	.30p	19	1DT3	PRO	218	B	-91.88	-172.7	-177.32	7252	7253	7256	7254	7255
b1	.30p	20	1DT3	PRO	253	B	-95.28	-171.45	-173.81	7787	7788	7791	7789	7790
b1	.30p	21	1DU4	PRO	218	A	-90.56	-166.17	-176.56	3236	3237	3240	3238	3239
b1	.30p	22	1DU4	PRO	218	B	-91.48	-168.68	-179.76	7252	7253	7256	7254	7255
b1	.30p	23	1DU4	PRO	253	B	-89.01	172.76	177.47	7787	7788	7791	7789	7790
b1	.30p	24	1DU4	PRO	218	C	-92.9	-165.71	-178.48	11268	11269	11272	11270	11271
b1	.30p	25	1DU4	PRO	218	D	-92.57	-167.23	175.57	15284	15285	15288	15286	15287
b1	.30p	26	1DU4	PRO	253	D	-88.12	-179.98	-175.64	15819	15820	15823	15821	15822
b1	.30p	27	1DVN	PRO	357	A	-108.74	-177.62	176.63	5653	5654	5657	5655	5656
b1	.30p	28	1EDE	PRO	279	A	-88.93	-172.95	178.45	4372	4373	4376	4374	4375
b1	.30p	29	1FO9	PRO	435	A	-86.44	177.06	178.55	5173	5174	5177	5175	5176
b1	.30p	30	1G8A	PRO	142	A	-88.37	-175.38	176.19	2265	2266	2269	2267	2268
b1	.30p	31	1GHS	PRO	162	A	-91.57	175.44	178.06	2367	2368	2371	2369	2370
b1	.30p	32	1GHS	PRO	162	B	-94.2	175.22	177.8	6868	6869	6872	6870	6871
b1	.30p	33	1H2P	PRO	62	P	-88.27	-178.05	177.31	802	803	806	804	805
b1	.30p	34	1H2Q	PRO	62	P	-89.74	-178.56	178.95	705	706	709	707	708
b1	.30p	35	1HBQ	PRO	32	A	-91.15	-173.05	178.27	514	515	518	516	517
b1	.30p	36	1I5P	PRO	327	A	-89.77	-167.25	179.63	5233	5234	5237	5235	5236
b1	.30p	37	1IDJ	PRO	238	A	-111.44	173.86	176.27	3421	3422	3425	3423	3424
b1	.30p	38	1IDJ	PRO	238	B	-111.44	173.87	176.26	8554	8555	8558	8556	8557
b1	.30p	39	1IJQ	PRO	403	A	-87.05	174.89	174.85	454	455	458	456	457
b1	.30p	40	1IJQ	PRO	403	B	-87.39	170	171.77	5225	5226	5229	5227	5228
b1	.30p	41	1J2A	PRO	69	A	-86.92	177.82	178.51	1053	1054	1057	1055	1056
b1	.30p	42	1JZB	PRO	59	A	-91.31	-177.02	177.42	846	847	850	848	849
b1	.30p	43	1KAG	PRO	128	A	-99.87	-178.27	179.46	1866	1867	1870	1868	1869
b1	.30p	44	1KVC	PRO	17	A	-88.47	177.81	177.01	243	244	247	245	246
b1	.30p	45	1LGY	PRO	219	A	-89.33	-172.47	173.32	3352	3353	3356	3354	3355
b1	.30p	46	1LGY	PRO	178	B	-88.01	170.08	179.7	6780	6781	6784	6782	6783
b1	.30p	47	1LKI	PRO	17	A	-86.91	179.98	176.53	121	122	125	123	124
b1	.30p	48	1LQ0	PRO	323	A	-89.5	172.86	178.4	4611	4612	4615	4613	4614
b1	.30p	49	1M4V	PRO	71	A	-85.03	172.89	178.1	1133	1134	1137	1135	1136
b1	.30p	50	1M7N	PRO	1071	B	-89.99	174	178.14	6133	6134	6137	6135	6136
b1	.30p	51	1MHQ	PRO	165	A	-90.05	-163.48	-179.74	2274	2275	2278	2276	2277
b1	.30p	52	1MHQ	PRO	165	B	-85.8	-149.64	-176.83	4526	4527	4530	4528	4529
b1	.30p	53	1MTZ	PRO	72	A	-89.52	-178.04	179.04	1067	1068	1071	1069	1070
b1	.30p	54	1MUK	PRO	557	A	-121.23	170.04	178.82	8751	8752	8755	8753	8754
b1	.30p	55	1MUK	PRO	618	A	-87.52	172.38	178.88	9628	9629	9632	9630	9631
b1	.30p	56	1NI2	PRO	75	A	-87.87	-179.28	177.03	1210	1211	1214	1212	1213
b1	.30p	57	1NP2	PRO	286	A	-90.45	179.3	179.72	4340	4341	4344	4342	4343
b1	.30p	58	1NP2	PRO	286	B	-88.52	-176.94	178	11019	11020	11023	11021	11022
b1	.30p	59	1O0X	PRO	184	A	-93.33	172.49	173.4	2839	2840	2843	2841	2842
b1	.30p	60	1O8I	PRO	220	A	-100.51	178	171.67	3188	3189	3192	3190	3191
b1	.30p	61	1O8M	PRO	220	A	-103.36	-175.16	173.47	3188	3189	3192	3190	3191
b1	.30p	62	1OIA	PRO	4	A	-104.94	172.87	164.58	19	20	23	21	22
b1	.30p	63	1OW1	PRO	3630	A	-88.22	173.96	179.27	2076	2077	2080	2078	2079
b1	.30p	64	1P38	PRO	352	A	-88.52	-173.87	177.69	5607	5608	5611	5609	5610
b1	.30p	65	1PE9	PRO	243	B	-107.83	175.77	175.05	8892	8893	8896	8894	8895
b1	.30p	66	1PXZ	PRO	231	A	-94.35	171.19	159.46	3426	3427	3430	3428	3429
b1	.30p	67	1PXZ	PRO	231	B	-93.57	173.77	158.23	8571	8572	8575	8573	8574
b1	.30p	68	1QA2	PRO	201	A	-86.36	175.5	176.41	1348	1349	1352	1350	1351
b1	.30p	69	1RD6	PRO	193	A	-85.04	171.47	176	2507	2508	2511	2509	2510
b1	.30p	70	1TIB	PRO	218	A	-87.28	-176.2	177.09	3236	3237	3240	3238	3239
b1	.30p	71	1TJE	PRO	96	A	-94.83	171.95	176.48	1426	1427	1430	1428	1429
b1	.30p	72	1TK1	PRO	146	A	-101.61	177.97	126.72	1715	1716	1719	1717	1718
b1	.30p	73	1TM2	PRO	34	A	-93.76	173.34	178.49	120	121	124	122	123
b1	.30p	74	1TVQ	PRO	36	A	-85.84	170.19	174.54	574	575	578	576	577
b1	.30p	75	1UAX	PRO	17	B	-85.34	174.18	176.49	3630	3631	3634	3632	3633
b1	.30p	76	1UCT	PRO	106	A	-88.02	-172.76	-179.88	1603	1604	1607	1605	1606
b1	.30p	77	1UEB	PRO	324	B	-86.03	174.12	179.2	4772	4773	4776	4774	4775
b1	.30p	78	1UGN	PRO	102	A	-86.37	177.38	178.45	1601	1602	1605	1603	1604
b1	.30p	79	1UOT	PRO	62	P	-103.22	177.79	-179.22	818	819	822	820	821
b1	.30p	80	1W17	PRO	129	B	-85.54	171.6	175.46	5488	5489	5492	5490	5491
b1	.30p	81	1WYB	PRO	21	A	-85.84	170.86	172.65	211	212	215	213	214
b1	.30p	82	1X1H	PRO	471	A	-87.96	172.71	176.49	6739	6740	6743	6741	6742
b1	.30p	83	1XR7	PRO	15	A	-87.39	170.83	169.7	224	225	228	226	227
b1	.30p	84	1XR7	PRO	15	B	-86.74	171.21	170.8	7578	7579	7582	7580	7581
b1	.30p	85	1YJL	PRO	215	A	-85.17	-176.22	156.97	2442	2443	2446	2444	2445
b1	.30p	86	1YRZ	PRO	1077	A	-104.79	171.13	178.05	1171	1172	1175	1173	1174
b1	.30p	87	1YRZ	PRO	1480	A	-88.07	178.21	176.85	7530	7531	7534	7532	7533
b1	.30p	88	1YRZ	PRO	2077	B	-105.47	171.85	178.3	9397	9398	9401	9399	9400
b1	.30p	89	1YRZ	PRO	2480	B	-87.87	177.59	176.94	15756	15757	15760	15758	15759
b1	.30p	90	1ZHV	PRO	61	A	-90.05	177.33	177.81	907	908	911	909	910
b1	.30p	91	1ZR5	PRO	310	A	-89.5	-151.65	-178.14	2004	2005	2008	2006	2007
b1	.30p	92	1ZR5	PRO	310	B	-92.56	-157.17	-174.49	4867	4868	4871	4869	4870
b1	.30p	93	2A6T	PRO	177	A	-85.72	170.58	171.77	2767	2768	2771	2769	2770
b1	.30p	94	2A6T	PRO	177	B	-93.3	171.42	179.44	5567	5568	5571	5569	5570
b1	.30p	95	2BPS	PRO	43	A	-90.12	-155.38	-179.88	709	710	713	711	712
b1	.30p	96	2BVV	PRO	75	A	-90.71	170.52	178.77	1072	1073	1076	1074	1075
b1	.30p	97	2C0Y	PRO	314	A	-91.09	175.36	177.15	4753	4754	4757	4755	4756
b1	.30p	98	2CVF	PRO	28	A	-95.46	-171.55	176.19	380	381	384	382	383
b1	.30p	99	2D0A	PRO	107	A	-94.99	-170.55	173.9	1528	1529	1532	1530	1531
b1	.30p	100	2DBI	PRO	363	A	-94.83	-173.83	177.37	5325	5326	5329	5327	5328
b1	.30p	101	2DEP	PRO	270	A	-97.33	179.84	179.74	3651	3652	3655	3653	3654
b1	.30p	102	2DEP	PRO	270	B	-99.27	177.48	179.68	9113	9114	9117	9115	9116
b1	.30p	103	2EG9	PRO	57	A	-85.66	174.19	179.32	117	118	121	119	120
b1	.30p	104	2FOK	PRO	83	A	-86.76	-175.57	178.5	1208	1209	1212	1210	1211
b1	.30p	105	2GCJ	PRO	408	B	-90.67	178.78	174.79	6598	6599	6602	6600	6601
b1	.30p	106	2GT1	PRO	216	B	-85.65	176.76	-179.96	8272	8273	8276	8274	8275
b1	.30p	107	2H2Z	PRO	99	A	-87.59	171.19	174.78	1527	1528	1531	1529	1530
b1	.30p	108	2HAD	PRO	279	A	-86.1	-175.33	178.76	4372	4373	4376	4374	4375
b1	.30p	109	2HK8	PRO	15	D	-85.27	172.99	-178.25	13054	13055	13058	13056	13057
b1	.30p	110	2HP7	PRO	99	A	-86.8	174.6	178.73	922	923	926	924	925
b1	.30p	111	2I7X	PRO	709	A	-95.84	170.1	178.82	7780	7781	7784	7782	7783
b1	.30p	112	2IM5	PRO	212	A	-95.94	175.7	178.65	3434	3435	3438	3436	3437
b1	.30p	113	2IM5	PRO	212	B	-95.06	174.85	178.7	9718	9719	9722	9720	9721
b1	.30p	114	2IM5	PRO	212	C	-95.51	175.56	178.54	16002	16003	16006	16004	16005
b1	.30p	115	2IM5	PRO	212	D	-96.62	175.95	179.41	22286	22287	22290	22288	22289
b1	.30p	116	2J7V	PRO	2	D	-86	177.52	-172.42	12402	12403	12406	12404	12405
b1	.30p	117	2JL9	PRO	8	A	-88.54	171.75	-175.26	81	82	85	83	84
b1	.30p	118	2JL9	PRO	97	A	-104.85	175.77	171.9	1499	1500	1503	1501	1502
b1	.30p	119	2JL9	PRO	8	B	-90.25	171.17	-176.94	10436	10437	10440	10438	10439
b1	.30p	120	2JL9	PRO	8	C	-88.44	172.97	-174.85	20706	20707	20710	20708	20709
b1	.30p	121	2JL9	PRO	97	C	-95.68	-169.32	166.35	22124	22125	22128	22126	22127
b1	.30p	122	2NMS	PRO	127	A	-96.98	177.36	172.33	1715	1716	1719	1717	1718
b1	.30p	123	2O5F	PRO	51	B	-88.75	172.96	177.05	3159	3160	3163	3161	3162
b1	.30p	124	2OGV	PRO	544	A	-102.77	175.04	-175.99	13	14	17	15	16
b1	.30p	125	2P4H	PRO	192	X	-87.98	-148.52	177.46	2627	2628	2631	2629	2630
b1	.30p	126	2P5D	PRO	81	A	-86.75	172.96	178.64	1372	1373	1376	1374	1375
b1	.30p	127	2PEC	PRO	220	A	-101.35	-177.21	172.44	3188	3189	3192	3190	3191
b1	.30p	128	2PIC	PRO	124	A	-89.14	171.47	178.45	1900	1901	1904	1902	1903
b1	.30p	129	2PJJ	PRO	124	A	-88.44	176.71	179.81	1889	1890	1893	1891	1892
b1	.30p	130	2QGX	PRO	90	C	-87.63	173.07	173.8	6391	6392	6395	6393	6394
b1	.30p	131	2QY9	PRO	293	A	-101.01	172.28	173.74	1564	1565	1568	1566	1567
b1	.30p	132	2QYS	PRO	252	B	-91.79	179.2	178.31	9023	9024	9027	9025	9026
b1	.30p	133	2QZB	PRO	115	B	-85.44	171.63	168.16	3206	3207	3210	3208	3209
b1	.30p	134	2R55	PRO	104	A	-94.46	-171.8	168.63	1539	1540	1543	1541	1542
b1	.30p	135	2R55	PRO	143	A	-89.93	176.93	179.6	2143	2144	2147	2145	2146
b1	.30p	136	2R55	PRO	104	B	-96.72	-170.9	169.18	4748	4749	4752	4750	4751
b1	.30p	137	2R55	PRO	143	B	-90.15	176.66	179.57	5352	5353	5356	5354	5355
b1	.30p	138	2R62	PRO	342	B	-92.59	-161.36	-162.14	6433	6434	6437	6435	6436
b1	.30p	139	2SIL	PRO	136	A	-101.29	179.33	-178.25	2046	2047	2050	2048	2049
b1	.30p	140	2UWI	PRO	92	B	-86.98	171.03	178.48	2848	2849	2852	2850	2851
b1	.30p	141	2V1L	PRO	8	A	-118.56	175.99	177.49	64	65	68	66	67
b1	.30p	142	2VH4	PRO	400	B	-97.8	-176.19	169.71	11192	11193	11196	11194	11195
b1	.30p	143	2W2S	PRO	105	A	-85.58	179.9	175.86	1034	1035	1038	1036	1037
b1	.30p	144	2WPG	PRO	500	A	-85.09	170.26	172.14	7312	7313	7316	7314	7315
b1	.30p	145	2X7L	PRO	151	A	-90.6	-161.17	176.95	2199	2200	2203	2201	2202
b1	.30p	146	2X7L	PRO	153	A	-101.24	-158.24	178.02	2228	2229	2232	2230	2231
b1	.30p	147	2X7L	PRO	8	B	-86.56	-177.58	174.91	3326	3327	3330	3328	3329
b1	.30p	148	2X7L	PRO	151	C	-90.68	-160.58	176.36	8622	8623	8626	8624	8625
b1	.30p	149	2X7L	PRO	153	C	-102.81	-158.35	177.59	8651	8652	8655	8653	8654
b1	.30p	150	2X7L	PRO	8	D	-86.56	-177.46	175.45	9749	9750	9753	9751	9752
b1	.30p	151	2X7L	PRO	151	E	-90.46	-161.27	176.4	15045	15046	15049	15047	15048
b1	.30p	152	2X7L	PRO	153	E	-101.3	-157.39	177.5	15074	15075	15078	15076	15077
b1	.30p	153	2X7L	PRO	8	F	-86.31	-177.1	174.24	16172	16173	16176	16174	16175
b1	.30p	154	2X7L	PRO	151	G	-90.81	-160.71	176.42	21468	21469	21472	21470	21471
b1	.30p	155	2X7L	PRO	153	G	-102.68	-158.01	177.67	21497	21498	21501	21499	21500
b1	.30p	156	2X7L	PRO	151	H	-90.07	-159.71	176.48	24679	24680	24683	24681	24682
b1	.30p	157	2X7L	PRO	153	H	-103.02	-158.05	178.03	24708	24709	24712	24710	24711
b1	.30p	158	2X7L	PRO	8	I	-86.2	-178.09	176.33	25806	25807	25810	25808	25809
b1	.30p	159	2X7L	PRO	151	J	-90.38	-160.61	176.05	31102	31103	31106	31104	31105
b1	.30p	160	2X7L	PRO	153	J	-103.12	-158.08	178.13	31131	31132	31135	31133	31134
b1	.30p	161	2X7L	PRO	8	K	-87.6	-178.02	175.3	32229	32230	32233	32231	32232
b1	.30p	162	2X7L	PRO	8	L	-86.09	-178.58	175.39	35441	35442	35445	35443	35444
b1	.30p	163	2X7L	PRO	27	M	-90.62	-167.02	179.03	38852	38853	38856	38854	38855
b1	.30p	164	2X7L	PRO	27	N	-89.69	-166.61	178.26	39844	39845	39848	39846	39847
b1	.30p	165	2X7L	PRO	27	O	-90.45	-167.78	179.84	40836	40837	40840	40838	40839
b1	.30p	166	2X7L	PRO	27	P	-90.37	-166.76	179.45	41828	41829	41832	41830	41831
b1	.30p	167	2X7L	PRO	27	Q	-89.58	-167.15	178.49	42820	42821	42824	42822	42823
b1	.30p	168	2X7L	PRO	27	R	-89.43	-167.12	177.94	43812	43813	43816	43814	43815
b1	.30p	169	2X8X	PRO	69	X	-98.89	175.97	-171.91	30	31	34	32	33
b1	.30p	170	2XLY	PRO	198	A	-93.21	173.88	174.26	2881	2882	2885	2883	2884
b1	.30p	171	2YSS	PRO	8	A	-92.58	-177.61	179.45	112	113	116	114	115
b1	.30p	172	2YWJ	PRO	44	A	-97.32	-176.05	177.85	682	683	686	684	685
b1	.30p	173	2Z2U	PRO	87	A	-85.05	-179.37	178.47	1178	1179	1182	1180	1181
b1	.30p	174	2ZOT	PRO	69	B	-93.42	175.13	168.05	2527	2528	2531	2529	2530
b1	.30p	175	2ZOT	PRO	69	D	-85.02	-175.78	177.52	6841	6842	6845	6843	6844
b1	.30p	176	2ZQK	PRO	173	A	-94.94	-177.8	179.51	2565	2566	2569	2567	2568
b1	.30p	177	2ZQK	PRO	173	B	-98.75	170.3	179.55	7208	7209	7212	7210	7211
b1	.30p	178	3A9U	PRO	378	A	-86.81	-179.2	179.94	5465	5466	5469	5467	5468
b1	.30p	179	3AA2	PRO	17	A	-88.37	-178.53	177.1	207	208	211	209	210
b1	.30p	180	3AA3	PRO	17	A	-97.12	177.56	-178.69	243	244	247	245	246
b1	.30p	181	3AAP	PRO	83	A	-87.4	-163.98	176.05	653	654	657	655	656
b1	.30p	182	3ADG	PRO	62	A	-85.32	173.08	161.73	814	815	818	816	817
b1	.30p	183	3ANJ	PRO	357	A	-85.86	172.83	174.95	5390	5391	5394	5392	5393
b1	.30p	184	3BKY	PRO	156	H	-91.32	-173.71	164.1	2316	2317	2320	2318	2319
b1	.30p	185	3BOI	PRO	71	B	-100.92	-178.72	173.41	1536	1537	1540	1538	1539
b1	.30p	186	3BY1	PRO	281	A	-101.66	172.21	179.07	759	760	763	761	762
b1	.30p	187	3DO9	PRO	4	B	-90.94	176.82	-168.56	3008	3009	3012	3010	3011
b1	.30p	188	3DXF	PRO	153	A	-87.03	-178.15	172.93	2293	2294	2297	2295	2296
b1	.30p	189	3E0C	PRO	483	A	-87.7	-170.77	179.4	6241	6242	6245	6243	6244
b1	.30p	190	3E0O	PRO	70	A	-94.18	-169.89	178.94	1133	1134	1137	1135	1136
b1	.30p	191	3E0O	PRO	70	B	-98.1	172.65	177.93	3381	3382	3385	3383	3384
b1	.30p	192	3E0O	PRO	70	C	-92.51	179.9	178.02	5585	5586	5589	5587	5588
b1	.30p	193	3E0O	PRO	70	D	-91.45	-174.87	179.49	7789	7790	7793	7791	7792
b1	.30p	194	3E0O	PRO	70	E	-97.31	-161.97	179.36	10020	10021	10024	10022	10023
b1	.30p	195	3e+66	PRO	1958	A	-91.2	174.16	-179.62	2039	2040	2043	2041	2042
b1	.30p	196	3e+66	PRO	1958	B	-92.02	174.78	-178.94	6191	6192	6195	6193	6194
b1	.30p	197	3EWO	PRO	127	A	-87.99	174.3	174.03	1958	1959	1962	1960	1961
b1	.30p	198	3EWO	PRO	98	B	-86.4	170.81	179.81	4051	4052	4055	4053	4054
b1	.30p	199	3F21	PRO	192	B	-90.16	-161.46	179.14	1957	1958	1961	1959	1960
b1	.30p	200	3F22	PRO	192	A	-89.53	171.85	179.68	934	935	938	936	937
b1	.30p	201	3FUV	PRO	180	A	-86.82	173.7	178.18	2670	2671	2674	2672	2673
b1	.30p	202	3G9U	PRO	228	A	-88.28	173.52	-172.09	3316	3317	3320	3318	3319
b1	.30p	203	3GD0	PRO	110	A	-88.09	176.73	173.62	1036	1037	1040	1038	1039
b1	.30p	204	3GTY	PRO	114	S	-91.61	172.16	-176.7	8653	8654	8657	8655	8656
b1	.30p	205	3H2I	PRO	270	A	-88.76	170.84	-179.33	3872	3873	3876	3874	3875
b1	.30p	206	3H2J	PRO	270	A	-90.1	170.74	-179.67	3848	3849	3852	3850	3851
b1	.30p	207	3H5L	PRO	248	B	-91.57	170.22	174.43	8996	8997	9000	8998	8999
b1	.30p	208	3H6Q	PRO	42	A	-85.68	177.29	175.45	597	598	601	599	600
b1	.30p	209	3HOE	PRO	45	B	-90.91	175.78	172.32	3709	3710	3713	3711	3712
b1	.30p	210	3HPM	PRO	118	A	-89	172.02	174.32	1456	1457	1460	1458	1459
b1	.30p	211	3HPM	PRO	118	B	-89.19	170.73	176.38	2977	2978	2981	2979	2980
b1	.30p	212	3HWI	PRO	187	A	-89.17	172.35	-179.02	2727	2728	2731	2729	2730
b1	.30p	213	3HWI	PRO	187	B	-87.75	173.25	-178.84	6883	6884	6887	6885	6886
b1	.30p	214	3I50	PRO	147	H	-94.52	175.62	173.27	9420	9421	9424	9422	9423
b1	.30p	215	3I85	PRO	91	B	-96.43	170.48	166.85	2215	2216	2219	2217	2218
b1	.30p	216	3IFO	PRO	157	H	-88.52	-176.53	164.62	2278	2279	2282	2280	2281
b1	.30p	217	3IFO	PRO	157	A	-94.65	-176.33	167.09	8928	8929	8932	8930	8931
b1	.30p	218	3IFO	PRO	159	A	-107.78	171.17	158.14	8957	8958	8961	8959	8960
b1	.30p	219	3IFP	PRO	157	H	-86.49	-159.78	170.36	2386	2387	2390	2388	2389
b1	.30p	220	3IFP	PRO	159	H	-105.79	178.02	162.31	2415	2416	2419	2417	2418
b1	.30p	221	3IFP	PRO	157	A	-87.25	-159.83	170.7	9053	9054	9057	9055	9056
b1	.30p	222	3IFP	PRO	159	A	-104.69	179.36	161.61	9082	9083	9086	9084	9085
b1	.30p	223	3IFP	PRO	159	C	-105.41	178.47	161.04	15749	15750	15753	15751	15752
b1	.30p	224	3IFP	PRO	159	E	-105.09	178.06	159.32	22416	22417	22420	22418	22419
b1	.30p	225	3IPL	PRO	330	A	-85.04	175.77	-179.69	4701	4702	4705	4703	4704
b1	.30p	226	3JUY	PRO	150	C	-85.1	175.41	174.18	9212	9213	9216	9214	9215
b1	.30p	227	3JXF	PRO	63	A	-90.69	173.74	174.29	455	456	459	457	458
b1	.30p	228	3JXF	PRO	63	B	-94.2	174.86	177.82	4703	4704	4707	4705	4706
b1	.30p	229	3JXG	PRO	85	C	-86.64	176.28	-177.68	8399	8400	8403	8401	8402
b1	.30p	230	3JXG	PRO	85	D	-86.28	172.72	176.2	12501	12502	12505	12503	12504
b1	.30p	231	3KB5	PRO	448	A	-89.02	178.31	177.85	2660	2661	2664	2662	2663
b1	.30p	232	3KG5	PRO	50	B	-99.12	-177.51	-179.64	1743	1744	1747	1745	1746
b1	.30p	233	3KL4	PRO	211	A	-90.02	173.01	-179.04	3392	3393	3396	3394	3395
b1	.30p	234	3L1J	PRO	228	A	-86.8	-177.75	-171.5	3319	3320	3323	3321	3322
b1	.30p	235	3LW2	PRO	349	A	-95.89	173.51	173.78	5275	5276	5279	5277	5278
b1	.30p	236	3NCW	PRO	919	A	-106.67	-177.01	178.83	2565	2566	2569	2567	2568
b1	.30p	237	3NCX	PRO	919	B	-88.85	-172.69	177.2	5424	5425	5428	5426	5427
b1	.30p	238	3NFP	PRO	150	A	-99.23	-167.54	-179.36	2157	2158	2161	2159	2160
b1	.30p	239	3NFP	PRO	152	A	-101.47	176.06	178	2186	2187	2190	2188	2189
b1	.30p	240	3NFP	PRO	150	H	-98.97	-172.42	176.93	8496	8497	8500	8498	8499
b1	.30p	241	3NFP	PRO	152	H	-101.24	177.04	174.49	8525	8526	8529	8527	8528
b1	.30p	242	3ORE	PRO	281	A	-87.27	172.08	170.82	4145	4146	4149	4147	4148
b1	.30p	243	5TSS	PRO	117	B	-88.18	173.63	178.27	4918	4919	4922	4920	4921
b1	.30m	1	1QTF	PRO	122	A	-90.75	174.5	178.61	1905	1906	1909	1907	1908
b1	.30m	2	1R6K	PRO	60	A	-86.36	175.05	179.48	919	920	923	921	922
b1	.30m	3	1WG3	PRO	134	A	-90.58	-167.74	178.19	2032	2033	2036	2034	2035
b1	.30m	4	1XGO	PRO	234	A	-88.2	175.76	-178.88	3712	3713	3716	3714	3715
b1	.30m	5	2FKL	PRO	130	A	-88.01	174.41	158.81	67	68	71	69	70
b1	.30m	6	2GMF	PRO	6	A	-89.91	-171.78	178.23	38	39	42	40	41
b1	.30m	7	2H0A	PRO	71	A	-107.59	-152.34	177.81	98	99	102	100	101
b1	.30m	8	3H1A	PRO	196	A	-99.72	173.54	-152.09	2885	2886	2889	2887	2888
b1	.30m	9	3NCW	PRO	926	B	-89.96	171.99	-179.28	5436	5437	5440	5438	5439
b1	.30m	10	3NCW	PRO	926	C	-99.88	179.2	179.72	8212	8213	8216	8214	8215
b2	.30p	1	1I5P	PRO	457	A	-93.13	-131.42	-178.29	7181	7182	7185	7183	7184
b2	.30p	2	1LMI	PRO	39	A	-122.37	-132.18	-119.24	564	565	568	566	567
b2	.30p	3	1MZD	PRO	245	A	-89.16	-129.45	179.42	3625	3626	3629	3627	3628
b2	.30p	4	2CVF	PRO	85	A	-93.8	-143.39	178.25	1253	1254	1257	1255	1256
b2	.30p	5	2H0A	PRO	338	A	-110.87	-123.78	180	3934	3935	3938	3936	3937
b2	.30p	6	2R7Q	PRO	864	A	-105.78	-103.48	179.5	13722	13723	13726	13724	13725
b3	.30p	1	1AK1	PRO	227	A	-100.33	-62.69	176.07	3553	3554	3557	3555	3556
b3	.30p	2	1KN9	PRO	113	A	-95.69	-73.39	179.93	543	544	547	545	546
b3	.30p	3	1RTC	PRO	262	A	-124.8	-70.84	156.19	4128	4129	4132	4130	4131
b3	.30p	4	1SZI	PRO	323	A	-110.1	-55.48	-179.2	1344	1345	1348	1346	1347
b3	.30p	5	2O1P	PRO	416	A	-89.3	-58.44	178.59	6637	6638	6641	6639	6640
b3	.30p	6	2OEW	PRO	30	A	-85.95	-82.27	-169.1	488	489	492	490	491
b3	.30p	7	2PWX	PRO	9	A	-89.79	-96.23	-177.76	96	97	100	98	99
b3	.30p	8	3CQN	PRO	85	A	-112.86	-83.69	167.58	62	63	66	64	65
b3	.30p	9	3DO9	PRO	123	A	-101.75	-59.09	-156.67	1984	1985	1988	1986	1987
b3	.30m	1	2CVF	PRO	202	B	-96.14	-87.3	179.59	6701	6702	6705	6703	6704
b3	.30m	2	2R7O	PRO	864	A	-103.7	-98.01	179.4	13722	13723	13726	13724	13725
b3	.30m	3	3AQK	PRO	279	A	-94.96	-55.52	-179.13	3842	3843	3846	3844	3845
b4	.30p	1	1C90	PRO	194	A	-87.41	-20.76	-177.89	2791	2792	2795	2793	2794
b4	.30p	2	1C91	PRO	194	A	-89.17	-11.61	-178.56	2786	2787	2790	2788	2789
b4	.30p	3	1C93	PRO	194	A	-87.82	-10.35	-178.3	2793	2794	2797	2795	2796
b4	.30p	4	1CZ1	PRO	107	A	-93.05	-13.31	-177.62	1610	1611	1614	1612	1613
b4	.30p	5	1DDJ	PRO	609	A	-85.83	-11.29	-179.48	972	973	976	974	975
b4	.30p	6	1DDJ	PRO	609	C	-86.14	-17.64	-178.36	8500	8501	8504	8502	8503
b4	.30p	7	1EQP	PRO	107	A	-85.51	-15.33	-177.94	1602	1603	1606	1604	1605
b4	.30p	8	1FHL	PRO	144	A	-86	-12.81	-177.21	2212	2213	2216	2214	2215
b4	.30p	9	1FO9	PRO	205	A	-85.57	-10.86	-179.46	1638	1639	1642	1640	1641
b4	.30p	10	1G61	PRO	4013	B	-88.15	-10.27	-175.12	3615	3616	3619	3617	3618
b4	.30p	11	1GOD	PRO	89	A	-109.19	-49.4	-178.17	1209	1210	1213	1211	1212
b4	.30p	12	1HTZ	PRO	167	A	-94.32	-11.16	-177.95	2210	2211	2214	2212	2213
b4	.30p	13	1HTZ	PRO	167	B	-94.73	-12.2	-178.49	6257	6258	6261	6259	6260
b4	.30p	14	1HTZ	PRO	167	C	-95.32	-10.42	-178.21	10304	10305	10308	10306	10307
b4	.30p	15	1HTZ	PRO	167	D	-94.96	-10.69	-178.45	14351	14352	14355	14353	14354
b4	.30p	16	1HTZ	PRO	167	E	-95.19	-10.61	-178.45	18398	18399	18402	18400	18401
b4	.30p	17	1JLN	PRO	378	A	-88.32	-14.15	-175.19	2034	2035	2038	2036	2037
b4	.30p	18	1KN9	PRO	87	C	-88.67	-34	-179.56	6969	6970	6973	6971	6972
b4	.30p	19	1P6F	PRO	54	A	-86.38	-13.92	-176.74	803	804	807	805	806
b4	.30p	20	1PTD	PRO	84	A	-96.49	-13.11	179.88	1325	1326	1329	1327	1328
b4	.30p	21	1PV6	PRO	220	A	-88.13	-29.52	-178.53	3502	3503	3506	3504	3505
b4	.30p	22	1PV6	PRO	220	B	-88.75	-32.35	-178.93	10113	10114	10117	10115	10116
b4	.30p	23	1QTR	PRO	190	A	-90.51	-14.69	177.43	2961	2962	2965	2963	2964
b4	.30p	24	1R4B	PRO	121	A	-85.08	-12.88	-179.24	1229	1230	1233	1231	1232
b4	.30p	25	1R9H	PRO	103	A	-88.12	-11.55	-176.92	1487	1488	1491	1489	1490
b4	.30p	26	1SV4	PRO	73	B	-120.4	-17.58	-178.18	1786	1787	1790	1788	1789
b4	.30p	27	1TIE	PRO	114	A	-92.21	-12.38	-170.02	1591	1592	1595	1593	1594
b4	.30p	28	1UH7	PRO	118	A	-90.35	-10.51	-178.43	1673	1674	1677	1675	1676
b4	.30p	29	1UH8	PRO	118	A	-85.65	-17.21	-178.97	1673	1674	1677	1675	1676
b4	.30p	30	1VF8	PRO	82	A	-85.58	-23.97	-172.88	1284	1285	1288	1286	1287
b4	.30p	31	1X0M	PRO	209	A	-101.87	-10.28	-176.6	2972	2973	2976	2974	2975
b4	.30p	32	1X1H	PRO	186	A	-86.62	-20.24	-178.01	2464	2465	2468	2466	2467
b4	.30p	33	1XQZ	PRO	241	A	-88.05	-27.54	-178.58	3329	3330	3333	3331	3332
b4	.30p	34	1Z3Y	PRO	198	A	-94.1	-12.32	-165.61	3199	3200	3203	3201	3202
b4	.30p	35	2AEW	PRO	84	B	-89.65	-18.47	-178.06	3460	3461	3464	3462	3463
b4	.30p	36	2AHN	PRO	133	A	-91.73	-11.43	-175.56	1857	1858	1861	1859	1860
b4	.30p	37	2B3O	PRO	426	A	-87.86	-15.94	-179.64	6354	6355	6358	6356	6357
b4	.30p	38	2BEA	PRO	92	B	-90.72	-14.76	-177.27	3868	3869	3872	3870	3871
b4	.30p	39	2BEN	PRO	66	B	-88.11	-19.57	179.49	3117	3118	3121	3119	3120
b4	.30p	40	2CKW	PRO	455	A	-88.09	-25.03	171.34	6823	6824	6827	6825	6826
b4	.30p	41	2CWN	PRO	100	A	-90.08	-12.11	-178	1366	1367	1370	1368	1369
b4	.30p	42	2CWN	PRO	100	B	-91.67	-11.07	-177.55	6358	6359	6362	6360	6361
b4	.30p	43	2E8B	PRO	125	A	-89.74	-16.02	-179.81	1969	1970	1973	1971	1972
b4	.30p	44	2EC5	PRO	823	A	-90.27	-16.64	174.13	3934	3935	3938	3936	3937
b4	.30p	45	2EX0	PRO	34	A	-87.76	-12.4	-177.85	160	161	164	162	163
b4	.30p	46	2EX0	PRO	34	B	-86.9	-14.47	-177.61	6479	6480	6483	6481	6482
b4	.30p	47	2F0L	PRO	47	A	-85.58	-24.12	175.33	662	663	666	664	665
b4	.30p	48	2F82	PRO	195	A	-88.37	-14.69	178.24	2887	2888	2891	2889	2890
b4	.30p	49	2FOK	PRO	14	B	-90.43	-46.15	-179.23	9056	9057	9060	9058	9059
b4	.30p	50	2FZP	PRO	304	A	-85.75	-16.81	-177.92	1876	1877	1880	1878	1879
b4	.30p	51	2G0F	PRO	122	A	-93.91	-10.2	-177.29	1377	1378	1381	1379	1380
b4	.30p	52	2IUS	PRO	1209	B	-86.45	-16.88	-178.79	11646	11647	11650	11648	11649
b4	.30p	53	2IUS	PRO	1209	D	-90.28	-19.88	-178.56	23906	23907	23910	23908	23909
b4	.30p	54	2IUS	PRO	1209	E	-86.91	-19	-178.91	29835	29836	29839	29837	29838
b4	.30p	55	2IUS	PRO	1209	F	-85.03	-25.05	-178.58	35788	35789	35792	35790	35791
b4	.30p	56	2JAK	PRO	59	A	-87.49	-24.63	175.93	403	404	407	405	406
b4	.30p	57	2JKF	PRO	46	A	-108.35	-17.54	176.22	582	583	586	584	585
b4	.30p	58	2NUB	PRO	180	A	-100.57	-38.41	-179.77	2987	2988	2991	2989	2990
b4	.30p	59	2PBO	PRO	107	A	-86.42	-14.79	-177.13	1612	1613	1616	1614	1615
b4	.30p	60	2PHC	PRO	186	B	-85.39	-25.62	170.75	2847	2848	2851	2849	2850
b4	.30p	61	2QEQ	PRO	224	A	-85.11	-17.98	-177.16	627	628	631	629	630
b4	.30p	62	2QGO	PRO	63	A	-86.85	-17.1	-177.88	818	819	822	820	821
b4	.30p	63	2QVK	PRO	510	A	-87.5	-17.64	-179.22	140	141	144	142	143
b4	.30p	64	2R62	PRO	212	A	-94.62	-51.08	-166.07	830	831	834	832	833
b4	.30p	65	2VR9	PRO	225	A	-86.01	-25.16	179.91	2544	2545	2548	2546	2547
b4	.30p	66	2VR9	PRO	225	C	-85.37	-22.84	179.93	8338	8339	8342	8340	8341
b4	.30p	67	2YQY	PRO	132	B	-86.26	-13.77	-179.73	3158	3159	3162	3160	3161
b4	.30p	68	2YX0	PRO	219	A	-91.96	-16.82	-174.24	3354	3355	3358	3356	3357
b4	.30p	69	2ZPC	PRO	54	A	-87.1	-27.84	-179.02	778	779	782	780	781
b4	.30p	70	2ZPD	PRO	44	A	-90.56	-15.71	-174.89	634	635	638	636	637
b4	.30p	71	3AJA	PRO	237	A	-85.85	-44.66	176.61	2428	2429	2432	2430	2431
b4	.30p	72	3BZK	PRO	364	A	-89.83	-14.07	-174.37	5636	5637	5640	5638	5639
b4	.30p	73	3CTK	PRO	210	A	-89.22	-12.33	-179.94	3343	3344	3347	3345	3346
b4	.30p	74	3E0O	PRO	107	E	-86.98	-25.84	-179.16	10586	10587	10590	10588	10589
b4	.30p	75	3ETP	PRO	142	A	-89.98	-10.23	174.93	1898	1899	1902	1900	1901
b4	.30p	76	3EY6	PRO	129	A	-94.12	-11.38	-163.38	1466	1467	1470	1468	1469
b4	.30p	77	3GGN	PRO	55	A	-85.35	-16.85	-178.85	842	843	846	844	845
b4	.30p	78	3H0X	PRO	479	A	-85.4	-21.3	179.66	635	636	639	637	638
b4	.30p	79	3HPM	PRO	108	B	-91.71	-11.6	-177.28	2835	2836	2839	2837	2838
b4	.30p	80	3I5M	PRO	290	A	-85.16	-10.61	177.47	4063	4064	4067	4065	4066
b4	.30p	81	3KB5	PRO	406	A	-108.82	-37.5	-178.99	1994	1995	1998	1996	1997
b4	.30p	82	3LDN	PRO	116	B	-87.54	-17.89	171.9	7278	7279	7282	7280	7281
b4	.30p	83	3ML3	PRO	602	A	-98.1	-11.2	-176.11	236	237	240	238	239
b4	.30p	84	3ND2	PRO	491	A	-92	-12.22	-174.99	7552	7553	7556	7554	7555
b4	.30p	85	3O6A	PRO	107	A	-90.44	-13.47	-177.44	1610	1611	1614	1612	1613
b4	.30p	86	3ODW	PRO	706	A	-97.76	-20.02	171.76	4570	4571	4574	4572	4573
b4	.30p	87	3OPW	PRO	282	A	-86.97	-22.93	-179.95	3831	3832	3835	3833	3834
b4	.30p	88	3P26	PRO	440	A	-86.59	-10.41	-178.36	4160	4161	4164	4162	4163
b4	.30p	89	7PTD	PRO	282	A	-102.16	-21.69	-179.44	4502	4503	4506	4504	4505
b4	.30m	1	1AO6	PRO	537	A	-88.25	-43.62	-177.79	8435	8436	8439	8437	8438
b4	.30m	2	1ATT	PRO	430	A	-100.46	-10.16	-172.37	6614	6615	6618	6616	6617
b4	.30m	3	1BAR	PRO	27	A	-90.58	-21.98	177.28	270	271	274	272	273
b4	.30m	4	1FO9	PRO	267	A	-87.95	-20.33	-174.2	2606	2607	2610	2608	2609
b4	.30m	5	1KCT	PRO	28	A	-86.25	-46.25	-179.25	130	131	134	132	133
b4	.30m	6	2CVF	PRO	186	B	-89.64	-52.59	179.56	6416	6417	6420	6418	6419
b4	.30m	7	2JL9	PRO	484	A	-85.2	-22.08	-163.96	7515	7516	7519	7517	7518
b4	.30m	8	2MIB	PRO	51	A	-92.91	-20.9	-177.89	802	803	806	804	805
b4	.30m	9	3AQK	PRO	420	A	-90.07	-14.15	-178.71	6196	6197	6200	6198	6199
b4	.30m	10	3D9W	PRO	217	B	-88.52	-17.2	-177.52	7746	7747	7750	7748	7749
b4	.30m	11	3K9K	PRO	579	A	-94.24	-24.25	177.86	1997	1998	2001	1999	2000
b4	.30m	12	3LHA	PRO	219	B	-87.87	-12.28	-175.24	8108	8109	8112	8110	8111
b4	.30m	13	6PTD	PRO	84	A	-91.11	-25.39	-179.06	1327	1328	1331	1329	1330
b5	.30p	1	149L	PRO	37	A	-89.7	30.13	177.88	605	606	609	607	608
b5	.30p	2	1A7H	PRO	162	A	-94.44	20.56	-179.83	1237	1238	1241	1239	1240
b5	.30p	3	1A7H	PRO	162	B	-92.31	21.65	-179.27	2630	2631	2634	2632	2633
b5	.30p	4	1AD6	PRO	515	A	-86.1	13.33	-178.32	2190	2191	2194	2192	2193
b5	.30p	5	1AGJ	PRO	42	A	-89.03	-4.47	-178.44	703	704	707	705	706
b5	.30p	6	1AGJ	PRO	42	B	-91.3	-4.49	-178.75	4466	4467	4470	4468	4469
b5	.30p	7	1AKZ	PRO	163	A	-92.23	22.35	-179.73	1318	1319	1322	1320	1321
b5	.30p	8	1AM5	PRO	116	A	-95.33	-3.97	179.7	1660	1661	1664	1662	1663
b5	.30p	9	1AO6	PRO	96	A	-89.27	2.2	178.89	1397	1398	1401	1399	1400
b5	.30p	10	1AO6	PRO	96	B	-87.78	5.77	179.77	10507	10508	10511	10509	10510
b5	.30p	11	1AOV	PRO	71	A	-94.39	4.29	-179.47	1057	1058	1061	1059	1060
b5	.30p	12	1AOV	PRO	287	A	-99.46	19.87	-154.44	4298	4299	4302	4300	4301
b5	.30p	13	1ARB	PRO	213	A	-86.98	-5.5	-176.08	3024	3025	3028	3026	3027
b5	.30p	14	1AYZ	PRO	64	A	-90.39	11.65	179.93	985	986	989	987	988
b5	.30p	15	1AYZ	PRO	64	B	-86.97	5.86	-179.95	3397	3398	3401	3399	3400
b5	.30p	16	1AYZ	PRO	64	C	-91.34	11.61	179.17	5809	5810	5813	5811	5812
b5	.30p	17	1B8X	PRO	215	A	-94.93	34.04	-179.84	3524	3525	3528	3526	3527
b5	.30p	18	1BEE	PRO	19	A	-86.26	26.3	-178.36	298	299	302	300	301
b5	.30p	19	1BHE	PRO	116	A	-93.55	31.49	169.49	1625	1626	1629	1627	1628
b5	.30p	20	1BM0	PRO	96	A	-94.23	5.48	177.94	1397	1398	1401	1399	1400
b5	.30p	21	1BM0	PRO	339	A	-85.95	7.89	178.33	5256	5257	5260	5258	5259
b5	.30p	22	1BM0	PRO	339	B	-90.75	-2.04	178.91	14366	14367	14370	14368	14369
b5	.30p	23	1BTI	PRO	13	A	-93.87	-9.97	179.01	187	188	191	189	190
b5	.30p	24	1BVZ	PRO	199	A	-85.69	11.36	-175.08	3111	3112	3115	3113	3114
b5	.30p	25	1BVZ	PRO	466	B	-94.64	-2.4	-169.73	16760	16761	16764	16762	16763
b5	.30p	26	1C25	PRO	455	A	-105.93	25.2	-179.04	1956	1957	1960	1958	1959
b5	.30p	27	1C3F	PRO	194	A	-90.5	-8.05	-176.89	2791	2792	2795	2793	2794
b5	.30p	28	1C92	PRO	194	A	-95.78	-4.58	-177.38	2784	2785	2788	2786	2787
b5	.30p	29	1CDJ	PRO	48	A	-121.87	4.22	-179.29	755	756	759	757	758
b5	.30p	30	1CK3	PRO	167	A	-97.61	6.94	-178.65	2163	2164	2167	2165	2166
b5	.30p	31	1CL5	PRO	20	A	-97.67	19.51	-178.89	292	293	296	294	295
b5	.30p	32	1CL5	PRO	20	B	-105.13	11.74	-178.62	2132	2133	2136	2134	2135
b5	.30p	33	1CQA	PRO	111	A	-97.51	25.84	179.08	1486	1487	1490	1488	1489
b5	.30p	34	1CVF	PRO	83	A	-86.48	-5.49	-178.53	1202	1203	1206	1204	1205
b5	.30p	35	1D6M	PRO	329	A	-85.94	10.97	176.69	5138	5139	5142	5140	5141
b5	.30p	36	1DDJ	PRO	609	D	-85.25	-8	-179.56	12264	12265	12268	12266	12267
b5	.30p	37	1DT2	PRO	35	A	-97.22	0.78	-178.97	522	523	526	524	525
b5	.30p	38	1DUA	PRO	42	A	-88.14	-7.34	-178.43	703	704	707	705	706
b5	.30p	39	1DUE	PRO	42	A	-91.24	0.67	-178.7	703	704	707	705	706
b5	.30p	40	1DZF	PRO	125	A	-103.06	23.46	-177.09	1968	1969	1972	1970	1971
b5	.30p	41	1EDE	PRO	19	A	-89.75	17.39	-178.29	301	302	305	303	304
b5	.30p	42	1EMR	PRO	52	A	-114.35	20.34	-178.71	454	455	458	456	457
b5	.30p	43	1ERK	PRO	21	A	-85.96	18.78	-179.12	251	252	255	253	254
b5	.30p	44	1ERK	PRO	56	A	-101.58	-4.37	-176.87	801	802	805	803	804
b5	.30p	45	1ES2	PRO	95	A	-86.06	19.37	179.7	1399	1400	1403	1401	1402
b5	.30p	46	1ESI	PRO	95	A	-86.58	-2.54	-176.5	1399	1400	1403	1401	1402
b5	.30p	47	1EUR	PRO	308	A	-91.29	23.1	-176.76	3852	3853	3856	3854	3855
b5	.30p	48	1EUR	PRO	387	A	-86.7	2.2	179.9	5011	5012	5015	5013	5014
b5	.30p	49	1EY0	PRO	117	A	-93.33	24.8	176.84	1808	1809	1812	1810	1811
b5	.30p	50	1EY4	PRO	117	A	-92.5	25.01	176.99	1807	1808	1811	1809	1810
b5	.30p	51	1EY5	PRO	117	A	-93.04	23.46	177.28	1788	1789	1792	1790	1791
b5	.30p	52	1EYD	PRO	117	A	-95.41	23.25	174.73	1808	1809	1812	1810	1811
b5	.30p	53	1EZ8	PRO	117	A	-92.4	23.25	177.68	1788	1789	1792	1790	1791
b5	.30p	54	1EZK	PRO	85	A	-101.6	-0.03	-172.51	1319	1320	1323	1321	1322
b5	.30p	55	1F2Y	PRO	117	A	-86.16	12.4	179.73	1785	1786	1789	1787	1788
b5	.30p	56	1FB2	PRO	20	A	-109.79	17.63	-178.12	292	293	296	294	295
b5	.30p	57	1FB2	PRO	20	B	-98.1	-4.81	-176.95	2132	2133	2136	2134	2135
b5	.30p	58	1FCU	PRO	105	A	-100.63	10.36	-172.44	1543	1544	1547	1545	1546
b5	.30p	59	1FG4	PRO	141	A	-94.51	22.24	167.68	2203	2204	2207	2205	2206
b5	.30p	60	1FG4	PRO	85	B	-92.22	-1.38	179.06	3590	3591	3594	3592	3593
b5	.30p	61	1FHL	PRO	216	A	-97.71	-8.36	-176.59	3304	3305	3308	3306	3307
b5	.30p	62	1FMT	PRO	234	A	-85.43	-4.23	-178.31	3487	3488	3491	3489	3490
b5	.30p	63	1FSN	PRO	83	A	-92.33	-0.37	-176.41	1219	1220	1223	1221	1222
b5	.30p	64	1FSN	PRO	83	B	-92.33	-0.33	-176.39	5233	5234	5237	5235	5236
b5	.30p	65	1FVA	PRO	141	B	-87.35	24.76	-178.46	4782	4783	4786	4784	4785
b5	.30p	66	1FZY	PRO	63	B	-86.35	16.82	-176.23	3211	3212	3215	3213	3214
b5	.30p	67	1G0X	PRO	108	A	-88.43	-7.64	-179.12	1629	1630	1633	1631	1632
b5	.30p	68	1G24	PRO	205	A	-85.83	-5.07	-178.69	2611	2612	2615	2613	2614
b5	.30p	69	1G24	PRO	3205	D	-87.46	-4.06	-179.04	12514	12515	12518	12516	12517
b5	.30p	70	1G61	PRO	2013	A	-86.95	-8.52	-173.91	182	183	186	184	185
b5	.30p	71	1G8A	PRO	214	A	-85.59	-4.62	-177.99	3444	3445	3448	3446	3447
b5	.30p	72	1GHS	PRO	82	A	-85.4	2.68	179.25	1218	1219	1222	1220	1221
b5	.30p	73	1GHS	PRO	82	B	-91.22	17.75	179.01	5719	5720	5723	5721	5722
b5	.30p	74	1GLN	PRO	153	A	-88.42	27.91	-179.49	2456	2457	2460	2458	2459
b5	.30p	75	1GND	PRO	223	A	-89.41	4.61	-177.85	3568	3569	3572	3570	3571
b5	.30p	76	1GSO	PRO	32	A	-94.34	-7.43	-179.85	499	500	503	501	502
b5	.30p	77	1GXN	PRO	470	A	-86.83	13.49	-173.77	2115	2116	2119	2117	2118
b5	.30p	78	1H14	PRO	247	A	-101.06	-0.88	-179.52	3846	3847	3850	3848	3849
b5	.30p	79	1H1N	PRO	277	A	-86.59	-8.06	-172.16	4118	4119	4122	4120	4121
b5	.30p	80	1H6T	PRO	281	A	-98.15	19.47	-170.36	3950	3951	3954	3952	3953
b5	.30p	81	1H9V	PRO	134	A	-108.34	11.13	178.54	2103	2104	2107	2105	2106
b5	.30p	82	1HAR	PRO	55	A	-92.55	1.65	-173.74	829	830	833	831	832
b5	.30p	83	1HDE	PRO	19	A	-85.22	8.22	-174.21	301	302	305	303	304
b5	.30p	84	1HM4	PRO	10	B	-86.78	11.5	179.07	4463	4464	4467	4465	4466
b5	.30p	85	1HM4	PRO	86	B	-105.47	-8.89	179.35	5618	5619	5622	5620	5621
b5	.30p	86	1HTZ	PRO	167	F	-98.12	1.11	-179.61	22445	22446	22449	22447	22448
b5	.30p	87	1I3V	PRO	113	A	-86.34	2.7	-176.55	1680	1681	1684	1682	1683
b5	.30p	88	1I7K	PRO	90	A	-85.03	2.98	179.47	935	936	939	937	938
b5	.30p	89	1I7K	PRO	90	B	-85.12	4.57	178.71	3239	3240	3243	3241	3242
b5	.30p	90	1IHZ	PRO	117	A	-90.32	17.51	179.82	1817	1818	1821	1819	1820
b5	.30p	91	1II3	PRO	117	A	-99.05	23.23	174.1	1817	1818	1821	1819	1820
b5	.30p	92	1IQ0	PRO	327	A	-89.96	4.82	-177.48	5274	5275	5278	5276	5277
b5	.30p	93	1J74	PRO	74	A	-93.31	17.08	179.3	1069	1070	1073	1071	1072
b5	.30p	94	1JBB	PRO	63	B	-88.13	8.18	179.33	3272	3273	3276	3274	3275
b5	.30p	95	1K5A	PRO	88	A	-86.24	-5.59	-177.6	1362	1363	1366	1364	1365
b5	.30p	96	1KEX	PRO	115	A	-94.42	4.32	-177.98	1785	1786	1789	1787	1788
b5	.30p	97	1KF5	PRO	93	A	-90.26	5.08	178.76	1380	1381	1384	1382	1383
b5	.30p	98	1KF7	PRO	93	A	-90.97	4.46	177.72	1380	1381	1384	1382	1383
b5	.30p	99	1KF8	PRO	93	A	-88.46	2.59	-178.86	1380	1381	1384	1382	1383
b5	.30p	100	1KN9	PRO	93	A	-89.49	-0.52	-178.62	246	247	250	248	249
b5	.30p	101	1KN9	PRO	93	B	-94.58	2.99	-180	3709	3710	3713	3711	3712
b5	.30p	102	1KN9	PRO	93	C	-86.3	-7.94	-178.85	7046	7047	7050	7048	7049
b5	.30p	103	1KN9	PRO	93	D	-92.5	1.69	-179.81	10545	10546	10549	10547	10548
b5	.30p	104	1KNG	PRO	135	A	-87.34	-6.34	-167.77	1269	1270	1273	1271	1272
b5	.30p	105	1KS5	PRO	14	A	-90.3	7.24	-177.74	179	180	183	181	182
b5	.30p	106	1KT9	PRO	29	A	-91.83	16.34	177.37	412	413	416	414	415
b5	.30p	107	1L5T	PRO	71	A	-90.09	27.59	-178.34	1022	1023	1026	1024	1025
b5	.30p	108	1L5T	PRO	284	A	-92.49	-5.01	178.16	4287	4288	4291	4289	4290
b5	.30p	109	1L5T	PRO	71	B	-91.69	32.68	-179.89	6050	6051	6054	6052	6053
b5	.30p	110	1L5T	PRO	284	B	-93.12	-6.08	-179.88	9315	9316	9319	9317	9318
b5	.30p	111	1L8F	PRO	51	A	-95.84	-2.9	-177.44	718	719	722	720	721
b5	.30p	112	1L8K	PRO	189	A	-90.48	15.05	-179.05	3045	3046	3049	3047	3048
b5	.30p	113	1LGY	PRO	34	A	-88.99	20.9	-172.11	438	439	442	440	441
b5	.30p	114	1LGY	PRO	34	B	-97.72	4.08	-175.08	4524	4525	4528	4526	4527
b5	.30p	115	1LGY	PRO	250	B	-94.67	20.36	-179.87	7888	7889	7892	7890	7891
b5	.30p	116	1LGY	PRO	34	C	-90.73	4.64	-170.13	8610	8611	8614	8612	8613
b5	.30p	117	1LGY	PRO	250	C	-85.46	2.1	179.27	11974	11975	11978	11976	11977
b5	.30p	118	1LKI	PRO	51	A	-92.38	20.94	-169.73	627	628	631	629	630
b5	.30p	119	1LOU	PRO	56	A	-86.25	-1.15	175.1	915	916	919	917	918
b5	.30p	120	1LP8	PRO	193	A	-106.93	14.59	-177.15	3050	3051	3054	3052	3053
b5	.30p	121	1LZL	PRO	127	A	-86.52	3.44	-169.85	1847	1848	1851	1849	1850
b5	.30p	122	1MH3	PRO	271	A	-94.17	6.87	-178.58	4088	4089	4092	4090	4091
b5	.30p	123	1MH4	PRO	271	A	-99.46	16.62	-179.64	4088	4089	4092	4090	4091
b5	.30p	124	1MHQ	PRO	116	A	-88.69	-2.39	-179	1439	1440	1443	1441	1442
b5	.30p	125	1N3X	PRO	271	A	-87.41	-2.98	-179.58	4105	4106	4109	4107	4108
b5	.30p	126	1N3Y	PRO	165	A	-87.41	-3.68	-179.23	570	571	574	572	573
b5	.30p	127	1NP2	PRO	51	A	-86.64	-1.86	-179.62	678	679	682	680	681
b5	.30p	128	1NP2	PRO	331	A	-90.6	16.65	-179.81	5051	5052	5055	5053	5054
b5	.30p	129	1NP2	PRO	51	B	-94.04	2.35	-179.43	7357	7358	7361	7359	7360
b5	.30p	130	1NWA	PRO	78	A	-87.54	14.91	-170.67	1227	1228	1231	1229	1230
b5	.30p	131	1NYL	PRO	291	A	-91.92	12.33	179.54	4447	4448	4451	4449	4450
b5	.30p	132	1O73	PRO	85	A	-92.66	8.9	-179.35	1303	1304	1307	1305	1306
b5	.30p	133	1O73	PRO	141	A	-86.33	16.22	178.44	2146	2147	2150	2148	2149
b5	.30p	134	1O7F	PRO	161	A	-87.75	5.84	-179.13	2332	2333	2336	2334	2335
b5	.30p	135	1O7U	PRO	85	A	-90.61	-5.86	-167.84	1308	1309	1312	1310	1311
b5	.30p	136	1O7U	PRO	141	A	-93.01	27.9	171.57	2159	2160	2163	2161	2162
b5	.30p	137	1O8W	PRO	85	A	-90.19	-4.35	-167.39	1310	1311	1314	1312	1313
b5	.30p	138	1O8W	PRO	141	A	-96	31.16	173.31	2161	2162	2165	2163	2164
b5	.30p	139	1O8X	PRO	85	A	-90.61	-5.26	-169.32	1309	1310	1313	1311	1312
b5	.30p	140	1O8X	PRO	141	A	-93.65	28.42	171.01	2160	2161	2164	2162	2163
b5	.30p	141	1O9H	PRO	58	A	-85.38	-1.74	166.72	851	852	855	853	854
b5	.30p	142	1OD0	PRO	182	A	-86.62	13.08	173.08	2814	2815	2818	2816	2817
b5	.30p	143	1OD0	PRO	182	B	-86.96	10.15	169.36	9697	9698	9701	9699	9700
b5	.30p	144	1OIB	PRO	12	A	-97.42	20.88	179.79	140	141	144	142	143
b5	.30p	145	1OIB	PRO	12	B	-94.36	2.75	-179.23	4971	4972	4975	4973	4974
b5	.30p	146	1P1X	PRO	77	A	-88.87	-4.4	-165.12	1203	1204	1207	1205	1206
b5	.30p	147	1P1X	PRO	1077	B	-89.83	-3.98	-164.74	5012	5013	5016	5014	5015
b5	.30p	148	1P3C	PRO	18	A	-87.98	-4.98	-172.01	256	257	260	258	259
b5	.30p	149	1PGS	PRO	241	A	-87.14	16.75	-179.92	3694	3695	3698	3696	3697
b5	.30p	150	1PGV	PRO	293	A	-98.01	-9.74	-177.19	1127	1128	1131	1129	1130
b5	.30p	151	1PRY	PRO	214	A	-93.08	5.61	-179.63	3436	3437	3440	3438	3439
b5	.30p	152	1PXU	PRO	97	A	-87.33	-1.03	-178.82	1521	1522	1525	1523	1524
b5	.30p	153	1Q7M	PRO	115	A	-86.81	-0.44	179.38	1839	1840	1843	1841	1842
b5	.30p	154	1QAD	PRO	71	A	-92.75	33.13	-177.46	1006	1007	1010	1008	1009
b5	.30p	155	1QCQ	PRO	62	A	-89.42	21.4	-178.82	901	902	905	903	904
b5	.30p	156	1QK8	PRO	85	A	-98.19	-4.02	-171.33	1308	1309	1312	1310	1311
b5	.30p	157	1QK8	PRO	141	A	-107.33	25.88	173.84	2159	2160	2163	2161	2162
b5	.30p	158	1QTF	PRO	35	A	-102.83	11.88	-178.29	560	561	564	562	563
b5	.30p	159	1QWK	PRO	116	A	-97.74	-9.49	-177.25	1741	1742	1745	1743	1744
b5	.30p	160	1R4B	PRO	121	B	-89.43	-2.31	-177.89	4434	4435	4438	4436	4437
b5	.30p	161	1R88	PRO	234	A	-91.44	14.39	178.52	2882	2883	2886	2884	2885
b5	.30p	162	1R88	PRO	234	B	-87.85	13.83	-179.35	6647	6648	6651	6649	6650
b5	.30p	163	1RHB	PRO	93	A	-88.11	8.31	178.66	1380	1381	1384	1382	1383
b5	.30p	164	1RL0	PRO	193	A	-103.97	15.11	-176.42	3045	3046	3049	3047	3048
b5	.30p	165	1RNF	PRO	90	A	-86.63	4.25	-179.03	1447	1448	1451	1449	1450
b5	.30p	166	1SAU	PRO	41	A	-88.38	1.07	-179.64	634	635	638	636	637
b5	.30p	167	1SAU	PRO	111	A	-87.61	8.82	-172.8	1821	1822	1825	1823	1824
b5	.30p	168	1SFR	PRO	7	B	-88.78	0.63	179.76	4362	4363	4366	4364	4365
b5	.30p	169	1SH0	PRO	122	A	-98.01	-6.44	-168.69	1761	1762	1765	1763	1764
b5	.30p	170	1SH0	PRO	122	B	-101.59	-3.02	-171.54	9619	9620	9623	9621	9622
b5	.30p	171	1SH2	PRO	122	A	-101.14	-2.32	-169.93	1761	1762	1765	1763	1764
b5	.30p	172	1SKF	PRO	95	A	-85.85	-4.81	-178.44	1429	1430	1433	1431	1432
b5	.30p	173	1SNO	PRO	117	A	-87.97	16.47	179.21	1808	1809	1812	1810	1811
b5	.30p	174	1SR8	PRO	246	A	-85.18	-3.79	-178.66	3865	3866	3869	3867	3868
b5	.30p	175	1SSY	PRO	37	B	-85.65	-6.8	179.55	3224	3225	3228	3226	3227
b5	.30p	176	1STN	PRO	117	A	-89.4	15.89	178.74	1808	1809	1812	1810	1811
b5	.30p	177	1TUO	PRO	242	A	-90.58	18.82	179.89	3552	3553	3556	3554	3555
b5	.30p	178	1TUX	PRO	281	A	-88.25	3.48	-176.29	4212	4213	4216	4214	4215
b5	.30p	179	1U09	PRO	120	A	-87.86	10.7	-178.72	1790	1791	1794	1792	1793
b5	.30p	180	1U9A	PRO	69	A	-94.03	20.79	177.67	1124	1125	1128	1126	1127
b5	.30p	181	1UAI	PRO	3	A	-118.43	32.19	-177.02	18	19	22	20	21
b5	.30p	182	1UAI	PRO	21	A	-96.83	16.34	178.37	304	305	308	306	307
b5	.30p	183	1UAI	PRO	34	A	-86.07	-7.37	-179.93	486	487	490	488	489
b5	.30p	184	1UAI	PRO	43	A	-97.53	3.93	-175.87	609	610	613	611	612
b5	.30p	185	1UFK	PRO	46	A	-89.34	8.24	-176.78	715	716	719	717	718
b5	.30p	186	1UH9	PRO	118	A	-90.23	-8.19	-178.83	1673	1674	1677	1675	1676
b5	.30p	187	1V0S	PRO	350	A	-96.19	-0.18	174.21	4931	4932	4935	4933	4934
b5	.30p	188	1VAV	PRO	12	B	-91.82	32.19	178.59	3636	3637	3640	3638	3639
b5	.30p	189	1VIN	PRO	346	A	-96.65	-5.03	-175.3	2692	2693	2696	2694	2695
b5	.30p	190	1W74	PRO	93	A	-88.35	8.96	179.01	1149	1150	1153	1151	1152
b5	.30p	191	1W74	PRO	93	B	-87.05	8.07	179.76	3658	3659	3662	3660	3661
b5	.30p	192	1WBA	PRO	99	A	-105.51	12.91	-177.6	1447	1448	1451	1449	1450
b5	.30p	193	1WKO	PRO	75	B	-85.39	8.57	-170.54	3707	3708	3711	3709	3710
b5	.30p	194	1WYB	PRO	30	A	-86.49	7.76	-173.38	351	352	355	353	354
b5	.30p	195	1WYC	PRO	30	A	-86.7	4.5	-173.26	351	352	355	353	354
b5	.30p	196	1WZV	PRO	44	A	-93.09	14.16	-176.03	685	686	689	687	688
b5	.30p	197	1WZV	PRO	61	A	-92.75	17.22	-174.46	979	980	983	981	982
b5	.30p	198	1WZV	PRO	44	B	-88.51	6.27	-176.11	3144	3145	3148	3146	3147
b5	.30p	199	1WZV	PRO	61	B	-86.99	15.38	-176.75	3438	3439	3442	3440	3441
b5	.30p	200	1WZW	PRO	44	A	-90.88	11.4	-178.21	685	686	689	687	688
b5	.30p	201	1WZW	PRO	61	A	-99.41	9.75	174.59	979	980	983	981	982
b5	.30p	202	1X1H	PRO	339	A	-97.7	14.03	-178.44	4742	4743	4746	4744	4745
b5	.30p	203	1X1H	PRO	454	A	-85.81	-5.45	-179.06	6502	6503	6506	6504	6505
b5	.30p	204	1X23	PRO	61	A	-91.87	18.99	-176.62	985	986	989	987	988
b5	.30p	205	1X23	PRO	61	B	-96.95	24.21	-178.74	3356	3357	3360	3358	3359
b5	.30p	206	1X23	PRO	61	C	-93.38	22.29	-177.92	5728	5729	5732	5730	5731
b5	.30p	207	1X23	PRO	61	D	-92.41	9.89	-179.51	8133	8134	8137	8135	8136
b5	.30p	208	1XDW	PRO	290	A	-96.87	13.08	174.5	4497	4498	4501	4499	4500
b5	.30p	209	1XDZ	PRO	83	A	-99.02	-2.2	-168.52	1317	1318	1321	1319	1320
b5	.30p	210	1XG6	PRO	43	A	-85.14	-1.23	-178.72	607	608	611	609	610
b5	.30p	211	1XIZ	PRO	60	A	-95.22	-6.66	-178.94	976	977	980	978	979
b5	.30p	212	1XR7	PRO	119	A	-91.09	-0.66	-168.92	1805	1806	1809	1807	1808
b5	.30p	213	1XR7	PRO	261	A	-90.38	0.77	-166.47	4077	4078	4081	4079	4080
b5	.30p	214	1XR7	PRO	119	B	-88.19	-2.1	-171.2	9159	9160	9163	9161	9162
b5	.30p	215	1XR7	PRO	261	B	-85.61	-8	-164.5	11431	11432	11435	11433	11434
b5	.30p	216	1XW2	PRO	247	A	-98.75	-2.95	-175.45	3855	3856	3859	3857	3858
b5	.30p	217	1XWT	PRO	247	A	-98.09	-5.17	-174.66	3848	3849	3852	3850	3851
b5	.30p	218	1XYZ	PRO	814	A	-92.22	-2	-170.17	4697	4698	4701	4699	4700
b5	.30p	219	1XYZ	PRO	814	B	-91.14	-4.29	-171.05	9728	9729	9732	9730	9731
b5	.30p	220	1Y6L	PRO	61	A	-92.41	18.33	-178.07	923	924	927	925	926
b5	.30p	221	1Y6L	PRO	61	B	-92.03	17.25	-173.81	3229	3230	3233	3231	3232
b5	.30p	222	1Y6L	PRO	61	C	-94.77	24.89	-172.77	5535	5536	5539	5537	5538
b5	.30p	223	1YBI	PRO	78	A	-88	9.09	171.41	1122	1123	1126	1124	1125
b5	.30p	224	1YBI	PRO	78	B	-87.13	0.26	175.81	5656	5657	5660	5658	5659
b5	.30p	225	1YCK	PRO	158	A	-90.6	25.56	-178.87	2254	2255	2258	2256	2257
b5	.30p	226	1YH2	PRO	62	A	-90.29	21.58	-175.71	1012	1013	1016	1014	1015
b5	.30p	227	1YS9	PRO	182	A	-86.56	9.24	-178.23	2782	2783	2786	2784	2785
b5	.30p	228	1YUO	PRO	163	A	-93.24	27.88	179.04	1318	1319	1322	1320	1321
b5	.30p	229	1YUO	PRO	187	A	-87.91	0.28	-178.97	1696	1697	1700	1698	1699
b5	.30p	230	1YVY	PRO	341	A	-90.07	1.95	179.81	5060	5061	5064	5062	5063
b5	.30p	231	1YZ6	PRO	222	A	-100.29	18.6	-178.68	3552	3553	3556	3554	3555
b5	.30p	232	1YZY	PRO	112	A	-88.62	27.16	-174.07	1675	1676	1679	1677	1678
b5	.30p	233	1Z15	PRO	99	A	-93.82	5.82	-175.5	1428	1429	1432	1430	1431
b5	.30p	234	1Z15	PRO	272	A	-85.51	-4.09	-178.07	4087	4088	4091	4089	4090
b5	.30p	235	1ZG6	PRO	167	A	-103.07	4.26	-179.29	2202	2203	2206	2204	2205
b5	.30p	236	1ZKB	PRO	271	A	-85.34	-3.51	-178.83	4173	4174	4177	4175	4176
b5	.30p	237	1ZSA	PRO	42	A	-94.92	-7.3	179.04	602	603	606	604	605
b5	.30p	238	1ZYN	PRO	82	A	-92.91	13.19	-178.78	1282	1283	1286	1284	1285
b5	.30p	239	1ZYN	PRO	82	B	-99.26	21	-178.96	4315	4316	4319	4317	4318
b5	.30p	240	1ZYP	PRO	82	A	-95.93	19.08	-179.53	1282	1283	1286	1284	1285
b5	.30p	241	1ZYP	PRO	82	B	-97.2	23.59	-178.52	4315	4316	4319	4317	4318
b5	.30p	242	214L	PRO	37	A	-99.14	14.88	-179.44	605	606	609	607	608
b5	.30p	243	2A22	PRO	18	A	-92.51	-3.83	-170.64	225	226	229	227	228
b5	.30p	244	2A22	PRO	18	B	-99.45	-1.96	-172.69	3347	3348	3351	3349	3350
b5	.30p	245	2A4A	PRO	80	A	-90.85	-9.21	-166.17	1236	1237	1240	1238	1239
b5	.30p	246	2A4A	PRO	80	B	-93.75	-6.51	-168.71	5219	5220	5223	5221	5222
b5	.30p	247	2A4D	PRO	150	A	-90.06	15.74	179.47	1084	1085	1088	1086	1087
b5	.30p	248	2A8Z	PRO	247	A	-96.92	2.82	-166.68	3835	3836	3839	3837	3838
b5	.30p	249	2AAK	PRO	64	A	-91.29	12.37	-179.7	987	988	991	989	990
b5	.30p	250	2AHN	PRO	173	A	-87.6	18.18	178.51	2410	2411	2414	2412	2413
b5	.30p	251	2AWF	PRO	66	A	-90.33	15.39	-179.07	1037	1038	1041	1039	1040
b5	.30p	252	2AWG	PRO	186	A	-96.86	-3.7	-162.99	1472	1473	1476	1474	1475
b5	.30p	253	2B1L	PRO	122	A	-86.12	-2.04	-177.35	1051	1052	1055	1053	1054
b5	.30p	254	2B1L	PRO	122	B	-85.5	-3.42	-176.87	3071	3072	3075	3073	3074
b5	.30p	255	2B49	PRO	762	A	-92.76	28.79	177.77	1858	1859	1862	1860	1861
b5	.30p	256	2BEN	PRO	66	A	-93.29	-8.59	179.73	563	564	567	565	566
b5	.30p	257	2C8J	PRO	194	A	-88.25	16.89	-178.34	3062	3063	3066	3064	3065
b5	.30p	258	2CBE	PRO	83	A	-90.67	7.54	-173.03	1236	1237	1240	1238	1239
b5	.30p	259	2CVF	PRO	59	A	-86.73	16.37	178.13	828	829	832	830	831
b5	.30p	260	2CY7	PRO	279	A	-95.43	5.01	-176.48	3912	3913	3916	3914	3915
b5	.30p	261	2CYG	PRO	110	A	-94.25	11.11	-177.91	1258	1259	1262	1260	1261
b5	.30p	262	2CYG	PRO	125	A	-101.01	0.44	-166.01	1494	1495	1498	1496	1497
b5	.30p	263	2DPS	PRO	86	A	-99.26	6.64	-177.82	1338	1339	1342	1340	1341
b5	.30p	264	2DPS	PRO	86	B	-90.27	2.52	-178.63	4930	4931	4934	4932	4933
b5	.30p	265	2E0J	PRO	93	A	-87.63	5.49	-178.8	1431	1432	1435	1433	1434
b5	.30p	266	2E0J	PRO	93	B	-87.49	11.17	-178.78	3383	3384	3387	3385	3386
b5	.30p	267	2EC5	PRO	579	A	-101.01	17.28	175.42	47	48	51	49	50
b5	.30p	268	2EC5	PRO	815	A	-112.92	12.98	3.3	3827	3828	3831	3829	3830
b5	.30p	269	2EC5	PRO	579	B	-108	18.13	172.73	11249	11250	11253	11251	11252
b5	.30p	270	2EIO	PRO	64	C	-93.92	0.77	-178.84	4212	4213	4216	4214	4215
b5	.30p	271	2ESK	PRO	61	A	-91.12	16.83	-172.97	935	936	939	937	938
b5	.30p	272	2ESO	PRO	61	A	-92.74	17.02	-174.84	926	927	930	928	929
b5	.30p	273	2ESQ	PRO	61	A	-93.86	21.89	-178.8	935	936	939	937	938
b5	.30p	274	2ET6	PRO	534	A	-87.43	4.81	179.52	7856	7857	7860	7858	7859
b5	.30p	275	2EXZ	PRO	117	A	-90.47	20.01	-179.09	1783	1784	1787	1785	1786
b5	.30p	276	2EY1	PRO	117	A	-92.84	23.2	175.69	1810	1811	1814	1812	1813
b5	.30p	277	2EY2	PRO	117	A	-93.62	19.32	178.42	1805	1806	1809	1807	1808
b5	.30p	278	2EY5	PRO	117	A	-93.21	20.21	-179.98	1783	1784	1787	1785	1786
b5	.30p	279	2EYF	PRO	117	A	-89.73	23.39	179.63	1779	1780	1783	1781	1782
b5	.30p	280	2EYH	PRO	117	A	-91.8	20.86	178.54	1783	1784	1787	1785	1786
b5	.30p	281	2EYJ	PRO	117	A	-96.04	26.75	175.11	1810	1811	1814	1812	1813
b5	.30p	282	2EYL	PRO	117	A	-92.51	20.84	176.78	1805	1806	1809	1807	1808
b5	.30p	283	2EYM	PRO	47	A	-85.23	7.41	169.94	659	660	663	661	662
b5	.30p	284	2EYM	PRO	117	A	-91.87	14.21	176.93	1786	1787	1790	1788	1789
b5	.30p	285	2EYO	PRO	117	A	-92.2	20.76	178.72	1786	1787	1790	1788	1789
b5	.30p	286	2F0D	PRO	117	A	-91.91	19.48	178.97	1805	1806	1809	1807	1808
b5	.30p	287	2F0E	PRO	117	A	-90.85	18.27	-179.14	1789	1790	1793	1791	1792
b5	.30p	288	2F0F	PRO	117	A	-94.05	18.89	175.76	1808	1809	1812	1810	1811
b5	.30p	289	2F0G	PRO	117	A	-98.04	27.59	175.63	1789	1790	1793	1791	1792
b5	.30p	290	2F0H	PRO	117	A	-95.63	25.12	178.09	1789	1790	1793	1791	1792
b5	.30p	291	2F0I	PRO	117	A	-94.48	21.73	179.44	1808	1809	1812	1810	1811
b5	.30p	292	2F0J	PRO	117	A	-95.33	22.46	177.17	1783	1784	1787	1785	1786
b5	.30p	293	2F0L	PRO	117	A	-90.57	17.67	-177.34	1789	1790	1793	1791	1792
b5	.30p	294	2F0M	PRO	117	A	-93.81	17.21	-179.79	1808	1809	1812	1810	1811
b5	.30p	295	2F0N	PRO	117	A	-94.48	23.45	175.67	1808	1809	1812	1810	1811
b5	.30p	296	2F0O	PRO	117	A	-91.96	13.73	179.89	1808	1809	1812	1810	1811
b5	.30p	297	2F0P	PRO	117	A	-92.53	20.66	-179.59	1792	1793	1796	1794	1795
b5	.30p	298	2F0Q	PRO	117	A	-95.16	23.47	178.16	1789	1790	1793	1791	1792
b5	.30p	299	2F0S	PRO	117	A	-93.56	20.52	179.77	1786	1787	1790	1788	1789
b5	.30p	300	2F0T	PRO	117	A	-91.06	21.88	-179.36	1792	1793	1796	1794	1795
b5	.30p	301	2F0U	PRO	117	A	-92.86	17.17	-178.77	1808	1809	1812	1810	1811
b5	.30p	302	2F6B	PRO	107	A	-108.46	21.25	-177.57	1612	1613	1616	1614	1615
b5	.30p	303	2F6B	PRO	107	B	-102.65	22.1	-173.22	4741	4742	4745	4743	4744
b5	.30p	304	2FCB	PRO	139	A	-85.85	7.42	-177.84	2106	2107	2110	2108	2109
b5	.30p	305	2FI9	PRO	13	A	-86.97	20.23	174.95	40	41	44	42	43
b5	.30p	306	2FO3	PRO	66	A	-91.95	-2.92	179.47	955	956	959	957	958
b5	.30p	307	2G4F	PRO	280	A	-103.1	21.43	-171.89	4151	4152	4155	4153	4154
b5	.30p	308	2G4F	PRO	280	B	-102.8	15.86	-172.57	8625	8626	8629	8627	8628
b5	.30p	309	2G7K	PRO	189	A	-94.95	1.72	-178.04	2838	2839	2842	2840	2841
b5	.30p	310	2G7K	PRO	189	B	-96.55	13.68	-178.17	9213	9214	9217	9215	9216
b5	.30p	311	2GAS	PRO	136	A	-85.53	-1.03	-178.73	1953	1954	1957	1955	1956
b5	.30p	312	2GAS	PRO	269	A	-94.2	13.75	-179.31	4075	4076	4079	4077	4078
b5	.30p	313	2GAS	PRO	136	B	-85.02	-0.94	-178.94	6788	6789	6792	6790	6791
b5	.30p	314	2GAS	PRO	269	B	-85.38	-5.36	-178.82	8910	8911	8914	8912	8913
b5	.30p	315	2GRV	PRO	135	A	-88.43	13.95	-177.38	1679	1680	1683	1681	1682
b5	.30p	316	2GRV	PRO	135	B	-88.65	12.42	-176.44	9342	9343	9346	9344	9345
b5	.30p	317	2GRV	PRO	135	C	-88.32	12.83	-176.62	16896	16897	16900	16898	16899
b5	.30p	318	2H3L	PRO	1330	A	-90.9	11.98	178.83	325	326	329	327	328
b5	.30p	319	2H3L	PRO	1346	A	-92.37	10.66	-174.55	530	531	534	532	533
b5	.30p	320	2H3L	PRO	1330	B	-89.83	11.68	-178.36	1838	1839	1842	1840	1841
b5	.30p	321	2HAD	PRO	19	A	-89.8	17.17	-177.16	301	302	305	303	304
b5	.30p	322	2HLY	PRO	176	A	-93.54	16.26	-174.32	2651	2652	2655	2653	2654
b5	.30p	323	2HTB	PRO	82	A	-94.5	16.11	164.08	1306	1307	1310	1308	1309
b5	.30p	324	2HTB	PRO	82	B	-97.7	23.15	154.17	5747	5748	5751	5749	5750
b5	.30p	325	2HTB	PRO	82	C	-91.98	24.5	165.43	10179	10180	10183	10181	10182
b5	.30p	326	2HTB	PRO	82	D	-98.33	17.67	165.48	14674	14675	14678	14676	14677
b5	.30p	327	2IUS	PRO	985	A	-101.27	0.13	178.8	2164	2165	2168	2166	2167
b5	.30p	328	2IUS	PRO	985	B	-102.38	0.25	177.77	8294	8295	8298	8296	8297
b5	.30p	329	2IUS	PRO	985	C	-100.72	0.68	179.32	14424	14425	14428	14426	14427
b5	.30p	330	2IUS	PRO	985	D	-102.71	3.16	178.07	20554	20555	20558	20556	20557
b5	.30p	331	2IUS	PRO	985	E	-98.75	-3.37	177.87	26483	26484	26487	26485	26486
b5	.30p	332	2IUS	PRO	985	F	-96.5	-3.84	178.71	32436	32437	32440	32438	32439
b5	.30p	333	2IXO	PRO	9	B	-86.99	8.89	-173.87	5016	5017	5020	5018	5019
b5	.30p	334	2IY9	PRO	214	A	-88.85	0.53	-179.95	2875	2876	2879	2877	2878
b5	.30p	335	2J0U	PRO	404	A	-86.07	5	-177.32	5268	5269	5272	5270	5271
b5	.30p	336	2J0U	PRO	404	B	-85.45	4.19	-177.49	10068	10069	10072	10070	10071
b5	.30p	337	2JCP	PRO	147	A	-94.38	-3.26	-170.61	1845	1846	1849	1847	1848
b5	.30p	338	2JL9	PRO	154	A	-108.09	4.96	-167.89	2392	2393	2396	2394	2395
b5	.30p	339	2JL9	PRO	154	B	-110.65	7.03	-168.68	12747	12748	12751	12749	12750
b5	.30p	340	2JL9	PRO	154	C	-108.57	6.31	-167.35	23017	23018	23021	23019	23020
b5	.30p	341	2LAO	PRO	16	A	-86.66	11.25	-177.72	221	222	225	223	224
b5	.30p	342	2NXC	PRO	46	A	-86.85	14.15	-167.18	715	716	719	717	718
b5	.30p	343	2O1P	PRO	269	A	-93.04	23.12	166.35	4218	4219	4222	4220	4221
b5	.30p	344	2O1P	PRO	269	B	-87.63	26.12	174.45	12600	12601	12604	12602	12603
b5	.30p	345	2O6S	PRO	188	A	-87.06	-1.25	-177.56	2550	2551	2554	2552	2553
b5	.30p	346	2O6S	PRO	188	B	-85.41	-2.67	-177.46	5728	5729	5732	5730	5731
b5	.30p	347	2OC3	PRO	222	A	-90.31	-0.98	-176.58	3165	3166	3169	3167	3168
b5	.30p	348	2OSA	PRO	430	A	-89.51	0.88	-168.66	2677	2678	2681	2679	2680
b5	.30p	349	2PFT	PRO	105	A	-85.24	-3.87	-176.7	316	317	320	318	319
b5	.30p	350	2PS3	PRO	229	A	-98.01	15.57	-177.96	2812	2813	2816	2814	2815
b5	.30p	351	2PS3	PRO	229	B	-103.89	14.74	-176.98	6856	6857	6860	6858	6859
b5	.30p	352	2PSH	PRO	259	B	-86.04	-7.48	-171.76	8808	8809	8812	8810	8811
b5	.30p	353	2PTD	PRO	84	A	-89.02	7.02	-178.25	1325	1326	1329	1327	1328
b5	.30p	354	2PTH	PRO	127	A	-88.4	1.91	-176.63	1921	1922	1925	1923	1924
b5	.30p	355	2PVT	PRO	20	A	-100.07	3.81	-176.34	292	293	296	294	295
b5	.30p	356	2PWQ	PRO	62	A	-92.63	23.59	-174.61	1021	1022	1025	1023	1024
b5	.30p	357	2PWX	PRO	184	A	-87.71	7.78	-177.32	2727	2728	2731	2729	2730
b5	.30p	358	2QAH	PRO	224	A	-85.92	19.61	170.7	3420	3421	3424	3422	3423
b5	.30p	359	2QAH	PRO	250	A	-91.58	18.42	170.44	3827	3828	3831	3829	3830
b5	.30p	360	2QCY	PRO	184	A	-85.61	6.65	-175.97	2795	2796	2799	2797	2798
b5	.30p	361	2QCZ	PRO	47	A	-85.16	12.39	178.02	384	385	388	386	387
b5	.30p	362	2QEV	PRO	30	A	-86	14.69	163.69	486	487	490	488	489
b5	.30p	363	2QHE	PRO	20	A	-103.8	9.82	-177.96	284	285	288	286	287
b5	.30p	364	2QS0	PRO	149	A	-99.13	12.21	-178.6	2266	2267	2270	2268	2269
b5	.30p	365	2QYS	PRO	254	A	-85.11	9.1	-179.65	4068	4069	4072	4070	4071
b5	.30p	366	2QYS	PRO	254	B	-90.42	4.03	-179.08	9052	9053	9056	9054	9055
b5	.30p	367	2QZE	PRO	197	B	-91.73	16.85	-178.48	6535	6536	6539	6537	6538
b5	.30p	368	2R0J	PRO	61	A	-91.93	5.13	175.31	942	943	946	944	945
b5	.30p	369	2R77	PRO	32	A	-99.55	5.49	-171.34	297	298	301	299	300
b5	.30p	370	2R77	PRO	93	A	-85.93	6.9	-173.38	1223	1224	1227	1225	1226
b5	.30p	371	2R88	PRO	400	A	-85.5	8.5	-178.68	5064	5065	5068	5066	5067
b5	.30p	372	2R88	PRO	400	B	-85.1	8.42	-178.62	10442	10443	10446	10444	10445
b5	.30p	373	2REJ	PRO	92	A	-98.87	26.69	-177.43	927	928	931	929	930
b5	.30p	374	2REJ	PRO	92	B	-91.74	29.4	179.66	5211	5212	5215	5213	5214
b5	.30p	375	2RJD	PRO	288	A	-85.71	-1.12	-173.93	1323	1324	1327	1325	1326
b5	.30p	376	2RKQ	PRO	159	A	-90.32	20.8	-178.8	2235	2236	2239	2237	2238
b5	.30p	377	2UCZ	PRO	65	A	-86.9	13.87	-179.63	1001	1002	1005	1003	1004
b5	.30p	378	2VID	PRO	14	B	-85.76	-5.56	-170.3	3089	3090	3093	3091	3092
b5	.30p	379	2W7S	PRO	14	A	-88.27	2.97	-173.31	189	190	193	191	192
b5	.30p	380	2W7S	PRO	14	C	-86.31	1.24	-170.13	5908	5909	5912	5910	5911
b5	.30p	381	2W7S	PRO	14	D	-92.25	5.67	-172.23	8649	8650	8653	8651	8652
b5	.30p	382	2W7U	PRO	14	A	-91.28	9.83	-167.27	189	190	193	191	192
b5	.30p	383	2W7U	PRO	14	B	-92.96	19.87	-167.47	3091	3092	3095	3093	3094
b5	.30p	384	2W7U	PRO	14	C	-90.75	11.48	-163.78	5960	5961	5964	5962	5963
b5	.30p	385	2W7U	PRO	14	D	-91.93	15	-165.5	8823	8824	8827	8825	8826
b5	.30p	386	2W9P	PRO	9	E	-89.08	-3.89	175.58	5815	5816	5819	5817	5818
b5	.30p	387	2WFE	PRO	473	A	-85.5	24.5	-177.72	2993	2994	2997	2995	2996
b5	.30p	388	2WQX	PRO	281	A	-99.34	11.53	-166.35	3947	3948	3951	3949	3950
b5	.30p	389	2WQX	PRO	281	B	-99.09	12.56	-166.65	8563	8564	8567	8565	8566
b5	.30p	390	2X0C	PRO	1464	A	-98.27	24.38	166.45	1634	1635	1638	1636	1637
b5	.30p	391	2X0C	PRO	1624	A	-86.6	7.73	179.32	3966	3967	3970	3968	3969
b5	.30p	392	2X3X	PRO	72	B	-97.6	-2.75	-170.01	5775	5776	5779	5777	5778
b5	.30p	393	2X3X	PRO	72	C	-90.97	-1.77	173.43	10248	10249	10252	10250	10251
b5	.30p	394	2X5Y	PRO	832	A	-87	-4.41	-170.8	1786	1787	1790	1788	1789
b5	.30p	395	2X6Q	PRO	137	A	-112.21	21.15	-179.06	2098	2099	2102	2100	2101
b5	.30p	396	2X6Q	PRO	137	B	-113.19	19.95	-179.22	8830	8831	8834	8832	8833
b5	.30p	397	2X6R	PRO	137	A	-106.53	15.46	-178.9	2098	2099	2102	2100	2101
b5	.30p	398	2X6R	PRO	137	B	-108.03	13.69	-178.63	8840	8841	8844	8842	8843
b5	.30p	399	2XHW	PRO	388	A	-87.79	2.29	-177	5931	5932	5935	5933	5934
b5	.30p	400	2YV2	PRO	131	A	-95.02	-0.97	-179.53	1822	1823	1826	1824	1825
b5	.30p	401	2YWD	PRO	179	A	-93.07	5.25	-178.3	2760	2761	2764	2762	2763
b5	.30p	402	2YX0	PRO	76	A	-93.28	6.78	-179.16	1097	1098	1101	1099	1100
b5	.30p	403	2YX0	PRO	205	A	-89.69	-6.11	179.48	3135	3136	3139	3137	3138
b5	.30p	404	2YXP	PRO	19	X	-86.82	20.76	-170.31	301	302	305	303	304
b5	.30p	405	2YZ1	PRO	62	A	-91.52	6.19	176.69	855	856	859	857	858
b5	.30p	406	2YZ1	PRO	62	B	-91.8	1.21	176.52	2578	2579	2582	2580	2581
b5	.30p	407	2Z13	PRO	78	A	-93.7	21.88	-177.69	1110	1111	1114	1112	1113
b5	.30p	408	2Z14	PRO	78	A	-90.97	20.39	-177.69	1110	1111	1114	1112	1113
b5	.30p	409	2Z2U	PRO	57	A	-86.86	-2.64	179.47	965	966	969	967	968
b5	.30p	410	2Z37	PRO	310	D	-87.14	7.09	177.34	13440	13441	13444	13442	13443
b5	.30p	411	2Z6H	PRO	501	A	-85.12	21.07	-179.58	5417	5418	5421	5419	5420
b5	.30p	412	2Z83	PRO	396	A	-94.1	23.64	167.1	3202	3203	3206	3204	3205
b5	.30p	413	2ZP2	PRO	202	B	-88.1	15.52	-174.8	2970	2971	2974	2972	2973
b5	.30p	414	3A4S	PRO	69	B	-87.45	18.32	176.73	3495	3496	3499	3497	3498
b5	.30p	415	3A54	PRO	152	A	-86.11	1.49	-178.06	2098	2099	2102	2100	2101
b5	.30p	416	3A54	PRO	152	B	-85.74	1.01	-176.22	6347	6348	6351	6349	6350
b5	.30p	417	3A9U	PRO	337	A	-113.63	2.17	-177.83	4870	4871	4874	4872	4873
b5	.30p	418	3AJA	PRO	306	A	-93.4	28.78	-170.88	3350	3351	3354	3352	3353
b5	.30p	419	3AJA	PRO	306	B	-94.99	31.09	-172.76	7192	7193	7196	7194	7195
b5	.30p	420	3AP5	PRO	96	A	-88.8	-5.95	-175.11	1470	1471	1474	1472	1473
b5	.30p	421	3B7X	PRO	125	A	-89.53	2.19	-172.63	1501	1502	1505	1503	1504
b5	.30p	422	3B9N	PRO	383	A	-90.77	13.89	-178.57	6045	6046	6049	6047	6048
b5	.30p	423	3B9N	PRO	383	B	-86.11	7.04	-179.19	12988	12989	12992	12990	12991
b5	.30p	424	3BB7	PRO	137	A	-91.41	2.57	-176.79	1521	1522	1525	1523	1524
b5	.30p	425	3BBA	PRO	137	A	-89.8	16.47	-176.26	392	393	396	394	395
b5	.30p	426	3BBA	PRO	137	B	-98.19	14.38	-177.79	4040	4041	4044	4042	4043
b5	.30p	427	3BF7	PRO	207	A	-92.12	0.7	-178.11	3210	3211	3214	3212	3213
b5	.30p	428	3BF7	PRO	207	B	-92.4	1.7	-178.19	7187	7188	7191	7189	7190
b5	.30p	429	3BIP	PRO	44	B	-90.97	4.09	-170.66	7773	7774	7777	7775	7776
b5	.30p	430	3BOK	PRO	190	A	-86.1	2.59	-167.67	2888	2889	2892	2890	2891
b5	.30p	431	3BOP	PRO	166	A	-91.18	15.79	-178.3	1209	1210	1213	1211	1212
b5	.30p	432	3BOP	PRO	166	C	-85.37	0.54	-177.05	6259	6260	6263	6261	6262
b5	.30p	433	3CB6	PRO	50	A	-91.84	-8.68	-163.99	785	786	789	787	788
b5	.30p	434	3CIV	PRO	68	A	-89.72	9.96	-175.57	926	927	930	928	929
b5	.30p	435	3CPI	PRO	231	H	-85.7	4.49	-167.53	10564	10565	10568	10566	10567
b5	.30p	436	3CPQ	PRO	83	A	-86.98	-1.14	-179.69	1212	1213	1216	1214	1215
b5	.30p	437	3CPQ	PRO	83	B	-87.66	-0.45	-180	2759	2760	2763	2761	2762
b5	.30p	438	3CSP	PRO	43	A	-104.17	3.01	-178.76	632	633	636	634	635
b5	.30p	439	3CW0	PRO	86	C	-89.17	23.18	-178.68	7689	7690	7693	7691	7692
b5	.30p	440	3CW0	PRO	86	D	-85.16	26.61	178.92	10898	10899	10902	10900	10901
b5	.30p	441	3DEL	PRO	46	B	-87.38	4.52	-178.68	189	190	193	191	192
b5	.30p	442	3DEL	PRO	46	C	-87.48	5.71	-179.15	3874	3875	3878	3876	3877
b5	.30p	443	3DEL	PRO	46	D	-92.04	12.01	-178.76	7559	7560	7563	7561	7562
b5	.30p	444	3DEL	PRO	46	F	-91.76	7.54	-176.33	11244	11245	11248	11246	11247
b5	.30p	445	3DLM	PRO	152	A	-86.66	8.48	171.89	2456	2457	2460	2458	2459
b5	.30p	446	3DMS	PRO	355	A	-85.66	4.31	-173.68	5440	5441	5444	5442	5443
b5	.30p	447	3DO9	PRO	120	A	-92.81	34.01	178.18	1930	1931	1934	1932	1933
b5	.30p	448	3DO9	PRO	120	B	-90.75	27.53	178.06	4935	4936	4939	4937	4938
b5	.30p	449	3DO9	PRO	120	C	-90.08	34.68	179.98	7859	7860	7863	7861	7862
b5	.30p	450	3DTM	PRO	167	A	-90.3	-5.15	-168.64	2198	2199	2202	2200	2201
b5	.30p	451	3DXN	PRO	244	A	-92.6	2.58	-173.69	3289	3290	3293	3291	3292
b5	.30p	452	3E0C	PRO	225	A	-86.04	-7.1	-176.03	2961	2962	2965	2963	2964
b5	.30p	453	3e+66	PRO	1964	A	-88.27	33.41	-178.89	2144	2145	2148	2146	2147
b5	.30p	454	3e+66	PRO	1964	B	-87.39	30.86	-178.69	6296	6297	6300	6298	6299
b5	.30p	455	3EDU	PRO	1716	A	-90.13	-8.42	-177.59	419	420	423	421	422
b5	.30p	456	3EE8	PRO	114	B	-85.94	8.39	174.8	2417	2418	2421	2419	2420
b5	.30p	457	3G9T	PRO	115	A	-95.1	25.76	-168.4	1723	1724	1727	1725	1726
b5	.30p	458	3G9U	PRO	115	A	-100.16	25.35	-178.7	1723	1724	1727	1725	1726
b5	.30p	459	3GBS	PRO	81	A	-85.79	-8.9	-179.72	787	788	791	789	790
b5	.30p	460	3GD0	PRO	264	A	-91.41	5.79	178.74	3403	3404	3407	3405	3406
b5	.30p	461	3GRH	PRO	9	A	-91.16	1.92	-178.08	208	209	212	210	211
b5	.30p	462	3GSL	PRO	92	A	-91.03	17.71	-178.15	448	449	452	450	451
b5	.30p	463	3GSL	PRO	92	B	-85.73	3.16	-177.03	3305	3306	3309	3307	3308
b5	.30p	464	3H19	PRO	115	A	-96.37	25.83	-177.61	1723	1724	1727	1725	1726
b5	.30p	465	3H1A	PRO	115	A	-99.45	27.27	-174.12	1723	1724	1727	1725	1726
b5	.30p	466	3H2G	PRO	260	A	-88.06	5.54	-177.74	3698	3699	3702	3700	3701
b5	.30p	467	3H2H	PRO	260	A	-88.06	8.48	-178.02	3711	3712	3715	3713	3714
b5	.30p	468	3H2I	PRO	260	A	-92.24	10.58	-178.77	3708	3709	3712	3710	3711
b5	.30p	469	3H2J	PRO	260	A	-88.14	-2.36	-178.7	3684	3685	3688	3686	3687
b5	.30p	470	3H5E	PRO	58	A	-94.87	9.38	176.82	860	861	864	862	863
b5	.30p	471	3H5E	PRO	58	B	-93.69	8.03	-170.93	3205	3206	3209	3207	3208
b5	.30p	472	3H5L	PRO	394	A	-97.62	9.29	-173.4	5225	5226	5229	5227	5228
b5	.30p	473	3H5L	PRO	425	A	-93.98	27.72	-173.15	5679	5680	5683	5681	5682
b5	.30p	474	3H5L	PRO	394	B	-97.21	10.8	-169.57	11155	11156	11159	11157	11158
b5	.30p	475	3H5L	PRO	425	B	-90.5	27.07	-172.76	11609	11610	11613	11611	11612
b5	.30p	476	3H6Q	PRO	83	A	-87.32	3.17	179.12	1256	1257	1260	1258	1259
b5	.30p	477	3HCQ	PRO	92	A	-99.84	25.33	-178.16	927	928	931	929	930
b5	.30p	478	3HCQ	PRO	92	B	-94.97	22.37	-178.81	5211	5212	5215	5213	5214
b5	.30p	479	3HO3	PRO	485	A	-91.39	0.67	-175.88	4255	4256	4259	4257	4258
b5	.30p	480	3I2N	PRO	100	A	-94.38	10.98	-179.22	1363	1364	1367	1365	1366
b5	.30p	481	3I5M	PRO	132	A	-95.38	2.38	169.9	1741	1742	1745	1743	1744
b5	.30p	482	3I5M	PRO	265	A	-108.82	2.57	175.43	3694	3695	3698	3696	3697
b5	.30p	483	3I70	PRO	97	A	-91.34	11.17	-179.87	1507	1508	1511	1509	1510
b5	.30p	484	3IFO	PRO	199	H	-90.9	10.34	-179.29	2888	2889	2892	2890	2891
b5	.30p	485	3IFO	PRO	199	A	-87.45	2.07	-177.38	9538	9539	9542	9540	9541
b5	.30p	486	3IM1	PRO	2092	A	-86.46	-2.79	-177.88	4032	4033	4036	4034	4035
b5	.30p	487	3JSY	PRO	188	B	-93.18	-2.56	174.31	6263	6264	6267	6265	6266
b5	.30p	488	3JU0	PRO	57	A	-95.53	5.6	174.57	866	867	870	868	869
b5	.30p	489	3JXG	PRO	260	B	-87.16	12.46	172.75	7084	7085	7088	7086	7087
b5	.30p	490	3K6U	PRO	109	A	-96.94	-2.4	-167.03	1019	1020	1023	1021	1022
b5	.30p	491	3KH7	PRO	116	A	-88.66	-2.85	-165.15	1497	1498	1501	1499	1500
b5	.30p	492	3KH9	PRO	116	A	-93.25	-5.48	-170.31	1465	1466	1469	1467	1468
b5	.30p	493	3KHA	PRO	37	B	-87.96	-2.54	177.54	2189	2190	2193	2191	2192
b5	.30p	494	3KJT	PRO	271	A	-92.51	5.35	-178.35	4185	4186	4189	4187	4188
b5	.30p	495	3KWG	PRO	114	A	-90.66	15.09	-178.94	498	499	502	500	501
b5	.30p	496	3L1I	PRO	115	A	-102.93	27.43	-176.72	1740	1741	1744	1742	1743
b5	.30p	497	3L1J	PRO	115	A	-98.13	30.72	-173.85	1740	1741	1744	1742	1743
b5	.30p	498	3L1Y	PRO	61	A	-94.76	18.69	-171.08	994	995	998	996	997
b5	.30p	499	3LDN	PRO	116	A	-88.32	0.43	178.1	1375	1376	1379	1377	1378
b5	.30p	500	3LH9	PRO	219	A	-91.05	5.02	-171.29	3397	3398	3401	3399	3400
b5	.30p	501	3LO7	PRO	315	A	-85.27	0.71	171.9	3623	3624	3627	3625	3626
b5	.30p	502	3LO7	PRO	315	B	-91.33	4.6	173.27	9489	9490	9493	9491	9492
b5	.30p	503	3LSD	PRO	92	A	-85.01	6.26	179.56	1264	1265	1268	1266	1267
b5	.30p	504	3N2T	PRO	241	A	-97.18	3.42	-177.29	3794	3795	3798	3796	3797
b5	.30p	505	3ND2	PRO	17	A	-89.65	-3.48	170.74	244	245	248	246	247
b5	.30p	506	3NPU	PRO	77	A	-93.93	1.26	-165.73	1085	1086	1089	1087	1088
b5	.30p	507	3NPU	PRO	77	B	-89.78	3.97	-160.53	4749	4750	4753	4751	4752
b5	.30p	508	3NPV	PRO	78	B	-92.47	1.31	-167.15	1125	1126	1129	1127	1128
b5	.30p	509	3NPV	PRO	78	A	-97.77	5.87	-169.64	4812	4813	4816	4814	4815
b5	.30p	510	3NPW	PRO	78	A	-89.02	-4.87	-167.57	1136	1137	1140	1138	1139
b5	.30p	511	3NPW	PRO	78	B	-87.32	-3.93	-166.15	4732	4733	4736	4734	4735
b5	.30p	512	3NR0	PRO	77	A	-94.49	-4.23	-168.62	1080	1081	1084	1082	1083
b5	.30p	513	3NR0	PRO	77	B	-93.26	-5.33	-168.89	4639	4640	4643	4641	4642
b5	.30p	514	3NR5	PRO	59	A	-97.49	16.18	-175.08	906	907	910	908	909
b5	.30p	515	3OBS	PRO	81	A	-89.23	6.46	-178.57	1263	1264	1267	1265	1266
b5	.30p	516	3OBS	PRO	120	A	-94.24	1.53	179.58	1899	1900	1903	1901	1902
b5	.30p	517	3OGG	PRO	1237	A	-92.89	-3.07	-177.82	5927	5928	5931	5929	5930
b5	.30p	518	3ONG	PRO	69	B	-92.71	10.59	174.73	2862	2863	2866	2864	2865
b5	.30p	519	3ONG	PRO	69	D	-91.5	7.68	175.49	7069	7070	7073	7071	7072
b5	.30p	520	3OU5	PRO	305	A	-88.37	4.45	-166.79	3516	3517	3520	3518	3519
b5	.30p	521	3P1W	PRO	37	A	-85.97	6.6	-179.77	570	571	574	572	573
b5	.30p	522	3P1W	PRO	231	A	-89.5	14.73	-176.84	3742	3743	3746	3744	3745
b5	.30p	523	3P26	PRO	440	B	-86.3	-6.08	-175.62	11049	11050	11053	11051	11052
b5	.30p	524	3PBN	PRO	320	A	-93.85	30.47	-177.86	3203	3204	3207	3205	3206
b5	.30p	525	3Q0H	PRO	114	A	-92.86	-4.32	-165.82	1392	1393	1396	1394	1395
b5	.30p	526	3Q0H	PRO	114	B	-93.24	-1.53	-173.62	2954	2955	2958	2956	2957
b5	.30p	527	3Q48	PRO	180	A	-91.2	28.17	-176.17	2042	2043	2046	2044	2045
b5	.30p	528	3Q48	PRO	180	B	-89.81	19.94	-178.25	4932	4933	4936	4934	4935
b5	.30p	529	3QH4	PRO	129	A	-99.87	30.19	-170.64	1906	1907	1910	1908	1909
b5	.30p	530	3RSD	PRO	93	A	-88.34	3.47	179.7	1380	1381	1384	1382	1383
b5	.30p	531	3TGL	PRO	34	A	-93.16	9.67	-178.24	450	451	454	452	453
b5	.30p	532	3TGL	PRO	250	A	-87.86	19.23	-178.23	3745	3746	3749	3747	3748
b5	.30p	533	5PTD	PRO	84	A	-95.48	5.95	-179.03	1318	1319	1322	1320	1321
b5	.30p	534	5RAT	PRO	93	A	-86.12	-2.16	177.29	1380	1381	1384	1382	1383
b5	.30p	535	6RAT	PRO	93	A	-85.27	5.52	179.49	1380	1381	1384	1382	1383
b5	.30p	536	7PTD	PRO	84	A	-95.33	24.13	-178.7	1325	1326	1329	1327	1328
b5	.30p	537	7RAT	PRO	93	A	-88.98	6.58	176.54	1380	1381	1384	1382	1383
b5	.30p	538	8RAT	PRO	93	A	-92.79	7.9	178.75	1380	1381	1384	1382	1383
b5	.30p	539	9GAA	PRO	185	A	-95.83	1.31	179.87	2529	2530	2533	2531	2532
b5	.30p	540	9GAA	PRO	485	C	-95.38	9.7	-173.88	6724	6725	6728	6726	6727
b5	.30m	1	177L	PRO	37	A	-121.34	6.36	178.12	605	606	609	607	608
b5	.30m	2	1ATT	PRO	430	B	-85.46	19.55	-175.86	13151	13152	13155	13153	13154
b5	.30m	3	1AYZ	PRO	118	C	-87.11	23.34	-179.62	6665	6666	6669	6667	6668
b5	.30m	4	1BVZ	PRO	466	A	-91.75	8.11	-178.92	7402	7403	7406	7404	7405
b5	.30m	5	1ES6	PRO	300	A	-86.24	-7.29	179.84	3668	3669	3672	3670	3671
b5	.30m	6	1KCT	PRO	357	A	-89.39	31.41	-178.38	5333	5334	5337	5335	5336
b5	.30m	7	1PTD	PRO	140	A	-96.57	6.59	177.47	2248	2249	2252	2250	2251
b5	.30m	8	1PTD	PRO	282	A	-87.51	-5.81	179.12	4504	4505	4508	4506	4507
b5	.30m	9	1SFR	PRO	56	B	-90.02	24.31	-179.89	5097	5098	5101	5099	5100
b5	.30m	10	1YZ6	PRO	231	A	-99.17	4.87	178.38	3709	3710	3713	3711	3712
b5	.30m	11	2EG9	PRO	185	A	-92.44	-7.17	-179.58	1768	1769	1772	1770	1771
b5	.30m	12	2GT1	PRO	281	B	-85.11	30.99	178.73	9262	9263	9266	9264	9265
b5	.30m	13	2QGX	PRO	79	A	-87.36	6.78	176.5	1212	1213	1216	1214	1215
b5	.30m	14	2QGX	PRO	79	B	-89.49	25.66	179.33	3700	3701	3704	3702	3703
b5	.30m	15	2QGX	PRO	79	C	-85.13	-0.66	177.33	6214	6215	6218	6216	6217
b5	.30m	16	2QGX	PRO	79	D	-91.69	-9.3	-179.18	8754	8755	8758	8756	8757
b5	.30m	17	2W9P	PRO	9	D	-87.51	31.14	174.34	4380	4381	4384	4382	4383
b5	.30m	18	2W9P	PRO	9	I	-102.71	22.88	175.91	11555	11556	11559	11557	11558
b5	.30m	19	2YXR	PRO	303	A	-90.12	6.54	-178.24	4583	4584	4587	4585	4586
b5	.30m	20	3A4S	PRO	69	A	-87.48	-1.98	176.13	1027	1028	1031	1029	1030
b5	.30m	21	3BIP	PRO	94	A	-85.36	22.99	155.05	1472	1473	1476	1474	1475
b5	.30m	22	3BZK	PRO	250	A	-89.12	10.35	-174.77	3888	3889	3892	3890	3891
b5	.30m	23	3GQ0	PRO	111	A	-88.37	15.93	-175.28	1191	1192	1195	1193	1194
b5	.30m	24	3GQ0	PRO	111	B	-88.29	15.89	-175.66	2530	2531	2534	2532	2533
b5	.30m	25	3JXF	PRO	59	A	-85.31	5.4	180	391	392	395	393	394
b5	.30m	26	3JXF	PRO	59	B	-85.89	9.68	-179.74	4639	4640	4643	4641	4642
b5	.30m	27	5TSS	PRO	48	A	-100.3	-4.89	-178.62	712	713	716	714	715
b6	.30p	1	180L	PRO	37	A	-85.76	37.08	-174.13	606	607	610	608	609
b6	.30p	2	1A8Q	PRO	29	A	-102.49	47.43	-168.56	455	456	459	457	458
b6	.30p	3	1ATU	PRO	357	A	-89.66	46.09	-177.75	5322	5323	5326	5324	5325
b6	.30p	4	1ATU	PRO	361	A	-115.36	53.34	-178.25	5383	5384	5387	5385	5386
b6	.30p	5	1BEE	PRO	57	A	-118.67	63.55	-176.77	859	860	863	861	862
b6	.30p	6	1BSQ	PRO	144	A	-85.72	59.36	179.84	2272	2273	2276	2274	2275
b6	.30p	7	1CJS	PRO	158	A	-91.35	58.6	179.54	2591	2592	2595	2593	2594
b6	.30p	8	1CV2	PRO	39	A	-106.57	54.99	-158.59	545	546	549	547	548
b6	.30p	9	1D6M	PRO	104	A	-87.62	39.91	179.8	1651	1652	1655	1653	1654
b6	.30p	10	1EDE	PRO	57	A	-113.97	58.53	-176.71	862	863	866	864	865
b6	.30p	11	1ERK	PRO	227	A	-87.04	70.43	179.16	3640	3641	3644	3642	3643
b6	.30p	12	1FG4	PRO	141	B	-100.72	43.78	-176.94	4458	4459	4462	4460	4461
b6	.30p	13	1HCL	PRO	254	A	-105.46	46.04	-179.87	4038	4039	4042	4040	4041
b6	.30p	14	1HDE	PRO	57	A	-106.09	55.87	-169	862	863	866	864	865
b6	.30p	15	1HDE	PRO	57	B	-106.51	56.85	-170.05	5708	5709	5712	5710	5711
b6	.30p	16	1IZ4	PRO	129	A	-88.15	72.75	-179.83	1947	1948	1951	1949	1950
b6	.30p	17	1MAZ	PRO	82	A	-91.66	42.66	177.89	447	448	451	449	450
b6	.30p	18	1MUK	PRO	815	A	-99.9	35.45	179.14	12655	12656	12659	12657	12658
b6	.30p	19	1NIJ	PRO	305	A	-86.24	77.51	-169.46	4760	4761	4764	4762	4763
b6	.30p	20	1O65	PRO	92	A	-108.79	57.81	-177.63	1143	1144	1147	1145	1146
b6	.30p	21	1O65	PRO	92	B	-112.58	65.65	-177.98	4522	4523	4526	4524	4525
b6	.30p	22	1O65	PRO	92	C	-108.49	62.44	-175.86	7826	7827	7830	7828	7829
b6	.30p	23	1OB3	PRO	202	A	-86.85	72.45	-179.12	3127	3128	3131	3129	3130
b6	.30p	24	1P5C	PRO	37	C	-85.08	64.86	-179.34	5683	5684	5687	5685	5686
b6	.30p	25	1PW2	PRO	254	A	-100.15	40.1	179.83	4038	4039	4042	4040	4041
b6	.30p	26	1SFR	PRO	56	C	-85.55	41.76	-179.44	9232	9233	9236	9234	9235
b6	.30p	27	1SGZ	PRO	276	A	-86.33	65.03	-179.5	4311	4312	4315	4313	4314
b6	.30p	28	1TIB	PRO	250	A	-87.44	44.73	178.17	3724	3725	3728	3726	3727
b6	.30p	29	1UCH	PRO	27	A	-86.95	53.88	174.39	372	373	376	374	375
b6	.30p	30	1UCT	PRO	132	A	-93.65	74.77	-179.3	1982	1983	1986	1984	1985
b6	.30p	31	1V7Q	PRO	161	A	-107.85	55.66	-177.68	2520	2521	2524	2522	2523
b6	.30p	32	1VAV	PRO	12	A	-95.5	36.19	177.7	163	164	167	165	166
b6	.30p	33	1WG3	PRO	22	A	-93.39	74.52	179.06	283	284	287	285	286
b6	.30p	34	1WKO	PRO	83	A	-85.13	61.15	-170.87	1170	1171	1174	1172	1173
b6	.30p	35	1ZCD	PRO	355	A	-106.01	66.12	177.15	5319	5320	5323	5321	5322
b6	.30p	36	1ZCD	PRO	355	B	-106.58	65.4	177.18	11104	11105	11108	11106	11107
b6	.30p	37	1ZYN	PRO	59	B	-91.39	58.47	179.58	3969	3970	3973	3971	3972
b6	.30p	38	1ZYP	PRO	59	B	-93.51	55.45	179.85	3969	3970	3973	3971	3972
b6	.30p	39	2AEW	PRO	63	A	-105.47	59.73	-179.51	403	404	407	405	406
b6	.30p	40	2CKW	PRO	211	A	-96.31	41.22	177.6	3270	3271	3274	3272	3273
b6	.30p	41	2D5J	PRO	136	B	-87.64	51.79	-179.94	8021	8022	8025	8023	8024
b6	.30p	42	2D7J	PRO	159	A	-85.04	63.68	-176.09	2532	2533	2536	2534	2535
b6	.30p	43	2DQX	PRO	201	A	-105.03	49.6	179.59	3084	3085	3088	3086	3087
b6	.30p	44	2DZV	PRO	44	B	-85.04	65.37	-177.81	4497	4498	4501	4499	4500
b6	.30p	45	2E3M	PRO	474	A	-94.89	79.01	-174.84	1800	1801	1804	1802	1803
b6	.30p	46	2FP3	PRO	375	A	-87.25	44.29	-179.89	2834	2835	2838	2836	2837
b6	.30p	47	2GAI	PRO	420	A	-86.78	48.71	179.72	6585	6586	6589	6587	6588
b6	.30p	48	2GCB	PRO	255	A	-86.74	59.29	-179.39	3937	3938	3941	3939	3940
b6	.30p	49	2GMF	PRO	12	A	-89.3	75.64	-179.29	119	120	123	121	122
b6	.30p	50	2H0A	PRO	296	A	-89.42	62.96	-176.86	3279	3280	3283	3281	3282
b6	.30p	51	2HAD	PRO	57	A	-112.17	56.71	-175.23	862	863	866	864	865
b6	.30p	52	2HK8	PRO	68	A	-107.32	41.09	-177.07	1074	1075	1078	1076	1077
b6	.30p	53	2HK8	PRO	68	B	-108.54	42.35	-177.73	5360	5361	5364	5362	5363
b6	.30p	54	2HK8	PRO	68	C	-108.85	42.15	-177.65	9646	9647	9650	9648	9649
b6	.30p	55	2HK8	PRO	68	D	-110.43	44.96	-176.57	13908	13909	13912	13910	13911
b6	.30p	56	2HK8	PRO	68	E	-109	44.66	-177.94	18194	18195	18198	18196	18197
b6	.30p	57	2HK8	PRO	68	F	-108.95	41.91	-178.05	22480	22481	22484	22482	22483
b6	.30p	58	2HK8	PRO	68	G	-108.83	41.12	-177.71	26726	26727	26730	26728	26729
b6	.30p	59	2HK8	PRO	68	H	-108.82	41.33	-177.65	31012	31013	31016	31014	31015
b6	.30p	60	2HTB	PRO	132	A	-85.48	72.64	-179.75	2063	2064	2067	2065	2066
b6	.30p	61	2HXY	PRO	344	D	-87.06	55.83	-179.24	23180	23181	23184	23182	23183
b6	.30p	62	2HZ7	PRO	73	A	-115.02	70.01	-179.72	489	490	493	491	492
b6	.30p	63	2I49	PRO	123	A	-100.77	50.62	-179.39	1009	1010	1013	1011	1012
b6	.30p	64	2IXO	PRO	9	A	-111.23	38.3	162.95	121	122	125	123	124
b6	.30p	65	2OEW	PRO	83	A	-88.73	40.9	178.86	1321	1322	1325	1323	1324
b6	.30p	66	2OTT	PRO	78	X	-89.12	69.7	-176.59	963	964	967	965	966
b6	.30p	67	2OWE	PRO	161	A	-104.62	35.94	-178.18	2518	2519	2522	2520	2521
b6	.30p	68	2P30	PRO	161	A	-105.82	60.73	-173.16	2520	2521	2524	2522	2523
b6	.30p	69	2P6O	PRO	161	A	-105.47	45.21	-176.63	2518	2519	2522	2520	2521
b6	.30p	70	2P6O	PRO	161	B	-106.68	41.8	-177.65	5220	5221	5224	5222	5223
b6	.30p	71	2PKY	PRO	57	X	-104.09	59.56	-168.32	845	846	849	847	848
b6	.30p	72	2QAH	PRO	136	A	-86.17	56.51	-172.55	2021	2022	2025	2023	2024
b6	.30p	73	2SIL	PRO	332	A	-85.46	54.83	-177.73	5049	5050	5053	5051	5052
b6	.30p	74	2UUT	PRO	211	A	-101.78	47.73	177.53	3270	3271	3274	3272	3273
b6	.30p	75	2W7S	PRO	74	D	-87.57	72.31	-177.13	9416	9417	9420	9418	9419
b6	.30p	76	2YXP	PRO	57	X	-104.43	60.43	-165.87	862	863	866	864	865
b6	.30p	77	2YXR	PRO	53	A	-124.82	71.05	-179.77	866	867	870	868	869
b6	.30p	78	2ZP2	PRO	151	B	-94.76	77.24	171.38	2299	2300	2303	2301	2302
b6	.30p	79	3CW0	PRO	86	B	-86.09	36.21	173.78	4480	4481	4484	4482	4483
b6	.30p	80	3D9H	PRO	20	A	-94.37	79.42	-176	23	24	27	25	26
b6	.30p	81	3EZO	PRO	196	A	-86.02	64.87	-175.34	2784	2785	2788	2786	2787
b6	.30p	82	3GBZ	PRO	218	A	-90.83	73.54	-177.54	2919	2920	2923	2921	2922
b6	.30p	83	3H2G	PRO	208	A	-86.02	67.52	-178.75	2906	2907	2910	2908	2909
b6	.30p	84	3H2H	PRO	208	A	-85.23	65.81	-178.78	2906	2907	2910	2908	2909
b6	.30p	85	3H2I	PRO	208	A	-88.94	68.23	-179.72	2906	2907	2910	2908	2909
b6	.30p	86	3H2J	PRO	208	A	-85.7	68.65	-179.44	2892	2893	2896	2894	2895
b6	.30p	87	3H8W	PRO	120	A	-86.82	37.65	-178.5	1660	1661	1664	1662	1663
b6	.30p	88	3HVM	PRO	136	A	-89.03	39.87	-179.66	2172	2173	2176	2174	2175
b6	.30p	89	3JWJ	PRO	447	B	-101.5	42.5	178.92	5905	5906	5909	5907	5908
b6	.30p	90	3NPO	PRO	144	A	-92.2	67.04	-177.8	2272	2273	2276	2274	2275
b6	.30p	91	3QYJ	PRO	35	A	-97.43	61.52	-170.38	534	535	538	536	537
b6	.30p	92	3QYJ	PRO	267	A	-85.56	70.94	-179.23	4260	4261	4264	4262	4263
b6	.30p	93	3QYJ	PRO	35	B	-97.76	61.29	-170.07	5165	5166	5169	5167	5168
b6	.30m	1	1IQ0	PRO	20	A	-88.08	49.91	-179.75	308	309	312	310	311
b6	.30m	2	1J08	PRO	99	B	-85.83	69.84	-178.59	5157	5158	5161	5159	5160
b6	.30m	3	2HTB	PRO	132	B	-89.16	62.59	169.06	6490	6491	6494	6492	6493
b7	.30p	1	1AOV	PRO	2	A	-92.39	120.47	164.29	13	14	17	15	16
b7	.30p	2	1BAR	PRO	79	B	-92.51	120.49	178.07	3127	3128	3131	3129	3130
b7	.30p	3	1BWZ	PRO	51	A	-86.94	119.45	179.46	786	787	790	788	789
b7	.30p	4	1BY8	PRO	94	A	-99.48	100.97	179.73	1489	1490	1493	1491	1492
b7	.30p	5	1CEW	PRO	87	I	-120.05	97.74	-173.1	1205	1206	1209	1207	1208
b7	.30p	6	1CF1	PRO	221	A	-86.9	96.54	179.36	3393	3394	3397	3395	3396
b7	.30p	7	1CF1	PRO	221	B	-89.83	102	179.24	9207	9208	9211	9209	9210
b7	.30p	8	1CF1	PRO	221	C	-86.86	95.81	179.67	15067	15068	15071	15069	15070
b7	.30p	9	1CF1	PRO	221	D	-89.01	99.76	-179.7	21057	21058	21061	21059	21060
b7	.30p	10	1CQY	PRO	430	A	-88.04	97.02	-180	198	199	202	200	201
b7	.30p	11	1CVF	PRO	195	A	-87.65	119.25	-179.05	2941	2942	2945	2943	2944
b7	.30p	12	1DU4	PRO	250	C	-94.52	80.98	176.84	11756	11757	11760	11758	11759
b7	.30p	13	1ECL	PRO	154	A	-102.33	116.15	-179.31	2040	2041	2044	2042	2043
b7	.30p	14	1EIF	PRO	38	A	-92.34	123.03	-179.07	513	514	517	515	516
b7	.30p	15	1JSX	PRO	131	A	-88.92	109.56	-179.56	1917	1918	1921	1919	1920
b7	.30p	16	1MUK	PRO	530	A	-86.51	113.1	179.36	8333	8334	8337	8335	8336
b7	.30p	17	1NYL	PRO	32	A	-98.67	82.78	179.98	393	394	397	395	396
b7	.30p	18	1PEV	PRO	100	A	-85.25	104.91	-179	1458	1459	1462	1460	1461
b7	.30p	19	1RIL	PRO	97	A	-91.84	107.36	-176.69	1502	1503	1506	1504	1505
b7	.30p	20	1VCA	PRO	120	A	-86.55	121.21	-177.63	1798	1799	1802	1800	1801
b7	.30p	21	1VCA	PRO	120	B	-90.77	123.85	-178.3	4881	4882	4885	4883	4884
b7	.30p	22	1VIN	PRO	324	A	-91	124.98	-178.76	2370	2371	2374	2372	2373
b7	.30p	23	1WMK	PRO	3	C	-85.07	85.55	176.68	9996	9997	10000	9998	9999
b7	.30p	24	1X23	PRO	118	B	-87.61	82.14	176.99	4249	4250	4253	4251	4252
b7	.30p	25	1YJL	PRO	146	A	-99.48	120.5	-163.23	1380	1381	1384	1382	1383
b7	.30p	26	1YZE	PRO	96	A	-85.36	117.65	178.51	405	406	409	407	408
b7	.30p	27	2AEW	PRO	63	B	-88.25	124.69	-179.61	3221	3222	3225	3223	3224
b7	.30p	28	2ALA	PRO	26	A	-90.19	87.72	170.1	396	397	400	398	399
b7	.30p	29	2B1L	PRO	144	A	-99.21	121.66	178.92	1357	1358	1361	1359	1360
b7	.30p	30	2B1L	PRO	144	B	-98.31	118.39	-179.29	3377	3378	3381	3379	3380
b7	.30p	31	2CKD	PRO	159	A	-89.81	95.93	-178.48	2317	2318	2321	2319	2320
b7	.30p	32	2DE0	PRO	299	X	-108.54	91.39	-176.87	3079	3080	3083	3081	3082
b7	.30p	33	2E3Z	PRO	369	A	-103.78	108.99	-179.72	5751	5752	5755	5753	5754
b7	.30p	34	2E3Z	PRO	369	B	-101	106.95	-179.68	12985	12986	12989	12987	12988
b7	.30p	35	2ESK	PRO	118	A	-86.98	94.6	169.1	1828	1829	1832	1830	1831
b7	.30p	36	2F1X	PRO	96	A	-90.53	116.68	179.11	541	542	545	543	544
b7	.30p	37	2F1X	PRO	96	B	-88.16	118.98	179.48	2688	2689	2692	2690	2691
b7	.30p	38	2I49	PRO	364	A	-87.99	93.47	-179.75	4750	4751	4754	4752	4753
b7	.30p	39	2IF4	PRO	141	A	-100.06	108.72	-178.88	1677	1678	1681	1679	1680
b7	.30p	40	2NUB	PRO	139	A	-90.15	91.4	179.69	2338	2339	2342	2340	2341
b7	.30p	41	2NUB	PRO	428	A	-85.09	103.78	-178.95	7028	7029	7032	7030	7031
b7	.30p	42	2NUB	PRO	695	A	-94.59	99.98	-179.9	11470	11471	11474	11472	11473
b7	.30p	43	2O1P	PRO	308	B	-91.31	123.44	178.96	13241	13242	13245	13243	13244
b7	.30p	44	2REJ	PRO	290	A	-94.55	102.75	176.09	3904	3905	3908	3906	3907
b7	.30p	45	2VSA	PRO	698	A	-85.98	122.38	170.52	10398	10399	10402	10400	10401
b7	.30p	46	2WAC	PRO	743	B	-85.54	120.54	-176.01	4075	4076	4079	4077	4078
b7	.30p	47	2ZP2	PRO	105	A	-89.42	123.72	178.86	77	78	81	79	80
b7	.30p	48	2ZP2	PRO	151	A	-92.55	85.8	174.23	678	679	682	680	681
b7	.30p	49	3ECI	PRO	32	B	-85.44	121.26	-172.5	2058	2059	2062	2060	2061
b7	.30p	50	3FPR	PRO	13	D	-85.64	120.65	168.1	1253	1254	1257	1255	1256
b7	.30p	51	3FUV	PRO	104	B	-86.98	81.66	-176.65	5520	5521	5524	5522	5523
b7	.30p	52	3FUV	PRO	233	B	-94.65	116.16	174.82	7581	7582	7585	7583	7584
b7	.30p	53	3GMS	PRO	90	A	-89.62	84.2	-165.54	1457	1458	1461	1459	1460
b7	.30p	54	3H5E	PRO	13	A	-86.17	101.01	178.04	141	142	145	143	144
b7	.30p	55	3H5E	PRO	13	B	-87.15	124.48	174.25	2486	2487	2490	2488	2489
b7	.30p	56	3H5L	PRO	48	A	-86.61	116.29	-171.64	96	97	100	98	99
b7	.30p	57	3HCQ	PRO	290	A	-90.69	97.16	176.26	3904	3905	3908	3906	3907
b7	.30p	58	3IEP	PRO	318	A	-90.16	116.86	-178.51	4915	4916	4919	4917	4918
b7	.30p	59	3JXG	PRO	140	B	-89.3	110.85	176.93	5211	5212	5215	5213	5214
b7	.30p	60	3ND2	PRO	489	A	-94.78	101.22	-174.15	7527	7528	7531	7529	7530
b7	.30p	61	5TSS	PRO	101	A	-87.24	103.95	179.08	1553	1554	1557	1555	1556
b7	.30m	1	1A87	PRO	346	A	-85.83	119.34	-177.63	4078	4079	4082	4080	4081
b7	.30m	2	1AB6	PRO	110	A	-85.06	124.62	179.21	1602	1603	1606	1604	1605
b7	.30m	3	1ISN	PRO	19	A	-92.17	114.99	179.48	13	14	17	15	16
b7	.30m	4	1KCT	PRO	382	A	-88.43	91.74	-178.49	5749	5750	5753	5751	5752
b7	.30m	5	1Q1H	PRO	82	A	-87.2	124	-179.77	1278	1279	1282	1280	1281
b7	.30m	6	1WG3	PRO	71	A	-90.55	121.81	-179.39	1063	1064	1067	1065	1066
b7	.30m	7	1XGO	PRO	188	A	-87	119.84	-179.42	2959	2960	2963	2961	2962
b7	.30m	8	2PFT	PRO	625	A	-86.16	108.36	179.82	7724	7725	7728	7726	7727
b7	.30m	9	3AJA	PRO	126	B	-88.02	103.76	177.12	4625	4626	4629	4627	4628
b7	.30m	10	3CKH	PRO	38	B	-86.83	119.46	-172.37	3055	3056	3059	3057	3058
b7	.30m	11	3HSL	PRO	152	X	-85.07	98.51	-177.63	2038	2039	2042	2040	2041
b8	.30p	1	1A21	PRO	25	A	-101.26	162.78	177.07	355	356	359	357	358
b8	.30p	2	1A87	PRO	166	A	-87.17	156.55	-179.69	1192	1193	1196	1194	1195
b8	.30p	3	1AB5	PRO	61	A	-86.52	163.04	-178.53	882	883	886	884	885
b8	.30p	4	1AB6	PRO	110	B	-90.71	166.86	179.57	3513	3514	3517	3515	3516
b8	.30p	5	1AF9	PRO	1307	A	-92.87	151.33	177.29	6957	6958	6961	6959	6960
b8	.30p	6	1AKO	PRO	256	A	-90.04	160.76	175.48	4101	4102	4105	4103	4104
b8	.30p	7	1AM5	PRO	183	A	-90.12	154.07	176.22	2605	2606	2609	2607	2608
b8	.30p	8	1ATT	PRO	204	B	-86.41	169.05	-179.16	9533	9534	9537	9535	9536
b8	.30p	9	1ATU	PRO	289	A	-112	147.61	-179.89	4308	4309	4312	4310	4311
b8	.30p	10	1AUN	PRO	80	A	-86.66	137.99	177.84	1169	1170	1173	1171	1172
b8	.30p	11	1AYZ	PRO	68	A	-87.99	164.03	176.66	1049	1050	1053	1051	1052
b8	.30p	12	1B1J	PRO	38	A	-91.15	149.04	-177.85	604	605	608	606	607
b8	.30p	13	1B8X	PRO	2	A	-88.92	139.2	179.09	14	15	18	16	17
b8	.30p	14	1B8X	PRO	246	A	-94.62	157.95	-179.59	3985	3986	3989	3987	3988
b8	.30p	15	1B9K	PRO	754	A	-91.39	131.47	-174.5	840	841	844	842	843
b8	.30p	16	1BA7	PRO	33	A	-87.1	132.23	178.33	450	451	454	452	453
b8	.30p	17	1BEE	PRO	80	A	-85.07	160	178.33	1237	1238	1241	1239	1240
b8	.30p	18	1BR9	PRO	137	A	-104.69	138.7	-175.92	2106	2107	2110	2108	2109
b8	.30p	19	1BWZ	PRO	129	A	-95.29	147.42	179.74	2009	2010	2013	2011	2012
b8	.30p	20	1BY7	PRO	186	A	-106.5	161.48	-178.42	2244	2245	2248	2246	2247
b8	.30p	21	1BY8	PRO	312	A	-88.7	160.21	179.57	4777	4778	4781	4779	4780
b8	.30p	22	1C4R	PRO	199	B	-85.83	167.21	177.48	4536	4537	4540	4538	4539
b8	.30p	23	1C4R	PRO	106	F	-85.5	155.53	174.31	14001	14002	14005	14003	14004
b8	.30p	24	1C5G	PRO	380	A	-125.16	169.22	176.5	5653	5654	5657	5655	5656
b8	.30p	25	1CDJ	PRO	126	A	-99.99	159.53	-178.29	1967	1968	1971	1969	1970
b8	.30p	26	1CEM	PRO	36	A	-86.69	132.25	179.63	36	37	40	38	39
b8	.30p	27	1CF1	PRO	117	A	-85.73	154.95	177.69	1736	1737	1740	1738	1739
b8	.30p	28	1CF1	PRO	202	B	-97.57	160.08	176.76	8894	8895	8898	8896	8897
b8	.30p	29	1CF1	PRO	352	B	-86.44	155.82	178.57	11265	11266	11269	11267	11268
b8	.30p	30	1CF1	PRO	117	C	-86.22	155.26	177.81	13410	13411	13414	13412	13413
b8	.30p	31	1CF1	PRO	202	D	-97.54	159.4	177.29	20744	20745	20748	20746	20747
b8	.30p	32	1CF1	PRO	352	D	-86.16	155.94	178.36	23115	23116	23119	23117	23118
b8	.30p	33	1CIY	PRO	331	A	-86.5	153.98	179.77	4813	4814	4817	4815	4816
b8	.30p	34	1CJS	PRO	132	A	-87.33	143.16	178.96	2156	2157	2160	2158	2159
b8	.30p	35	1CZT	PRO	129	A	-86.77	167.1	180	2096	2097	2100	2098	2099
b8	.30p	36	1D2K	PRO	291	A	-85.29	141.02	177.39	4019	4020	4023	4021	4022
b8	.30p	37	1D2K	PRO	326	A	-89.49	157.93	179.04	4512	4513	4516	4514	4515
b8	.30p	38	1DDJ	PRO	744	A	-86.42	159.26	175.81	3005	3006	3009	3007	3008
b8	.30p	39	1DDJ	PRO	703	B	-86.57	140.93	-179.68	6199	6200	6203	6201	6202
b8	.30p	40	1DDJ	PRO	771	B	-87.26	161.89	179.45	7194	7195	7198	7196	7197
b8	.30p	41	1DDJ	PRO	744	C	-87	154.15	175.47	10533	10534	10537	10535	10536
b8	.30p	42	1DDJ	PRO	771	D	-88.71	159.43	178.89	14722	14723	14726	14724	14725
b8	.30p	43	1DJA	PRO	274	A	-88.24	156.76	176.31	3886	3887	3890	3888	3889
b8	.30p	44	1DU4	PRO	253	C	-86.65	168.83	-178.76	11803	11804	11807	11805	11806
b8	.30p	45	1DWU	PRO	208	A	-86.01	131.41	178.3	3335	3336	3339	3337	3338
b8	.30p	46	1EDE	PRO	80	A	-87.07	157.74	176.22	1240	1241	1244	1242	1243
b8	.30p	47	1EDG	PRO	222	A	-96.97	164.94	175.86	3493	3494	3497	3495	3496
b8	.30p	48	1EDQ	PRO	193	A	-88.12	156.36	172.46	2521	2522	2525	2523	2524
b8	.30p	49	1EDQ	PRO	502	A	-86.85	153.63	170.63	7234	7235	7238	7236	7237
b8	.30p	50	1EIF	PRO	5	A	-90.72	132.36	179.49	20	21	24	22	23
b8	.30p	51	1EP7	PRO	80	A	-86.88	158.36	176.43	1167	1168	1171	1169	1170
b8	.30p	52	1EP7	PRO	80	B	-85.62	162.79	178.23	2817	2818	2821	2819	2820
b8	.30p	53	1ES6	PRO	50	A	-85.84	154.43	179.29	75	76	79	77	78
b8	.30p	54	1F1S	PRO	897	A	-87.96	152.27	178.26	11495	11496	11499	11497	11498
b8	.30p	55	1F21	PRO	17	A	-121.16	149.39	179.03	206	207	210	208	209
b8	.30p	56	1F6W	PRO	421	A	-97.23	142.33	178.39	6455	6456	6459	6457	6458
b8	.30p	57	1FCU	PRO	187	A	-89.3	145.54	174.45	2937	2938	2941	2939	2940
b8	.30p	58	1FMT	PRO	48	A	-86.64	144.7	-178.72	610	611	614	612	613
b8	.30p	59	1FO9	PRO	308	A	-96.83	162.35	173.32	3307	3308	3311	3309	3310
b8	.30p	60	1FR1	PRO	38	B	-89.64	141.25	179.12	6136	6137	6140	6138	6139
b8	.30p	61	1FVA	PRO	58	A	-87.94	149.92	177.89	448	449	452	450	451
b8	.30p	62	1FVA	PRO	58	B	-87.08	154.71	176.34	3494	3495	3498	3496	3497
b8	.30p	63	1FZY	PRO	67	B	-85.22	154.45	173.89	3281	3282	3285	3283	3284
b8	.30p	64	1G0X	PRO	21	A	-86.24	158.67	177.68	287	288	291	289	290
b8	.30p	65	1G4R	PRO	178	A	-99.34	156.6	179.7	2793	2794	2797	2795	2796
b8	.30p	66	1G4R	PRO	196	A	-88.96	143.53	174.83	3068	3069	3072	3070	3071
b8	.30p	67	1G6L	PRO	39	A	-90.19	143.91	177.22	599	600	603	601	602
b8	.30p	68	1GCU	PRO	98	A	-85.89	138.55	-179.72	1540	1541	1544	1542	1543
b8	.30p	69	1GLN	PRO	174	A	-98.95	156.57	177.77	2781	2782	2785	2783	2784
b8	.30p	70	1GLO	PRO	212	A	-90.58	141.37	174.88	3201	3202	3205	3203	3204
b8	.30p	71	1GLO	PRO	215	A	-90.19	164.22	174	3247	3248	3251	3249	3250
b8	.30p	72	1GQZ	PRO	129	A	-93.37	153.17	-177.61	1965	1966	1969	1967	1968
b8	.30p	73	1GSO	PRO	72	A	-85.22	165.58	-179.42	1074	1075	1078	1076	1077
b8	.30p	74	1GYD	PRO	262	B	-86.69	146.48	-179.42	3602	3603	3606	3604	3605
b8	.30p	75	1H14	PRO	141	A	-90.24	160.1	170.14	2175	2176	2179	2177	2178
b8	.30p	76	1H4U	PRO	629	A	-101.62	154.51	177.95	3675	3676	3679	3677	3678
b8	.30p	77	1H7I	PRO	84	A	-90.24	133.8	-167.68	1027	1028	1031	1029	1030
b8	.30p	78	1H9V	PRO	164	A	-98.12	158.9	178.11	2538	2539	2542	2540	2541
b8	.30p	79	1HV0	PRO	75	A	-91.05	168.36	178.74	1073	1074	1077	1075	1076
b8	.30p	80	1HV1	PRO	75	A	-91.15	167.74	178.16	1073	1074	1077	1075	1076
b8	.30p	81	1I6A	PRO	262	A	-105.11	157.4	177.5	2715	2716	2719	2717	2718
b8	.30p	82	1I7K	PRO	147	A	-88.96	163.85	175.84	1838	1839	1842	1840	1841
b8	.30p	83	1IDK	PRO	238	A	-110.83	166.85	176.89	3428	3429	3432	3430	3431
b8	.30p	84	1IJ9	PRO	60	A	-87.98	157.36	179.12	884	885	888	886	887
b8	.30p	85	1IJ9	PRO	120	A	-89.64	134.05	-178.23	1798	1799	1802	1800	1801
b8	.30p	86	1IJQ	PRO	518	A	-102.43	151.02	-178.02	2126	2127	2130	2128	2129
b8	.30p	87	1ISN	PRO	91	A	-86.66	129.94	179.58	1207	1208	1211	1209	1210
b8	.30p	88	1IST	PRO	50	B	-93.34	163.69	160.05	3118	3119	3122	3120	3121
b8	.30p	89	1IUH	PRO	141	A	-92.51	159.47	172.85	2290	2291	2294	2292	2293
b8	.30p	90	1IV7	PRO	40	A	-90.94	155.74	177.08	634	635	638	636	637
b8	.30p	91	1IV7	PRO	140	B	-96.56	159.05	-177.7	2208	2209	2212	2210	2211
b8	.30p	92	1IZ6	PRO	69	A	-88.75	141.4	177.03	1041	1042	1045	1043	1044
b8	.30p	93	1IZ6	PRO	69	B	-87.06	137.01	177.95	3182	3183	3186	3184	3185
b8	.30p	94	1JFU	PRO	163	B	-85.81	163.42	176.66	5087	5088	5091	5089	5090
b8	.30p	95	1JL1	PRO	17	A	-113.81	153.22	178.7	204	205	208	206	207
b8	.30p	96	1JLN	PRO	398	A	-85.54	163.58	179.14	2391	2392	2395	2393	2394
b8	.30p	97	1JN3	PRO	300	A	-87.98	143.64	-178.84	3339	3340	3343	3341	3342
b8	.30p	98	1JXB	PRO	17	A	-113.66	155.16	174.86	206	207	210	208	209
b8	.30p	99	1JZA	PRO	59	A	-99.31	162.07	178.16	846	847	850	848	849
b8	.30p	100	1JZA	PRO	59	B	-101.28	166.47	178.5	1795	1796	1799	1797	1798
b8	.30p	101	1JZB	PRO	56	A	-85.94	148.02	177.82	797	798	801	799	800
b8	.30p	102	1K5A	PRO	18	A	-87.89	130.7	178.16	256	257	260	258	259
b8	.30p	103	1KEH	PRO	131	A	-86.59	158.79	179.07	1899	1900	1903	1901	1902
b8	.30p	104	1KGE	PRO	258	A	-87.53	167.86	172.85	3611	3612	3615	3613	3614
b8	.30p	105	1KID	PRO	279	A	-85.33	157.89	176.83	1474	1475	1478	1476	1477
b8	.30p	106	1KNG	PRO	157	A	-89.38	154.63	167.44	1575	1576	1579	1577	1578
b8	.30p	107	1KVA	PRO	17	A	-89.61	149.46	177.34	243	244	247	245	246
b8	.30p	108	1KXA	PRO	218	A	-88.32	164.94	176.17	1711	1712	1715	1713	1714
b8	.30p	109	1KXC	PRO	218	A	-88.45	157.96	175.84	1719	1720	1723	1721	1722
b8	.30p	110	1KXD	PRO	218	A	-88.77	153.33	175.09	1711	1712	1715	1713	1714
b8	.30p	111	1KXF	PRO	218	A	-88.52	152.86	175.34	1728	1729	1732	1730	1731
b8	.30p	112	1L2L	PRO	185	A	-85.56	168.05	178.44	2755	2756	2759	2757	2758
b8	.30p	113	1LAV	PRO	17	A	-85.56	166.25	176.45	243	244	247	245	246
b8	.30p	114	1LAW	PRO	17	A	-87.61	164.2	176.91	243	244	247	245	246
b8	.30p	115	1LB4	PRO	423	A	-85.47	143.08	179.45	1205	1206	1209	1207	1208
b8	.30p	116	1LE2	PRO	84	A	-91.36	152.15	173.93	1027	1028	1031	1029	1030
b8	.30p	117	1LMI	PRO	4	A	-91.51	161.09	170.44	45	46	49	47	48
b8	.30p	118	1LQ0	PRO	227	A	-85.58	143.25	-178.97	3203	3204	3207	3205	3206
b8	.30p	119	1LQ0	PRO	265	A	-91.34	130.61	177.44	3776	3777	3780	3778	3779
b8	.30p	120	1M3I	PRO	265	A	-85.36	148.35	178.48	3566	3567	3570	3568	3569
b8	.30p	121	1M3I	PRO	265	B	-85.86	148.48	178.9	10822	10823	10826	10824	10825
b8	.30p	122	1M3I	PRO	444	C	-86.74	145.57	-178.89	20872	20873	20876	20874	20875
b8	.30p	123	1M3I	PRO	444	D	-86.83	146.49	-179	28128	28129	28132	28130	28131
b8	.30p	124	1MC4	PRO	258	A	-96.06	136.7	178.47	3907	3908	3911	3909	3910
b8	.30p	125	1MN4	PRO	93	A	-96.36	158.43	179.44	494	495	498	496	497
b8	.30p	126	1MOL	PRO	40	A	-87.31	148.49	173.77	634	635	638	636	637
b8	.30p	127	1MZD	PRO	90	A	-91.68	161.51	-179.04	1219	1220	1223	1221	1222
b8	.30p	128	1MZD	PRO	198	A	-97.69	166.16	176.99	2938	2939	2942	2940	2941
b8	.30p	129	1N7P	PRO	799	A	-90.92	159.03	161.02	9902	9903	9906	9904	9905
b8	.30p	130	1NA7	PRO	231	A	-85.99	163.85	-179.17	3793	3794	3797	3795	3796
b8	.30p	131	1NND	PRO	189	A	-88.71	161.49	177.15	2642	2643	2646	2644	2645
b8	.30p	132	1O6D	PRO	32	A	-87.77	142.97	-178.77	556	557	560	558	559
b8	.30p	133	1O77	PRO	669	A	-92.39	165.93	179.07	485	486	489	487	488
b8	.30p	134	1O77	PRO	765	E	-86.44	151.37	177.42	11148	11149	11152	11150	11151
b8	.30p	135	1OA4	PRO	204	A	-88.22	137.4	172.41	3007	3008	3011	3009	3010
b8	.30p	136	1OMP	PRO	57	A	-85.04	162.03	176.47	839	840	843	841	842
b8	.30p	137	1OO8	PRO	361	A	-85.25	145.3	179.43	5243	5244	5247	5245	5246
b8	.30p	138	1OOI	PRO	40	X	-85.69	146.13	173.47	637	638	641	639	640
b8	.30p	139	1OQW	PRO	72	A	-85.16	157.1	179.08	1078	1079	1082	1080	1081
b8	.30p	140	1OW1	PRO	3615	A	-90.54	157.46	176.39	1849	1850	1853	1851	1852
b8	.30p	141	1P6F	PRO	65	A	-89.35	157.03	178.94	1009	1010	1013	1011	1012
b8	.30p	142	1P9Q	PRO	119	C	-106.32	134.57	-179.82	1849	1850	1853	1851	1852
b8	.30p	143	1PCV	PRO	79	A	-87.95	138.28	176.69	1146	1147	1150	1148	1149
b8	.30p	144	1PCV	PRO	79	B	-87.85	140.17	176.93	4122	4123	4126	4124	4125
b8	.30p	145	1PCV	PRO	112	B	-85.79	146.68	-179.81	4624	4625	4628	4626	4627
b8	.30p	146	1PEV	PRO	517	A	-90.41	147.95	-178.82	7654	7655	7658	7656	7657
b8	.30p	147	1PK5	PRO	332	B	-88.88	159	179.28	4171	4172	4175	4173	4174
b8	.30p	148	1PP3	PRO	84	A	-85.77	133.31	179.89	1198	1199	1202	1200	1201
b8	.30p	149	1PVX	PRO	53	A	-86.08	160.14	172.24	722	723	726	724	725
b8	.30p	150	1PVX	PRO	83	A	-98.34	162.41	-178.94	1182	1183	1186	1184	1185
b8	.30p	151	1PZV	PRO	68	A	-88.02	163.52	178.51	1028	1029	1032	1030	1031
b8	.30p	152	1QCX	PRO	238	A	-106.02	161.29	178.16	3482	3483	3486	3484	3485
b8	.30p	153	1QIL	PRO	117	B	-87.13	155.11	177.67	4911	4912	4915	4913	4914
b8	.30p	154	1QK8	PRO	110	A	-89.15	148.66	174.76	1707	1708	1711	1709	1710
b8	.30p	155	1QNT	PRO	49	A	-92.29	164.88	179.09	564	565	568	566	567
b8	.30p	156	1QOK	PRO	169	A	-90.29	167.14	179.77	1895	1896	1899	1897	1898
b8	.30p	157	1QSW	PRO	71	B	-97.65	164.38	179.57	3091	3092	3095	3093	3094
b8	.30p	158	1QTS	PRO	754	A	-88.43	133.5	178.45	989	990	993	991	992
b8	.30p	159	1R1W	PRO	1153	A	-89.78	151.41	170.68	1494	1495	1498	1496	1497
b8	.30p	160	1RBS	PRO	17	A	-85.91	169.27	177.9	243	244	247	245	246
b8	.30p	161	1RD6	PRO	502	A	-97.47	164.7	177.58	7221	7222	7225	7223	7224
b8	.30p	162	1RDA	PRO	17	A	-86.87	166.61	-179.62	245	246	249	247	248
b8	.30p	163	1RDB	PRO	17	A	-89.23	165.17	-178.53	243	244	247	245	246
b8	.30p	164	1RIL	PRO	19	A	-88.41	136.22	178.65	253	254	257	255	256
b8	.30p	165	1ROW	PRO	47	A	-95.01	169.03	179.29	641	642	645	643	644
b8	.30p	166	1RPM	PRO	1013	A	-92.8	157.32	178.24	2156	2157	2160	2158	2159
b8	.30p	167	1RPM	PRO	1013	B	-92.63	157.09	178.21	6563	6564	6567	6565	6566
b8	.30p	168	1RTC	PRO	52	A	-89.05	142.73	-175.2	835	836	839	837	838
b8	.30p	169	1RYB	PRO	12	A	-89.03	145.41	172.29	160	161	164	162	163
b8	.30p	170	1S0G	PRO	247	A	-88.81	168.45	176.82	3933	3934	3937	3935	3936
b8	.30p	171	1S0G	PRO	1283	A	-93.71	156.19	177.57	20913	20914	20917	20915	20916
b8	.30p	172	1SGZ	PRO	70	A	-97.81	150.91	177.38	1133	1134	1137	1135	1136
b8	.30p	173	1SGZ	PRO	373	A	-94.76	163.81	177.64	5824	5825	5828	5826	5827
b8	.30p	174	1SGZ	PRO	373	B	-94.65	169.12	175.63	11824	11825	11828	11826	11827
b8	.30p	175	1SGZ	PRO	70	C	-90.13	147.95	178.11	13133	13134	13137	13135	13136
b8	.30p	176	1SGZ	PRO	373	C	-99.54	165.31	177.44	17824	17825	17828	17826	17827
b8	.30p	177	1SGZ	PRO	70	D	-100.56	157.33	177.97	19133	19134	19137	19135	19136
b8	.30p	178	1SGZ	PRO	373	D	-99.12	165.45	177.37	23824	23825	23828	23826	23827
b8	.30p	179	1SU9	PRO	140	B	-86.34	168.6	175.74	3733	3734	3737	3735	3736
b8	.30p	180	1THV	PRO	84	A	-87.09	139.11	178.47	1198	1199	1202	1200	1201
b8	.30p	181	1TK1	PRO	128	A	-88.4	152.96	168.39	1420	1421	1424	1422	1423
b8	.30p	182	1TLY	PRO	82	B	-93.39	136.69	179.35	4827	4828	4831	4829	4830
b8	.30p	183	1TP0	PRO	91	A	-85.59	162.91	178.51	1427	1428	1431	1429	1430
b8	.30p	184	1UAX	PRO	99	A	-100.84	158.85	178.47	1585	1586	1589	1587	1588
b8	.30p	185	1UAX	PRO	99	B	-89.7	157.78	178.86	4993	4994	4997	4995	4996
b8	.30p	186	1UCH	PRO	57	A	-97.34	135.83	178.37	855	856	859	857	858
b8	.30p	187	1UEB	PRO	75	A	-88.32	153.79	179.03	1187	1188	1191	1189	1190
b8	.30p	188	1UH7	PRO	316	A	-93.87	158.41	179.79	4568	4569	4572	4570	4571
b8	.30p	189	1UH8	PRO	316	A	-94.18	163.35	179.1	4568	4569	4572	4570	4571
b8	.30p	190	1UH9	PRO	316	A	-95.89	155.81	179.69	4568	4569	4572	4570	4571
b8	.30p	191	1UOT	PRO	60	P	-88.94	160.23	-178.82	785	786	789	787	788
b8	.30p	192	1UOT	PRO	123	P	-94.53	138.57	178.56	1731	1732	1735	1733	1734
b8	.30p	193	1V7Q	PRO	26	A	-86.36	163.6	177.65	431	432	435	433	434
b8	.30p	194	1VCA	PRO	60	A	-93.28	158.65	177.56	884	885	888	886	887
b8	.30p	195	1VCA	PRO	60	B	-90.12	156.86	174.76	3967	3968	3971	3969	3970
b8	.30p	196	1VF8	PRO	304	A	-93.38	163.95	170.62	4718	4719	4722	4720	4721
b8	.30p	197	1VF8	PRO	340	A	-109.28	148.97	-179.74	5296	5297	5300	5298	5299
b8	.30p	198	1VFF	PRO	105	A	-86.44	153.85	175.28	1742	1743	1746	1744	1745
b8	.30p	199	1VLW	PRO	132	A	-86.41	132.25	-179.86	2075	2076	2079	2077	2078
b8	.30p	200	1W9G	PRO	81	A	-86.38	145.97	176.72	1218	1219	1222	1220	1221
b8	.30p	201	1WDX	PRO	8	B	-87.09	158	176.51	1021	1022	1025	1023	1024
b8	.30p	202	1WDX	PRO	8	C	-86.67	144.55	179.82	1994	1995	1998	1996	1997
b8	.30p	203	1WG3	PRO	151	A	-88.26	139.34	178.9	2302	2303	2306	2304	2305
b8	.30p	204	1WKO	PRO	55	B	-86.48	167.03	172.13	3385	3386	3389	3387	3388
b8	.30p	205	1WNS	PRO	203	A	-85.37	165.02	178.87	3352	3353	3356	3354	3355
b8	.30p	206	1WR2	PRO	114	A	-87.93	161.16	176.73	1868	1869	1872	1870	1871
b8	.30p	207	1WR2	PRO	215	A	-90.71	169.12	177.03	3442	3443	3446	3444	3445
b8	.30p	208	1WYC	PRO	21	A	-85.43	168.53	170.76	211	212	215	213	214
b8	.30p	209	1WZV	PRO	119	A	-91.82	156.89	171.55	1926	1927	1930	1928	1929
b8	.30p	210	1WZW	PRO	119	A	-86.51	164.2	170.24	1926	1927	1930	1928	1929
b8	.30p	211	1X23	PRO	118	A	-91.22	130.07	168.69	1877	1878	1881	1879	1880
b8	.30p	212	1X23	PRO	40	B	-110.68	159.64	-24.96	3033	3034	3037	3035	3036
b8	.30p	213	1X23	PRO	118	C	-89.59	160.42	171.72	6621	6622	6625	6623	6624
b8	.30p	214	1X6L	PRO	193	A	-88.43	167.97	177.59	2507	2508	2511	2509	2510
b8	.30p	215	1X6L	PRO	502	A	-95.92	162.7	177.01	7221	7222	7225	7223	7224
b8	.30p	216	1XIX	PRO	41	A	-87.16	139.43	177.51	652	653	656	654	655
b8	.30p	217	1XKR	PRO	189	A	-85.31	150.4	176.55	2948	2949	2952	2950	2951
b8	.30p	218	1XMB	PRO	89	A	-86.94	144.75	170.52	912	913	916	914	915
b8	.30p	219	1XNC	PRO	75	A	-91.87	169.35	179.83	1073	1074	1077	1075	1076
b8	.30p	220	1XWC	PRO	76	A	-91.24	162.56	176.92	1165	1166	1169	1167	1168
b8	.30p	221	1XWT	PRO	141	A	-85.27	161.75	163.16	2177	2178	2181	2179	2180
b8	.30p	222	1XX2	PRO	38	A	-85.08	125.14	179.7	547	548	551	549	550
b8	.30p	223	1Y6J	PRO	185	A	-88.87	133.97	-179.27	2533	2534	2537	2535	2536
b8	.30p	224	1Y6L	PRO	118	A	-88.7	153.46	167.71	1829	1830	1833	1831	1832
b8	.30p	225	1Y6L	PRO	118	B	-89.62	162.09	173.19	4135	4136	4139	4137	4138
b8	.30p	226	1YF2	PRO	166	A	-85.57	168.93	179.66	2664	2665	2668	2666	2667
b8	.30p	227	1YF2	PRO	166	B	-85.09	168.54	179.2	9652	9653	9656	9654	9655
b8	.30p	228	1YKS	PRO	511	A	-86.05	165.81	166.7	4923	4924	4927	4925	4926
b8	.30p	229	1YRV	PRO	76	A	-94.59	162.68	178.04	1297	1298	1301	1299	1300
b8	.30p	230	1YRZ	PRO	1233	A	-86.99	163.65	178.97	3615	3616	3619	3617	3618
b8	.30p	231	1YRZ	PRO	2233	B	-86.18	165.17	178.85	11841	11842	11845	11843	11844
b8	.30p	232	1YVY	PRO	397	A	-90.6	158.12	177.86	5745	5746	5749	5747	5748
b8	.30p	233	1YZY	PRO	380	A	-86.08	167.01	177.09	5728	5729	5732	5730	5731
b8	.30p	234	1YZY	PRO	380	B	-99.34	161.2	176.81	11966	11967	11970	11968	11969
b8	.30p	235	1ZSA	PRO	195	A	-87.13	136.74	-178.17	2967	2968	2971	2969	2970
b8	.30p	236	1ZSA	PRO	215	A	-85.93	162.23	177.79	3283	3284	3287	3285	3286
b8	.30p	237	1ZTY	PRO	198	A	-86.12	142.74	179.45	3164	3165	3168	3166	3167
b8	.30p	238	1ZWZ	PRO	12	A	-86.02	154.74	-178.25	118	119	122	120	121
b8	.30p	239	1ZWZ	PRO	12	B	-85.91	151.67	-179.27	2027	2028	2031	2029	2030
b8	.30p	240	1ZYN	PRO	63	A	-87.55	153.15	177.62	1012	1013	1016	1014	1015
b8	.30p	241	1ZYN	PRO	20	B	-89.43	126.98	-179.37	3367	3368	3371	3369	3370
b8	.30p	242	1ZYN	PRO	63	B	-90.55	153.08	176.76	4045	4046	4049	4047	4048
b8	.30p	243	1ZYP	PRO	63	A	-85.82	160.66	177.84	1012	1013	1016	1014	1015
b8	.30p	244	1ZYP	PRO	63	B	-90.15	146.47	178.86	4045	4046	4049	4047	4048
b8	.30p	245	1ZZO	PRO	147	A	-86.27	162.5	178.25	1521	1522	1525	1523	1524
b8	.30p	246	2A4A	PRO	68	A	-89.34	156.33	176.31	1035	1036	1039	1037	1038
b8	.30p	247	2A4A	PRO	68	B	-87.67	151.46	174.3	5018	5019	5022	5020	5021
b8	.30p	248	2AAK	PRO	28	A	-86.49	156.77	177.68	434	435	438	436	437
b8	.30p	249	2AHE	PRO	76	A	-89.05	149.68	170.14	941	942	945	943	944
b8	.30p	250	2ALA	PRO	8	A	-90.96	148.33	-177.47	114	115	118	116	117
b8	.30p	251	2ALA	PRO	40	A	-85.41	143.35	178.01	619	620	623	621	622
b8	.30p	252	2ALA	PRO	232	A	-91.7	163.27	-176.89	3531	3532	3535	3533	3534
b8	.30p	253	2ALA	PRO	382	A	-86.87	166.1	174.97	5725	5726	5729	5727	5728
b8	.30p	254	2B1K	PRO	144	A	-91.9	160.66	177.45	1683	1684	1687	1685	1686
b8	.30p	255	2B29	PRO	32	A	-89.87	151.82	160.26	452	453	456	454	455
b8	.30p	256	2B4E	PRO	123	A	-85.52	167.72	170.92	1701	1702	1705	1703	1704
b8	.30p	257	2B4E	PRO	273	A	-85.58	139.85	172.41	4016	4017	4020	4018	4019
b8	.30p	258	2BMF	PRO	326	A	-92.22	165.14	179.97	2295	2296	2299	2297	2298
b8	.30p	259	2BOE	PRO	226	X	-91.21	166.04	168.82	3244	3245	3248	3246	3247
b8	.30p	260	2BV1	PRO	153	B	-86.28	146.83	176	3490	3491	3494	3492	3493
b8	.30p	261	2CBE	PRO	195	A	-86.93	129.79	-177.47	2982	2983	2986	2984	2985
b8	.30p	262	2CI3	PRO	21	A	-85.65	150.29	179.87	220	221	224	222	223
b8	.30p	263	2CI4	PRO	21	A	-85.84	150.05	179.67	210	211	214	212	213
b8	.30p	264	2CVF	PRO	85	B	-92.34	140.63	179.27	4747	4748	4751	4749	4750
b8	.30p	265	2CWN	PRO	39	B	-85.9	163.87	178.67	5408	5409	5412	5410	5411
b8	.30p	266	2CX5	PRO	104	A	-86.99	167	179.57	1541	1542	1545	1543	1544
b8	.30p	267	2CYG	PRO	196	A	-88.12	166.31	165	2503	2504	2507	2505	2506
b8	.30p	268	2D5D	PRO	118	A	-86.67	163.42	175.98	656	657	660	658	659
b8	.30p	269	2DBI	PRO	312	A	-88.08	148.52	177.64	4531	4532	4535	4533	4534
b8	.30p	270	2DE0	PRO	358	X	-87.77	142.99	-174.81	4076	4077	4080	4078	4079
b8	.30p	271	2DFF	PRO	99	A	-86.69	165.27	179.12	1465	1466	1469	1467	1468
b8	.30p	272	2DL2	PRO	165	A	-92.09	137.13	178.25	2455	2456	2459	2457	2458
b8	.30p	273	2DOK	PRO	17	A	-90.2	160.49	169.43	267	268	271	269	270
b8	.30p	274	2DOK	PRO	17	B	-88.88	157.16	166.58	2930	2931	2934	2932	2933
b8	.30p	275	2DPS	PRO	48	A	-86.66	151.49	177.87	694	695	698	696	697
b8	.30p	276	2DYJ	PRO	83	B	-86.79	169.33	174.57	2822	2823	2826	2824	2825
b8	.30p	277	2E3M	PRO	535	A	-111.23	131.88	147.09	2759	2760	2763	2761	2762
b8	.30p	278	2EC5	PRO	1066	A	-95.34	145.77	168.91	7779	7780	7783	7781	7782
b8	.30p	279	2EC5	PRO	1008	B	-85.38	149.85	174.16	18058	18059	18062	18060	18061
b8	.30p	280	2EC5	PRO	1066	B	-98.88	143.7	167.16	18981	18982	18985	18983	18984
b8	.30p	281	2ECE	PRO	101	A	-95.39	159.04	177.8	1460	1461	1464	1462	1463
b8	.30p	282	2F0J	PRO	47	A	-95.48	147.99	-0.3	659	660	663	661	662
b8	.30p	283	2F4E	PRO	141	A	-97.86	165.29	177.78	1672	1673	1676	1674	1675
b8	.30p	284	2F4E	PRO	38	B	-107.44	160.83	179.72	2081	2082	2085	2083	2084
b8	.30p	285	2F4E	PRO	141	B	-89.41	154.78	178.39	3699	3700	3703	3701	3702
b8	.30p	286	2F4W	PRO	127	A	-92.85	153.99	162.16	1715	1716	1719	1717	1718
b8	.30p	287	2F82	PRO	202	A	-93.5	161.7	160.6	2991	2992	2995	2993	2994
b8	.30p	288	2FHT	PRO	67	A	-85.86	150.76	177.39	1022	1023	1026	1024	1025
b8	.30p	289	2FJI	PRO	451	1	-99.01	146.19	179.61	687	688	691	689	690
b8	.30p	290	2FK9	PRO	43	A	-86.53	142.16	164.5	724	725	728	726	727
b8	.30p	291	2FP3	PRO	236	A	-95.72	140.22	178.56	1278	1279	1282	1280	1281
b8	.30p	292	2GCJ	PRO	408	A	-103.96	150.59	172.87	2821	2822	2825	2823	2824
b8	.30p	293	2GCJ	PRO	408	C	-102.48	150.63	169.52	10390	10391	10394	10392	10393
b8	.30p	294	2GCJ	PRO	408	D	-88.35	167.48	172.27	14151	14152	14155	14153	14154
b8	.30p	295	2GRV	PRO	66	A	-87.08	142.61	172.49	604	605	608	606	607
b8	.30p	296	2GRV	PRO	66	C	-86.47	141.82	171.81	15821	15822	15825	15823	15824
b8	.30p	297	2GWO	PRO	26	C	-93.8	151.26	178.74	5305	5306	5309	5307	5308
b8	.30p	298	2H1G	PRO	139	B	-97.84	144.82	-150.85	3689	3690	3693	3691	3692
b8	.30p	299	2HBJ	PRO	180	A	-90.8	162.79	178.07	851	852	855	853	854
b8	.30p	300	2HJW	PRO	343	A	-106.12	164	177.75	1674	1675	1678	1676	1677
b8	.30p	301	2HLY	PRO	196	A	-87.02	153.83	169.45	2934	2935	2938	2936	2937
b8	.30p	302	2HWX	PRO	1250	A	-97.4	164.55	172.91	200	201	204	202	203
b8	.30p	303	2I27	PRO	85	O	-94.92	156.08	171.77	2868	2869	2872	2870	2871
b8	.30p	304	2I6I	PRO	62	A	-103.61	153.84	177.18	1033	1034	1037	1035	1036
b8	.30p	305	2IRU	PRO	172	A	-90.71	147.36	179.83	2514	2515	2518	2516	2517
b8	.30p	306	2IRU	PRO	172	B	-86.92	141.9	176.81	6831	6832	6835	6833	6834
b8	.30p	307	2IUS	PRO	886	A	-87.08	139.74	179.05	600	601	604	602	603
b8	.30p	308	2IUS	PRO	1108	A	-112.15	151.33	-177.97	3939	3940	3943	3941	3942
b8	.30p	309	2IUS	PRO	1114	A	-85.93	161.24	176.31	4047	4048	4051	4049	4050
b8	.30p	310	2IUS	PRO	1114	B	-95.88	157.27	176.88	10177	10178	10181	10179	10180
b8	.30p	311	2IUS	PRO	1114	C	-87.53	159.84	176.17	16307	16308	16311	16309	16310
b8	.30p	312	2IUS	PRO	1108	D	-105.94	154.53	-178.23	22329	22330	22333	22331	22332
b8	.30p	313	2IUS	PRO	1114	D	-95.2	155.55	176.47	22437	22438	22441	22439	22440
b8	.30p	314	2IUS	PRO	886	E	-85.18	144.38	179.43	25120	25121	25124	25122	25123
b8	.30p	315	2IUS	PRO	1114	E	-89.25	159.95	176.53	28366	28367	28370	28368	28369
b8	.30p	316	2IUS	PRO	886	F	-86.45	140.49	179.96	31049	31050	31053	31051	31052
b8	.30p	317	2IUS	PRO	1108	F	-107.33	158.3	-177.82	34211	34212	34215	34213	34214
b8	.30p	318	2IUS	PRO	1114	F	-87.48	161.06	176.31	34319	34320	34323	34321	34322
b8	.30p	319	2IXM	PRO	316	A	-89.74	153.94	179.76	4749	4750	4753	4751	4752
b8	.30p	320	2J0U	PRO	61	A	-85.7	156.92	179.38	335	336	339	337	338
b8	.30p	321	2J0U	PRO	61	B	-85.88	158.25	177.92	5644	5645	5648	5646	5647
b8	.30p	322	2J63	PRO	390	A	-85.65	130.23	169.59	4234	4235	4238	4236	4237
b8	.30p	323	2J63	PRO	390	B	-85.95	127.48	176.14	9401	9402	9405	9403	9404
b8	.30p	324	2J92	PRO	149	A	-95.49	165.03	178.92	2140	2141	2144	2142	2143
b8	.30p	325	2JAY	PRO	159	A	-88.23	148.54	166.47	1407	1408	1411	1409	1410
b8	.30p	326	2JB9	PRO	106	B	-88.27	149.92	176.83	3596	3597	3600	3598	3599
b8	.30p	327	2JIC	PRO	53	A	-90.13	167.61	177	726	727	730	728	729
b8	.30p	328	2JL9	PRO	94	C	-88.89	159.37	164.88	22074	22075	22078	22076	22077
b8	.30p	329	2LKF	PRO	66	A	-89.05	150.1	176.89	1039	1040	1043	1041	1042
b8	.30p	330	2NT3	PRO	47	A	-86.38	168.72	169.4	685	686	689	687	688
b8	.30p	331	2OEW	PRO	346	A	-88.54	139.63	173.92	5430	5431	5434	5432	5433
b8	.30p	332	2OGV	PRO	570	A	-87.16	139.14	173.29	443	444	447	445	446
b8	.30p	333	2OHW	PRO	17	B	-88.25	164.57	161.44	2296	2297	2300	2298	2299
b8	.30p	334	2ORY	PRO	205	A	-91.15	130.07	179.69	3189	3190	3193	3191	3192
b8	.30p	335	2ORY	PRO	205	B	-85.18	131.27	179.54	8535	8536	8539	8537	8538
b8	.30p	336	2OWE	PRO	26	A	-85.06	167.23	178.35	431	432	435	433	434
b8	.30p	337	2P30	PRO	26	A	-89.98	165.23	177.85	431	432	435	433	434
b8	.30p	338	2P30	PRO	151	A	-87.83	160.44	179.71	2386	2387	2390	2388	2389
b8	.30p	339	2P5P	PRO	378	A	-90.93	158.51	179.86	1148	1149	1152	1150	1151
b8	.30p	340	2P6N	PRO	434	A	-86.81	150.13	-179.63	471	472	475	473	474
b8	.30p	341	2P6N	PRO	434	B	-85.39	152.25	172.81	2989	2990	2993	2991	2992
b8	.30p	342	2P6O	PRO	26	A	-89.04	166.63	177.85	429	430	433	431	432
b8	.30p	343	2P6O	PRO	26	B	-87.47	166.9	178.38	3131	3132	3135	3133	3134
b8	.30p	344	2P9R	PRO	195	B	-92.65	162.67	176.62	3116	3117	3120	3118	3119
b8	.30p	345	2PB7	PRO	566	A	-96.46	149.12	177.91	2118	2119	2122	2120	2121
b8	.30p	346	2PF6	PRO	24	A	-89.33	142.05	172.44	369	370	373	371	372
b8	.30p	347	2PHC	PRO	132	B	-104.29	146.64	170.75	2029	2030	2033	2031	2032
b8	.30p	348	2PLF	PRO	125	A	-104.86	132.14	179.4	1850	1851	1854	1852	1853
b8	.30p	349	2PLF	PRO	182	A	-86.71	130.8	-179.04	2785	2786	2789	2787	2788
b8	.30p	350	2PNE	PRO	14	A	-88.69	169.25	163.01	152	153	156	154	155
b8	.30p	351	2PQ6	PRO	15	A	-99.77	162.96	176.04	124	125	128	126	127
b8	.30p	352	2PS3	PRO	233	B	-89.18	163.77	-173.51	6921	6922	6925	6923	6924
b8	.30p	353	2PSH	PRO	76	A	-85.62	157.04	155.86	1192	1193	1196	1194	1195
b8	.30p	354	2PTU	PRO	22	C	-91.92	149.78	176.31	3579	3580	3583	3581	3582
b8	.30p	355	2PWX	PRO	52	A	-97.29	142.04	175.62	732	733	736	734	735
b8	.30p	356	2QPW	PRO	114	A	-86.53	146.86	170.93	1805	1806	1809	1807	1808
b8	.30p	357	2QZ5	PRO	52	A	-86.59	140.69	177.8	517	518	521	519	520
b8	.30p	358	2QZB	PRO	115	A	-89.41	166.48	166.32	1094	1095	1098	1096	1097
b8	.30p	359	2R60	PRO	341	A	-94.75	153.63	175.63	5300	5301	5304	5302	5303
b8	.30p	360	2R62	PRO	342	A	-89.84	130.77	-178.84	2638	2639	2642	2640	2641
b8	.30p	361	2R88	PRO	80	A	-88	160.03	177.9	1065	1066	1069	1067	1068
b8	.30p	362	2R88	PRO	80	B	-88.3	160.43	177.94	6443	6444	6447	6445	6446
b8	.30p	363	2R9Y	PRO	47	A	-89.25	161.78	-178.24	13	14	17	15	16
b8	.30p	364	2REJ	PRO	207	A	-96.75	153.35	-176.11	2673	2674	2677	2675	2676
b8	.30p	365	2REJ	PRO	207	B	-89.64	154.79	-176.95	6957	6958	6961	6959	6960
b8	.30p	366	2RFA	PRO	109	A	-87.08	158.05	162	1001	1002	1005	1003	1004
b8	.30p	367	2RFA	PRO	235	A	-86.41	161.44	171.33	2951	2952	2955	2953	2954
b8	.30p	368	2RN2	PRO	17	A	-89.69	164.44	177.19	243	244	247	245	246
b8	.30p	369	2SNV	PRO	218	A	-86.94	167.6	176.62	1604	1605	1608	1606	1607
b8	.30p	370	2UUT	PRO	426	A	-87.11	152.65	165.78	6536	6537	6540	6538	6539
b8	.30p	371	2V1L	PRO	88	A	-102.51	133.63	171.45	1076	1077	1080	1078	1079
b8	.30p	372	2V6C	PRO	304	A	-90.24	155.71	177.45	4552	4553	4556	4554	4555
b8	.30p	373	2V8O	PRO	594	A	-89.06	167.88	178.1	6278	6279	6282	6280	6281
b8	.30p	374	2VFY	PRO	172	A	-87.17	125.7	-179.11	1360	1361	1364	1362	1363
b8	.30p	375	2VGE	PRO	656	A	-95.73	158.04	177.25	640	641	644	642	643
b8	.30p	376	2VGE	PRO	689	A	-88.96	142.57	178.05	1102	1103	1106	1104	1105
b8	.30p	377	2VGE	PRO	819	A	-85.23	158.8	178.8	3022	3023	3026	3024	3025
b8	.30p	378	2VH4	PRO	400	A	-97.39	146.63	161.73	5468	5469	5472	5470	5471
b8	.30p	379	2VSA	PRO	65	A	-87.48	141.28	-179.24	535	536	539	537	538
b8	.30p	380	2VSV	PRO	535	A	-89.02	163.86	174.5	538	539	542	540	541
b8	.30p	381	2VSV	PRO	535	B	-89.33	163.81	172.79	2098	2099	2102	2100	2101
b8	.30p	382	2W51	PRO	3	A	-86.87	132.2	-177.55	46	47	50	48	49
b8	.30p	383	2WAC	PRO	750	A	-93.13	160.66	162.38	779	780	783	781	782
b8	.30p	384	2WBZ	PRO	84	A	-86.13	137.65	-179.41	1198	1199	1202	1200	1201
b8	.30p	385	2WFE	PRO	399	A	-87.53	150.91	167.4	1852	1853	1856	1854	1855
b8	.30p	386	2WFE	PRO	399	C	-88.41	135.54	173.24	9732	9733	9736	9734	9735
b8	.30p	387	2WFE	PRO	399	D	-88.63	151.92	171.47	13421	13422	13425	13423	13424
b8	.30p	388	2WMF	PRO	51	A	-96.89	143.31	166.48	260	261	264	262	263
b8	.30p	389	2WXZ	PRO	386	A	-85.88	144.99	173	5613	5614	5617	5615	5616
b8	.30p	390	2WXZ	PRO	386	C	-85.6	145.56	172.66	12074	12075	12078	12076	12077
b8	.30p	391	2X3X	PRO	293	A	-86.13	169.93	-176.98	4597	4598	4601	4599	4600
b8	.30p	392	2X7L	PRO	122	B	-88.49	151.92	-179.9	4984	4985	4988	4986	4987
b8	.30p	393	2X7L	PRO	122	D	-89.72	152.98	-179.59	11407	11408	11411	11409	11410
b8	.30p	394	2X7L	PRO	122	F	-89.74	151.84	-179.39	17830	17831	17834	17832	17833
b8	.30p	395	2X7L	PRO	122	I	-89.47	152.79	-179.84	27464	27465	27468	27466	27467
b8	.30p	396	2X7L	PRO	122	K	-89.03	152.23	-179.44	33887	33888	33891	33889	33890
b8	.30p	397	2X7L	PRO	122	L	-89.35	152.5	-179.95	37099	37100	37103	37101	37102
b8	.30p	398	2X7L	PRO	31	M	-93.55	143.91	179.66	38908	38909	38912	38910	38911
b8	.30p	399	2X7L	PRO	31	N	-92.86	143.79	180	39900	39901	39904	39902	39903
b8	.30p	400	2X7L	PRO	31	O	-93.3	144.05	-179.97	40892	40893	40896	40894	40895
b8	.30p	401	2X7L	PRO	31	P	-94.09	143.64	179.82	41884	41885	41888	41886	41887
b8	.30p	402	2X7L	PRO	31	Q	-93.87	143.46	179.51	42876	42877	42880	42878	42879
b8	.30p	403	2X7L	PRO	31	R	-94.13	142.6	-179.8	43868	43869	43872	43870	43871
b8	.30p	404	2X8X	PRO	126	X	-90.21	129.98	174.31	877	878	881	879	880
b8	.30p	405	2XGV	PRO	87	A	-97.19	134.48	171.89	1310	1311	1314	1312	1313
b8	.30p	406	2XHW	PRO	163	A	-87.32	167.2	179.62	2531	2532	2535	2533	2534
b8	.30p	407	2YSS	PRO	9	B	-89.65	163.99	179.43	1707	1708	1711	1709	1710
b8	.30p	408	2YV0	PRO	17	X	-91.85	165.08	173.84	243	244	247	245	246
b8	.30p	409	2YWJ	PRO	131	A	-98.69	163.14	176.88	2061	2062	2065	2063	2064
b8	.30p	410	2YXR	PRO	248	A	-106.05	142.63	177.09	3718	3719	3722	3720	3721
b8	.30p	411	2YZ1	PRO	105	B	-89.06	168.53	176.77	3242	3243	3246	3244	3245
b8	.30p	412	2Z1E	PRO	125	A	-97.93	154.06	177.55	1243	1244	1247	1245	1246
b8	.30p	413	2Z1F	PRO	125	A	-97.48	154.67	177.4	1274	1275	1278	1276	1277
b8	.30p	414	2Z1J	PRO	17	A	-85.36	155.76	-179.25	250	251	254	252	253
b8	.30p	415	2Z5L	PRO	315	A	-88.07	145.14	177.44	4087	4088	4091	4089	4090
b8	.30p	416	2ZHS	PRO	373	A	-91.29	160.96	178.89	5533	5534	5537	5535	5536
b8	.30p	417	2ZHT	PRO	70	A	-86.41	152.37	178.92	1115	1116	1119	1117	1118
b8	.30p	418	2ZHT	PRO	373	A	-85.95	169.18	177.53	5533	5534	5537	5535	5536
b8	.30p	419	2ZHU	PRO	373	A	-85.57	167.17	178.08	5533	5534	5537	5535	5536
b8	.30p	420	2ZHV	PRO	70	A	-86.85	144.94	178.02	1115	1116	1119	1117	1118
b8	.30p	421	2ZHV	PRO	373	A	-88.94	161.45	177.83	5533	5534	5537	5535	5536
b8	.30p	422	2ZP2	PRO	202	A	-101.1	140.73	2.42	1370	1371	1374	1372	1373
b8	.30p	423	2ZVR	PRO	248	A	-89.1	166.4	177.59	3855	3856	3859	3857	3858
b8	.30p	424	2ZVR	PRO	248	B	-86.69	155.99	177.17	7989	7990	7993	7991	7992
b8	.30p	425	3A1K	PRO	232	A	-87.77	147.31	175.81	3309	3310	3313	3311	3312
b8	.30p	426	3AA5	PRO	17	X	-88.84	166.01	171.86	226	227	230	228	229
b8	.30p	427	3AGK	PRO	227	A	-85.18	148.87	174.32	3297	3298	3301	3299	3300
b8	.30p	428	3AJA	PRO	275	A	-86.57	148.95	178.06	2941	2942	2945	2943	2944
b8	.30p	429	3AQ2	PRO	82	A	-87.41	154.13	161.83	1362	1363	1366	1364	1365
b8	.30p	430	3AQ2	PRO	82	B	-88.63	153.56	163.52	4308	4309	4312	4310	4311
b8	.30p	431	3AQK	PRO	67	A	-91.32	131.48	-179.81	799	800	803	801	802
b8	.30p	432	3B43	PRO	222	A	-95.82	137.45	178.32	3436	3437	3440	3438	3439
b8	.30p	433	3B9E	PRO	533	A	-90.83	162.07	168.24	7618	7619	7622	7620	7621
b8	.30p	434	3B9N	PRO	211	B	-86.77	160.92	178.75	10303	10304	10307	10305	10306
b8	.30p	435	3BBA	PRO	169	B	-86.74	168.06	174.88	4568	4569	4572	4570	4571
b8	.30p	436	3BCH	PRO	98	A	-90.29	145.73	162.36	1410	1411	1414	1412	1413
b8	.30p	437	3BKY	PRO	158	H	-107.78	168.63	161.32	2345	2346	2349	2347	2348
b8	.30p	438	3BKY	PRO	94	L	-89.06	150.73	173.15	4722	4723	4726	4724	4725
b8	.30p	439	3BNW	PRO	93	A	-90.75	148.66	177.72	1184	1185	1188	1186	1187
b8	.30p	440	3BNW	PRO	30	B	-101.14	139.4	179.43	2752	2753	2756	2754	2755
b8	.30p	441	3BNW	PRO	93	B	-87.58	141.55	173.75	3590	3591	3594	3592	3593
b8	.30p	442	3BOI	PRO	71	A	-91.4	168.25	179	724	725	728	726	727
b8	.30p	443	3BOI	PRO	14	B	-85.28	167.94	167.77	976	977	980	978	979
b8	.30p	444	3BOP	PRO	195	A	-96.02	144.16	172.02	1648	1649	1652	1650	1651
b8	.30p	445	3BOP	PRO	108	B	-94.27	133.05	162.42	2855	2856	2859	2857	2858
b8	.30p	446	3BOP	PRO	195	B	-91.68	144.64	176.68	4160	4161	4164	4162	4163
b8	.30p	447	3BQW	PRO	315	A	-86.79	144.66	-179.73	4888	4889	4892	4890	4891
b8	.30p	448	3BQW	PRO	324	A	-96.63	127.9	168.51	5027	5028	5031	5029	5030
b8	.30p	449	3BY1	PRO	434	A	-99.02	151.84	178.1	2929	2930	2933	2931	2932
b8	.30p	450	3BY2	PRO	281	A	-98.34	167.53	-179.47	759	760	763	761	762
b8	.30p	451	3BY2	PRO	434	A	-85.44	168.23	177.91	2929	2930	2933	2931	2932
b8	.30p	452	3BZG	PRO	7	A	-107.76	141.04	160.48	110	111	114	112	113
b8	.30p	453	3C0L	PRO	7	A	-91.23	151.19	163.62	110	111	114	112	113
b8	.30p	454	3CH7	PRO	241	A	-95.35	144.02	-179.85	3643	3644	3647	3645	3646
b8	.30p	455	3CKH	PRO	50	A	-87.97	156.74	178.58	652	653	656	654	655
b8	.30p	456	3CKH	PRO	84	B	-98.48	161.96	-179.92	3817	3818	3821	3819	3820
b8	.30p	457	3CSP	PRO	23	A	-91.22	153.42	176.89	331	332	335	333	334
b8	.30p	458	3DMS	PRO	202	A	-91.39	130.12	175.23	3121	3122	3125	3123	3124
b8	.30p	459	3DMS	PRO	326	A	-86.11	166.91	-179.98	5033	5034	5037	5035	5036
b8	.30p	460	3DRM	PRO	361	A	-87.99	150.14	179.23	5164	5165	5168	5166	5167
b8	.30p	461	3DTQ	PRO	162	C	-86.77	154.7	-179.23	7882	7883	7886	7884	7885
b8	.30p	462	3E0C	PRO	412	A	-94.82	155.21	-164.26	5330	5331	5334	5332	5333
b8	.30p	463	3EAC	PRO	113	A	-91.03	147.11	-2.53	660	661	664	662	663
b8	.30p	464	3EBM	PRO	158	A	-91.57	140.48	172.34	2079	2080	2083	2081	2082
b8	.30p	465	3EJF	PRO	125	A	-86.17	168.5	171.8	1846	1847	1850	1848	1849
b8	.30p	466	3ETP	PRO	47	A	-88.4	163.94	-178.12	376	377	380	378	379
b8	.30p	467	3F9E	PRO	52	A	-92.25	133.62	163.01	749	750	753	751	752
b8	.30p	468	3FG7	PRO	686	A	-89.78	150.28	172.84	1157	1158	1161	1159	1160
b8	.30p	469	3FG7	PRO	686	B	-89.36	145.93	173.76	2834	2835	2838	2836	2837
b8	.30p	470	3FPR	PRO	24	A	-86.34	145.12	173.26	237	238	241	239	240
b8	.30p	471	3FPR	PRO	24	D	-87.33	147.11	177.64	1425	1426	1429	1427	1428
b8	.30p	472	3FUV	PRO	92	A	-91.5	133.25	-171.54	1219	1220	1223	1221	1222
b8	.30p	473	3FUV	PRO	92	C	-88.95	127.89	-171.45	9320	9321	9324	9322	9323
b8	.30p	474	3FUV	PRO	186	C	-94.07	156.87	-162.5	10856	10857	10860	10858	10859
b8	.30p	475	3FXY	PRO	265	A	-90.66	125.68	175.23	3828	3829	3832	3830	3831
b8	.30p	476	3FXY	PRO	265	B	-92.02	127.27	175.26	9552	9553	9556	9554	9555
b8	.30p	477	3FXY	PRO	265	C	-90.43	127.88	173.53	15380	15381	15384	15382	15383
b8	.30p	478	3FXY	PRO	265	D	-96.06	129	175.79	21208	21209	21212	21210	21211
b8	.30p	479	3G7Y	PRO	104	A	-90.57	160.53	170.37	1489	1490	1493	1491	1492
b8	.30p	480	3GBS	PRO	51	A	-86.65	164.52	178.07	375	376	379	377	378
b8	.30p	481	3GPG	PRO	107	A	-93.44	167.46	174.88	1629	1630	1633	1631	1632
b8	.30p	482	3GPG	PRO	107	B	-95.36	163.47	177.71	4094	4095	4098	4096	4097
b8	.30p	483	3GPG	PRO	107	C	-93.01	167.28	178.5	6559	6560	6563	6561	6562
b8	.30p	484	3GPG	PRO	2	D	-92.11	152.31	171.13	7384	7385	7388	7386	7387
b8	.30p	485	3GPG	PRO	107	D	-94.39	165.93	176.07	8966	8967	8970	8968	8969
b8	.30p	486	3GR1	PRO	188	A	-91.37	144.2	179.27	317	318	321	319	320
b8	.30p	487	3GTY	PRO	70	S	-85.2	169.75	-177.47	7921	7922	7925	7923	7924
b8	.30p	488	3H2G	PRO	270	A	-88.81	167.73	-179.52	3862	3863	3866	3864	3865
b8	.30p	489	3H2H	PRO	270	A	-89.87	169.44	-179.38	3875	3876	3879	3877	3878
b8	.30p	490	3H5L	PRO	423	A	-98.44	153.67	166.34	5655	5656	5659	5657	5658
b8	.30p	491	3H5L	PRO	423	B	-95.15	150.08	163.39	11585	11586	11589	11587	11588
b8	.30p	492	3HCQ	PRO	207	A	-89.63	151.76	178.29	2673	2674	2677	2675	2676
b8	.30p	493	3HCQ	PRO	207	B	-88.46	148.55	179.79	6957	6958	6961	6959	6960
b8	.30p	494	3I50	PRO	149	H	-104.62	154.91	172.9	9449	9450	9453	9451	9452
b8	.30p	495	3I85	PRO	91	A	-92.04	169.38	165.39	992	993	996	994	995
b8	.30p	496	3IFO	PRO	159	H	-101.72	169.51	158.3	2307	2308	2311	2309	2310
b8	.30p	497	3IFO	PRO	12	L	-86.02	128.59	179.96	3416	3417	3420	3418	3419
b8	.30p	498	3IFP	PRO	128	H	-93.48	151.45	-175.68	1971	1972	1975	1973	1974
b8	.30p	499	3IFP	PRO	128	A	-90.96	151.1	-175.44	8721	8722	8725	8723	8724
b8	.30p	500	3IFP	PRO	128	C	-92.75	150.92	-175.76	15388	15389	15392	15390	15391
b8	.30p	501	3IFP	PRO	128	E	-94.57	149.52	-174.83	22055	22056	22059	22057	22058
b8	.30p	502	3IG0	PRO	480	A	-93.9	164.55	175.09	304	305	308	306	307
b8	.30p	503	3IHX	PRO	9	D	-112.75	161.2	174.7	5684	5685	5688	5686	5687
b8	.30p	504	3ILY	PRO	71	A	-97.46	149.66	170.34	863	864	867	865	866
b8	.30p	505	3ILY	PRO	71	B	-100.08	151.84	170.18	2987	2988	2991	2989	2990
b8	.30p	506	3IOS	PRO	147	A	-86.27	162.5	178.25	1519	1520	1523	1521	1522
b8	.30p	507	3IPL	PRO	180	B	-85.49	138.38	-177.71	9342	9343	9346	9344	9345
b8	.30p	508	3IVF	PRO	87	A	-91.64	125.11	178.65	1369	1370	1373	1371	1372
b8	.30p	509	3JQU	PRO	9	A	-86.11	145.99	179.08	133	134	137	135	136
b8	.30p	510	3JQU	PRO	9	B	-88.01	143.76	-177.53	1374	1375	1378	1376	1377
b8	.30p	511	3JXG	PRO	273	A	-86.13	166.05	176.4	3325	3326	3329	3327	3328
b8	.30p	512	3JXG	PRO	273	D	-87.39	160.56	173.03	15390	15391	15394	15392	15393
b8	.30p	513	3JZZ	PRO	114	A	-89.55	143.04	176.45	1301	1302	1305	1303	1304
b8	.30p	514	3K1D	PRO	528	A	-113.59	145.94	175.85	7984	7985	7988	7986	7987
b8	.30p	515	3K1D	PRO	546	A	-85.01	160.84	178.39	8262	8263	8266	8264	8265
b8	.30p	516	3K5O	PRO	148	A	-86.36	152.55	178.2	2357	2358	2361	2359	2360
b8	.30p	517	3K5O	PRO	396	A	-87.27	132.34	177.2	6048	6049	6052	6050	6051
b8	.30p	518	3K5O	PRO	148	B	-88	152.64	178.08	14434	14435	14438	14436	14437
b8	.30p	519	3K5O	PRO	149	B	-85.24	140.49	-179.54	14448	14449	14452	14450	14451
b8	.30p	520	3K8U	PRO	83	A	-93.67	167.35	176.72	1226	1227	1230	1228	1229
b8	.30p	521	3KB5	PRO	466	A	-88.11	169.77	174.69	2949	2950	2953	2951	2952
b8	.30p	522	3KG4	PRO	171	A	-87.2	158.55	174.35	2116	2117	2120	2118	2119
b8	.30p	523	3KSN	PRO	44	A	-95.98	155.79	165.01	582	583	586	584	585
b8	.30p	524	3KXX	PRO	466	C	-102.54	143.8	-179.83	9830	9831	9834	9832	9833
b8	.30p	525	3L1Y	PRO	118	A	-86.43	154.23	164.03	1887	1888	1891	1889	1890
b8	.30p	526	3MC8	PRO	280	A	-98.65	138.91	174.15	987	988	991	989	990
b8	.30p	527	3MC8	PRO	308	A	-97.03	144.1	-18.1	1422	1423	1426	1424	1425
b8	.30p	528	3MH9	PRO	84	C	-89.98	161.72	179.12	734	735	738	736	737
b8	.30p	529	3MH9	PRO	84	A	-87.12	162.32	-178.22	3726	3727	3730	3728	3729
b8	.30p	530	3MK4	PRO	97	A	-98.23	158.05	163.24	914	915	918	916	917
b8	.30p	531	3MOQ	PRO	7	D	-89.89	146.48	172.9	5730	5731	5734	5732	5733
b8	.30p	532	3N2T	PRO	181	A	-108.83	162.58	174.09	2821	2822	2825	2823	2824
b8	.30p	533	3N77	PRO	9	A	-94.96	136.57	172.28	145	146	149	147	148
b8	.30p	534	3N77	PRO	9	B	-95.35	135.6	172.05	2376	2377	2380	2378	2379
b8	.30p	535	3NCW	PRO	774	C	-86.49	147.62	-179.22	5912	5913	5916	5914	5915
b8	.30p	536	3NCW	PRO	839	D	-85.6	166.5	177.13	9657	9658	9661	9659	9660
b8	.30p	537	3NCW	PRO	917	D	-102.95	141.19	179.62	10860	10861	10864	10862	10863
b8	.30p	538	3NCX	PRO	917	A	-87.87	144.45	-177.77	2608	2609	2612	2610	2611
b8	.30p	539	3NCX	PRO	919	A	-87.55	169.59	174.01	2641	2642	2645	2643	2644
b8	.30p	540	3NCX	PRO	839	B	-85.39	157.18	175.03	4181	4182	4185	4183	4184
b8	.30p	541	3NCX	PRO	917	B	-91.98	138.54	178.87	5391	5392	5395	5393	5394
b8	.30p	542	3NFP	PRO	122	A	-87.26	161.25	176.35	1823	1824	1827	1825	1826
b8	.30p	543	3NFP	PRO	122	H	-86.37	157.14	173.76	8140	8141	8144	8142	8143
b8	.30p	544	3NFP	PRO	118	L	-87.01	157.01	175.7	11232	11233	11236	11234	11235
b8	.30p	545	3NJE	PRO	196	B	-87.36	166.51	176.41	5156	5157	5160	5158	5159
b8	.30p	546	3O6A	PRO	321	A	-88.38	167.01	176.77	4921	4922	4925	4923	4924
b8	.30p	547	3OC6	PRO	137	A	-88.26	155.52	165.53	1970	1971	1974	1972	1973
b8	.30p	548	3OLN	PRO	595	A	-90.32	151.02	174.86	2158	2159	2162	2160	2161
b8	.30p	549	3OLN	PRO	595	B	-87.86	146.39	167.16	4922	4923	4926	4924	4925
b8	.30p	550	3ONG	PRO	548	A	-90.95	161.82	168.8	1695	1696	1699	1697	1698
b8	.30p	551	3ONG	PRO	548	C	-87.23	162.19	171.24	5912	5913	5916	5914	5915
b8	.30p	552	3ONH	PRO	548	A	-85.17	163.3	163.31	1705	1706	1709	1707	1708
b8	.30p	553	3OPW	PRO	7	A	-88.76	154.62	174.46	13	14	17	15	16
b8	.30p	554	3ORE	PRO	41	A	-91.04	149.69	175.57	588	589	592	590	591
b8	.30p	555	3ORE	PRO	124	A	-90.42	135.82	165.05	1772	1773	1776	1774	1775
b8	.30p	556	3ORE	PRO	351	A	-92.65	155.24	163.51	5192	5193	5196	5194	5195
b8	.30p	557	3ORE	PRO	441	B	-91.19	149.21	176.25	10299	10300	10303	10301	10302
b8	.30p	558	3OU5	PRO	292	A	-86.9	153.44	159.59	3303	3304	3307	3305	3306
b8	.30p	559	3P26	PRO	524	A	-87.37	155.57	177.8	5348	5349	5352	5350	5351
b8	.30p	560	3P2I	PRO	117	A	-94.28	169.33	177.54	1848	1849	1852	1850	1851
b8	.30p	561	3P2I	PRO	117	B	-94.37	169.2	177.64	5035	5036	5039	5037	5038
b8	.30p	562	3P3D	PRO	315	A	-86.07	152.25	-176.38	601	602	605	603	604
b8	.30p	563	3P4L	PRO	957	A	-89.81	161.87	178.12	1619	1620	1623	1621	1622
b8	.30p	564	3Q1C	PRO	87	A	-85.16	148.34	173.37	774	775	778	776	777
b8	.30p	565	3QFI	PRO	142	A	-88.28	142.21	178.11	1189	1190	1193	1191	1192
b8	.30m	1	1BAR	PRO	136	B	-93.27	140.15	-178.8	4041	4042	4045	4043	4044
b8	.30m	2	1BVZ	PRO	17	A	-85.28	147.33	167.68	256	257	260	258	259
b8	.30m	3	1DT2	PRO	18	A	-105.46	155.65	179.68	256	257	260	258	259
b8	.30m	4	1GND	PRO	48	A	-115.68	133.11	-179.63	706	707	710	708	709
b8	.30m	5	1KEH	PRO	436	A	-85.49	169.15	178.3	6525	6526	6529	6527	6528
b8	.30m	6	1M53	PRO	183	A	-88.5	157.67	177.88	2297	2298	2301	2299	2300
b8	.30m	7	1RAJ	PRO	390	A	-86.75	126.01	-177.56	2884	2885	2888	2886	2887
b8	.30m	8	1RYN	PRO	141	A	-92.8	129.29	-177.96	2092	2093	2096	2094	2095
b8	.30m	9	1YF2	PRO	374	A	-85.38	156.64	178.35	6072	6073	6076	6074	6075
b8	.30m	10	1ZQU	PRO	151	A	-88.1	136.86	-178.84	948	949	952	950	951
b8	.30m	11	2BMF	PRO	478	A	-94.83	168.25	178.27	4715	4716	4719	4717	4718
b8	.30m	12	2C0Y	PRO	311	A	-86.23	143.17	177.72	4707	4708	4711	4709	4710
b8	.30m	13	2CVF	PRO	148	A	-101.99	139.55	-179.44	2289	2290	2293	2291	2292
b8	.30m	14	2CVF	PRO	166	A	-94.53	150.22	-179.69	2586	2587	2590	2588	2589
b8	.30m	15	2HXY	PRO	404	A	-88.41	157.97	178.87	5942	5943	5946	5944	5945
b8	.30m	16	2HXY	PRO	209	B	-102.02	164.38	177.97	8813	8814	8817	8815	8816
b8	.30m	17	2HXY	PRO	404	D	-87.56	141.84	-179.02	24185	24186	24189	24187	24188
b8	.30m	18	2I7X	PRO	686	A	-93.4	158.95	179.82	7389	7390	7393	7391	7392
b8	.30m	19	2JL9	PRO	94	B	-86.13	151.94	153.74	11804	11805	11808	11806	11807
b8	.30m	20	2NUB	PRO	251	A	-91.71	141.92	-179.34	4149	4150	4153	4151	4152
b8	.30m	21	2P9Q	PRO	110	B	-92.36	161.2	178.36	7842	7843	7846	7844	7845
b8	.30m	22	2WTB	PRO	487	A	-85.28	138.69	164.14	7065	7066	7069	7067	7068
b8	.30m	23	3CKH	PRO	21	B	-116.16	137.27	-177.17	2903	2904	2907	2905	2906
b8	.30m	24	3F21	PRO	193	B	-98.78	146.99	178.89	1971	1972	1975	1973	1974
b8	.30m	25	3F23	PRO	193	B	-89.04	144.73	-179.51	1942	1943	1946	1944	1945
b8	.30m	26	3JRP	PRO	138	A	-90.36	147.9	171.59	2079	2080	2083	2081	2082
b8	.30m	27	3KL4	PRO	96	A	-86.09	157.35	178.85	1568	1569	1572	1570	1571
b8	.30m	28	3LSD	PRO	16	A	-117	136.86	-169.65	145	146	149	147	148
c1	.30p	1	1A2L	PRO	151	A	-74.89	172.49	179.86	2219	2220	2223	2221	2222
c1	.30p	2	1A2M	PRO	51	B	-68.48	173.66	-179.42	3416	3417	3420	3418	3419
c1	.30p	3	1A5D	PRO	137	B	-62.74	170.86	-179.05	5006	5007	5010	5008	5009
c1	.30p	4	1AB6	PRO	61	A	-78.72	177.66	-178.93	884	885	888	886	887
c1	.30p	5	1AGJ	PRO	128	A	-78.06	179.91	-179.86	2015	2016	2019	2017	2018
c1	.30p	6	1AGJ	PRO	128	B	-73.22	173.73	179.84	5778	5779	5782	5780	5781
c1	.30p	7	1AO3	PRO	59	B	-80.75	177.3	176.25	3696	3697	3700	3698	3699
c1	.30p	8	1AO6	PRO	303	A	-63.91	-179.81	179.19	4682	4683	4686	4684	4685
c1	.30p	9	1AO6	PRO	303	B	-65.42	-173.56	179.13	13792	13793	13796	13794	13795
c1	.30p	10	1ATT	PRO	20	A	-73.63	-166.89	-178.67	231	232	235	233	234
c1	.30p	11	1ATT	PRO	13	B	-66.25	179.98	177.49	6678	6679	6682	6680	6681
c1	.30p	12	1ATT	PRO	20	B	-77.85	176.75	176.71	6791	6792	6795	6793	6794
c1	.30p	13	1ATU	PRO	362	A	-66.11	-151.84	-176.57	5397	5398	5401	5399	5400
c1	.30p	14	1ATZ	PRO	981	A	-82.27	172.12	176.09	866	867	870	868	869
c1	.30p	15	1B8X	PRO	201	A	-82.98	171.39	-179.85	3332	3333	3336	3334	3335
c1	.30p	16	1B8X	PRO	216	A	-58.81	172.22	179.49	3538	3539	3542	3540	3541
c1	.30p	17	1BEE	PRO	279	A	-71.21	-177.9	179.34	4366	4367	4370	4368	4369
c1	.30p	18	1BKR	PRO	90	A	-71.03	171.45	-173.24	1412	1413	1416	1414	1415
c1	.30p	19	1BM0	PRO	303	A	-58.81	-178.52	178.02	4682	4683	4686	4684	4685
c1	.30p	20	1BM0	PRO	303	B	-56.17	-172.86	177.05	13792	13793	13796	13794	13795
c1	.30p	21	1BOL	PRO	220	A	-78.34	170.66	178.01	3167	3168	3171	3169	3170
c1	.30p	22	1BQC	PRO	165	A	-76.6	-173.98	-177.52	2476	2477	2480	2478	2479
c1	.30p	23	1BVZ	PRO	546	A	-69.34	170.01	-161.89	8754	8755	8758	8756	8757
c1	.30p	24	1BY8	PRO	81	A	-84.17	-170.9	-179.63	1283	1284	1287	1285	1286
c1	.30p	25	1C2A	PRO	80	A	-74.64	173.58	160.5	1108	1109	1112	1110	1111
c1	.30p	26	1C3P	PRO	18	A	-71.03	171.9	174.45	279	280	283	281	282
c1	.30p	27	1C4R	PRO	199	D	-80.37	171.15	-179.16	9976	9977	9980	9978	9979
c1	.30p	28	1CDJ	PRO	68	A	-81.85	171.38	179.36	1076	1077	1080	1078	1079
c1	.30p	29	1CF1	PRO	127	A	-79.19	176.81	177.84	1908	1909	1912	1910	1911
c1	.30p	30	1CF1	PRO	123	B	-78.29	-176.98	-178.66	7656	7657	7660	7658	7659
c1	.30p	31	1CF1	PRO	127	B	-75.97	179.68	178.58	7722	7723	7726	7724	7725
c1	.30p	32	1CF1	PRO	360	B	-75.9	170.22	-179.12	11407	11408	11411	11409	11410
c1	.30p	33	1CF1	PRO	127	C	-80.95	175.18	177.65	13582	13583	13586	13584	13585
c1	.30p	34	1CF1	PRO	123	D	-77.08	-176.84	-179.13	19506	19507	19510	19508	19509
c1	.30p	35	1CF1	PRO	127	D	-74.99	179.73	178.05	19572	19573	19576	19574	19575
c1	.30p	36	1CIY	PRO	573	A	-76.84	176.02	179.55	8489	8490	8493	8491	8492
c1	.30p	37	1CLW	PRO	201	A	-83.93	176.19	175.96	1348	1349	1352	1350	1351
c1	.30p	38	1CNS	PRO	166	A	-80.43	-179.56	169.59	2428	2429	2432	2430	2431
c1	.30p	39	1CNS	PRO	166	B	-70.37	170.25	161.96	5980	5981	5984	5982	5983
c1	.30p	40	1CNV	PRO	133	A	-80.06	171.77	177.7	2050	2051	2054	2052	2053
c1	.30p	41	1CNV	PRO	217	A	-77.79	172.38	-179.21	3422	3423	3426	3424	3425
c1	.30p	42	1CVF	PRO	30	A	-84.5	-178.06	179.31	402	403	406	404	405
c1	.30p	43	1DIX	PRO	27	A	-71.53	173.85	-173.14	443	444	447	445	446
c1	.30p	44	1DIX	PRO	157	A	-79.45	173.8	170.32	2376	2377	2380	2378	2379
c1	.30p	45	1DIX	PRO	192	A	-72.79	171.83	-179.82	2893	2894	2897	2895	2896
c1	.30p	46	1DLC	PRO	368	A	-67.46	-175.2	178.61	4970	4971	4974	4972	4973
c1	.30p	47	1DT2	PRO	122	A	-71.1	176.18	179.2	1850	1851	1854	1852	1853
c1	.30p	48	1DT3	PRO	253	A	-69.43	-176.93	-174.56	3771	3772	3775	3773	3774
c1	.30p	49	1DT3	PRO	174	B	-76.11	174.23	174.37	6559	6560	6563	6561	6562
c1	.30p	50	1DU4	PRO	253	A	-82.7	175.69	178.53	3771	3772	3775	3773	3774
c1	.30p	51	1DVN	PRO	180	A	-72.1	173.18	179.47	2867	2868	2871	2869	2870
c1	.30p	52	1ECL	PRO	473	A	-73.71	174.01	179.02	6860	6861	6864	6862	6863
c1	.30p	53	1EUG	PRO	39	A	-81.08	178.8	172.88	553	554	557	555	556
c1	.30p	54	1EY5	PRO	47	A	-70.72	-170.46	-174.6	661	662	665	663	664
c1	.30p	55	1F6W	PRO	425	A	-78.81	-176.99	177.83	6521	6522	6525	6523	6524
c1	.30p	56	1FAS	PRO	56	A	-68.31	-172.72	177.49	820	821	824	822	823
c1	.30p	57	1FC7	PRO	444	A	-75.25	-177.69	-178.84	5457	5458	5461	5459	5460
c1	.30p	58	1FLH	PRO	256	A	-71.73	173.75	180	3643	3644	3647	3645	3646
c1	.30p	59	1FMT	PRO	12	A	-72.87	179.1	179.24	172	173	176	174	175
c1	.30p	60	1FMT	PRO	12	B	-78.07	-170.79	179.72	4872	4873	4876	4874	4875
c1	.30p	61	1FSN	PRO	30	A	-84.81	178.76	177.31	419	420	423	421	422
c1	.30p	62	1FSN	PRO	186	A	-72.19	-175.82	178.8	2797	2798	2801	2799	2800
c1	.30p	63	1FSN	PRO	30	B	-84.86	178.77	177.31	4433	4434	4437	4435	4436
c1	.30p	64	1FSN	PRO	186	B	-72.2	-175.79	178.8	6811	6812	6815	6813	6814
c1	.30p	65	1FVJ	PRO	51	B	-65.62	172.7	-179.17	3623	3624	3627	3625	3626
c1	.30p	66	1G0X	PRO	6	A	-81.79	175.64	178.74	75	76	79	77	78
c1	.30p	67	1G0X	PRO	102	A	-83.28	172.95	179.05	1544	1545	1548	1546	1547
c1	.30p	68	1G4W	PRO	444	R	-82.94	170.84	178.23	3775	3776	3779	3777	3778
c1	.30p	69	1G61	PRO	4073	B	-84.45	170.39	-173.11	4525	4526	4529	4527	4528
c1	.30p	70	1G83	PRO	169	A	-79.1	178.05	179.05	1322	1323	1326	1324	1325
c1	.30p	71	1G83	PRO	169	B	-75.27	170.34	177.79	3879	3880	3883	3881	3882
c1	.30p	72	1GCP	PRO	610	D	-83.47	175.2	178.18	3296	3297	3300	3298	3299
c1	.30p	73	1GCS	PRO	48	A	-67.85	172.27	178.91	738	739	742	740	741
c1	.30p	74	1GLN	PRO	228	A	-76.47	-169.52	176.14	3635	3636	3639	3637	3638
c1	.30p	75	1GSO	PRO	235	A	-79.55	170.06	178.99	3389	3390	3393	3391	3392
c1	.30p	76	1H03	PRO	70	P	-72.55	171.21	179.38	946	947	950	948	949
c1	.30p	77	1H03	PRO	125	P	-73.05	172.46	178.26	1759	1760	1763	1761	1762
c1	.30p	78	1H03	PRO	60	Q	-78.88	170.15	179.73	2606	2607	2610	2608	2609
c1	.30p	79	1H03	PRO	62	Q	-81.48	-179.12	175.65	2639	2640	2643	2641	2642
c1	.30p	80	1H03	PRO	70	Q	-74.91	177.86	177.68	2767	2768	2771	2769	2770
c1	.30p	81	1H2P	PRO	70	P	-75.04	178.57	178.17	930	931	934	932	933
c1	.30p	82	1H2P	PRO	125	P	-69.02	179.81	178.97	1732	1733	1736	1734	1735
c1	.30p	83	1H2Q	PRO	125	P	-71.77	176.21	-179.53	1625	1626	1629	1627	1628
c1	.30p	84	1H75	PRO	52	A	-78.58	172.86	171.97	824	825	828	826	827
c1	.30p	85	1HDE	PRO	279	A	-72.16	-173.17	173.36	4376	4377	4380	4378	4379
c1	.30p	86	1HDE	PRO	279	B	-72.91	-172.8	174.28	9222	9223	9226	9224	9225
c1	.30p	87	1HQZ	PRO	73	7	-53.28	177.98	-179.97	13797	13798	13801	13799	13800
c1	.30p	88	1HST	PRO	26	A	-71.25	-177.9	178.45	31	32	35	33	34
c1	.30p	89	1HST	PRO	26	B	-61.26	174.91	176.72	1173	1174	1177	1175	1176
c1	.30p	90	1HTZ	PRO	252	A	-81.22	173.42	178.55	3475	3476	3479	3477	3478
c1	.30p	91	1HTZ	PRO	252	B	-84.09	171.68	179.16	7522	7523	7526	7524	7525
c1	.30p	92	1HTZ	PRO	252	C	-83.81	173.96	179.03	11569	11570	11573	11571	11572
c1	.30p	93	1HTZ	PRO	252	D	-84.86	174.56	179.57	15616	15617	15620	15618	15619
c1	.30p	94	1HTZ	PRO	252	E	-84.08	173.79	178.88	19663	19664	19667	19665	19666
c1	.30p	95	1HTZ	PRO	252	F	-61.3	173.08	-179.88	23710	23711	23714	23712	23713
c1	.30p	96	1HVA	PRO	30	A	-66.69	172.96	164.54	402	403	406	404	405
c1	.30p	97	1HVA	PRO	215	A	-69.97	-178.44	173.31	3258	3259	3262	3260	3261
c1	.30p	98	1I1B	PRO	91	A	-77.67	171.17	178.56	1399	1400	1403	1401	1402
c1	.30p	99	1I39	PRO	95	A	-76.92	170.45	178.54	1502	1503	1506	1504	1505
c1	.30p	100	1I5P	PRO	430	A	-82.87	175.53	180	6741	6742	6745	6743	6744
c1	.30p	101	1IJQ	PRO	671	B	-80.14	172.86	178.59	9266	9267	9270	9268	9269
c1	.30p	102	1ILG	PRO	228	A	-73.15	-177.18	179.07	1015	1016	1019	1017	1018
c1	.30p	103	1ISE	PRO	91	A	-67.72	171.96	179.49	1399	1400	1403	1401	1402
c1	.30p	104	1J2F	PRO	239	A	-71.42	170.67	179.77	686	687	690	688	689
c1	.30p	105	1JEJ	PRO	232	A	-74.08	174.93	178.72	3806	3807	3810	3808	3809
c1	.30p	106	1JFR	PRO	61	A	-76.16	178.32	179.42	795	796	799	797	798
c1	.30p	107	1JFR	PRO	9	B	-78.31	175.27	175.95	3965	3966	3969	3967	3968
c1	.30p	108	1JFR	PRO	61	B	-77.34	178.5	179.87	4662	4663	4666	4664	4665
c1	.30p	109	1JI6	PRO	461	A	-76.47	176.82	179.72	6330	6331	6334	6332	6333
c1	.30p	110	1JPD	PRO	116	X	-65.57	171.25	-179.42	1703	1704	1707	1705	1706
c1	.30p	111	1JY5	PRO	199	B	-72.15	178.45	-179.96	5890	5891	5894	5892	5893
c1	.30p	112	1K1S	PRO	75	A	-61.01	170.08	-179.9	1044	1045	1048	1046	1047
c1	.30p	113	1KCT	PRO	197	A	-55.29	-164.32	-178.31	2807	2808	2811	2809	2810
c1	.30p	114	1KCT	PRO	362	A	-77.15	-165.08	177.86	5408	5409	5412	5410	5411
c1	.30p	115	1KEX	PRO	45	A	-66.84	176.78	178.54	667	668	671	669	670
c1	.30p	116	1KNG	PRO	59	A	-76.78	170.01	171.42	125	126	129	127	128
c1	.30p	117	1KVB	PRO	17	A	-82.91	174.67	177.25	243	244	247	245	246
c1	.30p	118	1KXE	PRO	185	A	-73.61	-178.47	178.58	1201	1202	1205	1203	1204
c1	.30p	119	1L5T	PRO	251	A	-81.68	176.12	-175.34	3768	3769	3772	3770	3771
c1	.30p	120	1L5T	PRO	251	B	-78.83	179.62	179.14	8796	8797	8800	8798	8799
c1	.30p	121	1L6P	PRO	61	A	-78.21	170.22	-176.53	918	919	922	920	921
c1	.30p	122	1L8F	PRO	27	A	-69.34	172.65	179.51	386	387	390	388	389
c1	.30p	123	1LB4	PRO	425	A	-74.28	175.26	179.63	1243	1244	1247	1245	1246
c1	.30p	124	1LCI	PRO	11	A	-74.55	-173.14	177.3	95	96	99	97	98
c1	.30p	125	1LGY	PRO	219	B	-82.5	-178.16	174.09	7438	7439	7442	7440	7441
c1	.30p	126	1LGY	PRO	219	C	-74.68	-172.38	171.47	11524	11525	11528	11526	11527
c1	.30p	127	1LLT	PRO	59	A	-61.7	170.19	-179.08	872	873	876	874	875
c1	.30p	128	1LUF	PRO	695	A	-68.53	179.42	179.82	1748	1749	1752	1750	1751
c1	.30p	129	1M53	PRO	580	A	-81.79	-179.36	177.05	8753	8754	8757	8755	8756
c1	.30p	130	1MB8	PRO	116	A	-77.78	171.98	179.22	1090	1091	1094	1092	1093
c1	.30p	131	1MLA	PRO	52	A	-64.44	171.01	-172.32	708	709	712	710	711
c1	.30p	132	1MN4	PRO	319	A	-78.29	176.97	-179.98	3822	3823	3826	3824	3825
c1	.30p	133	1MWK	PRO	29	B	-71.95	170.42	179.7	5458	5459	5462	5460	5461
c1	.30p	134	1MZD	PRO	151	A	-75.19	-175.64	179.76	2171	2172	2175	2173	2174
c1	.30p	135	1MZD	PRO	225	A	-64.86	179.97	178.86	3263	3264	3267	3265	3266
c1	.30p	136	1N05	PRO	122	A	-80.41	170.05	179.92	1610	1611	1614	1612	1613
c1	.30p	137	1NI2	PRO	75	B	-84.37	178.11	176.66	6113	6114	6117	6115	6116
c1	.30p	138	1NKR	PRO	8	A	-77.42	-178.49	176.28	49	50	53	51	52
c1	.30p	139	1NKR	PRO	108	A	-81.74	-178.98	178.66	1601	1602	1605	1603	1604
c1	.30p	140	1NP2	PRO	252	A	-79.55	176.61	179.19	3816	3817	3820	3818	3819
c1	.30p	141	1NP2	PRO	252	B	-78.78	174.85	178.53	10495	10496	10499	10497	10498
c1	.30p	142	1NP2	PRO	261	B	-76.78	-174.21	-179.61	10626	10627	10630	10628	10629
c1	.30p	143	1NUK	PRO	112	A	-82.94	175.98	177.58	1257	1258	1261	1259	1260
c1	.30p	144	1O77	PRO	668	A	-67.84	176.45	179.89	471	472	475	473	474
c1	.30p	145	1O77	PRO	681	A	-59.79	-152.83	-179.91	704	705	708	706	707
c1	.30p	146	1O9H	PRO	189	A	-70.01	171.33	-168.09	2852	2853	2856	2854	2855
c1	.30p	147	1OA4	PRO	54	A	-76.93	176.57	-179.61	778	779	782	780	781
c1	.30p	148	1OA4	PRO	133	A	-70.84	172.86	177.22	1984	1985	1988	1986	1987
c1	.30p	149	1OGM	PRO	237	X	-70.08	172.95	-178.28	3438	3439	3442	3440	3441
c1	.30p	150	1OGM	PRO	419	X	-80.9	178.69	170.43	6196	6197	6200	6198	6199
c1	.30p	151	1OGM	PRO	461	X	-67.49	177.5	179.67	6844	6845	6848	6846	6847
c1	.30p	152	1OGM	PRO	489	X	-76.56	171.12	-178.32	7244	7245	7248	7246	7247
c1	.30p	153	1ONR	PRO	273	A	-76.49	-176.01	178.59	4237	4238	4241	4239	4240
c1	.30p	154	1ONR	PRO	273	B	-76.35	-175.7	178.5	9187	9188	9191	9189	9190
c1	.30p	155	1OQW	PRO	91	B	-73.97	171.82	179.57	3461	3462	3465	3463	3464
c1	.30p	156	1PE9	PRO	86	A	-78.08	175.27	-179.45	1219	1220	1223	1221	1222
c1	.30p	157	1PE9	PRO	86	B	-77.75	175.03	-179.59	6532	6533	6536	6534	6535
c1	.30p	158	1PEV	PRO	572	A	-75.45	172.43	177.86	8487	8488	8491	8489	8490
c1	.30p	159	1PQ0	PRO	82	A	-56.01	-174.53	-179.34	461	462	465	463	464
c1	.30p	160	1PV6	PRO	405	A	-46.54	173.71	-179.38	6404	6405	6408	6406	6407
c1	.30p	161	1PV6	PRO	405	B	-42.94	174.29	-178.61	13015	13016	13019	13017	13018
c1	.30p	162	1PZV	PRO	60	A	-63.5	171	-179.8	890	891	894	892	893
c1	.30p	163	1Q46	PRO	159	A	-60.27	172.83	179.6	2634	2635	2638	2636	2637
c1	.30p	164	1Q7M	PRO	514	A	-61.22	171.44	-178.65	8203	8204	8207	8205	8206
c1	.30p	165	1QA3	PRO	201	A	-83.58	175.58	176.2	1348	1349	1352	1350	1351
c1	.30p	166	1QCQ	PRO	19	A	-67.53	173.03	-178.16	291	292	295	293	294
c1	.30p	167	1QIH	PRO	64	A	-84.95	179.78	177.91	946	947	950	948	949
c1	.30p	168	1QIL	PRO	117	A	-69.8	171.43	177.06	1831	1832	1835	1833	1834
c1	.30p	169	1QIL	PRO	117	C	-73.92	173.85	178.36	7991	7992	7995	7993	7994
c1	.30p	170	1QMT	PRO	21	A	-84.24	-177.11	178.07	358	359	362	360	361
c1	.30p	171	1QYR	PRO	185	A	-70.09	172.58	178.91	2610	2611	2614	2612	2613
c1	.30p	172	1RD6	PRO	29	A	-70.77	170.85	-178.95	66	67	70	68	69
c1	.30p	173	1RD6	PRO	410	A	-72.94	172.68	-179.73	5860	5861	5864	5862	5863
c1	.30p	174	1RIL	PRO	17	A	-79.19	174.14	179.57	232	233	236	234	235
c1	.30p	175	1RL6	PRO	11	A	-67.56	174.45	-179.84	70	71	74	72	73
c1	.30p	176	1RTC	PRO	263	A	-74.1	-156.39	165.98	4142	4143	4146	4144	4145
c1	.30p	177	1RWR	PRO	85	A	-71.25	174.41	179.01	1214	1215	1218	1216	1217
c1	.30p	178	1S0L	PRO	91	A	-81.71	172.86	179.15	1427	1428	1431	1429	1430
c1	.30p	179	1S2M	PRO	230	A	-69.25	176.31	-173.69	2919	2920	2923	2921	2922
c1	.30p	180	1SFR	PRO	257	A	-68.6	177.12	-179.77	3809	3810	3813	3811	3812
c1	.30p	181	1SFR	PRO	257	B	-68.17	175.5	178.88	8063	8064	8067	8065	8066
c1	.30p	182	1SI7	PRO	99	A	-62.68	173.04	-179.68	1499	1500	1503	1501	1502
c1	.30p	183	1T4Q	PRO	91	A	-80.86	173.06	179.04	1423	1424	1427	1425	1426
c1	.30p	184	1T7N	PRO	39	A	-83.98	172.44	176.21	190	191	194	192	193
c1	.30p	185	1TIB	PRO	253	A	-83.54	174.02	-179.39	3771	3772	3775	3773	3774
c1	.30p	186	1TOO	PRO	91	A	-81.75	170.02	178.8	1423	1424	1427	1425	1426
c1	.30p	187	1TS3	PRO	117	A	-76.66	170.54	177.73	1831	1832	1835	1833	1834
c1	.30p	188	1TWE	PRO	91	A	-82.28	173.94	178.62	1423	1424	1427	1425	1426
c1	.30p	189	1TWM	PRO	91	A	-82.36	170.11	178.77	1423	1424	1427	1425	1426
c1	.30p	190	1U9P	PRO	19	A	-63.19	170.36	-179.69	187	188	191	189	190
c1	.30p	191	1UAX	PRO	17	A	-79.88	171.79	176.58	222	223	226	224	225
c1	.30p	192	1UEB	PRO	124	A	-82.97	172.98	179.38	1944	1945	1948	1946	1947
c1	.30p	193	1UEK	PRO	179	A	-80.45	-178.17	170.05	2734	2735	2738	2736	2737
c1	.30p	194	1UG3	PRO	1497	A	-80.63	178.17	179.38	4012	4013	4016	4014	4015
c1	.30p	195	1UG3	PRO	1497	B	-80.75	177.95	179.21	9168	9169	9172	9170	9171
c1	.30p	196	1UGM	PRO	45	A	-80.6	172.43	178.62	726	727	730	728	729
c1	.30p	197	1UN3	PRO	38	A	-84.96	172.97	177.79	526	527	530	528	529
c1	.30p	198	1UOK	PRO	541	A	-76.09	-177.68	179.47	8754	8755	8758	8756	8757
c1	.30p	199	1UOT	PRO	125	P	-71.08	-175.53	-177.99	1759	1760	1763	1761	1762
c1	.30p	200	1V0S	PRO	349	A	-71.1	172.86	2.96	4917	4918	4921	4919	4920
c1	.30p	201	1VAV	PRO	16	A	-69.89	174.53	-179.57	225	226	229	227	228
c1	.30p	202	1VCA	PRO	7	A	-70.74	171.34	-178.44	107	108	111	109	110
c1	.30p	203	1VCA	PRO	7	B	-72.51	172.99	-179.81	3190	3191	3194	3192	3193
c1	.30p	204	1VER	PRO	7	A	-82.49	170.24	179.36	96	97	100	98	99
c1	.30p	205	1W17	PRO	42	A	-83.83	172.38	179.18	295	296	299	297	298
c1	.30p	206	1W17	PRO	129	A	-80.77	171.17	176.04	1695	1696	1699	1697	1698
c1	.30p	207	1WDX	PRO	8	A	-79.41	170.36	173.84	48	49	52	50	51
c1	.30p	208	1WFC	PRO	6	A	-77.62	175.45	170.8	27	28	31	29	30
c1	.30p	209	1WJ9	PRO	198	A	-76.27	176.63	179.71	2837	2838	2841	2839	2840
c1	.30p	210	1WPA	PRO	421	A	-73.87	173.05	178.22	106	107	110	108	109
c1	.30p	211	1WZW	PRO	65	A	-76.56	173.11	-174.34	1049	1050	1053	1051	1052
c1	.30p	212	1X0M	PRO	152	A	-71.78	176.92	178.73	2026	2027	2030	2028	2029
c1	.30p	213	1X0M	PRO	345	A	-81.53	174.13	179.49	5179	5180	5183	5181	5182
c1	.30p	214	1XAW	PRO	421	A	-73.74	174.6	178.97	106	107	110	108	109
c1	.30p	215	1XGO	PRO	146	A	-72.11	173.04	176.29	2276	2277	2280	2278	2279
c1	.30p	216	1XGO	PRO	202	A	-83.04	-169.64	-179.89	3157	3158	3161	3159	3160
c1	.30p	217	1XIX	PRO	77	A	-80.71	177.23	179.48	1182	1183	1186	1184	1185
c1	.30p	218	1XQO	PRO	168	A	-81.98	172.32	-173.63	2766	2767	2770	2768	2769
c1	.30p	219	1XQO	PRO	238	A	-79.07	170.1	-172.51	3888	3889	3892	3890	3891
c1	.30p	220	1XQV	PRO	72	A	-79.35	-161.08	179.03	1070	1071	1074	1072	1073
c1	.30p	221	1XQZ	PRO	42	A	-65.88	174.34	-179.83	155	156	159	157	158
c1	.30p	222	1YCN	PRO	11	A	-66.79	-178.58	179.28	145	146	149	147	148
c1	.30p	223	1YJL	PRO	216	A	-61.33	-176.95	178.16	2456	2457	2460	2458	2459
c1	.30p	224	1YKS	PRO	331	A	-75.83	-178.56	-177.68	2274	2275	2278	2276	2277
c1	.30p	225	1YKS	PRO	571	A	-81.41	175.05	-177.97	5904	5905	5908	5906	5907
c1	.30p	226	1YOJ	PRO	484	A	-75.39	177.68	175	2870	2871	2874	2872	2873
c1	.30p	227	1YOJ	PRO	484	B	-79.28	178.25	179.14	6276	6277	6280	6278	6279
c1	.30p	228	1YRV	PRO	68	A	-72.37	173.87	175.91	1157	1158	1161	1159	1160
c1	.30p	229	1YZE	PRO	88	C	-65.11	175.24	-179.59	3198	3199	3202	3200	3201
c1	.30p	230	1ZEQ	PRO	45	X	-78.84	179.9	169.7	613	614	617	615	616
c1	.30p	231	1ZG6	PRO	252	A	-71.99	172.75	163.69	3472	3473	3476	3474	3475
c1	.30p	232	1ZMY	PRO	31	A	-66.42	173.67	-179.72	370	371	374	372	373
c1	.30p	233	1ZSA	PRO	30	A	-80.7	-178.58	179.27	419	420	423	421	422
c1	.30p	234	1ZSA	PRO	186	A	-83.68	173.84	-177.97	2816	2817	2820	2818	2819
c1	.30p	235	1ZTY	PRO	434	A	-79.05	175.94	-178.5	6753	6754	6757	6755	6756
c1	.30p	236	2AHF	PRO	258	A	-71.46	176.67	-177.95	4043	4044	4047	4045	4046
c1	.30p	237	2AHF	PRO	258	B	-72.45	176.39	-177.35	9915	9916	9919	9917	9918
c1	.30p	238	2AHN	PRO	44	A	-67.04	171.87	174.25	650	651	654	652	653
c1	.30p	239	2B3O	PRO	31	A	-84.43	170.9	-179.77	469	470	473	471	472
c1	.30p	240	2B3O	PRO	161	A	-64.43	-175.2	-179.56	2406	2407	2410	2408	2409
c1	.30p	241	2BAA	PRO	166	A	-75.13	174.05	170.1	2423	2424	2427	2425	2426
c1	.30p	242	2BGT	PRO	232	A	-79.91	175.64	178.9	3418	3419	3422	3420	3421
c1	.30p	243	2BTL	PRO	47	A	-68.92	173.46	176.16	314	315	318	316	317
c1	.30p	244	2C0Y	PRO	83	A	-81.69	-177.59	178.83	1339	1340	1343	1341	1342
c1	.30p	245	2CBE	PRO	30	A	-81.74	-178.82	176.28	436	437	440	438	439
c1	.30p	246	2CBE	PRO	186	A	-72.73	175.25	177.31	2831	2832	2835	2833	2834
c1	.30p	247	2CWN	PRO	56	B	-78.36	-167.7	178.55	5649	5650	5653	5651	5652
c1	.30p	248	2CYG	PRO	169	A	-69.79	175.43	-178.49	2140	2141	2144	2142	2143
c1	.30p	249	2D5J	PRO	258	A	-73.81	176.29	-177.92	4041	4042	4045	4043	4044
c1	.30p	250	2D5J	PRO	258	B	-72.4	175.96	-177.55	9911	9912	9915	9913	9914
c1	.30p	251	2DBI	PRO	329	A	-78.39	179.76	178.04	4804	4805	4808	4806	4807
c1	.30p	252	2DE0	PRO	292	X	-79.3	171.53	174.09	2971	2972	2975	2973	2974
c1	.30p	253	2DL2	PRO	8	A	-76.75	-165.22	-176.79	76	77	80	78	79
c1	.30p	254	2DLI	PRO	8	A	-81.82	176.46	-179.47	66	67	70	68	69
c1	.30p	255	2DPS	PRO	63	A	-74.88	176.66	179.97	933	934	937	935	936
c1	.30p	256	2DPS	PRO	63	B	-74.18	179.08	-179.01	4525	4526	4529	4527	4528
c1	.30p	257	2DQX	PRO	106	A	-77.72	172.91	178.51	1590	1591	1594	1592	1593
c1	.30p	258	2DWY	PRO	575	B	-76.03	170.17	179.59	3091	3092	3095	3093	3094
c1	.30p	259	2E3S	PRO	513	A	-79.14	171.28	173.58	2307	2308	2311	2309	2310
c1	.30p	260	2EC5	PRO	606	B	-80.27	173.73	176.91	11679	11680	11683	11681	11682
c1	.30p	261	2EHG	PRO	15	A	-84.94	178.65	178.14	220	221	224	222	223
c1	.30p	262	2EIO	PRO	64	B	-81.3	175.15	179.21	2586	2587	2590	2588	2589
c1	.30p	263	2EKS	PRO	8	A	-82.57	171.51	178.86	112	113	116	114	115
c1	.30p	264	2ET6	PRO	3	A	-73.47	178.85	177.61	14	15	18	16	17
c1	.30p	265	2ET6	PRO	283	A	-77.99	-179.55	-169.61	4141	4142	4145	4143	4144
c1	.30p	266	2ET6	PRO	308	A	-74.12	178.11	-173.7	4562	4563	4566	4564	4565
c1	.30p	267	2F1N	PRO	121	A	-72.6	175.4	167.8	1844	1845	1848	1846	1847
c1	.30p	268	2F1X	PRO	107	B	-82.69	-178.08	-178.33	2896	2897	2900	2898	2899
c1	.30p	269	2F4E	PRO	37	B	-55.91	-176.73	179.74	2067	2068	2071	2069	2070
c1	.30p	270	2F4E	PRO	64	B	-61.69	172.17	177.4	2473	2474	2477	2475	2476
c1	.30p	271	2F4W	PRO	76	B	-75.57	170.6	161.52	3457	3458	3461	3459	3460
c1	.30p	272	2F6B	PRO	106	B	-76.24	170.09	-7.46	4727	4728	4731	4729	4730
c1	.30p	273	2FDQ	PRO	19	A	-78.27	-169.32	179.13	289	290	293	291	292
c1	.30p	274	2FDQ	PRO	19	C	-73.58	173.42	179.56	3025	3026	3029	3027	3028
c1	.30p	275	2FEM	PRO	13	A	-66.86	170.04	179.64	143	144	147	145	146
c1	.30p	276	2FJ8	PRO	80	A	-84.05	171.27	159.58	1132	1133	1136	1134	1135
c1	.30p	277	2FJI	PRO	792	2	-65.45	170.85	-179.54	12154	12155	12158	12156	12157
c1	.30p	278	2FK7	PRO	168	A	-78.21	-176.41	179.82	2239	2240	2243	2241	2242
c1	.30p	279	2FK7	PRO	215	A	-70.23	172.42	168.95	2987	2988	2991	2989	2990
c1	.30p	280	2FNE	PRO	1985	A	-66.3	-178.8	-178.39	433	434	437	435	436
c1	.30p	281	2FOK	PRO	83	B	-77.52	173.17	178.43	10036	10037	10040	10038	10039
c1	.30p	282	2FRG	PRO	23	P	-73.38	172.69	160.79	40	41	44	42	43
c1	.30p	283	2FY2	PRO	183	A	-83.16	177.64	175.92	2537	2538	2541	2539	2540
c1	.30p	284	2FY2	PRO	357	A	-81.23	170.93	175.32	5201	5202	5205	5203	5204
c1	.30p	285	2FZP	PRO	256	A	-67.3	171.17	-171.02	1112	1113	1116	1114	1115
c1	.30p	286	2GAI	PRO	441	A	-77.26	170.66	170.38	6921	6922	6925	6923	6924
c1	.30p	287	2GAI	PRO	441	B	-74.69	171.26	170.87	16434	16435	16438	16436	16437
c1	.30p	288	2GAJ	PRO	441	B	-75.26	172.39	173.89	16434	16435	16438	16436	16437
c1	.30p	289	2GAS	PRO	121	A	-74.23	174.64	-178.6	1733	1734	1737	1735	1736
[truncated: 31,532 more rows]

## Sheet: b) PROmS (membrane proteins)
Chess Square	Parse	Map ID	pdb ID	residue	name	chain	phi	psi	omega	atno: N	atno: CA	atno: CB	atno: C	atno: O
a1	.30p	1	6h3i	PRO	2167	A	-133.28	174.04	176.21	33742	33743	33746	33744	33745
a4	.30p	1	5zx5	PRO	2370	A	-135.32	-31.99	-161.53	38877	38878	38881	38879	38880
a4	.30p	2	6hum	PRO	518	A	-133.05	-24.12	-169.65	8253	8254	8257	8255	8256
a8	.30p	1	5zx5	PRO	1556	A	-162.73	155.43	172.15	25452	25453	25456	25454	25455
b1	.30p	1	1pw4	PRO	326	X	-96.92	-152.46	165.8	5188	5189	5192	5190	5191
b1	.30p	2	"2e74"	PRO	925	X	-101.79	-165.04	167.54	14380	14381	14384	14382	14383
b1	.30p	3	"2e74"	PRO	1884	X	-99.17	-164.49	170.48	29278	29279	29282	29280	29281
b1	.30p	4	4c4v	PRO	210	X	-89.64	179.61	176.63	3200	3201	3204	3202	3203
b1	.30p	5	4ev6	PRO	436	X	-101.17	-177.71	176.12	7243	7244	7247	7245	7246
b1	.30p	6	4huq	PRO	441	X	-88.75	170.34	170.74	6721	6722	6725	6723	6724
b1	.30p	7	4n75	PRO	259	X	-104.05	-161.67	-176.87	3896	3897	3900	3898	3899
b1	.30p	8	4q79	PRO	580	X	-95.68	-175.64	170.69	8843	8844	8847	8845	8846
b1	.30p	9	4rfs	PRO	441	X	-87.47	179.88	165.16	6722	6723	6726	6724	6725
b1	.30p	10	4tqu	PRO	1575	X	-95.7	175.3	171.12	25121	25122	25125	25123	25124
b1	.30p	11	4umv	PRO	368	X	-111.95	177.46	165.88	5593	5594	5597	5595	5596
b1	.30p	12	4xk8	PRO	1562	X	-97.02	177.84	-177.49	24356	24357	24360	24358	24359
b1	.30p	13	4yzf	PRO	408	A	-92.63	179.35	173.26	6579	6580	6583	6581	6582
b1	.30p	14	4zgv	PRO	440	A	-92.8	171.59	167.69	6702	6703	6706	6704	6705
b1	.30p	15	5c78	PRO	503	X	-106.16	-166.71	-19.66	8303	8304	8307	8305	8306
b1	.30p	16	5c78	PRO	1067	X	-98.8	-165.8	-24.71	17602	17603	17606	17604	17605
b1	.30p	17	5d0q	PRO	516	A	-102	-175.97	166.69	7978	7979	7982	7980	7981
b1	.30p	18	5irx	PRO	1309	A	-110.18	173.87	173.82	21581	21582	21585	21583	21584
b1	.30p	19	5irx	PRO	1675	A	-91.96	-146.46	-174.5	27475	27476	27479	27477	27478
b1	.30p	20	5jwy	PRO	31	A	-89.38	175.63	175.65	495	496	499	497	498
b1	.30p	21	5khn	PRO	1513	F	-102.1	-157.71	-176.99	22852	22853	22856	22854	22855
b1	.30p	22	5ksd	PRO	388	A	-106.93	176.34	-174.64	5955	5956	5959	5957	5958
b1	.30p	23	5u70	PRO	3587	P	-97.92	176.11	158.8	58506	58507	58510	58508	58509
b1	.30p	24	5uja	PRO	454	C	-102.72	176.81	165.73	7255	7256	7259	7257	7258
b1	.30p	25	5x41	PRO	518	D	-103.67	175.46	173.5	7742	7743	7746	7744	7745
b1	.30p	26	5z96	PRO	405	A	-91.15	-170.01	174.9	6643	6644	6647	6645	6646
b1	.30p	27	5z96	PRO	1075	A	-108.97	-172.06	177.88	17585	17586	17589	17587	17588
b1	.30p	28	5z96	PRO	1740	A	-93.44	-164.03	-172.88	28457	28458	28461	28459	28460
b1	.30p	29	5z96	PRO	2405	A	-95.5	178.67	179.07	39319	39320	39323	39321	39322
b1	.30p	30	6a90	PRO	48	A	-91.32	173.48	-178.53	706	707	710	708	709
b1	.30p	31	6al2	PRO	402	A	-87.29	170.82	166.88	6259	6260	6263	6261	6262
b1	.30p	32	6btm	PRO	31	A	-92.4	172.17	176.62	480	481	484	482	483
b1	.30p	33	6btm	PRO	1910	A	-91.34	-172.26	167.69	29528	29529	29532	29530	29531
b1	.30p	34	6c08	PRO	251	A	-92.13	-155.59	-172.75	4071	4072	4075	4073	4074
b1	.30p	35	6c1r	PRO	372	A	-90.05	-148.95	-167.61	5939	5940	5943	5941	5942
b1	.30p	36	6c6l	PRO	1465	A	-86.65	173.2	-170.08	22200	22201	22204	22202	22203
b1	.30p	37	6c6l	PRO	1783	A	-92.05	178.26	-177.31	26876	26877	26880	26878	26879
b1	.30p	38	6c9a	PRO	360	A	-88.22	-165.79	-177.29	6037	6038	6041	6039	6040
b1	.30p	39	6c9a	PRO	1083	A	-89.01	-169.01	172.67	18079	18080	18083	18081	18082
b1	.30p	40	6cjt	PRO	360	A	-88.5	172.09	172.22	5809	5810	5813	5811	5812
b1	.30p	41	6cjt	PRO	1056	A	-85.72	174.59	-179.13	17121	17122	17125	17123	17124
b1	.30p	42	6cjt	PRO	1452	A	-86.44	171.74	-173.37	23532	23533	23536	23534	23535
b1	.30p	43	6dnf	PRO	3	A	-91.14	170.61	-174.31	31	32	35	33	34
b1	.30p	44	6dnf	PRO	453	A	-90.08	171.91	-179.13	7185	7186	7189	7187	7188
b1	.30p	45	6e1m	PRO	89	A	-92.37	-177.18	178.97	1407	1408	1411	1409	1410
b1	.30p	46	6e3y	PRO	1010	A	-88.97	-179.67	-173.79	15893	15894	15897	15895	15896
b1	.30p	47	6fkf	PRO	280	A	-96.24	-178.72	163.15	4294	4295	4298	4296	4297
b1	.30p	48	6fkf	PRO	608	A	-88.73	-163.64	171.37	9340	9341	9344	9342	9343
b1	.30p	49	6fkf	PRO	3778	A	-95.44	-177.15	172.51	58427	58428	58431	58429	58430
b1	.30p	50	6fkf	PRO	4910	A	-121.42	178.68	-175.68	74698	74699	74702	74700	74701
b1	.30p	51	6g7o	PRO	3	A	-93.82	-173.22	177.46	33	34	37	35	36
b1	.30p	52	6hum	PRO	1490	A	-118.9	-174.68	-170.2	23404	23405	23408	23406	23407
b1	.30p	53	6hum	PRO	1776	A	-91.65	177.47	-170.19	27801	27802	27805	27803	27804
b1	.30p	54	6hum	PRO	2487	A	-90.09	173.93	171.72	39186	39187	39190	39188	39189
b1	.30p	55	6hum	PRO	2621	A	-90.4	-179.79	172.15	41270	41271	41274	41272	41273
b1	.30p	56	6nt4	PRO	59	A	-120.05	-170.52	179.52	886	887	890	888	889
b1	.30p	57	6nt4	PRO	928	A	-90.69	170.14	163.94	15244	15245	15248	15246	15247
b1	.30p	58	6nzw	PRO	355	A	-85.43	170.27	169.88	5899	5900	5903	5901	5902
b1	.30p	59	6o20	PRO	210	A	-91.47	177.47	-177.84	3277	3278	3281	3279	3280
b1	.30p	60	6o20	PRO	871	A	-88.92	172.1	164.03	13853	13854	13857	13855	13856
b1	.30p	61	6o20	PRO	998	A	-91.74	171.51	176.92	15812	15813	15816	15814	15815
b1	.30p	62	6o20	PRO	1610	A	-94.17	174.87	175.1	25631	25632	25635	25633	25634
b1	.30p	63	6o7u	PRO	2681	A	-87.98	176.82	-169.47	41137	41138	41141	41139	41140
b1	.30p	64	6oeu	PRO	457	A	-113.33	-178.29	172.74	7181	7182	7185	7183	7184
b1	.30p	65	6qp6	PRO	460	A	-87.05	172.61	-176.46	7551	7552	7555	7553	7554
b1	.30p	66	6qp6	PRO	517	A	-86.53	174.07	-170.58	8486	8487	8490	8488	8489
b1	.30p	67	6qp6	PRO	1201	A	-88.75	172.53	178.88	19759	19760	19763	19761	19762
b1	.30p	68	6qp6	PRO	1258	A	-86.48	175.53	-173.52	20694	20695	20698	20696	20697
b1	.30m	1	4zgv	PRO	50	A	-85.15	-156.37	-179.8	723	724	727	725	726
b1	.30m	2	6dnf	PRO	758	A	-87.97	175.36	-179.38	12044	12045	12048	12046	12047
b1	.30m	3	6e1m	PRO	557	A	-86.9	-174.89	176.82	9006	9007	9010	9008	9009
b1	.30m	4	6h3i	PRO	76	A	-96.52	-165.01	-175.03	1189	1190	1193	1191	1192
b1	.30m	5	6h3i	PRO	1867	A	-89.29	-169.52	165.18	28955	28956	28959	28957	28958
b1	.30m	6	6hbu	PRO	1116	A	-90.22	172.26	170.44	17426	17427	17430	17428	17429
b1	.30m	7	6nbq	PRO	2617	A	-85.19	177.06	-172.29	41248	41249	41252	41250	41251
b1	.30m	8	6o7u	PRO	1425	A	-85.7	170.71	170.8	22676	22677	22680	22678	22679
b2	.30p	1	3dww	PRO	330	X	-94.04	-102.64	175.69	5277	5278	5281	5279	5280
b2	.30p	2	3fh6	PRO	359	X	-106.09	-131.7	-105.32	5692	5693	5696	5694	5695
b2	.30p	3	3nd0	PRO	46	X	-115.26	-105.73	151.41	696	697	700	698	699
b2	.30p	4	4m64	PRO	269	X	-88.19	-123.54	-162.02	4257	4258	4261	4259	4260
b2	.30p	5	4p6v	PRO	11	X	-94.17	-144.41	170.71	173	174	177	175	176
b2	.30p	6	5a63	PRO	440	X	-95.66	-130.62	177.02	6787	6788	6791	6789	6790
b2	.30p	7	5c6p	PRO	270	X	-93.28	-138.8	164.19	4173	4174	4177	4175	4176
b2	.30p	8	5irx	PRO	1600	A	-85.11	-123.46	-173.51	26361	26362	26365	26363	26364
b2	.30p	9	5oqt	PRO	147	A	-116.06	-144.49	167.91	2167	2168	2171	2169	2170
b2	.30p	10	6fkf	PRO	4831	A	-98.74	-141.62	-170.49	73573	73574	73577	73575	73576
b2	.30p	11	6fkf	PRO	4989	A	-92.14	-140.09	-167.65	75823	75824	75827	75825	75826
b2	.30p	12	6nbq	PRO	2447	A	-88.92	-139.37	-178.57	38556	38557	38560	38558	38559
b2	.30m	1	3h90	PRO	279	X	-85.16	-114.02	166.37	4331	4332	4335	4333	4334
b2	.30m	2	4c4v	PRO	330	X	-100.13	-144.19	177.85	5043	5044	5047	5045	5046
b3	.30p	1	2iub	PRO	236	X	-108.76	-81.01	164.06	3974	3975	3978	3976	3977
b3	.30p	2	2iub	PRO	567	X	-109	-96.09	168.92	9484	9485	9488	9486	9487
b3	.30p	3	2iub	PRO	897	X	-108.28	-97.87	167.53	14970	14971	14974	14972	14973
b3	.30p	4	2iub	PRO	1229	X	-102.64	-99.95	169.34	20487	20488	20491	20489	20490
b3	.30p	5	2iub	PRO	1560	X	-97.56	-70.29	160.7	25997	25998	26001	25999	26000
b3	.30p	6	2xok	PRO	3291	X	-109.35	-61.34	-169.75	50367	50368	50371	50369	50370
b3	.30p	7	3dww	PRO	188	X	-107.14	-84.5	174.44	2999	3000	3003	3001	3002
b3	.30p	8	4ruf	PRO	224	X	-109.18	-60.02	-179.61	3432	3433	3436	3434	3435
b3	.30p	9	5c58	PRO	322	A	-103.58	-96.86	-179.77	4820	4821	4824	4822	4823
b3	.30p	10	5f15	PRO	282	A	-115.27	-89.72	29.87	4454	4455	4458	4456	4457
b3	.30p	11	5khn	PRO	670	C	-88.49	-66.74	-170.15	10099	10100	10103	10101	10102
b3	.30m	1	4zgv	PRO	720	A	-100.48	-71.66	169.17	11095	11096	11099	11097	11098
b4	.30p	1	2dyr	PRO	3052	X	-86.17	-24.45	-177.79	48197	48198	48201	48199	48200
b4	.30p	2	2xok	PRO	3555	X	-96.86	-21.85	-175.68	54229	54230	54233	54231	54232
b4	.30p	3	2xok	PRO	3628	X	-94.59	-21.47	-164.85	55302	55303	55306	55304	55305
b4	.30p	4	2xok	PRO	3702	X	-92.68	-25.35	-170.01	56394	56395	56398	56396	56397
b4	.30p	5	2yiu	PRO	244	X	-88.86	-14.38	-165.13	3910	3911	3914	3912	3913
b4	.30p	6	3cx5	PRO	1583	X	-85.46	-31.06	-179.15	24675	24676	24679	24677	24678
b4	.30p	7	3rgb	PRO	892	X	-89.86	-24.12	176.24	14218	14219	14222	14220	14221
b4	.30p	8	3s8g	PRO	662	X	-89.31	-10.6	-172.48	10526	10527	10530	10528	10529
b4	.30p	9	4dxw	PRO	2	X	-94.84	-18.43	-168.08	17	18	21	19	20
b4	.30p	10	4kt0	PRO	1525	A	-98.71	-22.7	173.86	23565	23566	23569	23567	23568
b4	.30p	11	4n75	PRO	332	X	-90.89	-10.04	-178.8	4947	4948	4951	4949	4950
b4	.30p	12	4rfs	PRO	730	X	-99.18	-54.24	-170.53	11286	11287	11290	11288	11289
b4	.30p	13	4rws	PRO	283	X	-91.33	-17.31	-172.47	4572	4573	4576	4574	4575
b4	.30p	14	4zgv	PRO	83	A	-89.23	-28.39	-169.69	1213	1214	1217	1215	1216
b4	.30p	15	4zyo	PRO	223	X	-93.7	-12.21	-175.65	3662	3663	3666	3664	3665
b4	.30p	16	5b58	PRO	274	A	-99.6	-20.69	179.85	3969	3970	3973	3971	3972
b4	.30p	17	5d0q	PRO	1030	A	-93	-26.27	172.76	15691	15692	15695	15693	15694
b4	.30p	18	5f15	PRO	29	A	-85.77	-24.61	-164.56	445	446	449	447	448
b4	.30p	19	5fq6	PRO	1845	A	-87.25	-15.34	167.58	27937	27938	27941	27939	27940
b4	.30p	20	5gmy	PRO	805	B	-97.47	-44	171.28	12835	12836	12839	12837	12838
b4	.30p	21	5irx	PRO	83	A	-94.97	-43.64	179.61	1280	1281	1284	1282	1283
b4	.30p	22	5irx	PRO	871	A	-101.56	-38.95	-179.97	14294	14295	14298	14296	14297
b4	.30p	23	5irx	PRO	1265	A	-100.93	-42.49	175.39	20801	20802	20805	20803	20804
b4	.30p	24	5l2a	PRO	348	A	-90.32	-32.24	169.82	5234	5235	5238	5236	5237
b4	.30p	25	5l8r	PRO	116	A	-85.56	-17.37	-175.47	1779	1780	1783	1781	1782
b4	.30p	26	5mrw	PRO	1337	C	-88.36	-12.6	179.3	20211	20212	20215	20213	20214
b4	.30p	27	5t0o	PRO	507	A	-92.73	-22.33	-175.06	7791	7792	7795	7793	7794
b4	.30p	28	5t0o	PRO	1354	B	-91.4	-46.26	-174.37	20903	20904	20907	20905	20906
b4	.30p	29	5tj6	PRO	3550	T	-96.26	-10.21	-178.46	56207	56208	56211	56209	56210
b4	.30p	30	5vbl	PRO	90	C	-95.42	-25.51	-167.89	1455	1456	1459	1457	1458
b4	.30p	31	5w3s	PRO	156	A	-100.27	-10.41	-174.6	2552	2553	2556	2554	2555
b4	.30p	32	5ylv	PRO	163	A	-111.04	-13.7	-175.93	2479	2480	2483	2481	2482
b4	.30p	33	5ylv	PRO	463	A	-106	-11.71	-175.34	7072	7073	7076	7074	7075
b4	.30p	34	5ylv	PRO	1148	A	-100.66	-17.12	179.07	17870	17871	17874	17872	17873
b4	.30p	35	5zx5	PRO	3184	A	-126.58	-54.23	-157.8	52302	52303	52306	52304	52305
b4	.30p	36	6a90	PRO	42	A	-124.11	-23.7	167.49	614	615	618	616	617
b4	.30p	37	6a90	PRO	82	A	-104.89	-50.41	164.78	1276	1277	1280	1278	1279
b4	.30p	38	6bqr	PRO	142	A	-92.63	-14.27	-176.76	2136	2137	2140	2138	2139
b4	.30p	39	6bqr	PRO	2986	S	-103.88	-17.4	-179.25	47296	47297	47300	47298	47299
b4	.30p	40	6bwj	PRO	953	A	-116.82	-27.64	-169.85	15280	15281	15284	15282	15283
b4	.30p	41	6c6l	PRO	125	A	-98.02	-19.14	-161.59	1802	1803	1806	1804	1805
b4	.30p	42	6c6l	PRO	1824	A	-95.43	-10.94	-172.42	27444	27445	27448	27446	27447
b4	.30p	43	6c9a	PRO	197	A	-102.09	-18.14	-170.22	3288	3289	3292	3290	3291
b4	.30p	44	6cxh	PRO	227	A	-94.83	-15.57	172.85	3530	3531	3534	3532	3533
b4	.30p	45	6cxh	PRO	1675	A	-100.27	-28.22	161.55	26252	26253	26256	26254	26255
b4	.30p	46	6e1m	PRO	73	A	-98.41	-19.45	173.18	1142	1143	1146	1144	1145
b4	.30p	47	6fkf	PRO	4512	A	-93.41	-11.35	-171.8	69079	69080	69083	69081	69082
b4	.30p	48	6hum	PRO	1980	A	-96.85	-17.63	179.21	31061	31062	31065	31063	31064
b4	.30p	49	6hum	PRO	2984	A	-107.24	-23.18	-172.91	46987	46988	46991	46989	46990
b4	.30p	50	6mhq	PRO	235	A	-95.27	-20.71	179.38	3766	3767	3770	3768	3769
b4	.30p	51	6mhs	PRO	2084	A	-86.15	-10.82	-179.07	33938	33939	33942	33940	33941
b4	.30p	52	6msm	PRO	656	A	-117.53	-21.65	155.95	10712	10713	10716	10714	10715
b4	.30p	53	6n25	PRO	1116	A	-86.4	-10.58	-162.96	18373	18374	18377	18375	18376
b4	.30p	54	6nbq	PRO	874	A	-94.85	-14.36	-174.01	13941	13942	13945	13943	13944
b4	.30p	55	6nbq	PRO	2110	A	-108.14	-11.94	-165.24	33381	33382	33385	33383	33384
b4	.30p	56	6o7u	PRO	2091	A	-93.96	-10.74	176.96	32426	32427	32430	32428	32429
b4	.30p	57	6oeu	PRO	186	A	-105.94	-49.86	176.88	3010	3011	3014	3012	3013
b4	.30p	58	6qp6	PRO	663	A	-111.33	-23.46	-162.85	10869	10870	10873	10871	10872
b4	.30p	59	6qp6	PRO	1404	A	-110.74	-25.31	-163.02	23077	23078	23081	23079	23080
b4	.30m	1	5irx	PRO	477	A	-88.35	-44.02	178.89	7787	7788	7791	7789	7790
b4	.30m	2	5uja	PRO	536	C	-91.25	-22.07	-160.51	8551	8552	8555	8553	8554
b4	.30m	3	5x5y	PRO	402	B	-87.35	-32.3	171.73	6217	6218	6221	6219	6220
b5	.30p	1	1m56	PRO	920	X	-97.05	2.2	178.31	14369	14370	14373	14371	14372
b5	.30p	2	1pp9	PRO	3217	X	-103.35	16.93	-172.44	49676	49677	49680	49678	49679
b5	.30p	3	2dyr	PRO	1443	X	-103.78	7.34	-170.82	22767	22768	22771	22769	22770
b5	.30p	4	2dyr	PRO	3218	X	-100.57	5.28	-173.47	50779	50780	50783	50781	50782
b5	.30p	5	2qjy	PRO	122	X	-95.81	26	-170.98	1971	1972	1975	1973	1974
b5	.30p	6	2qjy	PRO	985	X	-96.78	22.43	-171.26	15254	15255	15258	15256	15257
b5	.30p	7	2qjy	PRO	1705	X	-87.72	-9.48	175.8	26236	26237	26240	26238	26239
b5	.30p	8	2xok	PRO	3335	X	-102.1	25.49	-165.81	50988	50989	50992	50990	50991
b5	.30p	9	2xok	PRO	3409	X	-104.63	30.99	-164.88	52083	52084	52087	52085	52086
b5	.30p	10	2xok	PRO	3777	X	-111.43	23.87	-172.98	57506	57507	57510	57508	57509
b5	.30p	11	2xok	PRO	3852	X	-101.48	17.78	-163.65	58618	58619	58622	58620	58621
b5	.30p	12	2xok	PRO	3926	X	-104.68	23.44	-178.11	59710	59711	59714	59712	59713
b5	.30p	13	2yiu	PRO	122	X	-97.19	29.43	-171.93	1999	2000	2003	2001	2002
b5	.30p	14	2yiu	PRO	930	X	-97	29.63	-171.45	14604	14605	14608	14606	14607
b5	.30p	15	2zxe	PRO	1088	X	-99.64	31.13	-177.09	16869	16870	16873	16871	16872
b5	.30p	16	3cx5	PRO	3081	X	-98.7	13.69	-176.98	48286	48287	48290	48288	48289
b5	.30p	17	3fh6	PRO	729	X	-94.06	23.03	176.94	11451	11452	11455	11453	11454
b5	.30p	18	3puw	PRO	637	X	-98.7	7.85	-174.23	9875	9876	9879	9877	9878
b5	.30p	19	3wfd	PRO	40	X	-93.91	12.02	-179.94	631	632	635	633	634
b5	.30p	20	4gd3	PRO	123	X	-102.09	19.19	-176.32	1840	1841	1844	1842	1843
b5	.30p	21	4h1w	PRO	875	X	-113.3	-9.41	179.49	13491	13492	13495	13493	13494
b5	.30p	22	4kt0	PRO	565	A	-99.81	33.2	179.51	8738	8739	8742	8740	8741
b5	.30p	23	4p6v	PRO	344	X	-93.82	17.24	177.89	5275	5276	5279	5277	5278
b5	.30p	24	4qim	PRO	7	X	-99.33	26.94	178.82	79	80	83	81	82
b5	.30p	25	4u1w	PRO	372	X	-98.44	29.97	-170.89	5829	5830	5833	5831	5832
b5	.30p	26	4u1w	PRO	1120	X	-98.84	34.68	-173.78	17593	17594	17597	17595	17596
b5	.30p	27	4u1w	PRO	1877	X	-96.76	32.54	-171.97	29498	29499	29502	29500	29501
b5	.30p	28	5c6p	PRO	225	X	-120.43	31.72	-177.31	3452	3453	3456	3454	3455
b5	.30p	29	5c6p	PRO	353	X	-122.74	4.43	-178.53	5440	5441	5444	5442	5443
b5	.30p	30	5c78	PRO	429	X	-88.07	2.43	-166.81	7146	7147	7150	7148	7149
b5	.30p	31	5cfy	PRO	941	C	-103.63	7.52	-167.27	14383	14384	14387	14385	14386
b5	.30p	32	5eke	PRO	437	A	-86.97	25.11	165.74	7056	7057	7060	7058	7059
b5	.30p	33	5eke	PRO	744	A	-107.08	7.98	170.22	12063	12064	12067	12065	12066
b5	.30p	34	5fq6	PRO	806	A	-110.52	15.75	-169.22	12056	12057	12060	12058	12059
b5	.30p	35	5gmy	PRO	59	A	-100.47	30.36	-176.25	1007	1008	1011	1009	1010
b5	.30p	36	5gmy	PRO	71	A	-102.58	9.7	-176.88	1227	1228	1231	1229	1230
b5	.30p	37	5irx	PRO	830	A	-95.36	22.33	178.59	13669	13670	13673	13671	13672
b5	.30p	38	5l7d	PRO	139	A	-98.46	34.57	177.02	2084	2085	2088	2086	2087
b5	.30p	39	5nmi	PRO	3231	N	-85.48	6.88	-174.91	49950	49951	49954	49952	49953
b5	.30p	40	5osa	PRO	430	B	-99.31	22.31	-178.23	6923	6924	6927	6925	6926
b5	.30p	41	5osa	PRO	743	C	-100.3	30.29	-177.81	11979	11980	11983	11981	11982
b5	.30p	42	5osa	PRO	1056	D	-91.48	25.78	-177.85	17035	17036	17039	17037	17038
b5	.30p	43	5t0o	PRO	2387	C	-92.59	-0.85	175.27	36973	36974	36977	36975	36976
b5	.30p	44	5tgz	PRO	18	A	-103.11	21.36	-177.65	257	258	261	259	260
b5	.30p	45	5uld	PRO	225	A	-100.98	29.29	176.13	3456	3457	3460	3458	3459
b5	.30p	46	5uld	PRO	670	B	-105.47	31.45	-176.96	10296	10297	10300	10298	10299
b5	.30p	47	5w3s	PRO	641	C	-87.71	2.18	172.3	10506	10507	10510	10508	10509
b5	.30p	48	5w3s	PRO	1126	E	-114.43	34.24	-177.45	18461	18462	18465	18463	18464
b5	.30p	49	5w3s	PRO	1611	G	-90.79	22.7	-158.7	26415	26416	26419	26417	26418
b5	.30p	50	5ylv	PRO	1123	A	-98.15	4.1	179.32	17460	17461	17464	17462	17463
b5	.30p	51	5ywy	PRO	69	A	-107.32	-3.19	-179.54	1076	1077	1080	1078	1079
b5	.30p	52	5z96	PRO	1633	A	-101.41	-1.02	173.62	26679	26680	26683	26681	26682
b5	.30p	53	5z96	PRO	2251	A	-101.9	-0.24	175.04	36749	36750	36753	36751	36752
b5	.30p	54	5z96	PRO	2298	A	-93.98	-3.41	175.19	37541	37542	37545	37543	37544
b5	.30p	55	6a90	PRO	1180	A	-87.58	-3.76	-176.34	19411	19412	19415	19413	19414
b5	.30p	56	6ak3	PRO	150	A	-102.07	27.14	178.62	2360	2361	2364	2362	2363
b5	.30p	57	6ak3	PRO	416	A	-97.96	33.12	178.78	6581	6582	6585	6583	6584
b5	.30p	58	6bqr	PRO	265	A	-87.22	9.71	175.26	3970	3971	3974	3972	3973
b5	.30p	59	6bqr	PRO	2161	M	-85.01	20.03	-173.96	34075	34076	34079	34077	34078
b5	.30p	60	6btm	PRO	788	A	-102.56	25.12	-169.09	11928	11929	11932	11930	11931
b5	.30p	61	6bwj	PRO	2180	A	-124.41	-1.49	-173.59	35095	35096	35099	35097	35098
b5	.30p	62	6c1r	PRO	155	A	-104.12	21.51	-171.48	2409	2410	2413	2411	2412
b5	.30p	63	6c6l	PRO	773	A	-105.96	-3.1	-162.33	11765	11766	11769	11767	11768
b5	.30p	64	6c9a	PRO	920	A	-100.16	-0.88	-166.5	15330	15331	15334	15332	15333
b5	.30p	65	6cjt	PRO	680	A	-102.62	20.23	175.97	11029	11030	11033	11031	11032
b5	.30p	66	6cjt	PRO	820	A	-91.91	-4.63	174.97	13309	13310	13313	13311	13312
b5	.30p	67	6du8	PRO	305	A	-85.24	-5.97	-173.04	4898	4899	4902	4900	4901
b5	.30p	68	6e1m	PRO	240	A	-98.98	25.22	155.84	3904	3905	3908	3906	3907
b5	.30p	69	6fkf	PRO	3401	A	-108.67	2.86	-169.81	52426	52427	52430	52428	52429
b5	.30p	70	6fkf	PRO	4275	A	-105.22	6.23	176.43	65746	65747	65750	65748	65749
b5	.30p	71	6fkf	PRO	4591	A	-104.17	0.72	179.44	70190	70191	70194	70192	70193
b5	.30p	72	6fkf	PRO	4828	A	-107.02	-1.68	-168.4	73523	73524	73527	73525	73526
b5	.30p	73	6fkf	PRO	4907	A	-99.67	-1.57	-162.17	74648	74649	74652	74650	74651
b5	.30p	74	6fkf	PRO	4986	A	-87.19	-5.78	-168.85	75773	75774	75777	75775	75776
b5	.30p	75	6hcy	PRO	470	A	-100.1	7.94	171.7	7560	7561	7564	7562	7563
b5	.30p	76	6mgv	PRO	477	A	-107.69	1.62	-170.8	7787	7788	7791	7789	7790
b5	.30p	77	6mgv	PRO	1111	A	-102.22	-7.37	-168.16	18102	18103	18106	18104	18105
b5	.30p	78	6n25	PRO	514	A	-100.11	-4.16	-175.99	8463	8464	8467	8465	8466
b5	.30p	79	6nbq	PRO	15	A	-100.71	-2.9	176.7	230	231	234	232	233
b5	.30p	80	6nbq	PRO	1607	A	-109.88	35	178.81	25432	25433	25436	25434	25435
b5	.30p	81	6nbq	PRO	2343	A	-120.96	2.81	-169.88	36919	36920	36923	36921	36922
b5	.30p	82	6nzw	PRO	289	A	-85.57	0.67	179.73	4806	4807	4810	4808	4809
b5	.30p	83	6nzw	PRO	531	A	-86.31	-3.88	-176.34	8818	8819	8822	8820	8821
b5	.30p	84	6nzw	PRO	602	A	-99.63	5.28	-175.55	10023	10024	10027	10025	10026
b5	.30p	85	6nzw	PRO	1228	A	-88.79	0.75	-179.72	20466	20467	20470	20468	20469
b5	.30m	1	3ne5	PRO	1752	X	-108.15	15.29	-175.9	27208	27209	27212	27210	27211
b5	.30m	2	4dji	PRO	485	X	-88.66	26.2	-178.08	7494	7495	7498	7496	7497
b5	.30m	3	4gd3	PRO	1897	X	-102.71	27.02	145.58	29072	29073	29076	29074	29075
b5	.30m	4	4u1w	PRO	1382	X	-86.23	7.57	-171.37	21789	21790	21793	21791	21792
b5	.30m	5	5fq6	PRO	2387	A	-104.01	3.84	-164.17	35991	35992	35995	35993	35994
b5	.30m	6	6bqr	PRO	1213	G	-97.5	-2	-177.9	19022	19023	19026	19024	19025
b5	.30m	7	6fkf	PRO	4950	A	-95.29	-5.98	177.49	75215	75216	75219	75217	75218
b6	.30p	1	1kf6	PRO	695	X	-85.53	56.97	-178.1	10612	10613	10616	10614	10615
b6	.30p	2	2e+74	PRO	795	X	-89.54	35.04	-169.9	12339	12340	12343	12341	12342
b6	.30p	3	2iub	PRO	237	X	-103.21	62.66	166.88	3988	3989	3992	3990	3991
b6	.30p	4	2iub	PRO	1561	X	-107.68	53.4	172.82	26011	26012	26015	26013	26014
b6	.30p	5	2xok	PRO	3148	X	-92.72	76.06	-172	48265	48266	48269	48267	48268
b6	.30p	6	2xok	PRO	3999	X	-115.42	35.22	-174.61	60785	60786	60789	60787	60788
b6	.30p	7	3fh6	PRO	1092	X	-96.08	57.14	175.79	17136	17137	17140	17138	17139
b6	.30p	8	3puw	PRO	936	X	-86.45	74.17	-175.04	14595	14596	14599	14597	14598
b6	.30p	9	4ev6	PRO	122	X	-91.17	75.52	179.98	1996	1997	2000	1998	1999
b6	.30p	10	4huq	PRO	859	X	-86.77	69.53	-172.41	13499	13500	13503	13501	13502
b6	.30p	11	4k5y	PRO	147	X	-107.9	71.35	-0.55	2385	2386	2389	2387	2388
b6	.30p	12	4p6v	PRO	135	X	-98.35	35.61	-172.9	2119	2120	2123	2121	2122
b6	.30p	13	4u1w	PRO	2615	X	-101.48	36.06	-174.27	41096	41097	41100	41098	41099
b6	.30p	14	4wis	PRO	733	X	-87.08	53.45	-169.21	11717	11718	11721	11719	11720
b6	.30p	15	5j4i	PRO	501	A	-97.71	38.44	-177.73	7514	7515	7518	7516	7517
b6	.30p	16	5khn	PRO	469	C	-105.08	36.39	178.38	7122	7123	7126	7124	7125
b6	.30p	17	5oc9	PRO	169	A	-88.1	71.8	-173.88	2759	2760	2763	2761	2762
b6	.30p	18	5oc9	PRO	786	A	-89.66	68.95	-169.47	12949	12950	12953	12951	12952
b6	.30p	19	5t0o	PRO	1533	B	-105.5	66.75	174.15	23748	23749	23752	23750	23751
b6	.30p	20	5ywy	PRO	149	A	-96.89	58.66	175.84	2340	2341	2344	2342	2343
b6	.30p	21	6bqr	PRO	1081	G	-102.81	40.4	-162.25	17028	17029	17032	17030	17031
b6	.30p	22	6bqr	PRO	2977	S	-99.88	43.94	-169.35	47136	47137	47140	47138	47139
b6	.30p	23	6btm	PRO	422	A	-87.66	71.55	178.42	6477	6478	6481	6479	6480
b6	.30p	24	6cjt	PRO	1472	A	-109.56	44.16	179.75	23850	23851	23854	23852	23853
b6	.30p	25	6cxh	PRO	52	A	-86.8	60.84	176.53	819	820	823	821	822
b6	.30p	26	6cxh	PRO	786	A	-88.72	72.18	-173.95	12332	12333	12336	12334	12335
b6	.30p	27	6cxh	PRO	788	A	-86.93	72	171.07	12353	12354	12357	12355	12356
b6	.30p	28	6cxh	PRO	1500	A	-85.25	54.57	178.91	23540	23541	23544	23542	23543
b6	.30p	29	6cxh	PRO	1512	A	-87.07	79.14	171	23714	23715	23718	23716	23717
b6	.30p	30	6dg7	PRO	106	A	-88.36	68.71	175.66	1750	1751	1754	1752	1753
b6	.30p	31	6dg7	PRO	267	A	-96.31	59.17	-177.3	4401	4402	4405	4403	4404
b6	.30p	32	6dg7	PRO	497	A	-88.75	70.41	171.59	8250	8251	8254	8252	8253
b6	.30p	33	6dg7	PRO	658	A	-91.68	61.31	-166.24	10901	10902	10905	10903	10904
b6	.30p	34	6dg7	PRO	888	A	-89.99	65.36	177.62	14750	14751	14754	14752	14753
b6	.30p	35	6dg7	PRO	1049	A	-90.67	72.76	-179.84	17401	17402	17405	17403	17404
b6	.30p	36	6dg7	PRO	1279	A	-88.44	69.67	177.95	21250	21251	21254	21252	21253
b6	.30p	37	6dg7	PRO	1440	A	-102.59	43.9	-170.15	23901	23902	23905	23903	23904
b6	.30p	38	6dg7	PRO	1670	A	-90.47	71.63	175.56	27750	27751	27754	27752	27753
b6	.30p	39	6dg7	PRO	1831	A	-91.32	59.91	-175.08	30401	30402	30405	30403	30404
b6	.30p	40	6h3i	PRO	958	A	-94.74	69.67	178.41	14755	14756	14759	14757	14758
b6	.30p	41	6hum	PRO	3738	A	-88.02	60.53	158.43	58695	58696	58699	58697	58698
b6	.30p	42	6hum	PRO	3740	A	-88.05	55.02	174.47	58725	58726	58729	58727	58728
b6	.30p	43	6idf	PRO	178	A	-103.53	55.8	-179.97	2718	2719	2722	2720	2721
b6	.30p	44	6iyc	PRO	1265	A	-95.27	55.52	-168.09	19942	19943	19946	19944	19945
b6	.30p	45	6mgv	PRO	900	A	-86.08	62.18	179.96	14703	14704	14707	14705	14706
b6	.30p	46	6msm	PRO	935	A	-88.03	72.71	-170.68	15252	15253	15256	15254	15255
b6	.30p	47	6nbq	PRO	1328	A	-87.41	70.09	174.72	21060	21061	21064	21062	21063
b6	.30p	48	6nbq	PRO	2430	A	-121.16	71.99	-179.95	38296	38297	38300	38298	38299
b6	.30p	49	6nbq	PRO	3631	A	-87.47	72.92	-171.36	56991	56992	56995	56993	56994
b6	.30p	50	6nbq	PRO	3713	A	-92.99	65.26	-168	58285	58286	58289	58287	58288
b6	.30p	51	6nt4	PRO	1242	A	-93.12	65.09	-176.83	20339	20340	20343	20341	20342
b6	.30p	52	6nt4	PRO	1338	A	-87.93	72.36	173.99	21845	21846	21849	21847	21848
b6	.30p	53	6oeu	PRO	224	A	-106.42	39.23	-176.55	3630	3631	3634	3632	3633
b6	.30p	54	6qp6	PRO	191	A	-88.26	79.99	-173.7	3183	3184	3187	3185	3186
b6	.30p	55	6qp6	PRO	932	A	-88.52	79.73	-174.59	15391	15392	15395	15393	15394
b6	.30m	1	3mk7	PRO	460	X	-96.91	72.04	-169.38	7260	7261	7264	7262	7263
b6	.30m	2	3ne5	PRO	487	X	-96.2	76.16	-175.18	7523	7524	7527	7525	7526
b6	.30m	3	3ne5	PRO	2161	X	-86.77	73.36	-175.1	33548	33549	33552	33550	33551
b6	.30m	4	3ne5	PRO	3835	X	-87.06	76.48	-175.99	59572	59573	59576	59574	59575
b6	.30m	5	5a63	PRO	178	X	-99.87	75.66	-174.35	2719	2720	2723	2721	2722
b6	.30m	6	6oeu	PRO	234	A	-92.89	57.97	-173.55	3751	3752	3755	3753	3754
b7	.30p	1	2rdd	PRO	223	X	-92.08	108.14	-178.49	3338	3339	3342	3340	3341
b7	.30p	2	2rdd	PRO	1278	X	-90.59	107.86	-177.84	19583	19584	19587	19585	19586
b7	.30p	3	2rdd	PRO	2333	X	-94.39	106.57	-177.65	35837	35838	35841	35839	35840
b7	.30p	4	3b8e	PRO	62	X	-103.9	111.73	174.54	958	959	962	960	961
b7	.30p	5	3rko	PRO	673	X	-86.05	83.44	176.68	10458	10459	10462	10460	10461
b7	.30p	6	3v8x	PRO	941	X	-85.96	114.47	174.67	14489	14490	14493	14491	14492
b7	.30p	7	4dbl	PRO	1361	X	-90.01	114.41	178.09	21065	21066	21069	21067	21068
b7	.30p	8	4doj	PRO	1243	X	-88.36	96.6	177.3	18915	18916	18919	18917	18918
b7	.30p	9	4ev6	PRO	956	X	-90.1	120.33	168.18	15933	15934	15937	15935	15936
b7	.30p	10	4il3	PRO	231	X	-91.75	85.98	178.06	3829	3830	3833	3831	3832
b7	.30p	11	4oh3	PRO	775	X	-91.24	94.81	171.5	12007	12008	12011	12009	12010
b7	.30p	12	4p6v	PRO	1273	X	-106.88	105.42	147.88	19534	19535	19538	19536	19537
b7	.30p	13	5cfy	PRO	119	A	-106.11	95.77	169.72	1869	1870	1873	1871	1872
b7	.30p	14	5cfy	PRO	530	B	-115.26	101.08	169.85	8126	8127	8130	8128	8129
b7	.30p	15	5doq	PRO	714	A	-97.62	84.33	172.28	11452	11453	11456	11454	11455
b7	.30p	16	5eke	PRO	601	A	-101.64	113.29	-171.21	9719	9720	9723	9721	9722
b7	.30p	17	5eke	PRO	683	A	-91.25	119	-163.33	11036	11037	11040	11038	11039
b7	.30p	18	5t0o	PRO	2349	C	-98.26	124.62	177.79	36370	36371	36374	36372	36373
b7	.30p	19	5u70	PRO	1723	G	-91.02	114.86	163.81	28092	28093	28096	28094	28095
b7	.30p	20	5x41	PRO	292	C	-91.31	92.2	172.82	4340	4341	4344	4342	4343
b7	.30p	21	5x41	PRO	949	F	-86.9	113.66	172.25	14223	14224	14227	14225	14226
b7	.30p	22	5ylv	PRO	976	A	-88.06	83.69	-170.77	15161	15162	15165	15163	15164
b7	.30p	23	5z96	PRO	266	A	-90	87.18	179.74	4321	4322	4325	4323	4324
b7	.30p	24	5z96	PRO	936	A	-86.98	94.64	169.27	15263	15264	15267	15265	15266
b7	.30p	25	5z96	PRO	1601	A	-87.41	104.79	171.33	26135	26136	26139	26137	26138
b7	.30p	26	5z96	PRO	2266	A	-89.58	99.13	170.31	36997	36998	37001	36999	37000
b7	.30p	27	5zx5	PRO	443	A	-87.27	98.67	-174.96	7150	7151	7154	7152	7153
b7	.30p	28	5zx5	PRO	2666	A	-85.02	112.95	-174.87	43674	43675	43678	43676	43677
b7	.30p	29	6a2j	PRO	160	A	-87.05	84.3	179.76	2540	2541	2544	2542	2543
b7	.30p	30	6a90	PRO	79	A	-91.37	82.83	-172.07	1228	1229	1232	1230	1231
b7	.30p	31	6a90	PRO	1271	A	-89.05	97.82	-172.09	20858	20859	20862	20860	20861
b7	.30p	32	6btm	PRO	472	A	-87.74	87.84	178.49	7237	7238	7241	7239	7240
b7	.30p	33	6btm	PRO	1713	A	-89.93	103.99	-178.21	26466	26467	26470	26468	26469
b7	.30p	34	6bw6	PRO	712	B	-85.01	109.47	164.7	11455	11456	11459	11457	11458
b7	.30p	35	6bwj	PRO	1090	A	-128.84	102.31	148.24	17582	17583	17586	17584	17585
b7	.30p	36	6bwj	PRO	2317	A	-123.03	111.9	156.8	37397	37398	37401	37399	37400
b7	.30p	37	6cjt	PRO	145	A	-85.21	121.55	-179.84	2351	2352	2355	2353	2354
b7	.30p	38	6cxh	PRO	62	A	-91.58	83.55	-169.44	972	973	976	974	975
b7	.30p	39	6cxh	PRO	1510	A	-89.13	84.24	-169.7	23693	23694	23697	23695	23696
b7	.30p	40	6dg7	PRO	22	A	-89.65	108.53	179.45	353	354	357	355	356
b7	.30p	41	6dg7	PRO	213	A	-89.01	104.65	170.95	3537	3538	3541	3539	3540
b7	.30p	42	6dg7	PRO	413	A	-85.98	107.31	177.45	6853	6854	6857	6855	6856
b7	.30p	43	6dg7	PRO	804	A	-90.03	100.36	179.42	13353	13354	13357	13355	13356
b7	.30p	44	6dg7	PRO	995	A	-85	122.68	168.09	16537	16538	16541	16539	16540
b7	.30p	45	6dg7	PRO	1195	A	-88.69	101.67	176.1	19853	19854	19857	19855	19856
b7	.30p	46	6dg7	PRO	1586	A	-89.26	100.15	-178.72	26353	26354	26357	26355	26356
b7	.30p	47	6fkf	PRO	1522	A	-89.05	119.02	171.99	23443	23444	23447	23445	23446
b7	.30p	48	6gpx	PRO	149	A	-91.92	118.98	-177.88	2382	2383	2386	2384	2385
b7	.30p	49	6hcy	PRO	595	A	-88.66	116.51	175.63	9503	9504	9507	9505	9506
b7	.30p	50	6hum	PRO	1648	A	-89.54	94.09	178.57	25841	25842	25845	25843	25844
b7	.30p	51	6hum	PRO	1756	A	-87.69	84.4	177.25	27491	27492	27495	27493	27494
b7	.30p	52	6hum	PRO	1936	A	-88.51	96.23	167.83	30362	30363	30366	30364	30365
b7	.30p	53	6hum	PRO	2583	A	-87.82	94.67	-170.91	40705	40706	40709	40707	40708
b7	.30p	54	6hum	PRO	2615	A	-86.85	100.71	174.84	41172	41173	41176	41174	41175
b7	.30p	55	6hum	PRO	3684	A	-88.27	83.83	168.28	57852	57853	57856	57854	57855
b7	.30p	56	6idf	PRO	60	A	-89.19	84.77	172.88	909	910	913	911	912
b7	.30p	57	6iyc	PRO	60	A	-89.45	87.87	171.02	909	910	913	911	912
b7	.30p	58	6iyc	PRO	527	A	-115.51	120.26	176.04	8121	8122	8125	8123	8124
b7	.30p	59	6mhq	PRO	493	A	-85.25	121.28	174.71	8004	8005	8008	8006	8007
b7	.30p	60	6mhq	PRO	670	A	-86.17	120.73	170.51	10878	10879	10882	10880	10881
b7	.30p	61	6mhq	PRO	847	A	-86.3	115.92	172.46	13752	13753	13756	13754	13755
b7	.30p	62	6mhq	PRO	1024	A	-88.37	105.71	167.59	16625	16626	16629	16627	16628
b7	.30p	63	6mhq	PRO	1201	A	-90.18	106.12	175.14	19499	19500	19503	19501	19502
b7	.30p	64	6mhq	PRO	1732	A	-88.61	112.69	178.06	28121	28122	28125	28123	28124
b7	.30p	65	6mhq	PRO	1909	A	-85.17	121.99	171	30995	30996	30999	30997	30998
b7	.30p	66	6mhy	PRO	316	A	-86.66	124.62	172.83	5091	5092	5095	5093	5094
b7	.30p	67	6mhy	PRO	1201	A	-87.98	121.2	173.14	19299	19300	19303	19301	19302
b7	.30p	68	6mhy	PRO	1555	A	-88.08	124.75	171.79	24971	24972	24975	24973	24974
b7	.30p	69	6nbq	PRO	521	A	-89.61	105.7	176.89	8317	8318	8321	8319	8320
b7	.30p	70	6nbq	PRO	621	A	-88.16	94	176.62	9923	9924	9927	9925	9926
b7	.30p	71	6nbq	PRO	916	A	-89.91	116.77	177.91	14599	14600	14603	14601	14602
b7	.30p	72	6nbq	PRO	994	A	-89.95	96.37	171.28	15765	15766	15769	15767	15768
b7	.30p	73	6nbq	PRO	3629	A	-87.27	95.05	-178.76	56961	56962	56965	56963	56964
b7	.30p	74	6nbq	PRO	3715	A	-85.34	95.9	-161.72	58314	58315	58318	58316	58317
b7	.30p	75	6nt4	PRO	22	A	-90.68	89.28	178.96	307	308	311	309	310
b7	.30p	76	6nzw	PRO	996	A	-120.84	118.98	170.03	16546	16547	16550	16548	16549
b7	.30p	77	6nzw	PRO	1622	A	-125.75	112.14	168.42	26989	26990	26993	26991	26992
b7	.30p	78	6o20	PRO	336	A	-91.42	98.83	-177.62	5364	5365	5368	5366	5367
b7	.30p	79	6o20	PRO	1124	A	-91.2	98.46	173.16	17899	17900	17903	17901	17902
b7	.30p	80	6o20	PRO	1736	A	-91.01	103.69	167.73	27718	27719	27722	27720	27721
b7	.30p	81	6o20	PRO	2348	A	-92.02	101.18	173.52	37537	37538	37541	37539	37540
b7	.30p	82	6oeu	PRO	227	A	-90.71	89.58	-178.22	3666	3667	3670	3668	3669
b7	.30p	83	6r3q	PRO	907	A	-87.46	108.64	-170.8	14405	14406	14409	14407	14408
b7	.30p	84	6r3q	PRO	1153	A	-93.38	120.11	173.24	18415	18416	18419	18417	18418
b7	.30m	1	3ne5	PRO	165	X	-91.19	80.99	-173.04	2551	2552	2555	2553	2554
b7	.30m	2	3ne5	PRO	1839	X	-92.36	84.3	-174.64	28576	28577	28580	28578	28579
b7	.30m	3	3rgb	PRO	930	X	-86.66	117.39	-179.85	14834	14835	14838	14836	14837
b7	.30m	4	4dbl	PRO	1289	X	-93.34	107.95	-177.29	19923	19924	19927	19925	19926
b7	.30m	5	4kt0	PRO	107	A	-88.34	90.08	170.72	1669	1670	1673	1671	1672
b7	.30m	6	5d3m	PRO	262	A	-100.06	103.24	179.05	4007	4008	4011	4009	4010
b7	.30m	7	5nmi	PRO	228	A	-96.37	110.19	176.37	3477	3478	3481	3479	3480
b7	.30m	8	5oc9	PRO	516	A	-86.1	87.65	166.11	8564	8565	8568	8566	8567
b7	.30m	9	5u6o	PRO	975	E	-85.49	109.33	175.12	15978	15979	15982	15980	15981
b7	.30m	10	5u70	PRO	501	B	-89.17	120.28	174.99	8291	8292	8295	8293	8294
b7	.30m	11	5x3x	PRO	159	A	-97.83	124.87	174.31	2371	2372	2375	2373	2374
b7	.30m	12	6btm	PRO	155	A	-87.75	81.42	-166.56	2394	2395	2398	2396	2397
b7	.30m	13	6iyc	PRO	95	A	-85.81	103.62	-169.18	1491	1492	1495	1493	1494
b7	.30m	14	6nbq	PRO	40	A	-86.03	113.18	-179.65	607	608	611	609	610
b7	.30m	15	6o20	PRO	325	A	-88.27	98.66	179.07	5178	5179	5182	5180	5181
b7	.30m	16	6o20	PRO	1113	A	-87.92	93.66	179.6	17713	17714	17717	17715	17716
b7	.30m	17	6o20	PRO	1725	A	-88.01	94.68	-179.67	27532	27533	27536	27534	27535
b7	.30m	18	6o20	PRO	2337	A	-87.21	98.22	178.85	37351	37352	37355	37353	37354
b8	.30p	1	1dxr	PRO	6	X	-93.03	162.93	167.98	77	78	81	79	80
b8	.30p	2	1kqf	PRO	738	X	-86.9	147.42	171.83	11358	11359	11362	11360	11361
b8	.30p	3	1kqf	PRO	1261	X	-88.21	158.84	166.99	19387	19388	19391	19389	19390
b8	.30p	4	1kqf	PRO	2224	X	-86.32	149.4	173.62	34478	34479	34482	34480	34481
b8	.30p	5	1kqf	PRO	3710	X	-87.51	144.92	170.66	57598	57599	57602	57600	57601
b8	.30p	6	1m56	PRO	719	X	-87.07	139.29	173.62	11238	11239	11242	11240	11241
b8	.30p	7	1q90	PRO	1519	X	-89.78	144.06	172.63	23515	23516	23519	23517	23518
b8	.30p	8	1rhz	PRO	247	X	-95.54	135.12	169.88	3899	3900	3903	3901	3902
b8	.30p	9	1zoy	PRO	718	X	-91.59	156.5	172.77	11007	11008	11011	11009	11010
b8	.30p	10	2dyr	PRO	498	X	-87.33	143.57	-179.18	7749	7750	7753	7751	7752
b8	.30p	11	2dyr	PRO	720	X	-86.77	167.25	177.05	11288	11289	11292	11290	11291
b8	.30p	12	2dyr	PRO	2495	X	-94.4	162.94	178.13	39299	39300	39303	39301	39302
b8	.30p	13	2h88	PRO	718	X	-87.53	150.88	173.39	11004	11005	11008	11006	11007
b8	.30p	14	2qts	PRO	340	X	-87.43	162.11	161.65	5357	5358	5361	5359	5360
b8	.30p	15	2qts	PRO	1179	X	-88.15	159.34	163.88	18585	18586	18589	18587	18588
b8	.30p	16	2xok	PRO	410	X	-92.07	132.97	-178.44	6294	6295	6298	6296	6297
b8	.30p	17	3org	PRO	248	X	-85.45	157.89	-179.37	3840	3841	3844	3842	3843
b8	.30p	18	3org	PRO	508	X	-85.86	165.77	170.07	7934	7935	7938	7936	7937
b8	.30p	19	3rce	PRO	541	X	-92.05	155.65	172.47	8918	8919	8922	8920	8921
b8	.30p	20	3rfz	PRO	111	A	-94.99	142.03	179.39	1638	1639	1642	1640	1641
b8	.30p	21	3rfz	PRO	217	A	-89.89	152.52	177.99	3187	3188	3191	3189	3190
b8	.30p	22	3rfz	PRO	1109	A	-93.47	134.83	-179.37	16573	16574	16577	16575	16576
b8	.30p	23	3rgb	PRO	1437	X	-92.5	144.5	-178.52	22777	22778	22781	22779	22780
b8	.30p	24	3rlb	PRO	98	X	-85.59	147.57	170.75	1536	1537	1540	1538	1539
b8	.30p	25	3t9n	PRO	997	X	-86.22	153.58	-170.79	16110	16111	16114	16112	16113
b8	.30p	26	3t9n	PRO	1525	X	-89.92	153.81	-173.85	24668	24669	24672	24670	24671
b8	.30p	27	3w9t	PRO	437	X	-86.2	139.19	172.62	6439	6440	6443	6441	6442
b8	.30p	28	3w9t	PRO	868	X	-90.74	145.93	176.35	12802	12803	12806	12804	12805
b8	.30p	29	3w9t	PRO	2592	X	-89.14	138.68	174.06	38254	38255	38258	38256	38257
b8	.30p	30	3wdo	PRO	243	X	-85.59	162.47	172.9	3703	3704	3707	3705	3706
b8	.30p	31	4ev6	PRO	14	X	-90.89	154.61	170.27	193	194	197	195	196
b8	.30p	32	4ev6	PRO	1273	X	-94.08	164.53	167.8	21229	21230	21233	21231	21232
b8	.30p	33	4gd3	PRO	77	X	-89.18	145.94	174.85	1174	1175	1178	1176	1177
b8	.30p	34	4gd3	PRO	962	X	-87.16	147.14	174.53	14689	14690	14693	14691	14692
b8	.30p	35	4gx0	PRO	269	X	-89.33	144.32	171.73	4270	4271	4274	4272	4273
b8	.30p	36	4gx0	PRO	732	X	-89.59	146.99	169.79	11453	11454	11457	11455	11456
b8	.30p	37	4gx0	PRO	1654	X	-90.76	147.21	165.54	25766	25767	25770	25768	25769
b8	.30p	38	4huq	PRO	540	X	-92.59	167.17	177.5	8298	8299	8302	8300	8301
b8	.30p	39	4mt0	PRO	250	X	-96.09	141.58	179.07	3889	3890	3893	3891	3892
b8	.30p	40	4mt0	PRO	695	X	-94.78	143.14	177.75	10688	10689	10692	10690	10691
b8	.30p	41	4mt0	PRO	1140	X	-99.93	144.9	177.44	17487	17488	17491	17489	17490
b8	.30p	42	4oh3	PRO	778	X	-88.42	138.5	163.05	12043	12044	12047	12045	12046
b8	.30p	43	4p6v	PRO	1409	X	-103.3	131.38	-164.96	21598	21599	21602	21600	21601
b8	.30p	44	4pl0	PRO	491	X	-103.3	152.24	174.3	7931	7932	7935	7933	7934
b8	.30p	45	4pl0	PRO	1067	X	-100.57	158.86	173.19	17173	17174	17177	17175	17176
b8	.30p	46	4q79	PRO	192	X	-102.67	154.37	173.89	2923	2924	2927	2925	2926
b8	.30p	47	4q79	PRO	212	X	-94.6	162.91	-179.52	3240	3241	3244	3242	3243
b8	.30p	48	4q79	PRO	578	X	-101.24	145.8	-176.75	8819	8820	8823	8821	8822
b8	.30p	49	4q79	PRO	778	X	-105.24	166.95	-174.62	11860	11861	11864	11862	11863
b8	.30p	50	4q79	PRO	798	X	-86.87	164.57	176.63	12177	12178	12181	12179	12180
b8	.30p	51	4rdr	PRO	177	X	-87.88	132.31	171.33	2578	2579	2582	2580	2581
b8	.30p	52	4rws	PRO	342	X	-88.11	167.68	171.72	5544	5545	5548	5546	5547
b8	.30p	53	4tqu	PRO	1058	X	-95.36	166.18	169.19	16846	16847	16850	16848	16849
b8	.30p	54	4u1w	PRO	2528	X	-93.03	159.43	-173.09	39722	39723	39726	39724	39725
b8	.30p	55	4yzf	PRO	883	A	-102.02	165.92	175.68	14323	14324	14327	14325	14326
b8	.30p	56	4zgv	PRO	791	A	-86.23	135.3	175.86	12151	12152	12155	12153	12154
b8	.30p	57	4zwj	PRO	450	X	-86.31	158.13	172.06	7156	7157	7160	7158	7159
b8	.30p	58	5a63	PRO	527	X	-119.59	138.16	171.51	8121	8122	8125	8123	8124
b8	.30p	59	5b58	PRO	748	A	-88.73	167.55	164.86	10925	10926	10929	10927	10928
b8	.30p	60	5b58	PRO	915	A	-105.2	168.25	-160.74	13470	13471	13474	13472	13473
b8	.30p	61	5b58	PRO	1077	A	-98.96	159.99	-175.41	15893	15894	15897	15895	15896
b8	.30p	62	5b58	PRO	1371	A	-89.24	144.04	-174.17	20266	20267	20270	20268	20269
b8	.30p	63	5cfy	PRO	779	B	-97.9	144.45	175.59	11909	11910	11913	11911	11912
b8	.30p	64	5d0q	PRO	644	A	-108.09	145.03	176.84	9934	9935	9938	9936	9937
b8	.30p	65	5d0q	PRO	1381	A	-96.51	130.74	176.12	21163	21164	21167	21165	21166
b8	.30p	66	5eke	PRO	96	A	-89.18	139.81	172.85	1524	1525	1528	1526	1527
b8	.30p	67	5eke	PRO	384	A	-93.97	128.91	-179.21	6177	6178	6181	6179	6180
b8	.30p	68	5eke	PRO	990	A	-96.08	134.94	174.27	16020	16021	16024	16022	16023
b8	.30p	69	5gko	PRO	879	C	-104.99	139.91	-172.89	13317	13318	13321	13319	13320
b8	.30p	70	5gko	PRO	1001	D	-99.69	154.72	178.43	15128	15129	15132	15130	15131
b8	.30p	71	5gko	PRO	1090	D	-85.72	159.69	-175.65	16501	16502	16505	16503	16504
b8	.30p	72	5irx	PRO	1680	A	-101.48	155.96	-175.4	27560	27561	27564	27562	27563
b8	.30p	73	5irx	PRO	1720	A	-85.97	141.91	175.35	28153	28154	28157	28155	28156
b8	.30p	74	5khn	PRO	1481	F	-112.13	145.28	177.71	22342	22343	22346	22344	22345
b8	.30p	75	5ksd	PRO	176	A	-85.56	140.91	-170.83	2709	2710	2713	2711	2712
b8	.30p	76	5ksd	PRO	473	A	-95.33	138.66	-178.48	7296	7297	7300	7298	7299
b8	.30p	77	5l7d	PRO	427	A	-87.46	135.3	-172.68	6595	6596	6599	6597	6598
b8	.30p	78	5nmi	PRO	419	A	-97.35	164.2	168	6362	6363	6366	6364	6365
b8	.30p	79	5nmi	PRO	447	B	-85.29	151.53	178.31	6788	6789	6792	6790	6791
b8	.30p	80	5nmi	PRO	2583	M	-85.67	138.06	-176.4	39978	39979	39982	39980	39981
b8	.30p	81	5nmi	PRO	2887	M	-108.24	158.32	-177.43	44470	44471	44474	44472	44473
b8	.30p	82	5oc9	PRO	149	A	-88.77	152.24	173.75	2433	2434	2437	2435	2436
b8	.30p	83	5oc9	PRO	766	A	-90.12	149.95	177.88	12604	12605	12608	12606	12607
b8	.30p	84	5oc9	PRO	1128	A	-86.46	152.82	167.2	18680	18681	18684	18682	18683
b8	.30p	85	5osa	PRO	638	C	-90.87	157.1	-176.46	10271	10272	10275	10273	10274
b8	.30p	86	5t0o	PRO	290	A	-97.69	135.15	173.9	4343	4344	4347	4345	4346
b8	.30p	87	5tj6	PRO	513	C	-94.45	155.65	-172.44	8271	8272	8275	8273	8274
b8	.30p	88	5tj6	PRO	862	E	-109.6	149.27	151.96	13638	13639	13642	13640	13641
b8	.30p	89	5tj6	PRO	1403	H	-88.67	154.14	172.97	22364	22365	22368	22366	22367
b8	.30p	90	5tj6	PRO	1752	J	-120.32	152.75	150.72	27730	27731	27734	27732	27733
b8	.30p	91	5tj6	PRO	3321	T	-87.55	160.83	-173.28	52735	52736	52739	52737	52738
b8	.30p	92	5tj6	PRO	3327	T	-90.18	143.26	177.34	52839	52840	52843	52841	52842
b8	.30p	93	5tj6	PRO	3532	T	-128.8	164.98	151.28	55914	55915	55918	55916	55917
b8	.30p	94	5tj6	PRO	3542	T	-91.37	157.64	-171.66	56080	56081	56084	56082	56083
b8	.30p	95	5u6o	PRO	1186	F	-90.52	150.49	-173.6	19537	19538	19541	19539	19540
b8	.30p	96	5u70	PRO	881	D	-86.04	141.35	179.61	14369	14370	14373	14371	14372
b8	.30p	97	5u70	PRO	1783	H	-85.97	161.25	165.49	29081	29082	29085	29083	29084
b8	.30p	98	5u70	PRO	2352	K	-100.55	125.45	169.78	38427	38428	38431	38429	38430
b8	.30p	99	5u70	PRO	2442	K	-92.97	153.15	176.82	39880	39881	39884	39882	39883
b8	.30p	100	5uja	PRO	3	A	-87.67	168.6	-175.12	31	32	35	33	34
b8	.30p	101	5x41	PRO	38	A	-94.53	161.48	175.61	535	536	539	537	538
b8	.30p	102	5x41	PRO	252	B	-87.19	166.8	172.63	3764	3765	3768	3766	3767
b8	.30p	103	5x41	PRO	422	C	-104.82	152.99	160.19	6301	6302	6305	6303	6304
b8	.30p	104	5x5y	PRO	394	B	-87.57	154.12	165.66	6077	6078	6081	6079	6080
b8	.30p	105	5ylv	PRO	45	A	-88.23	167.57	175.59	675	676	679	677	678
b8	.30p	106	5ylv	PRO	556	A	-91.57	157.46	163.66	8518	8519	8522	8520	8521
b8	.30p	107	5ylv	PRO	1187	A	-90.53	166.32	168.93	18455	18456	18459	18457	18458
b8	.30p	108	5z1w	PRO	175	A	-87.95	159.8	-172.13	2741	2742	2745	2743	2744
b8	.30p	109	5z1w	PRO	232	A	-88.05	143.55	-173.96	3619	3620	3623	3621	3622
b8	.30p	110	5z1w	PRO	661	A	-89.04	146.26	-176.2	10537	10538	10541	10539	10540
b8	.30p	111	5z1w	PRO	1090	A	-88.27	139.94	-176.65	17455	17456	17459	17457	17458
b8	.30p	112	5z96	PRO	5	A	-94.03	148.01	-178.76	82	83	86	84	85
b8	.30p	113	5z96	PRO	675	A	-90.94	154.2	178.88	11034	11035	11038	11036	11037
b8	.30p	114	5z96	PRO	1340	A	-89.29	136.92	-178.81	21896	21897	21900	21898	21899
b8	.30p	115	5z96	PRO	2005	A	-94.27	140.05	179.7	32768	32769	32772	32770	32771
b8	.30p	116	6a90	PRO	27	A	-96.58	169.56	162.84	379	380	383	381	382
b8	.30p	117	6ajg	PRO	510	A	-89.04	132.79	155.11	7852	7853	7856	7854	7855
b8	.30p	118	6al2	PRO	5	A	-89.25	150.92	167.9	55	56	59	57	58
b8	.30p	119	6bar	PRO	30	A	-89	162.12	177.26	436	437	440	438	439
b8	.30p	120	6bhu	PRO	5	A	-88.17	165.78	177.42	57	58	61	59	60
b8	.30p	121	6bqr	PRO	793	E	-90.5	129.66	166.5	12445	12446	12449	12447	12448
b8	.30p	122	6bqr	PRO	3637	W	-100.74	151.01	179.52	57605	57606	57609	57607	57608
b8	.30p	123	6btm	PRO	230	A	-88.26	166.2	178.03	3562	3563	3566	3564	3565
b8	.30p	124	6btm	PRO	235	A	-88.82	140.56	-178.46	3649	3650	3653	3651	3652
b8	.30p	125	6btm	PRO	783	A	-85.35	144.98	167.99	11846	11847	11850	11848	11849
b8	.30p	126	6btm	PRO	931	A	-88.93	160.64	-171.27	14063	14064	14067	14065	14066
b8	.30p	127	6btm	PRO	989	A	-87.83	156.79	169.6	14968	14969	14972	14970	14971
b8	.30p	128	6btm	PRO	1159	A	-88.72	153.91	-176.38	17558	17559	17562	17560	17561
b8	.30p	129	6btm	PRO	1200	A	-88.46	158.1	174.56	18198	18199	18202	18200	18201
b8	.30p	130	6btm	PRO	1847	A	-89.79	129.8	174.58	28569	28570	28573	28571	28572
b8	.30p	131	6bwj	PRO	829	A	-92.95	160.56	176.59	13215	13216	13219	13217	13218
b8	.30p	132	6bwj	PRO	1218	A	-85.26	161.32	157.8	19680	19681	19684	19682	19683
b8	.30p	133	6bwj	PRO	1447	A	-94.64	156.15	176.07	23192	23193	23196	23194	23195
b8	.30p	134	6bwj	PRO	2056	A	-91.53	160.05	175.23	33030	33031	33034	33032	33033
b8	.30p	135	6bwj	PRO	2445	A	-86.07	156.84	169.7	39495	39496	39499	39497	39498
b8	.30p	136	6c6l	PRO	6	A	-93.64	169.22	-166.59	78	79	82	80	81
b8	.30p	137	6c6l	PRO	484	A	-90.75	163.94	-169.58	7380	7381	7384	7382	7383
b8	.30p	138	6c6l	PRO	1305	A	-86.53	168.27	-168.7	19846	19847	19850	19848	19849
b8	.30p	139	6c6l	PRO	1624	A	-106.59	162.78	-174.31	24538	24539	24542	24540	24541
b8	.30p	140	6c6l	PRO	2195	A	-87.72	143.77	178.06	33132	33133	33136	33134	33135
b8	.30p	141	6c6l	PRO	2833	A	-86.74	146.56	-178.51	43406	43407	43410	43408	43409
b8	.30p	142	6c70	PRO	105	A	-91.42	158.16	173.11	1737	1738	1741	1739	1740
b8	.30p	143	6c70	PRO	154	A	-91.89	136.88	-178.34	2503	2504	2507	2505	2506
b8	.30p	144	6c70	PRO	493	A	-93.41	158.46	172.39	7969	7970	7973	7971	7972
b8	.30p	145	6c70	PRO	881	A	-120.63	150.95	172.99	14202	14203	14206	14204	14205
b8	.30p	146	6c70	PRO	1269	A	-104.51	138.89	176.9	20434	20435	20438	20436	20437
b8	.30p	147	6c9a	PRO	291	A	-85.01	143.72	-177.41	4856	4857	4860	4858	4859
b8	.30p	148	6c9a	PRO	1031	A	-86.92	160.01	-171.83	17186	17187	17190	17188	17189
b8	.30p	149	6cjt	PRO	303	A	-89.98	141.18	166.55	4929	4930	4933	4931	4932
b8	.30p	150	6cjt	PRO	699	A	-86.77	133.5	176.69	11341	11342	11345	11343	11344
b8	.30p	151	6cjt	PRO	1095	A	-87.33	138.53	168.28	17751	17752	17755	17753	17754
b8	.30p	152	6cjt	PRO	1491	A	-87	140.48	172.6	24162	24163	24166	24164	24165
b8	.30p	153	6cnn	PRO	1482	A	-92.45	154.11	168.07	23949	23950	23953	23951	23952
b8	.30p	154	6cnn	PRO	1628	A	-90.89	162.4	168.27	26168	26169	26172	26170	26171
b8	.30p	155	6cnn	PRO	1774	A	-115.52	158.25	169.76	28387	28388	28391	28389	28390
b8	.30p	156	6cnn	PRO	1920	A	-90.19	162.95	168.21	30606	30607	30610	30608	30609
b8	.30p	157	6cse	PRO	309	A	-87.42	139.47	170.01	4566	4567	4570	4568	4569
b8	.30p	158	6cxh	PRO	549	A	-90.07	150.34	177.36	8573	8574	8577	8575	8576
b8	.30p	159	6cxh	PRO	1273	A	-90.36	159.54	-177.81	19934	19935	19938	19936	19937
b8	.30p	160	6cxh	PRO	1997	A	-91.21	156.82	-179.03	31296	31297	31300	31298	31299
b8	.30p	161	6d0j	PRO	794	A	-93.09	137.05	171.46	12403	12404	12407	12405	12406
b8	.30p	162	6d0j	PRO	870	A	-88.42	157.81	178.14	13521	13522	13525	13523	13524
b8	.30p	163	6d0j	PRO	881	A	-87.07	154.55	175.35	13676	13677	13680	13678	13679
b8	.30p	164	6d0j	PRO	960	A	-87.56	166.35	170.98	14837	14838	14841	14839	14840
b8	.30p	165	6ddf	PRO	252	A	-92.75	163.96	-167.66	4004	4005	4008	4006	4007
b8	.30p	166	6ddf	PRO	766	A	-86.04	135.68	-163.81	11873	11874	11877	11875	11876
b8	.30p	167	6dg7	PRO	512	A	-86.24	135.56	174.16	8508	8509	8512	8510	8511
b8	.30p	168	6dg7	PRO	604	A	-87.93	126.33	174.03	10037	10038	10041	10039	10040
b8	.30p	169	6dg7	PRO	665	A	-97.06	149.33	176.31	10989	10990	10993	10991	10992
b8	.30p	170	6dg7	PRO	1056	A	-90	135.86	176.34	17489	17490	17493	17491	17492
b8	.30p	171	6dg7	PRO	1360	A	-88.43	132.99	178.32	22580	22581	22584	22582	22583
b8	.30p	172	6dg7	PRO	1386	A	-86.88	133.67	173.14	23037	23038	23041	23039	23040
b8	.30p	173	6dg7	PRO	1447	A	-90.49	160.8	-169.91	23989	23990	23993	23991	23992
b8	.30p	174	6dg7	PRO	1593	A	-86.21	152.07	168.54	26489	26490	26493	26491	26492
b8	.30p	175	6dg7	PRO	1685	A	-85.09	138.41	171.93	28008	28009	28012	28010	28011
b8	.30p	176	6dg7	PRO	1751	A	-93.52	140.21	-175.34	29080	29081	29084	29082	29083
b8	.30p	177	6dg7	PRO	1777	A	-90.93	132.6	170.73	29537	29538	29541	29539	29540
b8	.30p	178	6dg7	PRO	1838	A	-92.28	138.12	175.71	30489	30490	30493	30491	30492
b8	.30p	179	6dnf	PRO	30	A	-88.16	168.44	177.56	469	470	473	471	472
b8	.30p	180	6dnf	PRO	480	A	-86.42	162.9	-179.22	7623	7624	7627	7625	7626
b8	.30p	181	6du8	PRO	224	A	-86.77	156.82	178.95	3485	3486	3489	3487	3488
b8	.30p	182	6du8	PRO	462	A	-87.44	152.78	175.01	7490	7491	7494	7492	7493
b8	.30p	183	6du8	PRO	645	A	-89.98	158.42	175.84	10306	10307	10310	10308	10309
b8	.30p	184	6du8	PRO	883	A	-87.63	159.35	173.23	14312	14313	14316	14314	14315
b8	.30p	185	6du8	PRO	1066	A	-88.61	163.61	-179.77	17128	17129	17132	17130	17131
b8	.30p	186	6du8	PRO	1487	A	-89.45	152.85	-174.53	23950	23951	23954	23952	23953
b8	.30p	187	6e3y	PRO	164	A	-87.81	150.43	175.59	2603	2604	2607	2605	2606
b8	.30p	188	6e3y	PRO	257	A	-86.3	157.47	177.84	4117	4118	4121	4119	4120
b8	.30p	189	6e3y	PRO	655	A	-89.42	152.16	-169.08	10119	10120	10123	10121	10122
b8	.30p	190	6e3y	PRO	772	A	-90.38	158.54	173.65	11995	11996	11999	11997	11998
b8	.30p	191	6fkf	PRO	131	A	-85.76	156.99	177.24	1971	1972	1975	1973	1974
b8	.30p	192	6fkf	PRO	778	A	-89.71	167.8	179.34	11948	11949	11952	11950	11951
b8	.30p	193	6fkf	PRO	1123	A	-85.27	155.1	161.89	17213	17214	17217	17215	17216
b8	.30p	194	6fkf	PRO	1259	A	-112.19	155.45	-178.41	19333	19334	19337	19335	19336
b8	.30p	195	6fkf	PRO	1505	A	-85.36	167.1	-179.54	23184	23185	23188	23186	23187
b8	.30p	196	6fkf	PRO	1581	A	-90.81	130.06	-165.7	24300	24301	24304	24302	24303
b8	.30p	197	6fkf	PRO	2084	A	-86.28	141.61	-178.3	31973	31974	31977	31975	31976
b8	.30p	198	6fkf	PRO	2233	A	-90.56	152.09	170.86	34296	34297	34300	34298	34299
b8	.30p	199	6fkf	PRO	2379	A	-90.01	139.47	173.34	36530	36531	36534	36532	36533
b8	.30p	200	6fkf	PRO	2480	A	-87.69	147.47	167.24	38166	38167	38170	38168	38169
b8	.30p	201	6fok	PRO	432	A	-88.53	146.18	-176.59	6568	6569	6572	6570	6571
b8	.30p	202	6fok	PRO	536	A	-90.26	159.31	170.55	8134	8135	8138	8136	8137
b8	.30p	203	6g7o	PRO	13	A	-89.74	153.67	170.18	177	178	181	179	180
b8	.30p	204	6g7o	PRO	289	A	-87.26	161.83	-161.35	4729	4730	4733	4731	4732
b8	.30p	205	6h3i	PRO	428	A	-90.48	144.11	176.45	6641	6642	6645	6643	6644
b8	.30p	206	6h3i	PRO	744	A	-91.41	157.89	164.85	11489	11490	11493	11491	11492
b8	.30p	207	6h3i	PRO	833	A	-90.41	155.7	-175.44	12894	12895	12898	12896	12897
b8	.30p	208	6h3i	PRO	1299	A	-92.42	165.23	-172.85	20056	20057	20060	20058	20059
b8	.30p	209	6h3i	PRO	1430	A	-86.76	155.66	174.61	22082	22083	22086	22084	22085
b8	.30p	210	6h3i	PRO	1705	A	-89.41	169.58	172.17	26479	26480	26483	26481	26482
b8	.30p	211	6h3i	PRO	1709	A	-91.75	152.13	-177.12	26535	26536	26539	26537	26538
b8	.30p	212	6hbu	PRO	162	A	-86.13	152.01	-179.32	2460	2461	2464	2462	2463
b8	.30p	213	6hum	PRO	1107	A	-91.64	169.11	168.82	17503	17504	17507	17505	17506
b8	.30p	214	6hum	PRO	1821	A	-102.73	131.58	-172.34	28558	28559	28562	28560	28561
b8	.30p	215	6hum	PRO	2251	A	-89.39	155.69	-179.26	35490	35491	35494	35492	35493
b8	.30p	216	6hum	PRO	2625	A	-88	156.9	173.62	41316	41317	41320	41318	41319
b8	.30p	217	6hum	PRO	3419	A	-90.15	156.17	178.14	53675	53676	53679	53677	53678
b8	.30p	218	6hum	PRO	3454	A	-85.73	168.42	-177.22	54206	54207	54210	54208	54209
b8	.30p	219	6idf	PRO	16	A	-92.94	163.57	161.49	257	258	261	259	260
b8	.30p	220	6idf	PRO	527	A	-117.67	138.95	-177.49	8121	8122	8125	8123	8124
b8	.30p	221	6iyc	PRO	16	A	-92.95	159.18	157.59	257	258	261	259	260
b8	.30p	222	6mhq	PRO	2086	A	-87.78	126.87	176.1	33869	33870	33873	33871	33872
b8	.30p	223	6mhy	PRO	139	A	-85.52	132.26	172.53	2241	2242	2245	2243	2244
b8	.30p	224	6mhy	PRO	493	A	-88.72	146.26	166.62	7941	7942	7945	7943	7944
b8	.30p	225	6mhy	PRO	670	A	-87.76	130.92	170.56	10777	10778	10781	10779	10780
b8	.30p	226	6mhy	PRO	1024	A	-89.23	141.48	178.81	16463	16464	16467	16465	16466
b8	.30p	227	6msm	PRO	67	A	-85.92	154.56	172.3	1116	1117	1120	1118	1119
b8	.30p	228	6msm	PRO	452	A	-88.36	139.91	174.06	7424	7425	7428	7426	7427
b8	.30p	229	6n25	PRO	438	A	-89.31	147.94	177.02	7225	7226	7229	7227	7228
b8	.30p	230	6nbq	PRO	249	A	-92.37	139.79	179.98	4011	4012	4015	4013	4014
b8	.30p	231	6nbq	PRO	696	A	-123.72	145.57	-179.35	11059	11060	11063	11061	11062
b8	.30p	232	6nbq	PRO	2036	A	-88.53	127.33	172.12	32244	32245	32248	32246	32247
b8	.30p	233	6nt4	PRO	30	A	-89.97	158	159.97	449	450	453	451	452
b8	.30p	234	6nzw	PRO	271	A	-89.52	142.71	172.23	4513	4514	4517	4515	4516
b8	.30p	235	6nzw	PRO	370	A	-85.12	150.5	-175.33	6103	6104	6107	6105	6106
b8	.30p	236	6nzw	PRO	584	A	-95.7	146.25	174.66	9730	9731	9734	9732	9733
b8	.30p	237	6nzw	PRO	668	A	-86.23	163.11	171.25	11116	11117	11120	11118	11119
b8	.30p	238	6nzw	PRO	897	A	-101.43	132.85	-174.84	14947	14948	14951	14949	14950
b8	.30p	239	6nzw	PRO	1210	A	-89.39	144.05	173.19	20173	20174	20177	20175	20176
b8	.30p	240	6nzw	PRO	1523	A	-93.11	146.33	170.78	25390	25391	25394	25392	25393
b8	.30p	241	6nzw	PRO	1836	A	-91.59	146.04	175.2	30616	30617	30620	30618	30619
b8	.30p	242	6o20	PRO	83	A	-95.9	154.73	164.19	1318	1319	1322	1320	1321
b8	.30p	243	6o20	PRO	1483	A	-94.95	153.79	166.67	23672	23673	23676	23674	23675
b8	.30p	244	6o20	PRO	2095	A	-115.25	158.63	168.52	33491	33492	33495	33493	33494
b8	.30p	245	6o20	PRO	2222	A	-92.44	165.57	179.66	35450	35451	35454	35452	35453
b8	.30p	246	6o7u	PRO	707	A	-91.19	166.23	179.03	11488	11489	11492	11490	11491
b8	.30p	247	6o7u	PRO	1352	A	-94.72	138.88	179.72	21603	21604	21607	21605	21606
b8	.30p	248	6o7u	PRO	1579	A	-93.48	168.37	-179.02	24938	24939	24942	24940	24941
b8	.30p	249	6o7u	PRO	1892	A	-103.1	169.63	-174.82	29537	29538	29541	29539	29540
b8	.30p	250	6o7u	PRO	2050	A	-90.25	169.7	-172.78	31858	31859	31862	31860	31861
b8	.30p	251	6oeu	PRO	80	A	-88.02	152.5	173.17	1296	1297	1300	1298	1299
b8	.30p	252	6oeu	PRO	763	A	-92.69	144.14	167.64	12133	12134	12137	12135	12136
b8	.30p	253	6oeu	PRO	798	A	-89.42	150.96	168.25	12680	12681	12684	12682	12683
b8	.30p	254	6qp6	PRO	154	A	-86.78	153.78	178.45	2552	2553	2556	2554	2555
b8	.30p	255	6qp6	PRO	264	A	-87.85	163.22	163.99	4332	4333	4336	4334	4335
b8	.30p	256	6qp6	PRO	527	A	-87.26	138.95	-171.35	8666	8667	8670	8668	8669
b8	.30p	257	6qp6	PRO	895	A	-86.57	154.1	-179.82	14760	14761	14764	14762	14763
b8	.30p	258	6qp6	PRO	1005	A	-89.93	161.19	159.88	16540	16541	16544	16542	16543
b8	.30p	259	6qp6	PRO	1158	A	-88.07	142.03	-168.6	19055	19056	19059	19057	19058
b8	.30p	260	6r3q	PRO	449	A	-89.8	130.77	-174.41	7115	7116	7119	7117	7118
b8	.30p	261	6r3q	PRO	935	A	-88.22	156.54	168.97	14850	14851	14854	14852	14853
b8	.30p	262	6r3q	PRO	1118	A	-94.3	156.53	175.17	17855	17856	17859	17857	17858
b8	.30m	1	3rfz	PRO	180	A	-89.12	141.43	177.8	2653	2654	2657	2655	2656
b8	.30m	2	4czb	PRO	785	X	-98.81	126.82	167.88	12265	12266	12269	12267	12268
b8	.30m	3	4il3	PRO	39	X	-96.91	142.17	-174.71	654	655	658	656	657
b8	.30m	4	4m48	PRO	516	X	-89.33	145.55	-178.45	8137	8138	8141	8139	8140
b8	.30m	5	4or2	PRO	110	X	-94.36	146.61	177.06	1777	1778	1781	1779	1780
b8	.30m	6	4tqu	PRO	805	X	-101.73	155.83	171.52	12937	12938	12941	12939	12940
b8	.30m	7	4zwj	PRO	408	X	-86.79	142.25	-174.78	6493	6494	6497	6495	6496
b8	.30m	8	5d0q	PRO	280	A	-89.2	155.46	171.3	4342	4343	4346	4344	4345
b8	.30m	9	5eke	PRO	138	A	-91.04	133.62	-161.18	2212	2213	2216	2214	2215
b8	.30m	10	5gko	PRO	890	C	-86.68	125.22	173.01	13481	13482	13485	13483	13484
b8	.30m	11	5u70	PRO	1461	G	-95.91	162.71	179.16	23888	23889	23892	23890	23891
b8	.30m	12	5x5y	PRO	155	A	-93.56	166.77	164.28	2388	2389	2392	2390	2391
b8	.30m	13	5z1w	PRO	41	A	-87.12	153.29	162.92	666	667	670	668	669
b8	.30m	14	6al2	PRO	102	A	-95.49	137.74	-176.08	1517	1518	1521	1519	1520
b8	.30m	15	6bar	PRO	121	A	-88.68	137.06	174.45	1916	1917	1920	1918	1919
b8	.30m	16	6bug	PRO	53	A	-86.36	165.82	-176.24	818	819	822	820	821
b8	.30m	17	6fkf	PRO	1405	A	-88.89	155.94	174.39	21567	21568	21571	21569	21570
b8	.30m	18	6h3i	PRO	923	A	-86.21	136.31	173.35	14231	14232	14235	14233	14234
b8	.30m	19	6mhs	PRO	131	A	-86.02	142.36	162.42	2057	2058	2061	2059	2060
b8	.30m	20	6msm	PRO	1020	A	-87.43	148.98	176.73	16541	16542	16545	16543	16544
b8	.30m	21	6nbq	PRO	355	A	-90.44	157.16	171.73	5734	5735	5738	5736	5737
b8	.30m	22	6o7u	PRO	2207	A	-91.45	169.75	176.79	34165	34166	34169	34167	34168
b8	.30m	23	6oeu	PRO	220	A	-90.6	135.81	-164.21	3572	3573	3576	3574	3575
c1	.30p	1	1eys	PRO	153	X	-70.75	171.47	170.49	2324	2325	2328	2326	2327
c1	.30p	2	1eys	PRO	174	X	-72.17	-172.72	168.92	2625	2626	2629	2627	2628
c1	.30p	3	1eys	PRO	518	X	-82.85	-179.01	170.39	7951	7952	7955	7953	7954
c1	.30p	4	1eys	PRO	613	X	-75.55	-155.49	-178.05	9463	9464	9467	9465	9466
c1	.30p	5	1eys	PRO	1004	X	-70.09	-179.84	173.89	15586	15587	15590	15588	15589
c1	.30p	6	1eys	PRO	1144	X	-71.79	-170.07	174.43	17762	17763	17766	17764	17765
c1	.30p	7	1l9b	PRO	200	X	-73.68	-170.28	168.96	3091	3092	3095	3093	3094
c1	.30p	8	1m56	PRO	609	X	-74.62	171.21	-177.32	9535	9536	9539	9537	9538
c1	.30p	9	1m56	PRO	648	X	-66.26	175.69	168.54	10160	10161	10164	10162	10163
c1	.30p	10	1p49	PRO	5	X	-75.19	175.74	170.22	58	59	62	60	61
c1	.30p	11	1q90	PRO	704	X	-72.17	-164.75	168.75	10887	10888	10891	10889	10890
c1	.30p	12	1q90	PRO	1656	X	-78.07	-164.21	170.7	25574	25575	25578	25576	25577
c1	.30p	13	2dyr	PRO	1437	X	-68.2	171.11	172.28	22666	22667	22670	22668	22669
c1	.30p	14	2dyr	PRO	3212	X	-67.66	170.66	169.23	50678	50679	50682	50680	50681
c1	.30p	15	2e+74	PRO	509	X	-67.83	170.32	-174.66	8046	8047	8050	8048	8049
c1	.30p	16	2qjy	PRO	1713	X	-70.15	172.85	170.12	26355	26356	26359	26357	26358
c1	.30p	17	2qts	PRO	48	X	-70.83	174.82	170.12	788	789	792	790	791
c1	.30p	18	2qts	PRO	1128	X	-76.48	176.57	179.48	17809	17810	17813	17811	17812
c1	.30p	19	2rdd	PRO	695	X	-70.09	-176.58	167.07	10659	10660	10663	10661	10662
c1	.30p	20	2rdd	PRO	1750	X	-78.72	-174.04	169.13	26913	26914	26917	26915	26916
c1	.30p	21	2rdd	PRO	2607	X	-74.19	-145.95	-177.27	40074	40075	40078	40076	40077
c1	.30p	22	2rdd	PRO	2805	X	-77.12	-175.96	175.51	43166	43167	43170	43168	43169
c1	.30p	23	2uuh	PRO	43	X	-73.17	-169.21	-157.9	683	684	687	685	686
c1	.30p	24	2uuh	PRO	194	X	-72.6	177.22	-160.3	3086	3087	3090	3088	3089
c1	.30p	25	2uuh	PRO	345	X	-68.77	178.85	-156.01	5489	5490	5493	5491	5492
c1	.30p	26	2w2e	PRO	406	X	-71.94	171.66	179.27	6074	6075	6078	6076	6077
c1	.30p	27	3ayf	PRO	80	X	-77.69	-175.86	167.27	1243	1244	1247	1245	1246
c1	.30p	28	3kly	PRO	461	X	-65.5	172.87	172.42	7142	7143	7146	7144	7145
c1	.30p	29	3ne5	PRO	4417	X	-64.44	170.08	-172.66	68566	68567	68570	68568	68569
c1	.30p	30	3org	PRO	1042	X	-81.82	170.81	166.27	16275	16276	16279	16277	16278
c1	.30p	31	3rfz	PRO	1019	A	-68.18	171.85	-179.22	15227	15228	15231	15229	15230
c1	.30p	32	4dbl	PRO	681	X	-63.75	170.64	173.38	10557	10558	10561	10559	10560
c1	.30p	33	4dbl	PRO	929	X	-63.3	171.05	176.31	14360	14361	14364	14362	14363
c1	.30p	34	4doj	PRO	217	X	-63.77	178.94	-174.09	3292	3293	3296	3294	3295
c1	.30p	35	4epa	PRO	238	X	-78.11	179.4	167.05	3478	3479	3482	3480	3481
c1	.30p	36	4ev6	PRO	328	X	-74.75	-159.71	-169.82	5439	5440	5443	5441	5442
c1	.30p	37	4ev6	PRO	750	X	-68.13	-163.19	-178.13	12490	12491	12494	12492	12493
c1	.30p	38	4gd3	PRO	144	X	-76.79	177.74	-173.71	2177	2178	2181	2179	2180
c1	.30p	39	4gd3	PRO	147	X	-82.27	176.87	167.74	2209	2210	2213	2211	2212
c1	.30p	40	4gd3	PRO	533	X	-69.03	177.67	-178.77	8143	8144	8147	8145	8146
c1	.30p	41	4gd3	PRO	1029	X	-75.08	177.23	-173.45	15692	15693	15696	15694	15695
c1	.30p	42	4gd3	PRO	1032	X	-81.44	175.55	168.19	15724	15725	15728	15726	15727
c1	.30p	43	4gd3	PRO	1414	X	-67.79	177	-176.36	21589	21590	21593	21591	21592
c1	.30p	44	4gd3	PRO	1625	X	-69.63	172.36	175.24	24799	24800	24803	24801	24802
c1	.30p	45	4h13	PRO	292	X	-73.07	-169.44	172.18	4600	4601	4604	4602	4603
c1	.30p	46	4h13	PRO	926	X	-69.78	175.77	174.23	14421	14422	14425	14423	14424
c1	.30p	47	4h13	PRO	1252	X	-72.05	-169.06	171.28	19539	19540	19543	19541	19542
c1	.30p	48	4h13	PRO	1886	X	-75.3	176.9	179.05	29360	29361	29364	29362	29363
c1	.30p	49	4kt0	PRO	974	A	-70.95	171.86	174.9	15084	15085	15088	15086	15087
c1	.30p	50	4mt0	PRO	231	X	-69.33	176.55	-173.55	3583	3584	3587	3585	3586
c1	.30p	51	4mt0	PRO	676	X	-66.69	-171.65	-171.63	10382	10383	10386	10384	10385
c1	.30p	52	4mt0	PRO	1121	X	-63.39	-163.61	-173.11	17181	17182	17185	17183	17184
c1	.30p	53	4ogq	PRO	1239	X	-72.99	-163.41	169.07	19107	19108	19111	19109	19110
c1	.30p	54	4ogq	PRO	1456	X	-75.84	173.72	178.81	22512	22513	22516	22514	22515
c1	.30p	55	4p00	PRO	763	X	-81.79	-166.27	-175.61	12127	12128	12131	12129	12130
c1	.30p	56	4p00	PRO	1204	X	-63.09	177.31	179.14	18734	18735	18738	18736	18737
c1	.30p	57	4p02	PRO	763	X	-80.11	176.94	177.9	12127	12128	12131	12129	12130
c1	.30p	58	4p6v	PRO	1397	X	-67.96	174.36	-168.35	21436	21437	21440	21438	21439
c1	.30p	59	4q2e	PRO	153	X	-68.21	-159.21	179.08	2459	2460	2463	2461	2462
c1	.30p	60	4q2e	PRO	420	X	-73.94	-161.4	-178.06	6738	6739	6742	6740	6741
c1	.30p	61	4q79	PRO	18	X	-68.23	172.17	171.02	285	286	289	287	288
c1	.30p	62	4r0c	PRO	228	X	-67.37	-179.68	179.36	3338	3339	3342	3340	3341
c1	.30p	63	4rdq	PRO	1061	X	-63.08	170.21	176.23	17358	17359	17362	17360	17361
c1	.30p	64	4tqu	PRO	998	X	-70.85	-179.76	174.35	15893	15894	15897	15895	15896
c1	.30p	65	4tqu	PRO	1460	X	-71.78	-164.13	-178.62	23323	23324	23327	23325	23326
c1	.30p	66	4wd8	PRO	185	X	-81.14	176.55	167.47	3001	3002	3005	3003	3004
c1	.30p	67	4wd8	PRO	453	X	-71.18	174.35	159.21	7305	7306	7309	7307	7308
c1	.30p	68	4wd8	PRO	992	X	-78.77	177.12	154.04	15968	15969	15972	15970	15971
c1	.30p	69	4xk8	PRO	978	X	-76.35	-167.95	178.01	15273	15274	15277	15275	15276
c1	.30p	70	4xk8	PRO	2313	X	-69.85	179.04	177.57	35956	35957	35960	35958	35959
c1	.30p	71	4yzf	PRO	650	A	-68.19	-170.88	159.77	10565	10566	10569	10567	10568
c1	.30p	72	4zr1	PRO	11	X	-71.18	-173.26	171.11	166	167	170	168	169
c1	.30p	73	4zwj	PRO	443	X	-71.61	-165.5	176.94	7051	7052	7055	7053	7054
c1	.30p	74	5b58	PRO	914	A	-80.69	-179.44	-172.57	13456	13457	13460	13458	13459
c1	.30p	75	5b58	PRO	1209	A	-73.44	178.67	-175.89	17863	17864	17867	17865	17866
c1	.30p	76	5d0q	PRO	69	A	-69.96	-163.85	-16.1	1066	1067	1070	1068	1069
c1	.30p	77	5d3m	PRO	658	A	-67.18	-170.14	-173.14	10128	10129	10132	10130	10131
c1	.30p	78	5doq	PRO	314	A	-79.59	179.18	169.86	4966	4967	4970	4968	4969
c1	.30p	79	5eke	PRO	274	A	-66.02	177.06	175.33	4418	4419	4422	4420	4421
c1	.30p	80	5fp1	PRO	213	A	-62.96	173	175.1	3118	3119	3122	3120	3121
c1	.30p	81	5gmy	PRO	509	B	-68.99	171.55	179.54	8164	8165	8168	8166	8167
c1	.30p	82	5gmy	PRO	718	B	-81.06	-175.17	-163.07	11438	11439	11442	11440	11441
c1	.30p	83	5irx	PRO	521	A	-66.68	170.38	166.59	8567	8568	8571	8569	8570
c1	.30p	84	5irx	PRO	1615	A	-70.17	-179.86	170.08	26625	26626	26629	26627	26628
c1	.30p	85	5ksd	PRO	477	A	-63.79	170.23	-178.02	7361	7362	7365	7363	7364
c1	.30p	86	5l8r	PRO	2385	H	-84.22	174.24	-169.66	36989	36990	36993	36991	36992
c1	.30p	87	5n6m	PRO	262	B	-58.13	170.47	172.69	4043	4044	4047	4045	4046
c1	.30p	88	5nmi	PRO	1246	D	-60.06	170.79	-176.22	19103	19104	19107	19105	19106
c1	.30p	89	5nmi	PRO	2472	M	-80.06	170.97	172.31	38274	38275	38278	38276	38277
c1	.30p	90	5oqt	PRO	138	A	-76.57	-167.23	-169.16	2034	2035	2038	2036	2037
c1	.30p	91	5osa	PRO	872	C	-70.64	177.57	-166.21	14078	14079	14082	14080	14081
c1	.30p	92	5osa	PRO	1498	E	-59.62	174.43	175.08	24190	24191	24194	24192	24193
c1	.30p	93	5t3r	PRO	1346	A	-77.57	170.65	172.98	20927	20928	20931	20929	20930
c1	.30p	94	5tj6	PRO	2431	N	-78.12	172.63	-172.08	38654	38655	38658	38656	38657
c1	.30p	95	5tj6	PRO	3243	T	-63	175.73	-172.74	51490	51491	51494	51492	51493
c1	.30p	96	5tj6	PRO	3246	T	-69.52	171.85	172.6	51540	51541	51544	51542	51543
c1	.30p	97	5uja	PRO	713	D	-70.73	-177.85	-171.07	11331	11332	11335	11333	11334
c1	.30p	98	5x3x	PRO	39	A	-67.94	170.91	-173.89	552	553	556	554	555
c1	.30p	99	5x3x	PRO	319	B	-60.68	-177.83	177.32	4756	4757	4760	4758	4759
c1	.30p	100	5x3x	PRO	539	B	-71.09	175.05	-179.17	8088	8089	8092	8090	8091
c1	.30p	101	5x3x	PRO	630	C	-59.32	-177.63	-174.53	9444	9445	9448	9446	9447
c1	.30p	102	5x41	PRO	28	A	-82.15	-158.58	-163.22	392	393	396	394	395
c1	.30p	103	5x41	PRO	56	A	-82.97	-152.24	174.26	805	806	809	807	808
c1	.30p	104	5x41	PRO	130	B	-69.3	-157.69	176.66	1918	1919	1922	1920	1921
c1	.30p	105	5x5y	PRO	1067	E	-61.42	-176.02	171.07	16680	16681	16684	16682	16683
c1	.30p	106	5ylv	PRO	443	A	-58	173.76	165.48	6749	6750	6753	6751	6752
c1	.30p	107	6bhu	PRO	961	C	-62.82	176.19	-174.66	15327	15328	15331	15329	15330
c1	.30p	108	6bqr	PRO	53	A	-61.86	174.93	174.55	774	775	778	776	777
c1	.30p	109	6bqr	PRO	1001	G	-64.82	171.15	178.45	15826	15827	15830	15828	15829
c1	.30p	110	6bqr	PRO	2897	S	-79.35	-166.95	-174.27	45934	45935	45938	45936	45937
c1	.30p	111	6btm	PRO	646	A	-60.54	173.11	-176.24	9855	9856	9859	9857	9858
c1	.30p	112	6bwj	PRO	1193	A	-77.12	175.53	178.53	19286	19287	19290	19288	19289
c1	.30p	113	6bwj	PRO	2420	A	-62.91	171.58	176.79	39101	39102	39105	39103	39104
c1	.30p	114	6c08	PRO	105	A	-61.62	-162.16	175.52	1683	1684	1687	1685	1686
c1	.30p	115	6c6l	PRO	525	A	-83.83	173	177.94	7948	7949	7952	7950	7951
c1	.30p	116	6c6l	PRO	987	A	-59.74	170.91	-168.38	15170	15171	15174	15172	15173
c1	.30p	117	6cud	PRO	1362	A	-62.15	-178.67	171.59	21936	21937	21940	21938	21939
c1	.30p	118	6cxh	PRO	1679	A	-61.15	170.03	173.89	26310	26311	26314	26312	26313
c1	.30p	119	6ddf	PRO	600	A	-58.87	171.68	-174.41	9257	9258	9261	9259	9260
c1	.30p	120	6du8	PRO	167	A	-58.04	172.13	-169.89	2607	2608	2611	2609	2610
c1	.30p	121	6fkf	PRO	2536	A	-62	-179.04	166.6	38994	38995	38998	38996	38997
c1	.30p	122	6gyn	PRO	1223	A	-58.41	170.82	-170.92	20221	20222	20225	20223	20224
c1	.30p	123	6gyn	PRO	1718	A	-55.53	174.22	-170.62	28363	28364	28367	28365	28366
c1	.30p	124	6h3i	PRO	1311	A	-53.97	170.03	-170.26	20232	20233	20236	20234	20235
c1	.30p	125	6idf	PRO	388	A	-57.99	172.04	-179.9	5966	5967	5970	5968	5969
c1	.30p	126	6o20	PRO	2600	A	-60.87	-179.31	-179.87	41608	41609	41612	41610	41611
c1	.30p	127	6oeu	PRO	87	A	-59.5	170.15	173.4	1413	1414	1417	1415	1416
c1	.30m	1	1fft	PRO	123	X	-61.61	-172.67	-138.71	1917	1918	1921	1919	1920
c1	.30m	2	1fft	PRO	631	X	-63.47	170.01	173.16	10004	10005	10008	10006	10007
c1	.30m	3	1fft	PRO	675	X	-59.87	-168.1	178.46	10693	10694	10697	10695	10696
c1	.30m	4	1jb0	PRO	976	X	-75.59	-176.19	170.64	15081	15082	15085	15083	15084
c1	.30m	5	1p49	PRO	448	X	-62.52	-171.63	175.5	6967	6968	6971	6969	6970
c1	.30m	6	1zoy	PRO	706	X	-64.23	171.63	166.3	10800	10801	10804	10802	10803
c1	.30m	7	1zoy	PRO	914	X	-71.79	-179.93	-171.85	14110	14111	14114	14112	14113
c1	.30m	8	2qts	PRO	85	X	-58.79	178.11	171.78	1393	1394	1397	1395	1396
c1	.30m	9	2qts	PRO	502	X	-55.08	174.91	-179.68	7967	7968	7971	7969	7970
c1	.30m	10	2rdd	PRO	834	X	-53.53	178.28	-171	12777	12778	12781	12779	12780
c1	.30m	11	2rdd	PRO	1889	X	-46.79	173.05	179.79	29031	29032	29035	29033	29034
c1	.30m	12	3cx5	PRO	750	X	-55.91	-170.38	177.24	11616	11617	11620	11618	11619
c1	.30m	13	3cx5	PRO	1488	X	-69.83	-178.5	-176.76	23219	23220	23223	23221	23222
c1	.30m	14	3cx5	PRO	3439	X	-62.66	174.57	-170.13	53808	53809	53812	53810	53811
c1	.30m	15	3cxh	PRO	750	X	-57.31	-153.85	-156.36	11618	11619	11622	11620	11621
c1	.30m	16	3cxh	PRO	1486	X	-67.17	-151.96	-179	23182	23183	23186	23184	23185
c1	.30m	17	3cxh	PRO	2696	X	-68.03	-152.44	-170.69	42123	42124	42127	42125	42126
c1	.30m	18	3cxh	PRO	3432	X	-68.74	-154.74	-176.01	53687	53688	53691	53689	53690
c1	.30m	19	3fh6	PRO	606	X	-68.01	-178.46	169.29	9549	9550	9553	9551	9552
c1	.30m	20	3fh6	PRO	861	X	-59.44	173.08	-178.84	13568	13569	13572	13570	13571
c1	.30m	21	3h90	PRO	59	X	-64.45	174.02	177.48	907	908	911	909	910
c1	.30m	22	3h90	PRO	342	X	-62.8	174	176.21	5289	5290	5293	5291	5292
c1	.30m	23	3qe7	PRO	151	X	-70.45	178.26	168.36	2278	2279	2282	2280	2281
c1	.30m	24	3rfz	PRO	157	A	-56	171.76	-177.43	2332	2333	2336	2334	2335
c1	.30m	25	4dbl	PRO	1277	X	-57.31	177.08	-172.15	19709	19710	19713	19711	19712
c1	.30m	26	4gd3	PRO	841	X	-69.49	178.28	172.27	12842	12843	12846	12844	12845
c1	.30m	27	4gd3	PRO	1722	X	-69.99	179.22	172.75	26288	26289	26292	26290	26291
c1	.30m	28	4oh3	PRO	428	X	-57.82	-166.99	-167.28	6593	6594	6597	6595	6596
c1	.30m	29	4p6v	PRO	214	X	-67.23	170.85	174.52	3287	3288	3291	3289	3290
c1	.30m	30	4q35	PRO	74	X	-48.85	-162.73	-144.61	1062	1063	1066	1064	1065
c1	.30m	31	4rdr	PRO	423	X	-61.41	174.71	-176.62	6539	6540	6543	6541	6542
c1	.30m	32	4wd8	PRO	1343	X	-84.03	-176.09	-179.92	21575	21576	21579	21577	21578
c1	.30m	33	4ysx	PRO	709	X	-65.64	171.63	171.24	10956	10957	10960	10958	10959
c1	.30m	34	5c58	PRO	175	A	-66.14	-166.98	173.58	2536	2537	2540	2538	2539
c1	.30m	35	5c58	PRO	506	A	-58.17	171.17	175.58	7715	7716	7719	7717	7718
c1	.30m	36	5d3m	PRO	245	A	-67.46	172.01	174.41	3694	3695	3698	3696	3697
c1	.30m	37	5d3m	PRO	296	A	-63.35	-177.72	165	4526	4527	4530	4528	4529
c1	.30m	38	5glh	PRO	2	A	-73.19	-176.45	-165.86	17	18	21	19	20
c1	.30m	39	5gmy	PRO	819	B	-62.73	-176.82	175.39	13055	13056	13059	13057	13058
c1	.30m	40	5mrw	PRO	448	A	-79.87	-177.62	165.46	6863	6864	6867	6865	6866
c1	.30m	41	5t0o	PRO	37	A	-68.12	-173.94	176.1	576	577	580	578	579
c1	.30m	42	5t0o	PRO	1070	B	-59.19	-164.18	178.33	16646	16647	16650	16648	16649
c1	.30m	43	5t3r	PRO	717	A	-53.04	-165.38	173.58	11169	11170	11173	11171	11172
c1	.30m	44	5t3r	PRO	1263	A	-74.82	176.26	176.61	19593	19594	19597	19595	19596
c1	.30m	45	5u6o	PRO	320	B	-77.52	177.24	-174.52	5276	5277	5280	5278	5279
c1	.30m	46	5wie	PRO	1836	F	-58.64	-166.97	-178.94	29386	29387	29390	29388	29389
c1	.30m	47	5ylv	PRO	1210	A	-57.64	176.43	177.6	18825	18826	18829	18827	18828
c1	.30m	48	5z1w	PRO	225	A	-58.64	179.82	170.39	3534	3535	3538	3536	3537
c1	.30m	49	5z1w	PRO	654	A	-59.37	-177.87	165.97	10452	10453	10456	10454	10455
c1	.30m	50	5z1w	PRO	739	A	-53.63	170.6	-178.14	11862	11863	11866	11864	11865
c1	.30m	51	5z1w	PRO	1083	A	-56.48	-177.25	162.69	17370	17371	17374	17372	17373
c1	.30m	52	5z1w	PRO	1512	A	-57.81	-178.81	165.88	24288	24289	24292	24290	24291
c1	.30m	53	5z96	PRO	340	A	-58.91	-175	140.8	5560	5561	5564	5562	5563
c1	.30m	54	5z96	PRO	1010	A	-57.89	-167.32	142	16502	16503	16506	16504	16505
c1	.30m	55	6ajg	PRO	710	A	-59.12	-146.3	-178.7	10940	10941	10944	10942	10943
c1	.30m	56	6bqr	PRO	988	G	-65.57	170.31	177.48	15662	15663	15666	15664	15665
c1	.30m	57	6bqr	PRO	2884	S	-64.3	173.32	170.84	45770	45771	45774	45772	45773
c1	.30m	58	6bw6	PRO	276	A	-54.98	175.31	169.97	4384	4385	4388	4386	4387
c1	.30m	59	6c6l	PRO	1146	A	-59.32	174.22	-178.18	17508	17509	17512	17510	17511
c1	.30m	60	6d0j	PRO	837	A	-54.8	170.16	177.91	13041	13042	13045	13043	13044
c1	.30m	61	6ddf	PRO	145	A	-61.39	170.52	-176.9	2337	2338	2341	2339	2340
c1	.30m	62	6dnf	PRO	533	A	-58.53	174.24	170.93	8445	8446	8449	8447	8448
c1	.30m	63	6du8	PRO	638	A	-59.96	172.42	170.76	10225	10226	10229	10227	10228
c1	.30m	64	6e1m	PRO	24	A	-84.22	-178.53	-176.77	312	313	316	314	315
c1	.30m	65	6e3y	PRO	600	A	-57.18	171.61	-175.66	9290	9291	9294	9292	9293
c1	.30m	66	6hum	PRO	1790	A	-83.77	-179.53	-156.25	28039	28040	28043	28041	28042
c1	.30m	67	6nbq	PRO	536	A	-83	175.76	-177.08	8577	8578	8581	8579	8580
c1	.30m	68	6nt4	PRO	1330	A	-81.8	172.54	174.49	21719	21720	21723	21721	21722
c1	.30m	69	6nzw	PRO	8	A	-61.3	176.48	-173.5	132	133	136	134	135
c1	.30m	70	6nzw	PRO	947	A	-58.05	176.59	179.75	15783	15784	15787	15785	15786
c1	.30m	71	6nzw	PRO	1260	A	-61.18	173.56	179.03	21009	21010	21013	21011	21012
c1	.30m	72	6nzw	PRO	1573	A	-60.03	174.46	178.68	26226	26227	26230	26228	26229
c2	.30p	1	2rdd	PRO	497	X	-75.49	-142.23	-176.69	7567	7568	7571	7569	7570
c2	.30p	2	2rdd	PRO	1552	X	-75.71	-140.96	-176.09	23820	23821	23824	23822	23823
c2	.30p	3	3fh6	PRO	721	X	-79.07	-103.2	-173.15	11325	11326	11329	11327	11328
c2	.30p	4	4q2e	PRO	157	X	-70.16	-127.16	-179.13	2529	2530	2533	2531	2532
c2	.30p	5	4q2e	PRO	424	X	-66.01	-133.27	-178.78	6808	6809	6812	6810	6811
c2	.30p	6	4rfs	PRO	871	X	-68.7	-144.43	178.1	13610	13611	13614	13612	13613
c2	.30p	7	5c78	PRO	67	X	-66.86	-143.95	175.02	1142	1143	1146	1144	1145
c2	.30p	8	5c78	PRO	631	X	-70.05	-113	170.95	10441	10442	10445	10443	10444
c2	.30p	9	5t0o	PRO	2096	C	-70.38	-121.49	-172.45	32603	32604	32607	32605	32606
c2	.30m	1	1fft	PRO	591	X	-61.9	-110.75	-173.62	9355	9356	9359	9357	9358
c2	.30m	2	3b8e	PRO	626	X	-73.87	-101.72	171.49	9617	9618	9621	9619	9620
c2	.30m	3	3h90	PRO	562	X	-84.6	-118.51	168.78	8712	8713	8716	8714	8715
c3	.30p	1	1kqf	PRO	882	X	-71.52	-55.04	-162.56	13635	13636	13639	13637	13638
c3	.30p	2	1l9b	PRO	713	X	-69.99	-55.09	173	11093	11094	11097	11095	11096
c3	.30p	3	1pw4	PRO	5	X	-67.35	-61.72	-179.63	69	70	73	71	72
c3	.30p	4	3b8e	PRO	211	X	-82.58	-70.43	-163.9	3243	3244	3247	3245	3246
c3	.30p	5	3cxh	PRO	2077	X	-58.99	-56.89	-177.16	32438	32439	32442	32440	32441
c3	.30p	6	3dww	PRO	46	X	-78.74	-75.43	168.81	721	722	725	723	724
c3	.30p	7	3dww	PRO	195	X	-64.16	-60.09	-177.56	3109	3110	3113	3111	3112
c3	.30p	8	3fh6	PRO	1100	X	-71.11	-60.09	-176.18	17262	17263	17266	17264	17265
c3	.30p	9	3ne5	PRO	1483	X	-48.27	-61.95	-178.31	23020	23021	23024	23022	23023
c3	.30p	10	3ne5	PRO	3157	X	-50.48	-65.26	179.61	49044	49045	49048	49046	49047
c3	.30p	11	3rko	PRO	373	X	-68.12	-61.1	-175.72	5740	5741	5744	5742	5743
c3	.30p	12	4ev6	PRO	1381	X	-49.01	-74.75	-174.8	23032	23033	23036	23034	23035
c3	.30p	13	4gd3	PRO	150	X	-50.74	-55.24	177.54	2256	2257	2260	2258	2259
c3	.30p	14	4huq	PRO	264	X	-65.75	-90.09	168.67	4077	4078	4081	4079	4080
c3	.30p	15	4kt0	PRO	1765	A	-53.86	-66.48	178.06	27235	27236	27239	27237	27238
c3	.30p	16	4nab	PRO	354	X	-41.6	-55.29	178.01	5488	5489	5492	5490	5491
c3	.30p	17	4oh3	PRO	636	X	-72.96	-56.37	-173.86	9835	9836	9839	9837	9838
c3	.30p	18	4pl0	PRO	327	X	-60.83	-68.71	177.22	5276	5277	5280	5278	5279
c3	.30p	19	4pl0	PRO	900	X	-63.14	-57.17	179.55	14474	14475	14478	14476	14477
c3	.30p	20	4pl0	PRO	903	X	-54.76	-69.87	177.87	14518	14519	14522	14520	14521
c3	.30p	21	4rfs	PRO	751	X	-64.35	-88.72	-172.26	11655	11656	11659	11657	11658
c3	.30p	22	4u1w	PRO	2723	X	-65.28	-61.97	-164.81	42814	42815	42818	42816	42817
c3	.30p	23	4ww3	PRO	312	X	-52.85	-68.03	174.95	4953	4954	4957	4955	4956
c3	.30p	24	4y7k	PRO	137	X	-61.26	-64.64	-174.06	2219	2220	2223	2221	2222
c3	.30p	25	4y7k	PRO	387	X	-58.16	-68.55	-173.67	6214	6215	6218	6216	6217
c3	.30p	26	4y7k	PRO	628	X	-64.7	-58.03	-175.28	10078	10079	10082	10080	10081
c3	.30p	27	4y7k	PRO	870	X	-60.31	-59.94	-175.79	13961	13962	13965	13963	13964
c3	.30p	28	4y7k	PRO	1112	X	-60.08	-66.99	-174.66	17844	17845	17848	17846	17847
c3	.30p	29	5a63	PRO	320	X	-54.86	-71.1	-178.4	4905	4906	4909	4907	4908
c3	.30p	30	5b58	PRO	821	A	-75.42	-57.72	-179.68	12059	12060	12063	12061	12062
c3	.30p	31	5d3m	PRO	546	A	-49.88	-70.75	174.53	8416	8417	8420	8418	8419
c3	.30p	32	5fq6	PRO	3042	A	-56.1	-63.4	-178.99	46146	46147	46150	46148	46149
c3	.30p	33	5h3o	PRO	80	A	-64.31	-62.96	160.03	1293	1294	1297	1295	1296
c3	.30p	34	5h3o	PRO	590	B	-59.51	-75.7	163.36	9755	9756	9759	9757	9758
c3	.30p	35	5irx	PRO	1640	A	-79.86	-58.68	168.1	26958	26959	26962	26960	26961
c3	.30p	36	5khn	PRO	490	C	-52.7	-59.4	179.29	7447	7448	7451	7449	7450
c3	.30p	37	5khn	PRO	518	C	-56.23	-69.57	-167.05	7840	7841	7844	7842	7843
c3	.30p	38	5lzq	PRO	1114	A	-56.27	-55.55	178.92	16967	16968	16971	16969	16970
c3	.30p	39	5nmi	PRO	1656	E	-76.81	-75.63	-169.09	25482	25483	25486	25484	25485
c3	.30p	40	5t0o	PRO	328	A	-74.65	-55.36	-177.4	4946	4947	4950	4948	4949
c3	.30p	41	5t0o	PRO	1691	B	-60.37	-56.1	169.1	26261	26262	26265	26263	26264
c3	.30p	42	5t0o	PRO	2284	C	-78.23	-65.19	-174.37	35364	35365	35368	35366	35367
c3	.30p	43	5tj6	PRO	3076	S	-55.93	-58.5	-178.98	48863	48864	48867	48865	48866
c3	.30p	44	5u6o	PRO	852	D	-58.75	-56.89	177.91	14016	14017	14020	14018	14019
c3	.30p	45	5u6o	PRO	1334	F	-57.04	-57.4	172.23	21917	21918	21921	21919	21920
c3	.30p	46	5u70	PRO	1190	F	-56.93	-72.52	177.29	19568	19569	19572	19570	19571
c3	.30p	47	5u70	PRO	2092	J	-66.88	-88.82	172.42	34281	34282	34285	34283	34284
c3	.30p	48	5u70	PRO	2104	J	-72.67	-61.52	179.81	34490	34491	34494	34492	34493
c3	.30p	49	5u70	PRO	2346	K	-69.24	-55.26	-174.01	38344	38345	38348	38346	38347
c3	.30p	50	5v7p	PRO	3	A	-45.24	-58.08	179.49	33	34	37	35	36
c3	.30p	51	5xno	PRO	225	B	-76.46	-55.05	168.13	3340	3341	3344	3342	3343
c3	.30p	52	5xno	PRO	582	C	-63.01	-70.59	-176.33	8718	8719	8722	8720	8721
c3	.30p	53	6ajg	PRO	81	A	-74.07	-57.65	-163.33	1207	1208	1211	1209	1210
c3	.30p	54	6bms	PRO	84	A	-70.2	-77.75	-174.25	1441	1442	1445	1443	1444
c3	.30p	55	6hcy	PRO	96	A	-73.83	-55.63	170.16	1487	1488	1491	1489	1490
c3	.30p	56	6hcy	PRO	968	A	-74.29	-60.73	171.77	15617	15618	15621	15619	15620
c3	.30m	1	1fft	PRO	652	X	-40.18	-63	-178.88	10332	10333	10336	10334	10335
c3	.30m	2	1jb0	PRO	958	X	-44.58	-60.07	172.66	14823	14824	14827	14825	14826
c3	.30m	3	1jb0	PRO	1304	X	-49.77	-56.03	179.97	20126	20127	20130	20128	20129
c3	.30m	4	1kqf	PRO	1160	X	-52.12	-55.8	-178	17840	17841	17844	17842	17843
c3	.30m	5	1kqf	PRO	2646	X	-49.69	-57.33	-179.48	40960	40961	40964	40962	40963
c3	.30m	6	1kqf	PRO	4132	X	-53.24	-58.04	-177.18	64080	64081	64084	64082	64083
c3	.30m	7	1m56	PRO	118	X	-53.68	-68.24	172.29	1825	1826	1829	1827	1828
c3	.30m	8	1p49	PRO	490	X	-59.48	-79.82	-178.26	7608	7609	7612	7610	7611
c3	.30m	9	1p49	PRO	537	X	-82.74	-86.53	-175.44	8383	8384	8387	8385	8386
c3	.30m	10	1pp9	PRO	2460	X	-46.67	-82.72	168.72	38032	38033	38036	38034	38035
c3	.30m	11	1pw4	PRO	11	X	-58.72	-56.25	168.44	175	176	179	177	178
c3	.30m	12	1zoy	PRO	281	X	-54.46	-57.67	-176.11	4162	4163	4166	4164	4165
c3	.30m	13	1zoy	PRO	308	X	-52.96	-58.43	179.13	4569	4570	4573	4571	4572
c3	.30m	14	2rdd	PRO	324	X	-59.36	-64.21	178.49	4880	4881	4884	4882	4883
c3	.30m	15	2rdd	PRO	629	X	-64.76	-79.52	178.85	9643	9644	9647	9645	9646
c3	.30m	16	2rdd	PRO	796	X	-69.29	-75.73	167.06	12200	12201	12204	12202	12203
c3	.30m	17	2rdd	PRO	1379	X	-61.15	-61.84	177.77	21133	21134	21137	21135	21136
c3	.30m	18	2rdd	PRO	1684	X	-60.87	-87.73	-173.07	25896	25897	25900	25898	25899
c3	.30m	19	2rdd	PRO	1851	X	-69.26	-75.52	165.84	28454	28455	28458	28456	28457
c3	.30m	20	2rdd	PRO	2434	X	-53.39	-67.86	179.6	37387	37388	37391	37389	37390
c3	.30m	21	2rdd	PRO	2739	X	-62.27	-82.3	-174.39	42150	42151	42154	42152	42153
c3	.30m	22	2rdd	PRO	2906	X	-68.66	-74.36	165.47	44707	44708	44711	44709	44710
c3	.30m	23	2x72	PRO	344	X	-44.3	-61.63	-177.09	5378	5379	5382	5380	5381
c3	.30m	24	2xok	PRO	800	X	-54.94	-55.31	179.92	12250	12251	12254	12252	12253
c3	.30m	25	2xok	PRO	1012	X	-49.07	-57.04	178.6	15506	15507	15510	15508	15509
c3	.30m	26	2zw3	PRO	57	X	-42.54	-63.01	-178.64	896	897	900	898	899
c3	.30m	27	2zw3	PRO	258	X	-44.48	-57.43	-179.23	4189	4190	4193	4191	4192
c3	.30m	28	2zw3	PRO	459	X	-45.27	-55.34	179.76	7482	7483	7486	7484	7485
c3	.30m	29	2zw3	PRO	1275	X	-58.16	-71.69	175.38	20840	20841	20844	20842	20843
c3	.30m	30	2zw3	PRO	1464	X	-41.88	-57	-179.49	23947	23948	23951	23949	23950
c3	.30m	31	2zw3	PRO	1476	X	-60.73	-70.77	176.33	24133	24134	24137	24135	24136
c3	.30m	32	2zw3	PRO	1665	X	-44.68	-58.51	179.85	27240	27241	27244	27242	27243
c3	.30m	33	2zw3	PRO	1677	X	-59.56	-77.7	172.19	27426	27427	27430	27428	27429
c3	.30m	34	2zw3	PRO	1878	X	-60.76	-72.6	173.98	30719	30720	30723	30721	30722
c3	.30m	35	2zw3	PRO	2079	X	-57.45	-73.75	176.37	34012	34013	34016	34014	34015
c3	.30m	36	2zw3	PRO	2280	X	-61.57	-78.13	-179.2	37305	37306	37309	37307	37308
c3	.30m	37	2zxe	PRO	1061	X	-55.68	-63.38	-175.06	16452	16453	16456	16454	16455
c3	.30m	38	3b8e	PRO	175	X	-55.37	-57.07	175.17	2723	2724	2727	2725	2726
c3	.30m	39	3b8e	PRO	575	X	-47.89	-64.28	-179.33	8872	8873	8876	8874	8875
c3	.30m	40	3b8e	PRO	1037	X	-75.19	-86.85	-175.23	16141	16142	16145	16143	16144
c3	.30m	41	3beh	PRO	822	X	-53.94	-66.18	177.93	12790	12791	12794	12792	12793
c3	.30m	42	3h90	PRO	101	X	-78.06	-84.57	-176.47	1519	1520	1523	1521	1522
c3	.30m	43	3h90	PRO	234	X	-73.03	-57.98	-166.47	3605	3606	3609	3607	3608
c3	.30m	44	3h90	PRO	384	X	-75.2	-90.79	-178.53	5899	5900	5903	5901	5902
c3	.30m	45	3h90	PRO	502	X	-40.32	-55.71	-176.67	7775	7776	7779	7777	7778
c3	.30m	46	3h90	PRO	517	X	-74.75	-55.8	-167.66	7985	7986	7989	7987	7988
c3	.30m	47	3mk7	PRO	363	X	-55.31	-61.64	-178.82	5748	5749	5752	5750	5751
c3	.30m	48	3ne5	PRO	1296	X	-49.23	-60.28	-177.12	20100	20101	20104	20102	20103
c3	.30m	49	3ne5	PRO	2970	X	-53.67	-60.47	-177.89	46124	46125	46128	46126	46127
c3	.30m	50	3ne5	PRO	4644	X	-53.19	-59.68	-178.43	72148	72149	72152	72150	72151
c3	.30m	51	3puw	PRO	123	X	-65.26	-55.01	178.28	1933	1934	1937	1935	1936
c3	.30m	52	3puw	PRO	1369	X	-45.06	-61.35	176.22	21346	21347	21350	21348	21349
c3	.30m	53	3rfu	PRO	186	X	-62.22	-61.61	-168.2	2941	2942	2945	2943	2944
c3	.30m	54	3rfz	PRO	1110	A	-67.32	-63.55	-174.42	16587	16588	16591	16589	16590
c3	.30m	55	3rko	PRO	1310	X	-54.85	-57.56	-178.25	20448	20449	20452	20450	20451
c3	.30m	56	3s8g	PRO	628	X	-49.54	-55.49	176.36	9993	9994	9997	9995	9996
c3	.30m	57	3ux4	PRO	238	X	-53.39	-92.04	0.18	3704	3705	3708	3706	3707
c3	.30m	58	3v8x	PRO	881	X	-64.44	-95.5	173	13619	13620	13623	13621	13622
c3	.30m	59	4doj	PRO	604	X	-47.43	-96.86	174.91	9243	9244	9247	9245	9246
c3	.30m	60	4gd3	PRO	1035	X	-49.35	-57.61	-179.91	15771	15772	15775	15773	15774
c3	.30m	61	4h13	PRO	797	X	-66.05	-59.87	-171.75	12397	12398	12401	12399	12400
c3	.30m	62	4h13	PRO	1345	X	-55.35	-55.77	-170.81	21066	21067	21070	21068	21069
c3	.30m	63	4h13	PRO	1757	X	-67.77	-61.55	-172.48	27336	27337	27340	27338	27339
c3	.30m	64	4ikx	PRO	218	X	-53.57	-57.71	178.69	3326	3327	3330	3328	3329
c3	.30m	65	4il3	PRO	3	X	-45.33	-69.05	-167.75	39	40	43	41	42
c3	.30m	66	4il3	PRO	40	X	-70.69	-61.44	179.82	668	669	672	670	671
c3	.30m	67	4j7c	PRO	525	X	-52.46	-55.83	-175.68	8256	8257	8260	8258	8259
c3	.30m	68	4j7c	PRO	958	X	-53.9	-59.55	-175.97	15100	15101	15104	15102	15103
c3	.30m	69	4knf	PRO	383	X	-52.14	-59.95	-179.09	5854	5855	5858	5856	5857
c3	.30m	70	4kt0	PRO	406	A	-46.44	-62.26	-176.42	6267	6268	6271	6269	6270
c3	.30m	71	4kt0	PRO	487	A	-52.53	-63.26	-179.86	7564	7565	7568	7566	7567
c3	.30m	72	4or2	PRO	149	X	-82.09	-57.46	172.87	2416	2417	2420	2418	2419
c3	.30m	73	4or2	PRO	407	X	-83.59	-56.45	172.74	6541	6542	6545	6543	6544
c3	.30m	74	4p00	PRO	486	X	-61.15	-56.43	-169.45	7749	7750	7753	7751	7752
c3	.30m	75	4ruf	PRO	286	X	-58.64	-57.85	-171.64	4416	4417	4420	4418	4419
c3	.30m	76	4tqu	PRO	1112	X	-54.24	-57.42	-179.02	17723	17724	17727	17725	17726
c3	.30m	77	4xk8	PRO	10	X	-66.3	-56.72	179.76	158	159	162	160	161
c3	.30m	78	4xk8	PRO	1236	X	-54.88	-61.7	177.28	19253	19254	19257	19255	19256
c3	.30m	79	4xk8	PRO	1299	X	-49.53	-58.71	173.34	20216	20217	20220	20218	20219
c3	.30m	80	5c6p	PRO	235	X	-47.55	-65.42	172.78	3607	3608	3611	3609	3610
c3	.30m	81	5c78	PRO	471	X	-56.79	-79.03	175.49	7832	7833	7836	7834	7835
c3	.30m	82	5c78	PRO	1035	X	-56.94	-63.79	173	17131	17132	17135	17133	17134
c3	.30m	83	5cfy	PRO	1194	C	-53.67	-55.74	-178.62	18225	18226	18229	18227	18228
c3	.30m	84	5d0q	PRO	990	A	-43.53	-56.36	179.11	15105	15106	15109	15107	15108
c3	.30m	85	5d0q	PRO	1116	A	-43.69	-79.84	179.01	16988	16989	16992	16990	16991
c3	.30m	86	5d0q	PRO	1139	A	-45.79	-66.92	177.53	17361	17362	17365	17363	17364
c3	.30m	87	5d3m	PRO	611	A	-55.94	-64.49	-179.6	9421	9422	9425	9423	9424
c3	.30m	88	5j4i	PRO	431	A	-47.09	-58.63	176.12	6496	6497	6500	6498	6499
c3	.30m	89	5khn	PRO	644	C	-55.58	-56.87	168.93	9694	9695	9698	9696	9697
c3	.30m	90	5khn	PRO	1274	F	-53.75	-97.68	-179.4	19253	19254	19257	19255	19256
c3	.30m	91	5l8r	PRO	128	A	-54.88	-79.54	-175.3	1965	1966	1969	1967	1968
c3	.30m	92	5l8r	PRO	1375	E	-48.88	-69.56	-171.11	21249	21250	21253	21251	21252
c3	.30m	93	5m87	PRO	202	A	-49.07	-62.1	166.33	3210	3211	3214	3212	3213
c3	.30m	94	5nmi	PRO	616	B	-43.68	-58.79	178.06	9424	9425	9428	9426	9427
c3	.30m	95	5nmi	PRO	1392	D	-45.37	-61.52	-179.77	21345	21346	21349	21347	21348
c3	.30m	96	5nmi	PRO	2273	L	-61.92	-73.24	-168.48	35263	35264	35267	35265	35266
c3	.30m	97	5nmi	PRO	3138	N	-50.43	-58.61	-176.52	48442	48443	48446	48444	48445
c3	.30m	98	5osa	PRO	65	A	-49.02	-62.1	174.99	1026	1027	1030	1028	1029
c3	.30m	99	5osa	PRO	320	B	-53.47	-64.52	172.49	5145	5146	5149	5147	5148
c3	.30m	100	5osa	PRO	691	C	-51.4	-55.95	179.97	11138	11139	11142	11140	11141
c3	.30m	101	5sv0	PRO	385	A	-79.35	-56.06	178.94	5891	5892	5895	5893	5894
c3	.30m	102	5t0o	PRO	1225	B	-48.13	-65.21	171.79	18925	18926	18929	18927	18928
c3	.30m	103	5t0o	PRO	1257	B	-67.08	-59.46	176.91	19388	19389	19392	19390	19391
c3	.30m	104	5tj6	PRO	2265	M	-54.33	-58.01	176.98	36006	36007	36010	36008	36009
c3	.30m	105	5tj6	PRO	3155	S	-46.59	-60.5	176.56	50088	50089	50092	50090	50091
c3	.30m	106	5u70	PRO	555	C	-65.88	-58.27	-175.6	9115	9116	9119	9117	9118
c3	.30m	107	5u70	PRO	1457	G	-55.91	-71.4	166.94	23827	23828	23831	23829	23830
c3	.30m	108	5uja	PRO	490	C	-54.25	-71.67	179.51	7860	7861	7864	7862	7863
c3	.30m	109	5uja	PRO	741	D	-43.44	-60.34	-176.78	11775	11776	11779	11777	11778
c3	.30m	110	5wie	PRO	654	B	-66.43	-55.19	175.86	10535	10536	10539	10537	10538
c3	.30m	111	5wie	PRO	1976	F	-71.26	-64.9	168.17	31647	31648	31651	31649	31650
c3	.30m	112	5x3x	PRO	262	A	-53.45	-94.91	178.58	3924	3925	3928	3926	3927
c3	.30m	113	5ylv	PRO	850	A	-42.99	-55.28	-179.11	13040	13041	13044	13042	13043
c3	.30m	114	6bhu	PRO	1093	C	-50.61	-65.9	176.55	17429	17430	17433	17431	17432
c3	.30m	115	6bqr	PRO	972	G	-70.26	-76.62	-168.95	15408	15409	15412	15410	15411
c3	.30m	116	6bqr	PRO	1920	M	-77.17	-61.35	-167.01	30461	30462	30465	30463	30464
c3	.30m	117	6bqr	PRO	3350	U	-44.02	-58.39	174.54	52947	52948	52951	52949	52950
c3	.30m	118	6c70	PRO	109	A	-71.28	-55.74	-174.76	1793	1794	1797	1795	1796
c3	.30m	119	6dnf	PRO	268	A	-72	-64.85	-170.06	4268	4269	4272	4270	4271
c3	.30m	120	6dnf	PRO	718	A	-63.37	-57.26	-178.03	11444	11445	11448	11446	11447
c3	.30m	121	6fmx	PRO	104	A	-46.98	-56.8	172.94	1692	1693	1696	1694	1695
c3	.30m	122	6h3i	PRO	1719	A	-70.59	-58.04	164.67	26676	26677	26680	26678	26679
c3	.30m	123	6hum	PRO	2494	A	-70.74	-61.47	175.92	39298	39299	39302	39300	39301
c3	.30m	124	6mhs	PRO	34	A	-73.63	-63.42	-178.02	567	568	571	569	570
c3	.30m	125	6mhs	PRO	641	A	-74.26	-58.87	-175.57	10478	10479	10482	10480	10481
c3	.30m	126	6mhs	PRO	1248	A	-75.26	-60.35	-172.76	20389	20390	20393	20391	20392
c3	.30m	127	6mhs	PRO	1855	A	-76.09	-63.28	-175.17	30300	30301	30304	30302	30303
c4	.30p	1	1dxr	PRO	83	X	-68.67	-37.32	178.19	1258	1259	1262	1260	1261
c4	.30p	2	1dxr	PRO	143	X	-58.88	-31.33	179.85	2182	2183	2186	2184	2185
c4	.30p	3	1dxr	PRO	189	X	-62.37	-23.69	176.74	2941	2942	2945	2943	2944
c4	.30p	4	1dxr	PRO	402	X	-56.66	-29.02	-174.98	6330	6331	6334	6332	6333
c4	.30p	5	1dxr	PRO	438	X	-57.12	-31.07	177.08	6874	6875	6878	6876	6877
c4	.30p	6	1dxr	PRO	483	X	-70.62	-18.04	-179.97	7521	7522	7525	7523	7524
c4	.30p	7	1dxr	PRO	646	X	-66.36	-13.67	-164.93	10039	10040	10043	10041	10042
c4	.30p	8	1dxr	PRO	789	X	-65.37	-28.27	-173.77	12277	12278	12281	12279	12280
c4	.30p	9	1eys	PRO	81	X	-68.76	-36.61	-178.87	1210	1211	1214	1212	1213
c4	.30p	10	1eys	PRO	150	X	-65.18	-16.77	173.75	2267	2268	2271	2269	2270
c4	.30p	11	1eys	PRO	180	X	-67.33	-15.7	-173.79	2718	2719	2722	2720	2721
c4	.30p	12	1eys	PRO	370	X	-61.8	-28.61	178.15	5626	5627	5630	5628	5629
c4	.30p	13	1eys	PRO	608	X	-60.97	-29.91	179.68	9393	9394	9397	9395	9396
c4	.30p	14	1eys	PRO	689	X	-58.64	-26.5	172.15	10682	10683	10686	10684	10685
c4	.30p	15	1eys	PRO	1000	X	-67.38	-21.94	170.98	15541	15542	15545	15543	15544
c4	.30p	16	1eys	PRO	1038	X	-59.41	-30.77	175.29	16115	16116	16119	16117	16118
c4	.30p	17	1fft	PRO	618	X	-60.22	-34.93	-177.77	9814	9815	9818	9816	9817
c4	.30p	18	1jb0	PRO	242	X	-62.77	-27.68	179.59	3751	3752	3755	3753	3754
c4	.30p	19	1jb0	PRO	456	X	-67.67	-29.99	175.51	7082	7083	7086	7084	7085
c4	.30p	20	1jb0	PRO	562	X	-67.1	-42.83	-167.96	8676	8677	8680	8678	8679
c4	.30p	21	1jb0	PRO	566	X	-67.51	-13.05	172.73	8720	8721	8724	8722	8723
c4	.30p	22	1jb0	PRO	1002	X	-53.76	-40.38	175.71	15433	15434	15437	15435	15436
c4	.30p	23	1jb0	PRO	1100	X	-81.71	-15.46	-171.49	16970	16971	16974	16972	16973
c4	.30p	24	1jb0	PRO	1192	X	-60.1	-25.82	175.46	18406	18407	18410	18408	18409
c4	.30p	25	1jb0	PRO	1224	X	-54.49	-18.32	-176.13	18920	18921	18924	18922	18923
c4	.30p	26	1jb0	PRO	1233	X	-60.36	-37.67	-173.64	19045	19046	19049	19047	19048
c4	.30p	27	1jb0	PRO	1308	X	-68.13	-12.16	174.73	20170	20171	20174	20172	20173
c4	.30p	28	1jb0	PRO	1500	X	-72.4	-25.61	-172.74	23238	23239	23242	23240	23241
c4	.30p	29	1jb0	PRO	1521	X	-76.98	-28.72	-174.92	23536	23537	23540	23538	23539
c4	.30p	30	1jb0	PRO	1661	X	-55.28	-29.16	177.16	25676	25677	25680	25678	25679
c4	.30p	31	1jb0	PRO	2041	X	-63.44	-15.02	-175.4	31467	31468	31471	31469	31470
c4	.30p	32	1jb0	PRO	2139	X	-60.16	-29.55	176.16	32910	32911	32914	32912	32913
c4	.30p	33	1kf6	PRO	148	X	-59.46	-21.97	172.8	2218	2219	2222	2220	2221
c4	.30p	34	1kf6	PRO	234	X	-56.36	-28.59	-174.73	3518	3519	3522	3520	3521
c4	.30p	35	1kf6	PRO	330	X	-65.41	-36.24	177.8	5030	5031	5034	5032	5033
c4	.30p	36	1kf6	PRO	470	X	-57.64	-29.52	174.08	7077	7078	7081	7079	7080
c4	.30p	37	1kf6	PRO	592	X	-61.12	-19.86	176.14	9021	9022	9025	9023	9024
c4	.30p	38	1kf6	PRO	736	X	-72.45	-26.21	171.7	11206	11207	11210	11208	11209
c4	.30p	39	1kf6	PRO	747	X	-54.41	-52.88	179.93	11372	11373	11376	11374	11375
c4	.30p	40	1kf6	PRO	792	X	-67.32	-19.03	-176.15	12055	12056	12059	12057	12058
c4	.30p	41	1kf6	PRO	797	X	-62.53	-32.05	173.37	12136	12137	12140	12138	12139
c4	.30p	42	1kf6	PRO	873	X	-65.74	-30.99	178.7	13387	13388	13391	13389	13390
c4	.30p	43	1kf6	PRO	925	X	-83.29	-11.73	-174.85	14215	14216	14219	14217	14218
c4	.30p	44	1kf6	PRO	954	X	-65.23	-22.84	179.84	14679	14680	14683	14681	14682
c4	.30p	45	1kqf	PRO	49	X	-59.3	-36.24	-178.71	747	748	751	749	750
c4	.30p	46	1kqf	PRO	52	X	-56.11	-41.41	176.58	790	791	794	792	793
c4	.30p	47	1kqf	PRO	60	X	-54.8	-31.45	171.18	902	903	906	904	905
c4	.30p	48	1kqf	PRO	204	X	-59.73	-32.97	177.12	3094	3095	3098	3096	3097
c4	.30p	49	1kqf	PRO	226	X	-59.71	-28.76	178.53	3433	3434	3437	3435	3436
c4	.30p	50	1kqf	PRO	323	X	-56.65	-35.45	177.78	4982	4983	4986	4984	4985
c4	.30p	51	1kqf	PRO	366	X	-51.35	-32.42	178.07	5653	5654	5657	5655	5656
c4	.30p	52	1kqf	PRO	525	X	-55.56	-38.24	175.31	8123	8124	8127	8125	8126
c4	.30p	53	1kqf	PRO	550	X	-73.43	-25.34	-178.91	8526	8527	8530	8528	8529
c4	.30p	54	1kqf	PRO	640	X	-59.79	-43.29	176.29	9881	9882	9885	9883	9884
c4	.30p	55	1kqf	PRO	759	X	-53.15	-37.51	179.63	11702	11703	11706	11704	11705
c4	.30p	56	1kqf	PRO	790	X	-68.36	-28.65	-177.4	12159	12160	12163	12161	12162
c4	.30p	57	1kqf	PRO	811	X	-70.16	-26.01	172.76	12483	12484	12487	12485	12486
c4	.30p	58	1kqf	PRO	822	X	-65.24	-23.27	176.51	12661	12662	12665	12663	12664
c4	.30p	59	1kqf	PRO	836	X	-61.73	-18.19	-179.01	12865	12866	12869	12867	12868
c4	.30p	60	1kqf	PRO	855	X	-79.35	-21.89	-172.43	13192	13193	13196	13194	13195
c4	.30p	61	1kqf	PRO	1214	X	-68.12	-26.77	177.38	18667	18668	18671	18669	18670
c4	.30p	62	1kqf	PRO	1535	X	-61.73	-37.77	-179.61	23867	23868	23871	23869	23870
c4	.30p	63	1kqf	PRO	1538	X	-56.25	-40.83	175.81	23910	23911	23914	23912	23913
c4	.30p	64	1kqf	PRO	1546	X	-53.02	-33.56	170.9	24022	24023	24026	24024	24025
c4	.30p	65	1kqf	PRO	1690	X	-60.32	-34.7	177.69	26214	26215	26218	26216	26217
c4	.30p	66	1kqf	PRO	1712	X	-57.27	-30.86	-177.76	26553	26554	26557	26555	26556
c4	.30p	67	1kqf	PRO	1809	X	-55.88	-27.36	177.09	28102	28103	28106	28104	28105
c4	.30p	68	1kqf	PRO	1852	X	-60.57	-28.97	175.39	28773	28774	28777	28775	28776
c4	.30p	69	1kqf	PRO	2011	X	-56.38	-39.4	176.05	31243	31244	31247	31245	31246
c4	.30p	70	1kqf	PRO	2036	X	-74.25	-24.86	-177.81	31646	31647	31650	31648	31649
c4	.30p	71	1kqf	PRO	2126	X	-57.25	-38.26	174.22	33001	33002	33005	33003	33004
c4	.30p	72	1kqf	PRO	2245	X	-59.59	-22.87	174.97	34822	34823	34826	34824	34825
c4	.30p	73	1kqf	PRO	2276	X	-65.34	-28.63	-176.77	35279	35280	35283	35281	35282
c4	.30p	74	1kqf	PRO	2297	X	-70.96	-25.99	172.3	35603	35604	35607	35605	35606
c4	.30p	75	1kqf	PRO	2308	X	-59.97	-29.12	-179.67	35781	35782	35785	35783	35784
c4	.30p	76	1kqf	PRO	2322	X	-60.06	-21.15	-176.07	35985	35986	35989	35987	35988
c4	.30p	77	1kqf	PRO	2341	X	-76.31	-27.01	-168.83	36312	36313	36316	36314	36315
c4	.30p	78	1kqf	PRO	2368	X	-67.5	-51.09	-164.31	36755	36756	36759	36757	36758
c4	.30p	79	1kqf	PRO	2700	X	-69.15	-25.54	179.25	41787	41788	41791	41789	41790
c4	.30p	80	1kqf	PRO	3021	X	-61.28	-31.83	178.41	46987	46988	46991	46989	46990
c4	.30p	81	1kqf	PRO	3024	X	-54.82	-41.23	175.74	47030	47031	47034	47032	47033
c4	.30p	82	1kqf	PRO	3032	X	-54.04	-33.38	169.79	47142	47143	47146	47144	47145
c4	.30p	83	1kqf	PRO	3176	X	-58.54	-35.45	177.92	49334	49335	49338	49336	49337
c4	.30p	84	1kqf	PRO	3198	X	-57.65	-39.01	-175.57	49673	49674	49677	49675	49676
c4	.30p	85	1kqf	PRO	3338	X	-56.72	-27.76	178.56	51893	51894	51897	51895	51896
c4	.30p	86	1kqf	PRO	3497	X	-57.8	-29.28	171.86	54363	54364	54367	54365	54366
c4	.30p	87	1kqf	PRO	3522	X	-69.71	-25.75	-178.03	54766	54767	54770	54768	54769
c4	.30p	88	1kqf	PRO	3612	X	-55.21	-40.33	176.12	56121	56122	56125	56123	56124
c4	.30p	89	1kqf	PRO	3731	X	-54.25	-32.47	174.91	57942	57943	57946	57944	57945
c4	.30p	90	1kqf	PRO	3762	X	-65.24	-29.79	-177.07	58399	58400	58403	58401	58402
c4	.30p	91	1kqf	PRO	3783	X	-69.37	-24.67	174.02	58723	58724	58727	58725	58726
c4	.30p	92	1kqf	PRO	3794	X	-62.78	-26.46	179.65	58901	58902	58905	58903	58904
c4	.30p	93	1kqf	PRO	3808	X	-63.16	-16.92	-175.97	59105	59106	59109	59107	59108
c4	.30p	94	1kqf	PRO	3827	X	-74.32	-24.77	-167.69	59432	59433	59436	59434	59435
c4	.30p	95	1kqf	PRO	3854	X	-74.45	-51.12	-168.7	59875	59876	59879	59877	59878
c4	.30p	96	1kqf	PRO	4186	X	-68.14	-26.2	178.12	64907	64908	64911	64909	64910
c4	.30p	97	1l9b	PRO	296	X	-74.29	-20.52	-179.83	4623	4624	4627	4625	4626
c4	.30p	98	1l9b	PRO	346	X	-56.24	-28.58	171.01	5440	5441	5444	5442	5443
c4	.30p	99	1l9b	PRO	645	X	-56.01	-33.58	174.08	10073	10074	10077	10075	10076
c4	.30p	100	1l9b	PRO	652	X	-65.97	-10.71	175.76	10168	10169	10172	10170	10171
c4	.30p	101	1l9b	PRO	689	X	-77.41	-22.73	-174.82	10724	10725	10728	10726	10727
c4	.30p	102	1l9b	PRO	799	X	-62.32	-41.59	177.78	12416	12417	12420	12418	12419
c4	.30p	103	1m56	PRO	879	X	-43.19	-47.29	168.73	13679	13680	13683	13681	13682
c4	.30p	104	1p49	PRO	31	X	-58.34	-36.92	-176.95	441	442	445	443	444
c4	.30p	105	1p49	PRO	54	X	-49.28	-28.23	175.1	781	782	785	783	784
c4	.30p	106	1p49	PRO	128	X	-54.36	-23.99	170.11	1901	1902	1905	1903	1904
c4	.30p	107	1p49	PRO	382	X	-72.76	-33.84	176.09	5908	5909	5912	5910	5911
c4	.30p	108	1p49	PRO	494	X	-55.63	-25.64	174.06	7658	7659	7662	7660	7661
c4	.30p	109	1pp9	PRO	33	X	-67.96	-24.88	176.33	469	470	473	471	472
c4	.30p	110	1pp9	PRO	249	X	-70.32	-44.89	-179.19	3791	3792	3795	3793	3794
c4	.30p	111	1pp9	PRO	260	X	-74.15	-35.46	-173.9	3944	3945	3948	3946	3947
c4	.30p	112	1pp9	PRO	987	X	-62.23	-12.86	178.73	14925	14926	14929	14927	14928
c4	.30p	113	1pp9	PRO	1114	X	-66.61	-19.67	-179.54	16931	16932	16935	16933	16934
c4	.30p	114	1pp9	PRO	1119	X	-66.19	-26.28	-179.98	17006	17007	17010	17008	17009
c4	.30p	115	1pp9	PRO	1326	X	-67.95	-32.12	-177.45	20315	20316	20319	20317	20318
c4	.30p	116	1pp9	PRO	1328	X	-65.06	-19.5	-175.28	20350	20351	20354	20352	20353
c4	.30p	117	1pp9	PRO	1330	X	-56.94	-31.94	176.83	20378	20379	20382	20380	20381
c4	.30p	118	1pp9	PRO	1383	X	-54.68	-39.39	-179.87	21166	21167	21170	21168	21169
c4	.30p	119	1pp9	PRO	1395	X	-70.67	-28.66	-171.55	21336	21337	21340	21338	21339
c4	.30p	120	1pp9	PRO	1428	X	-60.68	-33.33	176.02	21840	21841	21844	21842	21843
c4	.30p	121	1pp9	PRO	1632	X	-62.5	-32.8	-174.25	25100	25101	25104	25102	25103
c4	.30p	122	1pp9	PRO	1648	X	-76.26	-23.34	-177.37	25333	25334	25337	25335	25336
c4	.30p	123	1pp9	PRO	1650	X	-75.49	-45.76	-170.58	25357	25358	25361	25359	25360
c4	.30p	124	1pp9	PRO	1750	X	-58.01	-45.17	-179.3	27028	27029	27032	27030	27031
c4	.30p	125	1pp9	PRO	1788	X	-56.72	-29.95	177.18	27698	27699	27702	27700	27701
c4	.30p	126	1pp9	PRO	2262	X	-71.44	-47.37	-176.68	35048	35049	35052	35050	35051
c4	.30p	127	1pp9	PRO	2273	X	-68.97	-37.31	-172.51	35202	35203	35206	35204	35205
c4	.30p	128	1pp9	PRO	3005	X	-54.36	-18.61	-177.65	46275	46276	46279	46277	46278
c4	.30p	129	1pp9	PRO	3118	X	-64	-31.78	178.28	48086	48087	48090	48088	48089
c4	.30p	130	1pp9	PRO	3132	X	-59.77	-24.75	-179.94	48282	48283	48286	48284	48285
c4	.30p	131	1pp9	PRO	3137	X	-64.05	-30.73	-177.16	48357	48358	48361	48359	48360
c4	.30p	132	1pp9	PRO	3344	X	-67.98	-28.35	179.36	51666	51667	51670	51668	51669
c4	.30p	133	1pp9	PRO	3346	X	-62.67	-32.09	-172.96	51701	51702	51705	51703	51704
c4	.30p	134	1pp9	PRO	3348	X	-59.87	-28.76	174	51729	51730	51733	51731	51732
c4	.30p	135	1pp9	PRO	3401	X	-57.55	-31.22	177.16	52517	52518	52521	52519	52520
c4	.30p	136	1pp9	PRO	3413	X	-71.95	-31.1	-175.13	52687	52688	52691	52689	52690
c4	.30p	137	1pp9	PRO	3446	X	-62.25	-30.24	174.36	53191	53192	53195	53193	53194
c4	.30p	138	1pp9	PRO	3650	X	-57.82	-33.29	-174.21	56451	56452	56455	56453	56454
c4	.30p	139	1pp9	PRO	3666	X	-77.45	-21.43	-177.5	56684	56685	56688	56686	56687
c4	.30p	140	1pp9	PRO	3668	X	-73.26	-37.41	-169.9	56708	56709	56712	56710	56711
c4	.30p	141	1pp9	PRO	3768	X	-62.33	-38.72	-179.24	58379	58380	58383	58381	58382
c4	.30p	142	1pp9	PRO	3806	X	-56.61	-30.11	176.44	59049	59050	59053	59051	59052
c4	.30p	143	1pw4	PRO	208	X	-84.3	-35.51	-176.69	3266	3267	3270	3268	3269
c4	.30p	144	1q90	PRO	12	X	-64.35	-14.53	-176.54	177	178	181	179	180
c4	.30p	145	1q90	PRO	86	X	-58.29	-25.78	170.46	1318	1319	1322	1320	1321
c4	.30p	146	1q90	PRO	232	X	-70.33	-15.41	177.84	3568	3569	3572	3570	3571
c4	.30p	147	1q90	PRO	317	X	-57.87	-24.61	175.67	4951	4952	4955	4953	4954
c4	.30p	148	1q90	PRO	428	X	-62.65	-14.6	-175.72	6723	6724	6727	6725	6726
c4	.30p	149	1q90	PRO	578	X	-68.19	-31.75	-173.62	9006	9007	9010	9008	9009
c4	.30p	150	1q90	PRO	596	X	-76.82	-37.34	-170.2	9258	9259	9262	9260	9261
c4	.30p	151	1q90	PRO	719	X	-68.84	-41.67	173.96	11163	11164	11167	11165	11166
c4	.30p	152	1q90	PRO	964	X	-63.57	-15.68	-179.09	14864	14865	14868	14866	14867
c4	.30p	153	1q90	PRO	1038	X	-57.12	-23.34	172.1	16005	16006	16009	16007	16008
c4	.30p	154	1q90	PRO	1184	X	-71.36	-17.06	179.21	18255	18256	18259	18257	18258
c4	.30p	155	1q90	PRO	1380	X	-62.09	-15.48	-177.31	21410	21411	21414	21412	21413
c4	.30p	156	1q90	PRO	1530	X	-66.09	-30.04	-173.01	23693	23694	23697	23695	23696
c4	.30p	157	1q90	PRO	1548	X	-81.64	-31.88	-171.22	23945	23946	23949	23947	23948
c4	.30p	158	1q90	PRO	1781	X	-59.41	-42.77	175.22	27522	27523	27526	27524	27525
c4	.30p	159	1rh5	PRO	100	X	-56.41	-38.94	169.55	1605	1606	1609	1607	1608
c4	.30p	160	1rh5	PRO	363	X	-61.39	-39.4	173.53	5740	5741	5744	5742	5743
c4	.30p	161	1rhz	PRO	375	X	-63.73	-41.6	171.95	5943	5944	5947	5945	5946
c4	.30p	162	1uaz	PRO	171	X	-61.38	-16.76	169.93	2661	2662	2665	2663	2664
c4	.30p	163	1yc9	PRO	208	X	-59.27	-19.5	168.08	3128	3129	3132	3130	3131
c4	.30p	164	1yc9	PRO	619	X	-53.88	-17.82	168.29	9286	9287	9290	9288	9289
c4	.30p	165	1yc9	PRO	1030	X	-56.44	-16.59	168.63	15444	15445	15448	15446	15447
c4	.30p	166	1zoy	PRO	330	X	-63.7	-33.06	-175.99	4943	4944	4947	4945	4946
c4	.30p	167	1zoy	PRO	814	X	-60.34	-24.81	-169.02	12558	12559	12562	12560	12561
c4	.30p	168	1zoy	PRO	967	X	-58.86	-47.24	178.81	14969	14970	14973	14971	14972
c4	.30p	169	2b2f	PRO	322	X	-61.45	-28.29	172.32	4816	4817	4820	4818	4819
c4	.30p	170	2b2f	PRO	713	X	-53.06	-44.05	177.45	10665	10666	10669	10667	10668
c4	.30p	171	2b2f	PRO	1104	X	-56.73	-32.47	175.13	16514	16515	16518	16516	16517
c4	.30p	172	2d57	PRO	108	X	-55.22	-38.16	177.7	1619	1620	1623	1621	1622
c4	.30p	173	2d57	PRO	332	X	-56.66	-34.4	176.96	4955	4956	4959	4957	4958
c4	.30p	174	2d57	PRO	333	X	-81.93	-10.67	-177.51	4969	4970	4973	4971	4972
c4	.30p	175	2d57	PRO	556	X	-60.36	-26.57	173.11	8291	8292	8295	8293	8294
c4	.30p	176	2d57	PRO	557	X	-81.3	-11.65	-177.42	8305	8306	8309	8307	8308
c4	.30p	177	2d57	PRO	780	X	-56.97	-30.88	171.89	11627	11628	11631	11629	11630
c4	.30p	178	2d57	PRO	781	X	-78.53	-14.93	-178.51	11641	11642	11645	11643	11644
c4	.30p	179	2dyr	PRO	89	X	-67.4	-32.19	175.81	1377	1378	1381	1379	1380
c4	.30p	180	2dyr	PRO	591	X	-75.28	-33.62	177.14	9244	9245	9248	9246	9247
c4	.30p	181	2dyr	PRO	922	X	-63.19	-26.67	178.76	14501	14502	14505	14503	14504
c4	.30p	182	2dyr	PRO	1018	X	-63.18	-36.33	-177.25	16050	16051	16054	16052	16053
c4	.30p	183	2dyr	PRO	1125	X	-82.13	-13.94	-179.82	17812	17813	17816	17814	17815
c4	.30p	184	2dyr	PRO	1215	X	-64.77	-21.65	-179.98	19259	19260	19263	19261	19262
c4	.30p	185	2dyr	PRO	1277	X	-76.31	-21.02	-178.96	20186	20187	20190	20188	20189
c4	.30p	186	2dyr	PRO	1504	X	-60.69	-35.42	178	23750	23751	23754	23752	23753
c4	.30p	187	2dyr	PRO	1864	X	-63.74	-32.57	174.85	29387	29388	29391	29389	29390
c4	.30p	188	2dyr	PRO	2366	X	-71.31	-33.19	176.2	37255	37256	37259	37257	37258
c4	.30p	189	2dyr	PRO	2697	X	-71.37	-23.14	178.15	42512	42513	42516	42514	42515
c4	.30p	190	2dyr	PRO	2793	X	-63.93	-31.46	-179.33	44061	44062	44065	44063	44064
c4	.30p	191	2dyr	PRO	2900	X	-78.56	-19.88	-179.42	45823	45824	45827	45825	45826
c4	.30p	192	2dyr	PRO	3279	X	-66.21	-29.06	179.64	51765	51766	51769	51767	51768
c4	.30p	193	2e+74	PRO	388	X	-74.57	-16.52	-170.48	6169	6170	6173	6171	6172
c4	.30p	194	2e+74	PRO	610	X	-73.89	-18.03	-177.39	9542	9543	9546	9544	9545
c4	.30p	195	2e+74	PRO	777	X	-61	-26.18	178.59	12082	12083	12086	12084	12085
c4	.30p	196	2e+74	PRO	793	X	-72.99	-24.76	-179.45	12315	12316	12319	12317	12318
c4	.30p	197	2e+74	PRO	1347	X	-73.13	-15.69	-169.4	21067	21068	21071	21069	21070
c4	.30p	198	2e+74	PRO	1569	X	-74.21	-17.09	-172.76	24440	24441	24444	24442	24443
c4	.30p	199	2e+74	PRO	1736	X	-59.41	-29.35	179.88	26980	26981	26984	26982	26983
c4	.30p	200	2e+74	PRO	1752	X	-70.5	-23.42	177.22	27213	27214	27217	27215	27216
c4	.30p	201	2h88	PRO	307	X	-63.07	-24.27	179.51	4560	4561	4564	4562	4563
c4	.30p	202	2h88	PRO	321	X	-54.35	-35.09	173.05	4799	4800	4803	4801	4802
c4	.30p	203	2h88	PRO	329	X	-63.42	-34.36	179.46	4933	4934	4937	4935	4936
c4	.30p	204	2h88	PRO	626	X	-61.89	-32.97	174.71	9564	9565	9568	9566	9567
c4	.30p	205	2h88	PRO	629	X	-62.85	-26.27	176.87	9612	9613	9616	9614	9615
c4	.30p	206	2h88	PRO	647	X	-65.88	-23.46	-168.24	9890	9891	9894	9892	9893
c4	.30p	207	2h88	PRO	786	X	-53.17	-36.98	175.51	12093	12094	12097	12095	12096
c4	.30p	208	2h88	PRO	831	X	-62.5	-20.7	177.18	12830	12831	12834	12832	12833
c4	.30p	209	2h88	PRO	836	X	-67.15	-29.92	173.01	12906	12907	12910	12908	12909
c4	.30p	210	2hdi	PRO	254	X	-60.18	-26.5	-177.24	3912	3913	3916	3914	3915
c4	.30p	211	2hdi	PRO	378	X	-64.91	-19.23	175.97	5778	5779	5782	5780	5781
c4	.30p	212	2hdi	PRO	395	X	-61.35	-18.63	179.63	6014	6015	6018	6016	6017
c4	.30p	213	2hdi	PRO	602	X	-51.58	-33.15	173.5	9242	9243	9246	9244	9245
c4	.30p	214	2hdi	PRO	610	X	-67.34	-31.88	173.84	9357	9358	9361	9359	9360
c4	.30p	215	2hdi	PRO	629	X	-57.02	-23.48	174.03	9632	9633	9636	9634	9635
c4	.30p	216	2iub	PRO	48	X	-56.22	-28.52	176.72	772	773	776	774	775
c4	.30p	217	2iub	PRO	145	X	-56.32	-31.97	175.52	2378	2379	2382	2380	2381
c4	.30p	218	2iub	PRO	223	X	-68.43	-30.92	169.46	3753	3754	3757	3755	3756
c4	.30p	219	2iub	PRO	245	X	-55.05	-39.43	-179.11	4122	4123	4126	4124	4125
c4	.30p	220	2iub	PRO	379	X	-54.57	-28.22	176.36	6282	6283	6286	6284	6285
c4	.30p	221	2iub	PRO	476	X	-58.45	-34.1	175.24	7888	7889	7892	7890	7891
c4	.30p	222	2iub	PRO	554	X	-73.51	-30.97	169.88	9263	9264	9267	9265	9266
c4	.30p	223	2iub	PRO	576	X	-54.69	-35.44	178.44	9632	9633	9636	9634	9635
c4	.30p	224	2iub	PRO	709	X	-57.5	-25.14	175.22	11768	11769	11772	11770	11771
c4	.30p	225	2iub	PRO	806	X	-56.39	-34.44	175.53	13374	13375	13378	13376	13377
c4	.30p	226	2iub	PRO	884	X	-72.39	-31.53	171.53	14749	14750	14753	14751	14752
c4	.30p	227	2iub	PRO	906	X	-62.77	-35.31	178.8	15118	15119	15122	15120	15121
c4	.30p	228	2iub	PRO	1041	X	-56.37	-26.19	177.63	17285	17286	17289	17287	17288
c4	.30p	229	2iub	PRO	1138	X	-59.67	-34.21	175.51	18891	18892	18895	18893	18894
c4	.30p	230	2iub	PRO	1216	X	-67.54	-30.29	170.25	20266	20267	20270	20268	20269
c4	.30p	231	2iub	PRO	1238	X	-60.07	-35.87	178.01	20635	20636	20639	20637	20638
c4	.30p	232	2iub	PRO	1372	X	-54.52	-30.93	179.57	22795	22796	22799	22797	22798
c4	.30p	233	2iub	PRO	1469	X	-61.25	-31.08	175.26	24401	24402	24405	24403	24404
c4	.30p	234	2iub	PRO	1547	X	-65.82	-38.06	173.56	25776	25777	25780	25778	25779
c4	.30p	235	2iub	PRO	1569	X	-59.13	-35.29	178.59	26145	26146	26149	26147	26148
c4	.30p	236	2jln	PRO	8	X	-50.98	-35.89	179.13	115	116	119	117	118
c4	.30p	237	2jln	PRO	231	X	-58.92	-22.15	178.94	3581	3582	3585	3583	3584
c4	.30p	238	2jln	PRO	276	X	-64.05	-32.53	-179.97	4245	4246	4249	4247	4248
c4	.30p	239	2jln	PRO	290	X	-61.57	-46.18	174.51	4444	4445	4448	4446	4447
c4	.30p	240	2jln	PRO	324	X	-62.14	-35.29	178.99	4968	4969	4972	4970	4971
c4	.30p	241	2nq2	PRO	34	X	-80.13	-22.39	177.58	519	520	523	521	522
c4	.30p	242	2nq2	PRO	385	X	-69.91	-13.73	-179.15	6002	6003	6006	6004	6005
c4	.30p	243	2nq2	PRO	462	X	-63.23	-25.82	-175.36	7235	7236	7239	7237	7238
c4	.30p	244	2nq2	PRO	496	X	-60.07	-26.19	175.97	7754	7755	7758	7756	7757
c4	.30p	245	2nq2	PRO	708	X	-61.29	-35.83	177.35	11100	11101	11104	11102	11103
c4	.30p	246	2nq2	PRO	933	X	-69.93	-17.09	178.44	14624	14625	14628	14626	14627
c4	.30p	247	2nq2	PRO	1010	X	-67.13	-15.59	-177.18	15857	15858	15861	15859	15860
c4	.30p	248	2nq2	PRO	1044	X	-56.76	-31.26	178.44	16376	16377	16380	16378	16379
c4	.30p	249	2qjy	PRO	182	X	-66.43	-24.82	-176.76	2890	2891	2894	2892	2893
c4	.30p	250	2qjy	PRO	351	X	-72.43	-19.91	178.41	5596	5597	5600	5598	5599
c4	.30p	251	2qjy	PRO	556	X	-55.38	-36.76	171.53	8708	8709	8712	8710	8711
c4	.30p	252	2qjy	PRO	616	X	-66.76	-34.69	-175.7	9588	9589	9592	9590	9591
c4	.30p	253	2qjy	PRO	649	X	-67.38	-19.43	-178.56	10061	10062	10065	10063	10064
c4	.30p	254	2qjy	PRO	826	X	-66.18	-18.83	-178.92	12718	12719	12722	12720	12721
c4	.30p	255	2qjy	PRO	844	X	-70.49	-36.39	-167.82	12975	12976	12979	12977	12978
c4	.30p	256	2qjy	PRO	1045	X	-65.69	-29.99	-173.25	16173	16174	16177	16175	16176
c4	.30p	257	2qjy	PRO	1214	X	-66.73	-23.42	-177.99	18880	18881	18884	18882	18883
c4	.30p	258	2qjy	PRO	1419	X	-59.95	-40.02	171.72	21993	21994	21997	21995	21996
c4	.30p	259	2qjy	PRO	1479	X	-69.7	-45.86	-178.01	22873	22874	22877	22875	22876
c4	.30p	260	2qjy	PRO	1512	X	-65.21	-19.03	179.21	23346	23347	23350	23348	23349
c4	.30p	261	2qjy	PRO	1689	X	-63.7	-24.43	-177.71	26003	26004	26007	26005	26006
c4	.30p	262	2qjy	PRO	1707	X	-72.84	-33.69	-170.7	26260	26261	26264	26262	26263
c4	.30p	263	2qts	PRO	246	X	-76.17	-14.26	-178.61	3929	3930	3933	3931	3932
c4	.30p	264	2qts	PRO	306	X	-59.78	-33.93	174.57	4819	4820	4823	4821	4822
c4	.30p	265	2qts	PRO	714	X	-53.59	-30.36	172.14	11257	11258	11261	11259	11260
c4	.30p	266	2rdd	PRO	190	X	-65.04	-30.95	177.68	2853	2854	2857	2855	2856
c4	.30p	267	2rdd	PRO	313	X	-75.07	-29.36	-176.01	4697	4698	4701	4699	4700
c4	.30p	268	2rdd	PRO	316	X	-59.38	-29.24	-173.93	4751	4752	4755	4753	4754
c4	.30p	269	2rdd	PRO	425	X	-47.46	-54.35	-175.27	6482	6483	6486	6484	6485
c4	.30p	270	2rdd	PRO	1245	X	-63.15	-31.15	177.18	19098	19099	19102	19100	19101
c4	.30p	271	2rdd	PRO	1368	X	-76.72	-29.67	-178.36	20950	20951	20954	20952	20953
c4	.30p	272	2rdd	PRO	1371	X	-60.73	-28.46	-173.36	21004	21005	21008	21006	21007
c4	.30p	273	2rdd	PRO	1480	X	-50.89	-52.47	179.8	22735	22736	22739	22737	22738
c4	.30p	274	2rdd	PRO	2300	X	-63.83	-30.5	176.58	35352	35353	35356	35354	35355
c4	.30p	275	2rdd	PRO	2423	X	-73.31	-35.69	-175.78	37204	37205	37208	37206	37207
c4	.30p	276	2rdd	PRO	2426	X	-60.12	-33	-172	37258	37259	37262	37260	37261
c4	.30p	277	2rdd	PRO	2535	X	-48.2	-54.52	-176.28	38989	38990	38993	38991	38992
c4	.30p	278	2vt4	PRO	108	X	-58	-38.45	174.48	1654	1655	1658	1656	1657
c4	.30p	279	2wlk	PRO	269	X	-62.01	-37	174.81	4219	4220	4223	4221	4222
c4	.30p	280	2wlk	PRO	560	X	-61.67	-41.59	174.83	8791	8792	8795	8793	8794
c4	.30p	281	2wlk	PRO	851	X	-62.25	-38.43	174.54	13362	13363	13366	13364	13365
c4	.30p	282	2wlk	PRO	1142	X	-61.78	-38.17	175	17934	17935	17938	17936	17937
c4	.30p	283	2xok	PRO	78	X	-63.65	-31.65	176.74	1153	1154	1157	1155	1156
c4	.30p	284	2xok	PRO	562	X	-72.25	-36.75	179.77	8584	8585	8588	8586	8587
c4	.30p	285	2xok	PRO	1045	X	-62.67	-19.62	172.79	16005	16006	16009	16007	16008
c4	.30p	286	2xok	PRO	1673	X	-48.96	-38	174.6	25630	25631	25634	25632	25633
c4	.30p	287	2xok	PRO	1769	X	-65.5	-32.13	175.67	27080	27081	27084	27082	27083
c4	.30p	288	2xok	PRO	1797	X	-60.4	-18.68	179.51	27488	27489	27492	27490	27491
c4	.30p	289	2xok	PRO	2199	X	-57.54	-34.9	178.8	33650	33651	33654	33652	33653
c4	.30p	290	2xok	PRO	2238	X	-68.38	-37.13	-179.36	34228	34229	34232	34230	34231
c4	.30p	291	2xok	PRO	2266	X	-59.88	-30.51	-178.94	34636	34637	34640	34638	34639
c4	.30p	292	2xok	PRO	2428	X	-58.05	-27.46	168.42	37157	37158	37161	37159	37160
c4	.30p	293	2xok	PRO	2612	X	-54.9	-31.78	172.34	39940	39941	39944	39942	39943
c4	.30p	294	2xok	PRO	2954	X	-62.01	-29.77	-179.47	45264	45265	45268	45266	45267
c4	.30p	295	2xq2	PRO	285	X	-59.61	-36.46	178.58	4450	4451	4454	4452	4453
c4	.30p	296	2xq2	PRO	353	X	-52.69	-43.95	171.7	5462	5463	5466	5464	5465
c4	.30p	297	2xq2	PRO	473	X	-53.65	-34.83	172.7	7313	7314	7317	7315	7316
c4	.30p	298	2xq2	PRO	795	X	-61.71	-26.25	176	12349	12350	12353	12351	12352
c4	.30p	299	2xq2	PRO	979	X	-54.27	-30.57	171.96	15149	15150	15153	15151	15152
c4	.30p	300	2yev	PRO	487	X	-68.48	-29.13	-177.27	7733	7734	7737	7735	7736
c4	.30p	301	2yev	PRO	519	X	-59.3	-38.98	177.39	8239	8240	8243	8241	8242
c4	.30p	302	2yev	PRO	830	X	-58.15	-23.02	170.65	13272	13273	13276	13274	13275
c4	.30p	303	2yev	PRO	895	X	-56.71	-42.6	175.31	14331	14332	14335	14333	14334
c4	.30p	304	2yiu	PRO	182	X	-79.78	-17.22	-174.66	2916	2917	2920	2918	2919
c4	.30p	305	2yiu	PRO	496	X	-62.1	-33.21	176.81	7938	7939	7942	7940	7941
c4	.30p	306	2yiu	PRO	533	X	-59.55	-28.22	165.9	8477	8478	8481	8479	8480
c4	.30p	307	2yiu	PRO	566	X	-72.81	-24.66	-175.69	8976	8977	8980	8978	8979
c4	.30p	308	2yiu	PRO	599	X	-67.09	-33.13	178.29	9451	9452	9455	9453	9454
c4	.30p	309	2yiu	PRO	726	X	-61.2	-24.34	-178.27	11419	11420	11423	11421	11422
c4	.30p	310	2yiu	PRO	771	X	-59.39	-31.5	-173.62	12037	12038	12041	12039	12040
c4	.30p	311	2yiu	PRO	990	X	-72.73	-27.63	-172.43	15521	15522	15525	15523	15524
c4	.30p	312	2yiu	PRO	1083	X	-56.59	-28.64	171.59	17022	17023	17026	17024	17025
c4	.30p	313	2yiu	PRO	1285	X	-64.77	-24.75	172.24	20254	20255	20258	20256	20257
c4	.30p	314	2yiu	PRO	1304	X	-58.59	-42.93	177.05	20544	20545	20548	20546	20547
c4	.30p	315	2yiu	PRO	1341	X	-58.19	-37.69	167.89	21083	21084	21087	21085	21086
c4	.30p	316	2yiu	PRO	1374	X	-76.29	-20.47	-173.92	21582	21583	21586	21584	21585
c4	.30p	317	2yiu	PRO	1407	X	-63.39	-29.99	-177.74	22057	22058	22061	22059	22060
c4	.30p	318	2yiu	PRO	1579	X	-59.8	-33.78	-171.96	24643	24644	24647	24645	24646
c4	.30p	319	2yiu	PRO	1597	X	-67.65	-37.61	-168.99	24906	24907	24910	24908	24909
c4	.30p	320	2zw3	PRO	157	X	-67.03	-13.88	179.03	2594	2595	2598	2596	2597
c4	.30p	321	2zw3	PRO	358	X	-64.33	-11.77	-178.65	5887	5888	5891	5889	5890
c4	.30p	322	2zw3	PRO	559	X	-64.33	-15.3	-179.98	9180	9181	9184	9182	9183
c4	.30p	323	2zw3	PRO	1162	X	-65.46	-17.35	-176.76	19059	19060	19063	19061	19062
c4	.30p	324	2zw3	PRO	1363	X	-64.34	-17.41	-179.39	22352	22353	22356	22354	22355
c4	.30p	325	2zw3	PRO	1564	X	-63.95	-13.9	-179.06	25645	25646	25649	25647	25648
c4	.30p	326	2zw3	PRO	1765	X	-66.18	-14.55	-177.99	28938	28939	28942	28940	28941
c4	.30p	327	2zw3	PRO	1966	X	-66.84	-10.82	-179.98	32231	32232	32235	32233	32234
c4	.30p	328	2zw3	PRO	2167	X	-64.79	-12.19	-179.33	35524	35525	35528	35526	35527
c4	.30p	329	2zw3	PRO	2368	X	-64.95	-13.03	-179.45	38817	38818	38821	38819	38820
c4	.30p	330	2zxe	PRO	169	X	-69.49	-20.83	-179.82	2615	2616	2619	2617	2618
c4	.30p	331	2zxe	PRO	205	X	-63.82	-30.96	176.53	3135	3136	3139	3137	3138
c4	.30p	332	2zxe	PRO	626	X	-57.66	-20.91	177.31	9551	9552	9555	9553	9554
c4	.30p	333	2zxe	PRO	692	X	-69.24	-38.9	176.16	10545	10546	10549	10547	10548
c4	.30p	334	2zxe	PRO	808	X	-63.03	-19.49	-179.75	12316	12317	12320	12318	12319
c4	.30p	335	3a7k	PRO	44	X	-61.56	-40.72	177.14	694	695	698	696	697
c4	.30p	336	3a7k	PRO	303	X	-57.66	-34.92	174.4	4658	4659	4662	4660	4661
c4	.30p	337	3a7k	PRO	561	X	-52.07	-30.82	179.27	8615	8616	8619	8617	8618
c4	.30p	338	3ayf	PRO	126	X	-63.04	-35.86	173.62	1983	1984	1987	1985	1986
c4	.30p	339	3ayf	PRO	584	X	-57.93	-40.33	-168.56	9428	9429	9432	9430	9431
c4	.30p	340	3b8e	PRO	204	X	-63.55	-41.69	-177.12	3140	3141	3144	3142	3143
c4	.30p	341	3b8e	PRO	486	X	-53.36	-47.3	170.51	7489	7490	7493	7491	7492
c4	.30p	342	3b8e	PRO	814	X	-65.57	-27.01	-177.75	12474	12475	12478	12476	12477
c4	.30p	343	3b8e	PRO	855	X	-79.07	-27.68	174.97	13116	13117	13120	13118	13119
c4	.30p	344	3b8e	PRO	988	X	-57.47	-46.39	171.89	15364	15365	15368	15366	15367
c4	.30p	345	3b9y	PRO	360	X	-58.35	-25.16	175.32	5377	5378	5381	5379	5380
c4	.30p	346	3b9y	PRO	748	X	-58.71	-24.42	172.35	11200	11201	11204	11202	11203
c4	.30p	347	3b9y	PRO	1136	X	-60.13	-20.68	174.44	17023	17024	17027	17025	17026
c4	.30p	348	3beh	PRO	596	X	-70.28	-37.21	-178.88	9273	9274	9277	9275	9276
c4	.30p	349	3c02	PRO	479	X	-58.42	-37.25	175.72	7435	7436	7439	7437	7438
c4	.30p	350	3cn5	PRO	154	X	-63.84	-23.86	-178.96	2313	2314	2317	2315	2316
c4	.30p	351	3cn5	PRO	391	X	-64.16	-21.38	-177.18	5901	5902	5905	5903	5904
c4	.30p	352	3cn5	PRO	628	X	-62.52	-22.63	-176.15	9489	9490	9493	9491	9492
c4	.30p	353	3cx5	PRO	18	X	-66.27	-32.78	179.37	247	248	251	249	250
c4	.30p	354	3cx5	PRO	84	X	-56.89	-26.48	170.44	1203	1204	1207	1205	1206
c4	.30p	355	3cx5	PRO	131	X	-64.14	-40.51	176.99	1933	1934	1937	1935	1936
c4	.30p	356	3cx5	PRO	231	X	-65.54	-27.91	-176.35	3484	3485	3488	3486	3487
c4	.30p	357	3cx5	PRO	514	X	-58.36	-34.94	175.27	7949	7950	7953	7951	7952
c4	.30p	358	3cx5	PRO	553	X	-60.01	-23.36	172.63	8561	8562	8565	8563	8564
c4	.30p	359	3cx5	PRO	1031	X	-80.06	-15.88	-170.45	16094	16095	16098	16096	16097
c4	.30p	360	3cx5	PRO	1188	X	-60.33	-26.75	176.75	18599	18600	18603	18601	18602
c4	.30p	361	3cx5	PRO	1265	X	-61.32	-29.67	-172.79	19807	19808	19811	19809	19810
c4	.30p	362	3cx5	PRO	1267	X	-67.9	-26.7	-178.95	19842	19843	19846	19844	19845
c4	.30p	363	3cx5	PRO	1323	X	-61.72	-34.65	-178.99	20644	20645	20648	20646	20647
c4	.30p	364	3cx5	PRO	1368	X	-70.22	-23.6	176.7	21312	21313	21316	21314	21315
c4	.30p	365	3cx5	PRO	1536	X	-56.23	-28.23	175.36	23987	23988	23991	23989	23990
c4	.30p	366	3cx5	PRO	1565	X	-66.52	-25.09	-175.58	24409	24410	24413	24411	24412
c4	.30p	367	3cx5	PRO	1581	X	-74.38	-17.72	176.16	24651	24652	24655	24653	24654
c4	.30p	368	3cx5	PRO	1668	X	-63.72	-23.4	-175.31	26014	26015	26018	26016	26017
c4	.30p	369	3cx5	PRO	1728	X	-53.49	-38.28	176.9	26972	26973	26976	26974	26975
c4	.30p	370	3cx5	PRO	1779	X	-60.49	-37.36	176.79	27841	27842	27845	27843	27844
c4	.30p	371	3cx5	PRO	1969	X	-63.89	-29.92	175.19	30834	30835	30838	30836	30837
c4	.30p	372	3cx5	PRO	2035	X	-54.99	-34.07	174.57	31790	31791	31794	31792	31793
c4	.30p	373	3cx5	PRO	2082	X	-63.84	-46.11	177.39	32520	32521	32524	32522	32523
c4	.30p	374	3cx5	PRO	2182	X	-68.1	-26.73	-174.01	34072	34073	34076	34074	34075
c4	.30p	375	3cx5	PRO	2465	X	-58.92	-35.37	175.92	38538	38539	38542	38540	38541
c4	.30p	376	3cx5	PRO	2504	X	-58.35	-31.06	174.24	39150	39151	39154	39152	39153
c4	.30p	377	3cx5	PRO	2982	X	-72.86	-22.86	-176.26	46683	46684	46687	46685	46686
c4	.30p	378	3cx5	PRO	3216	X	-62.89	-32.22	-172.89	50396	50397	50400	50398	50399
c4	.30p	379	3cx5	PRO	3218	X	-70.92	-26.95	-177.55	50431	50432	50435	50433	50434
c4	.30p	380	3cx5	PRO	3274	X	-59.09	-34.43	-177.64	51233	51234	51237	51235	51236
c4	.30p	381	3cx5	PRO	3319	X	-64.19	-33.74	-177.42	51901	51902	51905	51903	51904
c4	.30p	382	3cx5	PRO	3487	X	-56.07	-29.01	176.47	54576	54577	54580	54578	54579
c4	.30p	383	3cx5	PRO	3516	X	-69.5	-25.75	-172.74	54998	54999	55002	55000	55001
c4	.30p	384	3cx5	PRO	3532	X	-76.46	-16.45	178.7	55240	55241	55244	55242	55243
c4	.30p	385	3cx5	PRO	3534	X	-72.86	-39.9	-171.32	55264	55265	55268	55266	55267
c4	.30p	386	3cx5	PRO	3619	X	-69.07	-17	-174.36	56603	56604	56607	56605	56606
c4	.30p	387	3cx5	PRO	3679	X	-56.51	-37.42	176.68	57561	57562	57565	57563	57564
c4	.30p	388	3cx5	PRO	3730	X	-60.59	-35.7	176.24	58430	58431	58434	58432	58433
c4	.30p	389	3cxh	PRO	18	X	-57.8	-42.76	172.68	247	248	251	249	250
c4	.30p	390	3cxh	PRO	84	X	-49.79	-42.3	173.93	1203	1204	1207	1205	1206
c4	.30p	391	3cxh	PRO	131	X	-63.22	-43.71	178.57	1933	1934	1937	1935	1936
c4	.30p	392	3cxh	PRO	231	X	-65.3	-25.72	-172.62	3485	3486	3489	3487	3488
c4	.30p	393	3cxh	PRO	514	X	-58.94	-41.53	174.83	7951	7952	7955	7953	7954
c4	.30p	394	3cxh	PRO	553	X	-56.91	-28.61	173.45	8563	8564	8567	8565	8566
c4	.30p	395	3cxh	PRO	1188	X	-64.31	-34.53	-177	18600	18601	18604	18602	18603
c4	.30p	396	3cxh	PRO	1265	X	-71.59	-27.5	-170	19808	19809	19812	19810	19811
c4	.30p	397	3cxh	PRO	1267	X	-65.79	-27.54	-174.41	19843	19844	19847	19845	19846
c4	.30p	398	3cxh	PRO	1323	X	-60.29	-33.8	-178.87	20645	20646	20649	20647	20648
c4	.30p	399	3cxh	PRO	1368	X	-64.96	-29.83	179.57	21313	21314	21317	21315	21316
c4	.30p	400	3cxh	PRO	1534	X	-49.64	-34.29	179.81	23950	23951	23954	23952	23953
c4	.30p	401	3cxh	PRO	1563	X	-64.82	-28.48	-175.33	24372	24373	24376	24374	24375
c4	.30p	402	3cxh	PRO	1579	X	-64.53	-25.21	-179.9	24614	24615	24618	24616	24617
c4	.30p	403	3cxh	PRO	1581	X	-70.05	-48.65	-169.6	24638	24639	24642	24640	24641
c4	.30p	404	3cxh	PRO	1776	X	-59.27	-41.98	176.46	27790	27791	27794	27792	27793
c4	.30p	405	3cxh	PRO	1964	X	-56.38	-16.36	175.24	30752	30753	30756	30754	30755
c4	.30p	406	3cxh	PRO	2030	X	-47.78	-40.74	171.88	31708	31709	31712	31710	31711
c4	.30p	407	3cxh	PRO	2177	X	-58.44	-19.87	-173.48	33990	33991	33994	33992	33993
c4	.30p	408	3cxh	PRO	2460	X	-57.7	-41.22	173.97	38456	38457	38460	38458	38459
c4	.30p	409	3cxh	PRO	2499	X	-57.26	-27.57	175.07	39068	39069	39072	39070	39071
c4	.30p	410	3cxh	PRO	2903	X	-58.02	-33.52	175.07	45376	45377	45380	45378	45379
c4	.30p	411	3cxh	PRO	2977	X	-76.03	-14.41	-174	46601	46602	46605	46603	46604
c4	.30p	412	3cxh	PRO	3134	X	-56.84	-30.68	-167.77	49105	49106	49109	49107	49108
c4	.30p	413	3cxh	PRO	3211	X	-75.45	-30.02	-171.69	50313	50314	50317	50315	50316
c4	.30p	414	3cxh	PRO	3213	X	-60.83	-28.07	-173.71	50348	50349	50352	50350	50351
c4	.30p	415	3cxh	PRO	3269	X	-58.5	-32.77	-179.6	51150	51151	51154	51152	51153
c4	.30p	416	3cxh	PRO	3314	X	-66.08	-27.45	-178.78	51818	51819	51822	51820	51821
c4	.30p	417	3cxh	PRO	3480	X	-56.98	-27.25	175.41	54455	54456	54459	54457	54458
c4	.30p	418	3cxh	PRO	3509	X	-61.2	-33.87	-174.26	54877	54878	54881	54879	54880
c4	.30p	419	3cxh	PRO	3525	X	-64.58	-16.01	174.09	55119	55120	55123	55121	55122
c4	.30p	420	3cxh	PRO	3527	X	-83.49	-33.21	-173.41	55143	55144	55147	55145	55146
c4	.30p	421	3cxh	PRO	3612	X	-67.02	-22.82	-171.76	56482	56483	56486	56484	56485
c4	.30p	422	3cxh	PRO	3671	X	-48.04	-49.93	-179.24	57426	57427	57430	57428	57429
c4	.30p	423	3cxh	PRO	3722	X	-58.73	-41.6	176.62	58296	58297	58300	58298	58299
c4	.30p	424	3d9s	PRO	281	X	-57.9	-30.09	175.28	4253	4254	4257	4255	4256
c4	.30p	425	3d9s	PRO	524	X	-58.62	-36.76	174.97	7908	7909	7912	7910	7911
c4	.30p	426	3d9s	PRO	689	X	-60.17	-19.79	173.85	10324	10325	10328	10326	10327
c4	.30p	427	3d9s	PRO	769	X	-56.97	-43.53	164.59	11596	11597	11600	11598	11599
c4	.30p	428	3dww	PRO	53	X	-67.4	-31.81	-174.39	831	832	835	833	834
c4	.30p	429	3dww	PRO	256	X	-43.74	-36.25	179.97	4112	4113	4116	4114	4115
c4	.30p	430	3dww	PRO	337	X	-72.47	-34.6	173.9	5387	5388	5391	5389	5390
c4	.30p	431	3dww	PRO	398	X	-50.65	-30.19	178.52	6390	6391	6394	6392	6393
c4	.30p	432	3fh6	PRO	78	X	-66.59	-26.79	178.53	1215	1216	1219	1217	1218
c4	.30p	433	3fh6	PRO	320	X	-80.69	-23.96	179.27	5030	5031	5034	5032	5033
c4	.30p	434	3fh6	PRO	828	X	-66.31	-14.02	179.87	13039	13040	13043	13041	13042
c4	.30p	435	3fh6	PRO	918	X	-63	-36.63	175.7	14450	14451	14454	14452	14453
c4	.30p	436	3fh6	PRO	1028	X	-59.99	-28.14	174.77	16125	16126	16129	16127	16128
c4	.30p	437	3fh6	PRO	1201	X	-42.57	-22.54	179.69	18881	18882	18885	18883	18884
c4	.30p	438	3fh6	PRO	1289	X	-57.36	-49.97	177.01	20261	20262	20265	20263	20264
c4	.30p	439	3kvn	PRO	46	X	-80.86	-21.86	-174.21	641	642	645	643	644
c4	.30p	440	3kvn	PRO	206	X	-58.61	-26.85	179.63	2971	2972	2975	2973	2974
c4	.30p	441	3kvn	PRO	315	X	-57.86	-35.55	-178.54	4553	4554	4557	4555	4556
c4	.30p	442	3m73	PRO	77	X	-66.85	-12.69	177.5	1242	1243	1246	1244	1245
c4	.30p	443	3m73	PRO	703	X	-66.21	-11.89	175.43	11236	11237	11240	11238	11239
c4	.30p	444	3mk7	PRO	301	X	-69.46	-27.2	173.19	4793	4794	4797	4795	4796
c4	.30p	445	3mk7	PRO	594	X	-55.73	-32.45	-179.78	9356	9357	9360	9358	9359
c4	.30p	446	3mk7	PRO	602	X	-67.97	-29.13	179.51	9481	9482	9485	9483	9484
c4	.30p	447	3mk7	PRO	792	X	-56.38	-31.37	176.12	12417	12418	12421	12419	12420
c4	.30p	448	3ne5	PRO	207	X	-66.96	-20.82	174.9	3241	3242	3245	3243	3244
c4	.30p	449	3ne5	PRO	400	X	-75.48	-15.48	-172.75	6155	6156	6159	6157	6158
c4	.30p	450	3ne5	PRO	457	X	-72.71	-35.35	177.61	7076	7077	7080	7078	7079
c4	.30p	451	3ne5	PRO	529	X	-60.85	-23.04	178.89	8213	8214	8217	8215	8216
c4	.30p	452	3ne5	PRO	711	X	-67.27	-35.61	173.67	11008	11009	11012	11010	11011
c4	.30p	453	3ne5	PRO	1881	X	-60.48	-23.37	174.52	29266	29267	29270	29268	29269
c4	.30p	454	3ne5	PRO	2074	X	-79.16	-13.85	-172.12	32180	32181	32184	32182	32183
c4	.30p	455	3ne5	PRO	2131	X	-74.92	-27.78	177.32	33101	33102	33105	33103	33104
c4	.30p	456	3ne5	PRO	2203	X	-61.35	-18.58	177.02	34238	34239	34242	34240	34241
c4	.30p	457	3ne5	PRO	2385	X	-66.69	-37.61	174.07	37033	37034	37037	37035	37036
c4	.30p	458	3ne5	PRO	3555	X	-64.41	-23.02	-179.61	55290	55291	55294	55292	55293
c4	.30p	459	3ne5	PRO	3805	X	-65.66	-29.69	-178.25	59125	59126	59129	59127	59128
c4	.30p	460	3ne5	PRO	3877	X	-59.72	-22.7	177.09	60262	60263	60266	60264	60265
c4	.30p	461	3ne5	PRO	4059	X	-66.06	-36.48	174.36	63057	63058	63061	63059	63060
c4	.30p	462	3ne5	PRO	4831	X	-51.19	-49.33	177.4	75068	75069	75072	75070	75071
c4	.30p	463	3org	PRO	415	X	-58.91	-15.69	-178.26	6438	6439	6442	6440	6441
c4	.30p	464	3org	PRO	949	X	-58.28	-19.65	179.12	14780	14781	14784	14782	14783
c4	.30p	465	3puw	PRO	154	X	-58.45	-31.54	171.6	2434	2435	2438	2436	2437
c4	.30p	466	3puw	PRO	334	X	-52.58	-25.32	170.31	5162	5163	5166	5164	5165
c4	.30p	467	3puw	PRO	1239	X	-67.09	-24.21	175.18	19270	19271	19274	19272	19273
c4	.30p	468	3puw	PRO	1311	X	-72.34	-24.44	-174.42	20407	20408	20411	20409	20410
c4	.30p	469	3puw	PRO	1410	X	-60.93	-22.7	178.88	21995	21996	21999	21997	21998
c4	.30p	470	3puw	PRO	1412	X	-53.21	-25.83	172.07	22026	22027	22030	22028	22029
c4	.30p	471	3puw	PRO	1500	X	-61.23	-39.96	176.9	23406	23407	23410	23408	23409
c4	.30p	472	3puw	PRO	1594	X	-50.59	-36.84	174.09	24836	24837	24840	24838	24839
c4	.30p	473	3puw	PRO	1610	X	-63.65	-31.43	179.26	25081	25082	25085	25083	25084
c4	.30p	474	3puw	PRO	1682	X	-68.99	-20.35	-178.65	26218	26219	26222	26220	26221
c4	.30p	475	3puw	PRO	1781	X	-52.88	-24.04	174.72	27785	27786	27789	27787	27788
c4	.30p	476	3qak	PRO	107	X	-57.96	-34.19	176.56	1620	1621	1624	1622	1623
c4	.30p	477	3qak	PRO	236	X	-68.83	-27.8	177.42	3638	3639	3642	3640	3641
c4	.30p	478	3rce	PRO	478	X	-62.28	-33.96	174.06	7888	7889	7892	7890	7891
c4	.30p	479	3rce	PRO	499	X	-62.49	-27.19	-179.82	8223	8224	8227	8225	8226
c4	.30p	480	3rce	PRO	559	X	-58.82	-33.17	176.16	9218	9219	9222	9220	9221
c4	.30p	481	3rfu	PRO	3	X	-75.67	-52.11	-179.49	30	31	34	32	33
c4	.30p	482	3rfu	PRO	207	X	-79.22	-26.8	-176.23	3238	3239	3242	3240	3241
c4	.30p	483	3rfu	PRO	318	X	-62.98	-32.46	174.19	4907	4908	4911	4909	4910
c4	.30p	484	3rfu	PRO	487	X	-54.45	-41.17	176.33	7394	7395	7398	7396	7397
c4	.30p	485	3rfu	PRO	529	X	-54.26	-31.01	175.65	8034	8035	8038	8036	8037
c4	.30p	486	3rfu	PRO	557	X	-61.34	-37.62	176.16	8444	8445	8448	8446	8447
c4	.30p	487	3rfz	PRO	49	A	-57.65	-33.18	-174.57	689	690	693	691	692
c4	.30p	488	3rfz	PRO	384	A	-58.48	-34.84	176.23	5609	5610	5613	5611	5612
c4	.30p	489	3rfz	PRO	1181	A	-62.36	-44.13	176.39	17775	17776	17779	17777	17778
c4	.30p	490	3rfz	PRO	1202	A	-69.75	-17.68	-171.73	18117	18118	18121	18119	18120
c4	.30p	491	3rgb	PRO	79	X	-82.35	-33.82	-179.77	1264	1265	1268	1266	1267
c4	.30p	492	3rgb	PRO	182	X	-65.15	-41.95	173.95	2923	2924	2927	2925	2926
c4	.30p	493	3rgb	PRO	227	X	-81	-15.75	176.52	3606	3607	3610	3608	3609
c4	.30p	494	3rgb	PRO	639	X	-62.66	-21.95	173.73	10148	10149	10152	10150	10151
c4	.30p	495	3rgb	PRO	995	X	-58.19	-43.21	178.11	15877	15878	15881	15879	15880
c4	.30p	496	3rgb	PRO	1040	X	-82.04	-18.9	178.7	16560	16561	16564	16562	16563
c4	.30p	497	3rgb	PRO	1274	X	-79.7	-31.59	177.73	20201	20202	20205	20203	20204
c4	.30p	498	3rgb	PRO	1377	X	-64.39	-38.97	178.44	21860	21861	21864	21862	21863
c4	.30p	499	3rgb	PRO	1422	X	-71.77	-21.4	178.35	22543	22544	22547	22545	22546
c4	.30p	500	3rgb	PRO	2052	X	-58.47	-27.79	173.26	32608	32609	32612	32610	32611
c4	.30p	501	3rgb	PRO	2265	X	-62.35	-27.6	171.63	36056	36057	36060	36058	36059
c4	.30p	502	3rko	PRO	205	X	-59.2	-36.63	175.59	3181	3182	3185	3183	3184
c4	.30p	503	3rko	PRO	892	X	-66.91	-42.06	-177.33	13965	13966	13969	13967	13968
c4	.30p	504	3rko	PRO	1371	X	-60.97	-34.61	172.04	21401	21402	21405	21403	21404
c4	.30p	505	3s8g	PRO	8	X	-66.36	-19.65	169.24	121	122	125	123	124
c4	.30p	506	3s8g	PRO	85	X	-60.23	-42.61	174.78	1370	1371	1374	1372	1373
c4	.30p	507	3s8g	PRO	449	X	-61.85	-33.25	172.85	7197	7198	7201	7199	7200
c4	.30p	508	3s8g	PRO	453	X	-64.08	-38.74	177.44	7254	7255	7258	7256	7257
c4	.30p	509	3s8g	PRO	607	X	-61.7	-31.29	-176.39	9691	9692	9695	9693	9694
c4	.30p	510	3s8g	PRO	615	X	-67.29	-11.19	174.72	9812	9813	9816	9814	9815
c4	.30p	511	3ukm	PRO	141	X	-56.23	-30.06	177.23	2242	2243	2246	2244	2245
c4	.30p	512	3ukm	PRO	393	X	-55.46	-29.8	178.26	6300	6301	6304	6302	6303
c4	.30p	513	3v8x	PRO	244	X	-61.56	-37.31	-175.38	3605	3606	3609	3607	3608
c4	.30p	514	3v8x	PRO	924	X	-77.96	-15.39	-172.05	14227	14228	14231	14229	14230
c4	.30p	515	3v8x	PRO	981	X	-61.18	-44.47	-179.79	15111	15112	15115	15113	15114
c4	.30p	516	3v8x	PRO	1018	X	-63.38	-41.52	177.79	15648	15649	15652	15650	15651
c4	.30p	517	3v8x	PRO	1138	X	-54.76	-47.73	-177.27	17486	17487	17490	17488	17489
c4	.30p	518	3v8x	PRO	1313	X	-61.21	-46.43	173.82	20121	20122	20125	20123	20124
c4	.30p	519	3v8x	PRO	1389	X	-65.08	-36.85	177.39	21267	21268	21271	21269	21270
c4	.30p	520	3v8x	PRO	1399	X	-59.12	-23.72	168.75	21402	21403	21406	21404	21405
c4	.30p	521	3wdo	PRO	390	X	-59.65	-32.28	-170.47	5967	5968	5971	5969	5970
c4	.30p	522	3zk1	PRO	47	X	-67.19	-29.06	174.38	629	630	633	631	632
c4	.30p	523	3zk1	PRO	83	X	-68.27	-16.02	-173.52	1171	1172	1175	1173	1174
c4	.30p	524	3zk1	PRO	172	X	-67.5	-24.22	-175.85	2446	2447	2450	2448	2449
c4	.30p	525	3zk1	PRO	314	X	-66.92	-30.96	174.88	4454	4455	4458	4456	4457
c4	.30p	526	3zk1	PRO	492	X	-65.01	-32.69	172.49	7004	7005	7008	7006	7007
c4	.30p	527	3zk1	PRO	528	X	-66.55	-30.07	-171.6	7546	7547	7550	7548	7549
c4	.30p	528	3zk1	PRO	617	X	-63.06	-24.48	-176.9	8821	8822	8825	8823	8824
c4	.30p	529	3zk1	PRO	706	X	-69.6	-15.44	-176.63	10096	10097	10100	10098	10099
c4	.30p	530	3zk1	PRO	795	X	-64.65	-19.97	-178.48	11371	11372	11375	11373	11374
c4	.30p	531	3zk1	PRO	848	X	-65.11	-27.77	175.04	12104	12105	12108	12106	12107
c4	.30p	532	3zk1	PRO	884	X	-68.8	-14.68	-178.35	12646	12647	12650	12648	12649
c4	.30p	533	3zk1	PRO	973	X	-67.64	-22.07	-178.76	13921	13922	13925	13923	13924
c4	.30p	534	4a2n	PRO	39	X	-61.56	-31.46	169.5	694	695	698	696	697
c4	.30p	535	4atv	PRO	346	X	-69.54	-28.05	-177.04	5300	5301	5304	5302	5303
c4	.30p	536	4atv	PRO	727	X	-63.2	-35.22	-179.41	11165	11166	11169	11167	11168
c4	.30p	537	4ayt	PRO	50	X	-68.17	-16.67	179.85	787	788	791	789	790
c4	.30p	538	4ayt	PRO	352	X	-65.66	-19.99	172.31	5487	5488	5491	5489	5490
c4	.30p	539	4ayt	PRO	410	X	-65.78	-37.29	174.53	6342	6343	6346	6344	6345
c4	.30p	540	4ayt	PRO	615	X	-71.51	-21.36	-174.26	9510	9511	9514	9512	9513
c4	.30p	541	4ayt	PRO	917	X	-70.4	-21.53	173.62	14210	14211	14214	14212	14213
c4	.30p	542	4ayt	PRO	975	X	-61.31	-33.19	175.35	15064	15065	15068	15066	15067
c4	.30p	543	4bpm	PRO	38	X	-55.54	-36.64	175.92	607	608	611	609	610
c4	.30p	544	4bpm	PRO	47	X	-56.39	-32.12	176.28	732	733	736	734	735
c4	.30p	545	4bpm	PRO	200	X	-58.62	-35.9	174.14	3215	3216	3219	3217	3218
c4	.30p	546	4bpm	PRO	209	X	-59.29	-31.38	179	3340	3341	3344	3342	3343
c4	.30p	547	4bpm	PRO	362	X	-59.71	-35.07	174.52	5823	5824	5827	5825	5826
c4	.30p	548	4bpm	PRO	371	X	-58.14	-29.66	176.1	5948	5949	5952	5950	5951
c4	.30p	549	4c4v	PRO	63	X	-69.65	-29.36	-166.94	1005	1006	1009	1007	1008
c4	.30p	550	4czb	PRO	147	X	-62.08	-41.48	-178.61	2340	2341	2344	2342	2343
c4	.30p	551	4czb	PRO	379	X	-60.35	-30.8	166.87	5930	5931	5934	5932	5933
c4	.30p	552	4dbl	PRO	46	X	-50.26	-38.12	174.81	750	751	754	752	753
c4	.30p	553	4dbl	PRO	370	X	-51.36	-41.61	172.34	5788	5789	5792	5790	5791
c4	.30p	554	4dbl	PRO	807	X	-65.73	-21.8	-176.71	12482	12483	12486	12484	12485
c4	.30p	555	4dbl	PRO	870	X	-44.03	-38.93	170.46	13461	13462	13465	13463	13464
c4	.30p	556	4dbl	PRO	871	X	-58.46	-47.83	177.63	13475	13476	13479	13477	13478
c4	.30p	557	4dbl	PRO	1045	X	-63.24	-12.99	177.28	16132	16133	16136	16134	16135
c4	.30p	558	4dbl	PRO	1055	X	-64.21	-21.12	-176.98	16285	16286	16289	16287	16288
c4	.30p	559	4dbl	PRO	1118	X	-42.25	-41.3	169.84	17264	17265	17268	17266	17267
c4	.30p	560	4dbl	PRO	1119	X	-58	-52.26	178.01	17278	17279	17282	17280	17281
c4	.30p	561	4dbl	PRO	1318	X	-61.14	-40.73	171.48	20361	20362	20365	20363	20364
c4	.30p	562	4dbl	PRO	1345	X	-49.52	-34.36	173.1	20778	20779	20782	20780	20781
c4	.30p	563	4dji	PRO	76	X	-61.78	-36.34	173.89	1132	1133	1136	1134	1135
c4	.30p	564	4dji	PRO	272	X	-54.73	-12.21	170.87	4154	4155	4158	4156	4157
c4	.30p	565	4dji	PRO	385	X	-73.1	-43.61	177.41	5944	5945	5948	5946	5947
c4	.30p	566	4dxw	PRO	142	X	-75.65	-30.52	-178.95	2358	2359	2362	2360	2361
c4	.30p	567	4dxw	PRO	363	X	-63.74	-20.79	175.8	6055	6056	6059	6057	6058
c4	.30p	568	4dxw	PRO	763	X	-59.65	-24.77	178.22	12734	12735	12738	12736	12737
c4	.30p	569	4ev6	PRO	205	X	-63.51	-27.56	173.36	3437	3438	3441	3439	3440
c4	.30p	570	4ev6	PRO	519	X	-58.53	-40.25	-179.82	8684	8685	8688	8686	8687
c4	.30p	571	4ev6	PRO	833	X	-60.59	-27.6	174.67	13931	13932	13935	13933	13934
c4	.30p	572	4ev6	PRO	1064	X	-41.88	-49.97	-9.84	17736	17737	17740	17738	17739
c4	.30p	573	4ev6	PRO	1147	X	-65.03	-30.66	171.95	19177	19178	19181	19179	19180
c4	.30p	574	4ev6	PRO	1230	X	-64.65	-22.46	165.65	20529	20530	20533	20531	20532
c4	.30p	575	4ev6	PRO	1464	X	-59.18	-33.87	174.31	24473	24474	24477	24475	24476
c4	.30p	576	4ezc	PRO	322	X	-60.31	-22.65	177.67	4880	4881	4884	4882	4883
c4	.30p	577	4ezc	PRO	667	X	-59.62	-27.96	-178.75	10162	10163	10166	10164	10165
c4	.30p	578	4ezc	PRO	1013	X	-55.63	-35.49	-177.53	15454	15455	15458	15456	15457
c4	.30p	579	4fc4	PRO	132	X	-74.37	-16.08	-171.7	1962	1963	1966	1964	1965
c4	.30p	580	4fc4	PRO	381	X	-77.02	-22.51	175.73	5721	5722	5725	5723	5724
c4	.30p	581	4fc4	PRO	631	X	-67.09	-16.84	-176.39	9494	9495	9498	9496	9497
c4	.30p	582	4fc4	PRO	880	X	-72.77	-22.79	-175.21	13250	13251	13254	13252	13253
c4	.30p	583	4fc4	PRO	1130	X	-74.5	-27.33	-173.01	17023	17024	17027	17025	17026
c4	.30p	584	4gc0	PRO	220	X	-58.05	-37.79	176.01	3316	3317	3320	3318	3319
c4	.30p	585	4gd3	PRO	493	X	-50.96	-24.95	173.74	7501	7502	7505	7503	7504
c4	.30p	586	4gd3	PRO	541	X	-65.32	-24.69	179.18	8261	8262	8265	8263	8264
c4	.30p	587	4gd3	PRO	591	X	-55.93	-22.06	176.19	9013	9014	9017	9015	9016
c4	.30p	588	4gd3	PRO	679	X	-77.04	-26.94	-177.68	10345	10346	10349	10347	10348
c4	.30p	589	4gd3	PRO	1374	X	-51.44	-26.37	175.07	20947	20948	20951	20949	20950
c4	.30p	590	4gd3	PRO	1422	X	-68.15	-21.43	178.79	21707	21708	21711	21709	21710
c4	.30p	591	4gd3	PRO	1472	X	-56.69	-17.64	170.32	22459	22460	22463	22461	22462
c4	.30p	592	4gd3	PRO	1560	X	-72.7	-30.98	179.19	23791	23792	23795	23793	23794
c4	.30p	593	4gey	PRO	95	X	-51.35	-29.27	177.06	1436	1437	1440	1438	1439
c4	.30p	594	4gx0	PRO	281	X	-66.68	-16.79	-176.79	4470	4471	4474	4472	4473
c4	.30p	595	4gx0	PRO	744	X	-71.63	-11.96	-176.43	11653	11654	11657	11655	11656
c4	.30p	596	4gx0	PRO	870	X	-62.24	-31.31	173.29	13541	13542	13545	13543	13544
c4	.30p	597	4gx0	PRO	893	X	-50.38	-32.6	174.29	13874	13875	13878	13876	13877
c4	.30p	598	4gx0	PRO	1203	X	-68.79	-18.1	-178.77	18782	18783	18786	18784	18785
c4	.30p	599	4gx0	PRO	1391	X	-63.58	-30.64	174.7	21663	21664	21667	21665	21666
c4	.30p	600	4gx0	PRO	1566	X	-52.03	-26.36	-178.23	24421	24422	24425	24423	24424
c4	.30p	601	4gx0	PRO	1792	X	-63.67	-17.81	170.77	27854	27855	27858	27856	27857
c4	.30p	602	4gx0	PRO	1815	X	-53.84	-27.59	171.43	28187	28188	28191	28189	28190
c4	.30p	603	4h13	PRO	388	X	-73.78	-18.77	-177.17	6169	6170	6173	6171	6172
c4	.30p	604	4h13	PRO	610	X	-74.63	-20.76	-175.72	9542	9543	9546	9544	9545
c4	.30p	605	4h13	PRO	627	X	-57.57	-27.82	175.34	9780	9781	9784	9782	9783
c4	.30p	606	4h13	PRO	1348	X	-72.71	-20.36	-176.67	21108	21109	21112	21110	21111
c4	.30p	607	4h13	PRO	1587	X	-55.68	-33.34	177.9	24719	24720	24723	24721	24722
c4	.30p	608	4h1w	PRO	154	X	-70.22	-33.74	-176.07	2427	2428	2431	2429	2430
c4	.30p	609	4h1w	PRO	242	X	-59.52	-39.37	177.47	3763	3764	3767	3765	3766
c4	.30p	610	4h1w	PRO	675	X	-59.46	-23.76	171.17	10472	10473	10476	10474	10475
c4	.30p	611	4huq	PRO	142	X	-58.97	-25.98	177.84	2139	2140	2143	2141	2142
c4	.30p	612	4huq	PRO	171	X	-64.45	-13.21	179.31	2588	2589	2592	2590	2591
c4	.30p	613	4huq	PRO	372	X	-70.01	-18.84	172.34	5702	5703	5706	5704	5705
c4	.30p	614	4huq	PRO	401	X	-72.45	-31.83	175.91	6137	6138	6141	6139	6140
c4	.30p	615	4huq	PRO	420	X	-52.54	-34.6	178.07	6425	6426	6429	6427	6428
c4	.30p	616	4huq	PRO	506	X	-48.72	-40.75	175.57	7746	7747	7750	7748	7749
c4	.30p	617	4huq	PRO	875	X	-70.19	-41.25	-177.87	13756	13757	13760	13758	13759
c4	.30p	618	4ikx	PRO	281	X	-61.28	-22.07	-177.52	4327	4328	4331	4329	4330
c4	.30p	619	4j7c	PRO	1837	X	-71.57	-31.85	-176.12	28975	28976	28979	28977	28978
c4	.30p	620	4j7c	PRO	1970	X	-65.22	-26.53	179.4	31087	31088	31091	31089	31090
c4	.30p	621	4j7c	PRO	2266	X	-68.13	-30.75	-174.54	35697	35698	35701	35699	35700
c4	.30p	622	4j7c	PRO	2399	X	-72.16	-25.6	-179.6	37809	37810	37813	37811	37812
c4	.30p	623	4k5y	PRO	64	X	-56.24	-33.63	-179.04	1046	1047	1050	1048	1049
c4	.30p	624	4knf	PRO	1076	X	-65.96	-28.87	174.3	16446	16447	16450	16448	16449
c4	.30p	625	4kt0	PRO	210	A	-60.92	-54.97	-179.57	3225	3226	3229	3227	3228
c4	.30p	626	4kt0	PRO	221	A	-57.14	-35.65	-173.19	3387	3388	3391	3389	3390
c4	.30p	627	4kt0	PRO	242	A	-54.41	-31.31	167.27	3735	3736	3739	3737	3738
c4	.30p	628	4kt0	PRO	271	A	-53.58	-34.99	-175.35	4181	4182	4185	4183	4184
c4	.30p	629	4kt0	PRO	363	A	-62.22	-36.52	-166.5	5602	5603	5606	5604	5605
c4	.30p	630	4kt0	PRO	455	A	-67.36	-28.58	179.01	7077	7078	7081	7079	7080
c4	.30p	631	4kt0	PRO	561	A	-64.18	-40.03	-172.83	8694	8695	8698	8696	8697
c4	.30p	632	4kt0	PRO	818	A	-65.01	-20.66	176.03	12698	12699	12702	12700	12701
c4	.30p	633	4kt0	PRO	1048	A	-50.37	-34.28	-178.26	16200	16201	16204	16202	16203
c4	.30p	634	4kt0	PRO	1184	A	-60.26	-25.01	168.84	18289	18290	18293	18291	18292
c4	.30p	635	4kt0	PRO	1216	A	-65.31	-42.9	171.27	18798	18799	18802	18800	18801
c4	.30p	636	4kt0	PRO	1292	A	-54.29	-45.25	175.56	19925	19926	19929	19927	19928
c4	.30p	637	4kt0	PRO	1296	A	-67.21	-15.85	169.62	19969	19970	19973	19971	19972
c4	.30p	638	4kt0	PRO	1488	A	-64.65	-22.65	-174.24	23028	23029	23032	23030	23031
c4	.30p	639	4kt0	PRO	1509	A	-63.66	-14.85	178.63	23334	23335	23338	23336	23337
c4	.30p	640	4kt0	PRO	1635	A	-56.84	-23.95	167.57	25276	25277	25280	25278	25279
c4	.30p	641	4kt0	PRO	1650	A	-57.14	-16.75	164.74	25492	25493	25496	25494	25495
c4	.30p	642	4kt0	PRO	1720	A	-83	-14.8	-175.21	26586	26587	26590	26588	26589
c4	.30p	643	4kt0	PRO	1781	A	-64.78	-16.2	176.09	27485	27486	27489	27487	27488
c4	.30p	644	4kt0	PRO	1847	A	-59.29	-44.61	171.22	28527	28528	28531	28529	28530
c4	.30p	645	4m48	PRO	135	X	-55.48	-32.4	-179.7	2140	2141	2144	2142	2143
c4	.30p	646	4m48	PRO	371	X	-58.55	-24.43	174.48	5799	5800	5803	5801	5802
c4	.30p	647	4m58	PRO	162	X	-67.01	-27	177.62	2378	2379	2382	2380	2381
c4	.30p	648	4m58	PRO	176	X	-75.86	-13.49	-168.75	2600	2601	2604	2602	2603
c4	.30p	649	4mnd	PRO	37	X	-62.99	-26.38	-177.59	551	552	555	553	554
c4	.30p	650	4mnd	PRO	72	X	-70.84	-31.28	-177.33	1130	1131	1134	1132	1133
c4	.30p	651	4mnd	PRO	445	X	-66.39	-20.03	-177.25	7048	7049	7052	7050	7051
c4	.30p	652	4mnd	PRO	480	X	-78.06	-31.44	179.5	7627	7628	7631	7629	7630
c4	.30p	653	4mt0	PRO	194	X	-64.1	-37.21	178	3023	3024	3027	3025	3026
c4	.30p	654	4mt0	PRO	196	X	-66	-31	171.69	3047	3048	3051	3049	3050
c4	.30p	655	4mt0	PRO	639	X	-71.7	-37.58	173.21	9822	9823	9826	9824	9825
c4	.30p	656	4mt0	PRO	641	X	-74.13	-32.9	171.18	9846	9847	9850	9848	9849
c4	.30p	657	4mt0	PRO	1084	X	-67.73	-34.97	173.65	16621	16622	16625	16623	16624
c4	.30p	658	4mt0	PRO	1086	X	-68.71	-34.66	172.58	16645	16646	16649	16647	16648
c4	.30p	659	4nab	PRO	118	X	-51.84	-35.42	-176.51	1879	1880	1883	1881	1882
c4	.30p	660	4nab	PRO	148	X	-54.6	-51	-178.85	2334	2335	2338	2336	2337
c4	.30p	661	4nab	PRO	376	X	-60.86	-34.45	177.36	5824	5825	5828	5826	5827
c4	.30p	662	4nab	PRO	545	X	-64.92	-36.06	177.83	8457	8458	8461	8459	8460
c4	.30p	663	4o6y	PRO	134	A	-74.15	-15.66	-179.19	2169	2170	2173	2171	2172
c4	.30p	664	4ogq	PRO	768	X	-63.46	-40.76	-170.99	11790	11791	11794	11792	11793
c4	.30p	665	4ogq	PRO	786	X	-69.58	-32.13	-174.76	12039	12040	12043	12041	12042
c4	.30p	666	4ogq	PRO	1254	X	-66.78	-33.57	173.47	19380	19381	19384	19382	19383
c4	.30p	667	4ogq	PRO	1549	X	-72.87	-20.73	-175.34	23849	23850	23853	23851	23852
c4	.30p	668	4ogq	PRO	1717	X	-71.47	-23.28	-178.15	26341	26342	26345	26343	26344
c4	.30p	669	4ogq	PRO	1836	X	-58.94	-45.95	174.75	28125	28126	28129	28127	28128
c4	.30p	670	4oh3	PRO	684	X	-65.45	-34.09	-179.29	10513	10514	10517	10515	10516
c4	.30p	671	4or2	PRO	41	X	-52.12	-25.84	176.51	671	672	675	673	674
c4	.30p	672	4or2	PRO	296	X	-53.62	-19.7	172.28	4768	4769	4772	4770	4771
c4	.30p	673	4p00	PRO	124	X	-52.87	-27.25	174.08	1982	1983	1986	1984	1985
c4	.30p	674	4p00	PRO	178	X	-55.52	-34.25	174.03	2796	2797	2800	2798	2799
c4	.30p	675	4p00	PRO	180	X	-56.13	-52.69	175.36	2822	2823	2826	2824	2825
c4	.30p	676	4p00	PRO	255	X	-59.32	-34.97	177.63	4024	4025	4028	4026	4027
c4	.30p	677	4p00	PRO	384	X	-77.05	-37.86	-177.84	6046	6047	6050	6048	6049
c4	.30p	678	4p00	PRO	507	X	-57.64	-21.74	179.1	8075	8076	8079	8077	8078
c4	.30p	679	4p00	PRO	610	X	-59.25	-20.9	-173.78	9707	9708	9711	9709	9710
c4	.30p	680	4p00	PRO	635	X	-61.7	-29.65	173.17	10060	10061	10064	10062	10063
c4	.30p	681	4p00	PRO	745	X	-70.57	-17.78	-175.06	11817	11818	11821	11819	11820
c4	.30p	682	4p00	PRO	1168	X	-64.39	-39.87	-177.88	18199	18200	18203	18201	18202
c4	.30p	683	4p00	PRO	1279	X	-66.34	-33.86	176.87	19834	19835	19838	19836	19837
c4	.30p	684	4p02	PRO	124	X	-48.37	-36.23	179.08	1982	1983	1986	1984	1985
c4	.30p	685	4p02	PRO	180	X	-63.53	-31.18	175.21	2822	2823	2826	2824	2825
c4	.30p	686	4p02	PRO	255	X	-63.25	-27.46	177.08	4024	4025	4028	4026	4027
c4	.30p	687	4p02	PRO	384	X	-72.86	-35.14	-178.47	6046	6047	6050	6048	6049
c4	.30p	688	4p02	PRO	486	X	-65.43	-46.72	177.64	7749	7750	7753	7751	7752
c4	.30p	689	4p02	PRO	507	X	-66.31	-19.38	-179.91	8075	8076	8079	8077	8078
c4	.30p	690	4p02	PRO	610	X	-62.25	-14.53	-177.11	9707	9708	9711	9709	9710
c4	.30p	691	4p02	PRO	635	X	-63.42	-26.66	174.93	10060	10061	10064	10062	10063
c4	.30p	692	4p02	PRO	745	X	-82.86	-32.28	-176.5	11817	11818	11821	11819	11820
c4	.30p	693	4p02	PRO	961	X	-60.9	-21.64	168.99	15079	15080	15083	15081	15082
c4	.30p	694	4p02	PRO	1168	X	-58	-39.92	172.39	18199	18200	18203	18201	18202
c4	.30p	695	4p02	PRO	1279	X	-65.17	-35.46	-179.61	19834	19835	19838	19836	19837
c4	.30p	696	4p6v	PRO	204	X	-61.13	-40.01	-179.12	3141	3142	3145	3143	3144
c4	.30p	697	4p6v	PRO	312	X	-67.78	-26.96	-176.92	4764	4765	4768	4766	4767
c4	.30p	698	4p6v	PRO	1601	X	-58.42	-33.41	172.27	24529	24530	24533	24531	24532
c4	.30p	699	4p6v	PRO	1604	X	-67.92	-25.75	-170.41	24571	24572	24575	24573	24574
c4	.30p	700	4p6v	PRO	1653	X	-62.85	-31.47	173.86	25263	25264	25267	25265	25266
c4	.30p	701	4p6v	PRO	1736	X	-60.41	-28.83	176.07	26624	26625	26628	26626	26627
c4	.30p	702	4pl0	PRO	324	X	-64.26	-38.79	177.12	5232	5233	5236	5234	5235
c4	.30p	703	4q2e	PRO	89	X	-59.03	-38.13	177.65	1423	1424	1427	1425	1426
c4	.30p	704	4q2e	PRO	356	X	-59.13	-41.6	176.77	5702	5703	5706	5704	5705
c4	.30p	705	4q35	PRO	40	X	-64.76	-43.81	-177.07	565	566	569	567	568
c4	.30p	706	4q35	PRO	71	X	-46.87	-46.99	-176.85	1024	1025	1028	1026	1027
c4	.30p	707	4q35	PRO	96	X	-71.58	-39.05	-175.5	1400	1401	1404	1402	1403
c4	.30p	708	4q35	PRO	850	X	-49.87	-39.38	176.18	13285	13286	13289	13287	13288
c4	.30p	709	4qo2	PRO	130	X	-62.75	-27.44	176.81	2126	2127	2130	2128	2129
c4	.30p	710	4quv	PRO	385	X	-65.72	-40.45	-168.35	6266	6267	6270	6268	6269
c4	.30p	711	4r0c	PRO	31	X	-52.1	-38.72	179.93	478	479	482	480	481
c4	.30p	712	4r0c	PRO	124	X	-68.05	-32.57	172.81	1839	1840	1843	1841	1842
c4	.30p	713	4r0c	PRO	137	X	-58.13	-30.15	170.96	2035	2036	2039	2037	2038
c4	.30p	714	4r0c	PRO	263	X	-53.46	-50.52	179.65	3896	3897	3900	3898	3899
c4	.30p	715	4r0c	PRO	607	X	-70.71	-36.27	174.15	9132	9133	9136	9134	9135
c4	.30p	716	4r0c	PRO	620	X	-59.97	-35.14	172.52	9328	9329	9332	9330	9331
c4	.30p	717	4r0c	PRO	746	X	-46.58	-53.64	-173.61	11189	11190	11193	11191	11192
c4	.30p	718	4r0c	PRO	902	X	-65.14	-24.15	-176.04	13542	13543	13546	13544	13545
c4	.30p	719	4r0c	PRO	919	X	-58.65	-26.39	174.1	13840	13841	13844	13842	13843
c4	.30p	720	4rdq	PRO	102	X	-65.13	-28.81	-173.07	1706	1707	1710	1708	1709
c4	.30p	721	4rdq	PRO	176	X	-67.79	-15.35	-173.1	2906	2907	2910	2908	2909
c4	.30p	722	4rdq	PRO	340	X	-65.59	-32.13	177.5	5590	5591	5594	5592	5593
c4	.30p	723	4rdq	PRO	468	X	-65.12	-21.55	-176.95	7688	7689	7692	7690	7691
c4	.30p	724	4rdq	PRO	542	X	-70.79	-10.01	-170.89	8888	8889	8892	8890	8891
c4	.30p	725	4rdq	PRO	706	X	-66.82	-28.96	179.17	11571	11572	11575	11573	11574
c4	.30p	726	4rdq	PRO	834	X	-65.57	-27.51	-169.35	13669	13670	13673	13671	13672
c4	.30p	727	4rdq	PRO	908	X	-72.28	-11.95	-174.11	14869	14870	14873	14871	14872
c4	.30p	728	4rdq	PRO	1072	X	-59.02	-34.83	178.13	17552	17553	17556	17554	17555
c4	.30p	729	4rdq	PRO	1200	X	-65.95	-27.07	-172.89	19650	19651	19654	19652	19653
c4	.30p	730	4rdq	PRO	1438	X	-62.82	-32.97	179.59	23533	23534	23537	23535	23536
c4	.30p	731	4rdq	PRO	1566	X	-68.38	-28.81	-170.25	25631	25632	25635	25633	25634
c4	.30p	732	4rdq	PRO	1640	X	-72.66	-11.88	-171.14	26831	26832	26835	26833	26834
c4	.30p	733	4rdq	PRO	1804	X	-65.28	-30.66	178.48	29514	29515	29518	29516	29517
c4	.30p	734	4rdr	PRO	81	X	-60.43	-19.63	172.24	1156	1157	1160	1158	1159
c4	.30p	735	4rdr	PRO	251	X	-66.44	-15.88	174.47	3767	3768	3771	3769	3770
c4	.30p	736	4rfs	PRO	93	X	-74.13	-17.94	178.33	1411	1412	1415	1413	1414
c4	.30p	737	4rfs	PRO	264	X	-59.44	-36.67	169.33	4078	4079	4082	4080	4081
c4	.30p	738	4rfs	PRO	420	X	-53.78	-36.71	175.98	6426	6427	6430	6428	6429
c4	.30p	739	4rfs	PRO	455	X	-52.73	-35.45	177.94	6944	6945	6948	6946	6947
c4	.30p	740	4rfs	PRO	894	X	-63.96	-49.09	176.83	14002	14003	14006	14004	14005
c4	.30p	741	4rfs	PRO	932	X	-70.89	-31.72	172.95	14590	14591	14594	14592	14593
c4	.30p	742	4rhb	PRO	74	X	-58.43	-32.49	178.73	1194	1195	1198	1196	1197
c4	.30p	743	4rhb	PRO	648	X	-55.82	-37.76	173.58	10215	10216	10219	10217	10218
c4	.30p	744	4ruf	PRO	2	X	-66.72	-32.03	174.73	10	11	14	12	13
c4	.30p	745	4ruf	PRO	58	X	-60.95	-26.24	172.46	916	917	920	918	919
c4	.30p	746	4ruf	PRO	164	X	-54.09	-22.91	163.13	2479	2480	2483	2481	2482
c4	.30p	747	4ruf	PRO	416	X	-55.93	-30.04	170.95	6379	6380	6383	6381	6382
c4	.30p	748	4rws	PRO	165	X	-58.93	-41.36	177.53	2668	2669	2672	2670	2671
c4	.30p	749	4tq4	PRO	30	X	-54.93	-23.43	177.9	483	484	487	485	486
c4	.30p	750	4tq4	PRO	198	X	-65.96	-34.22	179.24	3075	3076	3079	3077	3078
c4	.30p	751	4tq4	PRO	203	X	-56.82	-44.07	178.69	3152	3153	3156	3154	3155
c4	.30p	752	4tqu	PRO	145	X	-57.86	-31.57	174.58	2405	2406	2409	2407	2408
c4	.30p	753	4tqu	PRO	656	X	-59.11	-36.71	179.16	10531	10532	10535	10533	10534
c4	.30p	754	4tqu	PRO	693	X	-71.98	-17.05	179.43	11127	11128	11131	11129	11130
c4	.30p	755	4tqu	PRO	834	X	-67.76	-40.1	-175.32	13380	13381	13384	13382	13383
c4	.30p	756	4tqu	PRO	1031	X	-69.32	-38.77	179.35	16402	16403	16406	16404	16405
c4	.30p	757	4tqu	PRO	1041	X	-65.58	-30.72	177.61	16575	16576	16579	16577	16578
c4	.30p	758	4tqu	PRO	1102	X	-71.12	-32.5	173.25	17592	17593	17596	17594	17595
c4	.30p	759	4tqu	PRO	1118	X	-54.02	-39.03	175	17829	17830	17833	17831	17832
c4	.30p	760	4tqu	PRO	1151	X	-50.84	-38	-176.88	18352	18353	18356	18354	18355
c4	.30p	761	4tqu	PRO	1256	X	-65.65	-33.73	174.89	20033	20034	20037	20035	20036
c4	.30p	762	4tqu	PRO	1301	X	-59.31	-33.17	179.21	20752	20753	20756	20754	20755
c4	.30p	763	4tqu	PRO	1332	X	-50.79	-38.66	174.35	21255	21256	21259	21257	21258
c4	.30p	764	4tqu	PRO	1548	X	-67.62	-26.9	-172.37	24690	24691	24694	24692	24693
c4	.30p	765	4tqu	PRO	1583	X	-55.01	-47.52	177.61	25261	25262	25265	25263	25264
c4	.30p	766	4tqu	PRO	1689	X	-61.15	-46.46	-174.43	26943	26944	26947	26945	26946
c4	.30p	767	4u1w	PRO	475	X	-63.4	-31.61	174.16	7462	7463	7466	7464	7465
c4	.30p	768	4u1w	PRO	480	X	-70.17	-45.57	-172.31	7548	7549	7552	7550	7551
c4	.30p	769	4u1w	PRO	550	X	-64.07	-45.66	178.95	8656	8657	8660	8658	8659
c4	.30p	770	4u1w	PRO	663	X	-65.9	-39.15	174.71	10414	10415	10418	10416	10417
c4	.30p	771	4u1w	PRO	1297	X	-75.08	-27.55	176.4	20411	20412	20415	20413	20414
c4	.30p	772	4u1w	PRO	1410	X	-64.16	-40.22	175.81	22169	22170	22173	22171	22172
c4	.30p	773	4u1w	PRO	2159	X	-68.3	-41.28	178.79	33928	33929	33932	33930	33931
c4	.30p	774	4u1w	PRO	2308	X	-76.94	-22.95	174.96	36205	36206	36209	36207	36208
c4	.30p	775	4u1w	PRO	2718	X	-67.55	-31.61	-178.66	42728	42729	42732	42730	42731
c4	.30p	776	4u1w	PRO	2905	X	-64.08	-43.67	178.21	45664	45665	45668	45666	45667
c4	.30p	777	4u4t	PRO	7	X	-63.5	-28.47	175.94	112	113	116	114	115
c4	.30p	778	4u4t	PRO	266	X	-61.07	-23.87	179.32	4110	4111	4114	4112	4113
c4	.30p	779	4umv	PRO	111	X	-71.68	-27.11	-170.07	1720	1721	1724	1722	1723
c4	.30p	780	4umv	PRO	145	X	-75.99	-27.44	-175.27	2233	2234	2237	2235	2236
c4	.30p	781	4umv	PRO	462	X	-55.3	-21.65	179.8	6945	6946	6949	6947	6948
c4	.30p	782	4uvm	PRO	205	X	-68.31	-13.62	176.06	3270	3271	3274	3272	3273
c4	.30p	783	4wd8	PRO	84	X	-60.4	-23.51	172.8	1395	1396	1399	1397	1398
c4	.30p	784	4wd8	PRO	113	X	-80.24	-13.9	-172.01	1883	1884	1887	1885	1886
c4	.30p	785	4wd8	PRO	135	X	-58.84	-40.21	175.59	2238	2239	2242	2240	2241
c4	.30p	786	4wd8	PRO	241	X	-58.93	-26.99	-179.14	3911	3912	3915	3913	3914
c4	.30p	787	4wd8	PRO	352	X	-59.03	-34.57	176.73	5698	5699	5702	5700	5701
c4	.30p	788	4wd8	PRO	381	X	-77.7	-14.79	-169.99	6187	6188	6191	6189	6190
c4	.30p	789	4wd8	PRO	403	X	-57.9	-40.18	176.39	6542	6543	6546	6544	6545
c4	.30p	790	4wd8	PRO	509	X	-57.55	-30.48	175.05	8215	8216	8219	8217	8218
c4	.30p	791	4wd8	PRO	621	X	-64.66	-23.64	177.78	10025	10026	10029	10027	10028
c4	.30p	792	4wd8	PRO	650	X	-75.19	-15.45	-171.29	10513	10514	10517	10515	10516
c4	.30p	793	4wd8	PRO	672	X	-58.55	-35.88	173.18	10868	10869	10872	10870	10871
c4	.30p	794	4wd8	PRO	778	X	-61.77	-20.94	179.85	12541	12542	12545	12543	12544
c4	.30p	795	4wd8	PRO	891	X	-62.35	-25.12	172.17	14362	14363	14366	14364	14365
c4	.30p	796	4wd8	PRO	920	X	-77.32	-13.94	-172.32	14850	14851	14854	14852	14853
c4	.30p	797	4wd8	PRO	942	X	-57.29	-37.76	177.67	15205	15206	15209	15207	15208
c4	.30p	798	4wd8	PRO	1048	X	-59.65	-23.1	179.4	16878	16879	16882	16880	16881
c4	.30p	799	4wd8	PRO	1157	X	-58.65	-37.51	-178.47	18632	18633	18636	18634	18635
c4	.30p	800	4wd8	PRO	1186	X	-81.6	-10.81	-171.15	19120	19121	19124	19122	19123
c4	.30p	801	4wd8	PRO	1208	X	-64.06	-41.21	176.3	19475	19476	19479	19477	19478
c4	.30p	802	4wd8	PRO	1314	X	-64.26	-29.4	179.64	21148	21149	21152	21150	21151
c4	.30p	803	4wd8	PRO	1323	X	-61.25	-40.08	178.08	21268	21269	21272	21270	21271
c4	.30p	804	4wis	PRO	55	X	-69.24	-35.73	176.27	832	833	836	834	835
c4	.30p	805	4wis	PRO	241	X	-60.62	-12.29	173.33	3908	3909	3912	3910	3911
c4	.30p	806	4wis	PRO	252	X	-65.08	-37.13	176.12	4080	4081	4084	4082	4083
c4	.30p	807	4wis	PRO	373	X	-61.53	-41.54	173.74	5974	5975	5978	5976	5977
c4	.30p	808	4wis	PRO	709	X	-66.56	-33.85	176.7	11326	11327	11330	11328	11329
c4	.30p	809	4wis	PRO	895	X	-52.51	-25.46	-179.57	14402	14403	14406	14404	14405
c4	.30p	810	4wis	PRO	906	X	-62.09	-34.48	175.05	14574	14575	14578	14576	14577
c4	.30p	811	4wis	PRO	1027	X	-64.67	-35.02	171.62	16468	16469	16472	16470	16471
c4	.30p	812	4ww3	PRO	7	X	-61.99	-12.52	-172.96	115	116	119	117	118
c4	.30p	813	4ww3	PRO	323	X	-52.92	-24.65	175.87	5139	5140	5143	5141	5142
c4	.30p	814	4xk8	PRO	97	X	-75.72	-31.9	-174.87	1541	1542	1545	1543	1544
c4	.30p	815	4xk8	PRO	212	X	-67.29	-51.25	-179.89	3299	3300	3303	3301	3302
c4	.30p	816	4xk8	PRO	244	X	-52.82	-24.78	171.88	3823	3824	3827	3825	3826
c4	.30p	817	4xk8	PRO	273	X	-54.48	-26.87	178.89	4267	4268	4271	4269	4270
c4	.30p	818	4xk8	PRO	408	X	-62.07	-20.11	178.19	6365	6366	6369	6367	6368
c4	.30p	819	4xk8	PRO	457	X	-69.09	-32.18	173.16	7168	7169	7172	7170	7171
c4	.30p	820	4xk8	PRO	564	X	-71.53	-44.47	-172.91	8789	8790	8793	8791	8792
c4	.30p	821	4xk8	PRO	822	X	-72.06	-33.91	-175.32	12815	12816	12819	12817	12818
c4	.30p	822	4xk8	PRO	1004	X	-57.19	-36.32	175.54	15632	15633	15636	15634	15635
c4	.30p	823	4xk8	PRO	1132	X	-64.14	-27.96	170.43	17605	17606	17609	17607	17608
c4	.30p	824	4xk8	PRO	1190	X	-61.26	-27.74	174.33	18533	18534	18537	18535	18536
c4	.30p	825	4xk8	PRO	1303	X	-68.27	-16.67	175.31	20260	20261	20264	20262	20263
c4	.30p	826	4xk8	PRO	1496	X	-64.02	-17.83	-172.11	23370	23371	23374	23372	23373
c4	.30p	827	4xk8	PRO	1517	X	-74.28	-41.68	-167.55	23680	23681	23684	23682	23683
c4	.30p	828	4xk8	PRO	1660	X	-58.95	-25.76	174.54	25936	25937	25940	25938	25939
c4	.30p	829	4xk8	PRO	1727	X	-60.62	-22.08	179.34	26975	26976	26979	26977	26978
c4	.30p	830	4xk8	PRO	2219	X	-68.2	-13.13	-174.21	34566	34567	34570	34568	34569
c4	.30p	831	4xk8	PRO	2274	X	-60.08	-31.03	177.05	35405	35406	35409	35407	35408
c4	.30p	832	4xk8	PRO	2438	X	-63.77	-17.73	173.28	37844	37845	37848	37846	37847
c4	.30p	833	4xk8	PRO	2478	X	-59.68	-35.12	175.15	38456	38457	38460	38458	38459
c4	.30p	834	4xk8	PRO	2484	X	-65.02	-47.05	-179.05	38572	38573	38576	38574	38575
c4	.30p	835	4xk8	PRO	2490	X	-73.11	-37.31	179.95	38642	38643	38646	38644	38645
c4	.30p	836	4xk8	PRO	2584	X	-65.81	-27.7	178.51	40069	40070	40073	40071	40072
c4	.30p	837	4xk8	PRO	2669	X	-61.31	-31.62	-174.36	41411	41412	41415	41413	41414
c4	.30p	838	4xk8	PRO	2676	X	-63.16	-28.51	-179.44	41499	41500	41503	41501	41502
c4	.30p	839	4xk8	PRO	2679	X	-60.4	-21.84	169.45	41552	41553	41556	41554	41555
c4	.30p	840	4xk8	PRO	2691	X	-61.41	-30.77	178.71	41726	41727	41730	41728	41729
c4	.30p	841	4xk8	PRO	2698	X	-66.84	-28.42	-176.01	41829	41830	41833	41831	41832
c4	.30p	842	4xk8	PRO	2706	X	-53.79	-33.86	170.65	41932	41933	41936	41934	41935
c4	.30p	843	4xk8	PRO	2788	X	-74.54	-21.82	-177.32	43199	43200	43203	43201	43202
c4	.30p	844	4xk8	PRO	2794	X	-63.55	-26.31	178.95	43281	43282	43285	43283	43284
c4	.30p	845	4xk8	PRO	2908	X	-60.37	-31.25	172.05	45008	45009	45012	45010	45011
c4	.30p	846	4xk8	PRO	2911	X	-65.84	-50.42	178.43	45053	45054	45057	45055	45056
c4	.30p	847	4xk8	PRO	2914	X	-66.6	-34.89	-174.15	45081	45082	45085	45083	45084
c4	.30p	848	4xk8	PRO	2918	X	-70.34	-33.6	-174.32	45149	45150	45153	45151	45152
c4	.30p	849	4xk8	PRO	3005	X	-69.52	-21.55	-177.94	46447	46448	46451	46449	46450
c4	.30p	850	4xk8	PRO	3097	X	-57.73	-29.47	175.57	47920	47921	47924	47922	47923
c4	.30p	851	4xk8	PRO	3112	X	-69.77	-47.96	-172.67	48153	48154	48157	48155	48156
c4	.30p	852	4xk8	PRO	3118	X	-76.27	-22.06	173.96	48234	48235	48238	48236	48237
c4	.30p	853	4xyd	PRO	37	A	-59.49	-39.94	177.54	567	568	571	569	570
c4	.30p	854	4xyd	PRO	290	A	-51.2	-31.97	-177.56	4719	4720	4723	4721	4722
c4	.30p	855	4xyd	PRO	586	A	-55.25	-23.09	-170.66	9299	9300	9303	9301	9302
c4	.30p	856	4y7k	PRO	16	X	-62.14	-31.01	170.9	278	279	282	280	281
c4	.30p	857	4y7k	PRO	127	X	-59.96	-14.8	-175.56	2036	2037	2040	2038	2039
c4	.30p	858	4y7k	PRO	230	X	-68.46	-30.97	171.81	3695	3696	3699	3697	3698
c4	.30p	859	4y7k	PRO	266	X	-63.98	-30.64	172.97	4273	4274	4277	4275	4276
c4	.30p	860	4y7k	PRO	377	X	-55.54	-21.52	-172.78	6031	6032	6035	6033	6034
c4	.30p	861	4y7k	PRO	480	X	-75.44	-26.95	172.87	7690	7691	7694	7692	7693
c4	.30p	862	4y7k	PRO	507	X	-62.36	-35.48	172	8137	8138	8141	8139	8140
c4	.30p	863	4y7k	PRO	618	X	-59.11	-16.63	-176.31	9895	9896	9899	9897	9898
c4	.30p	864	4y7k	PRO	721	X	-67.93	-29.35	171.92	11554	11555	11558	11556	11557
c4	.30p	865	4y7k	PRO	860	X	-59.27	-20.39	-179.08	13778	13779	13782	13780	13781
c4	.30p	866	4y7k	PRO	963	X	-67.79	-26.95	175.47	15437	15438	15441	15439	15440
c4	.30p	867	4y7k	PRO	1102	X	-56.49	-22.55	-174.29	17661	17662	17665	17663	17664
c4	.30p	868	4y7k	PRO	1205	X	-69	-21.54	171.52	19320	19321	19324	19322	19323
c4	.30p	869	4yb9	PRO	384	X	-60.16	-49.07	176.51	5997	5998	6001	5999	6000
c4	.30p	870	4ysx	PRO	310	X	-57.55	-36.19	-178.3	4635	4636	4639	4637	4638
c4	.30p	871	4ysx	PRO	332	X	-64.23	-29.8	-174.97	5015	5016	5019	5017	5018
c4	.30p	872	4ysx	PRO	584	X	-59.62	-26.23	178.45	8969	8970	8973	8971	8972
c4	.30p	873	4ysx	PRO	629	X	-67.38	-23.93	-176.53	9729	9730	9733	9731	9732
c4	.30p	874	4ysx	PRO	789	X	-52.54	-40.6	178.23	12253	12254	12257	12255	12256
c4	.30p	875	4ysx	PRO	834	X	-59.1	-15.18	178.27	12957	12958	12961	12959	12960
c4	.30p	876	4ysx	PRO	1034	X	-60.92	-16.92	178.89	16125	16126	16129	16127	16128
c4	.30p	877	4yzf	PRO	411	A	-60.69	-33.03	179.09	6621	6622	6625	6623	6624
c4	.30p	878	4yzf	PRO	766	A	-53.91	-32.57	177.41	12456	12457	12460	12458	12459
c4	.30p	879	4yzf	PRO	879	A	-59.37	-27.33	165.07	14249	14250	14253	14251	14252
c4	.30p	880	4yzf	PRO	886	A	-55.85	-35.92	177.26	14365	14366	14369	14367	14368
c4	.30p	881	4zgv	PRO	99	A	-65.67	-18.55	170.91	1426	1427	1430	1428	1429
c4	.30p	882	4zgv	PRO	187	A	-75.12	-32.88	-171.58	2778	2779	2782	2780	2781
c4	.30p	883	4zgv	PRO	533	A	-71.13	-13.25	165.77	8151	8152	8155	8153	8154
c4	.30p	884	4zr1	PRO	258	X	-58.98	-17.51	171.65	4271	4272	4275	4273	4274
c4	.30p	885	4zwj	PRO	7	X	-58.99	-54.81	-174.88	73	74	77	75	76
c4	.30p	886	4zwj	PRO	142	X	-56.15	-37.01	-179.19	2241	2242	2245	2243	2244
c4	.30p	887	4zwj	PRO	285	X	-59.92	-46.6	178.64	4487	4488	4491	4489	4490
c4	.30p	888	4zwj	PRO	452	X	-57.77	-35.53	170.29	7180	7181	7184	7182	7183
c4	.30p	889	4zwj	PRO	498	X	-58.19	-43.22	176.91	7900	7901	7904	7902	7903
c4	.30p	890	4zyo	PRO	118	X	-52.29	-33.05	177.83	1914	1915	1918	1916	1917
c4	.30p	891	5a43	PRO	183	X	-63.13	-27.49	179.05	2865	2866	2869	2867	2868
c4	.30p	892	5a63	PRO	95	X	-76.1	-10.62	-171.6	1491	1492	1495	1493	1494
c4	.30p	893	5a63	PRO	103	X	-65.53	-23.95	-178.95	1589	1590	1593	1591	1592
c4	.30p	894	5a63	PRO	260	X	-63.24	-33.83	169.14	3995	3996	3999	3997	3998
c4	.30p	895	5a63	PRO	289	X	-69.45	-49.2	176.6	4397	4398	4401	4399	4400
c4	.30p	896	5a63	PRO	376	X	-57.65	-22.08	173.97	5767	5768	5771	5769	5770
c4	.30p	897	5a63	PRO	556	X	-68.2	-26.89	175.85	8564	8565	8568	8566	8567
[truncated: 8,336 more rows]

## Sheet: c) PROmL (membrane proteins)
Chess Square	Parse	Map ID	pdb ID	residue	name	chain	phi	psi	omega	atno: N	atno: CA	atno: CB	atno: C	atno: O
a8	.30p	1	5z96	PRO	342	A	-131.33	129.99	4.38	5588	5589	5592	5590	5591
b1	.30p	1	3dww	PRO	368	X	-102.42	-170.48	176.33	5898	5899	5902	5900	5901
b1	.30p	2	3ux4	PRO	510	X	-85.56	-167.27	-170.04	8025	8026	8029	8027	8028
b1	.30p	3	3ux4	PRO	870	X	-86.55	-161.59	165.71	13705	13706	13709	13707	13708
b1	.30p	4	3ux4	PRO	1050	X	-87.34	-171.94	-171.47	16545	16546	16549	16547	16548
b1	.30p	5	4n4r	PRO	152	X	-102.34	-156.35	170.6	2430	2431	2434	2432	2433
b1	.30p	6	4q35	PRO	366	X	-100.59	-171.31	171.3	5675	5676	5679	5677	5678
b1	.30p	7	4rhb	PRO	163	X	-99.25	-170.09	170.17	2578	2579	2582	2580	2581
b1	.30p	8	5a1s	PRO	583	A	-87.26	172.81	-172.61	8990	8991	8994	8992	8993
b1	.30p	9	5fq6	PRO	1006	A	-99.04	177.16	178.63	15276	15277	15280	15278	15279
b1	.30p	10	5gmy	PRO	144	A	-96.73	-146.06	176.24	2350	2351	2354	2352	2353
b1	.30p	11	6cxh	PRO	1948	A	-86.33	171.11	178.15	30551	30552	30555	30553	30554
b1	.30p	12	6hcy	PRO	399	A	-90.53	-168.03	-157.51	6461	6462	6465	6463	6464
b1	.30p	13	6hcy	PRO	835	A	-88.29	-170.02	-164.89	13526	13527	13530	13528	13529
b1	.30p	14	6hcy	PRO	1271	A	-89.3	-166.67	-153.24	20592	20593	20596	20594	20595
b1	.30p	15	6idf	PRO	1333	A	-88.32	-170.52	169.99	21027	21028	21031	21029	21030
b1	.30p	16	6nbq	PRO	2360	A	-88.3	-150.51	-168.22	37199	37200	37203	37201	37202
b1	.30m	1	3rgb	PRO	2404	X	-85.44	-155.09	-164.66	38385	38386	38389	38387	38388
b1	.30m	2	4q65	PRO	201	X	-85.71	-152.88	-179.47	3096	3097	3100	3098	3099
b2	.30p	1	3ux4	PRO	690	X	-90.8	-142.43	-166.13	10865	10866	10869	10867	10868
b2	.30p	2	4p6v	PRO	1107	X	-122.19	-124.43	167.74	16905	16906	16909	16907	16908
b2	.30p	3	6iz4	PRO	463	A	-85.29	-100.32	-155.25	7310	7311	7314	7312	7313
b2	.30p	4	6nbq	PRO	2580	A	-89.59	-137.33	-173.31	40657	40658	40661	40659	40660
b3	.30p	1	3nd0	PRO	471	X	-117.66	-95.38	152.4	7236	7237	7240	7238	7239
b3	.30p	2	4bwz	PRO	286	X	-113.34	-69.79	176.55	4366	4367	4370	4368	4369
b3	.30p	3	4bwz	PRO	670	X	-91.44	-75.79	179.46	10208	10209	10212	10210	10211
b3	.30p	4	6iz4	PRO	15	A	-86.74	-91.65	-161.97	223	224	227	225	226
b3	.30m	1	4rfs	PRO	703	X	-89.24	-77.88	-175.9	10879	10880	10883	10881	10882
b4	.30p	1	1kqf	PRO	4378	X	-85.78	-20.48	-168.73	68014	68015	68018	68016	68017
b4	.30p	2	2qjy	PRO	842	X	-91.4	-15.33	178.26	12951	12952	12955	12953	12954
b4	.30p	3	2yiu	PRO	1052	X	-89.05	-19.57	-160.17	16516	16517	16520	16518	16519
b4	.30p	4	3pl9	PRO	54	X	-106.66	-36.25	-172.41	818	819	822	820	821
b4	.30p	5	3rfu	PRO	629	X	-85.34	-13.85	-175.05	9521	9522	9525	9523	9524
b4	.30p	6	3wdo	PRO	6	X	-93.22	-14.11	-177.61	89	90	93	91	92
b4	.30p	7	4j72	PRO	446	X	-87.6	-25.15	-174.68	7232	7233	7236	7234	7235
b4	.30p	8	4lz6	PRO	14	A	-116.13	-23.51	-168.01	210	211	214	212	213
b4	.30p	9	4lz6	PRO	299	A	-98.03	-38.99	-170.17	4604	4605	4608	4606	4607
b4	.30p	10	4quv	PRO	390	X	-85.9	-38.19	-168.4	6363	6364	6367	6365	6366
b4	.30p	11	4ww3	PRO	82	X	-86.06	-28.7	-170.27	1278	1279	1282	1280	1281
b4	.30p	12	5eik	PRO	254	A	-95.08	-26.97	-171.71	4029	4030	4033	4031	4032
b4	.30p	13	5eik	PRO	488	A	-98.37	-32.11	-167.71	7750	7751	7754	7752	7753
b4	.30p	14	5khn	PRO	433	C	-88.53	-46.58	176.09	6537	6538	6541	6539	6540
b4	.30p	15	5khn	PRO	1281	F	-87.82	-45.05	-175.08	19361	19362	19365	19363	19364
b4	.30p	16	5oqt	PRO	409	A	-108.3	-42.43	-161.79	6318	6319	6322	6320	6321
b4	.30p	17	5u70	PRO	121	B	-90.42	-23.19	-168.42	2113	2114	2117	2115	2116
b4	.30p	18	5xno	PRO	736	E	-86.19	-24.64	173.73	11052	11053	11056	11054	11055
b4	.30p	19	5ys3	PRO	557	A	-98.38	-11.85	-179.79	8454	8455	8458	8456	8457
b4	.30p	20	6a90	PRO	961	A	-97.29	-10.94	-158.11	15775	15776	15779	15777	15778
b4	.30p	21	6dg7	PRO	630	A	-98.55	-11.84	-175.78	10455	10456	10459	10457	10458
b4	.30p	22	6hum	PRO	3291	A	-91.74	-13.61	172.05	51630	51631	51634	51632	51633
b4	.30p	23	6idf	PRO	712	A	-108.5	-13.95	-177.66	11088	11089	11092	11090	11091
b4	.30p	24	6msm	PRO	771	A	-103.44	-32.34	-164.71	12550	12551	12554	12552	12553
b4	.30p	25	6nbq	PRO	2431	A	-107.5	-20.44	-164.2	38310	38311	38314	38312	38313
b4	.30m	1	2wlk	PRO	97	X	-93.02	-32.82	177.67	1500	1501	1504	1502	1503
b4	.30m	2	2wlk	PRO	970	X	-92.96	-42.38	177.73	15215	15216	15219	15217	15218
b4	.30m	3	4h13	PRO	1208	X	-86.66	-16.52	-170.35	18879	18880	18883	18881	18882
b4	.30m	4	4m64	PRO	146	X	-90.97	-19.36	173.36	2359	2360	2363	2361	2362
b4	.30m	5	4oh3	PRO	895	X	-103.22	-34.29	-175.42	13883	13884	13887	13885	13886
b4	.30m	6	4ruf	PRO	485	X	-93.92	-17.28	177.74	7472	7473	7476	7474	7475
b4	.30m	7	6e1m	PRO	389	A	-99.45	-28.12	-178.49	6367	6368	6371	6369	6370
b4	.30m	8	6e1m	PRO	922	A	-102.29	-29.86	-178.76	15061	15062	15065	15063	15064
b4	.30m	9	6hbu	PRO	994	A	-92.64	-19.14	-171.75	15521	15522	15525	15523	15524
b5	.30p	1	1kf6	PRO	886	X	-110.06	25.97	171.98	13585	13586	13589	13587	13588
b5	.30p	2	1kqf	PRO	1093	X	-103.74	0.02	179.61	16852	16853	16856	16854	16855
b5	.30p	3	1kqf	PRO	1406	X	-102.55	18.62	-173.65	21774	21775	21778	21776	21777
b5	.30p	4	1kqf	PRO	2579	X	-102.47	-4.12	-179.05	39972	39973	39976	39974	39975
b5	.30p	5	1kqf	PRO	4065	X	-102.76	-3.85	-177.01	63092	63093	63096	63094	63095
b5	.30p	6	1pp9	PRO	1075	X	-99.76	3.87	-171.87	16313	16314	16317	16315	16316
b5	.30p	7	1pp9	PRO	1199	X	-101.49	13.23	-174.61	18325	18326	18329	18327	18328
b5	.30p	8	1pp9	PRO	3093	X	-93.53	-9.2	-167.36	47664	47665	47668	47666	47667
b5	.30p	9	1q90	PRO	660	X	-89.33	1.92	-173.51	10231	10232	10235	10233	10234
b5	.30p	10	1q90	PRO	1612	X	-85.66	-4.59	-173.02	24918	24919	24922	24920	24921
b5	.30p	11	2nr9	PRO	107	X	-85.35	15.38	-177.39	1726	1727	1730	1728	1729
b5	.30p	12	2qjy	PRO	244	X	-93.95	-9.18	-167	3868	3869	3872	3870	3871
b5	.30p	13	2qjy	PRO	386	X	-96.46	13.5	-175.59	6191	6192	6195	6193	6194
b5	.30p	14	2qjy	PRO	1107	X	-97.76	-5.16	-171.53	17152	17153	17156	17154	17155
b5	.30p	15	2qjy	PRO	1249	X	-99.24	15.43	-175.53	19475	19476	19479	19477	19478
b5	.30p	16	3cx5	PRO	892	X	-93.1	25.58	-176.32	13868	13869	13872	13870	13871
b5	.30p	17	3cx5	PRO	1130	X	-101.91	22.3	179.45	17696	17697	17700	17698	17699
b5	.30p	18	3cx5	PRO	2843	X	-93.47	27.31	-176.53	44457	44458	44461	44459	44460
b5	.30p	19	3cxh	PRO	892	X	-97.68	33.79	-175.41	13870	13871	13874	13872	13873
b5	.30p	20	3cxh	PRO	2838	X	-95.07	28.29	-175.33	44375	44376	44379	44377	44378
b5	.30p	21	3dzm	PRO	33	X	-97.14	19	174.58	431	432	435	433	434
b5	.30p	22	3qnq	PRO	344	X	-94.71	20.04	167.05	5385	5386	5389	5387	5388
b5	.30p	23	3rgb	PRO	569	X	-94.08	8.36	154.94	8974	8975	8978	8976	8977
b5	.30p	24	3rko	PRO	234	X	-102.07	30.63	176.58	3600	3601	3604	3602	3603
b5	.30p	25	3rko	PRO	1331	X	-93.78	26.85	-177.17	20774	20775	20778	20776	20777
b5	.30p	26	3ug9	PRO	88	X	-107.62	22.98	174.72	1374	1375	1378	1376	1377
b5	.30p	27	3ug9	PRO	368	X	-105.73	28.12	169.65	5822	5823	5826	5824	5825
b5	.30p	28	4epa	PRO	201	X	-94.65	1.22	-174.1	2921	2922	2925	2923	2924
b5	.30p	29	4gey	PRO	171	X	-100.38	25.54	178.61	2631	2632	2635	2633	2634
b5	.30p	30	4j7c	PRO	1870	X	-104.27	5.75	173.57	29508	29509	29512	29510	29511
b5	.30p	31	4ogq	PRO	246	X	-92.5	-6.57	-169.09	3897	3898	3901	3899	3900
b5	.30p	32	4ogq	PRO	1195	X	-88.7	-7.32	-168.51	18448	18449	18452	18450	18451
b5	.30p	33	4q35	PRO	379	X	-95.28	1.01	-175.72	5875	5876	5879	5877	5878
b5	.30p	34	4y7k	PRO	61	X	-89.4	13.41	178.22	950	951	954	952	953
b5	.30p	35	4y7k	PRO	794	X	-89.98	0.96	-179.55	12692	12693	12696	12694	12695
b5	.30p	36	5c6p	PRO	392	X	-101.16	17.23	178.54	6041	6042	6045	6043	6044
b5	.30p	37	5f15	PRO	62	A	-103.29	20.4	179.49	984	985	988	986	987
b5	.30p	38	5fgn	PRO	186	A	-93.32	14.55	176.4	3015	3016	3019	3017	3018
b5	.30p	39	5gmy	PRO	28	A	-94.21	20.62	-179.84	481	482	485	483	484
b5	.30p	40	5j4i	PRO	64	A	-92.33	29.99	-178.78	929	930	933	931	932
b5	.30p	41	5khn	PRO	1235	E	-101.52	33.98	167.83	18666	18667	18670	18668	18669
b5	.30p	42	5l8r	PRO	382	B	-98.13	30.2	168.27	5880	5881	5884	5882	5883
b5	.30p	43	5nmi	PRO	1206	C	-91.82	-6.11	-173.88	18461	18462	18465	18463	18464
b5	.30p	44	5nmi	PRO	3107	N	-111.02	14.41	-174.28	47937	47938	47941	47939	47940
b5	.30p	45	5osa	PRO	1369	E	-90.55	28.85	-175.11	22091	22092	22095	22093	22094
b5	.30p	46	5v7p	PRO	362	B	-89.79	17.57	167.3	5709	5710	5713	5711	5712
b5	.30p	47	5ys3	PRO	5	A	-100	-5.92	177.17	68	69	72	70	71
b5	.30p	48	5ys3	PRO	193	A	-102.24	-5.13	178.73	2924	2925	2928	2926	2927
b5	.30p	49	5ys3	PRO	375	A	-102.02	-8.33	179.66	5689	5690	5693	5691	5692
b5	.30p	50	5ys3	PRO	745	A	-105.71	-5.61	175.93	11310	11311	11314	11312	11313
b5	.30p	51	5ys3	PRO	927	A	-100.51	-8.36	177.11	14075	14076	14079	14077	14078
b5	.30p	52	5z96	PRO	298	A	-102.14	-4.75	168.19	4865	4866	4869	4867	4868
b5	.30p	53	5z96	PRO	968	A	-92.09	-5.84	171.56	15807	15808	15811	15809	15810
b5	.30p	54	6cjt	PRO	429	A	-104.33	25.17	-171.38	6972	6973	6976	6974	6975
b5	.30p	55	6cjt	PRO	1221	A	-105.01	28.43	-172.3	19794	19795	19798	19796	19797
b5	.30p	56	6dg7	PRO	1412	A	-89.86	-6.36	-176.59	23455	23456	23459	23457	23458
b5	.30p	57	6dg7	PRO	1803	A	-101.95	-3.18	176.7	29955	29956	29959	29957	29958
b5	.30p	58	6hbu	PRO	322	A	-96.49	26.89	-173.36	4987	4988	4991	4989	4990
b5	.30p	59	6hbu	PRO	906	A	-99.08	21.67	-170.13	14125	14126	14129	14127	14128
b5	.30p	60	6hum	PRO	686	A	-107.67	28.74	-173.45	10932	10933	10936	10934	10935
b5	.30p	61	6hum	PRO	3006	A	-110.44	16.84	-175.78	47319	47320	47323	47321	47322
b5	.30p	62	6mgv	PRO	1135	A	-97.72	-4.65	-173.52	18475	18476	18479	18477	18478
b5	.30p	63	6nbq	PRO	3438	A	-110.16	29.07	-174.26	53974	53975	53978	53976	53977
b5	.30p	64	6nt4	PRO	324	A	-100.08	-6.61	-177.1	5179	5180	5183	5181	5182
b5	.30m	1	4h13	PRO	248	X	-86.23	3.58	-175.62	3940	3941	3944	3942	3943
b5	.30m	2	4j7c	PRO	2299	X	-108.61	17.3	162.76	36230	36231	36234	36232	36233
b5	.30m	3	5xno	PRO	204	A	-96.4	2.79	152.99	3035	3036	3039	3037	3038
b6	.30p	1	3beh	PRO	678	X	-118.42	57.58	-171.74	10534	10535	10538	10536	10537
b6	.30p	2	3fh6	PRO	222	X	-98.74	47.57	-179.85	3526	3527	3530	3528	3529
b6	.30p	3	3rgb	PRO	462	X	-86.06	38.38	174.35	7304	7305	7308	7306	7307
b6	.30p	4	3rgb	PRO	1875	X	-94.11	37.98	174.5	29764	29765	29768	29766	29767
b6	.30p	5	4bpm	PRO	115	X	-98.53	38.94	-175.74	1845	1846	1849	1847	1848
b6	.30p	6	4bpm	PRO	277	X	-101.97	40.64	-176.27	4453	4454	4457	4455	4456
b6	.30p	7	4bpm	PRO	439	X	-99.61	35.94	-172.62	7061	7062	7065	7063	7064
b6	.30p	8	4o6y	PRO	212	A	-86.44	70.43	-173.89	3374	3375	3378	3376	3377
b6	.30p	9	5w3s	PRO	1483	G	-94.71	73.3	174.86	24360	24361	24364	24362	24363
b6	.30p	10	6a90	PRO	407	A	-85.82	59.53	169.03	6539	6540	6543	6541	6542
b6	.30p	11	6cjt	PRO	74	A	-88.41	79.43	169.07	1190	1191	1194	1192	1193
b6	.30p	12	6cjt	PRO	470	A	-88.34	79.42	175.4	7601	7602	7605	7603	7604
b6	.30p	13	6cnn	PRO	831	A	-88.27	74.51	178.5	13434	13435	13438	13436	13437
b6	.30p	14	6ddf	PRO	676	A	-92.68	41.9	-174.29	10439	10440	10443	10441	10442
b6	.30p	15	6fok	PRO	103	A	-90.9	68.95	-166.18	1503	1504	1507	1505	1506
b6	.30p	16	6h3i	PRO	673	A	-97.66	48.64	179.11	10414	10415	10418	10416	10417
b6	.30p	17	6iyc	PRO	712	A	-89.99	74.32	-177.26	11089	11090	11093	11091	11092
b6	.30p	18	6iz4	PRO	422	A	-88.43	79.27	176.64	6641	6642	6645	6643	6644
b6	.30p	19	6iz4	PRO	646	A	-89.31	74	177.94	10185	10186	10189	10187	10188
b6	.30p	20	6n25	PRO	273	A	-89.83	79.97	-173.36	4491	4492	4495	4493	4494
b6	.30p	21	6n25	PRO	1625	A	-90.5	79.03	-173.18	26711	26712	26715	26713	26714
b6	.30p	22	6nbq	PRO	2582	A	-86.66	77.59	-169.64	40683	40684	40687	40685	40686
b7	.30p	1	1pp9	PRO	3813	X	-109.25	96.16	179.42	59169	59170	59173	59171	59172
b7	.30p	2	4n4r	PRO	199	X	-86.14	113.42	175.27	3177	3178	3181	3179	3180
b7	.30p	3	4tqu	PRO	510	X	-101.81	91.26	170.07	8268	8269	8272	8270	8271
b7	.30p	4	5h36	PRO	83	A	-104.21	98.82	171.76	1258	1259	1262	1260	1261
b7	.30p	5	5irx	PRO	167	A	-88.58	108.65	-179.84	2731	2732	2735	2733	2734
b7	.30p	6	5mrw	PRO	218	A	-86.63	84.44	-166.21	3414	3415	3418	3416	3417
b7	.30p	7	5ylv	PRO	296	A	-89.32	102.62	-174.33	4495	4496	4499	4497	4498
b7	.30p	8	6btm	PRO	1311	A	-88.66	85.35	-176.15	20000	20001	20004	20002	20003
b7	.30p	9	6c6l	PRO	2682	A	-88.65	82.32	174.71	40988	40989	40992	40990	40991
b7	.30p	10	6cjt	PRO	866	A	-89.2	80.28	174.26	14013	14014	14017	14015	14016
b7	.30p	11	6cnn	PRO	111	A	-87.07	86.57	169.69	1774	1775	1778	1776	1777
b7	.30p	12	6cnn	PRO	113	A	-88.06	100.47	173.81	1798	1799	1802	1800	1801
b7	.30p	13	6cnn	PRO	471	A	-88.71	80.68	177.25	7604	7605	7608	7606	7607
b7	.30p	14	6cnn	PRO	473	A	-89.59	102.08	177.69	7628	7629	7632	7630	7631
b7	.30p	15	6cnn	PRO	1191	A	-90.28	88.94	-178.78	19265	19266	19269	19267	19268
b7	.30p	16	6cnn	PRO	1193	A	-87.28	116.91	171.14	19289	19290	19293	19291	19292
b7	.30p	17	6fkf	PRO	3833	A	-89.22	99.8	-176.55	59320	59321	59324	59322	59323
b7	.30p	18	6gyn	PRO	138	A	-87.06	83.61	-176.39	2293	2294	2297	2295	2296
b7	.30p	19	6gyn	PRO	633	A	-88.28	82.48	-177.42	10436	10437	10440	10438	10439
b7	.30p	20	6gyn	PRO	1128	A	-87.27	83.28	-177.13	18579	18580	18583	18581	18582
b7	.30p	21	6gyn	PRO	1623	A	-88.58	83.18	-178.08	26721	26722	26725	26723	26724
b7	.30p	22	6h3i	PRO	553	A	-88.45	84.58	-167.57	8568	8569	8572	8570	8571
b7	.30p	23	6h3i	PRO	2450	A	-87.3	80.8	177.33	38003	38004	38007	38005	38006
b7	.30p	24	6idf	PRO	211	A	-88.13	101.22	168.65	3223	3224	3227	3225	3226
b7	.30p	25	6iz4	PRO	198	A	-88.72	83.61	179.01	3098	3099	3102	3100	3101
b7	.30p	26	6n25	PRO	611	A	-91.42	88.79	-172.81	10046	10047	10050	10048	10049
b7	.30p	27	6nbq	PRO	2782	A	-86.75	94.36	171.46	43878	43879	43882	43880	43881
b7	.30p	28	6nbq	PRO	3659	A	-89.12	87.54	179.2	57429	57430	57433	57431	57432
b7	.30m	1	6h3i	PRO	1625	A	-88.23	85.21	-178.32	25245	25246	25249	25247	25248
b8	.30p	1	1eys	PRO	5	X	-102.76	149.88	167.23	50	51	54	52	53
b8	.30p	2	3b8e	PRO	957	X	-87.06	145.61	176.06	14794	14795	14798	14796	14797
b8	.30p	3	3d9s	PRO	715	X	-102.49	161.18	171.1	10751	10752	10755	10753	10754
b8	.30p	4	3mk7	PRO	558	X	-90.9	155.12	-175.43	8775	8776	8779	8777	8778
b8	.30p	5	3rfu	PRO	310	X	-100.54	133.28	174.02	4803	4804	4807	4805	4806
b8	.30p	6	3rfz	PRO	594	A	-94.94	144.02	170.96	8816	8817	8820	8818	8819
b8	.30p	7	3rko	PRO	848	X	-93.31	155.57	163.75	13302	13303	13306	13304	13305
b8	.30p	8	4dji	PRO	421	X	-91.07	162.24	175.88	6514	6515	6518	6516	6517
b8	.30p	9	4dxw	PRO	296	X	-90.98	157.02	164.64	4908	4909	4912	4910	4911
b8	.30p	10	4gey	PRO	220	X	-95.76	140.2	175.7	3369	3370	3373	3371	3372
b8	.30p	11	4q35	PRO	413	X	-87.03	125.97	174.35	6419	6420	6423	6421	6422
b8	.30p	12	4q35	PRO	666	X	-86.36	144.7	172.27	10423	10424	10427	10425	10426
b8	.30p	13	4rhb	PRO	17	X	-104.49	139.83	168.4	275	276	279	277	278
b8	.30p	14	4rhb	PRO	210	X	-93.09	126.94	-179.38	3322	3323	3326	3324	3325
b8	.30p	15	4rhb	PRO	254	X	-100.15	161.14	178.8	4025	4026	4029	4027	4028
b8	.30p	16	4rhb	PRO	281	X	-86.75	153.27	179.24	4458	4459	4462	4460	4461
b8	.30p	17	4yzf	PRO	205	A	-87.78	131.21	171.36	3312	3313	3316	3314	3315
b8	.30p	18	4yzf	PRO	372	A	-98.22	141.04	-166.17	5976	5977	5980	5978	5979
b8	.30p	19	4zgv	PRO	261	A	-90.78	150.01	167.95	3996	3997	4000	3998	3999
b8	.30p	20	5b58	PRO	35	A	-109.22	159.41	176.53	519	520	523	521	522
b8	.30p	21	5d0q	PRO	1016	A	-104.65	147.93	-171.27	15497	15498	15501	15499	15500
b8	.30p	22	5fp1	PRO	188	A	-87.95	131.06	174.05	2723	2724	2727	2725	2726
b8	.30p	23	5fq6	PRO	2587	A	-101.2	168.86	177.08	39211	39212	39215	39213	39214
b8	.30p	24	5fr8	PRO	169	A	-107.12	148.51	154.41	2539	2540	2543	2541	2542
b8	.30p	25	5h36	PRO	444	C	-87.36	158.44	177.23	6609	6610	6613	6611	6612
b8	.30p	26	5h36	PRO	471	C	-104.21	139	170.3	7038	7039	7042	7040	7041
b8	.30p	27	5h3o	PRO	159	A	-92.5	158.92	175.55	2641	2642	2645	2643	2644
b8	.30p	28	5irx	PRO	955	A	-87.01	139.17	177.54	15745	15746	15749	15747	15748
b8	.30p	29	5irx	PRO	1645	A	-86.09	143.13	179.61	27040	27041	27044	27042	27043
b8	.30p	30	5nv9	PRO	321	A	-89.1	159.9	-177.64	5149	5150	5153	5151	5152
b8	.30p	31	5oc0	PRO	119	A	-88.37	154.36	178.94	1972	1973	1976	1974	1975
b8	.30p	32	5oge	PRO	573	A	-89.94	162.49	-164.43	9005	9006	9009	9007	9008
b8	.30p	33	5t3r	PRO	936	A	-88.31	139.05	-179.64	14583	14584	14587	14585	14586
b8	.30p	34	5y79	PRO	370	B	-92.26	144.93	170.94	5974	5975	5978	5976	5977
b8	.30p	35	5z96	PRO	1012	A	-120.39	137.17	-10.64	16530	16531	16534	16532	16533
b8	.30p	36	5z96	PRO	1677	A	-101.56	133.24	-9.04	27402	27403	27406	27404	27405
b8	.30p	37	5z96	PRO	2342	A	-122.66	126.94	0.76	38264	38265	38268	38266	38267
b8	.30p	38	6bar	PRO	146	A	-90.01	129.14	167.88	2326	2327	2330	2328	2329
b8	.30p	39	6csm	PRO	55	A	-87.44	156.15	-169.4	860	861	864	862	863
b8	.30p	40	6csm	PRO	330	A	-87.73	147	-172.03	5225	5226	5229	5227	5228
b8	.30p	41	6cxh	PRO	1224	A	-86.76	167.61	177.1	19190	19191	19194	19192	19193
b8	.30p	42	6e3y	PRO	911	A	-88.71	164.71	172.45	14303	14304	14307	14305	14306
b8	.30p	43	6f7h	PRO	133	A	-91.57	159.69	174.13	1983	1984	1987	1985	1986
b8	.30p	44	6fmx	PRO	118	A	-88.5	155.64	179.53	1902	1903	1906	1904	1905
b8	.30p	45	6fok	PRO	110	A	-90.5	161.48	162.44	1614	1615	1618	1616	1617
b8	.30p	46	6fok	PRO	396	A	-90.65	143.97	176.34	6011	6012	6015	6013	6014
b8	.30p	47	6h3i	PRO	704	A	-91.02	146.3	179.3	10913	10914	10917	10915	10916
b8	.30p	48	6h3i	PRO	1920	A	-86.52	167.12	-174.43	29726	29727	29730	29728	29729
b8	.30p	49	6h3i	PRO	2257	A	-86.67	151.28	-177.76	35108	35109	35112	35110	35111
b8	.30p	50	6idf	PRO	813	A	-88.3	143.03	-161.36	12764	12765	12768	12766	12767
b8	.30p	51	6nbq	PRO	3667	A	-91.55	168.84	168.59	57555	57556	57559	57557	57558
b8	.30p	52	6qp6	PRO	724	A	-86.68	151.65	-177.68	11904	11905	11908	11906	11907
b8	.30m	1	5jnq	PRO	515	A	-86.33	137.12	175.23	7947	7948	7951	7949	7950
b8	.30m	2	5l8r	PRO	1918	F	-88.12	134.82	-176.46	29704	29705	29708	29706	29707
b8	.30m	3	6hum	PRO	3216	A	-86.2	163.37	175.84	50535	50536	50539	50537	50538
c1	.30p	1	1l9b	PRO	598	X	-82.53	170.43	165.83	9375	9376	9379	9377	9378
c1	.30p	2	2yev	PRO	567	X	-74.69	172.4	173.8	9005	9006	9009	9007	9008
c1	.30p	3	3ayf	PRO	324	X	-68.94	170.03	-175.23	5172	5173	5176	5174	5175
c1	.30p	4	3fh6	PRO	435	X	-65.11	-169.24	-173.76	6905	6906	6909	6907	6908
c1	.30p	5	3ux4	PRO	150	X	-74.65	-158.73	178.02	2331	2332	2335	2333	2334
c1	.30p	6	3ux4	PRO	330	X	-84.21	-155.98	169.08	5184	5185	5188	5186	5187
c1	.30p	7	4c4v	PRO	360	X	-73.68	-172.01	171.29	5449	5450	5453	5451	5452
c1	.30p	8	4gd3	PRO	1776	X	-49.6	-166.39	-150.4	27106	27107	27110	27108	27109
c1	.30p	9	4gey	PRO	227	X	-82.52	172.57	166.32	3476	3477	3480	3478	3479
c1	.30p	10	4j72	PRO	299	X	-81.55	-175.55	176.71	4767	4768	4771	4769	4770
c1	.30p	11	4ogq	PRO	290	X	-83.27	-168.87	173.45	4556	4557	4560	4558	4559
c1	.30p	12	4oh3	PRO	998	X	-71.13	-158.82	174.71	15500	15501	15504	15502	15503
c1	.30p	13	4p6v	PRO	667	X	-72.63	-147.36	174.35	10164	10165	10168	10166	10167
c1	.30p	14	4q65	PRO	289	X	-81.32	-149.66	169.34	4529	4530	4533	4531	4532
c1	.30p	15	4quv	PRO	72	X	-84.42	-172.59	174.1	1142	1143	1146	1144	1145
c1	.30p	16	4r0c	PRO	484	X	-68.19	175.64	176.88	7296	7297	7300	7298	7299
c1	.30p	17	5h3o	PRO	46	A	-72.81	-169.99	177.4	751	752	755	753	754
c1	.30p	18	5h3o	PRO	556	B	-65.92	172.81	175.25	9213	9214	9217	9215	9216
c1	.30p	19	5l2a	PRO	734	C	-57.75	-174.55	-172.99	10970	10971	10974	10972	10973
c1	.30p	20	5mrw	PRO	88	A	-67.59	-168.76	176.45	1392	1393	1396	1394	1395
c1	.30p	21	5mrw	PRO	576	B	-65.43	-154.99	-169.43	8737	8738	8741	8739	8740
c1	.30p	22	5n6m	PRO	5	A	-61.61	172.55	169.61	81	82	85	83	84
c1	.30p	23	5uld	PRO	846	B	-64.61	-174.25	-175.31	13000	13001	13004	13002	13003
c1	.30p	24	5z96	PRO	604	A	-61.54	170.16	178.64	9856	9857	9860	9858	9859
c1	.30p	25	6bqr	PRO	2759	Q	-67.06	170.13	178.4	43704	43705	43708	43706	43707
c1	.30p	26	6coy	PRO	914	A	-58.8	172.72	170.31	14209	14210	14213	14211	14212
c1	.30p	27	6fok	PRO	540	A	-59.49	171.29	169.48	8198	8199	8202	8200	8201
c1	.30p	28	6nbq	PRO	1659	A	-54.4	-163.06	178.93	26239	26240	26243	26241	26242
c1	.30m	1	1pp9	PRO	3973	X	-74.32	-171.32	173.02	61640	61641	61644	61642	61643
c1	.30m	2	2e+74	PRO	1251	X	-70.81	178.84	172.95	19498	19499	19502	19500	19501
c1	.30m	3	2rdd	PRO	551	X	-59.6	171.57	178.66	8447	8448	8451	8449	8450
c1	.30m	4	2rdd	PRO	1606	X	-67.14	170.49	178.82	24700	24701	24704	24702	24703
c1	.30m	5	4dxw	PRO	694	X	-60.63	-158.92	-174.67	11554	11555	11558	11556	11557
c1	.30m	6	4p6v	PRO	715	X	-69.55	-164.87	-179.85	10898	10899	10902	10900	10901
c1	.30m	7	5l8r	PRO	271	B	-81.92	-169.4	-163.48	4156	4157	4160	4158	4159
c1	.30m	8	5xno	PRO	792	E	-83.98	-179.56	178.84	11923	11924	11927	11925	11926
c1	.30m	9	5z96	PRO	1675	A	-54.95	-170.1	147.37	27374	27375	27378	27376	27377
c1	.30m	10	5z96	PRO	2340	A	-57.75	176.62	155.8	38236	38237	38240	38238	38239
c1	.30m	11	6bar	PRO	263	A	-53.35	172.09	-179.28	4101	4102	4105	4103	4104
c1	.30m	12	6nzw	PRO	634	A	-60.77	176.03	175.04	10566	10567	10570	10568	10569
c3	.30p	1	1rhz	PRO	5	X	-51.49	-57.64	176.57	85	86	89	87	88
c3	.30p	2	2jln	PRO	90	X	-73.36	-61.52	168.6	1369	1370	1373	1371	1372
c3	.30p	3	3dww	PRO	86	X	-58.05	-89.85	-179.5	1370	1371	1374	1372	1373
c3	.30p	4	3dww	PRO	228	X	-60.36	-72.84	-178.77	3648	3649	3652	3650	3651
c3	.30p	5	4rdr	PRO	292	X	-65.42	-56.62	-177.51	4431	4432	4435	4433	4434
c3	.30p	6	4rfs	PRO	818	X	-56.25	-62.33	176.52	12779	12780	12783	12781	12782
c3	.30p	7	5a1s	PRO	61	A	-41.98	-67.28	175.91	957	958	961	959	960
c3	.30p	8	5a1s	PRO	71	A	-56.94	-56.78	-174.4	1110	1111	1114	1112	1113
c3	.30p	9	5c6p	PRO	178	X	-65.71	-55.61	-177.79	2711	2712	2715	2713	2714
c3	.30p	10	5eik	PRO	518	A	-56.4	-58.08	172.82	8220	8221	8224	8222	8223
c3	.30p	11	5fr8	PRO	115	A	-46.44	-55.23	174.82	1780	1781	1784	1782	1783
c3	.30p	12	5ksd	PRO	772	A	-61.47	-63.3	-161.54	11983	11984	11987	11985	11986
c3	.30p	13	5l8r	PRO	1033	E	-67.46	-56.59	-178.22	15917	15918	15921	15919	15920
c3	.30p	14	5lzq	PRO	1338	A	-52.43	-68.3	173.74	20305	20306	20309	20307	20308
c3	.30p	15	5xno	PRO	774	E	-64.67	-67.64	141.23	11657	11658	11661	11659	11660
c3	.30p	16	6c6l	PRO	2844	A	-78.39	-79.68	163.04	43583	43584	43587	43585	43586
c3	.30p	17	6cse	PRO	166	A	-75.08	-70.37	175.4	2456	2457	2460	2458	2459
c3	.30p	18	6nbq	PRO	2474	A	-74.33	-71.27	175.63	38969	38970	38973	38971	38972
c3	.30m	1	1fft	PRO	88	X	-53.03	-61.81	177.33	1372	1373	1376	1374	1375
c3	.30m	2	1pw4	PRO	234	X	-67.73	-80.81	179.91	3673	3674	3677	3675	3676
c3	.30m	3	1q90	PRO	754	X	-52.59	-57.5	-177.08	11732	11733	11736	11734	11735
c3	.30m	4	1q90	PRO	1706	X	-54.08	-58.23	-176.75	26419	26420	26423	26421	26422
c3	.30m	5	1rhz	PRO	188	X	-63.21	-62.79	171.39	2944	2945	2948	2946	2947
c3	.30m	6	1s5h	PRO	248	X	-59.32	-56.51	176.52	3726	3727	3730	3728	3729
c3	.30m	7	1s5h	PRO	351	X	-54.2	-59.51	177.6	5283	5284	5287	5285	5286
c3	.30m	8	1zoy	PRO	931	X	-42.42	-56.04	173.18	14366	14367	14370	14368	14369
c3	.30m	9	2nr9	PRO	137	X	-57.95	-76.66	-179.05	2210	2211	2214	2212	2213
c3	.30m	10	2wlk	PRO	679	X	-84.58	-59.36	-175.26	10643	10644	10647	10645	10646
c3	.30m	11	2yiu	PRO	359	X	-57.21	-56.48	-179.55	5781	5782	5785	5783	5784
c3	.30m	12	2zw3	PRO	69	X	-59.51	-71.79	177	1082	1083	1086	1084	1085
c3	.30m	13	2zw3	PRO	270	X	-60.96	-71.69	177.66	4375	4376	4379	4377	4378
c3	.30m	14	2zw3	PRO	471	X	-60.11	-74.01	176.78	7668	7669	7672	7670	7671
c3	.30m	15	2zw3	PRO	672	X	-59.58	-73.81	177.5	10961	10962	10965	10963	10964
c3	.30m	16	2zw3	PRO	873	X	-60.58	-73.2	176.65	14254	14255	14258	14256	14257
c3	.30m	17	2zw3	PRO	1074	X	-60.65	-78.57	178.35	17547	17548	17551	17549	17550
c3	.30m	18	3d9s	PRO	943	X	-51.61	-55.84	-177.77	14160	14161	14164	14162	14163
c3	.30m	19	3dww	PRO	355	X	-60.55	-55.13	-175.73	5685	5686	5689	5687	5688
c3	.30m	20	3dww	PRO	370	X	-54.84	-84.05	174.02	5926	5927	5930	5928	5929
c3	.30m	21	3f7y	PRO	125	X	-53.95	-55.63	179.16	1833	1834	1837	1835	1836
c3	.30m	22	3k3f	PRO	737	X	-49.68	-56.7	179.61	11089	11090	11093	11091	11092
c3	.30m	23	3nd0	PRO	163	X	-56.66	-58.81	179.78	2427	2428	2431	2429	2430
c3	.30m	24	3nd0	PRO	351	X	-63.11	-59.64	167.79	5414	5415	5418	5416	5417
c3	.30m	25	3nd0	PRO	588	X	-58.85	-57.74	-178.3	8967	8968	8971	8969	8970
c3	.30m	26	3nd0	PRO	776	X	-66.13	-55.13	171.29	11953	11954	11957	11955	11956
c3	.30m	27	3ne5	PRO	1655	X	-58.73	-67.67	-173.43	25689	25690	25693	25691	25692
c3	.30m	28	3ne5	PRO	3329	X	-57.32	-67.76	-174	51713	51714	51717	51715	51716
c3	.30m	29	3ne5	PRO	5003	X	-56.69	-68.09	-174.14	77737	77738	77741	77739	77740
c3	.30m	30	3pl9	PRO	93	X	-59.55	-60	178.68	1456	1457	1460	1458	1459
c3	.30m	31	3rko	PRO	616	X	-55.63	-59.54	178.39	9535	9536	9539	9537	9538
c3	.30m	32	3rko	PRO	900	X	-58.38	-61.34	179.65	14069	14070	14073	14071	14072
c3	.30m	33	3rko	PRO	1577	X	-47.27	-67.55	-178.41	24563	24564	24567	24565	24566
c3	.30m	34	3s8g	PRO	536	X	-49.47	-59.84	177.82	8574	8575	8578	8576	8577
c3	.30m	35	3wo7	PRO	2	X	-47.82	-67.7	-168.88	15	16	19	17	18
c3	.30m	36	4atv	PRO	661	X	-49.99	-60.74	-177.04	10152	10153	10156	10154	10155
c3	.30m	37	4czb	PRO	321	X	-55.55	-57.19	177.97	5024	5025	5028	5026	5027
c3	.30m	38	4doj	PRO	322	X	-50.86	-66.44	-179.44	4891	4892	4895	4893	4894
c3	.30m	39	4doj	PRO	848	X	-58.21	-57.34	178.86	12938	12939	12942	12940	12941
c3	.30m	40	4dxw	PRO	294	X	-51.26	-57.78	177.48	4875	4876	4879	4877	4878
c3	.30m	41	4h13	PRO	159	X	-61.57	-62.42	-170.3	2542	2543	2546	2544	2545
c3	.30m	42	4h13	PRO	1858	X	-42.1	-56.12	176.5	28914	28915	28918	28916	28917
c3	.30m	43	4huq	PRO	689	X	-55.01	-56.83	-174.19	10676	10677	10680	10678	10679
c3	.30m	44	4j7c	PRO	2185	X	-40.69	-57.86	-176.18	34468	34469	34472	34470	34471
c3	.30m	45	4k1c	PRO	18	X	-60.26	-58.63	-173.77	282	283	286	284	285
c3	.30m	46	4n4r	PRO	454	X	-78.47	-77.37	-166.12	7207	7208	7211	7209	7210
c3	.30m	47	4ogq	PRO	158	X	-47.21	-62.34	-172.12	2525	2526	2529	2527	2528
c3	.30m	48	4ogq	PRO	296	X	-57.95	-55	176.82	4670	4671	4674	4672	4673
c3	.30m	49	4ogq	PRO	340	X	-55.98	-55.89	178.44	5403	5404	5407	5405	5406
c3	.30m	50	4ogq	PRO	1107	X	-43.92	-63.06	-170.16	17076	17077	17080	17078	17079
c3	.30m	51	4ogq	PRO	1289	X	-56.3	-56.54	-179.81	19954	19955	19958	19956	19957
c3	.30m	52	4oh3	PRO	403	X	-47.09	-57.29	-175.9	6192	6193	6196	6194	6195
c3	.30m	53	4q2e	PRO	248	X	-58.91	-65.22	-174.23	3954	3955	3958	3956	3957
c3	.30m	54	4q2e	PRO	498	X	-64.41	-79.05	178.07	7987	7988	7991	7989	7990
c3	.30m	55	4q2e	PRO	515	X	-59.69	-62.32	-173.93	8233	8234	8237	8235	8236
c3	.30m	56	4q35	PRO	188	X	-59.94	-57.58	-166.05	2834	2835	2838	2836	2837
c3	.30m	57	4quv	PRO	242	X	-58.89	-63.69	-169.15	3896	3897	3900	3898	3899
c3	.30m	58	4rp8	PRO	345	X	-58.01	-57.33	176.74	5348	5349	5352	5350	5351
c3	.30m	59	4rp8	PRO	775	X	-58.68	-59.08	-178.57	11980	11981	11984	11982	11983
c3	.30m	60	4tqu	PRO	150	X	-50.39	-57.51	178.74	2502	2503	2506	2504	2505
c3	.30m	61	4u1w	PRO	1986	X	-63.82	-59.21	-170.23	31208	31209	31212	31210	31211
c3	.30m	62	4yzf	PRO	514	A	-57.29	-63.81	-178.93	8353	8354	8357	8355	8356
c3	.30m	63	5a63	PRO	895	X	-54.1	-57.36	179.11	13965	13966	13969	13967	13968
c3	.30m	64	5ah3	PRO	143	A	-50.15	-57.6	-178.9	2169	2170	2173	2171	2172
c3	.30m	65	5ah3	PRO	407	A	-46.61	-58.28	177.86	6132	6133	6136	6134	6135
c3	.30m	66	5ah3	PRO	760	A	-60.24	-56.03	177.4	11468	11469	11472	11470	11471
c3	.30m	67	5ah3	PRO	854	A	-50.7	-57.74	179.59	12873	12874	12877	12875	12876
c3	.30m	68	5ah3	PRO	1052	A	-50.15	-59.59	-176.98	15915	15916	15919	15917	15918
c3	.30m	69	5b58	PRO	650	A	-44.91	-56.49	-173.27	9433	9434	9437	9435	9436
c3	.30m	70	5c58	PRO	415	A	-47.24	-73.05	174.45	6264	6265	6268	6266	6267
c3	.30m	71	5c6p	PRO	293	X	-61.09	-88.6	-170.35	4517	4518	4521	4519	4520
c3	.30m	72	5cfy	PRO	278	A	-60.04	-57.96	178.52	4350	4351	4354	4352	4353
c3	.30m	73	5doq	PRO	171	A	-55.35	-59.64	179.33	2738	2739	2742	2740	2741
c3	.30m	74	5doq	PRO	181	A	-49.53	-69.32	-176.44	2889	2890	2893	2891	2892
c3	.30m	75	5doq	PRO	769	A	-47.31	-55.69	177.71	12363	12364	12367	12365	12366
c3	.30m	76	5eik	PRO	580	A	-44.05	-70.64	-179.47	9219	9220	9223	9221	9222
c3	.30m	77	5f15	PRO	221	A	-45.66	-66.9	178.32	3427	3428	3431	3429	3430
c3	.30m	78	5glh	PRO	183	A	-52.28	-57.62	177.95	2905	2906	2909	2907	2908
c3	.30m	79	5glh	PRO	274	A	-62.2	-56.03	-175.92	4390	4391	4394	4392	4393
c3	.30m	80	5h36	PRO	504	C	-64.48	-56.24	147.38	7544	7545	7548	7546	7547
c3	.30m	81	5i20	PRO	245	A	-55.47	-56.77	174.13	3649	3650	3653	3651	3652
c3	.30m	82	5j4i	PRO	10	A	-52.68	-60.77	-177.9	135	136	139	137	138
c3	.30m	83	5j4i	PRO	694	A	-52.91	-63.35	176.04	10488	10489	10492	10490	10491
c3	.30m	84	5j4i	PRO	797	A	-46.67	-62.57	-171.75	11953	11954	11957	11955	11956
c3	.30m	85	5jnq	PRO	69	A	-47.23	-75.71	-179.17	1098	1099	1102	1100	1101
c3	.30m	86	5jnq	PRO	239	A	-52.19	-55.65	174.75	3648	3649	3652	3650	3651
c3	.30m	87	5jnq	PRO	430	A	-49.95	-87.52	-166.65	6708	6709	6712	6710	6711
c3	.30m	88	5jwy	PRO	51	A	-54.56	-58.97	-173.74	813	814	817	815	816
c3	.30m	89	5l2a	PRO	2	A	-65.57	-55.48	170.59	19	20	23	21	22
c3	.30m	90	5lzq	PRO	418	A	-61.8	-66.61	-179.93	6408	6409	6412	6410	6411
c3	.30m	91	5lzq	PRO	1143	A	-64.51	-63.47	-178.7	17390	17391	17394	17392	17393
c3	.30m	92	5mrw	PRO	37	A	-48.32	-59.21	-179.23	571	572	575	573	574
c3	.30m	93	5oqt	PRO	406	A	-45.16	-63.23	177.98	6268	6269	6272	6270	6271
c3	.30m	94	5osa	PRO	201	A	-51.5	-60.15	176.23	3249	3250	3253	3251	3252
c3	.30m	95	5osa	PRO	514	B	-56.64	-63.54	177	8305	8306	8309	8307	8308
c3	.30m	96	5osa	PRO	827	C	-40.32	-65.53	175.99	13361	13362	13365	13363	13364
c3	.30m	97	5t0o	PRO	375	A	-58.43	-59.72	-174.51	5748	5749	5752	5750	5751
c3	.30m	98	5t0o	PRO	444	A	-51.87	-56.96	-177.36	6813	6814	6817	6815	6816
c3	.30m	99	5tj6	PRO	2033	M	-63.1	-58.83	175.17	32282	32283	32286	32284	32285
c3	.30m	100	5u6o	PRO	550	C	-53.51	-59.03	178.25	9036	9037	9040	9038	9039
c3	.30m	101	5u6o	PRO	1032	E	-49.34	-67.54	-178.61	16937	16938	16941	16939	16940
c3	.30m	102	5u6o	PRO	1527	G	-60.84	-55.91	-176.11	25036	25037	25040	25038	25039
c3	.30m	103	5uiw	PRO	20	A	-68.47	-55.15	-175.7	310	311	314	312	313
c3	.30m	104	5uld	PRO	406	A	-42.77	-57.18	173.81	6228	6229	6232	6230	6231
c3	.30m	105	5uld	PRO	851	B	-45.95	-56.46	176.35	13068	13069	13072	13070	13071
c3	.30m	106	5v7p	PRO	128	A	-49.57	-63.7	-178.67	2043	2044	2047	2045	2046
c3	.30m	107	5w3s	PRO	854	D	-53.41	-61.61	177.08	13994	13995	13998	13996	13997
c3	.30m	108	5wie	PRO	1280	D	-55.1	-56.54	175.36	20483	20484	20487	20485	20486
c3	.30m	109	5x3x	PRO	808	D	-69.27	-56.45	175.09	12031	12032	12035	12033	12034
c3	.30m	110	5x3x	PRO	856	D	-45.19	-65.04	170.73	12764	12765	12768	12766	12767
c3	.30m	111	5x3x	PRO	863	D	-53.5	-70.24	164.59	12855	12856	12859	12857	12858
c3	.30m	112	5x41	PRO	769	F	-71.59	-71.78	-163.97	11415	11416	11419	11417	11418
c3	.30m	113	5x5y	PRO	752	D	-46.28	-64.61	-169.79	11694	11695	11698	11696	11697
c3	.30m	114	5xez	PRO	327	B	-61.89	-58.07	-175.51	5245	5246	5249	5247	5248
c3	.30m	115	5xno	PRO	142	A	-69.58	-58.04	-178.27	2102	2103	2106	2104	2105
c3	.30m	116	5xno	PRO	422	B	-56.55	-66.84	-177	6288	6289	6292	6290	6291
c3	.30m	117	5y79	PRO	383	B	-55.98	-57.55	179.71	6205	6206	6209	6207	6208
c3	.30m	118	6bhu	PRO	797	C	-53.47	-59.72	-179.91	12666	12667	12670	12668	12669
c3	.30m	119	6c08	PRO	273	A	-43.71	-61.16	-176.86	4434	4435	4438	4436	4437
c3	.30m	120	6coy	PRO	621	A	-42.22	-56.7	-173.84	9620	9621	9624	9622	9623
c3	.30m	121	6cxh	PRO	1175	A	-40.55	-56.53	-179.83	18360	18361	18364	18362	18363
c3	.30m	122	6eyu	PRO	611	C	-51.77	-58.3	176.46	9678	9679	9682	9680	9681
c3	.30m	123	6iz4	PRO	239	A	-77.32	-57.46	-162.02	3767	3768	3771	3769	3770
c3	.30m	124	6nt4	PRO	74	A	-71.83	-55.23	-174	1135	1136	1139	1137	1138
c4	.30p	1	1dxr	PRO	617	X	-70.78	-26.96	-174.22	9605	9606	9609	9607	9608
c4	.30p	2	1dxr	PRO	707	X	-60.84	-34.36	172.09	10988	10989	10992	10990	10991
c4	.30p	3	1dxr	PRO	713	X	-72.53	-26.38	168.56	11078	11079	11082	11080	11081
c4	.30p	4	1dxr	PRO	760	X	-57.96	-37.15	174.39	11863	11864	11867	11865	11866
c4	.30p	5	1000000000000	PRO	47	X	-70.97	-30.12	171.29	748	749	752	750	751
c4	.30p	6	1000000000000	PRO	188	X	-64.28	-27.99	172.21	2861	2862	2865	2863	2864
c4	.30p	7	1000000000000	PRO	286	X	-70.47	-30.51	171.16	4408	4409	4412	4410	4411
c4	.30p	8	1000000000000	PRO	427	X	-63.98	-29.46	172.82	6521	6522	6525	6523	6524
c4	.30p	9	1000000000000	PRO	525	X	-66.02	-31.54	172.28	8068	8069	8072	8070	8071
c4	.30p	10	1000000000000	PRO	666	X	-66.39	-30.08	172.47	10181	10182	10185	10183	10184
c4	.30p	11	1eys	PRO	338	X	-80.71	-30.97	-175.21	5147	5148	5151	5149	5150
c4	.30p	12	1eys	PRO	436	X	-64.8	-31.8	170.41	6665	6666	6669	6667	6668
c4	.30p	13	1eys	PRO	489	X	-61.99	-35.23	175.41	7512	7513	7516	7514	7515
c4	.30p	14	1eys	PRO	588	X	-61.03	-18.79	173.65	9086	9087	9090	9088	9089
c4	.30p	15	1eys	PRO	789	X	-55.84	-41.15	173.16	12317	12318	12321	12319	12320
c4	.30p	16	1fft	PRO	532	X	-59.97	-29.14	174.04	8393	8394	8397	8395	8396
c4	.30p	17	1jb0	PRO	227	X	-44.74	-43.89	174.82	3507	3508	3511	3509	3510
c4	.30p	18	1jb0	PRO	364	X	-60.21	-40.14	-162.16	5621	5622	5625	5623	5624
c4	.30p	19	1jb0	PRO	1957	X	-64.01	-39.95	179.45	30199	30200	30203	30201	30202
c4	.30p	20	1jb0	PRO	2012	X	-57.88	-26.69	166.53	31065	31066	31069	31067	31068
c4	.30p	21	1jb0	PRO	2064	X	-50.88	-36.73	174.41	31809	31810	31813	31811	31812
c4	.30p	22	1jb0	PRO	2090	X	-51.9	-39.34	177.55	32209	32210	32213	32211	32212
c4	.30p	23	1jb0	PRO	2096	X	-68.78	-19.9	177.97	32311	32312	32315	32313	32314
c4	.30p	24	1jb0	PRO	2201	X	-62.47	-21.68	174.93	33842	33843	33846	33844	33845
c4	.30p	25	1kf6	PRO	962	X	-52.43	-26.4	174.19	14805	14806	14809	14807	14808
c4	.30p	26	1kf6	PRO	991	X	-66.15	-24.29	-177.7	15250	15251	15254	15252	15253
c4	.30p	27	1kqf	PRO	1239	X	-68.03	-37.33	173.79	19069	19070	19073	19071	19072
c4	.30p	28	1kqf	PRO	1327	X	-64.96	-38.38	176.88	20451	20452	20455	20453	20454
c4	.30p	29	1kqf	PRO	2725	X	-65.29	-39.86	175.76	42189	42190	42193	42191	42192
c4	.30p	30	1kqf	PRO	2813	X	-64.23	-32.05	179.71	43571	43572	43575	43573	43574
c4	.30p	31	1kqf	PRO	2892	X	-84.38	-25.98	-163.64	44894	44895	44898	44896	44897
c4	.30p	32	1kqf	PRO	4211	X	-71.3	-25.61	169.74	65309	65310	65313	65311	65312
c4	.30p	33	1kqf	PRO	4299	X	-69.4	-32.28	175.46	66691	66692	66695	66693	66694
c4	.30p	34	1l9b	PRO	61	X	-57.01	-17.98	169.47	940	941	944	942	943
c4	.30p	35	1l9b	PRO	118	X	-69.78	-25.51	169.12	1817	1818	1821	1819	1820
c4	.30p	36	1l9b	PRO	171	X	-57.01	-36.9	175.96	2666	2667	2670	2668	2669
c4	.30p	37	1l9b	PRO	329	X	-64.01	-30	175.3	5163	5164	5167	5165	5166
c4	.30p	38	1l9b	PRO	447	X	-54.77	-35.12	176.54	7063	7064	7067	7065	7066
c4	.30p	39	1m56	PRO	847	X	-60.4	-26.07	-171.51	13180	13181	13184	13182	13183
c4	.30p	40	1p49	PRO	166	X	-57.56	-37.85	171.83	2507	2508	2511	2509	2510
c4	.30p	41	1pp9	PRO	1100	X	-60.58	-26.84	-177.44	16735	16736	16739	16737	16738
c4	.30p	42	1pp9	PRO	1449	X	-65.68	-37.07	174.91	22203	22204	22207	22205	22206
c4	.30p	43	1pp9	PRO	1803	X	-66.8	-36.39	173.44	27949	27950	27953	27951	27952
c4	.30p	44	1pp9	PRO	3467	X	-64.66	-35.57	175.22	53554	53555	53558	53556	53557
c4	.30p	45	1pw4	PRO	49	X	-75.57	-45.45	179.57	821	822	825	823	824
c4	.30p	46	1pw4	PRO	136	X	-65.42	-42.44	170.24	2149	2150	2153	2151	2152
c4	.30p	47	1pw4	PRO	168	X	-57.78	-31.1	166.88	2628	2629	2632	2630	2631
c4	.30p	48	1pw4	PRO	169	X	-61.07	-35.44	173.11	2642	2643	2646	2644	2645
c4	.30p	49	1pw4	PRO	260	X	-67.03	-40.99	-179.11	4126	4127	4130	4128	4129
c4	.30p	50	1pw4	PRO	347	X	-55.5	-34	175.32	5500	5501	5504	5502	5503
c4	.30p	51	1q90	PRO	732	X	-68.8	-40.59	176.38	11365	11366	11369	11367	11368
c4	.30p	52	1q90	PRO	739	X	-61.67	-27.42	-177.45	11464	11465	11468	11466	11467
c4	.30p	53	1q90	PRO	810	X	-66.55	-34.96	177.35	12561	12562	12565	12563	12564
c4	.30p	54	1q90	PRO	840	X	-70.23	-41.6	-177.2	13001	13002	13005	13003	13004
c4	.30p	55	1q90	PRO	1269	X	-58.08	-20.88	175.14	19638	19639	19642	19640	19641
c4	.30p	56	1q90	PRO	1684	X	-72.34	-40.83	178	26052	26053	26056	26054	26055
c4	.30p	57	1q90	PRO	1691	X	-62.84	-30.95	-178.16	26151	26152	26155	26153	26154
c4	.30p	58	1q90	PRO	1762	X	-67.82	-40.67	179.8	27248	27249	27252	27250	27251
c4	.30p	59	1q90	PRO	1792	X	-73.72	-38.61	178.21	27688	27689	27692	27690	27691
c4	.30p	60	1rh5	PRO	5	X	-63.87	-36.34	175.63	85	86	89	87	88
c4	.30p	61	1rh5	PRO	312	X	-66.94	-23.13	172.18	4904	4905	4908	4906	4907
c4	.30p	62	1rh5	PRO	457	X	-68.29	-36.9	174.94	7241	7242	7245	7243	7244
c4	.30p	63	1rhz	PRO	488	X	-70.44	-34.44	170.77	7745	7746	7749	7747	7748
c4	.30p	64	1uaz	PRO	14	X	-67.59	-23.45	-178.82	170	171	174	172	173
c4	.30p	65	1uaz	PRO	56	X	-66.72	-28.57	174.94	860	861	864	862	863
c4	.30p	66	1uaz	PRO	137	X	-58	-38.59	174.32	2094	2095	2098	2096	2097
c4	.30p	67	1uaz	PRO	192	X	-63.49	-29.4	172.35	2990	2991	2994	2992	2993
c4	.30p	68	1zoy	PRO	944	X	-64.93	-37.67	175.32	14581	14582	14585	14583	14584
c4	.30p	69	2b2f	PRO	21	X	-72.63	-25.89	172.34	301	302	305	303	304
c4	.30p	70	2b2f	PRO	262	X	-70.79	-25.25	-174.56	3924	3925	3928	3926	3927
c4	.30p	71	2b2f	PRO	412	X	-68.08	-28.78	170.86	6150	6151	6154	6152	6153
c4	.30p	72	2b2f	PRO	653	X	-72.75	-21.16	-175.91	9773	9774	9777	9775	9776
c4	.30p	73	2b2f	PRO	803	X	-68.56	-26.61	170.56	11999	12000	12003	12001	12002
c4	.30p	74	2b2f	PRO	1044	X	-72.67	-21.42	-176.38	15622	15623	15626	15624	15625
c4	.30p	75	2c3e	PRO	82	X	-63.8	-40.46	175.93	1298	1299	1302	1300	1301
c4	.30p	76	2dyr	PRO	94	X	-63.13	-30.72	173.28	1450	1451	1454	1452	1453
c4	.30p	77	2dyr	PRO	314	X	-64.98	-34.47	172.9	4856	4857	4860	4858	4859
c4	.30p	78	2dyr	PRO	752	X	-74.02	-22.37	-174.5	11799	11800	11803	11801	11802
c4	.30p	79	2dyr	PRO	863	X	-54.92	-29.85	-179.37	13569	13570	13573	13571	13572
c4	.30p	80	2dyr	PRO	1697	X	-69.62	-10.95	179.97	26748	26749	26752	26750	26751
c4	.30p	81	2dyr	PRO	1869	X	-61.73	-29.52	173.37	29460	29461	29464	29462	29463
c4	.30p	82	2dyr	PRO	2089	X	-65.17	-35.45	175.25	32866	32867	32870	32868	32869
c4	.30p	83	2dyr	PRO	2527	X	-73.29	-22.58	-175.97	39810	39811	39814	39812	39813
c4	.30p	84	2dyr	PRO	2990	X	-60.09	-31.8	-176.86	47270	47271	47274	47272	47273
c4	.30p	85	2e+74	PRO	159	X	-68.54	-30.31	162.63	2542	2543	2546	2544	2545
c4	.30p	86	2e+74	PRO	248	X	-64.51	-40.3	-174.78	3940	3941	3944	3942	3943
c4	.30p	87	2e+74	PRO	320	X	-71.86	-41.92	178.56	5073	5074	5077	5075	5076
c4	.30p	88	2e+74	PRO	327	X	-58.43	-43.86	177.7	5186	5187	5190	5188	5189
c4	.30p	89	2e+74	PRO	1207	X	-66.72	-44.95	-171.54	18838	18839	18842	18840	18841
c4	.30p	90	2e+74	PRO	1279	X	-65.82	-42.35	179.31	19971	19972	19975	19973	19974
c4	.30p	91	2e+74	PRO	1286	X	-61.66	-43.88	178.62	20084	20085	20088	20086	20087
c4	.30p	92	2h88	PRO	944	X	-61.7	-38.42	174.79	14602	14603	14606	14604	14605
c4	.30p	93	2h88	PRO	1021	X	-55.44	-40.89	179.36	15776	15777	15780	15778	15779
c4	.30p	94	2hdi	PRO	200	X	-59.98	-39.4	167.15	3061	3062	3065	3063	3064
c4	.30p	95	2hdi	PRO	325	X	-76.68	-11.25	-170.28	4968	4969	4972	4970	4971
c4	.30p	96	2iub	PRO	299	X	-66.36	-33.4	176.59	4994	4995	4998	4996	4997
c4	.30p	97	2iub	PRO	310	X	-64.16	-24.68	169.46	5160	5161	5164	5162	5163
c4	.30p	98	2iub	PRO	630	X	-65.81	-33.78	176.54	10504	10505	10508	10506	10507
c4	.30p	99	2iub	PRO	641	X	-59.58	-28.17	168.91	10670	10671	10674	10672	10673
c4	.30p	100	2iub	PRO	960	X	-66.49	-32.04	176.9	15990	15991	15994	15992	15993
c4	.30p	101	2iub	PRO	972	X	-67.26	-18.93	165.82	16163	16164	16167	16165	16166
c4	.30p	102	2iub	PRO	1292	X	-66.12	-35.27	177.31	21507	21508	21511	21509	21510
c4	.30p	103	2iub	PRO	1303	X	-61.39	-29.77	172.9	21673	21674	21677	21675	21676
c4	.30p	104	2iub	PRO	1623	X	-66.35	-33.49	176.51	27017	27018	27021	27019	27020
c4	.30p	105	2iub	PRO	1634	X	-61.74	-24.26	172.57	27183	27184	27187	27185	27186
c4	.30p	106	2jln	PRO	99	X	-74.5	-28.89	174.42	1509	1510	1513	1511	1512
c4	.30p	107	2jln	PRO	166	X	-64.44	-40.24	177.3	2615	2616	2619	2617	2618
c4	.30p	108	2jln	PRO	255	X	-61.41	-36.99	175.2	3940	3941	3944	3942	3943
c4	.30p	109	2jln	PRO	315	X	-71.64	-29.25	171.22	4834	4835	4838	4836	4837
c4	.30p	110	2jln	PRO	345	X	-61.19	-20.61	175.01	5302	5303	5306	5304	5305
c4	.30p	111	2jln	PRO	365	X	-55.23	-30.9	173.97	5605	5606	5609	5607	5608
c4	.30p	112	2nq2	PRO	2	X	-60.94	-32.98	171.67	24	25	28	26	27
c4	.30p	113	2nq2	PRO	246	X	-58.35	-34.34	173.65	3850	3851	3854	3852	3853
c4	.30p	114	2nq2	PRO	262	X	-64.74	-37.72	177.63	4101	4102	4105	4103	4104
c4	.30p	115	2nq2	PRO	299	X	-70.76	-31.12	171.48	4649	4650	4653	4651	4652
c4	.30p	116	2nq2	PRO	600	X	-62.32	-33.46	174.18	9454	9455	9458	9456	9457
c4	.30p	117	2nq2	PRO	813	X	-65.88	-35.17	172.45	12782	12783	12786	12784	12785
c4	.30p	118	2nq2	PRO	850	X	-71.72	-25.04	168.08	13330	13331	13334	13332	13333
c4	.30p	119	2qjy	PRO	298	X	-60.34	-46.45	177.2	4756	4757	4760	4758	4759
c4	.30p	120	2qjy	PRO	444	X	-54.22	-35.06	-177.89	7058	7059	7062	7060	7061
c4	.30p	121	2qjy	PRO	709	X	-60.61	-36.45	175.97	10982	10983	10986	10984	10985
c4	.30p	122	2qjy	PRO	1161	X	-62.3	-43.05	175.9	18040	18041	18044	18042	18043
c4	.30p	123	2qjy	PRO	1307	X	-47.72	-35.63	-179.5	20342	20343	20346	20344	20345
c4	.30p	124	2qjy	PRO	1572	X	-59.34	-34.22	172.97	24267	24268	24271	24269	24270
c4	.30p	125	2uuh	PRO	112	X	-69	-30.65	171.79	1788	1789	1792	1790	1791
c4	.30p	126	2uuh	PRO	263	X	-71.32	-27.5	169.38	4191	4192	4195	4193	4194
c4	.30p	127	2uuh	PRO	414	X	-68.39	-27.63	169.18	6594	6595	6598	6596	6597
c4	.30p	128	2w2e	PRO	380	X	-55.48	-42.32	-179.81	5715	5716	5719	5717	5718
c4	.30p	129	2x72	PRO	285	X	-58.6	-40.68	174.8	4486	4487	4490	4488	4489
c4	.30p	130	2x72	PRO	622	X	-57.21	-42.23	174.72	9792	9793	9796	9794	9795
c4	.30p	131	2yiu	PRO	789	X	-72.72	-36.55	-166.46	12300	12301	12304	12302	12303
c4	.30p	132	2yiu	PRO	1077	X	-66.7	-12.67	-179.05	16930	16931	16934	16932	16933
c4	.30p	133	2zxe	PRO	758	X	-60.9	-40.51	177.74	11535	11536	11539	11537	11538
c4	.30p	134	2zxe	PRO	849	X	-50.01	-31.63	177.64	12962	12963	12966	12964	12965
c4	.30p	135	3a7k	PRO	57	X	-73.26	-27.27	173.1	907	908	911	909	910
c4	.30p	136	3a7k	PRO	208	X	-65.42	-28.81	171.63	3188	3189	3192	3190	3191
c4	.30p	137	3a7k	PRO	316	X	-73	-24.86	172.93	4871	4872	4875	4873	4874
c4	.30p	138	3a7k	PRO	467	X	-63.56	-29.87	171.84	7152	7153	7156	7154	7155
c4	.30p	139	3a7k	PRO	574	X	-71.1	-28.05	173.96	8828	8829	8832	8830	8831
c4	.30p	140	3a7k	PRO	725	X	-64.27	-33.34	173.87	11109	11110	11113	11111	11112
c4	.30p	141	3ayf	PRO	458	X	-69.26	-48.19	-177.77	7350	7351	7354	7352	7353
c4	.30p	142	3ayf	PRO	684	X	-63.07	-36.52	173.36	11017	11018	11021	11019	11020
c4	.30p	143	3ayf	PRO	722	X	-65.39	-32.38	172.26	11633	11634	11637	11635	11636
c4	.30p	144	3b9y	PRO	253	X	-59.57	-43.25	176.13	3817	3818	3821	3819	3820
c4	.30p	145	3b9y	PRO	641	X	-59.78	-39.12	173.13	9640	9641	9644	9642	9643
c4	.30p	146	3b9y	PRO	1029	X	-55.9	-41.27	176.14	15463	15464	15467	15465	15466
c4	.30p	147	3beh	PRO	14	X	-65.77	-31.05	175.34	208	209	212	210	211
c4	.30p	148	3beh	PRO	110	X	-74.62	-35.45	172.16	1726	1727	1730	1728	1729
c4	.30p	149	3beh	PRO	157	X	-59.98	-36.34	172.48	2460	2461	2464	2462	2463
c4	.30p	150	3beh	PRO	330	X	-73.07	-28.27	173.37	5130	5131	5134	5132	5133
c4	.30p	151	3beh	PRO	513	X	-71.31	-34.49	-176.56	7958	7959	7962	7960	7961
c4	.30p	152	3beh	PRO	548	X	-66.23	-26.76	-178.81	8513	8514	8517	8515	8516
c4	.30p	153	3beh	PRO	739	X	-64.56	-39.39	179.63	11475	11476	11479	11477	11478
c4	.30p	154	3c02	PRO	216	X	-65.4	-15.81	174.36	3359	3360	3363	3361	3362
c4	.30p	155	3c02	PRO	237	X	-61.72	-36.34	174.22	3678	3679	3682	3680	3681
c4	.30p	156	3c02	PRO	458	X	-67.31	-14.39	172.12	7116	7117	7120	7118	7119
c4	.30p	157	3c02	PRO	700	X	-65.67	-14.46	172.48	10873	10874	10877	10875	10876
c4	.30p	158	3c02	PRO	721	X	-60.02	-34.16	172.6	11192	11193	11196	11194	11195
c4	.30p	159	3c02	PRO	942	X	-66.41	-12.11	171.45	14630	14631	14634	14632	14633
c4	.30p	160	3c02	PRO	963	X	-57.03	-42.28	177.8	14949	14950	14953	14951	14952
c4	.30p	161	3cn5	PRO	865	X	-58.57	-23.62	-175.75	13077	13078	13081	13079	13080
c4	.30p	162	3cx5	PRO	992	X	-54.37	-30.22	169.02	15438	15439	15442	15440	15441
c4	.30p	163	3cx5	PRO	1151	X	-64.49	-39.78	179.1	18054	18055	18058	18056	18057
c4	.30p	164	3cx5	PRO	2943	X	-51.99	-35.95	171.92	46027	46028	46031	46029	46030
c4	.30p	165	3cx5	PRO	3102	X	-64.69	-43.01	-179.15	48644	48645	48648	48646	48647
c4	.30p	166	3cxh	PRO	992	X	-48.23	-39.1	170.27	15440	15441	15444	15442	15443
c4	.30p	167	3cxh	PRO	1031	X	-70.64	-24.3	-177.61	16096	16097	16100	16098	16099
c4	.30p	168	3cxh	PRO	1130	X	-65	-44.13	-175.44	17698	17699	17702	17700	17701
c4	.30p	169	3cxh	PRO	1151	X	-69.8	-35.36	175.3	18056	18057	18060	18058	18059
c4	.30p	170	3cxh	PRO	2938	X	-51.27	-35.11	169.54	45945	45946	45949	45947	45948
c4	.30p	171	3cxh	PRO	3076	X	-60.6	-42.1	-178.14	48203	48204	48207	48205	48206
c4	.30p	172	3cxh	PRO	3097	X	-67.17	-32.17	176.19	48561	48562	48565	48563	48564
c4	.30p	173	3d9s	PRO	192	X	-62.26	-33.64	176.04	2839	2840	2843	2841	2842
c4	.30p	174	3d9s	PRO	437	X	-61.72	-33.65	174.31	6527	6528	6531	6529	6530
c4	.30p	175	3d9s	PRO	680	X	-60.59	-28.09	172.82	10182	10183	10186	10184	10185
c4	.30p	176	3d9s	PRO	925	X	-70.3	-22.06	171.84	13870	13871	13874	13872	13873
c4	.30p	177	3dww	PRO	4	X	-58.02	-40.72	173.57	46	47	50	48	49
c4	.30p	178	3dww	PRO	71	X	-56.17	-45.48	175.9	1129	1130	1133	1131	1132
c4	.30p	179	3dww	PRO	114	X	-59.68	-25.71	176.75	1834	1835	1838	1836	1837
c4	.30p	180	3dww	PRO	126	X	-72.33	-15.47	165.21	2032	2033	2036	2034	2035
c4	.30p	181	3dww	PRO	146	X	-73.84	-30.24	178.98	2324	2325	2328	2326	2327
c4	.30p	182	3dww	PRO	410	X	-67.81	-27.97	164.6	6588	6589	6592	6590	6591
c4	.30p	183	3fh6	PRO	20	X	-49.24	-36.17	173.57	312	313	316	314	315
c4	.30p	184	3fh6	PRO	126	X	-57.35	-30.96	173.07	2013	2014	2017	2015	2016
c4	.30p	185	3fh6	PRO	184	X	-63.89	-23.4	167.12	2939	2940	2943	2941	2942
c4	.30p	186	3fh6	PRO	212	X	-74.18	-25.68	175.82	3347	3348	3351	3349	3350
c4	.30p	187	3fh6	PRO	230	X	-58.58	-34.05	178.24	3666	3667	3670	3668	3669
c4	.30p	188	3fh6	PRO	492	X	-62.4	-30.59	168.69	7775	7776	7779	7777	7778
c4	.30p	189	3fh6	PRO	496	X	-57.3	-36.89	178.14	7835	7836	7839	7837	7838
c4	.30p	190	3fh6	PRO	556	X	-59.79	-37.08	-173.2	8759	8760	8763	8761	8762
c4	.30p	191	3gd8	PRO	189	X	-63.49	-31.18	172.08	2807	2808	2811	2809	2810
c4	.30p	192	3gd8	PRO	412	X	-60.23	-34.86	173.72	6142	6143	6146	6144	6145
c4	.30p	193	3gd8	PRO	635	X	-61.16	-33.04	173.17	9477	9478	9481	9479	9480
c4	.30p	194	3gd8	PRO	858	X	-58.68	-31.43	172	12812	12813	12816	12814	12815
c4	.30p	195	3hd6	PRO	130	X	-57.19	-28.83	172.41	2083	2084	2087	2085	2086
c4	.30p	196	3hd6	PRO	285	X	-67.47	-19.38	179.45	4512	4513	4516	4514	4515
c4	.30p	197	3hd6	PRO	533	X	-58.32	-27.12	172.59	8371	8372	8375	8373	8374
c4	.30p	198	3hd6	PRO	688	X	-68.45	-23.31	179.92	10800	10801	10804	10802	10803
c4	.30p	199	3hd6	PRO	936	X	-58.1	-27.78	172.62	14659	14660	14663	14661	14662
c4	.30p	200	3hd6	PRO	1091	X	-70.08	-22.7	179.24	17088	17089	17092	17090	17091
c4	.30p	201	3kly	PRO	490	X	-61.79	-40.46	179.34	7591	7592	7595	7593	7594
c4	.30p	202	3m73	PRO	17	X	-61.92	-27.4	173.1	258	259	262	260	261
c4	.30p	203	3m73	PRO	87	X	-66.03	-31.02	173.28	1414	1415	1418	1416	1417
c4	.30p	204	3m73	PRO	145	X	-78.9	-38.48	-174.34	2364	2365	2368	2366	2367
c4	.30p	205	3m73	PRO	330	X	-64.23	-26.97	171.85	5255	5256	5259	5257	5258
c4	.30p	206	3m73	PRO	400	X	-65.87	-29.87	172.93	6411	6412	6415	6413	6414
c4	.30p	207	3m73	PRO	458	X	-78.83	-38.53	-173.81	7361	7362	7365	7363	7364
c4	.30p	208	3m73	PRO	643	X	-63.85	-27.77	172.23	10252	10253	10256	10254	10255
c4	.30p	209	3m73	PRO	713	X	-68.39	-28.57	171.35	11408	11409	11412	11410	11411
c4	.30p	210	3mk7	PRO	45	X	-58.89	-40.91	178.97	698	699	702	700	701
c4	.30p	211	3mk7	PRO	54	X	-63.05	-29.92	172.18	855	856	859	857	858
c4	.30p	212	3mk7	PRO	88	X	-64.44	-34.09	176.27	1367	1368	1371	1369	1370
c4	.30p	213	3nd0	PRO	100	X	-68.3	-53.14	-175.8	1543	1544	1547	1545	1546
c4	.30p	214	3nd0	PRO	347	X	-69.3	-33.56	179.92	5353	5354	5357	5355	5356
c4	.30p	215	3nd0	PRO	372	X	-67.63	-44.76	-178.35	5699	5700	5703	5701	5702
c4	.30p	216	3nd0	PRO	469	X	-54.88	-41.92	-177.3	7203	7204	7207	7205	7206
c4	.30p	217	3nd0	PRO	525	X	-76.3	-38.96	177.5	8083	8084	8087	8085	8086
c4	.30p	218	3nd0	PRO	772	X	-66.64	-31.99	176.15	11892	11893	11896	11894	11895
c4	.30p	219	3nd0	PRO	797	X	-67.21	-44.53	-179.75	12238	12239	12242	12240	12241
c4	.30p	220	3o7q	PRO	119	X	-68.91	-33.97	-179.63	1870	1871	1874	1872	1873
c4	.30p	221	3pl9	PRO	87	X	-58.89	-36.34	-178.73	1382	1383	1386	1384	1385
c4	.30p	222	3puw	PRO	789	X	-61.87	-40.13	176.16	12326	12327	12330	12328	12329
c4	.30p	223	3puw	PRO	1129	X	-62.96	-38.67	176.32	17600	17601	17604	17602	17603
c4	.30p	224	3qe7	PRO	16	X	-62.71	-39.99	177.54	245	246	249	247	248
c4	.30p	225	3qe7	PRO	33	X	-63.54	-38.26	173.61	510	511	514	512	513
c4	.30p	226	3qe7	PRO	40	X	-64.18	-26.85	178.03	629	630	633	631	632
c4	.30p	227	3qe7	PRO	75	X	-63.57	-35.97	176.63	1173	1174	1177	1175	1176
c4	.30p	228	3qe7	PRO	181	X	-67.73	-33.14	173.52	2751	2752	2755	2753	2754
c4	.30p	229	3qnq	PRO	9	X	-71.26	-41.95	172.3	157	158	161	159	160
c4	.30p	230	3qnq	PRO	221	X	-65.75	-36.4	174.14	3512	3513	3516	3514	3515
c4	.30p	231	3qnq	PRO	325	X	-76.45	-32.16	177.28	5092	5093	5096	5094	5095
c4	.30p	232	3qnq	PRO	349	X	-71	-30.96	174.41	5475	5476	5479	5477	5478
c4	.30p	233	3qnq	PRO	415	X	-57.55	-46.72	-179.43	6497	6498	6501	6499	6500
c4	.30p	234	3qnq	PRO	441	X	-63.05	-42.74	175.26	6947	6948	6951	6949	6950
c4	.30p	235	3qnq	PRO	653	X	-68.09	-35.91	173.71	10302	10303	10306	10304	10305
c4	.30p	236	3qnq	PRO	711	X	-64.31	-33.02	-175.48	11169	11170	11173	11171	11172
c4	.30p	237	3qnq	PRO	757	X	-68.64	-32.03	174.9	11881	11882	11885	11883	11884
c4	.30p	238	3qnq	PRO	781	X	-65.34	-28.37	174.84	12264	12265	12268	12266	12267
c4	.30p	239	3qnq	PRO	847	X	-62.97	-41.23	176.19	13286	13287	13290	13288	13289
c4	.30p	240	3rce	PRO	116	X	-58.12	-37.72	178.65	1847	1848	1851	1849	1850
c4	.30p	241	3rce	PRO	162	X	-68.68	-33.66	170.05	2588	2589	2592	2590	2591
c4	.30p	242	3rce	PRO	185	X	-65.82	-36.11	171.75	2993	2994	2997	2995	2996
c4	.30p	243	3rce	PRO	300	X	-49.06	-33.89	152.48	4938	4939	4942	4940	4941
c4	.30p	244	3rce	PRO	357	X	-65.74	-37.91	175.8	5871	5872	5875	5873	5874
c4	.30p	245	3rfu	PRO	51	X	-65.09	-47.29	177.51	814	815	818	816	817
c4	.30p	246	3rfu	PRO	621	X	-67.41	-38.63	176.11	9405	9406	9409	9407	9408
c4	.30p	247	3rfu	PRO	637	X	-52.86	-34.69	175.97	9643	9644	9647	9645	9646
c4	.30p	248	3rfz	PRO	389	A	-63.06	-20.23	-178.95	5693	5694	5697	5695	5696
c4	.30p	249	3rgb	PRO	534	X	-61.44	-32.72	168.61	8444	8445	8448	8446	8447
c4	.30p	250	3rgb	PRO	727	X	-46.66	-39	172.54	11629	11630	11633	11631	11632
c4	.30p	251	3rgb	PRO	765	X	-62.53	-35.49	178.53	12260	12261	12264	12262	12263
c4	.30p	252	3rgb	PRO	1729	X	-61.13	-34.44	172.47	27381	27382	27385	27383	27384
c4	.30p	253	3rgb	PRO	1764	X	-75.55	-27.91	162.97	27911	27912	27915	27913	27914
c4	.30p	254	3rgb	PRO	1947	X	-60.65	-34.48	173.15	30904	30905	30908	30906	30907
c4	.30p	255	3rgb	PRO	1982	X	-80.43	-11.35	161.41	31434	31435	31438	31436	31437
c4	.30p	256	3rgb	PRO	2140	X	-50.52	-35.37	170.34	34089	34090	34093	34091	34092
c4	.30p	257	3rgb	PRO	2178	X	-62.32	-35.77	178.26	34720	34721	34724	34722	34723
c4	.30p	258	3rgb	PRO	2353	X	-53.84	-40.97	173.35	37537	37538	37541	37539	37540
c4	.30p	259	3rko	PRO	552	X	-65.77	-31.53	171.87	8522	8523	8526	8524	8525
c4	.30p	260	3rko	PRO	1129	X	-67.18	-36.76	175.22	17666	17667	17670	17668	17669
c4	.30p	261	3rko	PRO	1346	X	-67	-30.26	169.3	21003	21004	21007	21005	21006
c4	.30p	262	3rko	PRO	1479	X	-60.77	-43.91	-178.68	23053	23054	23057	23055	23056
c4	.30p	263	3rko	PRO	1575	X	-71.34	-19.98	-175.28	24532	24533	24536	24534	24535
c4	.30p	264	3rko	PRO	1874	X	-48.64	-47.19	-175.75	29268	29269	29272	29270	29271
c4	.30p	265	3rlb	PRO	83	X	-63.67	-38.51	174.16	1307	1308	1311	1309	1310
c4	.30p	266	3rlb	PRO	168	X	-57.28	-27.65	171.75	2674	2675	2678	2676	2677
c4	.30p	267	3s8g	PRO	115	X	-65.67	-31.96	172.47	1870	1871	1874	1872	1873
c4	.30p	268	3s8g	PRO	226	X	-58.82	-21.88	167.69	3696	3697	3700	3698	3699
c4	.30p	269	3s8g	PRO	300	X	-61.17	-42.43	174.77	4896	4897	4900	4898	4899
c4	.30p	270	3s8g	PRO	341	X	-66.93	-40.34	177.73	5521	5522	5525	5523	5524
c4	.30p	271	3s8g	PRO	350	X	-67.15	-31.09	172.7	5661	5662	5665	5663	5664
c4	.30p	272	3s8g	PRO	458	X	-59.62	-28.5	169.98	7321	7322	7325	7323	7324
c4	.30p	273	3ug9	PRO	210	X	-64.23	-33.16	173.94	3328	3329	3332	3330	3331
c4	.30p	274	3ug9	PRO	490	X	-62.78	-33.79	173.9	7776	7777	7780	7778	7779
c4	.30p	275	3v8x	PRO	579	X	-68.63	-10.46	173.84	8798	8799	8802	8800	8801
c4	.30p	276	3v8x	PRO	738	X	-56.82	-24.76	173.02	11321	11322	11325	11323	11324
c4	.30p	277	3wdo	PRO	31	X	-66.92	-33.78	178.42	490	491	494	492	493
c4	.30p	278	3wdo	PRO	77	X	-62.65	-31.06	175.38	1188	1189	1192	1190	1191
c4	.30p	279	3wdo	PRO	234	X	-62.78	-35.6	173.38	3587	3588	3591	3589	3590
c4	.30p	280	3wfd	PRO	9	X	-58.92	-40.17	174.23	119	120	123	121	122
c4	.30p	281	3wfd	PRO	274	X	-60.21	-42.94	174.23	4425	4426	4429	4427	4428
c4	.30p	282	3wo7	PRO	18	X	-65.66	-44.3	177.06	272	273	276	274	275
c4	.30p	283	3wo7	PRO	106	X	-58.99	-26.22	173.83	1743	1744	1747	1745	1746
c4	.30p	284	4a2n	PRO	57	X	-64.9	-30.73	170.9	996	997	1000	998	999
c4	.30p	285	4a2n	PRO	127	X	-67.27	-34.09	169.68	2147	2148	2151	2149	2150
c4	.30p	286	4atv	PRO	248	X	-68.55	-46.94	178.33	3811	3812	3815	3813	3814
c4	.30p	287	4atv	PRO	292	X	-60.07	-47.97	177.06	4466	4467	4470	4468	4469
c4	.30p	288	4atv	PRO	629	X	-63.4	-39.37	176.25	9676	9677	9680	9678	9679
c4	.30p	289	4atv	PRO	673	X	-62.21	-48.83	178.11	10331	10332	10335	10333	10334
c4	.30p	290	4bpm	PRO	5	X	-60.92	-34.69	173.77	57	58	61	59	60
c4	.30p	291	4bpm	PRO	72	X	-62.98	-35.84	171.08	1140	1141	1144	1142	1143
c4	.30p	292	4bpm	PRO	127	X	-63.53	-37.94	173.49	2043	2044	2047	2045	2046
c4	.30p	293	4bpm	PRO	167	X	-64.73	-33.62	172.83	2665	2666	2669	2667	2668
c4	.30p	294	4bpm	PRO	234	X	-62.57	-33.33	172.06	3748	3749	3752	3750	3751
c4	.30p	295	4bpm	PRO	289	X	-65.49	-38.69	174.68	4651	4652	4655	4653	4654
c4	.30p	296	4bpm	PRO	329	X	-60.15	-36.33	173.91	5273	5274	5277	5275	5276
c4	.30p	297	4bpm	PRO	396	X	-60.84	-33.71	170.16	6356	6357	6360	6358	6359
c4	.30p	298	4bpm	PRO	451	X	-63.85	-39.15	174.2	7259	7260	7263	7261	7262
c4	.30p	299	4bwz	PRO	96	X	-73.02	-23.78	171.75	1488	1489	1492	1490	1491
c4	.30p	300	4bwz	PRO	366	X	-61.8	-28.42	172.19	5537	5538	5541	5539	5540
c4	.30p	301	4bwz	PRO	371	X	-63.18	-30.95	170.44	5622	5623	5626	5624	5625
c4	.30p	302	4bwz	PRO	480	X	-71.48	-23.4	171.44	7330	7331	7334	7332	7333
c4	.30p	303	4bwz	PRO	750	X	-61.87	-28.06	172.77	11379	11380	11383	11381	11382
c4	.30p	304	4bwz	PRO	755	X	-66.67	-29.26	170.39	11464	11465	11468	11466	11467
c4	.30p	305	4cad	PRO	39	X	-61.5	-29.22	170.54	634	635	638	636	637
c4	.30p	306	4cad	PRO	81	X	-61.3	-36.57	172.18	1341	1342	1345	1343	1344
c4	.30p	307	4cad	PRO	93	X	-53.57	-45.92	176.4	1536	1537	1540	1538	1539
c4	.30p	308	4cad	PRO	110	X	-59.42	-35.04	179.55	1767	1768	1771	1769	1770
c4	.30p	309	4cad	PRO	186	X	-73.47	-28.72	170.26	3049	3050	3053	3051	3052
c4	.30p	310	4czb	PRO	448	X	-60.48	-36.76	177.31	6989	6990	6993	6991	6992
c4	.30p	311	4czb	PRO	598	X	-61.14	-37.07	-179.73	9346	9347	9350	9348	9349
c4	.30p	312	4dbl	PRO	58	X	-64.02	-37.66	173.53	968	969	972	970	971
c4	.30p	313	4dbl	PRO	199	X	-63.24	-43.03	177.73	3118	3119	3122	3120	3121
c4	.30p	314	4dbl	PRO	261	X	-62	-40.56	177.1	4081	4082	4085	4083	4084
c4	.30p	315	4dbl	PRO	364	X	-53.3	-32.1	170.6	5697	5698	5701	5699	5700
c4	.30p	316	4dbl	PRO	382	X	-62.76	-42.08	173.38	6006	6007	6010	6008	6009
c4	.30p	317	4dbl	PRO	412	X	-55.8	-32.91	176.99	6446	6447	6450	6448	6449
c4	.30p	318	4dbl	PRO	523	X	-63.35	-49.02	-177.08	8156	8157	8160	8158	8159
c4	.30p	319	4dbl	PRO	585	X	-62.07	-36.61	176.66	9119	9120	9123	9121	9122
c4	.30p	320	4doj	PRO	137	X	-67.19	-39.13	174.66	2105	2106	2109	2107	2108
c4	.30p	321	4doj	PRO	277	X	-69.64	-32.75	176.32	4206	4207	4210	4208	4209
c4	.30p	322	4doj	PRO	471	X	-69.04	-20.65	177.97	7085	7086	7089	7087	7088
c4	.30p	323	4doj	PRO	803	X	-70.44	-36.35	177.12	12253	12254	12257	12255	12256
c4	.30p	324	4doj	PRO	1133	X	-70.81	-28.48	176.43	17264	17265	17268	17266	17267
c4	.30p	325	4doj	PRO	1164	X	-69.97	-43.47	179.98	17743	17744	17747	17745	17746
c4	.30p	326	4doj	PRO	1300	X	-66.3	-33.95	177.55	19799	19800	19803	19801	19802
c4	.30p	327	4doj	PRO	1345	X	-61.63	-35.37	173.1	20484	20485	20488	20486	20487
c4	.30p	328	4doj	PRO	1494	X	-68.73	-37.37	178.45	22678	22679	22682	22680	22681
c4	.30p	329	4dve	PRO	55	X	-65.34	-30.05	178.87	838	839	842	840	841
c4	.30p	330	4dve	PRO	101	X	-66.78	-33.83	170.57	1493	1494	1497	1495	1496
c4	.30p	331	4dxw	PRO	99	X	-60.23	-31.89	173.75	1641	1642	1645	1643	1644
c4	.30p	332	4dxw	PRO	462	X	-64.71	-25.04	175.03	7698	7699	7702	7700	7701
c4	.30p	333	4dxw	PRO	652	X	-46.95	-46.51	165.56	10855	10856	10859	10857	10858
c4	.30p	334	4ev6	PRO	288	X	-58.55	-22.4	-178.44	4789	4790	4793	4791	4792
c4	.30p	335	4ev6	PRO	916	X	-55.95	-31.34	173.23	15283	15284	15287	15285	15286
c4	.30p	336	4ev6	PRO	1547	X	-57.43	-29.91	176.66	25825	25826	25829	25827	25828
c4	.30p	337	4ezc	PRO	40	X	-65.27	-34.97	176.18	635	636	639	637	638
c4	.30p	338	4ezc	PRO	114	X	-66.09	-33.29	172.08	1771	1772	1775	1773	1774
c4	.30p	339	4ezc	PRO	192	X	-68.99	-34.06	174	2970	2971	2974	2972	2973
c4	.30p	340	4ezc	PRO	204	X	-60.06	-32.08	174.23	3131	3132	3135	3133	3134
c4	.30p	341	4ezc	PRO	385	X	-66.55	-33.99	177.09	5916	5917	5920	5918	5919
c4	.30p	342	4ezc	PRO	459	X	-61.95	-36.51	170.51	7052	7053	7056	7054	7055
c4	.30p	343	4ezc	PRO	537	X	-68.33	-34.15	174.86	8251	8252	8255	8253	8254
c4	.30p	344	4ezc	PRO	731	X	-65.66	-36.5	177.47	11209	11210	11213	11211	11212
c4	.30p	345	4ezc	PRO	805	X	-66.44	-30.68	171.53	12345	12346	12349	12347	12348
c4	.30p	346	4ezc	PRO	883	X	-65.24	-34.89	173.8	13544	13545	13548	13546	13547
c4	.30p	347	4ezc	PRO	895	X	-63.21	-27.07	172.49	13705	13706	13709	13707	13708
c4	.30p	348	4fc4	PRO	24	X	-57.36	-42.94	175.18	345	346	349	347	348
c4	.30p	349	4fc4	PRO	273	X	-58.96	-38.21	173.79	4104	4105	4108	4106	4107
c4	.30p	350	4fc4	PRO	355	X	-63.01	-37.08	174.17	5333	5334	5337	5335	5336
c4	.30p	351	4fc4	PRO	605	X	-63.49	-34.24	175.67	9106	9107	9110	9108	9109
c4	.30p	352	4fc4	PRO	772	X	-55.2	-47.39	172.71	11633	11634	11637	11635	11636
c4	.30p	353	4gc0	PRO	101	X	-72.36	-28.98	177.91	1455	1456	1459	1457	1458
c4	.30p	354	4gc0	PRO	205	X	-64.75	-27.88	170.66	3069	3070	3073	3071	3072
c4	.30p	355	4gc0	PRO	339	X	-60.03	-43.6	178.44	5218	5219	5222	5220	5221
c4	.30p	356	4gc0	PRO	385	X	-62.56	-48.82	-173.35	5899	5900	5903	5901	5902
c4	.30p	357	4gey	PRO	328	X	-71.09	-21.29	179.48	4999	5000	5003	5001	5002
c4	.30p	358	4h13	PRO	320	X	-67.29	-32.19	-177.84	5073	5074	5077	5075	5076
c4	.30p	359	4h13	PRO	327	X	-61.34	-40.99	-178.78	5186	5187	5190	5188	5189
c4	.30p	360	4h13	PRO	692	X	-60.06	-33.97	-179.8	10826	10827	10830	10828	10829
c4	.30p	361	4h13	PRO	1280	X	-72.54	-40.19	179.91	20012	20013	20016	20014	20015
c4	.30p	362	4h13	PRO	1287	X	-62.98	-39.16	179.86	20125	20126	20129	20127	20128
c4	.30p	363	4h13	PRO	1652	X	-66.28	-33.9	-179.29	25765	25766	25769	25767	25768
c4	.30p	364	4h1w	PRO	887	X	-68.01	-37.21	173.06	13673	13674	13677	13675	13676
c4	.30p	365	4h1w	PRO	943	X	-55.29	-37.45	-176.43	14565	14566	14569	14567	14568
c4	.30p	366	4h33	PRO	22	X	-66.4	-33.85	179.93	368	369	372	370	371
c4	.30p	367	4h33	PRO	57	X	-57.65	-36.02	172.61	908	909	912	910	911
c4	.30p	368	4h33	PRO	113	X	-64.36	-34.7	-179.3	1827	1828	1831	1829	1830
c4	.30p	369	4h33	PRO	148	X	-57.97	-41.28	176.19	2367	2368	2371	2369	2370
c4	.30p	370	4h33	PRO	204	X	-65.48	-31.78	178.37	3298	3299	3302	3300	3301
c4	.30p	371	4h33	PRO	239	X	-56.96	-43.24	175.34	3838	3839	3842	3840	3841
c4	.30p	372	4h33	PRO	295	X	-67.31	-31.89	178.21	4757	4758	4761	4759	4760
c4	.30p	373	4h33	PRO	330	X	-54.96	-42.37	174.19	5297	5298	5301	5299	5300
c4	.30p	374	4hkr	PRO	119	X	-64.59	-39.21	176.59	1909	1910	1913	1911	1912
c4	.30p	375	4hkr	PRO	284	X	-65.08	-37.97	177.39	4587	4588	4591	4589	4590
c4	.30p	376	4hkr	PRO	444	X	-63.57	-41.68	178.48	7185	7186	7189	7187	7188
c4	.30p	377	4hkr	PRO	609	X	-62.2	-42.48	176.83	9863	9864	9867	9865	9866
c4	.30p	378	4hkr	PRO	769	X	-59.65	-41.65	176.93	12461	12462	12465	12463	12464
c4	.30p	379	4hkr	PRO	934	X	-62.88	-34.69	176.28	15139	15140	15143	15141	15142
c4	.30p	380	4huq	PRO	789	X	-61.37	-16.27	176.81	12343	12344	12347	12345	12346
c4	.30p	381	4ikx	PRO	249	X	-65.11	-29.88	166.65	3797	3798	3801	3799	3800
c4	.30p	382	4ikx	PRO	385	X	-62.21	-41.01	-179.92	6033	6034	6037	6035	6036
c4	.30p	383	4ikx	PRO	394	X	-55.73	-22.94	179.8	6156	6157	6160	6158	6159
c4	.30p	384	4il3	PRO	350	X	-61.82	-35.09	174.45	5730	5731	5734	5732	5733
c4	.30p	385	4j72	PRO	127	X	-60.38	-44.54	-168.04	2132	2133	2136	2134	2135
c4	.30p	386	4j72	PRO	142	X	-66.35	-35.37	173.56	2392	2393	2396	2394	2395
c4	.30p	387	4j72	PRO	461	X	-66.21	-32.42	170.67	7492	7493	7496	7494	7495
c4	.30p	388	4j7c	PRO	1908	X	-61.23	-32.52	177.65	30069	30070	30073	30071	30072
c4	.30p	389	4j7c	PRO	2136	X	-58.77	-33.33	177.78	33700	33701	33704	33702	33703
c4	.30p	390	4j7c	PRO	2337	X	-66.15	-33.93	175.94	36791	36792	36795	36793	36794
c4	.30p	391	4j7c	PRO	2565	X	-58.98	-31.51	178.84	40422	40423	40426	40424	40425
c4	.30p	392	4k1c	PRO	27	X	-64.06	-41.5	175.09	439	440	443	441	442
c4	.30p	393	4k1c	PRO	308	X	-65.63	-34.1	173.69	4749	4750	4753	4751	4752
c4	.30p	394	4k5y	PRO	122	X	-63.3	-22.83	174.89	1969	1970	1973	1971	1972
c4	.30p	395	4knf	PRO	130	X	-67.41	-34.22	174.95	1998	1999	2002	2000	2001
c4	.30p	396	4knf	PRO	181	X	-62.69	-30.66	167.92	2769	2770	2773	2771	2772
c4	.30p	397	4knf	PRO	404	X	-61.48	-29.71	166.73	6176	6177	6180	6178	6179
c4	.30p	398	4knf	PRO	636	X	-61.27	-31.79	169.16	9733	9734	9737	9735	9736
c4	.30p	399	4knf	PRO	818	X	-64.88	-32.92	172.47	12511	12512	12515	12513	12514
c4	.30p	400	4knf	PRO	866	X	-62.53	-30.47	168.8	13233	13234	13237	13235	13236
c4	.30p	401	4knf	PRO	1046	X	-60.96	-39.2	172.14	15997	15998	16001	15999	16000
c4	.30p	402	4knf	PRO	1097	X	-63.85	-32.98	171.01	16768	16769	16772	16770	16771
c4	.30p	403	4kt0	PRO	1819	A	-65.16	-30.85	171.39	28057	28058	28061	28059	28060
c4	.30p	404	4kt0	PRO	1906	A	-51.91	-53.78	-179.82	29419	29420	29423	29421	29422
c4	.30p	405	4kt0	PRO	2004	A	-65.71	-39.78	173.56	30865	30866	30869	30867	30868
c4	.30p	406	4lz6	PRO	140	A	-69.49	-31.39	176.74	2121	2122	2125	2123	2124
c4	.30p	407	4lz6	PRO	174	A	-59.81	-52.46	177.49	2649	2650	2653	2651	2652
c4	.30p	408	4lz6	PRO	339	A	-64.24	-35.48	166.33	5260	5261	5264	5262	5263
c4	.30p	409	4lz6	PRO	422	A	-57.17	-49.5	-178.12	6590	6591	6594	6592	6593
c4	.30p	410	4m48	PRO	44	X	-62.25	-38.74	173.89	679	680	683	681	682
c4	.30p	411	4m48	PRO	505	X	-71.44	-34.7	-179.37	7963	7964	7967	7965	7966
c4	.30p	412	4m58	PRO	80	X	-57.39	-40.56	179.37	1155	1156	1159	1157	1158
c4	.30p	413	4m58	PRO	118	X	-75.31	-37.52	177.72	1711	1712	1715	1713	1714
c4	.30p	414	4m64	PRO	78	X	-60.69	-29.41	172.13	1233	1234	1237	1235	1236
c4	.30p	415	4n75	PRO	51	X	-62.63	-34.19	-179.96	718	719	722	720	721
c4	.30p	416	4n7w	PRO	10	X	-60.41	-34.72	174.22	173	174	177	175	176
c4	.30p	417	4n7w	PRO	24	X	-60.05	-39.92	179.3	406	407	410	408	409
c4	.30p	418	4n7w	PRO	61	X	-62.55	-36.39	175.17	1003	1004	1007	1005	1006
c4	.30p	419	4nab	PRO	732	X	-64.64	-40.86	174.66	11284	11285	11288	11286	11287
c4	.30p	420	4nab	PRO	763	X	-54.11	-32.5	177.79	11759	11760	11763	11761	11762
c4	.30p	421	4nab	PRO	788	X	-61.21	-35.93	-174.61	12177	12178	12181	12179	12180
c4	.30p	422	4o6y	PRO	43	A	-59.03	-35.19	177.89	680	681	684	682	683
c4	.30p	423	4o6y	PRO	254	A	-58.96	-34.83	178.25	4051	4052	4055	4053	4054
c4	.30p	424	4ogq	PRO	305	X	-61.52	-35.93	171.92	4829	4830	4833	4831	4832
c4	.30p	425	4ogq	PRO	318	X	-66.09	-39.79	177.89	5023	5024	5027	5025	5026
c4	.30p	426	4ogq	PRO	1267	X	-66.72	-38.68	178.04	19574	19575	19578	19576	19577
c4	.30p	427	4oh3	PRO	288	X	-64.92	-37.19	175.55	4366	4367	4370	4368	4369
c4	.30p	428	4oh3	PRO	358	X	-77.85	-40.55	169.48	5479	5480	5483	5481	5482
c4	.30p	429	4oh3	PRO	935	X	-56.94	-53.95	-177.85	14515	14516	14519	14517	14518
c4	.30p	430	4or2	PRO	168	X	-67.77	-37.03	173.96	2703	2704	2707	2705	2706
c4	.30p	431	4or2	PRO	215	X	-67	-31.58	176.27	3464	3465	3468	3466	3467
c4	.30p	432	4or2	PRO	426	X	-68.17	-35.29	174.01	6829	6830	6833	6831	6832
c4	.30p	433	4or2	PRO	473	X	-67.88	-27.61	175.13	7590	7591	7594	7592	7593
c4	.30p	434	4p00	PRO	16	X	-62.43	-35.78	174.07	265	266	269	267	268
c4	.30p	435	4p00	PRO	53	X	-64.89	-30.69	173.29	809	810	813	811	812
c4	.30p	436	4p00	PRO	473	X	-60.96	-36.2	179.82	7526	7527	7530	7528	7529
c4	.30p	437	4p00	PRO	1247	X	-61.22	-41.83	-176.06	19323	19324	19327	19325	19326
c4	.30p	438	4p02	PRO	16	X	-61.64	-33.54	175.53	265	266	269	267	268
c4	.30p	439	4p02	PRO	53	X	-65.3	-30.25	173.74	809	810	813	811	812
c4	.30p	440	4p02	PRO	473	X	-63.31	-23.84	179.6	7526	7527	7530	7528	7529
c4	.30p	441	4p02	PRO	1247	X	-54.9	-38.86	177.47	19323	19324	19327	19325	19326
c4	.30p	442	4q65	PRO	367	X	-62.2	-21.69	-178.1	5719	5720	5723	5721	5722
c4	.30p	443	4qim	PRO	212	X	-64.88	-42.57	175.63	3257	3258	3261	3259	3260
c4	.30p	444	4qnd	PRO	69	X	-62.01	-28.43	171.69	1123	1124	1127	1125	1126
c4	.30p	445	4qnd	PRO	166	X	-61.03	-29.8	172.89	2656	2657	2660	2658	2659
c4	.30p	446	4qo2	PRO	6	X	-53.29	-46.5	-178.68	83	84	87	85	86
c4	.30p	447	4qtn	PRO	331	X	-71.52	-34.75	-178.2	5342	5343	5346	5344	5345
c4	.30p	448	4qtn	PRO	566	X	-67.13	-37.55	179.64	9152	9153	9156	9154	9155
c4	.30p	449	4quv	PRO	170	X	-67.87	-25.57	177.19	2703	2704	2707	2705	2706
c4	.30p	450	4quv	PRO	345	X	-63.98	-34.59	-167.76	5560	5561	5564	5562	5563
c4	.30p	451	4r0c	PRO	16	X	-67.2	-37.52	178.8	267	268	271	269	270
c4	.30p	452	4r0c	PRO	64	X	-72.92	-24.35	-174.17	974	975	978	976	977
c4	.30p	453	4r0c	PRO	259	X	-57.71	-28.72	-179.59	3822	3823	3826	3824	3825
c4	.30p	454	4r0c	PRO	387	X	-63.74	-26.44	175.36	5769	5770	5773	5771	5772
c4	.30p	455	4r0c	PRO	419	X	-68.06	-27.42	-179.81	6249	6250	6253	6251	6252
c4	.30p	456	4r0c	PRO	449	X	-61.43	-49.05	176.07	6740	6741	6744	6742	6743
c4	.30p	457	4r0c	PRO	547	X	-70.62	-15.15	-179.73	8267	8268	8271	8269	8270
c4	.30p	458	4r0c	PRO	742	X	-57.19	-35.02	-177.6	11115	11116	11119	11117	11118
c4	.30p	459	4r0c	PRO	870	X	-62.1	-30.61	174.76	13062	13063	13066	13064	13065
c4	.30p	460	4r0c	PRO	932	X	-59.81	-45.51	175.65	14033	14034	14037	14035	14036
c4	.30p	461	4rdq	PRO	76	X	-62.75	-41.05	177.82	1270	1271	1274	1272	1273
c4	.30p	462	4rdq	PRO	442	X	-63.37	-40.2	178.05	7252	7253	7256	7254	7255
c4	.30p	463	4rdq	PRO	808	X	-63.36	-39.25	175.25	13233	13234	13237	13235	13236
c4	.30p	464	4rdq	PRO	1174	X	-62.88	-41.13	176.83	19214	19215	19218	19216	19217
c4	.30p	465	4rdq	PRO	1540	X	-68.32	-38.9	176.64	25195	25196	25199	25197	25198
c4	.30p	466	4rdr	PRO	561	X	-69.9	-29.78	179.03	8719	8720	8723	8721	8722
c4	.30p	467	4rfs	PRO	592	X	-60.82	-42.66	170.78	9144	9145	9148	9146	9147
c4	.30p	468	4rfs	PRO	636	X	-50.12	-31.24	173.8	9808	9809	9812	9810	9811
c4	.30p	469	4rfs	PRO	639	X	-61	-22.17	172.25	9848	9849	9852	9850	9851
c4	.30p	470	4rfs	PRO	645	X	-55.85	-32.47	176.23	9948	9949	9952	9950	9951
c4	.30p	471	4rfs	PRO	801	X	-57.18	-45.04	173.91	12478	12479	12482	12480	12481
c4	.30p	472	4rhb	PRO	176	X	-76.04	-19.98	-175.89	2778	2779	2782	2780	2781
c4	.30p	473	4rp8	PRO	166	X	-61.26	-36.35	171.52	2609	2610	2613	2611	2612
c4	.30p	474	4ruf	PRO	129	X	-63.86	-41.13	177.31	1933	1934	1937	1935	1936
c4	.30p	475	4ruf	PRO	233	X	-80.14	-31.44	-176.29	3572	3573	3576	3574	3575
c4	.30p	476	4ruf	PRO	381	X	-65.7	-40.21	177.49	5833	5834	5837	5835	5836
c4	.30p	477	4ruf	PRO	481	X	-50.58	-33.92	174.78	7410	7411	7414	7412	7413
c4	.30p	478	4tq4	PRO	10	X	-58.87	-25.68	173.61	176	177	180	178	179
c4	.30p	479	4tq4	PRO	19	X	-58.88	-44.33	175.64	328	329	332	330	331
c4	.30p	480	4tq4	PRO	168	X	-64.13	-35.65	172.47	2613	2614	2617	2615	2616
c4	.30p	481	4tq4	PRO	180	X	-67.46	-34.22	169.38	2800	2801	2804	2802	2803
c4	.30p	482	4tq4	PRO	212	X	-67.78	-40.51	-179.97	3307	3308	3311	3309	3310
c4	.30p	483	4tq4	PRO	270	X	-63.89	-38.54	176.37	4280	4281	4284	4282	4283
c4	.30p	484	4tqu	PRO	19	X	-61.47	-36.91	172.48	344	345	348	346	347
c4	.30p	485	4tqu	PRO	315	X	-56.54	-36.88	-179.7	5118	5119	5122	5120	5121
c4	.30p	486	4tqu	PRO	380	X	-71.4	-35.03	177.46	6155	6156	6159	6157	6158
c4	.30p	487	4tqu	PRO	475	X	-63.46	-27.95	167.15	7694	7695	7698	7696	7697
c4	.30p	488	4u4t	PRO	30	X	-61.3	-35.93	174.04	494	495	498	496	497
c4	.30p	489	4u4t	PRO	68	X	-58.75	-27.08	173.56	1097	1098	1101	1099	1100
c4	.30p	490	4u4t	PRO	84	X	-63.35	-37.42	179.02	1343	1344	1347	1345	1346
c4	.30p	491	4u4t	PRO	402	X	-66.22	-34.45	175.05	6127	6128	6131	6129	6130
c4	.30p	492	4uc1	PRO	18	X	-70.23	-27.51	170.66	256	257	260	258	259
c4	.30p	493	4uc1	PRO	131	X	-61.9	-29.77	173.29	2069	2070	2073	2071	2072
c4	.30p	494	4uc1	PRO	174	X	-68.28	-27.56	171.47	2726	2727	2730	2728	2729
c4	.30p	495	4uc1	PRO	203	X	-67	-33	171.3	3210	3211	3214	3212	3213
c4	.30p	496	4uc1	PRO	287	X	-61.56	-30.71	173.32	4539	4540	4543	4541	4542
c4	.30p	497	4umv	PRO	41	X	-67.49	-43.99	-179.55	646	647	650	648	649
c4	.30p	498	4umv	PRO	231	X	-63.86	-29.84	171.14	3556	3557	3560	3558	3559
c4	.30p	499	4umv	PRO	245	X	-73.17	-47.54	-179	3769	3770	3773	3771	3772
c4	.30p	500	4uvm	PRO	246	X	-51.45	-39.26	178.67	3884	3885	3888	3886	3887
c4	.30p	501	4uvm	PRO	460	X	-49.74	-45.72	-179.04	7219	7220	7223	7221	7222
c4	.30p	502	4wd8	PRO	206	X	-58.59	-37.21	174.72	3361	3362	3365	3363	3364
c4	.30p	503	4wd8	PRO	218	X	-57.2	-47.66	-176.8	3547	3548	3551	3549	3550
c4	.30p	504	4wd8	PRO	474	X	-58.31	-35.05	175.9	7665	7666	7669	7667	7668
c4	.30p	505	4wd8	PRO	486	X	-58.73	-45.76	-178.16	7851	7852	7855	7853	7854
c4	.30p	506	4wd8	PRO	743	X	-58.63	-36.1	176.21	11991	11992	11995	11993	11994
c4	.30p	507	4wd8	PRO	755	X	-57.55	-45.39	-177.96	12177	12178	12181	12179	12180
c4	.30p	508	4wd8	PRO	1013	X	-58.22	-35.52	174.63	16328	16329	16332	16330	16331
c4	.30p	509	4wd8	PRO	1025	X	-54.17	-45.21	-179.77	16514	16515	16518	16516	16517
c4	.30p	510	4wd8	PRO	1279	X	-58.09	-38.97	175.61	20598	20599	20602	20600	20601
c4	.30p	511	4wd8	PRO	1291	X	-56.84	-43.53	-178.1	20784	20785	20788	20786	20787
c4	.30p	512	4wis	PRO	173	X	-67.77	-25.53	167.95	2818	2819	2822	2820	2821
c4	.30p	513	4wis	PRO	264	X	-67.32	-30.79	173.85	4300	4301	4304	4302	4303
c4	.30p	514	4wis	PRO	303	X	-63.35	-34.21	172.82	4885	4886	4889	4887	4888
c4	.30p	515	4wis	PRO	312	X	-67.41	-31.22	175.85	5027	5028	5031	5029	5030
c4	.30p	516	4wis	PRO	475	X	-58.82	-21.85	170.96	7629	7630	7633	7631	7632
c4	.30p	517	4wis	PRO	513	X	-66.02	-24.41	175.9	8235	8236	8239	8237	8238
c4	.30p	518	4wis	PRO	827	X	-67.73	-25.47	167.93	13312	13313	13316	13314	13315
c4	.30p	519	4wis	PRO	918	X	-66.12	-33.55	173.28	14794	14795	14798	14796	14797
c4	.30p	520	4wis	PRO	957	X	-61.35	-37.39	174.21	15379	15380	15383	15381	15382
c4	.30p	521	4wis	PRO	966	X	-64.83	-38.51	179.51	15521	15522	15525	15523	15524
c4	.30p	522	4wis	PRO	1020	X	-68.6	-24	-178.3	16355	16356	16359	16357	16358
c4	.30p	523	4wis	PRO	1129	X	-59.38	-21.04	170.72	18123	18124	18127	18125	18126
c4	.30p	524	4ww3	PRO	204	X	-57.44	-31.51	174.1	3234	3235	3238	3236	3237
c4	.30p	525	4xk8	PRO	835	X	-57.86	-21	177.4	13031	13032	13035	13033	13034
c4	.30p	526	4xk8	PRO	1845	X	-65.46	-30.79	169.89	28837	28838	28841	28839	28840
c4	.30p	527	4xk8	PRO	2031	X	-68.46	-31.94	-177.45	31723	31724	31727	31725	31726
c4	.30p	528	4xk8	PRO	2111	X	-64.9	-30.1	171.01	32965	32966	32969	32967	32968
c4	.30p	529	4xk8	PRO	2136	X	-62.69	-40.64	179.23	33346	33347	33350	33348	33349
c4	.30p	530	4xk8	PRO	2242	X	-50.31	-38.08	177.23	34921	34922	34925	34923	34924
c4	.30p	531	4xk8	PRO	2268	X	-53.39	-46.03	179.18	35316	35317	35320	35318	35319
c4	.30p	532	4xk8	PRO	2415	X	-65.17	-34.56	172.83	37495	37496	37499	37497	37498
c4	.30p	533	4xk8	PRO	2420	X	-70.15	-26.21	169.66	37570	37571	37574	37572	37573
c4	.30p	534	4xk8	PRO	2450	X	-62.05	-23.16	174.56	38004	38005	38008	38006	38007
c4	.30p	535	4xk8	PRO	2533	X	-60.65	-35.51	177.37	39320	39321	39324	39322	39323
c4	.30p	536	4xk8	PRO	2852	X	-67.28	-29.2	176.71	44147	44148	44151	44149	44150
c4	.30p	537	4xk8	PRO	2960	X	-60.27	-27	174.44	45817	45818	45821	45819	45820
c4	.30p	538	4xk8	PRO	3156	X	-61.69	-33.52	168.08	48824	48825	48828	48826	48827
c4	.30p	539	4xu4	PRO	50	X	-61.45	-33.46	173.91	767	768	771	769	770
c4	.30p	540	4xu4	PRO	103	X	-61	-42.53	177.02	1536	1537	1540	1538	1539
c4	.30p	541	4xu4	PRO	166	X	-68.42	-35.43	175.66	2404	2405	2408	2406	2407
c4	.30p	542	4xu4	PRO	239	X	-60.78	-33.15	175.14	3527	3528	3531	3529	3530
c4	.30p	543	4xu4	PRO	292	X	-61.05	-41.23	176.71	4296	4297	4300	4298	4299
c4	.30p	544	4xu4	PRO	355	X	-69.74	-34.83	174.62	5164	5165	5168	5166	5167
c4	.30p	545	4xu4	PRO	428	X	-61	-34.67	174.11	6287	6288	6291	6289	6290
c4	.30p	546	4xu4	PRO	481	X	-60.51	-42.14	176.66	7056	7057	7060	7058	7059
c4	.30p	547	4xu4	PRO	544	X	-70.29	-34.5	174.61	7924	7925	7928	7926	7927
c4	.30p	548	4xyd	PRO	270	A	-68.06	-42.03	167.9	4387	4388	4391	4389	4390
c4	.30p	549	4y7k	PRO	45	X	-72.21	-30.95	-177.73	731	732	735	733	734
c4	.30p	550	4y7k	PRO	295	X	-75.6	-27.53	-179.97	4726	4727	4730	4728	4729
c4	.30p	551	4y7k	PRO	536	X	-77.79	-27.39	176.28	8590	8591	8594	8592	8593
c4	.30p	552	4y7k	PRO	749	X	-62.34	-35.97	172.64	12020	12021	12024	12022	12023
c4	.30p	553	4y7k	PRO	778	X	-69.76	-30.16	178.23	12473	12474	12477	12475	12476
c4	.30p	554	4y7k	PRO	991	X	-61.71	-34.88	172.81	15903	15904	15907	15905	15906
c4	.30p	555	4y7k	PRO	1020	X	-82.18	-36.7	178.84	16356	16357	16360	16358	16359
c4	.30p	556	4yb9	PRO	61	X	-63.51	-33.67	171.2	954	955	958	956	957
c4	.30p	557	4yb9	PRO	73	X	-57.78	-41.65	179.84	1118	1119	1122	1120	1121
c4	.30p	558	4yb9	PRO	94	X	-68.27	-31.05	175.6	1459	1460	1463	1461	1462
c4	.30p	559	4yb9	PRO	184	X	-64.6	-31.14	174.42	2850	2851	2854	2852	2853
c4	.30p	560	4yb9	PRO	348	X	-63.95	-36.58	176.6	5447	5448	5451	5449	5450
c4	.30p	561	4ysx	PRO	930	X	-65.88	-34.15	171.48	14487	14488	14491	14489	14490
c4	.30p	562	4ysx	PRO	1007	X	-64.81	-34.44	173.97	15725	15726	15729	15727	15728
c4	.30p	563	4ysx	PRO	1063	X	-66.79	-29.55	-179.93	16586	16587	16590	16588	16589
c4	.30p	564	4ysx	PRO	1066	X	-69.24	-30.08	172.56	16638	16639	16642	16640	16641
c4	.30p	565	4yzf	PRO	23	A	-57.38	-32.18	173.38	377	378	381	379	380
c4	.30p	566	4yzf	PRO	39	A	-62.14	-30.85	171.83	628	629	632	630	631
c4	.30p	567	4yzf	PRO	78	A	-60.46	-25.04	175.44	1208	1209	1212	1210	1211
c4	.30p	568	4yzf	PRO	218	A	-58.43	-35.56	174.13	3519	3520	3523	3521	3522
c4	.30p	569	4yzf	PRO	251	A	-58.5	-33.72	174.12	4051	4052	4055	4053	4054
c4	.30p	570	4yzf	PRO	269	A	-64.65	-33.05	171.25	4341	4342	4345	4343	4344
c4	.30p	571	4yzf	PRO	448	A	-52.85	-45.69	174.28	7247	7248	7251	7249	7250
c4	.30p	572	4yzf	PRO	498	A	-58.5	-31.69	166.18	8102	8103	8106	8104	8105
c4	.30p	573	4yzf	PRO	553	A	-65.57	-12.97	161.51	8933	8934	8937	8935	8936
c4	.30p	574	4yzf	PRO	693	A	-62.16	-40.42	176.32	11263	11264	11267	11265	11266
c4	.30p	575	4yzf	PRO	726	A	-55.59	-24	178.48	11795	11796	11799	11797	11798
c4	.30p	576	4yzf	PRO	744	A	-74.07	-28.41	172.26	12085	12086	12089	12087	12088
c4	.30p	577	4yzf	PRO	923	A	-53.02	-47.97	172.65	14991	14992	14995	14993	14994
c4	.30p	578	4zgv	PRO	36	A	-61.96	-36.08	-175.87	527	528	531	529	530
c4	.30p	579	4zgv	PRO	107	A	-62.6	-34.59	-178.41	1519	1520	1523	1521	1522
c4	.30p	580	4zgv	PRO	679	A	-64.39	-33.27	172.62	10439	10440	10443	10441	10442
c4	.30p	581	4zgv	PRO	691	A	-56.13	-25.39	173.19	10649	10650	10653	10651	10652
c4	.30p	582	4zr1	PRO	178	X	-61.29	-38.27	176.37	2937	2938	2941	2939	2940
c4	.30p	583	4zwc	PRO	137	X	-65.83	-31.53	175.91	2088	2089	2092	2090	2091
c4	.30p	584	4zwc	PRO	381	X	-59.54	-46.31	-169.18	5919	5920	5923	5921	5922
c4	.30p	585	4zyo	PRO	42	X	-63.94	-29.35	-178.01	650	651	654	652	653
c4	.30p	586	5a1s	PRO	17	A	-62.44	-45.83	173.2	265	266	269	267	268
c4	.30p	587	5a1s	PRO	134	A	-72.43	-28.41	176.7	2136	2137	2140	2138	2139
c4	.30p	588	5a1s	PRO	274	A	-83.14	-37.75	-170.16	4269	4270	4273	4271	4272
c4	.30p	589	5a1s	PRO	606	A	-69.59	-32.31	167.52	9319	9320	9323	9321	9322
c4	.30p	590	5a43	PRO	34	X	-61.6	-27.96	178.76	528	529	532	530	531
c4	.30p	591	5a43	PRO	159	X	-58.67	-31.47	177.85	2485	2486	2489	2487	2488
c4	.30p	592	5a63	PRO	849	X	-61.52	-45.1	177.75	13262	13263	13266	13264	13265
c4	.30p	593	5a63	PRO	908	X	-54.65	-37.16	174.94	14155	14156	14159	14157	14158
c4	.30p	594	5a63	PRO	1023	X	-59.19	-31	-176.44	15977	15978	15981	15979	15980
c4	.30p	595	5a63	PRO	1033	X	-65.4	-27.77	179.25	16103	16104	16107	16105	16106
c4	.30p	596	5ah3	PRO	40	A	-68.14	-40.08	-175.58	599	600	603	601	602
c4	.30p	597	5ah3	PRO	296	A	-71.11	-21.35	-169.86	4476	4477	4480	4478	4479
c4	.30p	598	5ah3	PRO	487	A	-64.85	-35.29	173.37	7341	7342	7345	7343	7344
c4	.30p	599	5ah3	PRO	934	A	-68.36	-34.99	173.07	14082	14083	14086	14084	14085
c4	.30p	600	5ayn	PRO	376	X	-77.72	-15.57	-174.59	5923	5924	5927	5925	5926
c4	.30p	601	5b2n	PRO	204	A	-61.42	-35.61	171.55	3241	3242	3245	3243	3244
c4	.30p	602	5b58	PRO	119	A	-75.07	-29.25	-175.53	1681	1682	1685	1683	1684
c4	.30p	603	5b58	PRO	192	A	-60.44	-42.77	175.13	2752	2753	2756	2754	2755
c4	.30p	604	5b58	PRO	199	A	-64.65	-22.84	170.17	2845	2846	2849	2847	2848
c4	.30p	605	5b58	PRO	265	A	-70.47	-33.6	173.95	3840	3841	3844	3842	3843
c4	.30p	606	5b58	PRO	281	A	-68.55	-37.7	173.86	4090	4091	4094	4092	4093
c4	.30p	607	5b58	PRO	450	A	-59.67	-40.07	-178.03	6503	6504	6507	6505	6506
c4	.30p	608	5b58	PRO	523	A	-58.89	-39	177.84	7574	7575	7578	7576	7577
c4	.30p	609	5b58	PRO	530	A	-57.28	-46.11	175.11	7667	7668	7671	7669	7670
c4	.30p	610	5b58	PRO	596	A	-61.75	-35.19	179.63	8662	8663	8666	8664	8665
c4	.30p	611	5c6p	PRO	144	X	-70.8	-21.25	-173.45	2173	2174	2177	2175	2176
c4	.30p	612	5c6p	PRO	371	X	-66.97	-34.71	178.61	5711	5712	5715	5713	5714
c4	.30p	613	5c78	PRO	195	X	-60.74	-39.32	173.57	3328	3329	3332	3330	3331
c4	.30p	614	5c78	PRO	759	X	-61.41	-38.4	177.39	12627	12628	12631	12629	12630
c4	.30p	615	5cfy	PRO	40	A	-57.08	-31.08	170.56	642	643	646	644	645
c4	.30p	616	5cfy	PRO	201	A	-52.42	-46.17	-176.45	3145	3146	3149	3147	3148
c4	.30p	617	5cfy	PRO	451	B	-50.66	-38.07	175.87	6899	6900	6903	6901	6902
c4	.30p	618	5cfy	PRO	862	C	-56.14	-35.73	174.14	13156	13157	13160	13158	13159
c4	.30p	619	5cfy	PRO	1023	C	-48.88	-38.65	174.49	15659	15660	15663	15661	15662
c4	.30p	620	5ctg	PRO	63	X	-51.22	-43.28	-179.72	988	989	992	990	991
c4	.30p	621	5ctg	PRO	195	X	-64.1	-44.7	175.22	3087	3088	3091	3089	3090
c4	.30p	622	5ctg	PRO	409	X	-65.9	-41.39	173.69	6463	6464	6467	6465	6466
c4	.30p	623	5ctg	PRO	496	X	-56.14	-39.72	177.32	7809	7810	7813	7811	7812
c4	.30p	624	5ctg	PRO	628	X	-62.77	-47.37	176.48	9908	9909	9912	9910	9911
c4	.30p	625	5d3m	PRO	795	A	-63.52	-29.72	178.53	12401	12402	12405	12403	12404
c4	.30p	626	5d3m	PRO	869	A	-62.59	-38.15	175.53	13627	13628	13631	13629	13630
c4	.30p	627	5d91	PRO	147	X	-55.52	-48.54	179.78	2396	2397	2400	2398	2399
c4	.30p	628	5da0	PRO	156	X	-63.69	-14.66	170.03	2409	2410	2413	2411	2412
c4	.30p	629	5doq	PRO	32	A	-60.4	-31.6	169.61	491	492	495	493	494
c4	.30p	630	5doq	PRO	97	A	-62.54	-46.73	174.41	1542	1543	1546	1544	1545
c4	.30p	631	5doq	PRO	593	A	-63.88	-32.69	172.69	9439	9440	9443	9441	9442
c4	.30p	632	5edl	PRO	84	A	-56.62	-27.13	172.77	1304	1305	1308	1306	1307
c4	.30p	633	5eik	PRO	20	A	-84.28	-32.78	-162.23	308	309	312	310	311
c4	.30p	634	5eik	PRO	50	A	-55.56	-35.49	170.72	778	779	782	780	781
c4	.30p	635	5eik	PRO	284	A	-64.46	-38.35	173.83	4499	4500	4503	4501	4502
c4	.30p	636	5f15	PRO	186	A	-63.61	-32.68	169.22	2838	2839	2842	2840	2841
c4	.30p	637	5f15	PRO	234	A	-57.85	-49	-179.57	3655	3656	3659	3657	3658
c4	.30p	638	5f15	PRO	267	A	-60.71	-16.09	175.56	4206	4207	4210	4208	4209
c4	.30p	639	5f15	PRO	400	A	-80.12	-26.74	173.02	6312	6313	6316	6314	6315
c4	.30p	640	5fgn	PRO	72	A	-61.7	-39.25	170.82	1148	1149	1152	1150	1151
c4	.30p	641	5fgn	PRO	114	A	-55.97	-42.66	169.79	1821	1822	1825	1823	1824
c4	.30p	642	5fp1	PRO	197	A	-59.35	-26.07	-176.53	2853	2854	2857	2855	2856
c4	.30p	643	5fq6	PRO	579	A	-58.9	-32.93	171.61	8639	8640	8643	8641	8642
c4	.30p	644	5fq6	PRO	2160	A	-53.25	-36.86	174.48	32574	32575	32578	32576	32577
c4	.30p	645	5fq6	PRO	2735	A	-52.85	-41.49	-177.25	41447	41448	41451	41449	41450
c4	.30p	646	5fr8	PRO	66	A	-52.17	-31.49	165.5	1014	1015	1018	1016	1017
c4	.30p	647	5gko	PRO	1284	D	-65.37	-34.15	-177.14	19443	19444	19447	19445	19446
c4	.30p	648	5gmy	PRO	80	A	-56.56	-34.62	176.32	1359	1360	1363	1361	1362
c4	.30p	649	5gmy	PRO	109	A	-75.67	-20.89	163.7	1796	1797	1800	1798	1799
c4	.30p	650	5gmy	PRO	119	A	-60.86	-44.58	173.52	1936	1937	1940	1938	1939
c4	.30p	651	5gmy	PRO	197	A	-68.88	-36.69	172.67	3212	3213	3216	3214	3215
c4	.30p	652	5gmy	PRO	219	A	-63.06	-38.23	175.22	3539	3540	3543	3541	3542
c4	.30p	653	5gmy	PRO	259	A	-58.82	-21.81	176.83	4177	4178	4181	4179	4180
c4	.30p	654	5gmy	PRO	274	A	-53.64	-20.14	179.12	4413	4414	4417	4415	4416
c4	.30p	655	5gmy	PRO	464	B	-60.58	-28.71	162.06	7450	7451	7454	7452	7453
c4	.30p	656	5gxb	PRO	56	A	-65.64	-50.21	-178.49	942	943	946	944	945
c4	.30p	657	5gxb	PRO	84	A	-59	-42.01	176.97	1417	1418	1421	1419	1420
c4	.30p	658	5gxb	PRO	92	A	-73.58	-38.13	-175.25	1556	1557	1560	1558	1559
c4	.30p	659	5gxb	PRO	199	A	-57.6	-25.98	173.74	3218	3219	3222	3220	3221
c4	.30p	660	5gxb	PRO	259	A	-60.35	-25.69	168.43	4176	4177	4180	4178	4179
c4	.30p	661	5gxb	PRO	384	A	-63.44	-24.19	170.78	6138	6139	6142	6140	6141
c4	.30p	662	5h36	PRO	63	A	-58.45	-34.72	164.85	949	950	953	951	952
c4	.30p	663	5j4i	PRO	28	A	-52.92	-42.65	170.57	398	399	402	400	401
c4	.30p	664	5j4i	PRO	157	A	-70.09	-40.63	-179.84	2418	2419	2422	2420	2421
c4	.30p	665	5j4i	PRO	216	A	-59.14	-33.36	174.49	3299	3300	3303	3301	3302
c4	.30p	666	5j4i	PRO	381	A	-60.32	-41.46	174.82	5695	5696	5699	5697	5698
c4	.30p	667	5j4i	PRO	465	A	-49.47	-51.46	178.88	6983	6984	6987	6985	6986
c4	.30p	668	5j4i	PRO	550	A	-63.19	-21.68	172.09	8275	8276	8279	8277	8278
c4	.30p	669	5j4i	PRO	555	A	-54.71	-33.08	176.94	8361	8362	8365	8363	8364
c4	.30p	670	5j4i	PRO	594	A	-64.89	-43.61	-178.77	9003	9004	9007	9005	9006
c4	.30p	671	5j4i	PRO	818	A	-60.73	-50.11	168.22	12280	12281	12284	12282	12283
c4	.30p	672	5jnq	PRO	28	A	-61.93	-31.46	172.83	436	437	440	438	439
c4	.30p	673	5jnq	PRO	32	A	-69.87	-38.55	-176.46	507	508	511	509	510
c4	.30p	674	5jnq	PRO	65	A	-62.49	-20.79	169.72	1024	1025	1028	1026	1027
c4	.30p	675	5jnq	PRO	335	A	-59.83	-31.96	177.86	5193	5194	5197	5195	5196
c4	.30p	676	5jnq	PRO	339	A	-67.47	-38.02	179.36	5264	5265	5268	5266	5267
c4	.30p	677	5jnq	PRO	369	A	-69.84	-38.16	177.92	5735	5736	5739	5737	5738
c4	.30p	678	5jnq	PRO	372	A	-61.37	-16.41	170.38	5781	5782	5785	5783	5784
c4	.30p	679	5jnq	PRO	376	A	-58.8	-40.35	175.36	5855	5856	5859	5857	5858
c4	.30p	680	5jsi	PRO	172	A	-73.59	-32.86	175.92	2666	2667	2670	2668	2669
c4	.30p	681	5jsi	PRO	386	A	-73.45	-34.38	174.39	5980	5981	5984	5982	5983
c4	.30p	682	5jwy	PRO	19	A	-68.49	-30.13	166.55	289	290	293	291	292
c4	.30p	683	5khn	PRO	417	B	-58.51	-39.86	175.09	6292	6293	6296	6294	6295
c4	.30p	684	5khn	PRO	429	C	-80.49	-34.41	-177.56	6470	6471	6474	6472	6473
c4	.30p	685	5khn	PRO	444	C	-70.85	-34.26	179.39	6730	6731	6734	6732	6733
c4	.30p	686	5khn	PRO	739	C	-68.35	-27.16	170.46	11180	11181	11184	11182	11183
c4	.30p	687	5khn	PRO	1264	E	-64.07	-25.5	174.68	19102	19103	19106	19104	19105
c4	.30p	688	5khn	PRO	1277	F	-80.03	-26.55	-177.16	19294	19295	19298	19296	19297
c4	.30p	689	5khn	PRO	1292	F	-77.28	-33.06	178.32	19554	19555	19558	19556	19557
c4	.30p	690	5l2a	PRO	214	A	-79.84	-30.9	173.68	3251	3252	3255	3253	3254
c4	.30p	691	5l2a	PRO	587	B	-71.57	-30.76	-170.21	8841	8842	8845	8843	8844
c4	.30p	692	5l2a	PRO	635	B	-61.48	-34.49	168.27	9546	9547	9550	9548	9549
c4	.30p	693	5l2a	PRO	894	D	-65.62	-19.85	177.58	13363	13364	13367	13365	13366
c4	.30p	694	5l2a	PRO	1055	D	-64.56	-40.21	177.14	15788	15789	15792	15790	15791
c4	.30p	695	5l7d	PRO	346	A	-67.75	-40.34	171.02	5295	5296	5299	5297	5298
c4	.30p	696	5l8r	PRO	53	A	-66.58	-46.47	166.9	813	814	817	815	816
c4	.30p	697	5l8r	PRO	88	A	-56.04	-36.33	168.86	1320	1321	1324	1322	1323
c4	.30p	698	5l8r	PRO	466	C	-60.24	-34.58	171.64	7102	7103	7106	7104	7105
c4	.30p	699	5l8r	PRO	491	C	-49.06	-34.54	172.78	7491	7492	7495	7493	7494
c4	.30p	700	5l8r	PRO	610	C	-64.42	-17.65	169.43	9332	9333	9336	9334	9335
c4	.30p	701	5l8r	PRO	1656	F	-63.16	-26.16	172.75	25645	25646	25649	25647	25648
c4	.30p	702	5l8r	PRO	2742	K	-66.46	-40.15	172.51	42656	42657	42660	42658	42659
c4	.30p	703	5l8r	PRO	2861	L	-78.82	-21.81	-176.28	44454	44455	44458	44456	44457
c4	.30p	704	5l8r	PRO	2876	L	-61.06	-44.97	-176.77	44692	44693	44696	44694	44695
c4	.30p	705	5l8r	PRO	2927	M	-58.76	-38.37	179.3	45475	45476	45479	45477	45478
c4	.30p	706	5l8r	PRO	2966	N	-56.09	-47.01	179.95	46096	46097	46100	46098	46099
c4	.30p	707	5l8r	PRO	3097	P	-56.58	-36.05	176.53	48005	48006	48009	48007	48008
c4	.30p	708	5l8r	PRO	3107	P	-53.27	-39.07	168.03	48172	48173	48176	48174	48175
c4	.30p	709	5lzq	PRO	10	A	-66.72	-34.75	176.09	157	158	161	159	160
c4	.30p	710	5lzq	PRO	289	A	-63.84	-29.45	178.67	4362	4363	4366	4364	4365
c4	.30p	711	5lzq	PRO	361	A	-67.42	-34.6	172.06	5516	5517	5520	5518	5519
c4	.30p	712	5lzq	PRO	419	A	-59.19	-37.22	174.98	6422	6423	6426	6424	6425
c4	.30p	713	5lzq	PRO	613	A	-56.73	-50.79	171.02	9323	9324	9327	9325	9326
c4	.30p	714	5lzq	PRO	735	A	-71.43	-31.24	177.9	11139	11140	11143	11141	11142
c4	.30p	715	5lzq	PRO	1014	A	-60.51	-35.66	173.74	15344	15345	15348	15346	15347
c4	.30p	716	5lzq	PRO	1086	A	-59.23	-45.06	173.22	16498	16499	16502	16500	16501
c4	.30p	717	5lzq	PRO	1144	A	-55.78	-37.64	178.16	17404	17405	17408	17406	17407
c4	.30p	718	5lzq	PRO	1424	A	-54.45	-35.35	168.81	21538	21539	21542	21540	21541
c4	.30p	719	5mrw	PRO	22	A	-60	-43.17	169.5	344	345	348	346	347
c4	.30p	720	5mrw	PRO	180	A	-73.19	-43.63	174.16	2825	2826	2829	2827	2828
c4	.30p	721	5mrw	PRO	263	A	-56.56	-43.6	172.06	4081	4082	4085	4083	4084
c4	.30p	722	5mrw	PRO	479	A	-52.37	-37.11	170.14	7265	7266	7269	7267	7268
c4	.30p	723	5mrw	PRO	499	A	-69.9	-36.49	174.71	7592	7593	7596	7594	7595
c4	.30p	724	5mrw	PRO	525	A	-47.85	-47.63	173.82	7948	7949	7952	7950	7951
c4	.30p	725	5mrw	PRO	545	A	-64.97	-44.07	164.25	8261	8262	8265	8263	8264
c4	.30p	726	5mrw	PRO	551	A	-61.15	-48.88	175.04	8340	8341	8344	8342	8343
c4	.30p	727	5mrw	PRO	789	B	-57.75	-29.89	173.92	11955	11956	11959	11957	11958
c4	.30p	728	5mrw	PRO	1181	B	-61.11	-39.24	170.28	17825	17826	17829	17827	17828
c4	.30p	729	5mrw	PRO	1213	B	-63.72	-45.68	171.12	18339	18340	18343	18341	18342
c4	.30p	730	5mrw	PRO	1250	C	-67.86	-37.47	171.06	18924	18925	18928	18926	18927
c4	.30p	731	5n6m	PRO	84	A	-58.52	-48.86	166.72	1273	1274	1277	1275	1276
c4	.30p	732	5n6m	PRO	184	A	-54.58	-39.09	176.06	2827	2828	2831	2829	2830
c4	.30p	733	5ndd	PRO	21	A	-63.07	-39.97	175.37	309	310	313	311	312
c4	.30p	734	5ndd	PRO	33	A	-63.74	-52.32	-173.74	509	510	513	511	512
c4	.30p	735	5ndd	PRO	150	A	-61.32	-20.1	170.66	2417	2418	2421	2419	2420
c4	.30p	736	5nmi	PRO	869	C	-71.63	-37.62	170.92	13082	13083	13086	13084	13085
c4	.30p	737	5nmi	PRO	1014	C	-50.62	-38.83	175.91	15367	15368	15371	15369	15370
c4	.30p	738	5nmi	PRO	1107	C	-53.6	-28.09	179.59	16871	16872	16875	16873	16874
c4	.30p	739	5nmi	PRO	1145	C	-54.17	-47.79	173.93	17480	17481	17484	17482	17483
c4	.30p	740	5nmi	PRO	1455	D	-72.15	-45.62	171.57	22327	22328	22331	22329	22330
c4	.30p	741	5nmi	PRO	2008	K	-57.76	-46.26	179.4	31258	31259	31262	31260	31261
c4	.30p	742	5nmi	PRO	3132	N	-73.09	-38.14	-178.62	48359	48360	48363	48361	48362
c4	.30p	743	5nmi	PRO	3170	N	-68.69	-15.89	174.54	48968	48969	48972	48970	48971
c4	.30p	744	5nmi	PRO	3480	O	-67.96	-45.88	173.18	53816	53817	53820	53818	53819
c4	.30p	745	5nmi	PRO	3917	U	-55.08	-48.05	172.63	60927	60928	60931	60929	60930
c4	.30p	746	5nv9	PRO	313	A	-72.05	-27.01	169.65	5015	5016	5019	5017	5018
c4	.30p	747	5o0t	PRO	66	A	-63.41	-12.22	179.03	1040	1041	1044	1042	1043
c4	.30p	748	5o0t	PRO	181	A	-70.6	-51.01	-175.2	2917	2918	2921	2919	2920
c4	.30p	749	5o0t	PRO	190	A	-65.82	-40.18	178.48	3086	3087	3090	3088	3089
c4	.30p	750	5oc0	PRO	97	A	-73.36	-33.28	172.73	1622	1623	1626	1624	1625
c4	.30p	751	5oc0	PRO	171	A	-72.61	-46.7	178.74	2801	2802	2805	2803	2804
c4	.30p	752	5oc9	PRO	204	A	-70.49	-21.69	177.52	3317	3318	3321	3319	3320
c4	.30p	753	5oc9	PRO	333	A	-68.99	-41.01	175.12	5501	5502	5505	5503	5504
c4	.30p	754	5oc9	PRO	821	A	-73.49	-19.55	173.61	13507	13508	13511	13509	13510
c4	.30p	755	5oge	PRO	192	A	-73.15	-40.38	-178.06	3076	3077	3080	3078	3079
c4	.30p	756	5oge	PRO	393	A	-71.39	-36.74	175.01	6221	6222	6225	6223	6224
c4	.30p	757	5oge	PRO	496	A	-74.13	-40.8	-176.97	7858	7859	7862	7860	7861
c4	.30p	758	5osa	PRO	611	B	-64.99	-37.99	174.49	9856	9857	9860	9858	9859
c4	.30p	759	5osa	PRO	924	C	-64.68	-41.97	176.89	14912	14913	14916	14914	14915
c4	.30p	760	5osa	PRO	1237	D	-64.86	-38.67	176.22	19968	19969	19972	19970	19971
c4	.30p	761	5osa	PRO	1550	E	-63.66	-42.35	176.07	25024	25025	25028	25026	25027
c4	.30p	762	5sv0	PRO	180	A	-61.44	-34.02	173.53	2749	2750	2753	2751	2752
c4	.30p	763	5sv0	PRO	616	A	-64.52	-35.52	177.07	9371	9372	9375	9373	9374
c4	.30p	764	5sv0	PRO	1069	A	-60.53	-33.6	175.6	16255	16256	16259	16257	16258
c4	.30p	765	5t0o	PRO	1043	B	-54.69	-43.37	172.85	16241	16242	16245	16243	16244
c4	.30p	766	5t0o	PRO	1470	B	-64.37	-26.46	168.6	22770	22771	22774	22772	22773
c4	.30p	767	5t0o	PRO	1519	B	-70.49	-39.87	170.43	23526	23527	23530	23528	23529
c4	.30p	768	5t0o	PRO	1919	B	-68.05	-30.35	169.63	29842	29843	29846	29844	29845
c4	.30p	769	5t0o	PRO	2009	B	-66.61	-11.96	171.17	31277	31278	31281	31279	31280
c4	.30p	770	5t0o	PRO	2429	C	-77.47	-31.38	172.75	37699	37700	37703	37701	37702
c4	.30p	771	5t0o	PRO	2552	C	-66.82	-34.21	169.22	39596	39597	39600	39598	39599
c4	.30p	772	5t0o	PRO	2952	C	-67.96	-33.57	168.84	45912	45913	45916	45914	45915
c4	.30p	773	5tgz	PRO	385	A	-58.71	-44.27	170.63	5975	5976	5979	5977	5978
c4	.30p	774	5tj6	PRO	195	C	-63.68	-23.78	-179.91	3163	3164	3167	3165	3166
c4	.30p	775	5tj6	PRO	1085	H	-68.66	-11.28	165.42	17257	17258	17261	17259	17260
c4	.30p	776	5u6o	PRO	81	A	-67.5	-38.89	175.6	1333	1334	1337	1335	1336
c4	.30p	777	5u6o	PRO	563	C	-60.84	-43.76	-179.91	9234	9235	9238	9236	9237
c4	.30p	778	5u6o	PRO	1045	E	-61.45	-32.72	-177.19	17135	17136	17139	17137	17138
c4	.30p	779	5u70	PRO	66	B	-74.94	-37.27	178.93	1167	1168	1171	1169	1170
c4	.30p	780	5u70	PRO	120	B	-72.95	-35.7	-170.69	2099	2100	2103	2101	2102
c4	.30p	781	5u70	PRO	217	B	-69.16	-32.5	175.5	3681	3682	3685	3683	3684
c4	.30p	782	5u70	PRO	234	B	-58.63	-31.87	176.89	3955	3956	3959	3957	3958
c4	.30p	783	5u70	PRO	968	F	-65.48	-53.26	164.77	15880	15881	15884	15882	15883
c4	.30p	784	5u70	PRO	1022	F	-54.87	-25.33	167.78	16812	16813	16816	16814	16815
c4	.30p	785	5u70	PRO	1023	F	-64.32	-27	-170	16826	16827	16830	16828	16829
c4	.30p	786	5u70	PRO	1119	F	-63.25	-42.26	177.9	18394	18395	18398	18396	18397
c4	.30p	787	5u70	PRO	1136	F	-60.87	-40.66	172.97	18668	18669	18672	18670	18671
c4	.30p	788	5u70	PRO	1870	J	-64.41	-38.98	176.65	30592	30593	30596	30594	30595
c4	.30p	789	5u70	PRO	1924	J	-61.62	-28.68	170.71	31524	31525	31528	31526	31527
c4	.30p	790	5u70	PRO	1925	J	-52.78	-50.15	-171.4	31538	31539	31542	31540	31541
c4	.30p	791	5u70	PRO	2021	J	-73.5	-27.25	174.77	33106	33107	33110	33108	33109
c4	.30p	792	5u70	PRO	2038	J	-58.58	-40.36	175.14	33380	33381	33384	33382	33383
c4	.30p	793	5u70	PRO	2826	N	-57.77	-30.98	176.7	46237	46238	46241	46239	46240
c4	.30p	794	5u70	PRO	2827	N	-75.19	-35.58	-167.05	46251	46252	46255	46253	46254
c4	.30p	795	5u70	PRO	2923	N	-64.92	-32.82	172.37	47819	47820	47823	47821	47822
c4	.30p	796	5u70	PRO	2940	N	-60.13	-40.41	173.5	48093	48094	48097	48095	48096
c4	.30p	797	5uiw	PRO	191	A	-69.62	-31.56	167.96	3133	3134	3137	3135	3136
c4	.30p	798	5uja	PRO	229	B	-61.73	-36.2	174.04	3689	3690	3693	3691	3692
c4	.30p	799	5uld	PRO	263	A	-64.33	-39.3	176.84	4063	4064	4067	4065	4066
c4	.30p	800	5uld	PRO	708	B	-65.74	-38.84	177.15	10903	10904	10907	10905	10906
c4	.30p	801	5v7p	PRO	86	A	-52.98	-41.53	168.37	1387	1388	1391	1389	1390
c4	.30p	802	5v7p	PRO	149	A	-53.16	-40.16	171.86	2390	2391	2394	2392	2393
c4	.30p	803	5v7p	PRO	209	A	-70.33	-30.24	169.63	3336	3337	3340	3338	3339
c4	.30p	804	5v7p	PRO	228	A	-60.31	-33.97	-177.54	3652	3653	3656	3654	3655
c4	.30p	805	5v8k	PRO	328	A	-65.74	-33.93	170.33	5194	5195	5198	5196	5197
c4	.30p	806	5v8k	PRO	364	A	-61.71	-40.99	178.75	5732	5733	5736	5734	5735
c4	.30p	807	5v8k	PRO	395	A	-69.09	-34.93	174.67	6175	6176	6179	6177	6178
c4	.30p	808	5vbl	PRO	244	D	-58.04	-41.21	177.99	3888	3889	3892	3890	3891
c4	.30p	809	5w3s	PRO	502	C	-53.42	-37.31	168.31	8258	8259	8262	8260	8261
c4	.30p	810	5w3s	PRO	987	E	-55.29	-38.81	170.18	16213	16214	16217	16215	16216
c4	.30p	811	5w3s	PRO	1472	G	-53.79	-40.65	173.19	24167	24168	24171	24169	24170
c4	.30p	812	5w3s	PRO	1824	G	-64.97	-19.74	171.98	29920	29921	29924	29922	29923
c4	.30p	813	5wie	PRO	1176	D	-61.74	-26.54	174.07	18831	18832	18835	18833	18834
c4	.30p	814	5wie	PRO	1416	D	-57.97	-37.11	-165.52	22679	22680	22683	22681	22682
c4	.30p	815	5wuf	PRO	115	A	-69.12	-38.43	170.12	1837	1838	1841	1839	1840
c4	.30p	816	5wuf	PRO	275	B	-76.54	-30.24	162.95	4334	4335	4338	4336	4337
c4	.30p	817	5wuf	PRO	310	B	-64.67	-37.53	173.32	4900	4901	4904	4902	4903
c4	.30p	818	5wuf	PRO	505	C	-56.86	-37.45	173.41	7963	7964	7967	7965	7966
c4	.30p	819	5x41	PRO	603	E	-70.73	-31.85	168.51	8979	8980	8983	8981	8982
c4	.30p	820	5x41	PRO	824	F	-52.66	-40.12	167.73	12239	12240	12243	12241	12242
c4	.30p	821	5x5y	PRO	814	D	-66.42	-39.49	170.57	12670	12671	12674	12672	12673
c4	.30p	822	5x5y	PRO	886	E	-58.93	-42.42	177.63	13823	13824	13827	13825	13826
c4	.30p	823	5x5y	PRO	894	E	-72.36	-33.18	166.67	13957	13958	13961	13959	13960
c4	.30p	824	5x5y	PRO	1096	F	-82.46	-38.83	174.46	17118	17119	17122	17120	17121
c4	.30p	825	5x5y	PRO	1108	F	-72.47	-44.51	174	17316	17317	17320	17318	17319
c4	.30p	826	5xno	PRO	15	A	-76.58	-30.33	-178.85	222	223	226	224	225
c4	.30p	827	5xno	PRO	145	A	-71.34	-42.05	-179.64	2156	2157	2160	2158	2159
c4	.30p	828	5xno	PRO	151	A	-59.68	-25.12	-171.96	2227	2228	2231	2229	2230
c4	.30p	829	5xno	PRO	233	B	-70.94	-34.89	-167.92	3475	3476	3479	3477	3478
c4	.30p	830	5xno	PRO	363	B	-80.98	-32.22	171.2	5409	5410	5413	5411	5412
c4	.30p	831	5xno	PRO	369	B	-63.39	-29.28	173.19	5480	5481	5484	5482	5483
c4	.30p	832	5xno	PRO	411	B	-58.61	-40.56	-176.67	6126	6127	6130	6128	6129
c4	.30p	833	5xno	PRO	451	C	-64.84	-11.99	166.73	6734	6735	6738	6736	6737
c4	.30p	834	5xno	PRO	631	C	-59.68	-42.87	173.82	9467	9468	9471	9469	9470
c4	.30p	835	5xno	PRO	682	E	-79.87	-11.89	178.22	10233	10234	10237	10235	10236
c4	.30p	836	5xpd	PRO	24	A	-56.72	-41.61	174.91	375	376	379	377	378
c4	.30p	837	5xpd	PRO	42	A	-57.01	-43.13	-176.06	673	674	677	675	676
c4	.30p	838	5xpd	PRO	190	A	-56.62	-33.44	173	3059	3060	3063	3061	3062
c4	.30p	839	5y79	PRO	38	A	-60.57	-43.29	-176.6	664	665	668	666	667
c4	.30p	840	5y79	PRO	134	A	-61.29	-37.07	174.31	2162	2163	2166	2164	2165
c4	.30p	841	5y79	PRO	203	A	-62.26	-40.62	176.11	3252	3253	3256	3254	3255
c4	.30p	842	5y79	PRO	343	B	-55.89	-47.5	-176.63	5532	5533	5536	5534	5535
c4	.30p	843	5y79	PRO	439	B	-64.47	-35.1	172.72	7030	7031	7034	7032	7033
c4	.30p	844	5ywy	PRO	7	A	-74.25	-29.44	172.9	91	92	95	93	94
c4	.30p	845	5ywy	PRO	260	A	-75.62	-29.71	-174.87	4088	4089	4092	4090	4091
c4	.30p	846	5z96	PRO	288	A	-74.43	-30.39	-176.46	4708	4709	4712	4710	4711
c4	.30p	847	5z96	PRO	301	A	-72.47	-28.54	175.71	4912	4913	4916	4914	4915
c4	.30p	848	5z96	PRO	351	A	-72.36	-33.31	168.22	5745	5746	5749	5747	5748
c4	.30p	849	5z96	PRO	597	A	-73.98	-17.34	-174.28	9748	9749	9752	9750	9751
c4	.30p	850	5z96	PRO	958	A	-72.31	-31.92	-176.88	15650	15651	15654	15652	15653
c4	.30p	851	5z96	PRO	971	A	-69.91	-31.52	175.07	15854	15855	15858	15856	15857
c4	.30p	852	5z96	PRO	1021	A	-69.33	-34.35	169.78	16687	16688	16691	16689	16690
c4	.30p	853	5z96	PRO	1084	A	-69.26	-27.78	173.8	17743	17744	17747	17745	17746
c4	.30p	854	5z96	PRO	1623	A	-72.85	-44.06	-171.51	26522	26523	26526	26524	26525
c4	.30p	855	5z96	PRO	1686	A	-71.1	-31.59	168.14	27559	27560	27563	27561	27562
c4	.30p	856	5z96	PRO	1749	A	-71.76	-27.59	174.34	28615	28616	28619	28617	28618
c4	.30p	857	5z96	PRO	1932	A	-70.86	-26.02	-172.05	31562	31563	31566	31564	31565
c4	.30p	858	5z96	PRO	2288	A	-71.63	-29.25	-177.02	37384	37385	37388	37386	37387
c4	.30p	859	5z96	PRO	2351	A	-68.71	-34.51	169	38421	38422	38425	38423	38424
c4	.30p	860	5z96	PRO	2414	A	-72.49	-20.68	169.3	39477	39478	39481	39479	39480
c4	.30p	861	5zbq	PRO	247	A	-70.73	-37.08	174.89	4023	4024	4027	4025	4026
c4	.30p	862	5zbq	PRO	286	A	-72.03	-31.42	176.56	4643	4644	4647	4645	4646
c4	.30p	863	5zx5	PRO	617	A	-73.15	-33.79	174.51	10058	10059	10062	10060	10061
c4	.30p	864	5zx5	PRO	640	A	-73.2	-23.51	-179.48	10443	10444	10447	10445	10446
c4	.30p	865	5zx5	PRO	674	A	-67.61	-25.68	178.84	10958	10959	10962	10960	10961
c4	.30p	866	5zx5	PRO	730	A	-40.22	-43.73	-178.6	11939	11940	11943	11941	11942
c4	.30p	867	5zx5	PRO	731	A	-73.98	-13.72	172.31	11953	11954	11957	11955	11956
c4	.30p	868	5zx5	PRO	1431	A	-72.68	-33.33	173.59	23386	23387	23390	23388	23389
c4	.30p	869	5zx5	PRO	1454	A	-71.01	-23.25	176.59	23771	23772	23775	23773	23774
c4	.30p	870	5zx5	PRO	1488	A	-63.64	-40.38	175.49	24286	24287	24290	24288	24289
c4	.30p	871	5zx5	PRO	1545	A	-72.19	-15.47	176.2	25281	25282	25285	25283	25284
c4	.30p	872	5zx5	PRO	2245	A	-72.81	-32.99	175	36812	36813	36816	36814	36815
c4	.30p	873	5zx5	PRO	2268	A	-72.02	-24.51	178.75	37197	37198	37201	37199	37200
c4	.30p	874	5zx5	PRO	2302	A	-66.31	-37.74	174.34	37712	37713	37716	37714	37715
c4	.30p	875	5zx5	PRO	3059	A	-70.83	-33.88	176	50237	50238	50241	50239	50240
c4	.30p	876	5zx5	PRO	3082	A	-74.3	-28.02	178.72	50622	50623	50626	50624	50625
c4	.30p	877	5zx5	PRO	3116	A	-67.29	-41.77	177.69	51137	51138	51141	51139	51140
c4	.30p	878	5zx5	PRO	3173	A	-72.33	-18.66	172.42	52131	52132	52135	52133	52134
c4	.30p	879	6a2j	PRO	198	A	-73.79	-32.91	177.85	3155	3156	3159	3157	3158
c4	.30p	880	6a2j	PRO	201	A	-74.22	-36.98	177.82	3199	3200	3203	3201	3202
c4	.30p	881	6a90	PRO	94	A	-72.68	-32.41	173.1	1477	1478	1481	1479	1480
c4	.30p	882	6a90	PRO	392	A	-74.93	-30.5	-177.51	6311	6312	6315	6313	6314
c4	.30p	883	6a90	PRO	513	A	-81.28	-18.45	-177.55	8347	8348	8351	8349	8350
c4	.30p	884	6a90	PRO	763	A	-73.18	-29.51	-179.95	12517	12518	12521	12519	12520
c4	.30p	885	6a90	PRO	782	A	-70.9	-41	177.67	12801	12802	12805	12803	12804
c4	.30p	886	6a90	PRO	1063	A	-70.33	-20.26	174.29	17478	17479	17482	17480	17481
c4	.30p	887	6ajg	PRO	249	A	-73.33	-27.67	175.22	3787	3788	3791	3789	3790
c4	.30p	888	6ak3	PRO	256	A	-70.63	-34.66	176.17	4020	4021	4024	4022	4023
c4	.30p	889	6ak3	PRO	277	A	-71.63	-38.9	179.33	4359	4360	4363	4361	4362
c4	.30p	890	6ak3	PRO	522	A	-72.09	-33.78	174.09	8241	8242	8245	8243	8244
c4	.30p	891	6bd4	PRO	259	A	-73.73	-29.69	173.2	4112	4113	4116	4114	4115
c4	.30p	892	6bhu	PRO	356	B	-60.02	-34.97	173.3	5776	5777	5780	5778	5779
c4	.30p	893	6bhu	PRO	798	C	-58.94	-42.69	-177.74	12680	12681	12684	12682	12683
c4	.30p	894	6btm	PRO	1011	A	-71.83	-33.52	-175.21	15287	15288	15291	15289	15290
c4	.30p	895	6btm	PRO	1303	A	-66.52	-15.52	178.87	19853	19854	19857	19855	19856
c4	.30p	896	6btm	PRO	1326	A	-63.11	-26.18	170.56	20234	20235	20238	20236	20237
c4	.30p	897	6btm	PRO	2003	A	-74.13	-32.84	177.89	30999	31000	31003	31001	31002
c4	.30p	898	6btm	PRO	2101	A	-71.26	-32.91	178.08	32536	32537	32540	32538	32539
c4	.30p	899	6btm	PRO	2271	A	-72.44	-23.22	178.52	35398	35399	35402	35400	35401
c4	.30p	900	6btm	PRO	2308	A	-69.21	-19.54	174.31	36024	36025	36028	36026	36027
c4	.30p	901	6btm	PRO	2320	A	-69.98	-34.65	173.94	36202	36203	36206	36204	36205
c4	.30p	902	6bug	PRO	297	A	-71.49	-32.8	171.68	4906	4907	4910	4908	4909
c4	.30p	903	6bvg	PRO	232	A	-65.73	-22.52	-174.63	3565	3566	3569	3567	3568
c4	.30p	904	6bvg	PRO	679	A	-67.35	-17.15	-176.56	10520	10521	10524	10522	10523
c4	.30p	905	6bw6	PRO	23	A	-69.82	-31.51	175.75	357	358	361	359	360
c4	.30p	906	6bw6	PRO	391	B	-69.39	-39.17	175.97	6287	6288	6291	6289	6290
c4	.30p	907	6bw6	PRO	576	B	-58.94	-51.51	177.44	9200	9201	9204	9202	9203
c4	.30p	908	6c08	PRO	20	A	-71.4	-28.37	167.84	306	307	310	308	309
c4	.30p	909	6c1r	PRO	345	A	-71.88	-29.86	171.99	5519	5520	5523	5521	5522
c4	.30p	910	6c1r	PRO	359	A	-75.1	-38.3	179.35	5737	5738	5741	5739	5740
c4	.30p	911	6c6l	PRO	1037	A	-70.57	-32.71	179.04	15893	15894	15897	15895	15896
c4	.30p	912	6c6l	PRO	1515	A	-71.46	-39.1	-174.13	22923	22924	22927	22925	22926
c4	.30p	913	6c6l	PRO	1993	A	-67.8	-29.13	178.37	29953	29954	29957	29955	29956
c4	.30p	914	6c6l	PRO	2479	A	-74.46	-34.94	175.4	37710	37711	37714	37712	37713
c4	.30p	915	6c6l	PRO	2578	A	-76.18	-37.79	-177.58	39312	39313	39316	39314	39315
c4	.30p	916	6c9a	PRO	953	A	-79.86	-11.27	176.98	15854	15855	15858	15856	15857
c4	.30p	917	6cb2	PRO	199	A	-74.55	-38.85	-177.96	3077	3078	3081	3079	3080
c4	.30p	918	6cb2	PRO	469	A	-72.66	-41.89	-179.14	7299	7300	7303	7301	7302
c4	.30p	919	6cjt	PRO	22	A	-68.99	-37.5	176.66	384	385	388	386	387
c4	.30p	920	6cjt	PRO	63	A	-65.57	-26.55	175	1019	1020	1023	1021	1022
c4	.30p	921	6cjt	PRO	116	A	-71.07	-37.1	174.22	1903	1904	1907	1905	1906
c4	.30p	922	6cjt	PRO	418	A	-71.84	-34.16	172.41	6795	6796	6799	6797	6798
c4	.30p	923	6cjt	PRO	483	A	-72.37	-26.28	-171.09	7810	7811	7814	7812	7813
c4	.30p	924	6cjt	PRO	512	A	-65.86	-35.49	177.47	8314	8315	8318	8316	8317
c4	.30p	925	6cjt	PRO	814	A	-73.09	-34.47	176.41	13207	13208	13211	13209	13210
c4	.30p	926	6cjt	PRO	855	A	-72.25	-27.54	177	13842	13843	13846	13844	13845
c4	.30p	927	6cjt	PRO	908	A	-70.21	-41.44	-178.6	14726	14727	14730	14728	14729
c4	.30p	928	6cjt	PRO	1210	A	-72.24	-31.19	175.28	19617	19618	19621	19619	19620
c4	.30p	929	6cjt	PRO	1251	A	-70.97	-12.63	-177.83	20252	20253	20256	20254	20255
c4	.30p	930	6cjt	PRO	1275	A	-75.3	-10.61	-174.28	20632	20633	20636	20634	20635
c4	.30p	931	6cjt	PRO	1304	A	-72.13	-39.37	178.89	21136	21137	21140	21138	21139
c4	.30p	932	6coy	PRO	53	A	-72.6	-33.28	176.17	851	852	855	853	854
c4	.30p	933	6coy	PRO	432	A	-71.72	-32.16	168.08	6708	6709	6712	6710	6711
c4	.30p	934	6coy	PRO	518	A	-71.14	-33.58	177.08	8093	8094	8097	8095	8096
c4	.30p	935	6coy	PRO	846	A	-74.42	-27.51	-173.26	13204	13205	13208	13206	13207
c4	.30p	936	6coy	PRO	897	A	-71.75	-32.4	168.51	13950	13951	13954	13952	13953
c4	.30p	937	6cse	PRO	220	A	-71.2	-27.3	170.39	3292	3293	3296	3294	3295
c4	.30p	938	6cse	PRO	329	A	-69.68	-20.5	-175.21	4835	4836	4839	4837	4838
c4	.30p	939	6cse	PRO	387	A	-71.15	-29.54	-173.31	5755	5756	5759	5757	5758
c4	.30p	940	6cse	PRO	403	A	-72.69	-37.52	176.66	5993	5994	5997	5995	5996
c4	.30p	941	6csm	PRO	375	A	-71.72	-36.29	174.24	5939	5940	5943	5941	5942
c4	.30p	942	6cud	PRO	317	A	-72.29	-12.06	172.05	4994	4995	4998	4996	4997
c4	.30p	943	6cud	PRO	1725	A	-75.57	-29.9	-179.12	27726	27727	27730	27728	27729
c4	.30p	944	6cxh	PRO	593	A	-73.85	-35.16	-178.26	9271	9272	9275	9273	9274
c4	.30p	945	6cxh	PRO	1317	A	-73.36	-35.36	-178.71	20632	20633	20636	20634	20635
c4	.30p	946	6cxh	PRO	2041	A	-73.61	-33.56	179.26	31994	31995	31998	31996	31997
c4	.30p	947	6d0j	PRO	92	A	-73.79	-41.5	-177.2	1480	1481	1484	1482	1483
c4	.30p	948	6d0j	PRO	177	A	-71.82	-36.73	174.18	2770	2771	2774	2772	2773
c4	.30p	949	6d0j	PRO	328	A	-73.86	-22.32	175.96	5143	5144	5147	5145	5146
c4	.30p	950	6d0j	PRO	356	A	-70.51	-32.5	172.72	5545	5546	5549	5547	5548
c4	.30p	951	6d0j	PRO	487	A	-74.39	-39.2	179.47	7665	7666	7669	7667	7668
c4	.30p	952	6d0j	PRO	572	A	-67.93	-33.7	176.14	8956	8957	8960	8958	8959
c4	.30p	953	6d0j	PRO	723	A	-74.04	-29.68	176.87	11329	11330	11333	11331	11332
c4	.30p	954	6d0j	PRO	751	A	-70.43	-34.55	173.91	11731	11732	11735	11733	11734
c4	.30p	955	6ddf	PRO	786	A	-69.84	-38.83	174.35	12230	12231	12234	12232	12233
c4	.30p	956	6e1m	PRO	235	A	-67.86	-31.69	-176.84	3819	3820	3823	3821	3822
c4	.30p	957	6e1m	PRO	393	A	-70.94	-33.5	-164	6428	6429	6432	6430	6431
c4	.30p	958	6e1m	PRO	443	A	-72.27	-31.67	172.98	7205	7206	7209	7207	7208
c4	.30p	959	6e1m	PRO	926	A	-73.65	-26.93	-171.83	15122	15123	15126	15124	15125
c4	.30p	960	6e1m	PRO	976	A	-71.87	-29.66	172.94	15899	15900	15903	15901	15902
c4	.30p	961	6e3y	PRO	1051	A	-72.46	-30.51	169.97	16544	16545	16548	16546	16547
c4	.30p	962	6eyu	PRO	15	A	-64.83	-49.7	179.04	194	195	198	196	197
c4	.30p	963	6eyu	PRO	147	A	-67.95	-42.97	172.98	2326	2327	2330	2328	2329
[truncated: 3,481 more rows]

## Sheet: d) PROmC (membrane proteins)
Chess Square	Parse	Map ID	pdb ID	residue	name	chain	phi	psi	omega	atno: N	atno: CA	atno: CB	atno: C	atno: O
[truncated: 915 more rows]
