# Supplementary material for: 3D interaction homology: The hydrophobic residues alanine, isoleucine, leucine, proline and valine play different structural roles in soluble and membrane proteins
Source: Front Mol Biosci. 2023 Mar 28;10:1116868. doi: 10.3389/fmolb.2023.1116868 (PMC10086146; doi:10.3389/fmolb.2023.1116868)
Supplement: Supplementary file 1 [file DataSheet1.zip › AL_Mughram_et_al_SupportingInformation/TableS6_Alanine_AllDataClustering.xlsx]

## Sheet: a) ALA (soluble proteins)
Chess Square	Parse	Cluster ID	Unique Count	Total Count	Member Name	Similars Count	Composite Similarity	RMSD Hvy Atoms	RMSD All Atoms	RMSD Atom CB	InOut	Sidechain SASA	stdev SASA	foutside	Sum Hydro(-)	stdev Hydro(-)	Sum Hydro(+)	stdev Hydro(+)	Sum Polar(-)	stdev Polar(-)	Sum Polar(+)	stdev Polar(+)	fHydro(-)	fHydro(+)	fPolar(-)	fPolar(+)
a1	NULL	149	92	133			0.92505	0.086	0.189	0.113		32.61	14.51	0.6917	-11979.4	5852.29	1409.48	521.63	0	0	0	0	0.894728	0.105272
a1	NULL	149			149	1	0.93364	0.192	0.301		0	7.69			-16773.7		1017.96		0		0		0.942784	0.0572157
a1	NULL	149			1	6	0.93452	0.129	0.265		2	36.17			-8841.09		1476.37		0		0		0.856906	0.143094
a1	NULL	149			202	0					2	44.21			-6779.73		1159.52		0		0		0.853951	0.146049
a1	NULL	149			334	0					1	31.12			-9350.13		1379.35		0		0		0.871443	0.128557
a1	NULL	149			1226	0					1	32.04			-9183.25		1322.81		0		0		0.874091	0.125909
a1	NULL	149			1230	0					1	32.09			-9314.69		1391.03		0		0		0.870067	0.129933
a1	NULL	149			1234	0					2	34.43			-8993.9		1323.26		0		0		0.871742	0.128258
a1	NULL	149			10	1	0.93833	0.107	0.166		2	56.71			-11754.8		792.49		0		0		0.93684	0.0631601
a1	NULL	149			30	1	0.90705	0.072	0.256		2	42.03			-4620.46		1078.33		0		0		0.810779	0.189221
a1	NULL	149			45	2	0.88771	0.078	0.204		1	19.57			-5402.05		2742.29		0		0		0.663289	0.336711
a1	NULL	149			46	0					1	19			-5001.66		3205.79		0		0		0.609405	0.390595
a1	NULL	149			54	1	0.88354	0.044	0.086		0	10.12			-15872.2		1294.75		0		0		0.924579	0.0754212
a1	NULL	149			64	12	0.93714	0.078	0.129		1	31.37			-17647.4		1303.08		0		0		0.931238	0.0687625
a1	NULL	149			66	0					1	30.7			-13522.5		1407.95		0		0		0.905699	0.0943007
a1	NULL	149			181	0					1	31.8			-14842.9		1587.11		0		0		0.903402	0.096598
a1	NULL	149			215	0					2	41.22			-19424.4		1046		0		0		0.948902	0.0510982
a1	NULL	149			217	0					2	41.47			-17180.6		1036.43		0		0		0.943107	0.0568934
a1	NULL	149			342	0					2	35.02			-11243.9		1442.02		0		0		0.886329	0.113671
a1	NULL	149			456	0					2	33.32			-14581.8		1183.2		0		0		0.924948	0.0750524
a1	NULL	149			458	0					2	38.43			-18912.5		1194.43		0		0		0.940596	0.059404
a1	NULL	149			461	0					1	30.94			-17053.5		1200.1		0		0		0.934254	0.0657458
a1	NULL	149			659	0					2	35.12			-14371.9		1221.78		0		0		0.921649	0.0783511
a1	NULL	149			1033	0					2	36.73			-10198.6		1121.42		0		0		0.900935	0.0990648
a1	NULL	149			1218	0					2	38.66			-13660.3		1041.15		0		0		0.92918	0.0708195
a1	NULL	149			68	6	0.9342	0.042	0.109		1	28.5			-10317.4		1373.91		0		0		0.882484	0.117516
a1	NULL	149			184	0					1	31.23			-13165.9		1594.15		0		0		0.891995	0.108005
a1	NULL	149			213	0					2	48.01			-21876.8		1363.82		0		0		0.941317	0.0586827
a1	NULL	149			337	0					2	33.02			-9647.17		1359.32		0		0		0.876498	0.123502
a1	NULL	149			344	0					2	40.93			-9451.82		1188.72		0		0		0.888284	0.111716
a1	NULL	149			1215	0					1	29.13			-9959.87		1435.3		0		0		0.874043	0.125957
a1	NULL	149			85	1	0.90839	0.089	0.331		2	38.52			-6116.14		1725.5		0		0		0.779957	0.220043
a1	NULL	149			102	2	0.91352	0.088	0.122		0	4.65			-21924.6		1327.37		0		0		0.942914	0.0570864
a1	NULL	149			104	0					0	4.65			-22034.8		1327.7		0		0		0.94317	0.0568303
a1	NULL	149			120	2	0.92513	0.054	0.141		2	50.48			-4923.26		921.21		0		0		0.842379	0.157621
a1	NULL	149			121	0					2	49.18			-6464.82		921.44		0		0		0.875249	0.124751
a1	NULL	149			147	1	0.88599	0.114	0.182		1	19.68			-11646.7		983.94		0		0		0.922099	0.077901
a1	NULL	149			175	1	0.90779	0.104	0.177		2	36.59			-7855.31		1505.77		0		0		0.839146	0.160854
a1	NULL	149			188	1	0.93371	0.055	0.373		1	29.8			-21056.3		1202.09		0		0		0.945994	0.0540062
a1	NULL	149			195	2	0.90944	0.076	0.199		2	37.3			-9142.96		1974.9		0		0		0.822367	0.177633
a1	NULL	149			196	0					2	32.55			-8903.57		2161.38		0		0		0.804664	0.195336
a1	NULL	149			205	1	0.90018	0.028	0.069		1	30.97			-7796.76		1558.4		0		0		0.833418	0.166582
a1	NULL	149			211	1	0.91158	0.111	0.189		1	20.57			-20331		1400.88		0		0		0.935538	0.0644618
a1	NULL	149			224	1	0.90351	0.068	0.335		1	28.45			-9400.37		989.06		0		0		0.904801	0.0951987
a1	NULL	149			245	1	0.93891	0.01	0.061		2	57.92			-24637.6		899.65		0		0		0.964771	0.035229
a1	NULL	149			249	1	0.91466	0.102	0.161		2	48.01			-6722.92		886.26		0		0		0.883528	0.116472
a1	NULL	149			253	1	0.88997	0.122	0.154		2	51.29			-3501.1		1014.54		0		0		0.775328	0.224672
a1	NULL	149			262	1	0.88828	0.105	0.179		2	35.37			-9085.82		1480.6		0		0		0.859877	0.140123
a1	NULL	149			277	1	0.89622	0.078	0.291		0	0.5			-19997.5		1509.74		0		0		0.929803	0.0701967
a1	NULL	149			282	1	0.88575	0.106	0.212		1	30.15			-11563.4		2298.01		0		0		0.834216	0.165784
a1	NULL	149			284	2	0.9153	0.091	0.178		1	18.65			-18782.1		1402.12		0		0		0.930534	0.0694663
a1	NULL	149			778	0					1	18.57			-21383.3		1285.13		0		0		0.943307	0.0566926
a1	NULL	149			303	1	0.92313	0.067	0.225		1	28.56			-16951.8		965.77		0		0		0.946099	0.0539006
a1	NULL	149			306	2	0.91614	0.065	0.135		2	38.76			-19457.6		1294.97		0		0		0.9376	0.0624004
a1	NULL	149			307	0					2	32.95			-22131.5		1534.15		0		0		0.935174	0.064826
a1	NULL	149			313	1	0.90297	0.127	0.184		2	42.69			-10398.9		975.27		0		0		0.914256	0.0857441
a1	NULL	149			316	1	0.87797	0.111	0.163		1	15.99			-11667		2286.1		0		0		0.836158	0.163842
a1	NULL	149			321	1	0.89309	0.051	0.117		2	39.24			-13541.7		2068.23		0		0		0.867506	0.132494
a1	NULL	149			324	1	0.8897	0.076	0.129		2	38.81			-6659.61		1663.17		0		0		0.800167	0.199833
a1	NULL	149			357	1	0.88419	0.045	0.163		0	12.82			-7331.94		2221.23		0		0		0.767488	0.232512
a1	NULL	149			372	1	0.88114	0.065	0.144		1	27.17			-5379.09		1868.9		0		0		0.742149	0.257851
a1	NULL	149			401	1	0.91159	0.122	0.255		2	46.25			-10106.4		552.01		0		0		0.948209	0.0517908
a1	NULL	149			402	2	0.87158	0.137	0.272		0	1.57			-11613.9		2273.38		0		0		0.836298	0.163702
a1	NULL	149			403	0					0	2.31			-9661.41		2751.61		0		0		0.778329	0.221671
a1	NULL	149			410	1	0.90355	0.018	0.048		2	51.59			-4386.59		1393.81		0		0		0.758873	0.241127
a1	NULL	149			423	2	0.92324	0.107	0.147		0	11.76			-17022.5		855.6		0		0		0.952143	0.0478574
a1	NULL	149			424	0					0	9.03			-12872.1		1026.6		0		0		0.926137	0.0738628
a1	NULL	149			426	1	0.9031	0.047	0.182		2	39.04			-10227.5		1297.23		0		0		0.887439	0.112561
a1	NULL	149			433	1	0.91476	0.06	0.139		2	48.96			-11412		1184.26		0		0		0.905984	0.0940164
a1	NULL	149			438	2	0.92735	0.02	0.294		1	32.25			-15145.7		1177.88		0		0		0.927842	0.0721581
a1	NULL	149			869	0					1	31.7			-18887		1304.53		0		0		0.935392	0.0646079
a1	NULL	149			441	1	0.92753	0.058	0.2		2	34.44			-10935.8		882.33		0		0		0.925341	0.0746589
a1	NULL	149			445	1	0.87991	0.047	0.209		0	10.25			-11126.8		2151.7		0		0		0.837955	0.162045
a1	NULL	149			464	1	0.93836	0.042	0.171		2	41.84			-16670.7		1183.75		0		0		0.9337	0.0663
a1	NULL	149			488	1	0.90856	0.099	0.194		2	65.74			-6190.74		403.08		0		0		0.93887	0.06113
a1	NULL	149			534	1	0.90671	0.216	0.275		2	50.11			-6185.28		492.55		0		0		0.926241	0.073759
a1	NULL	149			537	1	0.90696	0.063	0.188		0	12.45			-19868.5		1018.89		0		0		0.95122	0.0487801
a1	NULL	149			546	1	0.876	0.087	0.291		1	22.54			-9303.71		2184.33		0		0		0.809861	0.190139
a1	NULL	149			568	1	0.91935	0.065	0.105		2	44.22			-22045.4		1027.85		0		0		0.955453	0.0445472
a1	NULL	149			569	1	0.90218	0.056	0.301		2	45.54			-10265.4		1634.28		0		0		0.862661	0.137339
a1	NULL	149			607	1	0.89842	0.085	0.213		1	30.13			-13245.7		1250.64		0		0		0.913727	0.086273
a1	NULL	149			635	1	0.87956	0.119	0.165		1	18.26			-10776.1		1629.87		0		0		0.868622	0.131378
a1	NULL	149			640	1	0.88196	0.076	0.245		1	23.18			-10165.9		1411.88		0		0		0.878053	0.121947
a1	NULL	149			652	1	0.89258	0.089	0.281		2	34.17			-7279.38		948.83		0		0		0.884686	0.115314
a1	NULL	149			656	1	0.90916	0.082	0.163		2	44.99			-7933.96		884.85		0		0		0.899663	0.100337
a1	NULL	149			665	1	0.90512	0.055	0.102		2	43.33			-11288.6		1757.24		0		0		0.865303	0.134697
a1	NULL	149			673	1	0.90189	0.068	0.193		1	17.1			-36100.7		1401.82		0		0		0.962621	0.0373793
a1	NULL	149			675	2	0.90805	0.058	0.222		1	16.64			-8670.6		2155.79		0		0		0.800876	0.199124
a1	NULL	149			984	0					1	23.48			-6706.78		1930.11		0		0		0.776527	0.223473
a1	NULL	149			694	1	0.87975	0.113	0.352		2	35.11			-4393.54		1483.74		0		0		0.747546	0.252454
a1	NULL	149			709	5	0.87903	0.047	0.219		0	9.46			-7239.9		2502.21		0		0		0.743155	0.256845
a1	NULL	149			710	0					0	9.52			-7586.05		2328.18		0		0		0.765168	0.234832
a1	NULL	149			711	0					0	12.09			-7110.95		2383.87		0		0		0.748929	0.251071
a1	NULL	149			712	0					0	10.08			-5784.21		2378.2		0		0		0.70864	0.29136
a1	NULL	149			715	0					0	8.77			-5736.04		2360.79		0		0		0.70843	0.29157
a1	NULL	149			713	1	0.87078	0.048	0.075		1	16.23			-7910.47		2364.07		0		0		0.76991	0.23009
a1	NULL	149			717	1	0.90822	0.072	0.151		2	45.37			-6464.91		1545.9		0		0		0.807023	0.192977
a1	NULL	149			724	1	0.91205	0.101	0.173		2	49.04			-6146.58		796.23		0		0		0.885316	0.114684
a1	NULL	149			740	1	0.89127	0.083	0.346		1	32.08			-11278.8		1604.14		0		0		0.875483	0.124517
a1	NULL	149			745	1	0.91862	0.09	0.226		2	51.52			-7974.34		1411.82		0		0		0.849585	0.150415
a1	NULL	149			751	1	0.92087	0.088	0.132		2	61.93			-8017.35		925.56		0		0		0.896503	0.103497
a1	NULL	149			755	1	0.9408	0.128	0.203		2	32.63			-16137.5		1258.06		0		0		0.927679	0.0723208
a1	NULL	149			770	2	0.91797	0.328	0.363		2	53.18			-6055.19		1386.47		0		0		0.813688	0.186312
a1	NULL	149			771	0					2	53.45			-9064.66		1381.28		0		0		0.867769	0.132231
a1	NULL	149			772	1	0.90852	0.101	0.136		2	48.45			-12004		1206.32		0		0		0.908684	0.0913164
a1	NULL	149			800	1	0.91385	0.22	0.278		2	54.28			-7561.2		688.53		0		0		0.916539	0.0834609
a1	NULL	149			813	1	0.89849	0.063	0.112		2	43.61			-5137.97		1745.44		0		0		0.746428	0.253572
a1	NULL	149			820	2	0.91767	0.021	0.159		1	32.07			-12510.7		994.28		0		0		0.926377	0.0736234
a1	NULL	149			824	0					1	27.06			-13497.8		1170.02		0		0		0.920232	0.079768
a1	NULL	149			832	3	0.9518	0.065	0.085		2	33.8			-7771.86		1127.42		0		0		0.873313	0.126687
a1	NULL	149			1222	0					2	34.45			-8253.97		1125.79		0		0		0.879977	0.120023
a1	NULL	149			1236	0					2	35.52			-7298.88		1053.06		0		0		0.873914	0.126086
a1	NULL	149			835	1	0.90947	0.039	0.361		1	30.95			-7518.48		835.12		0		0		0.900029	0.0999713
a1	NULL	149			873	1	0.88673	0.105	0.143		0	7.64			-7118.96		1888.68		0		0		0.790325	0.209675
a1	NULL	149			910	1	0.90508	0.086	0.199		2	32.58			-8230.29		993.08		0		0		0.89233	0.10767
a1	NULL	149			928	1	0.92343	0.334	0.375		2	52.72			-10670.8		1382.21		0		0		0.885322	0.114678
a1	NULL	149			929	2	0.89265	0.076	0.116		1	25.76			-11884.6		2132.51		0		0		0.847864	0.152136
a1	NULL	149			930	0					1	24.52			-15059.5		2024.4		0		0		0.881503	0.118497
a1	NULL	149			935	1	0.91122	0.081	0.199		2	56.38			-23045.3		588.33		0		0		0.975106	0.0248937
a1	NULL	149			951	1	0.90794	0.123	0.171		1	30.4			-5378.25		1564.73		0		0		0.774631	0.225369
a1	NULL	149			996	1	0.96171	0.115	0.235		2	61.66			-17611		701.49		0		0		0.961693	0.0383066
a1	NULL	149			1002	1	0.93322	0.055	0.132		2	41.16			-19346.6		731.5		0		0		0.963567	0.0364327
a1	NULL	149			1007	1	0.90631	0.108	0.192		2	52.4			-8697.48		1306.94		0		0		0.869364	0.130636
a1	NULL	149			1014	2	0.89003	0.105	0.261		1	15.7			-27171.2		1257.24		0		0		0.955775	0.0442247
a1	NULL	149			1016	0					0	8.11			-28297.8		1062.24		0		0		0.96382	0.0361798
a1	NULL	149			1025	1	0.89026	0.108	0.14		2	46.73			-23128.7		1360.74		0		0		0.944436	0.0555643
a1	NULL	149			1040	1	0.90435	0.165	0.242		1	31.91			-16705.8		1239.15		0		0		0.930947	0.0690527
a1	NULL	149			1047	1	0.90356	0.129	0.227		2	35.75			-16469.4		1024.51		0		0		0.941436	0.0585637
a1	NULL	149			1053	1	0.86489	0.082	0.254		1	16.59			-12250.8		2889.57		0		0		0.809148	0.190852
a1	NULL	149			1104	1	0.88713	0.037	0.115		2	33.18			-5511.72		1913.85		0		0		0.742262	0.257738
a1	NULL	149			1127	1	0.93541	0.041	0.097		2	51.86			-10485.1		765.73		0		0		0.93194	0.0680599
a1	NULL	149			1128	1	0.90076	0.079	0.218		1	32.43			-13127.3		1592.71		0		0		0.8918	0.1082
a1	NULL	149			1183	1	0.8955	0.124	0.158		2	35.76			-8324.69		816.08		0		0		0.910721	0.0892791
a1	NULL	149			1197	1	0.90209	0.061	0.222		2	48.78			-4459.79		1064.4		0		0		0.80732	0.19268
a1	NULL	189	155	267			0.93947	0.073	0.201	0.095		13.68	10.86	0.2697	-11583.4	4548.47	2359.67	703.88	0	0	0	0	0.830764	0.169236
a1	NULL	189			189	1	0.94877	0.033	0.082		1	21.42			-6947.98		2133.71		0		0		0.765054	0.234946
a1	NULL	189			2	10	0.94271	0.036	0.077		1	26.27			-5681.99		1686.9		0		0		0.771078	0.228922
a1	NULL	189			197	0					1	25.48			-6159.52		1616.37		0		0		0.792131	0.207869
a1	NULL	189			200	0					1	25.36			-5136.82		2070.61		0		0		0.712712	0.287288
a1	NULL	189			335	0					1	23.15			-5511.56		2446.91		0		0		0.69254	0.30746
a1	NULL	189			338	0					1	14.58			-6900.69		2616.9		0		0		0.725046	0.274954
a1	NULL	189			833	0					1	13.3			-5297.73		2632.01		0		0		0.668084	0.331916
a1	NULL	189			1216	0					1	18.15			-4931.26		2528.03		0		0		0.66109	0.33891
a1	NULL	189			1227	0					1	27.31			-5765.66		1706.89		0		0		0.771579	0.228421
a1	NULL	189			1231	0					1	23.78			-5477.26		2044.89		0		0		0.728151	0.271849
a1	NULL	189			1237	0					1	14.66			-6062.81		2585.58		0		0		0.701033	0.298967
a1	NULL	189			3	16	0.95761	0.051	0.116		0	10.5			-16229.6		2551.08		0		0		0.864165	0.135835
a1	NULL	189			70	0					1	24.59			-17226.2		1681.18		0		0		0.911083	0.0889166
a1	NULL	189			198	0					0	9.57			-11624.7		2680.32		0		0		0.812631	0.187369
a1	NULL	189			201	0					0	11.99			-11666.6		2402.86		0		0		0.829215	0.170785
a1	NULL	189			214	0					0	7.93			-18121.1		2069.37		0		0		0.897508	0.102492
a1	NULL	189			216	0					0	8.63			-22359.5		2085.2		0		0		0.914697	0.0853026
a1	NULL	189			218	0					0	7.52			-19490.6		2125.43		0		0		0.901673	0.0983266
a1	NULL	189			339	0					0	11.95			-14083.9		1960.03		0		0		0.877833	0.122167
a1	NULL	189			345	0					0	7.22			-12551		2286.11		0		0		0.845919	0.154081
a1	NULL	189			457	0					0	9.13			-14682.1		2629.32		0		0		0.848116	0.151884
a1	NULL	189			463	0					1	20.12			-20060.1		1813.32		0		0		0.917099	0.0829007
a1	NULL	189			466	0					1	24.94			-13386.4		1638.22		0		0		0.890965	0.109035
a1	NULL	189			658	0					0	7.21			-24566.5		2800.21		0		0		0.897678	0.102322
a1	NULL	189			660	0					0	12.96			-20856		1868.33		0		0		0.917783	0.082217
a1	NULL	189			1032	0					0	8.02			-18355.8		2532.03		0		0		0.87878	0.12122
a1	NULL	189			1220	0					0	4.02			-9669.64		2542.95		0		0		0.791776	0.208224
a1	NULL	189			4	4	0.92891	0.054	0.098		1	17.28			-10400.1		2190.02		0		0		0.826053	0.173947
a1	NULL	189			183	0					1	14.85			-15509.9		1822.07		0		0		0.894872	0.105128
a1	NULL	189			199	0					1	21.28			-8585.03		1864.78		0		0		0.821549	0.178451
a1	NULL	189			203	0					1	22.36			-10901.6		1668.93		0		0		0.867235	0.132765
a1	NULL	189			5	1	0.91013	0.148	0.264		0	9.29			-10049.8		1618.74		0		0		0.861273	0.138727
a1	NULL	189			7	1	0.94485	0.134	0.222		1	16.71			-7642.86		1646.83		0		0		0.822725	0.177275
a1	NULL	189			8	1	0.9375	0.119	0.407		0	0			-12119.2		2720.79		0		0		0.816658	0.183342
a1	NULL	189			15	1	0.95428	0.074	0.205		1	22.37			-10611		2136.26		0		0		0.832414	0.167586
a1	NULL	189			21	2	0.93228	0.097	0.357		0	0			-12927.5		2147.26		0		0		0.857559	0.142441
a1	NULL	189			22	0					0	0			-13079.2		2239.07		0		0		0.85383	0.14617
a1	NULL	189			23	6	0.92194	0.033	0.249		0	0			-9500.1		3033.31		0		0		0.757982	0.242018
a1	NULL	189			62	0					0	0			-8573.41		3481.64		0		0		0.711188	0.288812
a1	NULL	189			143	0					0	0			-8896.65		3234.01		0		0		0.733402	0.266598
a1	NULL	189			674	0					0	0			-8291.25		3530.15		0		0		0.701376	0.298624
a1	NULL	189			783	0					0	0			-8823.53		3819.39		0		0		0.697903	0.302097
a1	NULL	189			923	0					0	0			-9231.85		3709.35		0		0		0.713369	0.286631
a1	NULL	189			42	1	0.94066	0.099	0.146		0	5.99			-12897.1		1753.43		0		0		0.880316	0.119684
a1	NULL	189			43	3	0.92371	0.083	0.218		0	0.28			-13880.2		2590.35		0		0		0.842728	0.157272
a1	NULL	189			317	0					0	0.38			-13719.4		2548.05		0		0		0.843365	0.156635
a1	NULL	189			318	0					0	0.24			-14100.3		2556.49		0		0		0.846519	0.153481
a1	NULL	189			47	1	0.92475	0.11	0.312		0	9.99			-15513.9		1501.82		0		0		0.911739	0.0882608
a1	NULL	189			48	1	0.91528	0.056	0.242		2	34.93			-5085.6		1839.79		0		0		0.734341	0.265659
a1	NULL	189			50	3	0.911	0.171	0.233		0	4.7			-15635		1620.52		0		0		0.906087	0.093913
a1	NULL	189			507	0					0	7.58			-12248.3		1272.81		0		0		0.905865	0.094135
a1	NULL	189			560	0					0	7.77			-20710		1694.14		0		0		0.924383	0.0756171
a1	NULL	189			52	1	0.91838	0.026	0.224		0	0			-10481.9		2243.47		0		0		0.8237	0.1763
a1	NULL	189			57	3	0.93272	0.043	0.29		0	0			-9342.23		2998.11		0		0		0.757048	0.242952
a1	NULL	189			1129	0					0	0			-10630.4		4522.55		0		0		0.701539	0.298461
a1	NULL	189			1130	0					0	0			-11361.5		4627.29		0		0		0.710591	0.289409
a1	NULL	189			61	1	0.94042	0.1	0.174		1	13.37			-6203.65		3140.39		0		0		0.663915	0.336085
a1	NULL	189			65	7	0.96168	0.048	0.137		1	23.35			-13464.8		2382.94		0		0		0.849636	0.150364
a1	NULL	189			78	0					0	0			-11075.5		3986.66		0		0		0.73532	0.26468
a1	NULL	189			79	0					0	0			-8192.17		3808.74		0		0		0.682629	0.317371
a1	NULL	189			100	0					1	21.33			-7168.1		2823.85		0		0		0.717387	0.282613
a1	NULL	189			182	0					1	28.24			-18551.1		1846.69		0		0		0.909466	0.0905338
a1	NULL	189			756	0					1	18.46			-15954.1		2153.91		0		0		0.881052	0.118948
a1	NULL	189			1031	0					1	22.8			-10567.9		2087.6		0		0		0.835044	0.164956
a1	NULL	189			67	1	0.95441	0.06	0.136		1	20.72			-9273.36		2310.24		0		0		0.800559	0.199441
a1	NULL	189			69	2	0.94916	0.019	0.333		1	15.4			-6613.99		2835.04		0		0		0.699965	0.300035
a1	NULL	189			185	0					1	14.9			-10254.8		2750.01		0		0		0.788539	0.211461
a1	NULL	189			90	1	0.9381	0.083	0.138		0	5.96			-13556.7		4616.13		0		0		0.745987	0.254013
a1	NULL	189			99	1	0.94553	0.131	0.234		0	0			-13248.7		1964.36		0		0		0.870877	0.129123
a1	NULL	189			101	10	0.95289	0.115	0.165		1	13.25			-13794.6		1875.39		0		0		0.88032	0.11968
a1	NULL	189			186	0					1	27.77			-13870.6		1374.57		0		0		0.909836	0.0901642
a1	NULL	189			187	0					1	17.78			-17767.5		1639.87		0		0		0.915503	0.0844971
a1	NULL	189			336	0					0	11.85			-7413.64		2304.41		0		0		0.762873	0.237127
a1	NULL	189			834	0					0	10.59			-7854.87		2117.08		0		0		0.787696	0.212304
a1	NULL	189			1224	0					0	10.56			-7907.36		2088.01		0		0		0.791102	0.208898
a1	NULL	189			1228	0					0	9.05			-7939.02		2536.16		0		0		0.757889	0.242111
a1	NULL	189			1232	0					0	5.96			-8149.15		2623.59		0		0		0.75646	0.24354
a1	NULL	189			1235	0					0	5.68			-7185.96		2303.12		0		0		0.757287	0.242713
a1	NULL	189			1238	0					0	3.43			-8584.62		2406.97		0		0		0.781017	0.218983
a1	NULL	189			111	1	0.93324	0.104	0.158		1	23.96			-14046		1637.75		0		0		0.895577	0.104423
a1	NULL	189			125	2	0.9461	0.054	0.168		0	0.89			-31395		3441.63		0		0		0.901207	0.0987934
a1	NULL	189			916	0					0	2.2			-14316.1		3466.47		0		0		0.805063	0.194937
a1	NULL	189			138	1	0.93061	0.128	0.18		0	6.54			-10160.9		3045.59		0		0		0.769388	0.230612
a1	NULL	189			145	3	0.93386	0.04	0.092		0	0.11			-16486.8		2171.39		0		0		0.883623	0.116377
a1	NULL	189			146	0					0	0.12			-15261.3		2056.74		0		0		0.881237	0.118763
a1	NULL	189			148	0					0	0.19			-10612.5		2054.67		0		0		0.837796	0.162204
a1	NULL	189			152	1	0.92102	0.076	0.29		0	3.07			-5375.76		3298.39		0		0		0.619745	0.380255
a1	NULL	189			154	1	0.93209	0.042	0.121		0	3.88			-16402.8		1390.45		0		0		0.921855	0.0781446
a1	NULL	189			163	1	0.95553	0.042	0.246		1	15.67			-9684.69		2777.09		0		0		0.777151	0.222849
a1	NULL	189			166	1	0.9192	0.053	0.178		1	13.98			-13880.6		2659.77		0		0		0.839195	0.160805
a1	NULL	189			204	1	0.91563	0.123	0.221		0	1.32			-8128.82		1881.87		0		0		0.812014	0.187986
a1	NULL	189			209	1	0.92679	0.038	0.358		0	3.67			-19719.4		2633.79		0		0		0.882174	0.117826
a1	NULL	189			220	2	0.9199	0.076	0.154		0	0			-14212.5		2851.8		0		0		0.832879	0.167121
a1	NULL	189			222	0					0	0			-15152.6		3039.95		0		0		0.832901	0.167099
a1	NULL	189			221	2	0.8964	0.103	0.349		1	18.49			-9285.45		2178.78		0		0		0.80995	0.19005
a1	NULL	189			223	0					1	18.39			-8417.74		2363.79		0		0		0.780756	0.219244
a1	NULL	189			227	2	0.94671	0.1	0.145		1	21.85			-17099.8		2144.44		0		0		0.888567	0.111433
a1	NULL	189			960	0					1	17.08			-11415.9		2242.07		0		0		0.835842	0.164158
a1	NULL	189			236	1	0.94184	0.08	0.125		0	0.22			-13149.4		3446.67		0		0		0.79232	0.20768
a1	NULL	189			239	2	0.93119	0.097	0.281		1	14.45			-8476.75		2693.63		0		0		0.75886	0.24114
a1	NULL	189			946	0					1	14.86			-11186.5		2927.49		0		0		0.792583	0.207417
a1	NULL	189			250	1	0.93082	0.062	0.196		0	4.36			-12106		1843.77		0		0		0.867828	0.132172
a1	NULL	189			259	2	0.94774	0.032	0.329		1	17.74			-10414.4		2903.2		0		0		0.782002	0.217998
a1	NULL	189			1044	0					0	0.05			-13887.4		3531.28		0		0		0.79727	0.20273
a1	NULL	189			267	1	0.93681	0.081	0.158		0	3.58			-17721.8		3426.57		0		0		0.837975	0.162025
a1	NULL	189			270	1	0.93367	0.029	0.116		0	12.03			-10034.7		1842.47		0		0		0.844873	0.155127
a1	NULL	189			276	1	0.93546	0.072	0.169		0	0			-12610.8		3518.59		0		0		0.781852	0.218148
a1	NULL	189			295	2	0.94172	0.061	0.161		2	35.98			-11954.7		2402.07		0		0		0.832687	0.167313
a1	NULL	189			310	0					2	35.79			-11077.7		2233.46		0		0		0.832211	0.167789
a1	NULL	189			298	3	0.92406	0.08	0.258		0	0			-16914.7		3141.45		0		0		0.843367	0.156633
a1	NULL	189			521	0					0	0			-16608		3232.44		0		0		0.837078	0.162922
a1	NULL	189			1184	0					0	0			-13839		2657.45		0		0		0.838908	0.161092
a1	NULL	189			304	1	0.92409	0.051	0.197		1	14.85			-6025.64		2136.76		0		0		0.738219	0.261781
a1	NULL	189			312	3	0.91688	0.081	0.501		0	0.31			-17104		3407.79		0		0		0.833862	0.166138
a1	NULL	189			1229	0					0	4.28			-8239.89		2953.04		0		0		0.736169	0.263831
a1	NULL	189			1233	0					0	6.65			-14201.8		3181.06		0		0		0.817	0.183
a1	NULL	189			314	1	0.95146	0.03	0.121		1	23.96			-21117.6		2085.79		0		0		0.910108	0.0898915
a1	NULL	189			325	1	0.91908	0.058	0.201		2	40.35			-4523.53		2151.24		0		0		0.677706	0.322294
a1	NULL	189			326	4	0.92437	0.084	0.243		1	29.93			-12421.4		1239.73		0		0		0.909251	0.090749
a1	NULL	189			327	0					1	28.68			-13829		1255.43		0		0		0.916773	0.0832271
a1	NULL	189			328	0					1	30.74			-16311.3		1196.79		0		0		0.931643	0.0683565
a1	NULL	189			484	0					2	34.67			-9783.91		1074.01		0		0		0.901085	0.0989149
a1	NULL	189			341	1	0.92485	0.11	0.294		0	5.1			-9097.9		1550.43		0		0		0.854397	0.145603
a1	NULL	189			343	2	0.93978	0.061	0.175		0	9.39			-14279.1		2309.29		0		0		0.860789	0.139211
a1	NULL	189			1217	0					0	10.92			-7829.17		2059.25		0		0		0.791751	0.208249
a1	NULL	189			354	2	0.91523	0.049	0.215		0	12.98			-9981.53		1950.62		0		0		0.836524	0.163476
a1	NULL	189			355	0					0	12.97			-9961.16		1946.06		0		0		0.836565	0.163435
a1	NULL	189			374	1	0.94779	0.06	0.279		0	11.43			-19237.7		3658.16		0		0		0.840226	0.159774
a1	NULL	189			395	1	0.92122	0.104	0.25		2	38.4			-10680.4		1467.83		0		0		0.879173	0.120827
a1	NULL	189			436	2	0.94213	0.075	0.143		1	17			-5843.68		2221.17		0		0		0.724586	0.275414
a1	NULL	189			437	0					1	17.69			-5566.52		2148.95		0		0		0.721475	0.278525
a1	NULL	189			439	3	0.94006	0.121	0.162		1	26.71			-7847.91		2883.47		0		0		0.731305	0.268695
a1	NULL	189			462	0					0	12.23			-10352		2650.55		0		0		0.796151	0.203849
a1	NULL	189			1219	0					1	15.05			-11742.1		2466.72		0		0		0.826395	0.173605
a1	NULL	189			446	1	0.92719	0.067	0.103		1	25.89			-12634.7		2737.03		0		0		0.821943	0.178057
a1	NULL	189			453	1	0.9171	0.079	0.152		0	11.82			-8813.74		2448.38		0		0		0.7826	0.2174
a1	NULL	189			459	2	0.95694	0.061	0.319		1	15.19			-10307.9		2329.66		0		0		0.815655	0.184345
a1	NULL	189			1034	0					0	11			-12867.5		2302.16		0		0		0.848239	0.151761
a1	NULL	189			460	2	0.93284	0.094	0.177		1	23.13			-11834.9		1482.52		0		0		0.888678	0.111322
a1	NULL	189			757	0					1	26.17			-12217.1		1394.13		0		0		0.897575	0.102425
a1	NULL	189			465	1	0.96208	0.055	0.294		1	14.42			-10940.1		2486.68		0		0		0.814797	0.185203
a1	NULL	189			469	1	0.93674	0.089	0.142		0	4.56			-12309.6		2186.3		0		0		0.849178	0.150822
a1	NULL	189			472	1	0.91709	0.081	0.216		1	14.03			-12124		2038.33		0		0		0.856073	0.143927
a1	NULL	189			475	1	0.92344	0.115	0.24		2	33.17			-5129.97		1508.09		0		0		0.772812	0.227188
a1	NULL	189			487	1	0.92603	0.084	0.128		0	6.13			-6728.23		2061.78		0		0		0.765441	0.234559
a1	NULL	189			490	1	0.91742	0.059	0.218		2	43.32			-3618.9		1686.06		0		0		0.682173	0.317827
a1	NULL	189			501	1	0.90717	0.058	0.229		1	25.56			-5653.63		2297.15		0		0		0.711079	0.288921
a1	NULL	189			502	1	0.93109	0.1	0.333		0	3			-14276.2		3000.49		0		0		0.826328	0.173672
a1	NULL	189			512	2	0.93698	0.084	0.122		0	12.79			-18851.2		2389.59		0		0		0.8875	0.1125
a1	NULL	189			514	0					0	11.79			-18146.7		2312.62		0		0		0.886965	0.113035
a1	NULL	189			519	2	0.92716	0.09	0.258		0	9.92			-17182.5		3042.37		0		0		0.849573	0.150427
a1	NULL	189			520	0					0	11.19			-17941.1		3181.98		0		0		0.84936	0.15064
a1	NULL	189			547	1	0.93206	0.064	0.187		0	0			-17619.5		2544.76		0		0		0.873798	0.126202
a1	NULL	189			548	1	0.9097	0.083	0.273		1	22.12			-13703.1		1886.22		0		0		0.879006	0.120994
a1	NULL	189			551	4	0.92726	0.056	0.223		0	0.23			-9741.7		2333.61		0		0		0.806745	0.193255
a1	NULL	189			552	0					0	0.04			-14051.4		2263.39		0		0		0.861267	0.138733
a1	NULL	189			811	0					0	0			-9251.88		2142.76		0		0		0.81195	0.18805
a1	NULL	189			849	0					0	0			-10664.4		2730.3		0		0		0.796165	0.203835
a1	NULL	189			554	1	0.9254	0.074	0.203		1	17			-7202.67		3517.19		0		0		0.6719	0.3281
a1	NULL	189			555	1	0.9098	0.099	0.143		0	4.79			-18581.4		2483.72		0		0		0.882093	0.117907
a1	NULL	189			562	1	0.94486	0.083	0.313		0	9.57			-11792.1		1931.8		0		0		0.859239	0.140761
a1	NULL	189			576	1	0.92843	0.033	0.093		1	28.46			-10121		1720.89		0		0		0.854678	0.145322
a1	NULL	189			577	1	0.91806	0.056	0.183		2	32.55			-7205.15		1705.16		0		0		0.808631	0.191369
a1	NULL	189			595	2	0.95414	0.041	0.145		1	26.13			-9527.32		2261.87		0		0		0.80814	0.19186
a1	NULL	189			596	0					1	13.35			-11938.3		2694.01		0		0		0.815886	0.184114
a1	NULL	189			598	2	0.93171	0.092	0.142		1	20.82			-10167.8		2048.34		0		0		0.832325	0.167675
a1	NULL	189			599	0					1	27.04			-13864.3		1933.55		0		0		0.877607	0.122393
a1	NULL	189			600	1	0.91567	0.117	0.2		1	21.31			-3272.32		3792.49		0		0		0.463186	0.536814
a1	NULL	189			606	1	0.9229	0.073	0.329		1	18.6			-12432.9		2795.61		0		0		0.816423	0.183577
a1	NULL	189			610	3	0.93433	0.08	0.354		0	8.26			-6920.24		2702.48		0		0		0.719156	0.280844
a1	NULL	189			1019	0					0	9.08			-11407.4		2352.58		0		0		0.829027	0.170973
a1	NULL	189			1020	0					0	12.33			-9970.21		2978.28		0		0		0.76999	0.23001
a1	NULL	189			614	2	0.93332	0.084	0.123		0	12.29			-16658		1894.34		0		0		0.897892	0.102108
a1	NULL	189			615	0					0	7.79			-14181.2		2238.54		0		0		0.863668	0.136332
a1	NULL	189			637	1	0.91472	0.036	0.17		2	38.85			-14366.8		2073.85		0		0		0.873858	0.126142
a1	NULL	189			642	1	0.94483	0.053	0.267		0	0.85			-14177.9		4020.82		0		0		0.77906	0.22094
a1	NULL	189			643	2	0.94986	0.056	0.223		0	12.5			-8043.26		3303.19		0		0		0.708879	0.291121
a1	NULL	189			963	0					1	16.71			-7521.36		2739.82		0		0		0.732992	0.267008
a1	NULL	189			661	2	0.94869	0.109	0.268		0	8.45			-15260.6		2500.97		0		0		0.859192	0.140808
a1	NULL	189			664	0					0	4			-11744		3124.67		0		0		0.789849	0.210151
a1	NULL	189			667	1	0.91885	0.067	0.142		0	10.02			-5636.35		2880		0		0		0.661827	0.338173
a1	NULL	189			669	3	0.95014	0.039	0.15		1	31			-7257.14		2527.28		0		0		0.741704	0.258296
a1	NULL	189			670	0					1	27.77			-4656.33		2866.73		0		0		0.618941	0.381059
a1	NULL	189			672	0					1	29.86			-4467.9		2584.19		0		0		0.633557	0.366443
a1	NULL	189			697	1	0.92664	0.046	0.228		1	31.26			-8586.29		1625.26		0		0		0.840841	0.159159
a1	NULL	189			699	1	0.92248	0.074	0.232		2	33.99			-5102.76		1364.19		0		0		0.789052	0.210948
a1	NULL	189			700	1	0.92843	0.037	0.335		0	0.73			-12341.2		2249.09		0		0		0.84585	0.15415
a1	NULL	189			702	1	0.91811	0.084	0.127		0	2.72			-17593.7		1459.79		0		0		0.923385	0.0766153
a1	NULL	189			706	1	0.94485	0.087	0.153		0	5.12			-16492.1		2639.07		0		0		0.862054	0.137946
a1	NULL	189			718	1	0.93443	0.043	0.237		1	19.63			-13287.6		1439.01		0		0		0.902285	0.0977148
a1	NULL	189			719	1	0.94635	0.11	0.179		1	13.59			-7145.18		3432.66		0		0		0.675486	0.324514
a1	NULL	189			721	1	0.91054	0.02	0.156		1	24.49			-6526.66		1587.22		0		0		0.804382	0.195618
a1	NULL	189			730	1	0.92151	0.034	0.118		0	12.34			-9980.55		2723.02		0		0		0.785649	0.214351
a1	NULL	189			741	1	0.94259	0.1	0.222		2	35.77			-12256.5		1885.84		0		0		0.866653	0.133347
a1	NULL	189			744	1	0.93847	0.067	0.17		1	24.43			-14263.4		1569.71		0		0		0.900859	0.0991412
a1	NULL	189			746	2	0.92786	0.132	0.199		0	2.39			-10553.3		2087.59		0		0		0.834855	0.165145
a1	NULL	189			747	0					0	2.47			-8610.44		2254.97		0		0		0.792463	0.207537
a1	NULL	189			749	1	0.9561	0.02	0.082		1	19.18			-14277		1679.94		0		0		0.89472	0.10528
a1	NULL	189			750	1	0.94938	0.03	0.123		1	18.4			-17380		1700.57		0		0		0.910874	0.0891255
a1	NULL	189			753	1	0.91956	0.058	0.393		1	15.53			-20885.5		1881.09		0		0		0.917375	0.0826249
a1	NULL	189			760	2	0.92581	0.099	0.154		0	5.23			-11465.2		2308.96		0		0		0.832371	0.167629
a1	NULL	189			763	0					0	1.78			-12589.5		2658.89		0		0		0.825628	0.174372
a1	NULL	189			762	1	0.92653	0.049	0.122		0	10.41			-5240.81		2224.72		0		0		0.702001	0.297999
a1	NULL	189			777	1	0.94278	0.053	0.312		0	9.5			-20028.6		2261.71		0		0		0.898534	0.101466
a1	NULL	189			784	1	0.94008	0.113	0.187		0	10.99			-8801.91		2558.44		0		0		0.774792	0.225208
a1	NULL	189			816	5	0.92266	0.092	0.205		1	19.2			-8049.32		1392.53		0		0		0.852515	0.147485
a1	NULL	189			817	0					1	18.32			-8968.84		1464.98		0		0		0.859593	0.140407
a1	NULL	189			818	0					1	16.01			-10085.1		1512.59		0		0		0.869579	0.130421
a1	NULL	189			819	0					1	18.46			-9267.61		1473.81		0		0		0.862792	0.137208
a1	NULL	189			822	0					1	15.21			-9799.69		1532.75		0		0		0.864747	0.135253
a1	NULL	189			821	3	0.9127	0.058	0.204		1	26.37			-9617.17		1296.28		0		0		0.881222	0.118778
a1	NULL	189			823	0					1	29.62			-8978.35		1107.41		0		0		0.890201	0.109799
a1	NULL	189			825	0					2	33.09			-8577.79		977.49		0		0		0.897702	0.102298
a1	NULL	189			827	1	0.95071	0.063	0.115		1	15.42			-12946.2		2539.9		0		0		0.835989	0.164011
a1	NULL	189			828	1	0.94176	0.056	0.136		0	7.18			-4998.61		3346.55		0		0		0.598983	0.401017
a1	NULL	189			829	1	0.92542	0.097	0.19		1	29.8			-4331.09		1898.43		0		0		0.695253	0.304747
a1	NULL	189			845	1	0.93332	0.126	0.308		0	1.36			-12741.1		2732.2		0		0		0.823425	0.176575
a1	NULL	189			847	1	0.9224	0.145	0.201		0	7.22			-11118.6		2293.43		0		0		0.829003	0.170997
a1	NULL	189			848	1	0.93022	0.058	0.255		0	0.07			-10032.9		2093.89		0		0		0.827333	0.172667
a1	NULL	189			855	1	0.93484	0.098	0.349		1	28.03			-15936.3		1282.47		0		0		0.925519	0.0744809
a1	NULL	189			857	1	0.95238	0.086	0.276		0	5.45			-16364.6		2188.92		0		0		0.882021	0.117979
a1	NULL	189			858	1	0.93655	0.134	0.192		2	33.07			-19779.9		2416.7		0		0		0.891123	0.108877
a1	NULL	189			862	3	0.92201	0.067	0.233		1	27.29			-6922.66		1426.71		0		0		0.829124	0.170876
a1	NULL	189			864	0					1	29.6			-5071.32		1235.31		0		0		0.804125	0.195875
a1	NULL	189			865	0					1	27.39			-5285.45		1150		0		0		0.821302	0.178698
a1	NULL	189			866	1	0.91763	0.172	0.293		1	22.67			-6718.03		1359.36		0		0		0.831708	0.168292
a1	NULL	189			909	1	0.93854	0.075	0.14		1	28.34			-15346.7		2243.21		0		0		0.872472	0.127528
a1	NULL	189			918	1	0.92908	0.056	0.324		0	0			-11241		3100.78		0		0		0.783794	0.216206
a1	NULL	189			921	3	0.9365	0.042	0.381		0	7.79			-11744.1		3337.22		0		0		0.778718	0.221282
a1	NULL	189			1005	0					0	8.89			-9654.25		3349.3		0		0		0.742432	0.257568
a1	NULL	189			1006	0					0	8.21			-8957.75		3474.68		0		0		0.720515	0.279485
a1	NULL	189			924	1	0.90234	0.125	0.171		2	43.26			-4726.69		1775.18		0		0		0.726974	0.273026
a1	NULL	189			926	2	0.94074	0.093	0.131		1	24.26			-15024.2		1650.81		0		0		0.901001	0.0989993
a1	NULL	189			927	0					1	25.65			-13095.8		1682.46		0		0		0.886153	0.113847
a1	NULL	189			932	1	0.93124	0.09	0.142		0	0			-10352.5		2609.16		0		0		0.798701	0.201299
a1	NULL	189			934	1	0.92797	0.077	0.262		0	3.05			-23933.2		3349.04		0		0		0.877245	0.122755
a1	NULL	189			943	1	0.91996	0.037	0.255		1	30.2			-5270.3		2064.88		0		0		0.718496	0.281504
a1	NULL	189			955	2	0.94257	0.084	0.152		1	17.74			-9274.05		2091.91		0		0		0.81595	0.18405
a1	NULL	189			958	0					1	17.73			-9440.58		2023.78		0		0		0.823472	0.176528
a1	NULL	189			987	1	0.92629	0.048	0.104		1	17.04			-5268.45		3381.96		0		0		0.60904	0.39096
a1	NULL	189			991	1	0.92098	0.047	0.227		1	28.06			-4986.75		1484.45		0		0		0.770607	0.229393
a1	NULL	189			1000	1	0.92933	0.056	0.128		1	20.38			-21775.4		1350.21		0		0		0.941614	0.058386
a1	NULL	189			1001	1	0.91104	0.045	0.084		1	25.44			-16985.9		1244.2		0		0		0.93175	0.0682497
a1	NULL	189			1008	1	0.91927	0.107	0.152		1	23.34			-12716.3		2207.47		0		0		0.852084	0.147916
a1	NULL	189			1035	1	0.95305	0.07	0.116		2	34.4			-18814.6		1329.72		0		0		0.93399	0.0660095
a1	NULL	189			1083	1	0.92357	0.069	0.177		0	7.02			-9774		2182.76		0		0		0.817446	0.182554
a1	NULL	189			1084	2	0.91237	0.05	0.086		1	17.8			-5947.66		2450.59		0		0		0.708202	0.291798
a1	NULL	189			1085	0					1	17.96			-4672.99		2436.46		0		0		0.657293	0.342707
a1	NULL	189			1100	1	0.93786	0.049	0.249		2	35.83			-19446.1		1438.05		0		0		0.931142	0.0688583
a1	NULL	189			1102	1	0.91385	0.03	0.264		1	22.82			-9298.91		1493.09		0		0		0.861648	0.138352
a1	NULL	189			1146	1	0.92925	0.103	0.149		0	12.42			-7239.09		2638.64		0		0		0.73287	0.26713
a1	NULL	189			1149	1	0.94243	0.063	0.091		0	11.58			-14709.2		3697.54		0		0		0.799121	0.200879
a1	NULL	189			1150	1	0.91448	0.095	0.293		0	0.65			-24210.4		1769.66		0		0		0.931884	0.068116
a1	NULL	189			1152	1	0.94333	0.043	0.226		0	0.01			-14354		2635.13		0		0		0.844893	0.155107
a1	NULL	189			1162	2	0.92626	0.072	0.119		0	6.3			-9610		2564.77		0		0		0.789337	0.210663
a1	NULL	189			1163	0					0	6.33			-9623.67		2571.13		0		0		0.789162	0.210838
a1	NULL	189			1167	1	0.9326	0.06	0.094		1	13.04			-8208.65		2330.16		0		0		0.778897	0.221103
a1	NULL	189			1171	4	0.94688	0.095	0.165		0	0.55			-13445.5		3077.97		0		0		0.813721	0.186279
a1	NULL	189			1173	0					0	0.33			-13668.7		3471.67		0		0		0.797456	0.202544
a1	NULL	189			1174	0					0	2.45			-14777.5		2973.68		0		0		0.83248	0.16752
a1	NULL	189			1175	0					0	0.01			-15681		4491.95		0		0		0.777328	0.222672
a1	NULL	189			1191	2	0.93549	0.063	0.19		0	0			-12141.2		2591.78		0		0		0.824083	0.175917
a1	NULL	189			1192	0					0	0			-13173.9		2538.04		0		0		0.838464	0.161536
a1	NULL	189			1195	1	0.94425	0.045	0.23		0	7.48			-14129.4		2464.94		0		0		0.851459	0.148541
a1	NULL	189			1198	1	0.93988	0.089	0.253		0	0.24			-9796.78		3754.24		0		0		0.722955	0.277045
a1	NULL	189			1210	1	0.92142	0.128	0.243		1	14.47			-9976.13		1714.28		0		0		0.85336	0.14664
a1	NULL	189			1223	1	0.95027	0.049	0.316		1	15.4			-5126.05		2749.62		0		0		0.650872	0.349128
a1	NULL	785	241	724			0.95449	0.072	0.234	0.093		0.95	3.2	0.0083	-9715.51	3408.67	4159.81	1221.94	0	0	0	0	0.700201	0.299799
a1	NULL	785			785	1	0.95171	0.027	0.123		0	0			-12120.4		2697.57		0		0		0.817952	0.182048
a1	NULL	785			6	8	0.96128	0.168	0.379		0	0.82			-6756.64		6142.85		0		0		0.523791	0.476209
a1	NULL	785			96	0					0	0			-7868.55		7421.82		0		0		0.514608	0.485392
a1	NULL	785			286	0					0	0			-6834.12		4361.22		0		0		0.610443	0.389557
a1	NULL	785			376	0					0	0			-7776.44		4891.69		0		0		0.613859	0.386141
a1	NULL	785			831	0					0	0			-6017.75		6375.04		0		0		0.485585	0.514415
a1	NULL	785			1120	0					0	0			-8366.46		6881.28		0		0		0.548702	0.451298
a1	NULL	785			1160	0					0	0			-7025.79		5799.88		0		0		0.547791	0.452209
a1	NULL	785			1161	0					0	0			-6828.81		5949.27		0		0		0.534416	0.465584
a1	NULL	785			9	8	0.95555	0.07	0.155		0	0			-7358.43		4868.51		0		0		0.601821	0.398179
a1	NULL	785			87	0					0	0			-7282.02		4462.03		0		0		0.62006	0.37994
a1	NULL	785			627	0					0	0			-7675.67		4736.94		0		0		0.618377	0.381623
a1	NULL	785			683	0					0	0			-7694.56		5797.59		0		0		0.570299	0.429701
a1	NULL	785			808	0					0	0			-9043.34		4795.09		0		0		0.653495	0.346505
a1	NULL	785			947	0					0	0			-7508.32		5709.28		0		0		0.568055	0.431945
a1	NULL	785			998	0					0	0.04			-9671.71		4365.8		0		0		0.68899	0.31101
a1	NULL	785			1088	0					0	0			-5819.11		4786.84		0		0		0.548665	0.451335
a1	NULL	785			12	15	0.96373	0.077	0.273		0	0			-7091.63		6589.71		0		0		0.518343	0.481657
a1	NULL	785			122	0					0	0			-6764.6		7716.68		0		0		0.467127	0.532873
a1	NULL	785			242	0					0	0			-7046.71		4985.62		0		0		0.585648	0.414352
a1	NULL	785			265	0					0	0			-7973.1		5888.63		0		0		0.575188	0.424812
a1	NULL	785			289	0					0	0			-6329.5		6370.52		0		0		0.498385	0.501615
a1	NULL	785			290	0					0	0			-5447.12		6453.97		0		0		0.457699	0.542301
a1	NULL	785			351	0					0	0			-7165.23		4351.4		0		0		0.622164	0.377836
a1	NULL	785			393	0					0	0			-7833.45		8969.32		0		0		0.4662	0.5338
a1	NULL	785			479	0					0	0			-6281.02		6048.83		0		0		0.509416	0.490584
a1	NULL	785			498	0					0	0			-9868.49		4054.34		0		0		0.708799	0.291201
a1	NULL	785			499	0					0	0.02			-11400.2		4197.08		0		0		0.73091	0.26909
a1	NULL	785			738	0					0	0			-5823.73		6161.16		0		0		0.485923	0.514077
a1	NULL	785			919	0					0	0			-6704.06		6233.5		0		0		0.518186	0.481814
a1	NULL	785			920	0					0	0			-14767.5		5676.67		0		0		0.722333	0.277667
a1	NULL	785			1133	0					0	0			-10050.9		5000.43		0		0		0.667774	0.332226
a1	NULL	785			13	2	0.93174	0.09	0.339		0	0			-6504.52		4545.29		0		0		0.588654	0.411346
a1	NULL	785			14	0					0	0			-6638.53		5427.17		0		0		0.550198	0.449802
a1	NULL	785			16	7	0.9496	0.082	0.24		0	10.53			-9124.25		4229.75		0		0		0.68326	0.31674
a1	NULL	785			172	0					0	0			-11444.5		3814.68		0		0		0.750008	0.249992
a1	NULL	785			268	0					0	1.61			-18036.1		4915.33		0		0		0.785838	0.214162
a1	NULL	785			378	0					1	13.75			-24374.4		3278.58		0		0		0.881438	0.118562
a1	NULL	785			409	0					0	0			-9394.45		3831.35		0		0		0.710312	0.289688
a1	NULL	785			451	0					0	0			-6973.08		3424.12		0		0		0.670669	0.329331
a1	NULL	785			572	0					0	0			-10617.2		4251.18		0		0		0.714079	0.285921
a1	NULL	785			17	54	0.97587	0.038	0.336		0	0			-7702.08		5842.51		0		0		0.568646	0.431354
a1	NULL	785			20	0					0	0			-9014.1		6173.86		0		0		0.593503	0.406497
a1	NULL	785			26	0					0	0			-6185.26		6052.66		0		0		0.505418	0.494582
a1	NULL	785			28	0					0	0			-7234.96		5848.4		0		0		0.552989	0.447011
a1	NULL	785			63	0					0	0			-8829.28		6211.37		0		0		0.587028	0.412972
a1	NULL	785			74	0					0	0			-7776.41		4092.12		0		0		0.655213	0.344787
a1	NULL	785			112	0					0	0			-6305.41		5156.92		0		0		0.550098	0.449902
a1	NULL	785			124	0					0	0			-7461.42		5526.47		0		0		0.574491	0.425509
a1	NULL	785			230	0					0	0			-5974.78		6293.28		0		0		0.487019	0.512981
a1	NULL	785			233	0					0	0			-6762.98		4667.13		0		0		0.591681	0.408319
a1	NULL	785			234	0					0	0			-6133.18		6314.09		0		0		0.492733	0.507267
a1	NULL	785			235	0					0	0			-8152.62		4674.96		0		0		0.635554	0.364446
a1	NULL	785			281	0					0	0.11			-6028.06		5097.75		0		0		0.541809	0.458191
a1	NULL	785			288	0					0	0			-7427.77		5995.09		0		0		0.553367	0.446633
a1	NULL	785			383	0					0	0			-7367.19		4367.28		0		0		0.627825	0.372175
a1	NULL	785			384	0					0	0			-8619.5		4570.68		0		0		0.653479	0.346521
a1	NULL	785			391	0					0	0			-9367.14		6780.38		0		0		0.580098	0.419902
a1	NULL	785			392	0					0	0			-8687		6739.37		0		0		0.563127	0.436873
a1	NULL	785			394	0					0	0			-9106.66		7044.97		0		0		0.563823	0.436177
a1	NULL	785			396	0					0	0			-9925.54		5254.98		0		0		0.653834	0.346166
a1	NULL	785			418	0					0	0			-7019.16		5878.14		0		0		0.544235	0.455765
a1	NULL	785			419	0					0	0			-7117.22		5902.78		0		0		0.546637	0.453363
a1	NULL	785			420	0					0	0			-7139.1		5814.49		0		0		0.551129	0.448871
a1	NULL	785			421	0					0	0			-7109.72		5859.39		0		0		0.548204	0.451796
a1	NULL	785			428	0					0	0			-7679.41		4644.15		0		0		0.623149	0.376851
a1	NULL	785			430	0					0	0			-7288.52		4951.2		0		0		0.595481	0.404519
a1	NULL	785			442	0					0	0			-7539.52		7116.85		0		0		0.514419	0.485581
a1	NULL	785			447	0					0	0			-6244.57		5893.49		0		0		0.514462	0.485538
a1	NULL	785			574	0					0	0			-6220.18		5142.6		0		0		0.547417	0.452583
a1	NULL	785			684	0					0	0			-6600.73		7946.23		0		0		0.453753	0.546247
a1	NULL	785			739	0					0	0			-6624.38		6139.72		0		0		0.518985	0.481015
a1	NULL	785			779	0					0	0			-6932.54		4004.31		0		0		0.63387	0.36613
a1	NULL	785			780	0					0	0			-6173.64		3962.49		0		0		0.609073	0.390927
a1	NULL	785			802	0					0	0			-6610.74		5446.78		0		0		0.548267	0.451733
a1	NULL	785			803	0					0	0			-6608.94		5193.23		0		0		0.559977	0.440023
a1	NULL	785			804	0					0	0			-6266		5350.01		0		0		0.539428	0.460572
a1	NULL	785			805	0					0	0			-6414.87		5461.41		0		0		0.540141	0.459859
a1	NULL	785			810	0					0	0			-8696.17		3895.21		0		0		0.690645	0.309355
a1	NULL	785			846	0					0	0			-8359.76		5337		0		0		0.610346	0.389654
a1	NULL	785			867	0					0	0			-7165.26		7108.19		0		0		0.501999	0.498001
a1	NULL	785			868	0					0	0			-6099.1		7882.08		0		0		0.436236	0.563764
a1	NULL	785			915	0					0	0			-7793.49		6364.46		0		0		0.550467	0.449533
a1	NULL	785			948	0					0	0			-7906.85		4655.57		0		0		0.629405	0.370595
a1	NULL	785			995	0					0	0.8			-7800.17		5312.59		0		0		0.594853	0.405147
a1	NULL	785			1003	0					0	0			-7379.52		6076.04		0		0		0.548436	0.451564
a1	NULL	785			1010	0					0	0			-9338.22		6907.27		0		0		0.574819	0.425181
a1	NULL	785			1012	0					0	0			-9483.34		6691.65		0		0		0.586296	0.413704
a1	NULL	785			1043	0					0	0			-7199.08		4820.65		0		0		0.598939	0.401061
a1	NULL	785			1157	0					0	0			-7393.9		4884.01		0		0		0.602212	0.397788
a1	NULL	785			1158	0					0	0			-7416.93		4797.09		0		0		0.607247	0.392753
a1	NULL	785			1166	0					0	0			-8511.5		4792.28		0		0		0.639781	0.360219
a1	NULL	785			1193	0					0	0			-5887.58		5766.05		0		0		0.505214	0.494786
a1	NULL	785			1203	0					0	0			-7335.24		5133.58		0		0		0.588287	0.411713
a1	NULL	785			1207	0					0	0			-7696.96		5548.18		0		0		0.581116	0.418884
a1	NULL	785			19	1	0.94211	0.076	0.213		0	11.59			-7763.67		4025.32		0		0		0.658553	0.341447
a1	NULL	785			24	1	0.92	0.099	0.292		0	1.48			-10101.4		2924.78		0		0		0.775469	0.224531
a1	NULL	785			25	11	0.9658	0.085	0.387		0	0			-10439.9		6219.81		0		0		0.626655	0.373345
a1	NULL	785			56	0					0	0			-9906.67		5730.21		0		0		0.633545	0.366455
a1	NULL	785			60	0					0	0			-10865.5		6118.14		0		0		0.639762	0.360238
a1	NULL	785			219	0					0	0			-9602.45		5656.64		0		0		0.629294	0.370706
a1	NULL	785			478	0					0	0			-6549.44		5976		0		0		0.522891	0.477109
a1	NULL	785			666	0					0	0.69			-10467.5		4431.24		0		0		0.702576	0.297424
a1	NULL	785			682	0					0	0			-9535.02		5624.84		0		0		0.628965	0.371035
a1	NULL	785			975	0					0	0			-8918.64		6239.47		0		0		0.588374	0.411626
a1	NULL	785			1042	0					0	0			-10637.1		5398.35		0		0		0.66335	0.33665
a1	NULL	785			1051	0					0	0			-11376.5		6057.81		0		0		0.652535	0.347465
a1	NULL	785			1136	0					0	0			-7738.67		5537.21		0		0		0.582912	0.417088
a1	NULL	785			27	1	0.92388	0.077	0.238		0	7.55			-6616.22		3866.1		0		0		0.631179	0.368821
a1	NULL	785			31	7	0.96162	0.07	0.129		0	0			-7362.49		3671.94		0		0		0.667229	0.332771
a1	NULL	785			113	0					0	0			-6971.71		5761.87		0		0		0.547506	0.452494
a1	NULL	785			371	0					0	0			-9953.05		3483.9		0		0		0.740722	0.259278
a1	NULL	785			1105	0					0	0			-6630.01		4399.37		0		0		0.601123	0.398877
a1	NULL	785			1107	0					0	0			-7013.83		4414.32		0		0		0.613733	0.386267
a1	NULL	785			1153	0					0	0			-8203.3		5103.5		0		0		0.616474	0.383526
a1	NULL	785			1154	0					0	0			-7986.38		5104.38		0		0		0.610078	0.389922
a1	NULL	785			32	3	0.93702	0.04	0.133		0	0			-12650.9		2958.75		0		0		0.810454	0.189546
a1	NULL	785			33	0					0	0			-9340.13		3195.05		0		0		0.745113	0.254887
a1	NULL	785			983	0					0	0.03			-10983		2570.02		0		0		0.810373	0.189627
a1	NULL	785			35	2	0.9389	0.078	0.213		0	0.08			-8743.45		5222.96		0		0		0.626034	0.373966
a1	NULL	785			36	0					0	0.35			-7931.2		4771.99		0		0		0.624347	0.375653
a1	NULL	785			39	1	0.9502	0.059	0.24		0	1.38			-10735.8		3823.05		0		0		0.737407	0.262593
a1	NULL	785			40	2	0.95334	0.051	0.309		0	0			-9426.34		4322.07		0		0		0.685631	0.314369
a1	NULL	785			258	0					0	0.1			-9567.57		4413.32		0		0		0.684332	0.315668
a1	NULL	785			44	1	0.9464	0.078	0.173		0	0.39			-6332.88		3400.08		0		0		0.650663	0.349337
a1	NULL	785			49	33	0.97123	0.061	0.202		0	0			-8157.85		5478.54		0		0		0.598241	0.401759
a1	NULL	785			115	0					0	0			-9185.31		3523.78		0		0		0.722735	0.277265
a1	NULL	785			207	0					0	0			-7092.84		5498.83		0		0		0.563296	0.436704
a1	NULL	785			238	0					0	0			-11162.5		3891.16		0		0		0.741513	0.258487
a1	NULL	785			240	0					0	0			-7437.99		4975.62		0		0		0.59918	0.40082
a1	NULL	785			309	0					0	0			-8024.6		4164		0		0		0.658369	0.341631
a1	NULL	785			347	0					0	0			-6792.7		4645.58		0		0		0.593857	0.406143
a1	NULL	785			348	0					0	0			-11792.7		3820.69		0		0		0.755294	0.244706
a1	NULL	785			380	0					0	0			-7959.46		5613.81		0		0		0.586407	0.413593
a1	NULL	785			381	0					0	0			-7561.62		5422.51		0		0		0.582374	0.417626
a1	NULL	785			385	0					0	0			-6472.11		6809.58		0		0		0.487296	0.512704
a1	NULL	785			408	0					0	0			-7517.99		5392.25		0		0		0.582328	0.417672
a1	NULL	785			485	0					0	0			-7383.27		4110.29		0		0		0.642383	0.357617
a1	NULL	785			486	0					0	0			-15957.5		4075.09		0		0		0.796577	0.203423
a1	NULL	785			513	0					0	0.26			-10479		6225.17		0		0		0.627329	0.372671
a1	NULL	785			515	0					0	0.26			-10346.9		6027.93		0		0		0.631879	0.368121
a1	NULL	785			619	0					0	0.35			-7295.93		5775.84		0		0		0.558144	0.441856
a1	NULL	785			625	0					0	0			-7114.69		5478.74		0		0		0.564953	0.435047
a1	NULL	785			629	0					0	0			-7322.72		5103.4		0		0		0.589301	0.410699
a1	NULL	785			653	0					0	0.01			-5833.89		6177.7		0		0		0.485688	0.514312
a1	NULL	785			693	0					0	0			-11089.4		5032.27		0		0		0.687857	0.312143
a1	NULL	785			714	0					0	0			-6229.79		7561.65		0		0		0.451714	0.548286
a1	NULL	785			716	0					0	0			-6246.23		7470.03		0		0		0.455389	0.544611
a1	NULL	785			861	0					0	0.69			-18444.8		6066.04		0		0		0.752516	0.247484
a1	NULL	785			863	0					0	0.75			-16565.1		6471.24		0		0		0.719086	0.280914
a1	NULL	785			971	0					0	0			-6805.53		6657.01		0		0		0.505516	0.494484
a1	NULL	785			1048	0					0	0			-7485.76		5863.25		0		0		0.560773	0.439227
a1	NULL	785			1054	0					0	0			-7281.43		6264.75		0		0		0.537526	0.462474
a1	NULL	785			1137	0					0	0			-8618.22		5487.15		0		0		0.610989	0.389011
a1	NULL	785			1139	0					0	0			-7983.51		5398.89		0		0		0.596568	0.403432
a1	NULL	785			1142	0					0	0			-8034.26		5795.18		0		0		0.580953	0.419047
a1	NULL	785			1144	0					0	0			-7307.79		6076.47		0		0		0.545999	0.454001
a1	NULL	785			1202	0					0	0			-7468.25		4967.46		0		0		0.600549	0.399451
a1	NULL	785			51	6	0.94444	0.115	0.183		0	0.26			-7726.56		3308.86		0		0		0.70016	0.29984
a1	NULL	785			103	0					0	0			-9340.56		4371.66		0		0		0.681185	0.318815
a1	NULL	785			105	0					0	0			-9352.74		4375.77		0		0		0.681264	0.318736
a1	NULL	785			150	0					0	0			-7695.53		4556.87		0		0		0.628083	0.371917
a1	NULL	785			508	0					0	0			-7481.94		3919.72		0		0		0.656215	0.343785
a1	NULL	785			561	0					0	0			-8056.15		3898.62		0		0		0.673886	0.326114
a1	NULL	785			53	6	0.93302	0.021	0.158		0	1.07			-12935.5		2542.07		0		0		0.835758	0.164242
a1	NULL	785			212	0					0	2.03			-10596.6		3886.02		0		0		0.731676	0.268324
a1	NULL	785			973	0					0	0			-9651.96		3819.6		0		0		0.716469	0.283531
a1	NULL	785			1111	0					0	0			-9474.46		2743.14		0		0		0.775476	0.224524
a1	NULL	785			1113	0					0	0			-9116.77		2511.45		0		0		0.784021	0.215979
a1	NULL	785			1119	0					0	0			-8601.78		2406.16		0		0		0.781416	0.218584
a1	NULL	785			55	4	0.96267	0.083	0.247		0	0			-8752.42		5586.5		0		0		0.610396	0.389604
a1	NULL	785			83	0					0	0			-7953.49		4928.75		0		0		0.6174	0.3826
a1	NULL	785			302	0					0	0			-7738.2		4713.82		0		0		0.621441	0.378559
a1	NULL	785			761	0					0	0.1			-6804.42		5286.14		0		0		0.562788	0.437212
a1	NULL	785			58	3	0.94021	0.091	0.197		0	0.5			-12174.5		5613.83		0		0		0.684409	0.315591
a1	NULL	785			171	0					0	0			-11196.2		4219.47		0		0		0.726287	0.273713
a1	NULL	785			194	0					0	0			-9396.99		5744.18		0		0		0.620625	0.379375
a1	NULL	785			59	1	0.94849	0.202	0.356		0	0			-8772.31		4704.24		0		0		0.650931	0.349069
a1	NULL	785			71	3	0.93167	0.07	0.258		0	8.73			-14670.1		3520.59		0		0		0.806462	0.193538
a1	NULL	785			72	0					0	9.02			-15299.3		3397.38		0		0		0.81829	0.18171
a1	NULL	785			73	0					0	9.04			-14833.6		3419.57		0		0		0.812658	0.187342
a1	NULL	785			75	3	0.95074	0.103	0.341		0	0			-8756.05		3364.34		0		0		0.722423	0.277577
a1	NULL	785			76	0					0	0			-8405.61		3126.11		0		0		0.728912	0.271088
a1	NULL	785			1205	0					0	0			-7418.84		4779.5		0		0		0.608184	0.391816
a1	NULL	785			80	1	0.94974	0.088	0.371		0	0			-11449.5		4000.13		0		0		0.741086	0.258914
a1	NULL	785			81	25	0.95943	0.073	0.337		0	0			-6847.28		3385.52		0		0		0.66915	0.33085
a1	NULL	785			82	0					0	0			-7280.4		3283.1		0		0		0.689203	0.310797
a1	NULL	785			88	0					0	0			-8131.02		3254.91		0		0		0.714129	0.285871
a1	NULL	785			89	0					0	0			-7484.91		3209.29		0		0		0.699904	0.300096
a1	NULL	785			169	0					0	1.33			-7285.4		2622.41		0		0		0.735319	0.264681
a1	NULL	785			206	0					0	0			-8140.75		2718.14		0		0		0.749685	0.250315
a1	NULL	785			208	0					0	0			-7804.23		3392.97		0		0		0.69698	0.30302
a1	NULL	785			379	0					0	0			-7806.16		3325.28		0		0		0.701271	0.298729
a1	NULL	785			382	0					0	0			-8180.08		2974.99		0		0		0.733306	0.266694
a1	NULL	785			407	0					0	0			-8063.61		2939.45		0		0		0.732852	0.267148
a1	NULL	785			617	0					0	0.02			-7485.75		3050.37		0		0		0.710485	0.289515
a1	NULL	785			618	0					0	0			-7255.24		3141.47		0		0		0.69784	0.30216
a1	NULL	785			620	0					0	0			-7314.11		3395.56		0		0		0.682944	0.317056
a1	NULL	785			621	0					0	0.03			-7635.58		3311.71		0		0		0.697486	0.302514
a1	NULL	785			622	0					0	0.41			-7316.76		2794.93		0		0		0.723594	0.276406
a1	NULL	785			623	0					0	0			-8351.31		2716.07		0		0		0.754588	0.245412
a1	NULL	785			624	0					0	0.01			-8357.93		3189.19		0		0		0.723811	0.276189
a1	NULL	785			626	0					0	0			-7636.31		2669.84		0		0		0.740947	0.259053
a1	NULL	785			628	0					0	0			-8085.02		3113.16		0		0		0.721994	0.278006
a1	NULL	785			630	0					0	0			-7451.36		3197.49		0		0		0.699734	0.300266
a1	NULL	785			631	0					0	0			-7339.98		3401.73		0		0		0.683316	0.316684
a1	NULL	785			632	0					0	0.19			-7792.32		2805.79		0		0		0.735256	0.264744
a1	NULL	785			720	0					0	0			-11455.5		2611.82		0		0		0.814335	0.185665
a1	NULL	785			807	0					0	0			-8072.14		3079.54		0		0		0.72385	0.27615
a1	NULL	785			809	0					0	0			-8040.31		2973.63		0		0		0.730012	0.269988
a1	NULL	785			84	2	0.93885	0.047	0.26		0	0			-16325.9		3926		0		0		0.806142	0.193858
a1	NULL	785			952	0					0	0			-13174.3		3744.21		0		0		0.778692	0.221308
a1	NULL	785			86	2	0.93322	0.09	0.259		0	0			-8385.88		3330.19		0		0		0.715759	0.284241
a1	NULL	785			448	0					0	0			-9398.29		4227.36		0		0		0.68975	0.31025
a1	NULL	785			91	7	0.95485	0.075	0.287		0	0			-13909.6		3776.65		0		0		0.786464	0.213536
a1	NULL	785			93	0					0	0.73			-14259.4		3409.9		0		0		0.807016	0.192984
a1	NULL	785			280	0					0	5.73			-13333.9		2757.14		0		0		0.828653	0.171347
a1	NULL	785			542	0					0	0			-11586.9		2831.69		0		0		0.803608	0.196392
a1	NULL	785			608	0					0	0			-11569.9		4375.91		0		0		0.725576	0.274424
a1	NULL	785			609	0					0	0			-10313.3		3422.39		0		0		0.750839	0.249161
a1	NULL	785			752	0					0	0			-14277.2		4302.3		0		0		0.768438	0.231562
a1	NULL	785			92	2	0.91516	0.137	0.215		0	0.59			-23504.8		1852.86		0		0		0.926931	0.0730691
a1	NULL	785			278	0					0	0.89			-8931.67		3208.48		0		0		0.735713	0.264287
a1	NULL	785			94	9	0.95227	0.079	0.136		0	0			-8508.21		4237.34		0		0		0.667544	0.332456
a1	NULL	785			123	0					0	0.17			-25577.6		3609.61		0		0		0.876329	0.123671
a1	NULL	785			251	0					0	9.51			-15643.7		4706.43		0		0		0.768727	0.231273
a1	NULL	785			489	0					0	1.75			-4770.53		5199		0		0		0.478511	0.521489
a1	NULL	785			651	0					0	0			-9100.51		5217.21		0		0		0.635612	0.364388
a1	NULL	785			676	0					0	0			-8313.9		5396.37		0		0		0.606399	0.393601
a1	NULL	785			1018	0					0	0			-5810.41		4433.78		0		0		0.567191	0.432809
a1	NULL	785			1097	0					0	0			-6537.53		4066.62		0		0		0.616507	0.383493
a1	NULL	785			1098	0					0	0			-6942.3		3942.97		0		0		0.63777	0.36223
a1	NULL	785			95	4	0.95532	0.057	0.117		0	0			-5756.73		4282.29		0		0		0.573435	0.426565
a1	NULL	785			311	0					0	0			-7450.4		4451.21		0		0		0.625999	0.374001
a1	NULL	785			764	0					0	0.59			-7734.87		4767.85		0		0		0.618655	0.381345
a1	NULL	785			1225	0					0	2.29			-5801.37		3617.61		0		0		0.615923	0.384077
a1	NULL	785			97	1	0.93571	0.071	0.197		0	0			-9460.75		4927.77		0		0		0.657521	0.342479
a1	NULL	785			106	2	0.9519	0.053	0.292		0	0.55			-9194.85		3617.08		0		0		0.717679	0.282321
a1	NULL	785			108	0					0	0.45			-11422.7		3585.82		0		0		0.761082	0.238918
a1	NULL	785			107	2	0.93717	0.132	0.393		0	0			-11718.1		3016.31		0		0		0.795289	0.204711
a1	NULL	785			109	0					0	0			-12015.2		3028.56		0		0		0.798684	0.201316
a1	NULL	785			114	4	0.95444	0.042	0.144		0	0			-8304.14		5941.1		0		0		0.582941	0.417059
a1	NULL	785			413	0					0	0			-9777.18		4452.31		0		0		0.687107	0.312893
a1	NULL	785			415	0					0	0			-9987.11		4311.89		0		0		0.698448	0.301552
a1	NULL	785			417	0					0	0			-9436.77		4297.14		0		0		0.687115	0.312885
a1	NULL	785			116	1	0.92571	0.099	0.22		0	0.04			-12266		2840.94		0		0		0.811944	0.188056
a1	NULL	785			118	18	0.93239	0.058	0.135		0	0			-6186.72		3865.62		0		0		0.615451	0.384549
a1	NULL	785			119	0					0	0			-6406.85		3882.54		0		0		0.622666	0.377334
a1	NULL	785			579	0					0	0.1			-6861.57		3929.61		0		0		0.63585	0.36415
a1	NULL	785			580	0					0	0			-6969.62		4261.84		0		0		0.620544	0.379456
a1	NULL	785			581	0					0	0			-6827.27		4257.23		0		0		0.615929	0.384071
a1	NULL	785			582	0					0	0			-6665.53		4271.15		0		0		0.609466	0.390534
a1	NULL	785			583	0					0	0			-6768.65		3961.91		0		0		0.630783	0.369217
a1	NULL	785			584	0					0	0			-6884.11		3948.27		0		0		0.635512	0.364488
a1	NULL	785			585	0					0	0.01			-7217.06		4001.68		0		0		0.643304	0.356696
a1	NULL	785			586	0					0	0.02			-6913.59		4035.48		0		0		0.631432	0.368568
a1	NULL	785			587	0					0	0.01			-6523.05		4203.47		0		0		0.608124	0.391876
a1	NULL	785			588	0					0	0.03			-6076.41		4257.95		0		0		0.587981	0.412019
a1	NULL	785			589	0					0	0			-6792.04		4281.07		0		0		0.613381	0.386619
a1	NULL	785			590	0					0	0			-6376.58		4342.22		0		0		0.594897	0.405103
a1	NULL	785			591	0					0	0.03			-6905.64		4269.03		0		0		0.617973	0.382027
a1	NULL	785			592	0					0	0.02			-6597.4		4302.88		0		0		0.605251	0.394749
a1	NULL	785			593	0					0	0.07			-6919.16		3866.46		0		0		0.641517	0.358483
a1	NULL	785			594	0					0	0.06			-6916.64		3911.33		0		0		0.638775	0.361225
a1	NULL	785			128	1	0.93813	0.047	0.243		0	1.72			-15230		3171.29		0		0		0.82766	0.17234
a1	NULL	785			129	1	0.93499	0.067	0.247		0	0			-9966.98		3424.91		0		0		0.744255	0.255745
a1	NULL	785			130	4	0.92349	0.032	0.201		0	0			-9694.39		2448.16		0		0		0.798382	0.201618
a1	NULL	785			132	0					0	0			-9029.37		2392.21		0		0		0.790553	0.209447
a1	NULL	785			135	0					0	0			-9349.24		2656.96		0		0		0.778701	0.221299
a1	NULL	785			136	0					0	0			-9320.39		2632.45		0		0		0.779764	0.220236
a1	NULL	785			134	3	0.93794	0.167	0.306		0	0.68			-11377.1		2233.02		0		0		0.835929	0.164071
a1	NULL	785			473	0					0	0.59			-10179.3		2262.57		0		0		0.818149	0.181851
a1	NULL	785			474	0					0	0.64			-11424.6		2210.03		0		0		0.837911	0.162089
a1	NULL	785			139	1	0.92284	0.085	0.302		0	8.29			-7937.22		2105.67		0		0		0.790332	0.209668
a1	NULL	785			141	10	0.97522	0.087	0.169		0	0			-8553.22		4352.56		0		0		0.662743	0.337257
a1	NULL	785			425	0					0	0			-7727.93		3993.78		0		0		0.659284	0.340716
a1	NULL	785			525	0					0	0			-7540.52		5283.93		0		0		0.58798	0.41202
a1	NULL	785			707	0					0	0.36			-13898.1		4606.54		0		0		0.75106	0.24894
a1	NULL	785			708	0					0	0.17			-9910.67		4429.43		0		0		0.691116	0.308884
a1	NULL	785			1071	0					0	0			-7796.01		4604.33		0		0		0.628693	0.371307
a1	NULL	785			1072	0					0	0.09			-8692.6		4628.9		0		0		0.652524	0.347476
a1	NULL	785			1099	0					0	3.24			-17419.8		4101.7		0		0		0.809414	0.190586
a1	NULL	785			1155	0					0	0			-5163.66		6526.91		0		0		0.441694	0.558306
a1	NULL	785			1156	0					0	0			-6952.34		6268.47		0		0		0.525863	0.474137
a1	NULL	785			142	1	0.9398	0.097	0.324		0	0			-10703.6		3706.76		0		0		0.742771	0.257229
a1	NULL	785			144	2	0.96224	0.045	0.262		0	0			-8837.41		3736.86		0		0		0.702817	0.297183
a1	NULL	785			1135	0					0	0			-7484.62		4005.29		0		0		0.651408	0.348592
a1	NULL	785			151	1	0.94538	0.068	0.16		0	3.81			-14217.6		3678.68		0		0		0.794445	0.205555
a1	NULL	785			153	3	0.96047	0.032	0.229		0	0			-11057.1		4478.79		0		0		0.711713	0.288287
a1	NULL	785			754	0					0	0			-6643.92		5208.65		0		0		0.560547	0.439453
a1	NULL	785			1190	0					0	0.67			-6362.59		3384.01		0		0		0.652801	0.347199
a1	NULL	785			155	4	0.93265	0.076	0.249		0	0.05			-15742.3		3533.02		0		0		0.816708	0.183292
a1	NULL	785			156	0					0	0.35			-14718.9		3359.01		0		0		0.814193	0.185807
a1	NULL	785			358	0					1	17.44			-16553.5		2869.42		0		0		0.852267	0.147733
a1	NULL	785			1064	0					0	12.64			-15330.1		3047.77		0		0		0.834161	0.165839
a1	NULL	785			157	12	0.95589	0.077	0.294		0	0			-6540.1		3447.08		0		0		0.65485	0.34515
a1	NULL	785			159	0					0	0			-6857.77		3442.61		0		0		0.665778	0.334222
a1	NULL	785			365	0					0	0			-6748.75		5129.21		0		0		0.568174	0.431826
a1	NULL	785			367	0					0	0			-7126.34		4959.01		0		0		0.589668	0.410332
a1	NULL	785			369	0					0	0			-6591.3		5486.98		0		0		0.545715	0.454285
a1	NULL	785			505	0					0	0			-5804.14		5831.38		0		0		0.498829	0.501171
a1	NULL	785			874	0					0	0			-6126.92		5241.52		0		0		0.538941	0.461059
a1	NULL	785			876	0					0	0			-6061.42		5159.36		0		0		0.540196	0.459804
a1	NULL	785			878	0					0	0			-6003.6		5170.66		0		0		0.53727	0.46273
a1	NULL	785			880	0					0	0			-6142.69		5232.48		0		0		0.540009	0.459991
a1	NULL	785			883	0					0	0			-6279.09		3842.32		0		0		0.620377	0.379623
a1	NULL	785			968	0					0	0			-6570.79		5127.72		0		0		0.561678	0.438322
a1	NULL	785			158	38	0.92646	0.129	0.212		0	0.27			-16512.7		3007.89		0		0		0.845912	0.154088
a1	NULL	785			160	0					0	0.43			-16661.9		3100.1		0		0		0.843128	0.156872
a1	NULL	785			322	0					0	0.79			-10382.9		2238.92		0		0		0.822614	0.177386
a1	NULL	785			364	0					0	1.61			-18111.4		2802.32		0		0		0.866005	0.133995
a1	NULL	785			366	0					0	1.98			-15428		2595.28		0		0		0.856004	0.143996
a1	NULL	785			368	0					0	2.37			-15755		2724.88		0		0		0.852548	0.147452
a1	NULL	785			370	0					0	1.93			-16342.6		2778.34		0		0		0.854697	0.145303
a1	NULL	785			373	0					0	1.12			-14807.1		2917.94		0		0		0.835378	0.164622
a1	NULL	785			506	0					0	1.96			-10423.1		2441.15		0		0		0.810237	0.189763
a1	NULL	785			612	0					0	0.01			-10592.2		3235		0		0		0.76604	0.23396
a1	NULL	785			875	0					0	0.38			-18508.4		3200.18		0		0		0.852585	0.147415
a1	NULL	785			877	0					0	1.83			-19115.4		3370.46		0		0		0.850108	0.149892
a1	NULL	785			879	0					0	1.84			-19127.6		3374.73		0		0		0.850028	0.149972
a1	NULL	785			881	0					0	0.37			-18659.8		3221.7		0		0		0.852766	0.147234
a1	NULL	785			882	0					0	0.14			-18040.5		3339.28		0		0		0.843812	0.156188
a1	NULL	785			884	0					0	0.14			-19194.3		3257.26		0		0		0.854921	0.145079
a1	NULL	785			886	0					0	0.03			-9296.7		3577.79		0		0		0.722102	0.277898
a1	NULL	785			890	0					0	0.04			-9328.35		3524.09		0		0		0.725804	0.274196
a1	NULL	785			894	0					0	0.06			-9374.33		3557.82		0		0		0.724886	0.275114
a1	NULL	785			898	0					0	0.05			-9444.96		3513.43		0		0		0.728868	0.271132
a1	NULL	785			900	0					0	0.06			-9544.63		3471.93		0		0		0.733268	0.266732
a1	NULL	785			904	0					0	0.04			-9481.26		3475.38		0		0		0.731768	0.268232
a1	NULL	785			912	0					0	0.02			-10074.8		3058.47		0		0		0.76712	0.23288
a1	NULL	785			966	0					0	0.02			-16651.1		3410.71		0		0		0.82999	0.17001
a1	NULL	785			967	0					0	0.04			-13447.2		3485.7		0		0		0.794146	0.205854
a1	NULL	785			969	0					0	0.09			-11152		3254.37		0		0		0.774102	0.225898
a1	NULL	785			970	0					0	0			-15912.2		3431.24		0		0		0.822615	0.177385
a1	NULL	785			1089	0					0	0			-13764.3		2817.53		0		0		0.830084	0.169916
a1	NULL	785			1092	0					0	0.09			-9566.16		2509.07		0		0		0.792213	0.207787
a1	NULL	785			1094	0					0	0.08			-9523.73		2539.31		0		0		0.789497	0.210503
a1	NULL	785			1108	0					0	0			-11615		3239.74		0		0		0.781905	0.218095
a1	NULL	785			1110	0					0	0			-10065.8		3475.66		0		0		0.743332	0.256668
a1	NULL	785			1112	0					0	0			-10357.8		3153.68		0		0		0.766592	0.233408
a1	NULL	785			1114	0					0	0			-11234.6		3421.76		0		0		0.766534	0.233466
a1	NULL	785			1116	0					0	0			-11387		3272.41		0		0		0.776771	0.223229
a1	NULL	785			1118	0					0	0			-11746.6		3179.97		0		0		0.78696	0.21304
a1	NULL	785			1178	0					0	0.28			-8640.82		2961.13		0		0		0.744773	0.255227
a1	NULL	785			1180	0					0	0.07			-8555.67		3975.04		0		0		0.682776	0.317224
a1	NULL	785			161	5	0.95845	0.096	0.154		0	0			-6068.52		6188.42		0		0		0.495109	0.504891
a1	NULL	785			292	0					0	0			-6812.4		4543.82		0		0		0.599883	0.400117
a1	NULL	785			308	0					0	0			-7231.97		5578.29		0		0		0.564545	0.435455
a1	NULL	785			527	0					0	0			-6719.36		6178.28		0		0		0.520976	0.479024
a1	NULL	785			1165	0					0	0			-8097.43		4311.03		0		0		0.652573	0.347427
a1	NULL	785			164	1	0.91729	0.104	0.291		1	21.64			-3880.39		3898.98		0		0		0.498805	0.501195
a1	NULL	785			165	3	0.93385	0.092	0.199		0	0			-17583.7		3874.2		0		0		0.819451	0.180549
a1	NULL	785			655	0					0	0			-7742.04		3630.02		0		0		0.680795	0.319205
a1	NULL	785			657	0					0	0.05			-7963.43		3327.74		0		0		0.705279	0.294721
a1	NULL	785			167	1	0.93376	0.109	0.184		0	0			-5170.49		4646.21		0		0		0.526703	0.473297
a1	NULL	785			168	3	0.93532	0.069	0.241		0	0.9			-21240.4		4155.71		0		0		0.836364	0.163636
a1	NULL	785			429	0					0	0			-10931.4		4862.87		0		0		0.692112	0.307888
a1	NULL	785			704	0					0	1.01			-16817.7		4000.08		0		0		0.807853	0.192147
a1	NULL	785			170	3	0.95595	0.058	0.335		0	0			-9884.76		4020.4		0		0		0.71087	0.28913
a1	NULL	785			493	0					0	0.82			-9154.46		5444.26		0		0		0.627073	0.372927
a1	NULL	785			1134	0					0	0.29			-6257.48		2731.04		0		0		0.696164	0.303836
a1	NULL	785			174	1	0.95686	0.072	0.263		0	0			-7372.73		3344.6		0		0		0.687926	0.312074
a1	NULL	785			176	9	0.95363	0.061	0.205		0	0			-6040.6		3817.09		0		0		0.61278	0.38722
a1	NULL	785			192	0					0	0			-8548.27		5070.45		0		0		0.627685	0.372315
a1	NULL	785			193	0					0	0			-8427.06		4509.37		0		0		0.651421	0.348579
a1	NULL	785			228	0					0	0			-6003.1		6650.3		0		0		0.474426	0.525574
a1	NULL	785			229	0					0	0			-6062.79		6645.71		0		0		0.477066	0.522934
a1	NULL	785			232	0					0	0			-5983.36		6370.12		0		0		0.484346	0.515654
a1	NULL	785			480	0					0	0.01			-6657.68		5854.59		0		0		0.532092	0.467908
a1	NULL	785			765	0					0	0.04			-7131.72		3694.23		0		0		0.658762	0.341238
a1	NULL	785			1121	0					0	0			-6987.05		3731.22		0		0		0.651882	0.348118
a1	NULL	785			177	3	0.93177	0.068	0.113		0	7.31			-12137.8		3693.78		0		0		0.766683	0.233317
a1	NULL	785			178	0					0	9.8			-16493.3		3342.02		0		0		0.831512	0.168488
a1	NULL	785			179	0					0	11.28			-14442.9		3169.04		0		0		0.820063	0.179937
a1	NULL	785			180	1	0.94821	0.049	0.196		0	0			-11277.2		3644.6		0		0		0.755753	0.244247
a1	NULL	785			190	2	0.94679	0.053	0.196		0	0.15			-8452.87		3501.55		0		0		0.707092	0.292908
a1	NULL	785			191	0					0	0.26			-7808.34		3834.29		0		0		0.670668	0.329332
a1	NULL	785			210	1	0.92879	0.05	0.27		0	0.02			-9692.01		4612.64		0		0		0.677543	0.322457
a1	NULL	785			225	1	0.91937	0.032	0.191		0	0.5			-11409.5		3379.32		0		0		0.771495	0.228505
a1	NULL	785			237	6	0.96304	0.045	0.164		0	0			-6423.35		6218.36		0		0		0.508108	0.491892
a1	NULL	785			360	0					0	0			-7846.52		4107.52		0		0		0.656391	0.343609
a1	NULL	785			645	0					0	0			-6221.34		4454.67		0		0		0.58274	0.41726
a1	NULL	785			647	0					0	0			-5998.96		4401		0		0		0.576825	0.423175
a1	NULL	785			1122	0					0	0			-6537.29		6855.63		0		0		0.488115	0.511885
a1	NULL	785			1172	0					0	0			-6720.56		5899.61		0		0		0.532525	0.467475
a1	NULL	785			241	1	0.93696	0.07	0.146		0	2			-9888.19		3746.45		0		0		0.725226	0.274774
a1	NULL	785			243	2	0.96096	0.059	0.198		0	1.43			-19926.8		3336.29		0		0		0.856584	0.143416
a1	NULL	785			1176	0					0	1.89			-17434.1		3377.75		0		0		0.837701	0.162299
a1	NULL	785			255	6	0.9697	0.074	0.129		0	0			-7975.59		4770.65		0		0		0.625721	0.374279
a1	NULL	785			386	0					0	0			-9551.77		5029.59		0		0		0.655067	0.344933
a1	NULL	785			406	0					0	0			-7787.26		4635.93		0		0		0.626833	0.373167
a1	NULL	785			1074	0					0	0			-8223.23		4186.33		0		0		0.662653	0.337347
a1	NULL	785			1075	0					0	0			-8433.06		4703.43		0		0		0.641957	0.358043
a1	NULL	785			1077	0					0	0			-8193.52		5162.6		0		0		0.613466	0.386534
a1	NULL	785			256	9	0.96209	0.041	0.19		0	0			-8331.38		5152.76		0		0		0.617865	0.382135
a1	NULL	785			257	0					0	0			-8329.39		5194.11		0		0		0.61592	0.38408
a1	NULL	785			263	0					0	0			-6848.47		4614.44		0		0		0.597446	0.402554
a1	NULL	785			291	0					0	0			-8880.45		4904.14		0		0		0.64423	0.35577
a1	NULL	785			504	0					0	0			-8066.46		5348.38		0		0		0.601309	0.398691
a1	NULL	785			731	0					0	0			-7625.32		6623.32		0		0		0.535161	0.464839
a1	NULL	785			733	0					0	0			-7950.51		6613.83		0		0		0.545889	0.454111
a1	NULL	785			736	0					0	0			-7813.29		6721.16		0		0		0.53757	0.46243
a1	NULL	785			993	0					0	0			-8800.3		5154.32		0		0		0.630637	0.369363
a1	NULL	785			260	3	0.94216	0.045	0.245		0	0.18			-14876.6		3015.33		0		0		0.83147	0.16853
a1	NULL	785			471	0					0	0.29			-12289.1		2857.03		0		0		0.811369	0.188631
a1	NULL	785			530	0					0	3.51			-8005.23		4408.62		0		0		0.644863	0.355137
a1	NULL	785			264	2	0.9285	0.104	0.292		0	0			-7072.93		4007.59		0		0		0.638321	0.361679
a1	NULL	785			994	0					0	0			-11286.1		4477.66		0		0		0.715952	0.284048
a1	NULL	785			269	2	0.96208	0.104	0.286		0	0.49			-12840.2		4093.74		0		0		0.758252	0.241748
a1	NULL	785			549	0					0	0			-13881.8		3954.14		0		0		0.778305	0.221695
a1	NULL	785			271	1	0.93439	0.123	0.362		0	0			-10556		3756.18		0		0		0.737554	0.262446
a1	NULL	785			275	1	0.95898	0.099	0.23		0	0			-13213.7		3648.43		0		0		0.783632	0.216368
a1	NULL	785			279	1	0.92194	0.089	0.235		0	5.03			-5657.29		2274.06		0		0		0.713282	0.286718
a1	NULL	785			283	1	0.95407	0.038	0.224		0	2.43			-6662.47		5445.17		0		0		0.55027	0.44973
a1	NULL	785			285	1	0.96287	0.08	0.197		0	0			-6532.62		5635.22		0		0		0.536876	0.463124
a1	NULL	785			287	2	0.91509	0.048	0.3		0	0			-11311.1		2380.1		0		0		0.826158	0.173842
a1	NULL	785			491	0					0	0			-12844.3		2126.37		0		0		0.857964	0.142036
a1	NULL	785			297	1	0.95959	0.058	0.262		0	0			-6858.84		5821.15		0		0		0.540918	0.459082
a1	NULL	785			299	3	0.96007	0.051	0.264		0	0.13			-17918.3		3496.13		0		0		0.83674	0.16326
a1	NULL	785			1187	0					2	51.84			-15960.3		3857.43		0		0		0.805355	0.194645
a1	NULL	785			1189	0					0	0.71			-10735.9		3460.91		0		0		0.756219	0.243781
a1	NULL	785			300	2	0.95918	0.066	0.289		0	0			-8257.33		4293.61		0		0		0.657905	0.342095
a1	NULL	785			1041	0					0	0.01			-7368.24		5019.79		0		0		0.594787	0.405213
a1	NULL	785			305	1	0.92939	0.059	0.314		0	0.69			-10402.6		3656.69		0		0		0.739909	0.260091
a1	NULL	785			320	1	0.94734	0.079	0.314		0	0			-11960.6		3602.99		0		0		0.768499	0.231501
a1	NULL	785			323	14	0.9252	0.211	0.269		0	0			-13182.4		2863.17		0		0		0.82156	0.17844
a1	NULL	785			887	0					0	0			-9297.31		2652.49		0		0		0.778031	0.221969
a1	NULL	785			891	0					0	0			-9388.29		2639.84		0		0		0.780528	0.219472
a1	NULL	785			895	0					0	0			-9498.8		2659.59		0		0		0.781255	0.218745
a1	NULL	785			901	0					0	0			-9244.59		2639.3		0		0		0.777909	0.222091
a1	NULL	785			905	0					0	0			-9500.66		2608		0		0		0.784617	0.215383
a1	NULL	785			907	0					0	0			-9431.33		2642.94		0		0		0.78111	0.21889
a1	NULL	785			974	0					0	0			-11927.7		2612.36		0		0		0.820334	0.179666
a1	NULL	785			1026	0					0	0			-14382.4		2818.96		0		0		0.836119	0.163881
a1	NULL	785			1027	0					0	0			-15355.1		2783.35		0		0		0.84655	0.15345
a1	NULL	785			1030	0					0	0			-10640.9		2602.72		0		0		0.803473	0.196527
a1	NULL	785			1086	0					0	0			-10588.7		2488.26		0		0		0.809722	0.190278
a1	NULL	785			1115	0					0	0			-9017.37		2647.93		0		0		0.773008	0.226992
a1	NULL	785			1179	0					0	0			-9197.53		1923.73		0		0		0.827022	0.172978
a1	NULL	785			329	1	0.9481	0.079	0.155		0	0			-7532.26		4314.25		0		0		0.635821	0.364179
a1	NULL	785			331	1	0.93493	0.075	0.213		0	0.04			-8829.63		4002.02		0		0		0.688113	0.311887
a1	NULL	785			333	2	0.95546	0.07	0.244		0	0			-11968.7		5600.47		0		0		0.681234	0.318766
a1	NULL	785			1009	0					0	0.04			-15325.7		4059.81		0		0		0.790575	0.209425
a1	NULL	785			346	3	0.94373	0.04	0.258		1	14.68			-13980.6		4217.17		0		0		0.76826	0.23174
a1	NULL	785			1067	0					0	0			-7247.42		4572.75		0		0		0.61314	0.38686
a1	NULL	785			1068	0					0	0			-7722.74		4911.62		0		0		0.611249	0.388751
a1	NULL	785			349	4	0.94851	0.103	0.229		0	0			-8840.44		6349.89		0		0		0.581978	0.418022
a1	NULL	785			434	0					0	0			-7054.13		5261.4		0		0		0.572783	0.427217
a1	NULL	785			435	0					0	0			-8430.4		5154.88		0		0		0.620554	0.379446
a1	NULL	785			1147	0					0	0			-8172.6		5972.31		0		0		0.577777	0.422223
a1	NULL	785			352	2	0.93184	0.01	0.085		0	2.33			-9892.16		4460.32		0		0		0.68923	0.31077
a1	NULL	785			353	0					0	1.4			-8399.75		4296.81		0		0		0.661577	0.338423
a1	NULL	785			356	1	0.92901	0.106	0.345		1	14.63			-15502		4575.2		0		0		0.772119	0.227881
a1	NULL	785			359	6	0.92077	0.079	0.329		0	0.05			-10305		4159.78		0		0		0.71242	0.28758
a1	NULL	785			361	0					0	0.11			-13635.3		4054.68		0		0		0.770792	0.229208
a1	NULL	785			500	0					0	1.83			-9045.08		3555.42		0		0		0.717835	0.282165
a1	NULL	785			634	0					0	2.42			-9553.01		2822.85		0		0		0.771907	0.228093
a1	NULL	785			636	0					0	3.06			-11770.7		2712.2		0		0		0.81273	0.18727
a1	NULL	785			1101	0					0	3.11			-13787.8		3440.82		0		0		0.800284	0.199716
a1	NULL	785			362	1	0.9134	0.083	0.173		0	6.3			-11080		2816.94		0		0		0.797297	0.202703
a1	NULL	785			375	2	0.95704	0.054	0.139		0	0			-7992.64		3998.12		0		0		0.666567	0.333433
a1	NULL	785			844	0					0	0			-7416.24		3545.73		0		0		0.676543	0.323457
a1	NULL	785			377	7	0.94678	0.083	0.131		0	9.59			-14086.8		3314.8		0		0		0.809512	0.190488
a1	NULL	785			388	0					1	13.98			-17952.7		2731.03		0		0		0.867963	0.132037
a1	NULL	785			389	0					0	12.21			-10425.6		3124		0		0		0.76944	0.23056
a1	NULL	785			510	0					0	11.06			-13632.9		3328.71		0		0		0.803751	0.196249
a1	NULL	785			511	0					1	13.29			-18924.9		3060.95		0		0		0.860777	0.139223
a1	NULL	785			516	0					1	13.42			-17115.2		2747.43		0		0		0.861679	0.138321
a1	NULL	785			854	0					0	7.99			-14815.9		3735.72		0		0		0.798631	0.201369
a1	NULL	785			397	1	0.93412	0.08	0.315		0	0.55			-18520.4		3657.92		0		0		0.835068	0.164932
a1	NULL	785			398	2	0.95897	0.093	0.251		0	0			-9927.77		4177.89		0		0		0.703815	0.296185
a1	NULL	785			1022	0					0	0			-8470.14		5099.17		0		0		0.624213	0.375787
a1	NULL	785			399	4	0.95663	0.086	0.18		0	0.7			-7908.4		4225.77		0		0		0.651746	0.348254
a1	NULL	785			536	0					0	2.76			-7771.07		2601.97		0		0		0.74916	0.25084
a1	NULL	785			1024	0					0	0			-7580.16		3780.11		0		0		0.667252	0.332748
a1	NULL	785			1050	0					0	0.01			-6201.69		4401.69		0		0		0.584879	0.415121
a1	NULL	785			400	1	0.95949	0.066	0.178		0	0			-8243.17		4486.67		0		0		0.647547	0.352453
a1	NULL	785			404	3	0.9481	0.102	0.176		0	6.45			-7532.12		3132.84		0		0		0.706249	0.293751
a1	NULL	785			641	0					0	1.11			-7386.43		2515.59		0		0		0.745952	0.254048
a1	NULL	785			850	0					0	0			-8596.47		3562.08		0		0		0.707031	0.292969
a1	NULL	785			405	1	0.94147	0.034	0.158		0	6.4			-12866.7		3812.16		0		0		0.771438	0.228562
a1	NULL	785			412	3	0.95081	0.093	0.253		0	0			-8242.44		3027.1		0		0		0.731391	0.268609
a1	NULL	785			414	0					0	0			-8543.96		3063.57		0		0		0.73607	0.26393
a1	NULL	785			416	0					0	0			-7862.45		3214.26		0		0		0.709818	0.290182
a1	NULL	785			422	1	0.94694	0.054	0.151		0	0			-9448.82		4187.87		0		0		0.692897	0.307103
a1	NULL	785			427	1	0.93695	0.111	0.198		0	0			-12781.4		4422.35		0		0		0.742942	0.257058
a1	NULL	785			440	1	0.9663	0.066	0.355		0	0			-7439.06		4324.61		0		0		0.632376	0.367624
a1	NULL	785			444	4	0.94723	0.131	0.299		0	0			-12095		4501.9		0		0		0.728751	0.271249
a1	NULL	785			1056	0					0	0.57			-16553.2		3519.81		0		0		0.82465	0.17535
a1	NULL	785			1058	0					0	0.69			-15976.7		3633.19		0		0		0.814726	0.185274
a1	NULL	785			1060	0					0	0.62			-15844.1		3447.68		0		0		0.821288	0.178712
a1	NULL	785			449	2	0.95175	0.076	0.287		0	0			-9643.6		5293.71		0		0		0.645605	0.354395
a1	NULL	785			494	0					0	0.99			-6945.94		3415.59		0		0		0.670359	0.329641
a1	NULL	785			454	6	0.95365	0.036	0.13		0	0			-7762.65		4053		0		0		0.65698	0.34302
a1	NULL	785			455	0					0	0			-7515.94		4181.28		0		0		0.642541	0.357459
a1	NULL	785			766	0					0	0.44			-11159.5		4501.33		0		0		0.712574	0.287426
a1	NULL	785			768	0					0	0.47			-11497.3		4756.2		0		0		0.707373	0.292627
a1	NULL	785			774	0					0	0.14			-12197.5		5040.5		0		0		0.707594	0.292406
a1	NULL	785			1055	0					0	0			-5958.92		4340.51		0		0		0.578568	0.421432
a1	NULL	785			467	1	0.92919	0.044	0.125		0	1.13			-13192.4		2397.16		0		0		0.846232	0.153768
a1	NULL	785			477	2	0.94271	0.066	0.216		0	0			-15490.9		3325.41		0		0		0.823269	0.176731
a1	NULL	785			742	0					0	0			-23348.1		4362.83		0		0		0.842559	0.157441
a1	NULL	785			481	8	0.95161	0.032	0.277		0	0			-9547.64		4532.06		0		0		0.678114	0.321886
a1	NULL	785			482	0					0	0			-11000.5		4457.18		0		0		0.711653	0.288347
a1	NULL	785			787	0					0	0			-10178.6		4157.7		0		0		0.709989	0.290011
a1	NULL	785			791	0					0	0			-9863.06		4437.66		0		0		0.68969	0.31031
a1	NULL	785			795	0					0	0			-9724.32		4483.02		0		0		0.684457	0.315543
a1	NULL	785			798	0					0	0			-10283.6		4293.76		0		0		0.705451	0.294549
a1	NULL	785			859	0					0	0			-8408.87		2852.25		0		0		0.746717	0.253283
a1	NULL	785			977	0					0	0			-10384.8		4500.57		0		0		0.697651	0.302349
a1	NULL	785			483	1	0.9391	0.051	0.23		0	0.47			-7922.25		3073.37		0		0		0.720491	0.279509
a1	NULL	785			492	1	0.95103	0.024	0.233		0	0.01			-14853.2		4675.47		0		0		0.760585	0.239415
a1	NULL	785			495	4	0.96196	0.061	0.236		0	3.49			-12854.1		4662.07		0		0		0.733841	0.266159
a1	NULL	785			496	0					0	3.21			-13282.5		4043.56		0		0		0.766619	0.233381
a1	NULL	785			649	0					0	0.25			-12390.8		5037.86		0		0		0.710943	0.289057
a1	NULL	785			1209	0					0	3.64			-8754.84		4629.06		0		0		0.654132	0.345868
a1	NULL	785			497	1	0.94221	0.041	0.155		0	0.13			-6707.6		6392.88		0		0		0.512012	0.487988
a1	NULL	785			503	1	0.93911	0.139	0.194		0	1.88			-9881.52		3267.01		0		0		0.75153	0.24847
a1	NULL	785			517	4	0.96692	0.086	0.304		0	0			-7127.34		4219.46		0		0		0.628137	0.371863
a1	NULL	785			518	0					0	0			-6462.84		5277.96		0		0		0.55046	0.44954
a1	NULL	785			1091	0					0	0			-5653.48		4448.7		0		0		0.55963	0.44037
a1	NULL	785			1093	0					0	0			-5852.92		4349.33		0		0		0.573689	0.426311
a1	NULL	785			522	1	0.92577	0.071	0.203		0	4.04			-18478.2		3472.19		0		0		0.841817	0.158183
a1	NULL	785			523	2	0.96459	0.093	0.33		0	3.34			-8755.48		3014.23		0		0		0.743899	0.256101
a1	NULL	785			1208	0					0	3.61			-10344.2		4631.84		0		0		0.690717	0.309283
a1	NULL	785			524	1	0.93604	0.093	0.3		0	9.53			-15329.5		1957.48		0		0		0.886766	0.113234
a1	NULL	785			526	1	0.92866	0.034	0.213		0	9.69			-5440.8		3948.85		0		0		0.579447	0.420553
a1	NULL	785			528	1	0.95723	0.029	0.397		0	0			-6388.3		4385.38		0		0		0.592954	0.407046
a1	NULL	785			529	3	0.93384	0.042	0.335		0	2.55			-8392.2		2182.11		0		0		0.79364	0.20636
a1	NULL	785			535	0					0	1.08			-7164.07		2409.89		0		0		0.748287	0.251713
a1	NULL	785			1004	0					0	6.57			-9923.83		2568.3		0		0		0.794407	0.205593
a1	NULL	785			532	2	0.93232	0.095	0.154		0	1.51			-6795.69		3525.92		0		0		0.658394	0.341606
a1	NULL	785			538	0					0	4.32			-6302.54		3219		0		0		0.661924	0.338076
a1	NULL	785			533	2	0.95935	0.043	0.252		0	0			-10709.7		4522.07		0		0		0.703117	0.296883
a1	NULL	785			1159	0					0	0			-6323.37		3879.62		0		0		0.619757	0.380243
a1	NULL	785			539	1	0.95079	0.024	0.22		0	0			-6005.31		5680.36		0		0		0.513904	0.486096
a1	NULL	785			540	1	0.92238	0.056	0.146		0	5.84			-11620.2		2520.08		0		0		0.82178	0.17822
a1	NULL	785			543	3	0.95048	0.045	0.275		0	0			-7624.05		4839.97		0		0		0.611685	0.388315
a1	NULL	785			544	0					0	0			-8602.42		4835.02		0		0		0.640183	0.359817
a1	NULL	785			545	0					0	0			-7375.54		4789.86		0		0		0.606272	0.393728
a1	NULL	785			550	1	0.92557	0.06	0.268		0	0.13			-12338		2834.95		0		0		0.813158	0.186842
a1	NULL	785			553	1	0.93674	0.047	0.235		0	0			-9539.68		3806.4		0		0		0.714793	0.285207
a1	NULL	785			556	1	0.94265	0.049	0.18		0	0			-7724.6		2416.79		0		0		0.76169	0.23831
a1	NULL	785			557	1	0.95792	0.027	0.09		0	0			-5909.02		8118.78		0		0		0.421236	0.578764
a1	NULL	785			563	1	0.94501	0.095	0.161		0	0			-5993.4		3600.76		0		0		0.624693	0.375307
a1	NULL	785			564	1	0.9415	0.056	0.34		0	0			-8093.29		5069.56		0		0		0.614858	0.385142
a1	NULL	785			566	1	0.93856	0.022	0.096		0	0			-9813.44		2327.05		0		0		0.808323	0.191677
a1	NULL	785			567	1	0.9317	0.086	0.247		0	0.01			-9673.03		4063.1		0		0		0.704203	0.295797
a1	NULL	785			570	1	0.94785	0.066	0.353		0	2.99			-10635.8		2659.97		0		0		0.799938	0.200062
a1	NULL	785			571	1	0.928	0.048	0.294		0	3.07			-11307.9		2244.34		0		0		0.834394	0.165606
a1	NULL	785			575	1	0.95675	0.072	0.144		0	0			-6714.85		5372		0		0		0.55555	0.44445
a1	NULL	785			578	1	0.92483	0.035	0.241		0	0			-9475.11		2595.2		0		0		0.784993	0.215007
a1	NULL	785			602	1	0.92953	0.139	0.202		0	2.47			-12618.5		2408.6		0		0		0.839716	0.160284
a1	NULL	785			604	1	0.95428	0.066	0.233		0	0			-12375.4		5039.73		0		0		0.710612	0.289388
a1	NULL	785			611	5	0.92668	0.154	0.208		0	0			-14034.1		2374.2		0		0		0.855305	0.144695
a1	NULL	785			911	0					0	0			-8556.06		2244.45		0		0		0.79219	0.20781
a1	NULL	785			1028	0					0	0			-10711.1		2275.25		0		0		0.824797	0.175203
a1	NULL	785			1109	0					0	0			-9028.99		2321.59		0		0		0.795465	0.204535
a1	NULL	785			1117	0					0	0			-8992.12		2307.22		0		0		0.795809	0.204191
a1	NULL	785			613	2	0.93037	0.058	0.226		0	0.22			-8521.37		2551.83		0		0		0.769549	0.230451
a1	NULL	785			913	0					0	0.87			-8610.38		2548.12		0		0		0.771643	0.228357
a1	NULL	785			633	2	0.95845	0.039	0.239		0	0			-7944.81		5079.37		0		0		0.610005	0.389995
a1	NULL	785			1213	0					0	0			-6336.54		5792.82		0		0		0.522413	0.477587
a1	NULL	785			638	1	0.95049	0.071	0.259		0	0			-10540.3		3335.41		0		0		0.759623	0.240377
a1	NULL	785			639	1	0.9412	0.043	0.247		0	0			-8003.78		3698.09		0		0		0.683974	0.316026
a1	NULL	785			644	2	0.95387	0.084	0.298		0	0			-5872.49		4418.46		0		0		0.570646	0.429354
a1	NULL	785			646	0					0	0			-6058.74		4590.11		0		0		0.568957	0.431043
a1	NULL	785			662	2	0.92454	0.05	0.274		0	0.22			-12835.3		2500.51		0		0		0.836949	0.163051
a1	NULL	785			663	0					0	0.26			-9994.36		2518.81		0		0		0.798707	0.201293
a1	NULL	785			668	1	0.94602	0.093	0.205		0	0			-9699.94		3332.7		0		0		0.744281	0.255719
a1	NULL	785			671	3	0.94948	0.039	0.242		0	0.16			-6868.62		4307.32		0		0		0.61459	0.38541
a1	NULL	785			1069	0					0	0			-10644.9		3471.56		0		0		0.754078	0.245922
a1	NULL	785			1070	0					0	0			-10436		3555.82		0		0		0.745865	0.254135
a1	NULL	785			677	1	0.93737	0.088	0.316		0	0			-6408.74		3194.89		0		0		0.667325	0.332675
a1	NULL	785			685	8	0.93244	0.046	0.36		0	0.56			-9141.6		4102.33		0		0		0.690248	0.309752
a1	NULL	785			686	0					0	0.47			-9291.11		3957.02		0		0		0.701315	0.298685
a1	NULL	785			687	0					0	1.19			-8116.22		4252.38		0		0		0.656196	0.343804
a1	NULL	785			688	0					0	0.01			-8819.3		4226.65		0		0		0.676018	0.323982
a1	NULL	785			689	0					0	0.18			-9942.33		3871.83		0		0		0.71972	0.28028
a1	NULL	785			690	0					0	0.04			-8960.87		3980.52		0		0		0.692419	0.307581
a1	NULL	785			691	0					0	1.33			-8836.54		3880.24		0		0		0.694872	0.305128
a1	NULL	785			692	0					0	0.38			-9625.82		3962.24		0		0		0.708403	0.291597
a1	NULL	785			695	1	0.9664	0.115	0.176		0	0			-7088.63		4852.07		0		0		0.593653	0.406347
a1	NULL	785			696	5	0.9445	0.066	0.268		0	0			-8094.61		4741.55		0		0		0.63061	0.36939
a1	NULL	785			797	0					0	0.05			-12524.7		3738.38		0		0		0.770131	0.229869
a1	NULL	785			976	0					0	0			-12750.2		3809.44		0		0		0.769956	0.230044
a1	NULL	785			1073	0					0	0.15			-12723.5		3662.93		0		0		0.776465	0.223535
a1	NULL	785			1082	0					0	0			-6937.03		5305.91		0		0		0.566615	0.433385
a1	NULL	785			698	1	0.95472	0.095	0.138		0	0			-6791.94		3357.72		0		0		0.669179	0.330821
a1	NULL	785			701	1	0.95926	0.066	0.188		0	0			-9682.86		5562.55		0		0		0.635133	0.364867
a1	NULL	785			703	1	0.93018	0.123	0.375		0	0			-10043.4		3407.27		0		0		0.746683	0.253317
a1	NULL	785			705	1	0.9621	0.024	0.192		0	0			-7693.6		4671.99		0		0		0.622178	0.377822
a1	NULL	785			722	1	0.937	0.046	0.21		0	0			-9058.97		3613.85		0		0		0.714835	0.285165
a1	NULL	785			723	1	0.93891	0.091	0.215		0	0.08			-8670.56		2315.79		0		0		0.789212	0.210788
a1	NULL	785			725	2	0.95192	0.034	0.286		0	0			-15600.6		2907.03		0		0		0.842928	0.157072
a1	NULL	785			727	0					0	0			-16000.3		2991.61		0		0		0.842479	0.157521
a1	NULL	785			726	4	0.93398	0.062	0.255		0	0			-10448.1		3381.98		0		0		0.755462	0.244538
a1	NULL	785			954	0					0	0			-10198		4852.67		0		0		0.677578	0.322422
a1	NULL	785			957	0					0	0			-10395.6		4998.47		0		0		0.675298	0.324702
a1	NULL	785			962	0					0	0			-10368.8		4881.55		0		0		0.679906	0.320094
a1	NULL	785			728	2	0.95056	0.041	0.318		0	4.15			-6695.33		4332.5		0		0		0.60713	0.39287
a1	NULL	785			729	0					0	5.01			-6730.04		3943.13		0		0		0.630557	0.369443
a1	NULL	785			735	1	0.93774	0.061	0.28		0	0			-9025.04		2800.4		0		0		0.763189	0.236811
a1	NULL	785			743	1	0.95702	0.092	0.255		0	0			-7336.43		5393.95		0		0		0.576293	0.423707
a1	NULL	785			758	1	0.9303	0.058	0.187		0	0			-7406.15		3020.35		0		0		0.71032	0.28968
a1	NULL	785			767	1	0.95261	0.111	0.169		0	1.02			-12711.6		4921.01		0		0		0.720915	0.279085
a1	NULL	785			769	1	0.94576	0.04	0.154		0	0.82			-13560.5		2769.62		0		0		0.830398	0.169602
a1	NULL	785			775	1	0.92114	0.126	0.322		0	0.01			-14507.8		3156.32		0		0		0.821314	0.178686
a1	NULL	785			781	2	0.95348	0.102	0.312		0	0.21			-7130.75		4087.32		0		0		0.635649	0.364351
a1	NULL	785			782	0					0	0.16			-7608.86		3835.01		0		0		0.664885	0.335115
a1	NULL	785			786	3	0.94411	0.042	0.239		0	0.12			-10024.3		3790.31		0		0		0.725631	0.274369
a1	NULL	785			790	0					0	0.2			-9066.22		3553.17		0		0		0.718436	0.281564
a1	NULL	785			794	0					0	0.03			-10262.7		3597.62		0		0		0.740437	0.259563
a1	NULL	785			788	4	0.92801	0.094	0.169		0	0.3			-9845.6		3734.07		0		0		0.725025	0.274975
a1	NULL	785			792	0					0	0.46			-9697.91		3933.55		0		0		0.711436	0.288564
a1	NULL	785			799	0					0	0.26			-9564.2		4106.86		0		0		0.699595	0.300405
a1	NULL	785			978	0					0	0.33			-14535.5		3962.4		0		0		0.785792	0.214208
a1	NULL	785			789	5	0.93961	0.051	0.113		0	0.27			-15635.1		2492.64		0		0		0.862496	0.137504
a1	NULL	785			793	0					0	0.13			-11005.3		2439.96		0		0		0.818527	0.181473
a1	NULL	785			796	0					0	0.06			-10522.6		2668.83		0		0		0.797685	0.202315
a1	NULL	785			801	0					0	0.22			-16938		2476.06		0		0		0.872461	0.127539
a1	NULL	785			979	0					0	0.25			-17587		2577.51		0		0		0.872176	0.127824
a1	NULL	785			812	2	0.93131	0.02	0.193		0	0			-7680.36		2345.04		0		0		0.76609	0.23391
a1	NULL	785			925	0					0	0.06			-10329.8		2962.55		0		0		0.777123	0.222877
a1	NULL	785			814	1	0.94818	0.065	0.191		0	0			-12979.7		4793.12		0		0		0.730312	0.269688
a1	NULL	785			826	1	0.92266	0.083	0.154		0	2.94			-20054.1		3044.63		0		0		0.86819	0.13181
a1	NULL	785			830	1	0.95788	0.074	0.155		0	0			-10937.9		4121.38		0		0		0.726323	0.273677
a1	NULL	785			837	1	0.94934	0.046	0.216		0	0			-6562.21		5819.42		0		0		0.529996	0.470004
a1	NULL	785			839	1	0.92487	0.034	0.245		0	4.32			-7415.74		4310.07		0		0		0.632429	0.367571
a1	NULL	785			840	2	0.96421	0.078	0.296		0	4.04			-9278.75		5539.31		0		0		0.626178	0.373822
a1	NULL	785			1029	0					0	5.68			-10515.2		3887.86		0		0		0.730066	0.269934
a1	NULL	785			841	1	0.94697	0.066	0.257		0	0			-8620.8		4764.54		0		0		0.644048	0.355952
a1	NULL	785			842	2	0.93067	0.083	0.357		0	4.37			-14486.4		4073.95		0		0		0.780503	0.219497
a1	NULL	785			843	0					0	5.92			-17668.1		3497.4		0		0		0.834759	0.165241
a1	NULL	785			851	1	0.92243	0.116	0.176		0	5.67			-5600.36		2697.21		0		0		0.67494	0.32506
a1	NULL	785			852	3	0.96334	0.069	0.362		0	0			-7594.53		4740.85		0		0		0.615671	0.384329
a1	NULL	785			871	0					0	0.08			-9661.78		5191.47		0		0		0.650483	0.349517
a1	NULL	785			949	0					0	0			-6323.7		3180		0		0		0.665393	0.334607
a1	NULL	785			853	1	0.91744	0.093	0.237		0	0.43			-14045.4		3565.55		0		0		0.797538	0.202462
a1	NULL	785			856	1	0.93152	0.128	0.348		0	5.69			-15505.2		3938.24		0		0		0.797451	0.202549
a1	NULL	785			870	1	0.95036	0.053	0.189		0	1.07			-9011.5		4687.58		0		0		0.657818	0.342182
a1	NULL	785			872	2	0.94539	0.064	0.299		0	3.36			-15167.8		3714.1		0		0		0.803298	0.196702
a1	NULL	785			988	0					1	20.6			-10404.5		3787.23		0		0		0.733138	0.266862
a1	NULL	785			885	6	0.96055	0.03	0.214		0	0			-9292.56		3459		0		0		0.728739	0.271261
a1	NULL	785			889	0					0	0			-9190.9		3503.8		0		0		0.723995	0.276005
a1	NULL	785			893	0					0	0			-9277.08		3496.92		0		0		0.726247	0.273753
a1	NULL	785			897	0					0	0			-9225.96		3541.72		0		0		0.722603	0.277397
a1	NULL	785			899	0					0	0			-9274.65		3490.77		0		0		0.726545	0.273455
a1	NULL	785			903	0					0	0			-9268.6		3498.32		0		0		0.725986	0.274014
a1	NULL	785			888	6	0.9143	0.057	0.16		0	1.15			-5878.54		2081.07		0		0		0.738546	0.261454
a1	NULL	785			892	0					0	0.94			-5719.93		2076.06		0		0		0.733702	0.266298
a1	NULL	785			896	0					0	1.14			-5967.99		2084.44		0		0		0.741141	0.258859
a1	NULL	785			902	0					0	0.78			-5754.19		2099.13		0		0		0.732708	0.267292
a1	NULL	785			906	0					0	1.01			-5755.85		2140.24		0		0		0.728949	0.271051
a1	NULL	785			908	0					0	1			-5744.58		2135.81		0		0		0.728972	0.271028
a1	NULL	785			914	1	0.93666	0.082	0.15		0	1.6			-15457		3694.85		0		0		0.807076	0.192924
a1	NULL	785			917	2	0.96387	0.049	0.271		0	0			-13319.9		4757.17		0		0		0.73684	0.26316
a1	NULL	785			1169	0					0	0			-7645.34		6072.73		0		0		0.557319	0.442681
a1	NULL	785			931	1	0.93624	0.047	0.411		0	0			-8946.6		4168.06		0		0		0.682183	0.317817
a1	NULL	785			933	1	0.92763	0.094	0.226		0	3.69			-23822.3		4061.33		0		0		0.854347	0.145653
a1	NULL	785			936	2	0.9591	0.068	0.307		0	0			-7310.25		5459.51		0		0		0.572466	0.427534
a1	NULL	785			1170	0					0	0			-7677.93		5050.34		0		0		0.603219	0.396781
a1	NULL	785			938	1	0.92561	0.02	0.158		0	0			-11343		2765.33		0		0		0.803993	0.196007
a1	NULL	785			939	4	0.95863	0.082	0.212		0	0.13			-8404.53		4950.43		0		0		0.629319	0.370681
a1	NULL	785			940	0					0	0.08			-7799.41		5082.31		0		0		0.605463	0.394537
a1	NULL	785			941	0					0	0.16			-8258.69		5095.34		0		0		0.618442	0.381558
a1	NULL	785			942	0					0	0.25			-9011.89		5861.04		0		0		0.605926	0.394074
a1	NULL	785			944	1	0.94608	0.043	0.203		0	0			-17765.2		3270.76		0		0		0.844516	0.155484
a1	NULL	785			945	1	0.95133	0.044	0.126		0	0			-7505.4		5743.47		0		0		0.566494	0.433506
a1	NULL	785			950	1	0.92794	0.127	0.311		0	0			-21096.9		3718.55		0		0		0.850152	0.149848
a1	NULL	785			953	4	0.93023	0.073	0.309		0	0.8			-16866.8		2962.87		0		0		0.850584	0.149416
a1	NULL	785			956	0					0	0			-18173.8		3006.06		0		0		0.85807	0.14193
a1	NULL	785			959	0					0	0.61			-16904.2		2917.96		0		0		0.852793	0.147207
a1	NULL	785			961	0					0	3.57			-18434.6		2751.65		0		0		0.870121	0.129879
a1	NULL	785			972	1	0.93413	0.049	0.327		0	0			-9847.79		3754.83		0		0		0.723963	0.276037
a1	NULL	785			980	1	0.93361	0.032	0.123		0	0			-12967.1		2449.98		0		0		0.841087	0.158913
a1	NULL	785			981	1	0.92489	0.022	0.173		0	0			-8150.1		2558.96		0		0		0.761047	0.238953
a1	NULL	785			989	1	0.94676	0.039	0.137		0	0.01			-7981.15		4943.31		0		0		0.617523	0.382477
a1	NULL	785			997	1	0.92256	0.058	0.196		1	14.27			-13845.7		2962.66		0		0		0.823739	0.176261
a1	NULL	785			999	1	0.94865	0.093	0.138		0	0.38			-9634.85		4084.29		0		0		0.702293	0.297707
a1	NULL	785			1011	2	0.94934	0.059	0.341		0	0.04			-12755.7		3972.98		0		0		0.762505	0.237495
a1	NULL	785			1239	0					0	1.56			-7462.22		3307.05		0		0		0.692918	0.307082
a1	NULL	785			1015	2	0.93868	0.067	0.255		0	1.18			-8858.91		3022.84		0		0		0.74559	0.25441
a1	NULL	785			1017	0					0	0			-7863.19		3084.09		0		0		0.718278	0.281722
a1	NULL	785			1021	1	0.93701	0.068	0.337		0	7.64			-5139.75		4658.03		0		0		0.524583	0.475417
a1	NULL	785			1036	1	0.92416	0.039	0.105		0	3.87			-11010.4		2939.34		0		0		0.789291	0.210709
a1	NULL	785			1037	1	0.95817	0.058	0.257		0	0			-9185.94		4757.21		0		0		0.658814	0.341186
a1	NULL	785			1045	1	0.94045	0.034	0.094		0	0			-11555.8		3206.5		0		0		0.782791	0.217209
a1	NULL	785			1052	1	0.95741	0.097	0.279		0	0			-5827.92		4879.87		0		0		0.544269	0.455731
a1	NULL	785			1057	4	0.934	0.043	0.203		0	0			-12671.9		2968.42		0		0		0.810207	0.189793
a1	NULL	785			1059	0					0	0			-12893.1		2945.34		0		0		0.814039	0.185961
a1	NULL	785			1061	0					0	0			-11392.9		2975.51		0		0		0.792912	0.207088
a1	NULL	785			1062	0					0	0			-12861.3		2859.66		0		0		0.818099	0.181901
a1	NULL	785			1063	2	0.94573	0.049	0.311		0	0			-14445.3		2492.45		0		0		0.852846	0.147154
a1	NULL	785			1065	0					0	0			-14611.9		2504.51		0		0		0.853678	0.146322
a1	NULL	785			1078	3	0.93072	0.083	0.267		0	0			-9742.84		2278.43		0		0		0.810467	0.189533
a1	NULL	785			1079	0					0	0			-10954		2187.79		0		0		0.833524	0.166476
a1	NULL	785			1081	0					0	0			-10993.9		2433.84		0		0		0.818746	0.181254
a1	NULL	785			1080	1	0.91924	0.066	0.272		0	2.66			-17943.8		2655.75		0		0		0.871077	0.128923
a1	NULL	785			1090	1	0.97316	0.064	0.218		0	0			-12135		5163.12		0		0		0.701521	0.298479
a1	NULL	785			1095	2	0.94007	0.071	0.214		0	0			-12931.4		2665.98		0		0		0.829076	0.170924
a1	NULL	785			1096	0					0	0			-12732.8		2724.28		0		0		0.823752	0.176248
a1	NULL	785			1103	1	0.95525	0.066	0.208		0	0			-7849.37		5368.81		0		0		0.593831	0.406169
a1	NULL	785			1124	1	0.94631	0.036	0.251		0	0.02			-7751.71		2892.62		0		0		0.728248	0.271752
a1	NULL	785			1125	1	0.92746	0.064	0.209		0	0			-12088.6		2359.61		0		0		0.836686	0.163314
a1	NULL	785			1132	1	0.94552	0.034	0.224		0	0.36			-10674.1		5415.97		0		0		0.663397	0.336603
a1	NULL	785			1145	1	0.95202	0.066	0.149		0	5.4			-9137.35		5496.17		0		0		0.624412	0.375588
a1	NULL	785			1148	1	0.92791	0.048	0.128		0	0.05			-11983.6		2605.07		0		0		0.821433	0.178567
a1	NULL	785			1151	1	0.9261	0.041	0.229		0	0.18			-11282.4		2582.17		0		0		0.813757	0.186243
a1	NULL	785			1164	1	0.94694	0.033	0.113		0	0			-8180.56		3495.56		0		0		0.700623	0.299377
a1	NULL	785			1168	1	0.91817	0.132	0.188		0	4.69			-10072.6		3978.34		0		0		0.716863	0.283137
a1	NULL	785			1177	1	0.93607	0.039	0.269		0	0.8			-6264.85		3802.01		0		0		0.622324	0.377676
a1	NULL	785			1182	1	0.94364	0.109	0.245		0	0			-7816.99		6156.97		0		0		0.559397	0.440603
a1	NULL	785			1185	2	0.93821	0.099	0.322		0	0			-12505.5		2639.14		0		0		0.825738	0.174262
a1	NULL	785			1188	0					0	0			-12550.9		2536.43		0		0		0.831884	0.168116
a1	NULL	785			1186	1	0.94251	0.08	0.23		0	2.11			-12556.7		4038.97		0		0		0.756625	0.243375
a1	NULL	785			1194	1	0.95123	0.106	0.149		0	0			-11087.9		4357.35		0		0		0.717884	0.282116
a1	NULL	785			1196	1	0.93588	0.032	0.148		0	2.09			-11262.8		2298.09		0		0		0.830535	0.169465
a1	NULL	785			1201	3	0.95602	0.075	0.344		0	0			-7227.23		3961.57		0		0		0.645934	0.354066
a1	NULL	785			1204	0					0	0			-7361.51		3659.97		0		0		0.667924	0.332076
a1	NULL	785			1206	0					0	0			-7257.74		5066.74		0		0		0.588888	0.411112
a1	NULL	785			1211	1	0.95144	0.333	0.341		0	0			-6109.58		5048.57		0		0		0.547544	0.452456
a1	NULL	785			1212	1	0.93041	0.04	0.306		0	0			-9728.35		4098.71		0		0		0.703573	0.296427
a1	NULL	785			1214	1	0.93289	0.066	0.3		0	8.54			-10053.2		2847.37		0		0		0.779283	0.220717
a1	NULL	1126	88	115			0.93575	0.086	0.217	0.108		5.04	6.84	0.0522	-12683.5	5191.11	2824.17	876.46	0	0	0	0	0.817885	0.182115
a1	NULL	1126			1126	1	0.94657	0.357	0.491		0	0			-6827.62		3081.67		0		0		0.689012	0.310988
a1	NULL	1126			11	1	0.91536	0.11	0.152		0	2.02			-7517.74		3145.54		0		0		0.705012	0.294988
a1	NULL	1126			18	1	0.92571	0.063	0.176		1	19.7			-14990		1668.64		0		0		0.899833	0.100167
a1	NULL	1126			29	1	0.91176	0.086	0.148		1	29.62			-7310.23		1713.7		0		0		0.810094	0.189906
a1	NULL	1126			34	1	0.92003	0.207	0.335		0	0			-15216.8		3087.44		0		0		0.831327	0.168673
a1	NULL	1126			37	4	0.93273	0.087	0.194		0	4.14			-7798.5		2920.59		0		0		0.727534	0.272466
a1	NULL	1126			131	0					0	0			-8216.28		2822.9		0		0		0.744284	0.255716
a1	NULL	1126			133	0					0	0			-8158.06		2809.25		0		0		0.743852	0.256148
a1	NULL	1126			137	0					0	0			-7746.86		2881.63		0		0		0.728877	0.271123
a1	NULL	1126			38	1	0.93461	0.083	0.268		0	3.99			-9582.07		2855.41		0		0		0.770419	0.229581
a1	NULL	1126			41	1	0.92889	0.072	0.126		0	0.03			-15765.1		1746.95		0		0		0.900243	0.0997569
a1	NULL	1126			77	2	0.92529	0.054	0.378		0	0.97			-11825.8		2314.11		0		0		0.836342	0.163658
a1	NULL	1126			1221	0					0	0.85			-11635.4		2339.18		0		0		0.832612	0.167388
a1	NULL	1126			98	1	0.92007	0.057	0.336		0	2.35			-9056.33		2393.78		0		0		0.790938	0.209062
a1	NULL	1126			110	1	0.92148	0.089	0.152		0	0.37			-12578.3		2541.77		0		0		0.831894	0.168106
a1	NULL	1126			117	1	0.92927	0.168	0.299		1	13.42			-17648.8		1540.07		0		0		0.919742	0.0802585
a1	NULL	1126			126	2	0.90953	0.046	0.108		0	5.43			-13360.6		2732.67		0		0		0.830198	0.169802
a1	NULL	1126			127	0					0	5.53			-12902.3		2751.09		0		0		0.824249	0.175751
a1	NULL	1126			140	2	0.91421	0.045	0.085		0	0.49			-12703.6		3143.31		0		0		0.801645	0.198355
a1	NULL	1126			616	0					0	0.98			-12820.1		3087.69		0		0		0.8059	0.1941
a1	NULL	1126			162	1	0.9146	0.119	0.162		0	3.85			-8300.61		4657.38		0		0		0.640579	0.359421
a1	NULL	1126			173	1	0.90149	0.039	0.069		0	4.54			-10928.1		2600.25		0		0		0.807792	0.192208
a1	NULL	1126			226	1	0.93838	0.12	0.456		0	0			-11396.3		1907.72		0		0		0.856606	0.143394
a1	NULL	1126			231	1	0.94115	0.06	0.14		0	5.92			-9306.8		3204.02		0		0		0.7439	0.2561
a1	NULL	1126			244	1	0.93234	0.207	0.334		0	2.87			-15237		4819.76		0		0		0.759694	0.240306
a1	NULL	1126			246	1	0.92638	0.089	0.127		0	6.11			-28132.1		2035.49		0		0		0.932527	0.0674727
a1	NULL	1126			247	12	0.93944	0.058	0.247		0	0.21			-10910.3		2242.38		0		0		0.829512	0.170488
a1	NULL	1126			252	0					0	0			-17204.6		2541.49		0		0		0.871291	0.128709
a1	NULL	1126			254	0					0	0			-17273		2415.34		0		0		0.877321	0.122679
a1	NULL	1126			330	0					0	5.41			-25728.3		2001.9		0		0		0.927808	0.072192
a1	NULL	1126			350	0					0	0			-18969.5		2383.77		0		0		0.888365	0.111635
a1	NULL	1126			387	0					0	0			-19679.2		2270.83		0		0		0.896545	0.103455
a1	NULL	1126			654	0					0	0			-18415.1		2316.51		0		0		0.888262	0.111738
a1	NULL	1126			681	0					0	0.67			-17081.8		2278.74		0		0		0.8823	0.1177
a1	NULL	1126			1141	0					0	0			-12485.7		2163.17		0		0		0.852332	0.147668
a1	NULL	1126			1143	0					0	0.33			-12068.4		2270.42		0		0		0.841659	0.158341
a1	NULL	1126			1199	0					0	0			-17957.5		2270.24		0		0		0.887766	0.112234
a1	NULL	1126			1200	0					0	0			-17407.2		2373.84		0		0		0.879994	0.120006
a1	NULL	1126			248	1	0.91487	0.086	0.259		0	10.36			-7567.56		3050.32		0		0		0.712719	0.287281
a1	NULL	1126			261	1	0.91026	0.094	0.223		0	5.24			-7905.66		3569.1		0		0		0.688961	0.311039
a1	NULL	1126			266	1	0.92866	0.059	0.415		1	31.75			-20186.1		1864.39		0		0		0.915449	0.0845511
a1	NULL	1126			272	2	0.95145	0.047	0.087		0	0.18			-17383.8		2856.39		0		0		0.858875	0.141125
a1	NULL	1126			390	0					0	0.19			-16632		2985.32		0		0		0.847822	0.152178
a1	NULL	1126			273	2	0.91444	0.045	0.182		0	6.84			-19871.1		2198.23		0		0		0.900394	0.0996058
a1	NULL	1126			274	0					0	6			-19850.8		2134.65		0		0		0.902906	0.0970936
a1	NULL	1126			293	1	0.91378	0.048	0.228		0	0.74			-19718.6		3217.44		0		0		0.859721	0.140279
a1	NULL	1126			294	1	0.90698	0.054	0.114		1	20.52			-6057.83		2475.82		0		0		0.709876	0.290124
a1	NULL	1126			296	1	0.93425	0.088	0.214		0	10.23			-14685		2450.77		0		0		0.856979	0.143021
a1	NULL	1126			301	1	0.90568	0.093	0.252		0	9.88			-10760.2		2739.01		0		0		0.797098	0.202902
a1	NULL	1126			315	1	0.93761	0.08	0.116		0	4.47			-9578.53		4104.07		0		0		0.700052	0.299948
a1	NULL	1126			319	1	0.90081	0.083	0.398		1	13.91			-7925.24		2605.82		0		0		0.752559	0.247441
a1	NULL	1126			332	1	0.9261	0.076	0.13		0	8.97			-6383.19		2313.83		0		0		0.733951	0.266049
a1	NULL	1126			340	1	0.92895	0.087	0.243		0	4.83			-9298.93		2157.14		0		0		0.811703	0.188297
a1	NULL	1126			363	1	0.91713	0.064	0.178		0	10.25			-15727.5		1601.04		0		0		0.907607	0.0923931
a1	NULL	1126			411	1	0.93365	0.021	0.155		0	12.72			-12888.8		2133.77		0		0		0.857963	0.142037
a1	NULL	1126			431	2	0.92224	0.129	0.296		0	2.85			-9610.5		4431.66		0		0		0.684403	0.315597
a1	NULL	1126			432	0					0	2.13			-10314.4		3884.05		0		0		0.726445	0.273555
a1	NULL	1126			443	1	0.95439	0.082	0.113		0	0			-17217.1		3609.34		0		0		0.826694	0.173306
a1	NULL	1126			450	1	0.93436	0.094	0.215		0	2.08			-10834.5		4477.96		0		0		0.707562	0.292438
a1	NULL	1126			452	1	0.90889	0.062	0.228		0	12.59			-15733.6		4104.44		0		0		0.793103	0.206897
a1	NULL	1126			468	2	0.92627	0.082	0.335		0	2.44			-12333.6		2163.15		0		0		0.850784	0.149216
a1	NULL	1126			470	0					0	2.68			-13100.7		2169.64		0		0		0.857918	0.142082
a1	NULL	1126			476	1	0.92257	0.085	0.119		1	25.61			-29307.4		1604.8		0		0		0.948085	0.0519148
a1	NULL	1126			509	1	0.93828	0.097	0.389		0	0			-14612.5		2738.53		0		0		0.842169	0.157831
a1	NULL	1126			531	1	0.93953	0.035	0.171		0	2.29			-10004.2		1821.49		0		0		0.845972	0.154028
a1	NULL	1126			541	1	0.91585	0.073	0.113		0	8.54			-6308.39		3119.08		0		0		0.66915	0.33085
a1	NULL	1126			558	1	0.92234	0.084	0.301		0	9.12			-11959.7		3631.03		0		0		0.767103	0.232897
a1	NULL	1126			559	1	0.92256	0.058	0.207		0	0.8			-13035.9		4102.41		0		0		0.760629	0.239371
a1	NULL	1126			565	1	0.90233	0.044	0.382		0	4.09			-5369		3501.74		0		0		0.605248	0.394752
a1	NULL	1126			573	1	0.94407	0.127	0.206		0	0			-10296.4		3249.47		0		0		0.760113	0.239887
a1	NULL	1126			597	1	0.90893	0.033	0.176		1	14.83			-6711.38		1536.52		0		0		0.813708	0.186292
a1	NULL	1126			601	1	0.91596	0.115	0.201		0	0.8			-7431.98		1561.7		0		0		0.826356	0.173644
a1	NULL	1126			603	1	0.89314	0.083	0.143		0	3.58			-22338.6		1297.16		0		0		0.945119	0.0548812
a1	NULL	1126			605	1	0.94651	0.09	0.132		0	0			-11930.7		2683.56		0		0		0.816373	0.183627
a1	NULL	1126			648	1	0.92002	0.164	0.229		0	0			-13293.5		2632.26		0		0		0.834717	0.165283
a1	NULL	1126			650	1	0.89485	0.051	0.389		0	7.79			-8905.91		3365.86		0		0		0.725723	0.274277
a1	NULL	1126			678	2	0.94321	0.083	0.129		0	1.99			-11811.1		2474.3		0		0		0.826796	0.173204
a1	NULL	1126			679	0					0	4.23			-12536.8		2249.79		0		0		0.84785	0.15215
a1	NULL	1126			680	1	0.93681	0.068	0.147		0	1.03			-9850.99		5408.45		0		0		0.645567	0.354433
a1	NULL	1126			732	3	0.92827	0.069	0.119		0	0.91			-5268.96		4593.67		0		0		0.534235	0.465765
a1	NULL	1126			734	0					0	2.39			-5297		3648.09		0		0		0.592168	0.407832
a1	NULL	1126			737	0					0	2.04			-5412.69		4470.51		0		0		0.547666	0.452334
a1	NULL	1126			748	1	0.93358	0.075	0.336		0	0			-11853.1		1858.1		0		0		0.864483	0.135517
a1	NULL	1126			759	1	0.9599	0.126	0.455		0	1.19			-12878.8		3103.57		0		0		0.805813	0.194187
a1	NULL	1126			773	1	0.93629	0.033	0.31		0	3.3			-11974		3686.62		0		0		0.764593	0.235407
a1	NULL	1126			776	1	0.91439	0.056	0.117		0	10.24			-17333.5		2693.39		0		0		0.865511	0.134489
a1	NULL	1126			806	1	0.94292	0.102	0.145		0	2.91			-19339.9		3519.2		0		0		0.846048	0.153952
a1	NULL	1126			815	1	0.92587	0.044	0.414		0	0.28			-23307.2		2168.33		0		0		0.914886	0.0851143
a1	NULL	1126			836	1	0.94489	0.094	0.157		0	2.71			-20266.6		2206.72		0		0		0.901807	0.0981931
a1	NULL	1126			838	1	0.92966	0.056	0.313		0	3.44			-14315.7		3823.91		0		0		0.789196	0.210804
a1	NULL	1126			860	1	0.92659	0.035	0.156		0	0.42			-8440.81		3039.02		0		0		0.735273	0.264727
a1	NULL	1126			922	1	0.90448	0.085	0.226		1	25.36			-7829.8		1443.62		0		0		0.844327	0.155673
a1	NULL	1126			937	1	0.92643	0.138	0.287		0	0.26			-13007		2140.01		0		0		0.858717	0.141283
a1	NULL	1126			964	2	0.94886	0.079	0.403		0	0			-12917.2		4492.72		0		0		0.741945	0.258055
a1	NULL	1126			965	0					0	0			-10737.4		4212.92		0		0		0.718205	0.281795
a1	NULL	1126			982	1	0.90919	0.073	0.113		0	9.32			-7894.39		2898.9		0		0		0.731416	0.268584
a1	NULL	1126			985	2	0.93193	0.116	0.357		0	0			-5906.87		4707.92		0		0		0.556475	0.443525
a1	NULL	1126			986	0					0	0			-6247.5		4441.25		0		0		0.584493	0.415507
a1	NULL	1126			990	1	0.93989	0.131	0.339		0	3.26			-12132		2599.57		0		0		0.823538	0.176462
a1	NULL	1126			992	1	0.92647	0.087	0.455		0	2.73			-4294.95		3788.53		0		0		0.531324	0.468676
a1	NULL	1126			1013	1	0.93534	0.092	0.376		0	0.81			-16782		2394.73		0		0		0.875123	0.124877
a1	NULL	1126			1023	1	0.91858	0.065	0.196		1	18.46			-6675.64		2853.44		0		0		0.700555	0.299445
a1	NULL	1126			1038	1	0.93297	0.059	0.099		0	0			-9190.04		4509.92		0		0		0.670808	0.329192
a1	NULL	1126			1039	1	0.93028	0.043	0.111		0	12.84			-14778.1		2723.52		0		0		0.844385	0.155615
a1	NULL	1126			1046	1	0.93315	0.098	0.157		0	8.51			-16866.4		3031.35		0		0		0.847654	0.152346
a1	NULL	1126			1049	1	0.9228	0.098	0.199		0	4.52			-15799.6		3625.11		0		0		0.813377	0.186623
a1	NULL	1126			1066	1	0.91938	0.325	0.448		0	9.48			-22412.6		2782.72		0		0		0.889554	0.110446
a1	NULL	1126			1076	1	0.93031	0.111	0.145		1	13.53			-6969.58		1713.6		0		0		0.802653	0.197347
a1	NULL	1126			1087	1	0.91144	0.074	0.205		0	4.21			-18936.5		2136.03		0		0		0.898634	0.101366
a1	NULL	1126			1106	1	0.90393	0.043	0.115		1	29.39			-22726.4		2305.7		0		0		0.90789	0.0921098
a1	NULL	1126			1123	1	0.89764	0.145	0.205		0	11.98			-11229.9		1499.56		0		0		0.882198	0.117802
a1	NULL	1126			1131	1	0.93771	0.329	0.345		0	0			-6295.52		2913.9		0		0		0.683596	0.316404
a1	NULL	1126			1138	2	0.91726	0.062	0.136		0	1.52			-8833.87		3152.89		0		0		0.736969	0.263031
a1	NULL	1126			1140	0					0	1.87			-8540.97		3270.9		0		0		0.723084	0.276916
a1	NULL	1126			1181	1	0.89225	0.124	0.193		0	5.87			-6496.12		1723.86		0		0		0.790284	0.209716
a2	NULL	1	3	5			0.99468	0.06	0.094	0.073		1.82	2.98	0	-15678.9	1257.36	2394.43	396.17	0	0	0	0	0.867516	0.132484
a2	NULL	1			1	1	0.99468	0.089	0.131		0	0			-17391.3		2776.96		0		0		0.86231	0.13769
a2	NULL	1			3	3	0.99451	0.042	0.067		0	0.42			-15972.9		2529.73		0		0		0.863277	0.136723
a2	NULL	1			4	0					0	0.54			-15756.1		2562.8		0		0		0.860101	0.139899
a2	NULL	1			10	0					0	0.36			-15801.2		2473.41		0		0		0.864653	0.135347
a2	NULL	1			11	1	0.99627	0.07	0.125		0	7.77			-13473.2		1629.23		0		0		0.892121	0.107879
a2	NULL	6	4	4			0.99713	0.092	0.112	0.095		25.07	9.94	0.5	-10850.2	5340.89	1465.38	389.03	0	0	0	0	0.881014	0.118986
a2	NULL	6			6	1	0.99713	0	0		1	27.72			-9253.92		2024.01		0		0		0.820534	0.179466
a2	NULL	6			2	1	0.99738	0.072	0.088		1	20.44			-7570.58		952.68		0		0		0.888226	0.111774
a2	NULL	6			8	1	0.99525	0.151	0.189		2	39.57			-19955.5		1321.18		0		0		0.937905	0.0620951
a2	NULL	6			9	1	0.99685	0.143	0.17		0	12.56			-6620.66		1563.63		0		0		0.808947	0.191053
a2	NULL	6	4	4			0.99713	0.092	0.112	0.095		25.07	9.94	0.5	-10850.2	5340.89	1465.38	389.03	0	0	0	0	0.881014	0.118986
a2	NULL	6			6	1	0.99713	0	0		1	27.72			-9253.92		2024.01		0		0		0.820534	0.179466
a2	NULL	6			2	1	0.99738	0.072	0.088		1	20.44			-7570.58		952.68		0		0		0.888226	0.111774
a2	NULL	6			8	1	0.99525	0.151	0.189		2	39.57			-19955.5		1321.18		0		0		0.937905	0.0620951
a2	NULL	6			9	1	0.99685	0.143	0.17		0	12.56			-6620.66		1563.63		0		0		0.808947	0.191053
a2	NULL	6	4	4			0.99713	0.092	0.112	0.095		25.07	9.94	0.5	-10850.2	5340.89	1465.38	389.03	0	0	0	0	0.881014	0.118986
a2	NULL	6			6	1	0.99713	0	0		1	27.72			-9253.92		2024.01		0		0		0.820534	0.179466
a2	NULL	6			2	1	0.99738	0.072	0.088		1	20.44			-7570.58		952.68		0		0		0.888226	0.111774
a2	NULL	6			8	1	0.99525	0.151	0.189		2	39.57			-19955.5		1321.18		0		0		0.937905	0.0620951
a2	NULL	6			9	1	0.99685	0.143	0.17		0	12.56			-6620.66		1563.63		0		0		0.808947	0.191053
a3	NULL	1	4	5			0.93711	0.087	0.138	0.092		15.54	10.6	0.2	-14728.5	4338.51	2075.59	1041.9	0	0	0	0	0.876483	0.123517
a3	NULL	1			1	2	0.98071	0.071	0.131		0	7.51			-18809.5		3430.97		0		0		0.845733	0.154267
a3	NULL	1			2	0					0	7.75			-11755.8		3229.14		0		0		0.784508	0.215492
a3	NULL	1			3	1	0.9158	0.064	0.088		1	29.26			-15376.4		1473.26		0		0		0.912564	0.0874356
a3	NULL	1			4	1	0.90074	0.105	0.162		0	5.49			-19623.7		1321.95		0		0		0.936887	0.0631135
a3	NULL	1			5	1	0.90661	0.12	0.221		1	27.7			-8077.24		922.63		0		0		0.897484	0.102516
a4	NULL	2	5	5			0.98249	0.089	0.168	0.103		63.62	4.67	1	-3774.03	341.75	684.23	225.19	0	0	0	0	0.846525	0.153475
a4	NULL	2			2	1	0.99783	0.023	0.034		2	63.92			-4392.8		558.35		0		0		0.887228	0.112772
a4	NULL	2			1	1	0.92014	0.132	0.158		2	65.12			-3781.15		624.78		0		0		0.858196	0.141804
a4	NULL	2			5	1	0.90834	0.087	0.212		2	69.04			-3779.69		858.19		0		0		0.814961	0.185039
a4	NULL	2			12	1	0.91184	0.127	0.323		2	65.09			-3430.04		370.66		0		0		0.902476	0.0975241
a4	NULL	2			13	1	0.92984	0.073	0.111		2	54.95			-3486.47		1009.18		0		0		0.775521	0.224479
a4	NULL	8	6	6			0.97003	0.182	0.298	0.31		9.68	6.67	0.1667	-9173.21	2429.24	3075.96	819.76	0	0	0	0	0.748884	0.251116
a4	NULL	8			8	1	0.98512	0.113	0.189		0	3.32			-7551.49		3635.74		0		0		0.67501	0.32499
a4	NULL	8			3	1	0.88289	0.274	0.432		1	17.85			-9492.43		1581.27		0		0		0.857205	0.142795
a4	NULL	8			4	1	0.88349	0.169	0.332		0	0.27			-8867.2		4262.2		0		0		0.67537	0.32463
a4	NULL	8			6	1	0.96055	0.149	0.239		1	17.74			-6250.23		3145.06		0		0		0.665251	0.334749
a4	NULL	8			7	1	0.90688	0.124	0.151		0	11.26			-8814.94		3018.95		0		0		0.744889	0.255111
a4	NULL	8			10	1	0.90467	0.264	0.446		0	7.66			-14063		2812.51		0		0		0.833337	0.166663
a4	NULL	9	2	2			0.96234	0.052	0.178	0.068		36.4	6.61	0.75	-5563.32	213.11	1868.83	130.58	0	0	0	0	0.748548	0.251452
a4	NULL	9			9	1	0.97097	0.052	0.178		1	29.78			-5776.43		1999.41		0		0		0.742869	0.257131
a4	NULL	9			11	1	0.9537	0.052	0.178		2	43.01			-5350.21		1738.25		0		0		0.754777	0.245223
a5	NULL	1	6	6			0.94381	0.175	0.274	0.219		11.66	19.3	0.1667	-8254.6	1993.65	3495.89	1605.44	0	0	0	0	0.70249	0.29751
a5	NULL	1			1	1	0.96271	0.157	0.21		0	4.4			-10682.6		4292.9		0		0		0.713339	0.286661
a5	NULL	1			2	1	0.89658	0.123	0.226		0	1.69			-10373.8		1970.5		0		0		0.840372	0.159628
a5	NULL	1			5	1	0.96456	0.109	0.211		0	0			-7332.48		6500.65		0		0		0.530067	0.469933
a5	NULL	1			9	1	0.91966	0.097	0.291		0	0			-9296.05		1922.69		0		0		0.828618	0.171382
a5	NULL	1			16	1	0.90769	0.268	0.428		0	9.69			-6486		3757.4		0		0		0.633188	0.366812
a5	NULL	1			17	1	0.84361	0.292	0.276		2	54.17			-5356.6		2531.19		0		0		0.6791	0.3209
a5	NULL	8	3	4			0.98763	0.067	0.159	0.083		64.98	3.2	1	-3359.84	321.55	478.42	106.41	0	0	0	0	0.875355	0.124645
a5	NULL	8			8	2	0.99073	0.048	0.115		2	67.58			-3201.52		429.33		0		0		0.881755	0.118245
a5	NULL	8			11	0					2	68.69			-3887.38		583.63		0		0		0.869463	0.130537
a5	NULL	8			3	1	0.91958	0.089	0.166		2	61.38			-3320.24		327.41		0		0		0.910241	0.0897592
a5	NULL	8			10	1	0.91508	0.083	0.238		2	62.26			-3030.24		573.33		0		0		0.840899	0.159101
a5	NULL	13	6	7			0.96979	0.104	0.286	0.152		30.32	4.95	0.5714	-6826.67	1539.05	1028.51	165.5	0	0	0	0	0.869066	0.130934
a5	NULL	13			13	1	0.98849	0.092	0.178		2	38.8			-6350.23		723.51		0		0		0.897719	0.102281
a5	NULL	13			4	1	0.87152	0.197	0.372		1	28.02			-9950.88		887.02		0		0		0.918156	0.0818443
a5	NULL	13			6	2	0.87329	0.096	0.25		1	30.07			-5177.13		1114.65		0		0		0.82284	0.17716
a5	NULL	13			7	0					1	30.29			-5109.96		1121.85		0		0		0.81998	0.18002
a5	NULL	13			12	1	0.86458	0.109	0.291		1	20.94			-7491.32		1019.43		0		0		0.880219	0.119781
a5	NULL	13			14	1	0.91546	0.052	0.366		1	32.38			-7344.36		1276.92		0		0		0.851887	0.148113
a5	NULL	13			15	1	0.94099	0.093	0.311		1	31.71			-6362.82		1056.17		0		0		0.85764	0.14236
a6	NULL	3	3	3			0.98301	0.073	0.23	0.083		29.28	12.15	0.6667	-10292.6	7428.44	1402.06	251.65	0	0	0	0	0.880111	0.119889
a6	NULL	3			3	1	0.99347	0.008	0.013		2	45.75			-6690.67		1075.97		0		0		0.861463	0.138537
a6	NULL	3			2	1	0.90903	0.065	0.098		1	16.81			-20640		1441.65		0		0		0.934713	0.0652872
a6	NULL	3			7	1	0.85754	0.145	0.58		1	25.28			-3547.08		1688.55		0		0		0.677489	0.322511
a6	NULL	6	2	2			0.92928	0.073	0.101	0.116		45.99	16.3	0.75	-5658.58	335.53	375.83	133.47	0	0	0	0	0.937719	0.0622812
a6	NULL	6			6	1	0.94627	0.073	0.101		1	29.69			-5994.11		509.3		0		0		0.921687	0.0783128
a6	NULL	6			10	1	0.91229	0.073	0.101		2	62.29			-5323.05		242.35		0		0		0.956454	0.0435458
a6	NULL	8	5	5			0.99086	0.115	0.161	0.176		8.34	6.31	0.2	-12796.4	4259.23	3032.94	1151.01	0	0	0	0	0.808397	0.191603
a6	NULL	8			8	1	0.99969	0.011	0.015		0	2.47			-19698		2400.49		0		0		0.891373	0.108627
a6	NULL	8			1	1	0.89193	0.293	0.406		1	14.61			-7547.31		2066.71		0		0		0.785032	0.214968
a6	NULL	8			4	1	0.88626	0.022	0.057		1	15.81			-15362.1		3169.49		0		0		0.828968	0.171032
a6	NULL	8			5	1	0.87698	0.095	0.124		0	8.81			-10830		2314.34		0		0		0.823929	0.176071
a6	NULL	8			9	1	0.92871	0.152	0.204		0	0			-10544.5		5213.65		0		0		0.669145	0.330855
a7	NULL	3	5	5			0.98732	0.169	0.235	0.207		29.34	10.56	0.7	-13048.4	4540.36	2031.28	635.85	0	0	0	0	0.865297	0.134703
a7	NULL	3			3	1	0.99881	0.014	0.018		2	43.18			-10340.7		1980.51		0		0		0.83926	0.16074
a7	NULL	3			14	1	0.92368	0.082	0.105		1	28.47			-18376.4		1162.84		0		0		0.940487	0.059513
a7	NULL	3			17	1	0.86381	0.213	0.25		1	21.57			-6399.28		2759.64		0		0		0.698694	0.301306
a7	NULL	3			30	1	0.88786	0.189	0.328		2	38.82			-17804		1528.35		0		0		0.920944	0.0790565
a7	NULL	3			47	1	0.84286	0.346	0.474		1	14.68			-12321.8		2725.05		0		0		0.818896	0.181104
a7	NULL	40	12	13			0.96298	0.123	0.239	0.173		15.5	13.73	0.3077	-9353.37	3326.42	2376.79	759.02	0	0	0	0	0.797378	0.202622
a7	NULL	40			40	1	0.98802	0.064	0.095		1	16.59			-13157		2114.34		0		0		0.861549	0.138451
a7	NULL	40			2	1	0.89593	0.072	0.098		0	3.7			-4311.89		4165.49		0		0		0.508635	0.491365
a7	NULL	40			4	1	0.93522	0.22	0.532		0	10.57			-9333.95		1829.36		0		0		0.836127	0.163873
a7	NULL	40			5	1	0.93434	0.249	0.365		1	16.3			-7455.98		2183.17		0		0		0.77351	0.22649
a7	NULL	40			6	1	0.922	0.141	0.183		0	3.62			-7336.62		2606.48		0		0		0.73786	0.26214
a7	NULL	40			9	2	0.86415	0.081	0.134		2	42.98			-6586.51		1989.82		0		0		0.767987	0.232013
a7	NULL	40			10	0					2	42.99			-9753.83		1989.67		0		0		0.830573	0.169427
a7	NULL	40			13	1	0.92109	0.146	0.211		0	7.63			-13356.2		2522.55		0		0		0.841137	0.158863
a7	NULL	40			20	1	0.9102	0.127	0.55		0	0.05			-5052.24		3475.7		0		0		0.592434	0.407566
a7	NULL	40			27	1	0.89643	0.122	0.169		1	27.9			-12174		1314.68		0		0		0.902534	0.0974657
a7	NULL	40			36	1	0.92845	0.049	0.081		1	15.53			-15726.4		1864.95		0		0		0.893985	0.106015
a7	NULL	40			41	1	0.8953	0.113	0.27		0	10.58			-7180.75		1746.95		0		0		0.804323	0.195677
a7	NULL	40			49	1	0.92373	0.139	0.291		0	3.12			-10168.4		3095.07		0		0		0.766648	0.233352
a7	NULL	42	22	27			0.97166	0.12	0.301	0.169		0.69	1.29	0	-11484.8	4102.58	4376.81	1098.98	0	0	0	0	0.724063	0.275937
a7	NULL	42			42	3	0.99261	0.116	0.425		0	0			-11922.8		4254.99		0		0		0.736985	0.263015
a7	NULL	42			43	0					0	0			-12003.7		4259.86		0		0		0.738073	0.261927
a7	NULL	42			44	0					0	0			-11323.8		4486.68		0		0		0.716221	0.283779
a7	NULL	42			1	2	0.94677	0.034	0.171		0	0			-7741.45		4463.55		0		0		0.634285	0.365715
a7	NULL	42			12	0					0	0			-8302.17		4115.03		0		0		0.668602	0.331398
a7	NULL	42			7	1	0.92058	0.118	0.234		0	1.46			-15286.7		3545.78		0		0		0.81172	0.18828
a7	NULL	42			8	1	0.92576	0.074	0.175		0	0.07			-5175.18		5944.03		0		0		0.465427	0.534573
a7	NULL	42			11	1	0.91246	0.095	0.201		0	0.18			-14913.4		2588.75		0		0		0.852089	0.147911
a7	NULL	42			15	1	0.93006	0.152	0.303		0	0			-6666.29		6397.05		0		0		0.510305	0.489695
a7	NULL	42			18	1	0.91582	0.248	0.528		0	0			-8950.88		4322.6		0		0		0.674343	0.325657
a7	NULL	42			21	1	0.95224	0.03	0.367		0	0			-18816		4053.32		0		0		0.822762	0.177238
a7	NULL	42			23	1	0.93011	0.069	0.169		0	1.43			-6957		4707.28		0		0		0.596436	0.403564
a7	NULL	42			24	2	0.91477	0.081	0.194		0	0.63			-15572.3		4524.2		0		0		0.774876	0.225124
a7	NULL	42			25	0					0	0.24			-17312.7		5216.46		0		0		0.768458	0.231542
a7	NULL	42			26	1	0.94762	0.09	0.207		0	0.29			-8221.18		6069.03		0		0		0.575302	0.424698
a7	NULL	42			29	1	0.90816	0.112	0.25		0	3.98			-8770.22		4824.51		0		0		0.645119	0.354881
a7	NULL	42			31	2	0.89829	0.253	0.493		0	2.06			-17115.3		5169.33		0		0		0.768031	0.231969
a7	NULL	42			32	0					0	2.78			-18574.6		5146.85		0		0		0.78303	0.21697
a7	NULL	42			33	1	0.92742	0.199	0.47		0	0			-16331.5		2117.72		0		0		0.885214	0.114786
a7	NULL	42			34	1	0.92141	0.149	0.259		0	0			-11935.3		2506.79		0		0		0.826425	0.173575
a7	NULL	42			35	1	0.90933	0.091	0.219		0	4.98			-12780.2		3132.91		0		0		0.803124	0.196876
a7	NULL	42			38	1	0.89451	0.248	0.491		0	0.05			-9660.86		2390.4		0		0		0.801647	0.198353
a7	NULL	42			39	1	0.91857	0.197	0.435		0	0.58			-12262.4		4353.31		0		0		0.738001	0.261999
a7	NULL	42			45	1	0.94898	0.046	0.153		0	0			-7817.4		5622.96		0		0		0.581636	0.418364
a7	NULL	42			46	1	0.92961	0.081	0.369		0	0			-13675.5		3944.62		0		0		0.77613	0.22387
a7	NULL	42			48	1	0.92902	0.19	0.321		0	0			-6877.71		4684.99		0		0		0.594819	0.405181
a7	NULL	42			50	1	0.9457	0.103	0.402		0	0			-5123.3		5330.79		0		0		0.490076	0.509924
a7	NULL	51	6	6			0.9766	0.114	0.186	0.14		56.14	10.14	1	-7050.45	3823.6	614.16	233.95	0	0	0	0	0.919871	0.0801293
a7	NULL	51			51	1	0.99625	0.018	0.026		2	58.85			-4320.92		441.56		0		0		0.907284	0.0927164
a7	NULL	51			16	1	0.85435	0.086	0.126		2	36.75			-9880.83		1019.5		0		0		0.906471	0.0935293
a7	NULL	51			19	1	0.88914	0.075	0.155		2	62.72			-4375.06		419.41		0		0		0.912522	0.0874779
a7	NULL	51			22	1	0.89151	0.268	0.396		2	63.54			-3133.62		356.77		0		0		0.897785	0.102215
a7	NULL	51			28	1	0.90806	0.122	0.198		2	65.62			-6508.65		778.91		0		0		0.893118	0.106882
a7	NULL	51			37	1	0.87068	0.115	0.214		2	49.38			-14083.6		668.79		0		0		0.954666	0.0453343
a8	NULL	15	75	106			0.94059	0.087	0.25	0.105		6.74	7.92	0.1179	-10206.5	4690.35	3305.93	1149.94	0	0	0	0	0.755341	0.244659
a8	NULL	15			15	1	0.93908	0.19	0.334		0	3.41			-7198		3370.11		0		0		0.681106	0.318894
a8	NULL	15			9	1	0.91801	0.08	0.402		0	10.42			-9798.82		1332.41		0		0		0.8803	0.1197
a8	NULL	15			19	1	0.90083	0.203	0.459		0	12.12			-6463.06		2106.79		0		0		0.754163	0.245837
a8	NULL	15			20	1	0.89558	0.089	0.172		0	0			-7616.55		2737.51		0		0		0.73561	0.26439
a8	NULL	15			40	1	0.92416	0.043	0.179		0	1.85			-6101.52		4796.58		0		0		0.55987	0.44013
a8	NULL	15			57	3	0.93858	0.046	0.333		2	34.13			-4844.94		3270.99		0		0		0.596967	0.403033
a8	NULL	15			59	0					1	24			-4864.55		3334.31		0		0		0.59332	0.40668
a8	NULL	15			63	0					1	24.06			-4857.34		3340.3		0		0		0.592529	0.407471
a8	NULL	15			113	1	0.93079	0.068	0.262		0	2.59			-14377.6		2621.89		0		0		0.845766	0.154234
a8	NULL	15			126	1	0.91232	0.084	0.167		0	0.17			-13846.1		4084.27		0		0		0.772215	0.227785
a8	NULL	15			129	1	0.94796	0.113	0.179		0	0			-7723.27		2843.05		0		0		0.730933	0.269067
a8	NULL	15			141	2	0.91307	0.04	0.311		1	16.22			-13846		2925.82		0		0		0.825552	0.174448
a8	NULL	15			143	0					1	16.23			-12060.9		2926.55		0		0		0.804733	0.195267
a8	NULL	15			158	2	0.9147	0.022	0.345		0	8.12			-10007.4		2207.44		0		0		0.819282	0.180718
a8	NULL	15			159	0					0	6.91			-11814.7		2111.53		0		0		0.848378	0.151622
a8	NULL	15			165	2	0.94182	0.221	0.393		0	0			-9033.29		6202.05		0		0		0.592917	0.407083
a8	NULL	15			774	0					0	0			-11061.1		4271.53		0		0		0.72141	0.27859
a8	NULL	15			166	2	0.92027	0.034	0.097		0	0.58			-21385.8		1948.19		0		0		0.916509	0.0834915
a8	NULL	15			167	0					0	0.39			-23670.9		1945.49		0		0		0.924053	0.075947
a8	NULL	15			171	3	0.95941	0.125	0.429		0	1.6			-7316.45		5902.67		0		0		0.553475	0.446525
a8	NULL	15			308	0					0	0			-10492.6		6361.06		0		0		0.622572	0.377428
a8	NULL	15			874	0					0	0			-6155.5		4395.87		0		0		0.583384	0.416616
a8	NULL	15			185	1	0.95539	0.073	0.226		0	4.89			-8728.45		3357.42		0		0		0.722203	0.277797
a8	NULL	15			194	4	0.9538	0.031	0.351		0	3.32			-13508.6		3324.72		0		0		0.802491	0.197509
a8	NULL	15			283	0					0	2.93			-12632.2		3168.89		0		0		0.799452	0.200548
a8	NULL	15			858	0					0	1.98			-14066.8		3292.46		0		0		0.810334	0.189666
a8	NULL	15			859	0					0	2.02			-14556.8		3316.55		0		0		0.814441	0.185559
a8	NULL	15			197	4	0.9208	0.1	0.249		0	0			-18705.8		2315.11		0		0		0.889866	0.110134
a8	NULL	15			677	0					0	0.22			-15545.6		2461.6		0		0		0.863299	0.136701
a8	NULL	15			678	0					0	2.25			-16395.4		2438.39		0		0		0.870531	0.129469
a8	NULL	15			679	0					0	0			-15671.5		2452.72		0		0		0.864671	0.135329
a8	NULL	15			200	1	0.93526	0.06	0.37		0	0.06			-14670.2		4808.25		0		0		0.75315	0.24685
a8	NULL	15			201	1	0.94422	0.262	0.437		1	14.18			-5917.47		3346.39		0		0		0.638769	0.361231
a8	NULL	15			227	1	0.92897	0.043	0.34		0	1.09			-5938.49		2653.31		0		0		0.691181	0.308819
a8	NULL	15			239	1	0.9049	0.086	0.256		1	18.29			-5055.51		3717.27		0		0		0.576272	0.423728
a8	NULL	15			240	1	0.91873	0.086	0.163		0	2.31			-8235.01		4501.62		0		0		0.646561	0.353439
a8	NULL	15			286	1	0.90712	0.077	0.353		0	3.25			-8452.17		2677.86		0		0		0.759402	0.240598
a8	NULL	15			300	2	0.94388	0.11	0.366		0	0			-10601		6813.62		0		0		0.608741	0.391259
a8	NULL	15			942	0					0	2.1			-6701.95		5059.04		0		0		0.569846	0.430154
a8	NULL	15			322	1	0.96102	0.072	0.14		1	13.79			-5611.5		4036.46		0		0		0.581626	0.418374
a8	NULL	15			325	1	0.93399	0.041	0.221		1	18.85			-21492.9		1667.34		0		0		0.928009	0.0719915
a8	NULL	15			355	1	0.94794	0.033	0.218		0	0			-9709.01		3703.46		0		0		0.723879	0.276121
a8	NULL	15			356	2	0.92613	0.027	0.174		1	13.29			-9699.3		4097.45		0		0		0.703013	0.296987
a8	NULL	15			357	0					0	12.7			-10782.3		3326.03		0		0		0.76425	0.23575
a8	NULL	15			360	1	0.94278	0.049	0.257		1	19.86			-13088.7		2127.2		0		0		0.860199	0.139801
a8	NULL	15			361	1	0.9362	0.078	0.248		1	21.58			-22459.5		1940.81		0		0		0.92046	0.0795404
a8	NULL	15			368	1	0.91393	0.061	0.239		1	13.34			-6967.15		2691.94		0		0		0.721305	0.278695
a8	NULL	15			371	1	0.92461	0.029	0.159		1	15.11			-6039.27		2130.57		0		0		0.739215	0.260785
a8	NULL	15			373	1	0.92152	0.076	0.233		1	21.87			-9139.4		1587.15		0		0		0.852035	0.147965
a8	NULL	15			378	1	0.91325	0.075	0.143		0	7.94			-5735.51		3005.38		0		0		0.65617	0.34383
a8	NULL	15			383	1	0.91513	0.069	0.393		0	6.08			-9593.53		2212.5		0		0		0.812596	0.187404
a8	NULL	15			409	1	0.94611	0.14	0.2		0	4.13			-8236.82		4691.48		0		0		0.637115	0.362885
a8	NULL	15			455	1	0.91132	0.112	0.188		0	10.25			-13868.6		2326.18		0		0		0.856362	0.143638
a8	NULL	15			471	4	0.96898	0.075	0.188		0	4.52			-9920.34		3812.58		0		0		0.722377	0.277623
a8	NULL	15			474	0					0	3.98			-9739.71		3496.59		0		0		0.735833	0.264167
a8	NULL	15			567	0					0	1.93			-13353.3		4247.59		0		0		0.758672	0.241328
a8	NULL	15			569	0					0	0.87			-10666.8		4220.37		0		0		0.716509	0.283491
a8	NULL	15			476	2	0.96573	0.044	0.231		0	6.91			-6039.32		3591.86		0		0		0.627059	0.372941
a8	NULL	15			477	0					1	13.9			-5398.39		3040.43		0		0		0.639709	0.360291
a8	NULL	15			485	3	0.94975	0.036	0.206		0	0			-10763.1		4039.95		0		0		0.727087	0.272913
a8	NULL	15			486	0					0	0			-8943.05		4163.2		0		0		0.68235	0.31765
a8	NULL	15			487	0					0	0			-8547.97		3900.18		0		0		0.686686	0.313314
a8	NULL	15			503	1	0.92458	0.075	0.172		0	4			-5999.17		2790.63		0		0		0.682515	0.317485
a8	NULL	15			513	2	0.94659	0.066	0.254		0	0.73			-13840.7		2682.66		0		0		0.837644	0.162356
a8	NULL	15			516	0					0	0.53			-10765.7		2771.36		0		0		0.795275	0.204725
a8	NULL	15			522	1	0.89972	0.232	0.396		0	0.15			-11527.7		5552.17		0		0		0.674929	0.325071
a8	NULL	15			553	1	0.92509	0.038	0.237		1	16.51			-25499.6		2191.73		0		0		0.920851	0.0791487
a8	NULL	15			579	1	0.93979	0.155	0.244		0	7.8			-11810.9		2367.81		0		0		0.833003	0.166997
a8	NULL	15			613	1	0.93019	0.054	0.158		0	2.01			-8313.33		3529.82		0		0		0.701953	0.298047
a8	NULL	15			616	1	0.94634	0.05	0.274		0	0.85			-9861.63		5240.73		0		0		0.652986	0.347014
a8	NULL	15			634	2	0.96191	0.03	0.375		0	3			-10673		6016.36		0		0		0.639509	0.360491
a8	NULL	15			857	0					0	7.07			-17286		3739.23		0		0		0.822156	0.177844
a8	NULL	15			657	1	0.9199	0.377	0.533		0	0			-6041.41		2058.19		0		0		0.74589	0.25411
a8	NULL	15			674	1	0.9196	0.085	0.275		0	1.97			-7221.1		3649.12		0		0		0.664301	0.335699
a8	NULL	15			675	2	0.91348	0.021	0.132		0	4.96			-4852.73		1564.55		0		0		0.756197	0.243803
a8	NULL	15			676	0					0	6.83			-5030.06		1630.24		0		0		0.75523	0.24477
a8	NULL	15			681	1	0.90702	0.086	0.185		0	2.44			-9240.18		2296.54		0		0		0.800936	0.199064
a8	NULL	15			687	2	0.93528	0.05	0.16		1	23.36			-7096.22		1587.94		0		0		0.817145	0.182855
a8	NULL	15			693	0					1	23.47			-7138.31		1651.93		0		0		0.812072	0.187928
a8	NULL	15			688	2	0.95219	0.07	0.18		0	8.94			-4545.37		2639.51		0		0		0.63263	0.36737
a8	NULL	15			694	0					0	0.04			-5500.18		2810.08		0		0		0.661854	0.338146
a8	NULL	15			711	1	0.93017	0.103	0.219		0	6.97			-11263.6		1841.63		0		0		0.859474	0.140526
a8	NULL	15			712	1	0.90668	0.161	0.221		0	1.54			-17504.5		2123.2		0		0		0.891826	0.108174
a8	NULL	15			723	1	0.92698	0.079	0.145		0	0.08			-18108.4		2677.28		0		0		0.871196	0.128804
a8	NULL	15			738	1	0.9161	0.028	0.084		1	18.59			-7145.76		4270.92		0		0		0.625905	0.374095
a8	NULL	15			741	1	0.92804	0.036	0.096		1	18.18			-4531.59		4432.41		0		0		0.505532	0.494468
a8	NULL	15			755	2	0.91298	0.046	0.198		0	0.01			-6392.6		4690.4		0		0		0.576793	0.423207
a8	NULL	15			756	0					0	0			-6936.24		4553.91		0		0		0.603668	0.396332
a8	NULL	15			759	1	0.91667	0.09	0.183		0	0			-13222.1		2149.68		0		0		0.860154	0.139846
a8	NULL	15			771	1	0.90214	0.039	0.337		0	5.18			-6304.6		4059.14		0		0		0.608333	0.391667
a8	NULL	15			782	1	0.9443	0.127	0.305		0	2.36			-6082.52		5190.15		0		0		0.539581	0.460419
a8	NULL	15			787	2	0.91452	0.048	0.155		0	11.62			-7750.72		3075.58		0		0		0.715916	0.284084
a8	NULL	15			789	0					0	9.46			-7012.21		3491.74		0		0		0.667578	0.332422
a8	NULL	15			805	1	0.92172	0.036	0.358		1	16.58			-15761.7		1802.72		0		0		0.897365	0.102635
a8	NULL	15			806	1	0.95119	0.067	0.279		0	0			-8977.84		3749.45		0		0		0.705401	0.294599
a8	NULL	15			822	2	0.91859	0.076	0.184		0	0.01			-9753.08		3835.58		0		0		0.717737	0.282263
a8	NULL	15			823	0					0	0.08			-10643.8		3957.1		0		0		0.728983	0.271017
a8	NULL	15			828	1	0.92909	0.046	0.25		0	7.44			-16885.2		3741.63		0		0		0.818603	0.181397
a8	NULL	15			856	1	0.90766	0.343	0.449		0	8.11			-22183.8		2815.56		0		0		0.887375	0.112625
a8	NULL	15			863	1	0.92082	0.045	0.175		0	6.18			-10405.6		2352.05		0		0		0.815637	0.184363
a8	NULL	15			903	2	0.9306	0.056	0.138		0	1.61			-8411.43		3360.15		0		0		0.714554	0.285446
a8	NULL	15			904	0					0	0.93			-8311.67		3371.55		0		0		0.711419	0.288581
a8	NULL	15			924	1	0.90088	0.217	0.373		0	6.17			-4984.33		3806.4		0		0		0.566998	0.433002
a8	NULL	15			927	1	0.93794	0.325	0.443		0	1.17			-4596.03		3526.12		0		0		0.565864	0.434136
a8	NULL	15			933	1	0.8843	0.128	0.414		2	35.51			-4345.24		2756.81		0		0		0.611829	0.388171
a8	NULL	15			946	1	0.92231	0.075	0.235		0	9.52			-6415.7		3228.38		0		0		0.665247	0.334753
a8	NULL	726	236	569			0.95415	0.068	0.241	0.087		0.88	2.84	0.007	-8615.56	2922.99	4478.13	1095.18	0	0	0	0	0.657993	0.342007
a8	NULL	726			726	1	0.95191	0.045	0.162		0	0			-5623.54		4086.58		0		0		0.579142	0.420858
a8	NULL	726			3	3	0.93854	0.05	0.138		0	8.11			-9070.16		3413.78		0		0		0.726546	0.273454
a8	NULL	726			342	0					0	6.71			-20229.7		3542.18		0		0		0.850993	0.149007
a8	NULL	726			820	0					0	3.36			-18850.6		3498.24		0		0		0.843471	0.156529
a8	NULL	726			7	3	0.93104	0.04	0.242		0	2.18			-10328.1		3174.82		0		0		0.764879	0.235121
a8	NULL	726			257	0					0	0.12			-13969.3		4132.01		0		0		0.771729	0.228271
a8	NULL	726			408	0					0	0			-14619.3		3621.15		0		0		0.801477	0.198523
a8	NULL	726			13	7	0.96361	0.057	0.234		0	0			-5166.1		6268.38		0		0		0.4518	0.5482
a8	NULL	726			274	0					0	0			-5892.09		5398.11		0		0		0.521876	0.478124
a8	NULL	726			307	0					0	0			-7597.84		6581.29		0		0		0.535847	0.464153
a8	NULL	726			459	0					0	0			-6458.72		6249.76		0		0		0.508221	0.491779
a8	NULL	726			810	0					0	0			-6172.15		5901.73		0		0		0.511199	0.488801
a8	NULL	726			853	0					0	0			-6056.59		5719.03		0		0		0.514333	0.485667
a8	NULL	726			880	0					0	0			-6631.47		5003.21		0		0		0.569974	0.430026
a8	NULL	726			14	1	0.95011	0.127	0.181		0	0			-5126.09		4162.8		0		0		0.551852	0.448148
a8	NULL	726			18	1	0.93652	0.08	0.187		0	0			-7518.27		3627.53		0		0		0.674538	0.325462
a8	NULL	726			21	1	0.93884	0.073	0.306		0	0.39			-12666.5		3293.9		0		0		0.79362	0.20638
a8	NULL	726			22	16	0.96482	0.067	0.446		0	0			-6151.25		6489.35		0		0		0.486626	0.513374
a8	NULL	726			23	0					0	0			-6400.87		6532.69		0		0		0.494904	0.505096
a8	NULL	726			139	0					0	0			-6154.09		5344.17		0		0		0.535219	0.464781
a8	NULL	726			260	0					0	0			-6201.1		5395.04		0		0		0.534756	0.465244
a8	NULL	726			299	0					0	0			-5873.42		5565.3		0		0		0.513468	0.486532
a8	NULL	726			380	0					0	0			-7565.98		6959.63		0		0		0.520872	0.479128
a8	NULL	726			381	0					0	0			-8586.66		5782.89		0		0		0.597559	0.402441
a8	NULL	726			382	0					0	0			-6213.88		5598.07		0		0		0.526067	0.473933
a8	NULL	726			407	0					0	0			-5797.55		6021.12		0		0		0.490542	0.509458
a8	NULL	726			467	0					0	0			-7647.4		8137.13		0		0		0.484487	0.515513
a8	NULL	726			482	0					0	0			-6775.02		6030.65		0		0		0.529064	0.470936
a8	NULL	726			517	0					0	0			-7136.96		6436.73		0		0		0.525794	0.474206
a8	NULL	726			518	0					0	0			-5347.85		6635.66		0		0		0.446267	0.553733
a8	NULL	726			519	0					0	0			-6899.39		6740.46		0		0		0.505826	0.494174
a8	NULL	726			906	0					0	0			-5435.45		6577.01		0		0		0.452484	0.547516
a8	NULL	726			918	0					0	0			-5027.94		7053.11		0		0		0.416184	0.583816
a8	NULL	726			26	6	0.96193	0.06	0.244		0	0			-8333.01		5065.8		0		0		0.621922	0.378078
a8	NULL	726			32	0					0	0			-7937.77		5101.86		0		0		0.608742	0.391258
a8	NULL	726			33	0					0	0			-7569.24		5715.71		0		0		0.569761	0.430239
a8	NULL	726			399	0					0	0			-8209		5448.07		0		0		0.601081	0.398919
a8	NULL	726			400	0					0	0			-8425.88		5245.12		0		0		0.616332	0.383668
a8	NULL	726			401	0					0	0			-7614.54		5275.01		0		0		0.590753	0.409247
a8	NULL	726			27	7	0.96176	0.064	0.161		0	0			-10409.7		5131.62		0		0		0.669808	0.330192
a8	NULL	726			28	0					0	0			-10698.4		5233.91		0		0		0.671492	0.328508
a8	NULL	726			247	0					0	0			-6828.51		6164.3		0		0		0.525561	0.474439
a8	NULL	726			403	0					0	0			-9699.96		6156.63		0		0		0.611731	0.388269
a8	NULL	726			404	0					0	0			-9873.01		6222.05		0		0		0.613419	0.386581
a8	NULL	726			463	0					0	0			-10933.5		5294.32		0		0		0.67375	0.32625
a8	NULL	726			883	0					0	0			-9632.03		5783.83		0		0		0.624813	0.375187
a8	NULL	726			30	5	0.95912	0.062	0.14		0	0			-7964.87		3239.16		0		0		0.710893	0.289107
a8	NULL	726			338	0					0	0			-8044.72		2619.71		0		0		0.754351	0.245649
a8	NULL	726			339	0					0	0			-8375.8		2637.99		0		0		0.760483	0.239517
a8	NULL	726			340	0					0	0			-7889.55		2608.45		0		0		0.751529	0.248471
a8	NULL	726			341	0					0	0			-7828.45		2630.57		0		0		0.748488	0.251512
a8	NULL	726			31	8	0.96288	0.121	0.341		0	0			-5910.7		4203.06		0		0		0.584422	0.415578
a8	NULL	726			131	0					0	0			-5614.53		5143.05		0		0		0.521914	0.478086
a8	NULL	726			207	0					0	0.01			-9350.95		4150.3		0		0		0.692599	0.307401
a8	NULL	726			621	0					0	0.83			-6211.85		4929.45		0		0		0.557552	0.442448
a8	NULL	726			655	0					0	0			-5833.78		4739.76		0		0		0.551734	0.448266
a8	NULL	726			656	0					0	0			-6073.35		4495.82		0		0		0.574629	0.425371
a8	NULL	726			949	0					0	0			-6279.91		5221.2		0		0		0.546026	0.453974
a8	NULL	726			950	0					0	2.1			-4783.64		4841.37		0		0		0.497001	0.502999
a8	NULL	726			36	2	0.96034	0.045	0.268		0	0			-6507.15		4180.03		0		0		0.608874	0.391126
a8	NULL	726			758	0					0	0			-10713.6		4217.61		0		0		0.717531	0.282469
a8	NULL	726			39	1	0.93122	0.156	0.344		0	0.4			-12269.1		2278.42		0		0		0.843381	0.156619
a8	NULL	726			41	2	0.93615	0.073	0.16		0	0.71			-9777.91		4579.02		0		0		0.681059	0.318941
a8	NULL	726			51	0					0	1.42			-7804.57		3282.43		0		0		0.703939	0.296061
a8	NULL	726			42	6	0.96479	0.128	0.357		0	0			-4673.12		6473.29		0		0		0.419249	0.580751
a8	NULL	726			50	0					0	0			-5351.32		5555.37		0		0		0.490646	0.509354
a8	NULL	726			52	0					0	0			-5045.76		7053.23		0		0		0.41704	0.58296
a8	NULL	726			138	0					0	0			-6416.99		5261.07		0		0		0.549491	0.450509
a8	NULL	726			195	0					0	0			-6358.57		5995.35		0		0		0.514701	0.485299
a8	NULL	726			889	0					0	0			-6453.7		6925.82		0		0		0.482357	0.517643
a8	NULL	726			43	7	0.93641	0.113	0.229		0	0			-9632.05		2896.37		0		0		0.768816	0.231184
a8	NULL	726			44	0					0	0			-12144		3223.9		0		0		0.790218	0.209782
a8	NULL	726			45	0					0	0			-11958.5		3071.18		0		0		0.795658	0.204342
a8	NULL	726			46	0					0	0			-13847.6		3105.59		0		0		0.816814	0.183186
a8	NULL	726			47	0					0	0			-8097.91		3549.67		0		0		0.695244	0.304756
a8	NULL	726			49	0					0	0			-9717.36		3039.77		0		0		0.76172	0.23828
a8	NULL	726			788	0					0	0.03			-8387.24		3431.6		0		0		0.70965	0.29035
a8	NULL	726			55	3	0.92605	0.086	0.265		1	18.76			-5049.93		3022.38		0		0		0.625587	0.374413
a8	NULL	726			60	0					1	18.6			-5102.23		3051.47		0		0		0.625756	0.374244
a8	NULL	726			938	0					1	28.54			-3273.9		4628.59		0		0		0.414287	0.585713
a8	NULL	726			65	3	0.94265	0.062	0.147		0	4.05			-10090.3		3139.59		0		0		0.762689	0.237311
a8	NULL	726			456	0					0	9.16			-9066.93		3786.5		0		0		0.705409	0.294591
a8	NULL	726			618	0					1	13.45			-7076.06		3915.34		0		0		0.643782	0.356218
a8	NULL	726			66	2	0.95126	0.077	0.235		0	0			-7162.21		3662.22		0		0		0.661671	0.338329
a8	NULL	726			648	0					0	0			-7952.08		5283.33		0		0		0.600819	0.399181
a8	NULL	726			67	1	0.92392	0.079	0.309		0	10.96			-5068.67		4164.48		0		0		0.548964	0.451036
a8	NULL	726			68	3	0.95223	0.051	0.288		0	2.86			-16470		4054.17		0		0		0.802468	0.197532
a8	NULL	726			192	0					0	3.08			-15626.8		4707.85		0		0		0.768481	0.231519
a8	NULL	726			193	0					0	3.2			-16595.1		4668.47		0		0		0.780447	0.219553
a8	NULL	726			69	8	0.96202	0.065	0.291		0	0			-7438.32		4780.25		0		0		0.608772	0.391228
a8	NULL	726			469	0					0	0.06			-9975.55		4881.72		0		0		0.671426	0.328574
a8	NULL	726			473	0					0	0			-5757.44		7120.84		0		0		0.447066	0.552934
a8	NULL	726			481	0					0	0			-6559.98		5196.87		0		0		0.557971	0.442029
a8	NULL	726			606	0					0	0			-6790.07		6280.77		0		0		0.519482	0.480518
a8	NULL	726			607	0					0	0			-6906.1		6220.91		0		0		0.526098	0.473902
a8	NULL	726			608	0					0	0			-7121.43		6011.56		0		0		0.542255	0.457745
a8	NULL	726			628	0					0	0			-6416.5		5295.42		0		0		0.547861	0.452139
a8	NULL	726			71	2	0.92488	0.128	0.354		0	0			-6903.14		3604.53		0		0		0.656962	0.343038
a8	NULL	726			72	0					0	0			-6046.07		4144.92		0		0		0.593276	0.406724
a8	NULL	726			75	1	0.94382	0.048	0.218		0	0.67			-11529.5		2665.15		0		0		0.812243	0.187757
a8	NULL	726			79	7	0.91999	0.182	0.41		0	0.55			-21202.9		4362.29		0		0		0.829366	0.170634
a8	NULL	726			148	0					0	4.15			-11334		2848.72		0		0		0.799141	0.200859
a8	NULL	726			278	0					0	0.12			-21206.3		3903.16		0		0		0.844554	0.155446
a8	NULL	726			384	0					0	0.12			-23226.8		4135		0		0		0.848877	0.151123
a8	NULL	726			429	0					0	0			-8934.02		4686.84		0		0		0.655907	0.344093
a8	NULL	726			431	0					0	0			-8822.85		4775.57		0		0		0.648814	0.351186
a8	NULL	726			510	0					0	0			-9444.91		4085.49		0		0		0.698051	0.301949
a8	NULL	726			82	7	0.93819	0.052	0.228		0	0			-10737.1		3461.28		0		0		0.756221	0.243779
a8	NULL	726			163	0					0	0			-11872.4		3049.95		0		0		0.795612	0.204388
a8	NULL	726			317	0					0	1.4			-8976.26		2495.99		0		0		0.782432	0.217568
a8	NULL	726			635	0					0	0			-13594.4		4632.38		0		0		0.745848	0.254152
a8	NULL	726			636	0					0	0			-13253.2		4488.15		0		0		0.747024	0.252976
a8	NULL	726			637	0					0	0			-9476.44		5218.61		0		0		0.644873	0.355127
a8	NULL	726			898	0					0	0.28			-6286.27		3040.75		0		0		0.673985	0.326015
a8	NULL	726			83	60	0.97007	0.031	0.237		0	0			-7340.64		5687.79		0		0		0.563432	0.436568
a8	NULL	726			94	0					0	0.53			-7410.06		5347.11		0		0		0.580855	0.419145
a8	NULL	726			95	0					0	0			-7651.44		5198.32		0		0		0.595454	0.404546
a8	NULL	726			96	0					0	0			-7668.25		5155.71		0		0		0.597963	0.402037
a8	NULL	726			97	0					0	0			-6971.93		4312.81		0		0		0.617819	0.382181
a8	NULL	726			98	0					0	0			-7184.6		5326.91		0		0		0.574239	0.425761
a8	NULL	726			99	0					0	0			-7694.74		5368.38		0		0		0.589043	0.410957
a8	NULL	726			102	0					0	0			-8222.1		5350.97		0		0		0.605766	0.394234
a8	NULL	726			103	0					0	0			-7580.46		5209.93		0		0		0.592668	0.407332
a8	NULL	726			104	0					0	0			-7303.11		5149.21		0		0		0.586486	0.413514
a8	NULL	726			132	0					0	0			-8116.79		5268.15		0		0		0.606412	0.393588
a8	NULL	726			133	0					0	0			-8220.65		5319.27		0		0		0.607142	0.392858
a8	NULL	726			134	0					0	0			-8029.29		5264.41		0		0		0.603992	0.396008
a8	NULL	726			135	0					0	0			-8028.8		5277.92		0		0		0.603364	0.396636
a8	NULL	726			136	0					0	0			-7892.56		5088.55		0		0		0.608003	0.391997
a8	NULL	726			146	0					0	0			-7832.4		5138.46		0		0		0.603846	0.396154
a8	NULL	726			173	0					0	0			-7010.19		5342.89		0		0		0.567485	0.432515
a8	NULL	726			174	0					0	0			-7028.77		5397.06		0		0		0.565658	0.434342
a8	NULL	726			176	0					0	0			-7381.18		5483.58		0		0		0.573752	0.426248
a8	NULL	726			177	0					0	0			-7570.52		5256.99		0		0		0.590178	0.409822
a8	NULL	726			234	0					0	0			-6686.67		3696.98		0		0		0.643961	0.356039
a8	NULL	726			303	0					0	0			-7271.99		5055.32		0		0		0.589909	0.410091
a8	NULL	726			305	0					0	0			-7707.96		5199.76		0		0		0.597159	0.402841
a8	NULL	726			306	0					0	0			-7707.1		5397.46		0		0		0.588124	0.411876
a8	NULL	726			319	0					0	0			-7498.12		5663.73		0		0		0.569686	0.430314
a8	NULL	726			343	0					0	0			-5897.86		5772.69		0		0		0.505363	0.494637
a8	NULL	726			345	0					0	0			-5866.92		5798.49		0		0		0.502933	0.497067
a8	NULL	726			358	0					0	0			-8663.97		6570.22		0		0		0.568719	0.431281
a8	NULL	726			419	0					0	0			-5534.67		4720.73		0		0		0.539683	0.460317
a8	NULL	726			434	0					0	0			-6572.97		5757.94		0		0		0.533048	0.466952
a8	NULL	726			525	0					0	0			-8097.22		4358.85		0		0		0.650062	0.349938
a8	NULL	726			526	0					0	0.43			-7771.41		5403.86		0		0		0.589848	0.410152
a8	NULL	726			527	0					0	0			-7658.86		3949.4		0		0		0.659777	0.340223
a8	NULL	726			528	0					0	0			-8444.28		4210.3		0		0		0.66729	0.33271
a8	NULL	726			529	0					0	0			-7185.39		5542.56		0		0		0.564536	0.435464
a8	NULL	726			530	0					0	0			-7049.33		5564.15		0		0		0.558873	0.441127
a8	NULL	726			531	0					0	0.37			-7070.06		5476.87		0		0		0.563489	0.436511
a8	NULL	726			532	0					0	0			-6821.05		5331.98		0		0		0.561263	0.438737
a8	NULL	726			533	0					0	0			-8292.38		5345.57		0		0		0.608037	0.391963
a8	NULL	726			534	0					0	0			-6927.83		5589.33		0		0		0.553467	0.446533
a8	NULL	726			535	0					0	0			-7397.48		5862.3		0		0		0.557889	0.442111
a8	NULL	726			536	0					0	0			-7252.19		5334.44		0		0		0.576182	0.423818
a8	NULL	726			537	0					0	0			-7005.64		5852.91		0		0		0.544823	0.455177
a8	NULL	726			538	0					0	0			-7241.42		5683.12		0		0		0.560285	0.439715
a8	NULL	726			539	0					0	0			-7026.2		5655.98		0		0		0.554021	0.445979
a8	NULL	726			540	0					0	0			-7825.84		5504.24		0		0		0.587081	0.412919
a8	NULL	726			541	0					0	0			-7294.21		5322.11		0		0		0.578157	0.421843
a8	NULL	726			542	0					0	0.42			-7095.51		5406.52		0		0		0.567549	0.432451
a8	NULL	726			543	0					0	0			-7346.45		5526.14		0		0		0.570705	0.429295
a8	NULL	726			544	0					0	0			-7458.25		5425.08		0		0		0.578907	0.421093
a8	NULL	726			545	0					0	0			-7916.5		5689.25		0		0		0.58185	0.41815
a8	NULL	726			546	0					0	0			-7384.02		5461		0		0		0.574855	0.425145
a8	NULL	726			667	0					0	0			-7497.85		5804.15		0		0		0.563663	0.436337
a8	NULL	726			668	0					0	0			-7601.33		5676.03		0		0		0.572503	0.427497
a8	NULL	726			671	0					0	0			-7842.49		5345.79		0		0		0.594656	0.405344
a8	NULL	726			672	0					0	0			-8338.98		5413.62		0		0		0.606357	0.393643
a8	NULL	726			834	0					0	0			-9715.35		4955.61		0		0		0.662216	0.337784
a8	NULL	726			870	0					0	0			-6661.5		5382.17		0		0		0.553112	0.446888
a8	NULL	726			871	0					0	0			-6827.76		5527.42		0		0		0.552623	0.447377
a8	NULL	726			888	0					0	0			-6597.71		7000.56		0		0		0.485187	0.514813
a8	NULL	726			87	14	0.96035	0.051	0.108		0	0			-5846.96		4471.22		0		0		0.566666	0.433334
a8	NULL	726			88	0					0	0			-5916.51		4210.88		0		0		0.584209	0.415791
a8	NULL	726			90	0					0	0			-5765.08		4323.77		0		0		0.571431	0.428569
a8	NULL	726			164	0					0	0			-9693.02		5362.06		0		0		0.643837	0.356163
a8	NULL	726			242	0					0	0			-9013.68		4846.44		0		0		0.650332	0.349668
a8	NULL	726			296	0					0	0			-5479.03		3509.54		0		0		0.609555	0.390445
a8	NULL	726			370	0					0	0.54			-6690.69		4220.19		0		0		0.613213	0.386787
a8	NULL	726			520	0					0	0			-8028.94		6815.38		0		0		0.540876	0.459124
a8	NULL	726			559	0					0	0			-9146.1		5487.54		0		0		0.625005	0.374995
a8	NULL	726			560	0					0	0			-9756.49		5266.88		0		0		0.649421	0.350579
a8	NULL	726			600	0					0	0			-8133.54		4749.55		0		0		0.631335	0.368665
a8	NULL	726			629	0					0	0			-9088.25		5688.79		0		0		0.615025	0.384975
a8	NULL	726			630	0					0	0			-9389.28		5677.39		0		0		0.623182	0.376818
a8	NULL	726			631	0					0	0			-9153.77		5660.7		0		0		0.617894	0.382106
a8	NULL	726			89	5	0.9623	0.039	0.22		0	0			-6406.86		5678.75		0		0		0.530123	0.469877
a8	NULL	726			92	0					0	0			-6463.27		5595.63		0		0		0.535975	0.464025
a8	NULL	726			93	0					0	0			-6476.88		5779.47		0		0		0.528451	0.471549
a8	NULL	726			297	0					0	0.77			-5975.03		4515.31		0		0		0.569574	0.430426
a8	NULL	726			731	0					0	0			-10188.6		4945.85		0		0		0.673205	0.326795
a8	NULL	726			100	14	0.95385	0.048	0.204		0	0			-13460.5		3454.42		0		0		0.795776	0.204224
a8	NULL	726			106	0					0	0			-13389.6		4101.45		0		0		0.765511	0.234489
a8	NULL	726			107	0					0	0			-11688.5		4819.05		0		0		0.70807	0.29193
a8	NULL	726			108	0					0	0			-14183.3		4119.78		0		0		0.774913	0.225087
a8	NULL	726			109	0					0	0			-12394.8		4298.63		0		0		0.742496	0.257504
a8	NULL	726			152	0					0	0			-12119.8		4793.01		0		0		0.716605	0.283395
a8	NULL	726			236	0					0	0			-13563.5		3758.25		0		0		0.783033	0.216967
a8	NULL	726			237	0					0	0			-13344.6		3819.9		0		0		0.777453	0.222547
a8	NULL	726			238	0					0	0			-12965.6		3783.98		0		0		0.774085	0.225915
a8	NULL	726			264	0					0	0			-15828.4		3754.17		0		0		0.80829	0.19171
a8	NULL	726			272	0					0	0			-12578.8		5301.18		0		0		0.703513	0.296487
a8	NULL	726			452	0					0	0			-11696.3		2733.17		0		0		0.810585	0.189415
a8	NULL	726			453	0					0	0			-12100.5		2740.91		0		0		0.815321	0.184679
a8	NULL	726			572	0					0	0			-10969.4		2959.93		0		0		0.787504	0.212496
a8	NULL	726			105	6	0.96211	0.024	0.222		0	0			-9998.71		4569.74		0		0		0.686326	0.313674
a8	NULL	726			137	0					0	0			-11048.5		4101.21		0		0		0.729287	0.270713
a8	NULL	726			329	0					0	0			-8583.24		4245.58		0		0		0.669059	0.330941
a8	NULL	726			493	0					0	5.78			-6590.88		5455.41		0		0		0.547129	0.452871
a8	NULL	726			563	0					0	0.01			-5789.77		5520.54		0		0		0.511902	0.488098
a8	NULL	726			954	0					0	0			-11584.6		5556.82		0		0		0.675825	0.324175
a8	NULL	726			111	9	0.93456	0.06	0.232		0	0			-6615.78		4360.18		0		0		0.602752	0.397248
a8	NULL	726			333	0					0	0			-6393.74		3823.88		0		0		0.625756	0.374244
a8	NULL	726			335	0					0	0			-6438.74		3759.57		0		0		0.631354	0.368646
a8	NULL	726			337	0					0	0			-6322.23		3887.7		0		0		0.619224	0.380776
a8	NULL	726			683	0					0	0.02			-11139.8		4206.48		0		0		0.725896	0.274104
a8	NULL	726			752	0					0	0			-11435.4		3904.06		0		0		0.745488	0.254512
a8	NULL	726			753	0					0	0			-11619.4		4222.61		0		0		0.733455	0.266545
a8	NULL	726			794	0					0	0.58			-6405.51		6674.54		0		0		0.489716	0.510284
a8	NULL	726			955	0					0	0			-6753.08		3900.99		0		0		0.63385	0.36615
a8	NULL	726			112	3	0.96258	0.03	0.266		0	0.92			-5173.43		4938.04		0		0		0.51164	0.48836
a8	NULL	726			614	0					0	0			-6340.95		6067.39		0		0		0.511023	0.488977
a8	NULL	726			784	0					0	0			-6378.23		4925.19		0		0		0.564274	0.435726
a8	NULL	726			116	3	0.97029	0.067	0.33		0	0			-6199.76		3563.18		0		0		0.63503	0.36497
a8	NULL	726			117	0					0	0			-6414.14		3517.29		0		0		0.645843	0.354157
a8	NULL	726			589	0					0	0			-6718.67		6370.11		0		0		0.513315	0.486685
a8	NULL	726			118	4	0.95928	0.172	0.409		0	0			-8205.58		4701.76		0		0		0.63573	0.36427
a8	NULL	726			250	0					0	0			-5471.86		5731.47		0		0		0.488414	0.511586
a8	NULL	726			362	0					0	0			-7374.63		5325.1		0		0		0.580692	0.419308
a8	NULL	726			363	0					0	0			-6970.78		5171.46		0		0		0.574093	0.425907
a8	NULL	726			122	2	0.92849	0.288	0.464		0	0			-6039.58		4999.85		0		0		0.547092	0.452908
a8	NULL	726			123	0					0	0			-6945.07		4605.18		0		0		0.601292	0.398708
a8	NULL	726			125	1	0.93093	0.035	0.172		0	2.66			-18433.5		2376.9		0		0		0.885783	0.114217
a8	NULL	726			127	3	0.95483	0.123	0.368		0	0			-6460.55		4358.06		0		0		0.59717	0.40283
a8	NULL	726			716	0					0	0.07			-5163.87		4429.31		0		0		0.538286	0.461714
a8	NULL	726			786	0					0	0			-7340.63		3546.14		0		0		0.674271	0.325729
a8	NULL	726			128	1	0.94587	0.037	0.265		0	0			-4699.52		3704.57		0		0		0.559194	0.440806
a8	NULL	726			130	4	0.96047	0.084	0.309		0	0			-6919.37		6228.47		0		0		0.526274	0.473726
a8	NULL	726			428	0					0	0			-6747.44		5701.46		0		0		0.542011	0.457989
a8	NULL	726			800	0					0	0			-6955.82		5742.79		0		0		0.547762	0.452238
a8	NULL	726			801	0					0	0.32			-6938.28		5623.29		0		0		0.552342	0.447658
a8	NULL	726			147	3	0.9383	0.053	0.121		0	1.45			-13610.5		3748.97		0		0		0.784039	0.215961
a8	NULL	726			386	0					0	0.24			-6762.08		5156.45		0		0		0.567359	0.432641
a8	NULL	726			878	0					0	5.06			-11970.8		3192.09		0		0		0.78948	0.21052
a8	NULL	726			150	4	0.96126	0.044	0.118		0	0			-9725.78		4567.14		0		0		0.680461	0.319539
a8	NULL	726			376	0					0	0			-7442.55		5741.01		0		0		0.564533	0.435467
a8	NULL	726			377	0					0	0			-6853.81		6046.11		0		0		0.531306	0.468694
a8	NULL	726			565	0					0	0			-7205.56		5036.1		0		0		0.58861	0.41139
a8	NULL	726			154	1	0.9292	0.126	0.364		0	0.84			-13818.4		3628.02		0		0		0.792048	0.207952
a8	NULL	726			155	3	0.94463	0.034	0.331		0	0			-7880.95		3308.9		0		0		0.704295	0.295705
a8	NULL	726			156	0					0	0			-8513.2		3556.98		0		0		0.705308	0.294692
a8	NULL	726			157	0					0	0			-8415.11		3551.57		0		0		0.703212	0.296788
a8	NULL	726			160	2	0.93936	0.046	0.305		0	0.11			-6850.13		2068.75		0		0		0.768048	0.231952
a8	NULL	726			464	0					0	0.01			-7128.5		1974.8		0		0		0.783068	0.216932
a8	NULL	726			161	1	0.93888	0.079	0.177		0	1.6			-13291		3216.04		0		0		0.805171	0.194829
a8	NULL	726			162	2	0.94332	0.043	0.238		0	0			-6044.39		4229.43		0		0		0.588329	0.411671
a8	NULL	726			947	0					0	0			-7025.37		5556.77		0		0		0.558361	0.441639
a8	NULL	726			170	1	0.93659	0.084	0.167		0	0.2			-10490.3		4769.54		0		0		0.687446	0.312554
a8	NULL	726			172	2	0.94321	0.06	0.292		0	0			-11211.9		2183.53		0		0		0.836995	0.163005
a8	NULL	726			484	0					0	0.07			-17710.2		3182.59		0		0		0.847671	0.152329
a8	NULL	726			175	1	0.93735	0.249	0.412		0	0			-6922.63		4801.06		0		0		0.590482	0.409518
a8	NULL	726			178	2	0.94677	0.066	0.27		0	0			-6513.36		4312.5		0		0		0.601648	0.398352
a8	NULL	726			213	0					0	0.01			-5716.78		6227.52		0		0		0.47862	0.52138
a8	NULL	726			182	3	0.96432	0.027	0.107		0	0			-8065.23		3665.39		0		0		0.687537	0.312463
a8	NULL	726			495	0					0	0			-6507.76		5117.38		0		0		0.559801	0.440199
a8	NULL	726			651	0					0	0			-7049.31		3341.4		0		0		0.678424	0.321576
a8	NULL	726			183	2	0.96377	0.026	0.177		0	0			-7772.15		4344.81		0		0		0.641427	0.358573
a8	NULL	726			468	0					0	0			-7157.3		5920.6		0		0		0.547282	0.452718
a8	NULL	726			186	1	0.94579	0.046	0.106		0	4.18			-14676.3		3376.11		0		0		0.812983	0.187017
a8	NULL	726			188	2	0.96531	0.065	0.137		0	0			-10302.6		4366.98		0		0		0.702311	0.297689
a8	NULL	726			190	0					0	0.28			-13801.2		4217.3		0		0		0.765946	0.234054
a8	NULL	726			198	3	0.94796	0.022	0.091		0	0			-7308.72		3916.52		0		0		0.651097	0.348903
a8	NULL	726			199	0					0	0			-6897.77		3398.28		0		0		0.669943	0.330057
a8	NULL	726			899	0					0	2.62			-10992.3		3299.35		0		0		0.769141	0.230859
a8	NULL	726			208	4	0.95825	0.045	0.198		0	0			-8983.44		3358.86		0		0		0.727858	0.272142
a8	NULL	726			210	0					0	0			-7415.66		3376.59		0		0		0.687128	0.312872
a8	NULL	726			211	0					0	0			-7002.2		3357.65		0		0		0.675898	0.324102
a8	NULL	726			212	0					0	0			-7422.85		3696.05		0		0		0.667589	0.332411
a8	NULL	726			216	6	0.95996	0.089	0.334		0	0			-8723		4868.25		0		0		0.64181	0.35819
a8	NULL	726			500	0					0	0			-7561.74		3474.24		0		0		0.68519	0.31481
a8	NULL	726			508	0					0	0.28			-7723.75		5807.66		0		0		0.570802	0.429198
a8	NULL	726			740	0					0	0			-9991.8		4931.99		0		0		0.669522	0.330478
a8	NULL	726			743	0					0	0			-10217.7		4867.13		0		0		0.677349	0.322651
a8	NULL	726			832	0					0	0			-10401.3		4231.01		0		0		0.710845	0.289155
a8	NULL	726			217	1	0.94477	0.075	0.133		0	0			-6861.85		4037.57		0		0		0.629561	0.370439
a8	NULL	726			219	2	0.94195	0.034	0.283		0	0			-8304.65		3723.67		0		0		0.690425	0.309575
a8	NULL	726			922	0					0	0			-9904.2		5486.83		0		0		0.643505	0.356495
a8	NULL	726			220	1	0.93397	0.247	0.454		0	0			-6867.38		5211.32		0		0		0.568553	0.431447
a8	NULL	726			222	1	0.94122	0.044	0.176		0	0.23			-9964.12		5150.31		0		0		0.659246	0.340754
a8	NULL	726			223	6	0.94406	0.184	0.274		0	5.55			-7987.95		3917.45		0		0		0.670952	0.329048
a8	NULL	726			224	0					0	4.03			-7069.17		4325.48		0		0		0.620394	0.379606
a8	NULL	726			225	0					0	4.51			-7568.39		3421.13		0		0		0.688692	0.311308
a8	NULL	726			226	0					0	3.52			-7836.72		4315.61		0		0		0.644874	0.355126
a8	NULL	726			649	0					0	0.65			-9348.24		4325.57		0		0		0.68366	0.31634
a8	NULL	726			673	0					0	0			-12251.5		6904.28		0		0		0.639573	0.360427
a8	NULL	726			229	1	0.94292	0.038	0.165		0	0			-7029.01		4362.33		0		0		0.617049	0.382951
a8	NULL	726			230	1	0.95496	0.031	0.094		0	0			-6639.11		3903.27		0		0		0.629754	0.370246
a8	NULL	726			232	2	0.93846	0.059	0.124		0	0.63			-5056.24		3711.3		0		0		0.5767	0.4233
a8	NULL	726			259	0					0	0			-6394.33		5378.69		0		0		0.543134	0.456866
a8	NULL	726			233	1	0.9297	0.047	0.293		0	0			-17617.9		3301.73		0		0		0.842171	0.157829
a8	NULL	726			235	1	0.96021	0.082	0.172		0	0			-6754.08		4638.94		0		0		0.592826	0.407174
a8	NULL	726			241	1	0.92329	0.086	0.36		0	0			-10934.7		2007.3		0		0		0.8449	0.1551
a8	NULL	726			243	3	0.95831	0.053	0.199		0	0			-5795.39		5236.27		0		0		0.525342	0.474658
a8	NULL	726			895	0					0	0.74			-6234.26		5179.12		0		0		0.546224	0.453776
a8	NULL	726			896	0					0	0.39			-6442.89		5379.32		0		0		0.544982	0.455018
a8	NULL	726			244	2	0.93678	0.03	0.203		0	0.05			-7552.08		4640.93		0		0		0.619378	0.380622
a8	NULL	726			246	0					0	0.26			-7911.69		4903.21		0		0		0.617382	0.382618
a8	NULL	726			248	4	0.94117	0.098	0.364		0	0			-10968.1		4394.34		0		0		0.713957	0.286043
a8	NULL	726			425	0					0	0			-11475.3		4117.32		0		0		0.735944	0.264056
a8	NULL	726			584	0					0	0			-11064.8		5238.25		0		0		0.678696	0.321304
a8	NULL	726			897	0					0	0			-10456.9		4176.04		0		0		0.714615	0.285385
a8	NULL	726			249	3	0.93491	0.07	0.184		0	0			-8210.91		3453.52		0		0		0.703927	0.296073
a8	NULL	726			265	0					0	0			-7363.55		3739.07		0		0		0.663226	0.336774
a8	NULL	726			812	0					0	0			-7475.23		3971.05		0		0		0.653071	0.346929
a8	NULL	726			252	1	0.9343	0.078	0.136		0	0			-11570.3		2724.84		0		0		0.809387	0.190613
a8	NULL	726			253	1	0.94119	0.084	0.158		0	8.42			-10446.2		3059.91		0		0		0.773443	0.226557
a8	NULL	726			254	1	0.93927	0.043	0.185		0	5.79			-18592.1		3493.93		0		0		0.841803	0.158197
a8	NULL	726			256	1	0.9223	0.083	0.213		0	1.07			-8801.93		4168.55		0		0		0.678613	0.321387
a8	NULL	726			266	1	0.93822	0.05	0.321		0	2.47			-14144.7		3390.44		0		0		0.806649	0.193351
a8	NULL	726			268	4	0.95738	0.036	0.356		0	0			-14888.6		3711.03		0		0		0.800478	0.199522
a8	NULL	726			387	0					0	0.04			-13969.9		3178.46		0		0		0.81465	0.18535
a8	NULL	726			445	0					0	0.18			-8843.86		3062.49		0		0		0.742785	0.257215
a8	NULL	726			929	0					0	0			-12663.3		3675.45		0		0		0.775047	0.224953
a8	NULL	726			269	1	0.94671	0.06	0.247		0	0			-7991.12		5394.71		0		0		0.596984	0.403016
a8	NULL	726			270	1	0.94683	0.071	0.321		0	2.84			-8397.62		4263.27		0		0		0.663272	0.336728
a8	NULL	726			271	2	0.93806	0.027	0.189		0	0.81			-7211.25		3260.76		0		0		0.688621	0.311379
a8	NULL	726			685	0					0	0			-9519.38		2829.92		0		0		0.770844	0.229156
a8	NULL	726			282	1	0.94561	0.117	0.25		0	0			-9664.19		4257.44		0		0		0.694185	0.305815
a8	NULL	726			287	1	0.94406	0.105	0.368		0	0.07			-8129.06		4429.64		0		0		0.647285	0.352715
a8	NULL	726			288	2	0.94623	0.042	0.261		0	0			-7794.36		4104.32		0		0		0.655061	0.344939
a8	NULL	726			289	0					0	0			-7413.11		4107.86		0		0		0.643445	0.356555
a8	NULL	726			291	2	0.96144	0.063	0.133		0	0			-6695.98		5419.46		0		0		0.552682	0.447318
a8	NULL	726			754	0					0	0			-6828		5937.8		0		0		0.534867	0.465133
a8	NULL	726			294	7	0.96187	0.048	0.238		0	0			-6388.71		5019.71		0		0		0.56	0.44
a8	NULL	726			295	0					0	0			-5372.84		5720.02		0		0		0.484351	0.515649
a8	NULL	726			722	0					0	0			-6022.97		3895.98		0		0		0.607219	0.392781
a8	NULL	726			733	0					0	0			-7956.23		4322.21		0		0		0.647984	0.352016
a8	NULL	726			777	0					0	0			-5881.56		5046.68		0		0		0.538198	0.461802
a8	NULL	726			778	0					0	0			-5975		5291.61		0		0		0.530328	0.469672
a8	NULL	726			779	0					0	0			-5651.49		5216.27		0		0		0.520023	0.479977
a8	NULL	726			298	1	0.94618	0.033	0.27		0	0			-7824.43		2998.82		0		0		0.722928	0.277072
a8	NULL	726			301	1	0.94017	0.056	0.257		0	0			-11326.4		3026.64		0		0		0.789129	0.210871
a8	NULL	726			302	1	0.93623	0.072	0.272		0	0.44			-17145.4		4360.93		0		0		0.797226	0.202774
a8	NULL	726			310	1	0.91629	0.162	0.373		0	0			-11489.6		2118.87		0		0		0.844298	0.155702
a8	NULL	726			314	1	0.92385	0.064	0.166		0	0			-11079.6		3208.57		0		0		0.775439	0.224561
a8	NULL	726			315	1	0.9315	0.159	0.317		0	3			-5664.09		2000.05		0		0		0.739038	0.260962
a8	NULL	726			321	1	0.9277	0.072	0.135		0	0.6			-7045.68		3310.83		0		0		0.680314	0.319686
a8	NULL	726			326	1	0.95045	0.038	0.232		0	0			-8913.42		3094.88		0		0		0.742272	0.257728
a8	NULL	726			327	1	0.94432	0.087	0.244		0	0			-6379.66		4530.07		0		0		0.584768	0.415232
a8	NULL	726			328	1	0.94911	0.023	0.228		0	0			-9080.09		4009.54		0		0		0.693686	0.306314
a8	NULL	726			330	1	0.95767	0.034	0.215		0	0			-7608.8		5466.83		0		0		0.581907	0.418093
a8	NULL	726			332	3	0.95288	0.032	0.112		0	0.35			-7754.22		4638.55		0		0		0.625705	0.374295
a8	NULL	726			334	0					0	0.18			-8128.55		4651.33		0		0		0.636043	0.363957
a8	NULL	726			336	0					0	0.18			-8284.26		4602.41		0		0		0.642855	0.357145
a8	NULL	726			344	4	0.95351	0.028	0.316		0	1.98			-16669.9		5004.3		0		0		0.769113	0.230887
a8	NULL	726			346	0					0	0.09			-15813.1		4409.45		0		0		0.781954	0.218046
a8	NULL	726			436	0					0	7.68			-13765.5		2564.62		0		0		0.842952	0.157048
a8	NULL	726			501	0					0	0			-8560.77		3681.72		0		0		0.699267	0.300733
a8	NULL	726			347	2	0.94617	0.036	0.23		0	8.89			-6240.31		4886.58		0		0		0.560831	0.439169
a8	NULL	726			479	0					0	11.94			-7759.12		4396.15		0		0		0.638334	0.361666
a8	NULL	726			348	1	0.95862	0.076	0.315		0	0			-6792.71		3853.48		0		0		0.638041	0.361959
a8	NULL	726			350	2	0.94271	0.095	0.338		0	0.82			-6190.87		4107.13		0		0		0.601172	0.398828
a8	NULL	726			354	0					0	3.99			-15804.8		4197.6		0		0		0.790145	0.209855
a8	NULL	726			351	4	0.96627	0.026	0.289		0	0			-7191.11		5484.11		0		0		0.567336	0.432664
a8	NULL	726			353	0					0	0			-7568.11		5612.09		0		0		0.574203	0.425797
a8	NULL	726			440	0					0	0			-7109.6		5230.7		0		0		0.576129	0.423871
a8	NULL	726			932	0					0	0.03			-6758.18		5127.12		0		0		0.568617	0.431383
a8	NULL	726			359	3	0.95201	0.069	0.201		0	0			-7633.85		3881.99		0		0		0.6629	0.3371
a8	NULL	726			730	0					0	0			-5994.91		5454.51		0		0		0.523599	0.476401
a8	NULL	726			867	0					0	0.15			-11006.8		5087.62		0		0		0.683889	0.316111
a8	NULL	726			365	3	0.97203	0.047	0.111		0	0			-7763.04		6378.4		0		0		0.548957	0.451043
a8	NULL	726			418	0					0	0.05			-6758.51		6436.67		0		0		0.512195	0.487805
a8	NULL	726			622	0					0	0			-5206.39		6720.17		0		0		0.436537	0.563463
a8	NULL	726			367	1	0.94312	0.102	0.276		0	0			-8743.44		6460.06		0		0		0.575094	0.424906
a8	NULL	726			374	2	0.9515	0.06	0.12		0	0			-6853.72		5305.05		0		0		0.563685	0.436315
a8	NULL	726			375	0					0	0			-7246		5316.84		0		0		0.57678	0.42322
a8	NULL	726			385	1	0.93875	0.165	0.239		0	0			-11679		4508.25		0		0		0.721493	0.278507
a8	NULL	726			388	1	0.9286	0.086	0.247		0	1.11			-14031.3		4151.25		0		0		0.77169	0.22831
a8	NULL	726			389	1	0.93559	0.166	0.266		0	0			-8680.71		5196.44		0		0		0.62554	0.37446
a8	NULL	726			390	2	0.95492	0.042	0.19		0	0			-6218.18		5062.19		0		0		0.551239	0.448761
a8	NULL	726			554	0					0	0			-4221.83		5058.83		0		0		0.454906	0.545094
a8	NULL	726			391	1	0.94345	0.036	0.204		0	0.16			-9855.2		4913.79		0		0		0.66729	0.33271
a8	NULL	726			392	1	0.92842	0.04	0.167		0	0			-12291.1		3255.27		0		0		0.79061	0.20939
a8	NULL	726			402	2	0.93483	0.04	0.252		0	0.54			-8464.58		3179.68		0		0		0.726932	0.273068
a8	NULL	726			684	0					0	0.03			-15180.5		3880.76		0		0		0.796406	0.203594
a8	NULL	726			410	2	0.94181	0.038	0.274		0	0			-10341		3719.94		0		0		0.735441	0.264559
a8	NULL	726			817	0					0	6.27			-6322.49		4861.92		0		0		0.565295	0.434705
a8	NULL	726			411	3	0.96632	0.059	0.241		0	0			-7440.09		5998.69		0		0		0.553628	0.446372
a8	NULL	726			686	0					0	0			-5977.72		6388.24		0		0		0.483401	0.516599
a8	NULL	726			930	0					0	0			-9374.52		5084.04		0		0		0.648372	0.351628
a8	NULL	726			412	5	0.95249	0.054	0.322		0	0.2			-7000.81		4835.03		0		0		0.591492	0.408508
a8	NULL	726			804	0					0	0.03			-5813.93		4275.86		0		0		0.576219	0.423781
a8	NULL	726			837	0					0	0.01			-5692.12		4396.58		0		0		0.564207	0.435793
a8	NULL	726			849	0					0	0			-5635.73		4847.85		0		0		0.537577	0.462423
a8	NULL	726			905	0					0	0			-5073.34		4481.36		0		0		0.530978	0.469022
a8	NULL	726			413	1	0.92897	0.047	0.274		1	18.01			-6286.7		5238.21		0		0		0.545488	0.454512
a8	NULL	726			414	1	0.94909	0.029	0.197		0	0.46			-5674.2		2823.56		0		0		0.667729	0.332271
a8	NULL	726			415	1	0.9421	0.053	0.28		0	1.34			-9966.45		3789.13		0		0		0.724539	0.275461
a8	NULL	726			416	1	0.9426	0.079	0.161		0	7.44			-4506.64		5307.85		0		0		0.459182	0.540818
a8	NULL	726			420	4	0.93479	0.056	0.173		0	0.04			-6794.73		4622.5		0		0		0.595129	0.404871
a8	NULL	726			511	0					0	0.05			-6872.67		4368.96		0		0		0.611359	0.388641
a8	NULL	726			512	0					0	0			-6453.11		5163.02		0		0		0.55553	0.44447
a8	NULL	726			515	0					0	0			-7015.19		4790.47		0		0		0.594223	0.405777
a8	NULL	726			421	2	0.93857	0.061	0.28		0	2.63			-11786		3881.21		0		0		0.752272	0.247728
a8	NULL	726			514	0					0	4.38			-16593.9		3724.44		0		0		0.816695	0.183305
a8	NULL	726			422	4	0.9625	0.086	0.264		0	0			-7292.86		5272.29		0		0		0.580404	0.419596
a8	NULL	726			497	0					0	0.19			-5532.45		4536.69		0		0		0.549446	0.450554
a8	NULL	726			796	0					0	0			-6503.15		3656.58		0		0		0.640091	0.359909
a8	NULL	726			944	0					0	0			-7369.49		5387.49		0		0		0.577683	0.422317
a8	NULL	726			426	1	0.92679	0.032	0.18		0	4.78			-5056.55		5139.59		0		0		0.495928	0.504072
a8	NULL	726			433	1	0.94418	0.037	0.33		0	0			-5519.25		4171.91		0		0		0.569514	0.430486
a8	NULL	726			435	1	0.95438	0.08	0.269		0	0			-6702.56		4778.25		0		0		0.583805	0.416195
a8	NULL	726			442	1	0.94666	0.142	0.371		0	0.28			-12622.8		5032.83		0		0		0.714945	0.285055
a8	NULL	726			443	1	0.93451	0.049	0.178		0	1.93			-8948.73		3380.95		0		0		0.725788	0.274212
a8	NULL	726			444	1	0.94877	0.088	0.343		0	5.56			-4758.63		5066.85		0		0		0.484315	0.515685
a8	NULL	726			446	7	0.95868	0.056	0.317		0	0			-8849.59		3674.28		0		0		0.706618	0.293382
a8	NULL	726			447	0					0	0			-8800.08		3757.92		0		0		0.700755	0.299245
a8	NULL	726			448	0					0	0			-9003.79		3676.93		0		0		0.710038	0.289962
a8	NULL	726			449	0					0	0			-8891.05		3689.91		0		0		0.706707	0.293293
a8	NULL	726			450	0					0	0			-9003.79		3643.71		0		0		0.711903	0.288097
a8	NULL	726			550	0					0	0			-7261.31		2787.27		0		0		0.722621	0.277379
a8	NULL	726			552	0					0	0			-8233.44		2697.24		0		0		0.753241	0.246759
a8	NULL	726			454	2	0.96601	0.057	0.229		0	0			-8164.67		4665.13		0		0		0.636383	0.363617
a8	NULL	726			811	0					0	0			-6234.4		3898.12		0		0		0.615286	0.384714
a8	NULL	726			460	1	0.93554	0.038	0.226		0	2.24			-18961.7		2517.02		0		0		0.882813	0.117187
a8	NULL	726			461	1	0.94325	0.038	0.253		0	8.83			-10405.7		3992.38		0		0		0.722714	0.277286
a8	NULL	726			465	2	0.94313	0.041	0.106		0	0.01			-14485.7		3338.86		0		0		0.812682	0.187318
a8	NULL	726			632	0					0	0			-7820.82		4139.75		0		0		0.653884	0.346116
a8	NULL	726			466	1	0.9422	0.083	0.205		0	0.32			-9782.73		3927.99		0		0		0.71351	0.28649
a8	NULL	726			472	3	0.95119	0.102	0.195		0	0.01			-10072.2		4530.61		0		0		0.689744	0.310256
a8	NULL	726			717	0					0	0			-7514.8		4134.91		0		0		0.645063	0.354937
a8	NULL	726			718	0					0	0			-7184.83		4504.29		0		0		0.61466	0.38534
a8	NULL	726			475	1	0.91846	0.07	0.309		0	1.36			-7687.57		2297.77		0		0		0.769886	0.230114
a8	NULL	726			489	2	0.94722	0.084	0.275		0	1.9			-8309.21		3864.79		0		0		0.682537	0.317463
a8	NULL	726			491	0					0	1.87			-9511.91		3912.22		0		0		0.708568	0.291432
a8	NULL	726			492	1	0.95563	0.055	0.124		0	0.34			-5945.26		5092.99		0		0		0.538605	0.461395
a8	NULL	726			494	1	0.939	0.032	0.254		0	7.86			-10667.1		4723.93		0		0		0.693072	0.306928
a8	NULL	726			496	1	0.92919	0.073	0.451		0	0			-9856.91		2670.04		0		0		0.786856	0.213144
a8	NULL	726			502	1	0.94668	0.31	0.52		0	0			-7201.78		2742.16		0		0		0.724238	0.275762
a8	NULL	726			504	1	0.94578	0.029	0.187		0	0.59			-13310.1		3224.42		0		0		0.804989	0.195011
a8	NULL	726			507	1	0.95605	0.036	0.195		0	0.02			-11561.3		4621.36		0		0		0.714425	0.285575
a8	NULL	726			523	1	0.9422	0.032	0.241		0	0.07			-13121.3		4220.46		0		0		0.75663	0.24337
a8	NULL	726			524	1	0.93895	0.018	0.245		0	2.17			-13725.1		2573.51		0		0		0.842102	0.157898
a8	NULL	726			551	1	0.96658	0.06	0.23		0	0			-7223.64		4616.89		0		0		0.610077	0.389923
a8	NULL	726			557	1	0.92904	0.013	0.286		0	0			-8425.85		3416.88		0		0		0.711479	0.288521
a8	NULL	726			558	1	0.91668	0.056	0.209		0	0			-8897.76		4024.73		0		0		0.688548	0.311452
a8	NULL	726			564	1	0.95065	0.062	0.173		0	1.59			-5194.61		3316.08		0		0		0.610363	0.389637
a8	NULL	726			566	1	0.92805	0.045	0.313		0	7.09			-9996.26		3616.79		0		0		0.734314	0.265686
a8	NULL	726			568	1	0.93205	0.041	0.262		1	15.23			-5998.85		4531.26		0		0		0.569685	0.430315
a8	NULL	726			570	2	0.94133	0.119	0.225		0	0			-10450.5		2997.89		0		0		0.777083	0.222917
a8	NULL	726			571	0					0	0			-12094.2		3366.58		0		0		0.78225	0.21775
a8	NULL	726			573	2	0.95239	0.182	0.345		0	0			-8962.22		3968.2		0		0		0.693111	0.306889
a8	NULL	726			658	0					0	0			-13141		4305.83		0		0		0.753203	0.246797
a8	NULL	726			574	1	0.96253	0.052	0.251		0	0			-4646.46		4413.99		0		0		0.512829	0.487171
a8	NULL	726			575	4	0.9453	0.031	0.266		0	0			-10421.9		3944.5		0		0		0.725435	0.274565
a8	NULL	726			576	0					0	0			-9556.5		5196.95		0		0		0.647747	0.352253
a8	NULL	726			577	0					0	0			-9322.65		5467.21		0		0		0.630341	0.369659
a8	NULL	726			578	0					0	0			-10182.5		4110.57		0		0		0.712407	0.287593
a8	NULL	726			580	2	0.94704	0.02	0.132		0	1.2			-6006.05		2563.43		0		0		0.700865	0.299135
a8	NULL	726			582	0					0	4.14			-6987.62		2133.05		0		0		0.76613	0.23387
a8	NULL	726			581	1	0.93398	0.089	0.336		0	0			-11266		2777.57		0		0		0.802218	0.197782
a8	NULL	726			585	2	0.95506	0.17	0.246		0	0			-8872.99		3850.47		0		0		0.697372	0.302628
a8	NULL	726			586	0					0	0			-6911.24		4562.9		0		0		0.602332	0.397668
a8	NULL	726			587	2	0.92472	0.055	0.178		0	4.5			-18097.5		3423.12		0		0		0.840937	0.159063
a8	NULL	726			588	0					0	4.37			-18806.9		3484.5		0		0		0.843684	0.156316
a8	NULL	726			593	1	0.93975	0.063	0.34		0	10.09			-9105.26		2586.15		0		0		0.778799	0.221201
a8	NULL	726			594	1	0.95972	0.054	0.307		0	0			-11089.3		3500.1		0		0		0.760093	0.239907
a8	NULL	726			598	1	0.92633	0.023	0.233		0	0			-5507.9		2839.26		0		0		0.659853	0.340147
a8	NULL	726			601	2	0.94249	0.097	0.368		0	0			-7793.15		5045.96		0		0		0.606985	0.393015
a8	NULL	726			602	0					0	0			-7970.66		4188.95		0		0		0.655503	0.344497
a8	NULL	726			605	1	0.96304	0.064	0.178		0	0			-6637.46		5893.72		0		0		0.529676	0.470324
a8	NULL	726			609	1	0.93294	0.044	0.12		0	0			-6741.47		3951.32		0		0		0.630469	0.369531
a8	NULL	726			611	2	0.96188	0.061	0.311		0	0			-6793.68		5233.87		0		0		0.564843	0.435157
a8	NULL	726			612	0					0	0			-8549.78		5324.41		0		0		0.616236	0.383764
a8	NULL	726			619	1	0.92926	0.067	0.228		0	0			-10839.4		3446.69		0		0		0.758739	0.241261
a8	NULL	726			624	2	0.9357	0.098	0.243		0	0			-9150.97		2771.43		0		0		0.767544	0.232456
a8	NULL	726			627	0					0	0			-9202.32		2771.52		0		0		0.768535	0.231465
a8	NULL	726			640	1	0.92449	0.068	0.319		0	0			-11166.3		3008.48		0		0		0.787758	0.212242
a8	NULL	726			643	1	0.92708	0.069	0.228		0	0			-7118.72		4821.96		0		0		0.596174	0.403826
a8	NULL	726			644	1	0.94159	0.092	0.187		0	0			-6300.93		4937.19		0		0		0.560675	0.439325
a8	NULL	726			646	5	0.96002	0.103	0.339		0	0			-5745.85		4070.49		0		0		0.585335	0.414665
a8	NULL	726			708	0					0	0			-6854.74		5044.56		0		0		0.576062	0.423938
a8	NULL	726			709	0					0	0			-6833.8		4918.01		0		0		0.58151	0.41849
a8	NULL	726			813	0					0	0			-7481.82		3801.09		0		0		0.663111	0.336889
a8	NULL	726			815	0					0	0			-9016.79		4102.75		0		0		0.687279	0.312721
a8	NULL	726			650	1	0.94518	0.101	0.296		0	0.46			-8169.08		3469.31		0		0		0.701908	0.298092
a8	NULL	726			654	1	0.93114	0.053	0.278		0	0			-11373		3046.9		0		0		0.788701	0.211299
a8	NULL	726			661	1	0.93446	0.075	0.164		0	0.19			-9723.56		3982.61		0		0		0.709429	0.290571
a8	NULL	726			662	4	0.95542	0.061	0.266		0	0			-10792.5		4273		0		0		0.716372	0.283628
a8	NULL	726			663	0					0	0			-10483.5		4387.34		0		0		0.704969	0.295031
a8	NULL	726			664	0					0	0			-9156.92		4578.3		0		0		0.666674	0.333326
a8	NULL	726			665	0					0	0			-10227.5		4231.36		0		0		0.707353	0.292647
a8	NULL	726			669	1	0.96205	0.022	0.105		0	0			-5788.55		4852.4		0		0		0.543988	0.456012
a8	NULL	726			690	2	0.92791	0.113	0.317		0	6.06			-8548.05		2985.34		0		0		0.741157	0.258843
a8	NULL	726			696	0					0	6.07			-8581.92		2976.65		0		0		0.742472	0.257528
a8	NULL	726			692	2	0.93255	0.036	0.262		0	7.19			-6042.24		2647.51		0		0		0.69533	0.30467
a8	NULL	726			698	0					0	7.17			-6067.6		2656.4		0		0		0.695507	0.304493
a8	NULL	726			700	3	0.93579	0.288	0.516		0	0			-7688.01		4057.63		0		0		0.654542	0.345458
a8	NULL	726			701	0					0	0			-7918.01		4417.3		0		0		0.641898	0.358102
a8	NULL	726			707	0					0	0			-8166.51		4253.77		0		0		0.657514	0.342486
a8	NULL	726			704	1	0.94867	0.16	0.321		0	0.01			-8212.29		5894.01		0		0		0.582172	0.417828
a8	NULL	726			706	1	0.94011	0.119	0.245		0	0.03			-7177.97		4064.61		0		0		0.638463	0.361537
a8	NULL	726			714	1	0.94714	0.096	0.278		0	0.03			-7544.92		4942.91		0		0		0.604182	0.395818
a8	NULL	726			719	1	0.949	0.088	0.234		0	0			-9037.43		2842.99		0		0		0.7607	0.2393
a8	NULL	726			720	2	0.93224	0.044	0.101		1	16.5			-4141.4		3733.16		0		0		0.525921	0.474079
a8	NULL	726			802	0					1	23			-5363.67		2814.42		0		0		0.655859	0.344141
a8	NULL	726			727	1	0.94046	0.158	0.337		0	0.02			-3910.34		3099.2		0		0		0.55786	0.44214
a8	NULL	726			729	1	0.94256	0.019	0.185		0	0			-12136.8		3831.39		0		0		0.760062	0.239938
a8	NULL	726			732	1	0.93429	0.066	0.297		0	0			-9378.32		3121.27		0		0		0.75029	0.24971
a8	NULL	726			749	1	0.94103	0.057	0.15		0	1.33			-7867.29		3441.29		0		0		0.695692	0.304308
a8	NULL	726			750	1	0.9347	0.085	0.209		0	0			-11107.4		3479.45		0		0		0.761467	0.238533
a8	NULL	726			757	1	0.93491	0.049	0.115		0	4.12			-7954.14		3532.89		0		0		0.692445	0.307555
a8	NULL	726			760	3	0.92626	0.064	0.25		0	0.01			-9272.95		3298.97		0		0		0.737592	0.262408
a8	NULL	726			761	0					0	0			-9167.73		3431.7		0		0		0.727631	0.272369
a8	NULL	726			763	0					0	0			-10050.9		2907.99		0		0		0.775598	0.224402
[truncated: 55,275 more rows]

## Sheet: b) ALAmS (membrane proteins)
Chess Square	Parse	Cluster ID	Unique Count	Total Count	Member Name	Similars Count	Composite Similarity	RMSD Hvy Atoms	RMSD All Atoms	RMSD Atom CB	InOut	Sidechain SASA	stdev SASA	foutside	Sum Hydro(-)	stdev Hydro(-)	Sum Hydro(+)	stdev Hydro(+)	Sum Polar(-)	stdev Polar(-)	Sum Polar(+)	stdev Polar(+)	fHydro(-)	fHydro(+)	fPolar(-)	fPolar(+)
a1	NULL	24	31	42			0.95112	0.084	0.328	0.106		5.44	10.24	0.4	-6818.38	1199.23	4004.06	1342.29	0	0	0	0	0.630022	0.369978	0	0
a1	NULL	24			24	1	0.97143	0.115	0.373		2	0			-8615.98		4966.54		0		0		0.634343	0.365657	0	0
a1	NULL	24			1	1	0.96254	0.039	0.323		0	0			-7702.81		4132.97		0		0		0.650807	0.349193	0	0
a1	NULL	24			5	1	0.94201	0.079	0.224		0	0			-8263.15		4614.08		0		0		0.641687	0.358313	0	0
a1	NULL	24			10	1	0.96945	0.139	0.39		-1	0			-6747.02		7010.37		0		0		0.490429	0.509571	0	0
a1	NULL	24			11	1	0.93571	0.062	0.215		1	2.2			-5622.39		3436.75		0		0		0.620632	0.379368	0	0
a1	NULL	24			12	1	0.93247	0.071	0.355		1	0			-6864.94		2692.14		0		0		0.718309	0.281691	0	0
a1	NULL	24			17	1	0.92973	0.111	0.241		0	5.6			-7989.66		3758.64		0		0		0.680069	0.319931	0	0
a1	NULL	24			19	2	0.96807	0.072	0.346		1	0			-6606.15		5972.68		0		0		0.52518	0.47482	0	0
a1	NULL	24			57	0					0	0			-4824.85		5020.23		0		0		0.490077	0.509923	0	0
a1	NULL	24			35	1	0.93216	0.082	0.351		0	0.7			-7002.33		3441.54		0		0		0.670473	0.329527	0	0
a1	NULL	24			38	2	0.96344	0.073	0.337		0	0			-7824.43		4487.46		0		0		0.635518	0.364482	0	0
a1	NULL	24			39	0					0	0			-7623.68		5384.41		0		0		0.586072	0.413928	0	0
a1	NULL	24			40	1	0.93853	0.099	0.303		0	0			-8119.23		4273.74		0		0		0.655148	0.344852	0	0
a1	NULL	24			46	1	0.91397	0.108	0.387		2	3.7			-7563.2		3214.63		0		0		0.701737	0.298263	0	0
a1	NULL	24			47	1	0.91761	0.094	0.373		2	0			-7849.9		2643.38		0		0		0.748088	0.251912	0	0
a1	NULL	24			48	2	0.94453	0.065	0.251		2	0			-6528.21		4028.3		0		0		0.618406	0.381594	0	0
a1	NULL	24			49	0					2	0			-5367.49		3587.03		0		0		0.599417	0.400583	0	0
a1	NULL	24			50	1	0.93673	0.076	0.214		2	6.2			-5597.41		5269.75		0		0		0.515076	0.484924	0	0
a1	NULL	24			54	1	0.95962	0.078	0.252		1	0			-8587.28		4845.44		0		0		0.639281	0.360719	0	0
a1	NULL	24			55	1	0.93111	0.122	0.381		1	6.3			-7634.95		3899.31		0		0		0.661937	0.338063	0	0
a1	NULL	24			58	1	0.95886	0.176	0.387		0	0			-7941.56		7472.03		0		0		0.515231	0.484769	0	0
a1	NULL	24			59	1	0.92663	0.048	0.329		0	0			-8340.87		3740.98		0		0		0.690364	0.309636	0	0
a1	NULL	24			60	1	0.93189	0.09	0.334		0	1.1			-5594.32		3628.35		0		0		0.606584	0.393416	0	0
a1	NULL	24			62	1	0.96442	0.07	0.306		2	0			-6889.1		4492.16		0		0		0.605302	0.394698	0	0
a1	NULL	24			65	1	0.94478	0.056	0.335		0	0			-7894.09		5739.47		0		0		0.579019	0.420981	0	0
a1	NULL	24			68	7	0.92261	0.081	0.331		1	20			-6169.55		2731.43		0		0		0.693132	0.306868	0	0
a1	NULL	24			70	0					1	21.2			-5457.39		2666.82		0		0		0.671744	0.328256	0	0
a1	NULL	24			72	0					1	27.2			-5312.07		2583.08		0		0		0.672827	0.327173	0	0
a1	NULL	24			74	0					1	27			-4630.72		2464.35		0		0		0.652667	0.347333	0	0
a1	NULL	24			99	0					1	26.1			-6991.71		2076.39		0		0		0.771023	0.228977	0	0
a1	NULL	24			100	0					1	33.3			-5516.74		2034.33		0		0		0.73059	0.26941	0	0
a1	NULL	24			101	0					1	32.6			-6276.37		1951.74		0		0		0.762796	0.237204	0	0
a1	NULL	24			77	1	0.93569	0.121	0.382		0	0			-7787.02		2465.21		0		0		0.759544	0.240456	0	0
a1	NULL	24			83	2	0.94349	0.088	0.32		2	0			-7057.14		3918.78		0		0		0.642966	0.357034	0	0
a1	NULL	24			89	0					1	0.2			-7604.98		3764.49		0		0		0.668895	0.331105	0	0
a1	NULL	24			84	1	0.92255	0.071	0.327		2	0.1			-7502.19		3921.95		0		0		0.656696	0.343304	0	0
a1	NULL	24			87	1	0.95012	0.056	0.386		0	0			-6383.68		4890.43		0		0		0.566225	0.433775	0	0
a1	NULL	24			93	1	0.92689	0.039	0.318		-1	0			-9035.05		3732.14		0		0		0.707677	0.292323	0	0
a1	NULL	24			102	1	0.92368	0.089	0.353		1	0			-5848.24		2272.78		0		0		0.720136	0.279864	0	0
a1	NULL	24			106	2	0.945	0.132	0.454		0	0			-4851.07		6289.23		0		0		0.435452	0.564548	0	0
a1	NULL	24			107	0					0	0			-5270.95		5740.05		0		0		0.478699	0.521301	0	0
a1	NULL	24			117	1	0.91663	0.072	0.405		0	4.1			-5082		2915.03		0		0		0.635486	0.364514	0	0
a1	NULL	34	14	23			0.95476	0.092	0.326	0.105		7.46	8.34	0.0952	-7125.85	2032.7	3507.33	1130.9	0	0	0	0	0.670152	0.329848	0	0
a1	NULL	34			34	1	0.96435	0.081	0.209		0	6.8			-13237.6		2416.45		0		0		0.845634	0.154366	0	0
a1	NULL	34			2	2	0.93349	0.231	0.485		0	0.8			-9716.71		6586.65		0		0		0.595994	0.404006	0	0
a1	NULL	34			3	0					0	0.5			-9091.55		6329.2		0		0		0.589566	0.410434	0	0
a1	NULL	34			13	6	0.91948	0.061	0.236		0	10.3			-5132.69		4478.86		0		0		0.534013	0.465987	0	0
a1	NULL	34			14	0					0	8.8			-4878.32		4013.26		0		0		0.548645	0.451355	0	0
a1	NULL	34			15	0					0	14.4			-4872.81		3832.88		0		0		0.559727	0.440273	0	0
a1	NULL	34			78	0					0	16.1			-5437.55		3561.91		0		0		0.604208	0.395792	0	0
a1	NULL	34			79	0					0	16.4			-4916.6		3617.11		0		0		0.576139	0.423861	0	0
a1	NULL	34			80	0					0	15.7			-5307.97		3507.71		0		0		0.602106	0.397894	0	0
a1	NULL	34			26	1	0.92632	0.094	0.214		0	19.2			-7023.55		3344.28		0		0		0.677437	0.322563	0	0
a1	NULL	34			27	3	0.95278	0.049	0.226		0	0			-6578.3		3353.88		0		0		0.662322	0.337678	0	0
a1	NULL	34			28	0					0	0			-6122.03		3382.24		0		0		0.644135	0.355865	0	0
a1	NULL	34			29	0					0	0			-6397.38		3523.28		0		0		0.644854	0.355146	0	0
a1	NULL	34			63	1	0.957	0.047	0.225		0	4.1			-5368.36		4145.44		0		0		0.564271	0.435729	0	0
a1	NULL	34			76	1	0.90244	0.161	0.424		0	9.8			-7997.2		3160.28		0		0		0.716757	0.283243	0	0
a1	NULL	34			82	1	0.92462	0.092	0.434		2	0.2			-9358.6		2114.33		0		0		0.815711	0.184289	0	0
a1	NULL	34			94	2	0.96329	0.053	0.208		-1	0			-8008.71		2363.36		0		0		0.772142	0.227858	0	0
a1	NULL	34			96	0					-1	0			-8116.5		2180.24		0		0		0.788259	0.211741	0	0
a1	NULL	34			104	1	0.92456	0.17	0.389		1	28.3			-6434.53		3455.3		0		0		0.650621	0.349379	0	0
a1	NULL	34			108	1	0.93503	0.179	0.43		0	0			-6313.27		3171.64		0		0		0.665612	0.334388	0	0
a1	NULL	34			111	1	0.91792	0.059	0.394		1	0			-9975.67		1682.14		0		0		0.855707	0.144293	0	0
a1	NULL	34			114	1	0.93305	0.065	0.391		0	0.4			-6634		3576.53		0		0		0.649721	0.350279	0	0
a1	NULL	34			116	1	0.92652	0.078	0.407		0	4.9			-6974.72		2871.62		0		0		0.708357	0.291643	0	0
a1	NULL	44	18	24			0.9256	0.102	0.351	0.138		62.35	31.22	0.8571	-5351.9	1890.67	1248.52	538.7	0	0	0	0	0.810842	0.189158	0	0
a1	NULL	44			44	1	0.94016	0.107	0.353		2	54.1			-5027.57		706.01		0		0		0.876864	0.123136	0	0
a1	NULL	44			6	1	0.90492	0.081	0.363		2	74.9			-3835.86		713.84		0		0		0.843102	0.156898	0	0
a1	NULL	44			8	1	0.90349	0.234	0.413		2	90			-3984.52		758.83		0		0		0.840022	0.159978	0	0
a1	NULL	44			9	1	0.87485	0.097	0.343		1	43.1			-6151.03		2037.31		0		0		0.751194	0.248806	0	0
a1	NULL	44			22	2	0.90026	0.141	0.39		2	72.8			-6885.89		603.34		0		0		0.919439	0.080561	0	0
a1	NULL	44			23	0					2	59			-9740.5		717.63		0		0		0.931381	0.0686193	0	0
a1	NULL	44			31	1	0.90485	0.057	0.321		2	92.9			-3834.89		621.63		0		0		0.860512	0.139488	0	0
a1	NULL	44			33	1	0.88437	0.173	0.397		1	34.8			-6792.37		1136.64		0		0		0.856648	0.143352	0	0
a1	NULL	44			45	1	0.88424	0.083	0.327		2	83.7			-4453.3		1090.91		0		0		0.803234	0.196766	0	0
a1	NULL	44			61	1	0.8938	0.093	0.356		2	61.9			-4400.61		775.72		0		0		0.850141	0.149859	0	0
a1	NULL	44			64	1	0.86788	0.151	0.41		0	15.2			-7701.67		1488.63		0		0		0.838022	0.161978	0	0
a1	NULL	44			67	4	0.93681	0.056	0.309		2	68.4			-4010.32		1061.7		0		0		0.790675	0.209325	0	0
a1	NULL	44			69	0					2	59.3			-3816.87		1550.34		0		0		0.711146	0.288854	0	0
a1	NULL	44			71	0					2	67.1			-3316.91		1344.55		0		0		0.71156	0.28844	0	0
a1	NULL	44			73	0					2	78.9			-3636.02		1069.51		0		0		0.772712	0.227288	0	0
a1	NULL	44			75	1	0.90237	0.145	0.379		2	79.9			-4179.58		584.21		0		0		0.877364	0.122636	0	0
a1	NULL	44			81	1	0.88546	0.091	0.327		2	65.4			-3584.31		1955.27		0		0		0.647036	0.352964	0	0
a1	NULL	44			92	2	0.89036	0.102	0.349		-1	0			-5825.45		1289.66		0		0		0.818743	0.181257	0	0
a1	NULL	44			95	0					-1	0			-5054.96		1264.94		0		0		0.799848	0.200152	0	0
a1	NULL	44			97	1	0.89637	0.113	0.356		-1	0			-4706.69		2055.6		0		0		0.69602	0.30398	0	0
a1	NULL	44			103	1	0.86604	0.09	0.381		2	59.7			-5849.02		2293.13		0		0		0.718363	0.281637	0	0
a1	NULL	44			109	2	0.86415	0.094	0.327		1	36.7			-9437.22		1974.36		0		0		0.826986	0.173014	0	0
a1	NULL	44			110	0					1	28			-8669.34		2011.44		0		0		0.811677	0.188323	0	0
a1	NULL	44			113	1	0.93381	0.12	0.428		2	83.6			-3550.66		859.36		0		0		0.805135	0.194865	0	0
a1	NULL	98	25	28			0.93035	0.096	0.306	0.133		10.53	10.59	0.1923	-7867.26	1896.78	2237.25	686.45	0	0	0	0	0.778589	0.221411	0	0
a1	NULL	98			98	1	0.95083	0.095	0.241		0	12.1			-9380.89		1974.37		0		0		0.826127	0.173873	0	0
a1	NULL	98			4	1	0.9126	0.067	0.219		0	4.5			-5859.18		2736.76		0		0		0.681622	0.318378	0	0
a1	NULL	98			7	1	0.8887	0.053	0.241		0	4.1			-7537.47		2240.61		0		0		0.770854	0.229146	0	0
a1	NULL	98			16	1	0.912	0.046	0.211		0	12.9			-8550.09		1405.82		0		0		0.858795	0.141205	0	0
a1	NULL	98			18	1	0.90396	0.113	0.252		1	20.5			-5134.2		3646.02		0		0		0.584746	0.415254	0	0
a1	NULL	98			20	2	0.93484	0.097	0.218		0	3.5			-9030.51		2454.5		0		0		0.786287	0.213713	0	0
a1	NULL	98			21	0					0	3.5			-8614.27		2609.66		0		0		0.767491	0.232509	0	0
a1	NULL	98			25	1	0.87677	0.117	0.433		1	26.8			-5712.08		1649.55		0		0		0.775926	0.224074	0	0
a1	NULL	98			30	1	0.89263	0.142	0.357		1	23.7			-9210.75		1112.46		0		0		0.892237	0.107763	0	0
a1	NULL	98			32	1	0.89946	0.308	0.406		2	0.3			-10030.5		2640.17		0		0		0.791631	0.208369	0	0
a1	NULL	98			36	2	0.93868	0.05	0.225		0	0			-6002.8		3438.86		0		0		0.635778	0.364222	0	0
a1	NULL	98			37	0					0	0			-6180.74		3482.36		0		0		0.639623	0.360377	0	0
a1	NULL	98			41	1	0.90524	0.032	0.301		0	14.6			-9114.93		2437.97		0		0		0.788973	0.211027	0	0
a1	NULL	98			42	1	0.93518	0.109	0.245		0	2.1			-11924.5		1781.33		0		0		0.870031	0.129969	0	0
a1	NULL	98			43	1	0.9337	0.186	0.371		0	1			-8893.21		2174.78		0		0		0.803507	0.196493	0	0
a1	NULL	98			51	1	0.94675	0.034	0.234		0	11.7			-6115.95		2687.17		0		0		0.694748	0.305252	0	0
a1	NULL	98			52	1	0.89717	0.146	0.289		1	32.3			-8748.38		1415.61		0		0		0.860723	0.139277	0	0
a1	NULL	98			53	1	0.91788	0.065	0.228		1	2.1			-8116.62		1865.73		0		0		0.813097	0.186903	0	0
a1	NULL	98			56	1	0.91219	0.08	0.244		1	30.2			-9916.4		1408.04		0		0		0.875664	0.124336	0	0
a1	NULL	98			66	1	0.91724	0.122	0.418		0	0.3			-8648.58		2728.97		0		0		0.760144	0.239856	0	0
a1	NULL	98			85	2	0.91669	0.086	0.388		0	14.7			-4383.62		3025.19		0		0		0.591677	0.408323	0	0
a1	NULL	98			86	0					0	12.2			-4271.16		3149.96		0		0		0.575541	0.424459	0	0
a1	NULL	98			88	1	0.89274	0.082	0.425		1	26.1			-6446.48		1460.58		0		0		0.815282	0.184718	0	0
a1	NULL	98			90	1	0.91746	0.072	0.415		-1	0			-7603.94		2068.93		0		0		0.78611	0.21389	0	0
a1	NULL	98			91	1	0.89801	0.154	0.287		-1	0			-10122		1573.25		0		0		0.86548	0.13452	0	0
a1	NULL	98			105	1	0.92382	0.069	0.396		0	11.7			-8014.5		1765.18		0		0		0.819505	0.180495	0	0
a1	NULL	98			112	1	0.9149	0.1	0.249		1	3			-6560.34		1792.5		0		0		0.785402	0.214598	0	0
a1	NULL	98			115	1	0.90415	0.098	0.281		0	0			-10159.2		1916.78		0		0		0.841274	0.158726	0	0
a2	NULL	2	3	3			0.96062	0.141	0.289	0.213		55.33	10.17	0.8333	-6500.71	834.61	1042.21	271.37	0	0	0	0	0.861829	0.138171	0	0
a2	NULL	2			2	1	0.99119	0.062	0.133		2	67.9			-5411.57		1281.35		0		0		0.808551	0.191449	0	0
a2	NULL	2			1	1	0.91126	0.249	0.553		1	43			-7439.24		1182.58		0		0		0.862839	0.137161	0	0
a2	NULL	2			4	1	0.90062	0.114	0.181		2	55.1			-6651.31		662.69		0		0		0.909394	0.0906057	0	0
a2	NULL	6	3	3			0.99239	0.127	0.168	0.14		5.8	3.2	0.3333	-8283.33	1364.51	2526	891.27	0	0	0	0	0.766313	0.233687	0	0
a2	NULL	6			6	1	0.99992	0.02	0.027		0	7.1			-6526.54		2644.74		0		0		0.711628	0.288372	0	0
a2	NULL	6			3	1	0.86989	0.089	0.116		2	1.4			-8470.26		3553.35		0		0		0.704469	0.295531	0	0
a2	NULL	6			5	1	0.89182	0.271	0.362		0	8.9			-9853.18		1379.9		0		0		0.877157	0.122843	0	0
a3	NULL	2	2	2			0.94341	0.06	0.288	0.092		83.8	13.4	1	-7162.76	2614.42	674.99	146.41	0	0	0	0	0.91388	0.0861204	0	0
a3	NULL	2			2	1	0.9704	0.06	0.288		2	70.4			-9777.18		821.41		0		0		0.922498	0.0775018	0	0
a3	NULL	2			3	1	0.91643	0.06	0.288		2	97.2			-4548.34		528.58		0		0		0.895886	0.104114	0	0
a3	NULL	4	3	3			0.99426	0.091	0.36	0.11		39.03	38.32	0.5	-9133.12	2819.32	4285.14	2498.3	0	0	0	0	0.680649	0.319351	0	0
a3	NULL	4			4	1	0.99996	0.007	0.032		1	26			-6391.19		2738.35		0		0		0.700056	0.299944	0	0
a3	NULL	4			1	1	0.89284	0.131	0.488		2	91.1			-13010.9		7809.51		0		0		0.624911	0.375089	0	0
a3	NULL	4			5	1	0.89476	0.135	0.561		0	0			-7997.24		2307.57		0		0		0.776069	0.223931	0	0
a4	NULL	1	2	2			0.96062	0.043	0.19	0.045		10.7	8.9	0	-6179.42	249.68	1899.78	840.25	0	0	0	0	0.764855	0.235145	0	0
a4	NULL	1			1	1	0.98128	0.043	0.19		0	1.8			-5929.74		2740.03		0		0		0.683956	0.316044	0	0
a4	NULL	1			8	1	0.93995	0.043	0.19		0	19.6			-6429.11		1059.53		0		0		0.858515	0.141485	0	0
a4	NULL	2	4	4			0.98217	0.124	0.303	0.207		70.95	19.64	0.875	-4312	934.56	1263.88	329.86	0	0	0	0	0.773331	0.226669	0	0
a4	NULL	2			2	1	0.99247	0.063	0.089		2	81.9			-3437.6		1056.43		0		0		0.764926	0.235074	0	0
a4	NULL	2			3	1	0.95014	0.206	0.289		2	66.9			-5585.38		856.39		0		0		0.867057	0.132943	0	0
a4	NULL	2			6	1	0.87957	0.175	0.272		1	41.2			-4829.44		1435.21		0		0		0.770903	0.229097	0	0
a4	NULL	2			7	1	0.87125	0.054	0.563		2	93.8			-3395.6		1707.48		0		0		0.665402	0.334598	0	0
a4	NULL	4	2	2			0.94974	0.141	0.252	0.135		66.5	15.1	1	-9920.05	5586.14	5181.93	441	0	0	0	0	0.656871	0.343129	0	0
a4	NULL	4			4	1	0.92796	0.141	0.252		2	51.4			-4333.91		4740.93		0		0		0.477574	0.522426	0	0
a4	NULL	4			5	1	0.97153	0.141	0.252		2	81.6			-15506.2		5622.93		0		0		0.733878	0.266122	0	0
a5	NULL	1	2	2			0.96194	0.108	0.159	0.196		26.3	11.1	0.25	-8164.12	1430.05	1343.71	337.22	0	0	0	0	0.858673	0.141327	0	0
a5	NULL	1			1	1	0.959	0.108	0.159		1	37.4			-9594.17		1006.49		0		0		0.905054	0.094946	0	0
a5	NULL	1			2	1	0.96489	0.108	0.159		0	15.2			-6734.06		1680.92		0		0		0.800247	0.199753	0	0
a5	NULL	6	3	4			0.98391	0.091	0.354	0.137		26.08	19.27	0.375	-6626.35	2584.88	1904.04	355.17	0	0	0	0	0.776793	0.223207	0	0
a5	NULL	6			6	1	0.99678	0.043	0.314		1	23.1			-4422.15		1787.64		0		0		0.712126	0.287874	0	0
a5	NULL	6			3	2	0.8505	0.072	0.349		0	11			-9388.86		2065.35		0		0		0.819686	0.180314	0	0
a5	NULL	6			4	0					0	11.8			-9000.54		2363.26		0		0		0.792036	0.207964	0	0
a5	NULL	6			10	1	0.89069	0.207	0.486		2	58.4			-3693.83		1399.92		0		0		0.725169	0.274831	0	0
a5	NULL	7	2	2			0.96038	0.069	0.324	0.105		10.8	10.8	0	-6531.96	1021.09	3445.74	317.45	0	0	0	0	0.654656	0.345344	0	0
a5	NULL	7			7	1	0.94925	0.069	0.324		-1	0			-5510.87		3128.29		0		0		0.637894	0.362106	0	0
a5	NULL	7			8	1	0.97151	0.069	0.324		0	10.8			-7553.06		3763.19		0		0		0.667453	0.332547	0	0
a5	NULL	9	3	3			0.99665	0.087	0.287	0.142		73.03	5.17	1	-3407.17	417.75	684.17	278.88	0	0	0	0	0.832776	0.167224	0	0
a5	NULL	9			9	1	0.99966	0.009	0.013		2	78			-2986.97		586.08		0		0		0.835972	0.164028	0	0
a5	NULL	9			5	1	0.88106	0.071	0.571		2	75.2			-3976.92		402.39		0		0		0.908116	0.0918843	0	0
a5	NULL	9			11	1	0.93447	0.181	0.276		2	65.9			-3257.62		1064.05		0		0		0.753787	0.246213	0	0
a6	NULL	2	2	2			0.94339	0.081	0.309	0.11		73.55	26.45	0.75	-4800.43	2130.36	371.22	50.22	0	0	0	0	0.92822	0.0717798	0	0
a6	NULL	2			2	1	0.94358	0.081	0.309		2	100			-2670.07		321		0		0		0.892681	0.107319	0	0
a6	NULL	2			10	1	0.9432	0.081	0.309		1	47.1			-6930.79		421.44		0		0		0.942679	0.0573214	0	0
a6	NULL	3	3	3			0.91628	0.066	0.111	0.09		78.27	13.4	1	-4541.49	880.06	774.17	289.27	0	0	0	0	0.854361	0.145639	0	0
a6	NULL	3			3	1	0.91681	0.002	0.004		2	96.3			-3512.75		583.38		0		0		0.857578	0.142422	0	0
a6	NULL	3			1	1	0.90859	0.124	0.215		2	64.2			-4449.2		1182.96		0		0		0.789963	0.210037	0	0
a6	NULL	3			12	1	0.89967	0.072	0.113		2	74.3			-5662.51		556.17		0		0		0.910565	0.0894354	0	0
a6	NULL	4	2	3			0.98121	0.076	0.131	0.067		3.83	0.17	0	-6781.07	583.59	4178.48	321.39	0	0	0	0	0.618736	0.381264	0	0
a6	NULL	4			4	1	0.97458	0.113	0.189		0	3.6			-5959.39		4620.65		0		0		0.563267	0.436733	0	0
a6	NULL	4			5	2	0.98491	0.053	0.076		0	4			-7124.87		4048.51		0		0		0.637665	0.362335	0	0
a6	NULL	4			6	0					0	3.9			-7258.95		3866.27		0		0		0.652477	0.347523	0	0
a6	NULL	11	3	4			0.72984	0.101	0.338	0.151		19.5	24.97	0.5	-6770.3	1171.04	2243.12	143.98	0	0	0	0	0.751136	0.248864	0	0
a6	NULL	11			11	1	0.72502	0.123	0.312		1	3.9			-8281.28		2298.93		0		0		0.782714	0.217286	0	0
a6	NULL	11			7	2	0.7505	0.075	0.271		-1	0			-7258.36		2303.73		0		0		0.759077	0.240923	0	0
a6	NULL	11			8	0					-1	0			-6465.76		2371.15		0		0		0.731677	0.268323	0	0
a6	NULL	11			9	1	0.7492	0.111	0.463		1	35.1			-5075.79		1998.69		0		0		0.717479	0.282521	0	0
a7	NULL	7	6	7			0.9312	0.076	0.325	0.091		79	19.69	0.9286	-4839.66	1675.6	520.61	70.46	0	0	0	0	0.902876	0.0971238	0	0
a7	NULL	7			7	1	0.95587	0.058	0.228		2	80.7			-3716.94		555.91		0		0		0.869897	0.130103	0	0
a7	NULL	7			1	1	0.91405	0.086	0.485		2	93.8			-3213.07		584.14		0		0		0.846166	0.153834	0	0
a7	NULL	7			4	1	0.89239	0.031	0.135		1	34.9			-8405.9		516.96		0		0		0.942063	0.0579366	0	0
a7	NULL	7			16	1	0.89219	0.065	0.463		2	89.2			-3317.14		387.16		0		0		0.895484	0.104516	0	0
a7	NULL	7			19	1	0.88271	0.101	0.498		2	69.7			-4503.94		522.75		0		0		0.896005	0.103995	0	0
a7	NULL	7			23	2	0.91442	0.109	0.24		2	93			-5192.85		464.54		0		0		0.917888	0.0821121	0	0
a7	NULL	7			24	0					2	91.7			-5527.8		612.81		0		0		0.900204	0.0997963	0	0
a7	NULL	12	12	17			0.95042	0.143	0.38	0.197		20.24	22.41	0.4375	-6181.75	2070.49	3229.56	1271.36	0	0	0	0	0.656843	0.343157	0	0
a7	NULL	12			12	1	0.97499	0.048	0.255		0	4.1			-8010.33		3449.46		0		0		0.698994	0.301006	0	0
a7	NULL	12			2	1	0.88354	0.178	0.365		2	78.5			-3106.49		3650.62		0		0		0.459736	0.540264	0	0
a7	NULL	12			3	1	0.92893	0.054	0.344		0	1.2			-6301.22		2266.44		0		0		0.735466	0.264534	0	0
a7	NULL	12			5	3	0.91619	0.269	0.529		1	39.8			-4204.87		2175.83		0		0		0.658998	0.341002	0	0
a7	NULL	12			6	0					1	45.7			-4872.19		1942.35		0		0		0.71497	0.28503	0	0
a7	NULL	12			8	0					1	44.3			-5404.11		2625.2		0		0		0.673048	0.326952	0	0
a7	NULL	12			9	1	0.87335	0.247	0.442		-1	0			-5744.22		4927.57		0		0		0.538262	0.461738	0	0
a7	NULL	12			11	1	0.87726	0.094	0.255		0	18.2			-11924.8		1845.35		0		0		0.86599	0.13401	0	0
a7	NULL	12			13	1	0.89461	0.316	0.502		1	34			-6326.65		2374.32		0		0		0.72712	0.27288	0	0
a7	NULL	12			15	1	0.91948	0.228	0.479		2	0			-7790.51		5918		0		0		0.568297	0.431703	0	0
a7	NULL	12			22	1	0.91982	0.214	0.499		0	8.6			-3633.57		4059.14		0		0		0.472339	0.527661	0	0
a7	NULL	12			27	1	0.96589	0.06	0.399		2	0			-5308.57		5687.09		0		0		0.482788	0.517212	0	0
a7	NULL	12			28	2	0.89893	0.04	0.367		2	0			-8310.5		1899.38		0		0		0.813966	0.186034	0	0
a7	NULL	12			29	0					2	0.4			-8166.02		1876.27		0		0		0.813163	0.186837	0	0
a7	NULL	12			30	3	0.93418	0.088	0.293		0	16.8			-5501.7		3420.11		0		0		0.616657	0.383343	0	0
a7	NULL	12			31	0					0	16.7			-5020.82		3482.43		0		0		0.590459	0.409541	0	0
a7	NULL	12			32	0					0	15.5			-5463.22		3302.97		0		0		0.623215	0.376785	0	0
a7	NULL	20	5	5			0.95988	0.056	0.213	0.064		28.74	19.76	0.3	-6228.46	1776.56	1832.41	682.32	0	0	0	0	0.772678	0.227322	0	0
a7	NULL	20			20	1	0.94655	0.036	0.089		0	19.6			-8117.28		1122.26		0		0		0.878537	0.121463	0	0
a7	NULL	20			10	1	0.97808	0.036	0.092		0	17.1			-5446.55		2611.78		0		0		0.675891	0.324109	0	0
a7	NULL	20			17	1	0.89291	0.041	0.15		2	61.5			-4154.72		2165.33		0		0		0.657387	0.342613	0	0
a7	NULL	20			18	1	0.88131	0.076	0.171		1	39.9			-4863.38		915.66		0		0		0.841555	0.158445	0	0
a7	NULL	20			33	1	0.90663	0.093	0.561		0	5.6			-8560.39		2347.01		0		0		0.784824	0.215176	0	0
a7	NULL	21	4	4			0.99109	0.108	0.348	0.131		56.95	15.55	0.875	-6753.98	2117.04	996.77	176.79	0	0	0	0	0.871397	0.128603	0	0
a7	NULL	21			21	1	0.99983	0.012	0.05		2	50.6			-9544.5		1046.99		0		0		0.901148	0.098852	0	0
a7	NULL	21			14	1	0.89515	0.049	0.105		2	79.4			-4151.61		725.42		0		0		0.851258	0.148742	0	0
a7	NULL	21			25	1	0.89939	0.24	0.675		1	36.8			-7954.19		1217.84		0		0		0.867222	0.132778	0	0
a7	NULL	21			26	1	0.89662	0.132	0.564		2	61			-5365.61		996.84		0		0		0.843325	0.156675	0	0
a8	NULL	57	28	36			0.93322	0.104	0.326	0.128		29.02	21.68	0.4545	-6249.4	1332.63	2206.64	593.15	0	0	0	0	0.739046	0.260954	0	0
a8	NULL	57			57	1	0.9319	0.139	0.444		2	51.7			-5650.33		1397.65		0		0		0.801695	0.198305	0	0
a8	NULL	57			11	1	0.93846	0.056	0.378		0	10.1			-7005.92		3355.74		0		0		0.676139	0.323861	0	0
a8	NULL	57			15	1	0.92393	0.119	0.342		1	45.2			-4691.03		978.12		0		0		0.827466	0.172534	0	0
a8	NULL	57			16	2	0.90215	0.043	0.266		1	48.5			-5401.12		2144.3		0		0		0.715814	0.284186	0	0
a8	NULL	57			17	0					1	41			-5982.78		2060.36		0		0		0.743836	0.256164	0	0
a8	NULL	57			19	1	0.90901	0.125	0.326		0	12			-7219.46		2684.6		0		0		0.728939	0.271061	0	0
a8	NULL	57			53	2	0.92675	0.044	0.258		0	10.1			-8343.77		2161.49		0		0		0.794247	0.205753	0	0
a8	NULL	57			56	0					1	26.9			-8729.34		1902.49		0		0		0.821057	0.178943	0	0
a8	NULL	57			54	1	0.90189	0.055	0.295		0	5.3			-7946.87		1769.09		0		0		0.817919	0.182081	0	0
a8	NULL	57			65	3	0.96051	0.066	0.302		-1	0			-5840.13		2152.02		0		0		0.730733	0.269267	0	0
a8	NULL	57			69	0					-1	0			-5557.91		2246.76		0		0		0.712126	0.287874	0	0
a8	NULL	57			71	0					-1	0			-7095.94		2377.72		0		0		0.749018	0.250982	0	0
a8	NULL	57			76	1	0.9434	0.111	0.337		2	53.5			-4857.8		1813.49		0		0		0.728165	0.271835	0	0
a8	NULL	57			80	1	0.92183	0.112	0.324		1	42.7			-4678.77		1255.3		0		0		0.788459	0.211541	0	0
a8	NULL	57			93	1	0.91956	0.048	0.277		2	60.9			-4241.65		1931.77		0		0		0.687083	0.312917	0	0
a8	NULL	57			94	1	0.91116	0.164	0.294		2	56.9			-5373.17		1597.92		0		0		0.770779	0.229221	0	0
a8	NULL	57			109	2	0.93608	0.08	0.29		1	39.3			-5288.3		2386.46		0		0		0.689051	0.310949	0	0
a8	NULL	57			110	0					2	52.6			-5942.26		1823.89		0		0		0.765149	0.234851	0	0
a8	NULL	57			113	1	0.93635	0.135	0.239		1	0.1			-8412.77		3109.34		0		0		0.730141	0.269859	0	0
a8	NULL	57			114	1	0.9186	0.087	0.301		0	7.4			-5740.61		3653.27		0		0		0.611101	0.388899	0	0
a8	NULL	57			116	1	0.87934	0.057	0.252		1	40.7			-8603.55		3237.84		0		0		0.726566	0.273434	0	0
a8	NULL	57			128	1	0.87329	0.108	0.398		2	1			-8047.52		2200.36		0		0		0.785286	0.214714	0	0
a8	NULL	57			136	1	0.91284	0.109	0.241		0	0			-7325.91		2015.92		0		0		0.784205	0.215795	0	0
a8	NULL	57			144	1	0.91461	0.026	0.259		0	17.9			-8045.49		2550.52		0		0		0.759294	0.240706	0	0
a8	NULL	57			146	1	0.93626	0.163	0.246		1	20.8			-6270.88		1936.25		0		0		0.764077	0.235923	0	0
a8	NULL	57			157	1	0.93018	0.156	0.354		1	28.8			-6565.54		1672.8		0		0		0.796949	0.203051	0	0
a8	NULL	57			159	1	0.88679	0.128	0.335		1	0.3			-7395.73		2186.74		0		0		0.771798	0.228202	0	0
a8	NULL	57			161	1	0.89262	0.109	0.342		1	33.8			-4554.54		1866.18		0		0		0.70935	0.29065	0	0
a8	NULL	57			170	1	0.9132	0.038	0.285		0	15.3			-6367.16		2359.85		0		0		0.729592	0.270408	0	0
a8	NULL	57			183	1	0.9149	0.141	0.427		0	17.2			-4888.26		1476.11		0		0		0.768067	0.231933	0	0
a8	NULL	57			184	1	0.90988	0.187	0.393		0	10.5			-6340.89		2774.17		0		0		0.69565	0.30435	0	0
a8	NULL	57			187	1	0.90178	0.058	0.27		0	9.3			-7195.93		1990.63		0		0		0.783311	0.216689	0	0
a8	NULL	57			201	4	0.91958	0.151	0.398		1	45.4			-4388.05		2696.31		0		0		0.6194	0.3806	0	0
a8	NULL	57			202	0					2	50.6			-4955.01		2040.12		0		0		0.708351	0.291649	0	0
a8	NULL	57			203	0					1	47.8			-4514.06		3255.92		0		0		0.580962	0.419038	0	0
a8	NULL	57			204	0					2	54			-5519.93		2377.57		0		0		0.698947	0.301053	0	0
a8	NULL	137	14	24			0.91259	0.111	0.31	0.11		65.21	15.8	0.875	-5251.22	2021.29	830.92	230.72	0	0	0	0	0.863384	0.136616	0	0
a8	NULL	137			137	1	0.95308	0.059	0.201		2	71.2			-6180.51		738.83		0		0		0.893222	0.106778	0	0
a8	NULL	137			5	3	0.89927	0.124	0.25		2	75.5			-4458.43		512.49		0		0		0.896902	0.103098	0	0
a8	NULL	137			7	0					2	77.6			-4170.49		489.9		0		0		0.89488	0.10512	0	0
a8	NULL	137			9	0					2	76			-4291.65		515.69		0		0		0.892729	0.107271	0	0
a8	NULL	137			24	3	0.91056	0.059	0.2		1	45.7			-8698.29		749.81		0		0		0.920639	0.0793609	0	0
a8	NULL	137			27	0					1	42.9			-8096.73		821.93		0		0		0.907842	0.0921585	0	0
a8	NULL	137			33	0					1	45			-8580.49		809.31		0		0		0.91381	0.0861903	0	0
a8	NULL	137			36	3	0.89228	0.249	0.37		2	69.8			-3611.18		928.75		0		0		0.795426	0.204574	0	0
a8	NULL	137			37	0					2	68			-2900.02		904.95		0		0		0.762166	0.237834	0	0
a8	NULL	137			38	0					2	66.1			-2850.11		888.01		0		0		0.762445	0.237555	0	0
a8	NULL	137			60	2	0.91291	0.06	0.2		2	78.3			-4210.84		1018.88		0		0		0.805175	0.194825	0	0
a8	NULL	137			61	0					2	74			-4460.78		1127.66		0		0		0.798216	0.201784	0	0
a8	NULL	137			117	1	0.91128	0.055	0.191		2	84			-2733.92		1024.59		0		0		0.727395	0.272605	0	0
a8	NULL	137			120	4	0.92683	0.086	0.214		2	59.1			-7341.85		638.32		0		0		0.920012	0.0799883	0	0
a8	NULL	137			121	0					2	60.9			-7026.53		606.99		0		0		0.920484	0.0795164	0	0
a8	NULL	137			123	0					1	46.9			-7682.26		666.29		0		0		0.920191	0.0798091	0	0
a8	NULL	137			124	0					2	72.8			-6896.74		641.12		0		0		0.914947	0.0850533	0	0
a8	NULL	137			130	1	0.89141	0.1	0.227		2	75.9			-2676.61		1127.96		0		0		0.703525	0.296475	0	0
a8	NULL	137			131	1	0.89783	0.086	0.245		2	94.9			-3441.38		783.46		0		0		0.814559	0.185441	0	0
a8	NULL	137			132	1	0.89616	0.157	0.257		2	80.2			-3093.41		1217.47		0		0		0.717582	0.282418	0	0
a8	NULL	137			140	1	0.85848	0.116	0.467		1	40.9			-7955.24		637.54		0		0		0.925805	0.0741948	0	0
a8	NULL	137			177	1	0.90037	0.075	0.431		2	67.7			-3917.63		1323.07		0		0		0.747539	0.252461	0	0
a8	NULL	137			179	1	0.88086	0.124	0.475		2	63.8			-4493.7		672.33		0		0		0.869856	0.130144	0	0
a8	NULL	137			182	1	0.87754	0.116	0.492		1	27.9			-6260.58		1096.72		0		0		0.850934	0.149066	0	0
a8	NULL	180	16	18			0.92192	0.146	0.351	0.17		29.54	23.51	0.3333	-6481.7	1624.38	1749.52	528.2	0	0	0	0	0.787453	0.212547	0	0
a8	NULL	180			180	2	0.94665	0.108	0.336		0	15.7			-7585.05		1945.09		0		0		0.795901	0.204099	0	0
a8	NULL	180			181	0					0	9.9			-7523.57		2753.57		0		0		0.732068	0.267932	0	0
a8	NULL	180			4	1	0.90507	0.204	0.384		2	54.2			-3551.9		1822.75		0		0		0.660862	0.339138	0	0
a8	NULL	180			41	1	0.9223	0.095	0.222		0	7.6			-10522.6		1583.82		0		0		0.869175	0.130825	0	0
a8	NULL	180			43	1	0.90087	0.11	0.321		0	10.3			-9379.37		1519.24		0		0		0.860602	0.139398	0	0
a8	NULL	180			47	1	0.90661	0.224	0.403		0	17			-7302.26		1731.32		0		0		0.808346	0.191654	0	0
a8	NULL	180			58	1	0.89552	0.13	0.32		1	24.3			-5665.95		1867.26		0		0		0.75213	0.24787	0	0
a8	NULL	180			78	1	0.90893	0.133	0.466		2	56.1			-5377.63		985.05		0		0		0.845183	0.154817	0	0
a8	NULL	180			85	1	0.88427	0.126	0.325		2	99.9			-5330.92		1532.92		0		0		0.776667	0.223333	0	0
a8	NULL	180			90	2	0.91635	0.187	0.315		1	41.3			-5527.82		1269.25		0		0		0.813265	0.186735	0	0
a8	NULL	180			92	0					1	40.9			-5652.12		1193.54		0		0		0.82565	0.17435	0	0
a8	NULL	180			112	1	0.8654	0.115	0.32		1	30.6			-5357.65		1668.57		0		0		0.762522	0.237478	0	0
a8	NULL	180			129	1	0.89408	0.079	0.224		0	15.4			-6937.68		1515.28		0		0		0.82074	0.17926	0	0
a8	NULL	180			133	1	0.86608	0.181	0.381		0	14.6			-7587.38		1592.18		0		0		0.826552	0.173448	0	0
a8	NULL	180			142	1	0.89805	0.096	0.453		0	8.3			-5660.25		3205.73		0		0		0.638424	0.361576	0	0
a8	NULL	180			145	1	0.89702	0.055	0.331		1	49.3			-5238.16		1416.2		0		0		0.787177	0.212823	0	0
a8	NULL	180			197	1	0.88703	0.336	0.47		1	30			-5408.63		2338.7		0		0		0.698128	0.301872	0	0
a8	NULL	180			198	1	0.87251	0.13	0.435		0	6.4			-7061.61		1550.93		0		0		0.819922	0.180078	0	0
a8	NULL	206	78	130			0.94902	0.088	0.226	0.109		2.18	5.09	0.3067	-6594.55	1858.63	4457.07	1316.47	0	0	0	0	0.596704	0.403296	0	0
a8	NULL	206			206	1	0.95138	0.102	0.158		2	0			-6201.91		3517.81		0		0		0.638075	0.361925	0	0
a8	NULL	206			1	6	0.97712	0.058	0.111		0	0			-7180.46		4428.61		0		0		0.618522	0.381478	0	0
a8	NULL	206			49	0					0	0			-6706.6		5892.38		0		0		0.532313	0.467687	0	0
a8	NULL	206			51	0					0	0			-6720.25		5764.46		0		0		0.538278	0.461722	0	0
a8	NULL	206			82	0					0	0.2			-4967.99		5849.24		0		0		0.459266	0.540734	0	0
a8	NULL	206			172	0					0	0			-10282		3874.15		0		0		0.726327	0.273673	0	0
a8	NULL	206			193	0					-1	0			-6632.9		7289.56		0		0		0.476417	0.523583	0	0
a8	NULL	206			2	1	0.94798	0.146	0.406		0	0			-7302.22		3110.33		0		0		0.70129	0.29871	0	0
a8	NULL	206			3	1	0.95263	0.084	0.152		0	0			-8939.13		4148.86		0		0		0.683003	0.316997	0	0
a8	NULL	206			6	3	0.94236	0.037	0.105		2	5.5			-5044.04		4722.81		0		0		0.516445	0.483555	0	0
a8	NULL	206			8	0					2	6.3			-4896.66		4375.29		0		0		0.528115	0.471885	0	0
a8	NULL	206			10	0					0	7.1			-4836.58		4831.43		0		0		0.500266	0.499734	0	0
a8	NULL	206			12	1	0.92482	0.233	0.414		0	0.5			-6892.28		3127.14		0		0		0.687892	0.312108	0	0
a8	NULL	206			13	1	0.93715	0.061	0.129		0	2.7			-11205.2		3051.11		0		0		0.785982	0.214018	0	0
a8	NULL	206			14	1	0.93423	0.183	0.256		0	0.1			-7508.94		3041.68		0		0		0.711706	0.288294	0	0
a8	NULL	206			18	1	0.93423	0.046	0.122		0	16.5			-5459.86		3338.39		0		0		0.620562	0.379438	0	0
a8	NULL	206			20	3	0.95505	0.104	0.438		0	0			-7759.3		6230.52		0		0		0.554639	0.445361	0	0
a8	NULL	206			21	0					0	0			-7762.68		6080.91		0		0		0.560742	0.439258	0	0
a8	NULL	206			126	0					2	0			-7668.94		6243.77		0		0		0.551218	0.448782	0	0
a8	NULL	206			22	1	0.92267	0.084	0.137		0	0			-9354.11		2709.29		0		0		0.775412	0.224588	0	0
a8	NULL	206			23	10	0.9558	0.038	0.105		0	0			-4775.33		6118.52		0		0		0.438351	0.561649	0	0
a8	NULL	206			25	0					0	0.2			-5224.73		5901.17		0		0		0.469601	0.530399	0	0
a8	NULL	206			26	0					0	0			-4514.2		6094.58		0		0		0.425515	0.574485	0	0
a8	NULL	206			30	0					0	0.2			-5135.03		6017.85		0		0		0.460422	0.539578	0	0
a8	NULL	206			31	0					0	0.1			-4671.77		5663.16		0		0		0.452037	0.547963	0	0
a8	NULL	206			35	0					0	0.2			-5227.98		5927.43		0		0		0.46865	0.53135	0	0
a8	NULL	206			99	0					2	0			-5109.99		5469.11		0		0		0.483027	0.516973	0	0
a8	NULL	206			101	0					2	0			-4896.98		6107.89		0		0		0.444983	0.555017	0	0
a8	NULL	206			104	0					2	0.1			-5079.69		5272.1		0		0		0.490706	0.509294	0	0
a8	NULL	206			108	0					2	0			-4885.39		5077.3		0		0		0.490369	0.509631	0	0
a8	NULL	206			28	5	0.96716	0.058	0.137		1	0			-6953.76		4894.32		0		0		0.58691	0.41309	0	0
a8	NULL	206			34	0					1	0			-6972.92		4891.95		0		0		0.587695	0.412305	0	0
a8	NULL	206			64	0					-1	0			-6641.09		5502.39		0		0		0.546885	0.453115	0	0
a8	NULL	206			68	0					-1	0			-6728.84		5034.49		0		0		0.572018	0.427982	0	0
a8	NULL	206			73	0					-1	0			-6567.1		5700.13		0		0		0.535337	0.464663	0	0
a8	NULL	206			29	1	0.9232	0.127	0.19		1	0			-7677.67		3257.37		0		0		0.702116	0.297884	0	0
a8	NULL	206			32	1	0.95481	0.086	0.422		0	0			-8470.63		2695.7		0		0		0.758587	0.241413	0	0
a8	NULL	206			39	2	0.93916	0.044	0.5		2	1			-6882.31		2503.47		0		0		0.73327	0.26673	0	0
a8	NULL	206			40	0					0	0.1			-6497.84		2738.71		0		0		0.703492	0.296508	0	0
a8	NULL	206			42	3	0.92732	0.038	0.125		0	0			-7893.62		2642.95		0		0		0.749164	0.250836	0	0
a8	NULL	206			44	0					0	0			-9120.49		2562.66		0		0		0.780653	0.219347	0	0
a8	NULL	206			45	0					0	0			-8062.02		2358.36		0		0		0.773678	0.226322	0	0
a8	NULL	206			46	2	0.92602	0.035	0.103		0	3.2			-7272.36		3356.16		0		0		0.684231	0.315769	0	0
a8	NULL	206			48	0					0	1.8			-7476.41		2696.78		0		0		0.734913	0.265087	0	0
a8	NULL	206			50	3	0.94519	0.04	0.109		0	0			-8934.84		4188.89		0		0		0.680816	0.319184	0	0
a8	NULL	206			52	0					0	0			-8659.59		4871.24		0		0		0.63999	0.36001	0	0
a8	NULL	206			55	0					0	0			-9257.65		4173.54		0		0		0.689265	0.310735	0	0
a8	NULL	206			59	1	0.93356	0.236	0.34		0	6			-5109.65		5028.09		0		0		0.504023	0.495977	0	0
a8	NULL	206			62	6	0.96495	0.046	0.111		-1	0			-3984.65		7409.6		0		0		0.349707	0.650293	0	0
a8	NULL	206			63	0					-1	0			-4073.4		6800.08		0		0		0.374618	0.625382	0	0
a8	NULL	206			66	0					-1	0			-3937.82		7553.95		0		0		0.342664	0.657336	0	0
a8	NULL	206			67	0					-1	0			-4326.11		6759.85		0		0		0.390233	0.609767	0	0
a8	NULL	206			70	0					-1	0			-3966.2		7436.32		0		0		0.347835	0.652165	0	0
a8	NULL	206			72	0					-1	0			-4107.95		7619.14		0		0		0.350296	0.649704	0	0
a8	NULL	206			74	1	0.95788	0.078	0.124		2	0			-5970.01		5030.39		0		0		0.542708	0.457292	0	0
a8	NULL	206			75	1	0.93879	0.068	0.12		2	0			-6367.74		4452.56		0		0		0.588499	0.411501	0	0
a8	NULL	206			77	1	0.93423	0.024	0.09		0	2.8			-6274.41		3371.65		0		0		0.650464	0.349536	0	0
a8	NULL	206			79	1	0.95289	0.038	0.117		0	0			-6200.19		4097.5		0		0		0.602095	0.397905	0	0
a8	NULL	206			81	1	0.95035	0.092	0.184		1	0			-8025.85		4810.12		0		0		0.625262	0.374738	0	0
a8	NULL	206			83	1	0.92607	0.075	0.235		0	4.2			-6629.46		3079.15		0		0		0.682843	0.317157	0	0
a8	NULL	206			84	7	0.9503	0.1	0.143		0	1.2			-5782.72		5157.14		0		0		0.528592	0.471408	0	0
a8	NULL	206			96	0					2	4.3			-7348.97		5009.94		0		0		0.594629	0.405371	0	0
a8	NULL	206			98	0					2	5.3			-6974.97		4756.06		0		0		0.594574	0.405426	0	0
a8	NULL	206			100	0					2	4.5			-6373.56		5306.63		0		0		0.545673	0.454327	0	0
a8	NULL	206			103	0					2	5.2			-6791.63		4884.65		0		0		0.58166	0.41834	0	0
a8	NULL	206			105	0					2	5.2			-6784.92		4901.4		0		0		0.580587	0.419413	0	0
a8	NULL	206			107	0					2	4.6			-6842.72		4889.33		0		0		0.58325	0.41675	0	0
a8	NULL	206			86	1	0.92591	0.17	0.289		1	37.8			-13689.6		5504.21		0		0		0.713229	0.286771	0	0
a8	NULL	206			87	2	0.93993	0.049	0.111		1	5.3			-5282.1		5296.68		0		0		0.499311	0.500689	0	0
a8	NULL	206			88	0					0	4.6			-5453.95		5159.14		0		0		0.513889	0.486111	0	0
a8	NULL	206			89	2	0.95321	0.057	0.132		0	0			-5379.56		6025.6		0		0		0.471678	0.528322	0	0
a8	NULL	206			91	0					1	0			-5246.08		6070.92		0		0		0.463557	0.536443	0	0
a8	NULL	206			95	4	0.96734	0.073	0.134		2	0			-4972.03		5175.15		0		0		0.489991	0.510009	0	0
a8	NULL	206			97	0					2	0.2			-4518.4		5393.07		0		0		0.455876	0.544124	0	0
a8	NULL	206			102	0					2	0			-4868.63		4974.77		0		0		0.494609	0.505391	0	0
a8	NULL	206			106	0					2	0			-4758.84		5007.8		0		0		0.487255	0.512745	0	0
a8	NULL	206			111	1	0.92954	0.118	0.555		2	0.4			-5881.99		3190.12		0		0		0.64836	0.35164	0	0
a8	NULL	206			115	1	0.9326	0.024	0.094		0	5.2			-8092.92		3303.5		0		0		0.710128	0.289872	0	0
a8	NULL	206			118	1	0.91414	0.057	0.13		0	0			-6391.64		2417.98		0		0		0.72553	0.27447	0	0
a8	NULL	206			119	2	0.95613	0.074	0.133		0	0			-4608.34		4545.34		0		0		0.503441	0.496559	0	0
a8	NULL	206			122	0					2	0			-4342.48		4329.79		0		0		0.500732	0.499268	0	0
a8	NULL	206			125	1	0.95871	0.058	0.467		2	0			-5938.2		6111.66		0		0		0.492802	0.507198	0	0
a8	NULL	206			127	1	0.92949	0.08	0.141		2	0			-11546.6		2860.18		0		0		0.80147	0.19853	0	0
a8	NULL	206			134	1	0.93842	0.055	0.117		0	0			-6855.92		2602.42		0		0		0.724854	0.275146	0	0
a8	NULL	206			135	1	0.91243	0.291	0.416		0	3.5			-4612.09		4050.19		0		0		0.532434	0.467566	0	0
a8	NULL	206			138	2	0.92308	0.077	0.129		0	16.6			-6855.33		2662.01		0		0		0.720299	0.279701	0	0
a8	NULL	206			139	0					0	16			-7020.43		2853.82		0		0		0.710984	0.289016	0	0
a8	NULL	206			141	1	0.93354	0.121	0.189		0	9.9			-5318.23		3711.13		0		0		0.588993	0.411007	0	0
a8	NULL	206			143	1	0.92352	0.078	0.153		0	0			-10257.5		4389.95		0		0		0.700293	0.299707	0	0
a8	NULL	206			147	1	0.94581	0.073	0.153		1	0			-10878.9		5073.83		0		0		0.681945	0.318055	0	0
a8	NULL	206			148	1	0.94998	0.107	0.153		1	0			-7398.79		4356.15		0		0		0.62942	0.37058	0	0
a8	NULL	206			149	1	0.93539	0.119	0.265		1	0			-8247.92		2715.32		0		0		0.752325	0.247675	0	0
a8	NULL	206			150	1	0.92938	0.077	0.146		1	2.4			-6379.78		5097.91		0		0		0.555842	0.444158	0	0
a8	NULL	206			151	1	0.93729	0.072	0.509		1	0			-7299.08		3457.23		0		0		0.678586	0.321414	0	0
a8	NULL	206			152	2	0.93584	0.095	0.151		0	0.3			-4848.37		4013.51		0		0		0.547104	0.452896	0	0
a8	NULL	206			153	0					0	0			-4926.75		3797.48		0		0		0.56472	0.43528	0	0
a8	NULL	206			154	1	0.91307	0.114	0.159		0	3.6			-5092.54		3047.08		0		0		0.625648	0.374352	0	0
a8	NULL	206			155	1	0.9238	0.117	0.38		0	12.2			-4662.39		3863.37		0		0		0.546859	0.453141	0	0
a8	NULL	206			156	1	0.91039	0.121	0.177		0	0.6			-7520.83		2333.45		0		0		0.763204	0.236796	0	0
a8	NULL	206			158	1	0.95478	0.252	0.352		1	0.6			-6110.57		5311.59		0		0		0.534975	0.465025	0	0
a8	NULL	206			160	1	0.94397	0.052	0.119		1	0			-7962.8		2038.3		0		0		0.796192	0.203808	0	0
a8	NULL	206			162	1	0.93902	0.155	0.597		1	0			-6627.2		3933.01		0		0		0.627563	0.372437	0	0
a8	NULL	206			163	2	0.95559	0.124	0.176		1	0			-7623.09		4513.2		0		0		0.628124	0.371876	0	0
a8	NULL	206			166	0					0	0			-7805.12		5806		0		0		0.573437	0.426563	0	0
a8	NULL	206			164	1	0.9512	0.162	0.473		0	0			-9153.11		5693.76		0		0		0.616501	0.383499	0	0
a8	NULL	206			165	1	0.94522	0.046	0.087		0	0			-6713.92		3664.57		0		0		0.646907	0.353093	0	0
a8	NULL	206			167	2	0.92848	0.131	0.184		0	0			-5033.18		2962.54		0		0		0.629484	0.370516	0	0
a8	NULL	206			169	0					0	0.1			-4643.6		2310.64		0		0		0.667737	0.332263	0	0
a8	NULL	206			168	1	0.94597	0.055	0.106		0	3			-4833.29		5653.98		0		0		0.460872	0.539128	0	0
a8	NULL	206			171	1	0.95108	0.047	0.108		0	0			-4722.17		3976.87		0		0		0.542838	0.457162	0	0
a8	NULL	206			173	3	0.95332	0.107	0.168		0	0			-10303.1		4286.72		0		0		0.706185	0.293815	0	0
a8	NULL	206			174	0					0	0			-9677.58		4256.42		0		0		0.69453	0.30547	0	0
a8	NULL	206			175	0					0	0			-10330.7		3659.1		0		0		0.738445	0.261555	0	0
a8	NULL	206			176	1	0.93493	0.034	0.108		1	21.2			-3640.68		4242.53		0		0		0.461827	0.538173	0	0
a8	NULL	206			178	1	0.95078	0.043	0.511		0	0.1			-4877.45		5378.64		0		0		0.475566	0.524434	0	0
a8	NULL	206			185	2	0.94194	0.046	0.442		0	0			-6559.67		3423.73		0		0		0.657058	0.342942	0	0
a8	NULL	206			186	0					0	2.9			-6846.23		2785.59		0		0		0.710793	0.289207	0	0
a8	NULL	206			188	1	0.94583	0.064	0.129		0	0			-7180.31		4387.6		0		0		0.620709	0.379291	0	0
a8	NULL	206			189	1	0.94117	0.126	0.562		0	0			-8885.66		2838.47		0		0		0.757895	0.242105	0	0
a8	NULL	206			190	1	0.96169	0.211	0.608		0	0.1			-3449.61		6114.99		0		0		0.360664	0.639336	0	0
a8	NULL	206			191	1	0.92405	0.105	0.562		0	9.5			-4154.69		3478.14		0		0		0.544318	0.455682	0	0
a8	NULL	206			192	1	0.94119	0.247	0.678		-1	0			-7280.19		2983.05		0		0		0.709346	0.290654	0	0
a8	NULL	206			194	1	0.9423	0.199	0.315		0	0			-6833.71		4938.72		0		0		0.580484	0.419516	0	0
a8	NULL	206			195	1	0.92851	0.088	0.53		0	0			-8679.33		4050.43		0		0		0.681814	0.318186	0	0
a8	NULL	206			196	1	0.92627	0.244	0.609		0	1.1			-5803.38		2788.23		0		0		0.675471	0.324529	0	0
a8	NULL	206			199	1	0.92853	0.134	0.558		0	10			-5112.79		3139.81		0		0		0.619537	0.380463	0	0
a8	NULL	206			200	1	0.91758	0.28	0.669		0	0			-9345.05		3127.65		0		0		0.74924	0.25076	0	0
a8	NULL	206			205	1	0.94292	0.153	0.604		2	0.9			-8411.08		4969.59		0		0		0.628599	0.371401	0	0
a8	NULL	206			207	1	0.94448	0.083	0.418		2	2.7			-5051.24		3101.26		0		0		0.619594	0.380406	0	0
a8	NULL	206			208	1	0.95338	0.113	0.447		2	0			-5710		4514.17		0		0		0.558481	0.441519	0	0
b1	NULL	173	52	74			0.93042	0.102	0.331	0.12		13.73	16.55	0.3403	-7665.96	2314.97	2565.89	805.11	0	0	0	0	0.749225	0.250775	0	0
b1	NULL	173			173	1	0.94667	0.221	0.361		1	0			-11206.6		1729.57		0		0		0.8663	0.1337	0	0
b1	NULL	173			1	1	0.90213	0.082	0.425		2	10.5			-3740.55		2502.71		0		0		0.599134	0.400866	0	0
b1	NULL	173			13	3	0.9043	0.099	0.276		0	0.4			-8066.11		1880.37		0		0		0.810951	0.189049	0	0
b1	NULL	173			201	0					0	1.1			-9863.03		1585.18		0		0		0.861535	0.138465	0	0
b1	NULL	173			207	0					0	0.7			-8975.74		2220.42		0		0		0.80168	0.19832	0	0
b1	NULL	173			14	2	0.91091	0.109	0.289		0	2.3			-7456.71		1720.79		0		0		0.812499	0.187501	0	0
b1	NULL	173			17	0					1	1.7			-7912.97		1677.77		0		0		0.825064	0.174936	0	0
b1	NULL	173			28	4	0.90674	0.054	0.23		2	6.1			-5988.52		2377.55		0		0		0.71581	0.28419	0	0
b1	NULL	173			29	0					0	3.7			-6629.01		2596.44		0		0		0.718557	0.281443	0	0
b1	NULL	173			37	0					0	3			-6285.39		2507.57		0		0		0.714821	0.285179	0	0
b1	NULL	173			38	0					0	5.6			-5416.44		2543.73		0		0		0.680443	0.319557	0	0
b1	NULL	173			47	1	0.92226	0.086	0.232		1	3.1			-8742.61		2013.9		0		0		0.812774	0.187226	0	0
b1	NULL	173			59	2	0.92813	0.096	0.246		-1	0			-7075.01		2506.76		0		0		0.738382	0.261618	0	0
b1	NULL	173			64	0					-1	0			-7117.28		2411.58		0		0		0.746918	0.253082	0	0
b1	NULL	173			76	1	0.90385	0.085	0.26		0	1.7			-10846.1		2269.75		0		0		0.826946	0.173054	0	0
b1	NULL	173			79	1	0.93329	0.222	0.379		0	4.4			-7994.68		4342.18		0		0		0.648032	0.351968	0	0
b1	NULL	173			95	1	0.92454	0.041	0.231		0	19.5			-8129.08		2293.9		0		0		0.779919	0.220081	0	0
b1	NULL	173			97	2	0.92105	0.127	0.293		1	24.5			-7048.81		1865.39		0		0		0.790739	0.209261	0	0
b1	NULL	173			98	0					1	21.6			-7457.73		1960.93		0		0		0.791804	0.208196	0	0
b1	NULL	173			99	1	0.91467	0.102	0.225		0	16.4			-6942.2		2144.2		0		0		0.764021	0.235979	0	0
b1	NULL	173			100	1	0.89166	0.115	0.309		0	16.7			-5775.92		2228.88		0		0		0.721557	0.278443	0	0
b1	NULL	173			102	2	0.9374	0.151	0.477		0	0			-11059.6		2261.53		0		0		0.83023	0.16977	0	0
b1	NULL	173			105	0					0	0			-11695.1		2488.08		0		0		0.824575	0.175425	0	0
b1	NULL	173			113	1	0.90625	0.08	0.414		1	35.2			-7856.98		1754.18		0		0		0.817485	0.182515	0	0
b1	NULL	173			117	1	0.91147	0.16	0.478		2	52.1			-10637.8		4667.09		0		0		0.695059	0.304941	0	0
b1	NULL	173			118	1	0.89663	0.142	0.496		2	8.8			-4863.84		4178.6		0		0		0.53789	0.46211	0	0
b1	NULL	173			133	1	0.92355	0.09	0.419		0	0.1			-10335.6		3032.63		0		0		0.773146	0.226854	0	0
b1	NULL	173			136	6	0.90975	0.103	0.303		1	20.7			-6407.65		3427.44		0		0		0.651509	0.348491	0	0
b1	NULL	173			137	0					0	19.4			-8168.96		3534.54		0		0		0.697993	0.302007	0	0
b1	NULL	173			138	0					0	17.4			-8041.57		3712.47		0		0		0.684154	0.315846	0	0
b1	NULL	173			139	0					0	16.1			-7316.38		3652.58		0		0		0.667008	0.332992	0	0
b1	NULL	173			140	0					0	9.2			-10745.9		3859.77		0		0		0.735734	0.264266	0	0
b1	NULL	173			142	0					0	16.5			-6846.64		3703.85		0		0		0.64894	0.35106	0	0
b1	NULL	173			153	1	0.90674	0.096	0.442		1	0			-5868.12		3370.25		0		0		0.63519	0.36481	0	0
b1	NULL	173			170	1	0.92031	0.121	0.313		0	13.6			-11966.8		1453.66		0		0		0.891683	0.108317	0	0
b1	NULL	173			185	1	0.91596	0.071	0.407		0	5			-10370.6		3153.82		0		0		0.766806	0.233194	0	0
b1	NULL	173			187	1	0.93647	0.133	0.249		1	2.2			-7648.57		2309.92		0		0		0.768045	0.231955	0	0
b1	NULL	173			190	2	0.88758	0.263	0.56		1	35.3			-4234.87		1921.53		0		0		0.687881	0.312119	0	0
b1	NULL	173			191	0					1	37			-3980.05		2228.31		0		0		0.641079	0.358921	0	0
b1	NULL	173			192	1	0.90422	0.067	0.194		1	0			-7007.76		5129.25		0		0		0.577388	0.422612	0	0
b1	NULL	173			198	1	0.90753	0.141	0.474		0	0.6			-6235.89		1890.54		0		0		0.767359	0.232641	0	0
b1	NULL	173			203	1	0.9142	0.157	0.467		0	3.1			-6210.63		3459.49		0		0		0.64225	0.35775	0	0
b1	NULL	173			209	1	0.90785	0.137	0.358		1	0			-8186.91		1788.99		0		0		0.820669	0.179331	0	0
b1	NULL	173			217	1	0.8927	0.074	0.236		1	0.4			-8233.07		1138.8		0		0		0.878487	0.121513	0	0
b1	NULL	173			218	1	0.93894	0.123	0.431		1	0			-9362.38		2449.64		0		0		0.792615	0.207385	0	0
b1	NULL	173			224	1	0.93461	0.135	0.286		1	0			-8901.36		2119.13		0		0		0.80771	0.19229	0	0
b1	NULL	173			227	2	0.91711	0.059	0.213		0	0.3			-14222.9		2282.73		0		0		0.8617	0.1383	0	0
b1	NULL	173			231	0					0	3.4			-12648.8		2096.47		0		0		0.857821	0.142179	0	0
b1	NULL	173			233	2	0.90655	0.139	0.293		1	35.6			-4717.34		3257.47		0		0		0.59153	0.40847	0	0
b1	NULL	173			238	0					1	37.6			-5562.71		2532.09		0		0		0.687195	0.312805	0	0
b1	NULL	173			235	1	0.90595	0.089	0.25		1	30.5			-5102.09		2991.99		0		0		0.630348	0.369652	0	0
b1	NULL	173			237	1	0.89405	0.059	0.238		0	0.5			-7837.11		2560.81		0		0		0.753719	0.246281	0	0
b1	NULL	173			248	1	0.91389	0.109	0.218		1	24.6			-5629.93		1574.77		0		0		0.781425	0.218575	0	0
b1	NULL	173			253	1	0.91257	0.083	0.299		0	9.2			-5319.67		1996.64		0		0		0.727097	0.272903	0	0
b1	NULL	173			259	1	0.91398	0.096	0.406		2	54			-5119.82		1653.36		0		0		0.755896	0.244104	0	0
b1	NULL	173			260	1	0.94281	0.084	0.423		0	2.5			-7413.38		2831.03		0		0		0.723651	0.276349	0	0
b1	NULL	173			261	2	0.94818	0.083	0.254		0	2.8			-6091.72		2713.36		0		0		0.691842	0.308158	0	0
b1	NULL	173			262	0					0	3.1			-6721.52		2717.28		0		0		0.712116	0.287884	0	0
b1	NULL	173			270	1	0.89044	0.057	0.243		0	2.2			-6179.8		3045.66		0		0		0.669864	0.330136	0	0
b1	NULL	173			299	2	0.91901	0.149	0.444		2	0			-11234.5		2686.39		0		0		0.807025	0.192975	0	0
b1	NULL	173			303	0					2	0			-13889.1		3592.82		0		0		0.794484	0.205516	0	0
b1	NULL	173			300	1	0.91144	0.081	0.447		2	11.7			-4130.33		3219.54		0		0		0.56196	0.43804	0	0
b1	NULL	173			313	4	0.89778	0.131	0.279		2	51.1			-5797.96		1995.28		0		0		0.743973	0.256027	0	0
b1	NULL	173			315	0					2	54.6			-5160.75		1931.44		0		0		0.727667	0.272333	0	0
b1	NULL	173			316	0					2	52.7			-5559.9		1872.53		0		0		0.74806	0.25194	0	0
b1	NULL	173			318	0					2	54.4			-5569.36		1846.48		0		0		0.751009	0.248991	0	0
b1	NULL	173			317	1	0.91926	0.123	0.463		1	33.8			-6454.48		2117.91		0		0		0.752938	0.247062	0	0
b1	NULL	173			320	1	0.89353	0.075	0.41		2	0			-8714.55		4132.31		0		0		0.678341	0.321659	0	0
b1	NULL	173			323	1	0.91473	0.082	0.282		0	13.2			-9082.82		1869.18		0		0		0.82933	0.17067	0	0
b1	NULL	173			335	1	0.90565	0.086	0.44		0	0.9			-9716.69		2450.08		0		0		0.798625	0.201375	0	0
b1	NULL	173			342	1	0.91154	0.081	0.261		0	10.9			-7787.88		2083.56		0		0		0.78893	0.21107	0	0
b1	NULL	173			344	1	0.94457	0.046	0.377		1	25.6			-5880.26		2127.58		0		0		0.734313	0.265687	0	0
b1	NULL	173			345	1	0.91768	0.1	0.272		0	2.2			-8533.25		2390.49		0		0		0.781166	0.218834	0	0
b1	NULL	173			347	1	0.90447	0.133	0.469		1	35.6			-6348.9		3241.14		0		0		0.662031	0.337969	0	0
b1	NULL	177	58	78			0.93155	0.107	0.331	0.128		28.08	20.56	0.4133	-6834.14	1994.86	2218.56	839.54	0	0	0	0	0.754928	0.245072	0	0
b1	NULL	177			177	1	0.93717	0.159	0.329		2	52.7			-6258.14		1554.82		0		0		0.800995	0.199005	0	0
b1	NULL	177			3	1	0.92201	0.055	0.299		2	59.4			-6608.78		1384.85		0		0		0.826756	0.173244	0	0
b1	NULL	177			4	3	0.89742	0.085	0.265		0	19.8			-7728.06		3211.57		0		0		0.706428	0.293572	0	0
b1	NULL	177			7	0					0	14.9			-7665.13		3588.87		0		0		0.681103	0.318897	0	0
b1	NULL	177			8	0					0	13.6			-8169.32		3491.25		0		0		0.700594	0.299406	0	0
b1	NULL	177			10	1	0.893	0.085	0.256		1	22.1			-5798.07		2378.21		0		0		0.709133	0.290867	0	0
b1	NULL	177			15	3	0.90334	0.086	0.427		1	35.3			-6342.18		1381.44		0		0		0.821141	0.178859	0	0
b1	NULL	177			18	0					1	34.9			-6058		1596.28		0		0		0.791453	0.208547	0	0
b1	NULL	177			45	0					1	32.4			-5636.78		1789.32		0		0		0.75905	0.24095	0	0
b1	NULL	177			22	2	0.90839	0.126	0.419		0	4.2			-11505.3		2103.65		0		0		0.845422	0.154578	0	0
b1	NULL	177			23	0					0	8.6			-11350.4		2032.03		0		0		0.848157	0.151843	0	0
b1	NULL	177			31	1	0.90094	0.093	0.291		1	31.6			-5424.67		1780.16		0		0		0.752921	0.247079	0	0
b1	NULL	177			40	1	0.93237	0.117	0.434		1	39.5			-7387.19		1463.13		0		0		0.834681	0.165319	0	0
b1	NULL	177			42	1	0.89389	0.075	0.248		2	0			-8066.49		4209		0		0		0.657122	0.342878	0	0
b1	NULL	177			43	1	0.89172	0.096	0.287		2	3.1			-6678.69		2259.96		0		0		0.74717	0.25283	0	0
b1	NULL	177			44	1	0.91443	0.175	0.321		1	22			-8668.91		1575.77		0		0		0.846187	0.153813	0	0
b1	NULL	177			46	1	0.90591	0.122	0.283		1	24.4			-6632.45		1950.95		0		0		0.772707	0.227293	0	0
b1	NULL	177			48	1	0.91021	0.11	0.46		1	30.2			-7208.93		1184.65		0		0		0.858862	0.141138	0	0
b1	NULL	177			50	1	0.92124	0.077	0.231		1	48.6			-5939.37		1878.48		0		0		0.759719	0.240281	0	0
b1	NULL	177			54	3	0.90224	0.109	0.357		-1	0			-8637.01		3845.14		0		0		0.691949	0.308051	0	0
b1	NULL	177			57	0					-1	0			-8734.17		3951.13		0		0		0.688527	0.311473	0	0
b1	NULL	177			60	0					-1	0			-7737.18		3811.63		0		0		0.669955	0.330045	0	0
b1	NULL	177			68	1	0.92673	0.104	0.236		1	45.5			-5362.86		1546.29		0		0		0.776197	0.223803	0	0
b1	NULL	177			70	1	0.90935	0.108	0.437		0	2.8			-8089.23		2175.73		0		0		0.788043	0.211957	0	0
b1	NULL	177			71	1	0.88285	0.06	0.276		0	15.8			-12773.6		1412.24		0		0		0.900447	0.0995526	0	0
b1	NULL	177			80	1	0.88651	0.083	0.41		1	39			-6001.22		2175.13		0		0		0.733973	0.266027	0	0
b1	NULL	177			96	2	0.93165	0.115	0.203		0	19.7			-5397.07		2583.07		0		0		0.676313	0.323687	0	0
b1	NULL	177			163	0					0	12.8			-6556.45		2667.06		0		0		0.710841	0.289159	0	0
b1	NULL	177			108	1	0.90026	0.176	0.527		2	77.9			-3594.96		1361.85		0		0		0.725257	0.274743	0	0
b1	NULL	177			116	1	0.90686	0.114	0.249		0	7.5			-9624.47		3439.97		0		0		0.736692	0.263308	0	0
b1	NULL	177			119	1	0.90225	0.031	0.198		1	23.5			-8585.99		1254.74		0		0		0.872495	0.127505	0	0
b1	NULL	177			121	2	0.90723	0.189	0.331		2	62.8			-4140.78		2555.77		0		0		0.618345	0.381655	0	0
b1	NULL	177			123	0					2	68.6			-4056.58		2587.75		0		0		0.610533	0.389467	0	0
b1	NULL	177			125	1	0.89466	0.105	0.256		0	8.5			-6798.8		3181.63		0		0		0.681213	0.318787	0	0
b1	NULL	177			131	1	0.91187	0.181	0.262		2	50.6			-4518.85		1088.5		0		0		0.80588	0.19412	0	0
b1	NULL	177			143	2	0.92723	0.166	0.442		1	21.4			-6180.54		1925.54		0		0		0.762457	0.237543	0	0
b1	NULL	177			144	0					1	24.7			-4850.48		1676.62		0		0		0.743129	0.256871	0	0
b1	NULL	177			159	2	0.91994	0.101	0.404		1	47.3			-4323.69		2424.05		0		0		0.640761	0.359239	0	0
b1	NULL	177			160	0					1	47.9			-4436.38		2264.21		0		0		0.662088	0.337912	0	0
b1	NULL	177			162	1	0.88924	0.159	0.499		0	16.3			-5357.1		2811.53		0		0		0.655814	0.344186	0	0
b1	NULL	177			164	1	0.93887	0.131	0.321		0	16.2			-8701.28		2413.7		0		0		0.782843	0.217157	0	0
b1	NULL	177			166	1	0.92235	0.203	0.552		1	45.1			-3504.34		2596.87		0		0		0.574368	0.425632	0	0
b1	NULL	177			178	1	0.90333	0.122	0.29		2	5.8			-6454.07		1614.57		0		0		0.799896	0.200104	0	0
b1	NULL	177			186	1	0.90041	0.075	0.186		1	41.5			-7238.69		1497.55		0		0		0.828582	0.171418	0	0
b1	NULL	177			188	1	0.92704	0.109	0.242		1	35.5			-7880.08		1620.64		0		0		0.829419	0.170581	0	0
b1	NULL	177			189	1	0.90977	0.163	0.498		2	58			-7314.47		1026.86		0		0		0.876895	0.123105	0	0
b1	NULL	177			194	1	0.90497	0.101	0.279		0	14.7			-4849.01		2372.26		0		0		0.67149	0.32851	0	0
b1	NULL	177			199	1	0.93176	0.12	0.404		0	0			-7610.76		1988.17		0		0		0.792876	0.207124	0	0
b1	NULL	177			202	1	0.90774	0.169	0.442		0	0			-7766.39		2599.08		0		0		0.749256	0.250744	0	0
b1	NULL	177			210	5	0.96045	0.036	0.197		1	35.9			-6065.53		2075.7		0		0		0.745039	0.254961	0	0
b1	NULL	177			213	0					1	39.9			-5782.45		2188.92		0		0		0.725402	0.274598	0	0
b1	NULL	177			214	0					1	36.9			-7092.52		1673.3		0		0		0.809111	0.190889	0	0
b1	NULL	177			215	0					1	45			-6778.27		1538.2		0		0		0.815042	0.184958	0	0
b1	NULL	177			216	0					1	44.8			-6745.15		1619.21		0		0		0.806416	0.193584	0	0
b1	NULL	177			240	1	0.89837	0.144	0.283		2	2.3			-7375.73		1414.24		0		0		0.839108	0.160892	0	0
b1	NULL	177			241	1	0.90686	0.109	0.249		0	16.6			-6298.6		2366.97		0		0		0.726854	0.273146	0	0
b1	NULL	177			242	1	0.92406	0.071	0.174		1	41.1			-11911.1		1484.89		0		0		0.889154	0.110846	0	0
b1	NULL	177			250	1	0.9385	0.104	0.427		0	17.5			-6752.48		2183.43		0		0		0.755657	0.244343	0	0
b1	NULL	177			256	3	0.90871	0.066	0.42		1	33.3			-5471.17		2803.07		0		0		0.661229	0.338771	0	0
b1	NULL	177			257	0					1	36.6			-5635.92		2250.4		0		0		0.714645	0.285355	0	0
b1	NULL	177			258	0					1	37.2			-5546.32		2211.31		0		0		0.71495	0.28505	0	0
b1	NULL	177			267	2	0.87805	0.088	0.302		0	0.2			-5462.25		4390.35		0		0		0.554397	0.445603	0	0
b1	NULL	177			269	0					0	1.8			-6771.71		2760.67		0		0		0.71039	0.28961	0	0
b1	NULL	177			273	1	0.92921	0.122	0.425		1	23.1			-6692.34		2109.46		0		0		0.760338	0.239662	0	0
b1	NULL	177			275	1	0.89406	0.076	0.413		2	68.3			-3960.95		1225.65		0		0		0.763689	0.236311	0	0
b1	NULL	177			278	1	0.88564	0.09	0.4		0	6			-5926.49		1635.25		0		0		0.783747	0.216253	0	0
b1	NULL	177			279	1	0.89162	0.119	0.273		0	9			-13154.5		1159.5		0		0		0.918995	0.0810049	0	0
b1	NULL	177			281	1	0.91925	0.045	0.42		1	21.2			-6312.31		2229.51		0		0		0.738989	0.261011	0	0
b1	NULL	177			290	1	0.90317	0.135	0.465		2	75.9			-2935.1		1642.44		0		0		0.641196	0.358804	0	0
b1	NULL	177			293	1	0.91455	0.085	0.261		0	17.4			-9708.5		1754.86		0		0		0.846916	0.153084	0	0
b1	NULL	177			304	1	0.91889	0.133	0.297		0	11.9			-7603.22		2430.19		0		0		0.75779	0.24221	0	0
b1	NULL	177			325	1	0.8999	0.108	0.461		2	62.8			-4560.31		1090.81		0		0		0.806975	0.193025	0	0
b1	NULL	177			330	1	0.90965	0.092	0.443		0	9.5			-6859.29		1631.45		0		0		0.807855	0.192145	0	0
b1	NULL	177			331	2	0.92172	0.118	0.444		0	16.7			-5749.3		4307.33		0		0		0.571693	0.428307	0	0
b1	NULL	177			340	0					1	24			-5537.33		3858.9		0		0		0.589314	0.410686	0	0
b1	NULL	177			337	2	0.922	0.123	0.27		1	29.9			-8512.93		2046.97		0		0		0.806156	0.193844	0	0
b1	NULL	177			338	0					1	33.1			-7384.56		1765.05		0		0		0.80709	0.19291	0	0
b1	NULL	177			343	1	0.89662	0.071	0.234		0	1.6			-8273.2		3915.98		0		0		0.678733	0.321267	0	0
b1	NULL	211	107	141			0.95043	0.09	0.282	0.105		2.36	5.39	0.2889	-6977.66	1543.07	4260.62	1172.02	0	0	0	0	0.620883	0.379117	0	0
b1	NULL	211			211	1	0.95087	0.127	0.29		0	0			-6558.2		3337.4		0		0		0.662739	0.337261	0	0
b1	NULL	211			2	1	0.92849	0.185	0.521		2	0			-6919.31		2762.81		0		0		0.714648	0.285352	0	0
b1	NULL	211			5	2	0.95685	0.067	0.205		0	0			-7599.36		4588.16		0		0		0.623536	0.376464	0	0
b1	NULL	211			9	0					0	0			-7771.1		4219.29		0		0		0.648111	0.351889	0	0
b1	NULL	211			6	1	0.93372	0.073	0.445		0	0.4			-5797.78		3476.67		0		0		0.625135	0.374865	0	0
b1	NULL	211			11	1	0.9172	0.073	0.214		0	11.4			-7716.97		2447.05		0		0		0.759244	0.240756	0	0
b1	NULL	211			12	3	0.92843	0.06	0.173		0	0.5			-5778.99		4077.94		0		0		0.586287	0.413713	0	0
b1	NULL	211			16	0					1	0.3			-5926.51		4081.35		0		0		0.592186	0.407814	0	0
b1	NULL	211			205	0					0	1.2			-5746.91		3106.84		0		0		0.649093	0.350907	0	0
b1	NULL	211			19	1	0.92557	0.072	0.187		0	0			-6218.54		4964.05		0		0		0.556091	0.443909	0	0
b1	NULL	211			20	1	0.91533	0.076	0.201		0	19.5			-4263.78		3487.08		0		0		0.550104	0.449896	0	0
b1	NULL	211			21	1	0.96209	0.094	0.454		0	0			-9510.44		3476.16		0		0		0.732327	0.267673	0	0
b1	NULL	211			24	1	0.92762	0.086	0.239		0	0			-10620.6		3651.36		0		0		0.744159	0.255841	0	0
b1	NULL	211			30	1	0.91347	0.275	0.48		0	7.7			-7101.18		2388.46		0		0		0.748309	0.251691	0	0
b1	NULL	211			32	8	0.95575	0.021	0.424		0	0.2			-6188.71		4916.49		0		0		0.55728	0.44272	0	0
b1	NULL	211			33	0					0	0.1			-6393.29		5253.87		0		0		0.548914	0.451086	0	0
b1	NULL	211			34	0					0	0.1			-6336.31		5095.23		0		0		0.554283	0.445717	0	0
b1	NULL	211			35	0					0	0			-6363.33		5203.49		0		0		0.550137	0.449863	0	0
b1	NULL	211			56	0					-1	0			-6993.57		7172.09		0		0		0.493699	0.506301	0	0
b1	NULL	211			62	0					-1	0			-6977.27		7219.8		0		0		0.491458	0.508542	0	0
b1	NULL	211			66	0					-1	0			-6802.75		7317.67		0		0		0.481767	0.518233	0	0
b1	NULL	211			152	0					1	0			-6642.01		5844.62		0		0		0.53193	0.46807	0	0
b1	NULL	211			36	1	0.9556	0.22	0.295		0	0			-8153.86		5237.13		0		0		0.608906	0.391094	0	0
b1	NULL	211			49	1	0.94024	0.168	0.374		1	0			-6209.28		3966.57		0		0		0.610198	0.389802	0	0
b1	NULL	211			52	1	0.9363	0.114	0.521		0	11.6			-7840.62		2786.49		0		0		0.737794	0.262206	0	0
b1	NULL	211			67	1	0.92438	0.114	0.181		2	4			-6435.47		4791.45		0		0		0.573218	0.426782	0	0
b1	NULL	211			69	1	0.90914	0.049	0.183		1	3.9			-11540		2531.34		0		0		0.820107	0.179893	0	0
b1	NULL	211			73	1	0.95193	0.087	0.213		2	0			-5193.55		5196.44		0		0		0.499861	0.500139	0	0
b1	NULL	211			74	1	0.92957	0.106	0.271		0	2.6			-7216.5		4290.23		0		0		0.627155	0.372845	0	0
b1	NULL	211			75	1	0.93989	0.139	0.409		0	4.3			-9383.27		4001.48		0		0		0.701042	0.298958	0	0
b1	NULL	211			77	1	0.94054	0.112	0.387		0	0.7			-7017.64		3979.56		0		0		0.63813	0.36187	0	0
b1	NULL	211			78	2	0.9155	0.125	0.524		0	13.3			-4811.66		3286.42		0		0		0.594173	0.405827	0	0
b1	NULL	211			341	0					1	0.6			-4887.51		3525.58		0		0		0.580941	0.419059	0	0
b1	NULL	211			84	1	0.92119	0.075	0.185		2	12.3			-5206.04		3429.41		0		0		0.602868	0.397132	0	0
b1	NULL	211			85	1	0.93034	0.055	0.156		2	3.2			-6582.59		4913.88		0		0		0.572575	0.427425	0	0
b1	NULL	211			86	1	0.92868	0.056	0.154		0	0			-7201.55		2424.46		0		0		0.748134	0.251866	0	0
b1	NULL	211			87	1	0.93942	0.055	0.186		0	0			-6965.2		4060.41		0		0		0.631729	0.368271	0	0
b1	NULL	211			101	2	0.94658	0.05	0.178		0	0			-9760.92		5781.38		0		0		0.628023	0.371977	0	0
b1	NULL	211			104	0					0	0			-9924.04		5576.62		0		0		0.640233	0.359767	0	0
b1	NULL	211			103	2	0.94209	0.11	0.209		0	0			-7009.48		3702.27		0		0		0.654373	0.345627	0	0
b1	NULL	211			106	0					0	0			-7192.41		3631.98		0		0		0.664463	0.335537	0	0
b1	NULL	211			107	3	0.95216	0.072	0.194		0	1.4			-5256.81		5535.69		0		0		0.48708	0.51292	0	0
b1	NULL	211			115	0					1	0			-6395.39		5306.61		0		0		0.546521	0.453479	0	0
b1	NULL	211			120	0					1	0			-6894.24		6495.22		0		0		0.514901	0.485099	0	0
b1	NULL	211			110	1	0.92635	0.256	0.397		1	25.1			-6503.34		4200.94		0		0		0.607546	0.392454	0	0
b1	NULL	211			114	1	0.94313	0.109	0.233		1	0			-7066		6344.71		0		0		0.526892	0.473108	0	0
b1	NULL	211			122	2	0.93158	0.083	0.192		0	14.2			-4744.92		4292.75		0		0		0.525016	0.474984	0	0
b1	NULL	211			124	0					0	14.7			-4745.58		4163.26		0		0		0.532682	0.467318	0	0
b1	NULL	211			126	4	0.97032	0.06	0.18		0	0			-7519.89		5492.5		0		0		0.577902	0.422098	0	0
b1	NULL	211			128	0					0	0			-7128.58		5771.75		0		0		0.552589	0.447411	0	0
b1	NULL	211			149	0					1	0			-6100.38		7611.6		0		0		0.444894	0.555106	0	0
b1	NULL	211			151	0					1	0			-7502.82		5061.99		0		0		0.59713	0.40287	0	0
b1	NULL	211			127	2	0.95833	0.031	0.152		0	0			-8009.82		4764.1		0		0		0.627045	0.372955	0	0
b1	NULL	211			129	0					0	0			-7720.49		5760.38		0		0		0.5727	0.4273	0	0
b1	NULL	211			130	1	0.92856	0.059	0.359		0	0			-8545.61		4732.71		0		0		0.643576	0.356424	0	0
b1	NULL	211			132	1	0.94985	0.074	0.187		2	0			-5919.29		4386.28		0		0		0.574378	0.425622	0	0
b1	NULL	211			134	1	0.92588	0.139	0.455		0	2.1			-10543.5		3050.51		0		0		0.775599	0.224401	0	0
b1	NULL	211			135	1	0.93925	0.069	0.333		0	0			-6768.88		3127.91		0		0		0.683947	0.316053	0	0
b1	NULL	211			141	1	0.92726	0.129	0.403		0	11.5			-7305.65		3799.56		0		0		0.657858	0.342142	0	0
b1	NULL	211			145	1	0.93695	0.035	0.362		1	20.2			-4642.53		5019.14		0		0		0.48051	0.51949	0	0
b1	NULL	211			146	1	0.96239	0.062	0.173		1	0			-5127.06		4744.71		0		0		0.519366	0.480634	0	0
b1	NULL	211			147	1	0.95426	0.092	0.176		1	2			-12289.8		3409.02		0		0		0.782848	0.217152	0	0
b1	NULL	211			148	1	0.95739	0.114	0.226		1	0			-7051.74		4786.02		0		0		0.595699	0.404301	0	0
b1	NULL	211			150	1	0.92984	0.123	0.239		1	0			-7974.94		4393.9		0		0		0.644761	0.355239	0	0
b1	NULL	211			154	1	0.91493	0.061	0.489		1	12.1			-5027.89		4006.16		0		0		0.556549	0.443451	0	0
b1	NULL	211			156	2	0.94659	0.053	0.439		2	0			-6264.12		4954.78		0		0		0.558354	0.441646	0	0
b1	NULL	211			180	0					2	0.7			-4407.89		4408.12		0		0		0.499987	0.500013	0	0
b1	NULL	211			165	1	0.92272	0.047	0.282		0	0			-6746.73		4839.03		0		0		0.58233	0.41767	0	0
b1	NULL	211			169	1	0.95316	0.161	0.572		1	0			-6797.72		5918.73		0		0		0.534561	0.465439	0	0
b1	NULL	211			172	1	0.94714	0.157	0.267		1	0			-7710.87		4025.84		0		0		0.656987	0.343013	0	0
b1	NULL	211			174	1	0.92904	0.169	0.539		1	34.9			-5750.4		3378.91		0		0		0.629883	0.370117	0	0
b1	NULL	211			176	1	0.95026	0.048	0.167		0	0.1			-8912.72		3764.01		0		0		0.703077	0.296923	0	0
b1	NULL	211			179	2	0.94302	0.092	0.225		2	0.1			-7109.96		3365		0		0		0.678758	0.321242	0	0
b1	NULL	211			182	0					2	0.2			-7335.37		3084.13		0		0		0.704004	0.295996	0	0
b1	NULL	211			181	2	0.94065	0.112	0.363		2	3.2			-6847.08		3673.23		0		0		0.650844	0.349156	0	0
b1	NULL	211			183	0					0	4.6			-6585.75		3549.53		0		0		0.649785	0.350215	0	0
b1	NULL	211			184	1	0.91971	0.115	0.517		0	8.3			-4072.85		2931.25		0		0		0.581495	0.418505	0	0
b1	NULL	211			193	1	0.94596	0.105	0.224		1	1.6			-7097.9		4809.46		0		0		0.596094	0.403906	0	0
b1	NULL	211			196	1	0.91803	0.211	0.376		2	2.4			-7127.54		3687.82		0		0		0.65902	0.34098	0	0
b1	NULL	211			197	1	0.94228	0.115	0.201		2	1.5			-7679.9		4291.88		0		0		0.6415	0.3585	0	0
b1	NULL	211			200	1	0.92943	0.169	0.245		0	2.8			-8693.88		4488.48		0		0		0.659509	0.340491	0	0
b1	NULL	211			204	1	0.93373	0.074	0.407		0	0			-11742.5		3319.85		0		0		0.779593	0.220407	0	0
b1	NULL	211			206	1	0.95147	0.088	0.286		0	0.9			-6201.9		5103.14		0		0		0.548596	0.451404	0	0
b1	NULL	211			212	1	0.96607	0.031	0.147		0	0			-6375.95		5265.67		0		0		0.547686	0.452314	0	0
b1	NULL	211			219	1	0.9387	0.102	0.214		1	0			-6482.19		3973.63		0		0		0.61996	0.38004	0	0
b1	NULL	211			220	2	0.94414	0.139	0.245		1	3.3			-8563.04		3854.52		0		0		0.689591	0.310409	0	0
b1	NULL	211			274	0					1	0.1			-6496.91		5635		0		0		0.535522	0.464478	0	0
b1	NULL	211			221	1	0.95925	0.15	0.237		1	0			-4046.41		4824.54		0		0		0.456142	0.543858	0	0
b1	NULL	211			222	1	0.91159	0.073	0.317		1	5.4			-5199.41		4002.69		0		0		0.565024	0.434976	0	0
b1	NULL	211			223	1	0.95556	0.038	0.186		1	0			-6985.9		6426.4		0		0		0.520858	0.479142	0	0
b1	NULL	211			225	1	0.93284	0.092	0.337		1	0			-7445.2		3223.91		0		0		0.697828	0.302172	0	0
b1	NULL	211			228	3	0.95233	0.049	0.152		0	0			-5720.66		4963.96		0		0		0.535411	0.464589	0	0
b1	NULL	211			230	0					0	0.7			-6047.27		4678.48		0		0		0.563809	0.436191	0	0
b1	NULL	211			232	0					0	0.4			-6873.33		4464.29		0		0		0.606241	0.393759	0	0
b1	NULL	211			229	1	0.94952	0.063	0.189		0	0			-7424.44		4734.43		0		0		0.610619	0.389381	0	0
b1	NULL	211			236	1	0.9313	0.108	0.223		0	0.4			-6275.07		4189.67		0		0		0.599639	0.400361	0	0
b1	NULL	211			245	1	0.95692	0.117	0.235		2	0			-5320.89		4845.13		0		0		0.5234	0.4766	0	0
b1	NULL	211			247	2	0.92044	0.091	0.245		1	1.7			-8564.76		1948.63		0		0		0.814653	0.185347	0	0
b1	NULL	211			249	0					1	0.9			-7693.09		2170.24		0		0		0.779969	0.220031	0	0
b1	NULL	211			251	1	0.95051	0.055	0.154		0	0			-6926.52		5471.13		0		0		0.558696	0.441304	0	0
b1	NULL	211			252	1	0.93479	0.145	0.275		0	4.9			-6280.85		4391.52		0		0		0.588515	0.411485	0	0
b1	NULL	211			254	1	0.95917	0.157	0.247		0	0			-7071.62		5710.39		0		0		0.553248	0.446752	0	0
b1	NULL	211			263	1	0.92016	0.119	0.238		0	0			-8216.95		2744.85		0		0		0.749599	0.250401	0	0
b1	NULL	211			264	1	0.96721	0.087	0.196		0	0			-6741.62		6053.23		0		0		0.526901	0.473099	0	0
b1	NULL	211			265	1	0.95159	0.097	0.214		0	0			-8374.99		4214.46		0		0		0.665239	0.334761	0	0
b1	NULL	211			268	1	0.97131	0.077	0.184		0	0			-6500.71		2933.99		0		0		0.689021	0.310979	0	0
b1	NULL	211			271	1	0.91248	0.076	0.203		0	0			-12270.1		2918.61		0		0		0.807844	0.192156	0	0
b1	NULL	211			272	1	0.92773	0.09	0.487		0	0			-7231.04		3156.62		0		0		0.696118	0.303882	0	0
b1	NULL	211			284	3	0.9331	0.095	0.204		2	0			-9188.72		3549.66		0		0		0.721341	0.278659	0	0
b1	NULL	211			286	0					2	0			-8722.62		3451.64		0		0		0.716481	0.283519	0	0
b1	NULL	211			289	0					0	0			-9275.42		3513.77		0		0		0.725255	0.274745	0	0
b1	NULL	211			285	2	0.97119	0.075	0.395		2	0			-6946.34		4779.96		0		0		0.592373	0.407627	0	0
b1	NULL	211			288	0					0	0			-6944.24		4437.68		0		0		0.610111	0.389889	0	0
b1	NULL	211			287	1	0.95957	0.09	0.529		0	0			-8643.48		2897.61		0		0		0.748931	0.251069	0	0
b1	NULL	211			291	1	0.94836	0.09	0.515		2	0			-4980.92		5903.67		0		0		0.457612	0.542388	0	0
b1	NULL	211			294	1	0.92988	0.061	0.174		0	0			-7021.37		4807.96		0		0		0.593556	0.406444	0	0
b1	NULL	211			295	1	0.92327	0.049	0.163		0	0			-7893.73		3272.48		0		0		0.70693	0.29307	0	0
b1	NULL	211			296	1	0.94919	0.103	0.191		0	0			-6270.57		4908.33		0		0		0.560929	0.439071	0	0
b1	NULL	211			298	1	0.94388	0.081	0.414		2	0.5			-6630.14		2471.58		0		0		0.728449	0.271551	0	0
b1	NULL	211			301	1	0.92924	0.082	0.21		2	0.2			-6026.08		2828.46		0		0		0.680564	0.319436	0	0
b1	NULL	211			305	1	0.94714	0.131	0.256		0	0			-4963.88		4231.99		0		0		0.539794	0.460206	0	0
b1	NULL	211			306	1	0.93204	0.106	0.216		0	0			-6540.53		3250.56		0		0		0.668008	0.331992	0	0
b1	NULL	211			307	3	0.95666	0.05	0.362		-1	0			-6794.72		4309.98		0		0		0.611878	0.388122	0	0
b1	NULL	211			308	0					-1	0			-6906.07		4486.69		0		0		0.606181	0.393819	0	0
b1	NULL	211			309	0					-1	0			-6938.21		3860.11		0		0		0.642527	0.357473	0	0
b1	NULL	211			310	1	0.9579	0.116	0.497		0	0			-6860.02		4176.47		0		0		0.621576	0.378424	0	0
b1	NULL	211			311	1	0.95285	0.05	0.46		0	8.3			-4858.9		4294.16		0		0		0.53085	0.46915	0	0
b1	NULL	211			312	2	0.93329	0.07	0.179		0	0			-5760.29		1880.38		0		0		0.753899	0.246101	0	0
b1	NULL	211			314	0					0	0.5			-5853.7		1876.84		0		0		0.757217	0.242783	0	0
b1	NULL	211			319	1	0.92539	0.067	0.431		2	0			-8863.24		2043.67		0		0		0.812626	0.187374	0	0
b1	NULL	211			321	1	0.91861	0.228	0.305		2	9.3			-8058.85		3445.09		0		0		0.70053	0.29947	0	0
b1	NULL	211			322	1	0.95545	0.105	0.423		2	0			-8846.91		2768.4		0		0		0.761659	0.238341	0	0
b1	NULL	211			324	1	0.92861	0.051	0.159		0	0			-5241.13		4809.58		0		0		0.521469	0.478531	0	0
b1	NULL	211			328	1	0.94045	0.087	0.405		0	0			-7740.99		4150.89		0		0		0.650948	0.349052	0	0
b1	NULL	211			329	1	0.94602	0.1	0.434		0	0			-4416.41		6493.73		0		0		0.404799	0.595201	0	0
b1	NULL	211			333	1	0.93683	0.064	0.41		0	3.7			-5576.4		4146.29		0		0		0.573545	0.426455	0	0
b1	NULL	211			334	2	0.94613	0.034	0.167		0	0.5			-7437.47		3402		0		0		0.686147	0.313853	0	0
b1	NULL	211			336	0					0	0.1			-7515.06		3639.07		0		0		0.673747	0.326253	0	0
b1	NULL	211			339	1	0.92494	0.057	0.445		1	14.8			-5660.75		2990.08		0		0		0.654359	0.345641	0	0
b1	NULL	211			346	1	0.94391	0.093	0.223		0	0.4			-6575.96		5386.33		0		0		0.549724	0.450276	0	0
b1	NULL	211			348	1	0.96916	0.103	0.223		1	0			-6139.01		6435.1		0		0		0.488226	0.511774	0	0
b1	NULL	226	37	55			0.90886	0.107	0.328	0.13		56.02	32.47	0.7653	-6669.99	2769.27	1076.54	374.32	0	0	0	0	0.861029	0.138971	0	0
b1	NULL	226			226	1	0.912	0.15	0.296		2	71.4			-4263.03		898.34		0		0		0.825949	0.174051	0	0
b1	NULL	226			25	2	0.88648	0.053	0.374		2	69.5			-3598.62		1219.48		0		0		0.746896	0.253104	0	0
b1	NULL	226			27	0					2	65.4			-3565.15		1130.04		0		0		0.75932	0.24068	0	0
b1	NULL	226			26	1	0.89029	0.061	0.329		-1	0			-8505.66		808.04		0		0		0.913242	0.0867582	0	0
b1	NULL	226			39	1	0.92016	0.117	0.253		2	99.7			-3742.46		611.4		0		0		0.859573	0.140427	0	0
b1	NULL	226			41	1	0.90405	0.128	0.27		2	51.4			-6247.7		690.08		0		0		0.900533	0.099467	0	0
b1	NULL	226			51	1	0.8901	0.124	0.292		2	59.7			-4189.24		1129.81		0		0		0.787592	0.212408	0	0
b1	NULL	226			53	1	0.87603	0.139	0.271		2	63.7			-4691		758.86		0		0		0.860756	0.139244	0	0
b1	NULL	226			55	5	0.89993	0.079	0.255		-1	0			-11921.4		1199.57		0		0		0.908576	0.0914237	0	0
b1	NULL	226			58	0					-1	0			-9380.9		1125.87		0		0		0.892843	0.107157	0	0
b1	NULL	226			61	0					-1	0			-13260.9		1142.37		0		0		0.920687	0.0793131	0	0
b1	NULL	226			63	0					-1	0			-11657.1		1189.81		0		0		0.907385	0.0926147	0	0
b1	NULL	226			65	0					-1	0			-10790.3		1162.96		0		0		0.902708	0.0972921	0	0
b1	NULL	226			72	1	0.92378	0.055	0.21		2	83.6			-5474.6		911.33		0		0		0.857291	0.142709	0	0
b1	NULL	226			81	3	0.92109	0.179	0.511		2	90.8			-4141.91		706.91		0		0		0.85421	0.14579	0	0
b1	NULL	226			82	0					2	81.7			-4182.68		795.08		0		0		0.840274	0.159726	0	0
b1	NULL	226			83	0					2	84.2			-4057.26		757.6		0		0		0.842654	0.157346	0	0
b1	NULL	226			88	7	0.89206	0.059	0.222		1	41.7			-8515.78		1254		0		0		0.871645	0.128355	0	0
b1	NULL	226			89	0					1	36			-8788		1479.41		0		0		0.855912	0.144088	0	0
b1	NULL	226			90	0					1	37.5			-9390.54		1407.43		0		0		0.869658	0.130342	0	0
b1	NULL	226			91	0					1	37.2			-9535.01		1468.58		0		0		0.866536	0.133464	0	0
b1	NULL	226			92	0					1	35.7			-9328.62		1560.59		0		0		0.856685	0.143315	0	0
b1	NULL	226			93	0					1	43.3			-8664.49		1369.86		0		0		0.863483	0.136517	0	0
b1	NULL	226			94	0					1	39.5			-9337.6		1420.63		0		0		0.867949	0.132051	0	0
b1	NULL	226			109	1	0.88855	0.118	0.396		2	53.2			-5220.75		1606.82		0		0		0.764657	0.235343	0	0
b1	NULL	226			111	2	0.92053	0.112	0.501		2	90.4			-4090.57		814.45		0		0		0.833956	0.166044	0	0
b1	NULL	226			112	0					2	84.6			-4760.82		817.63		0		0		0.853431	0.146569	0	0
b1	NULL	226			155	1	0.90481	0.067	0.244		2	86.9			-7246.02		717.39		0		0		0.909914	0.0900858	0	0
b1	NULL	226			157	1	0.87505	0.121	0.485		1	40.4			-5677.34		1430.31		0		0		0.798765	0.201235	0	0
b1	NULL	226			158	1	0.89756	0.108	0.278		0	12.3			-8655.68		766.21		0		0		0.918678	0.0813223	0	0
b1	NULL	226			161	1	0.88672	0.069	0.394		2	57.4			-5559.35		1185.92		0		0		0.824185	0.175815	0	0
b1	NULL	226			167	1	0.87374	0.072	0.243		1	10.8			-8453.79		1065.53		0		0		0.888067	0.111933	0	0
b1	NULL	226			168	1	0.85927	0.088	0.247		1	22.2			-5703.35		1206.92		0		0		0.825344	0.174656	0	0
b1	NULL	226			171	1	0.88491	0.208	0.576		1	34.1			-5109.63		523.98		0		0		0.90699	0.0930096	0	0
b1	NULL	226			175	1	0.85945	0.129	0.447		2	81.6			-2160.63		1445.61		0		0		0.599136	0.400864	0	0
b1	NULL	226			195	1	0.85488	0.148	0.456		2	57.5			-4511.66		1975.95		0		0		0.695427	0.304573	0	0
b1	NULL	226			208	1	0.89834	0.162	0.28		1	41.2			-6486.22		1251.24		0		0		0.838288	0.161712	0	0
b1	NULL	226			234	1	0.86943	0.112	0.305		2	57.6			-6057.67		725.62		0		0		0.893028	0.106972	0	0
b1	NULL	226			239	3	0.91271	0.063	0.244		2	52.3			-12872.5		1166.11		0		0		0.916935	0.0830646	0	0
b1	NULL	226			243	0					2	55.6			-9917.59		1009.66		0		0		0.907602	0.0923984	0	0
b1	NULL	226			244	0					2	52.2			-10907.1		1151.71		0		0		0.904493	0.0955074	0	0
b1	NULL	226			246	1	0.87013	0.122	0.301		1	37.6			-8190.15		1032.57		0		0		0.888041	0.111959	0	0
b1	NULL	226			255	1	0.88294	0.1	0.43		2	67.3			-5638.69		1293.93		0		0		0.813356	0.186644	0	0
b1	NULL	226			266	1	0.85407	0.201	0.352		0	5.5			-9109.84		1402.36		0		0		0.866597	0.133403	0	0
b1	NULL	226			276	1	0.84597	0.103	0.251		2	77.4			-8669.45		2450.21		0		0		0.779651	0.220349	0	0
b1	NULL	226			277	1	0.89871	0.101	0.435		2	61.9			-3927.97		1256.21		0		0		0.757684	0.242316	0	0
b1	NULL	226			280	1	0.89761	0.068	0.22		0	0.3			-6844.33		1034.73		0		0		0.868673	0.131327	0	0
b1	NULL	226			282	2	0.90818	0.197	0.293		2	82.8			-3701.96		617.87		0		0		0.856969	0.143031	0	0
b1	NULL	226			283	0					2	77.2			-4577.95		624.12		0		0		0.880025	0.119975	0	0
b1	NULL	226			292	1	0.88853	0.138	0.502		2	100			-3157.2		375.78		0		0		0.893637	0.106363	0	0
b1	NULL	226			297	1	0.85875	0.068	0.455		2	72.4			-4335.92		842.93		0		0		0.837236	0.162764	0	0
b1	NULL	226			302	1	0.88959	0.098	0.265		2	72.4			-3549.83		546.66		0		0		0.866554	0.133446	0	0
b1	NULL	226			326	2	0.85417	0.088	0.489		0	10.3			-5872.13		1131.28		0		0		0.838467	0.161533	0	0
b1	NULL	226			327	0					0	12.6			-5034.03		994.95		0		0		0.834972	0.165028	0	0
b1	NULL	226			332	1	0.88829	0.08	0.255		2	84.8			-3619.28		546.73		0		0		0.868764	0.131236	0	0
b2	NULL	3	6	6			0.96226	0.086	0.248	0.092		49.74	25.33	0.8	-6067.57	1505	2093.47	865.35	0	0	0	0	0.74348	0.25652	0	0
b2	NULL	3			3	1	0.96346	0.023	0.165		2	68.1			-4657.48		2009.09		0		0		0.698632	0.301368	0	0
b2	NULL	3			2	1	0.92835	0.034	0.19		-1	0			-5012.53		1341.57		0		0		0.788865	0.211135	0	0
b2	NULL	3			4	1	0.91989	0.056	0.123		1	32.5			-6548.03		3459.65		0		0		0.6543	0.3457	0	0
b2	NULL	3			6	1	0.97353	0.027	0.243		2	54.8			-5655.05		2818.33		0		0		0.66739	0.33261	0	0
b2	NULL	3			15	1	0.89333	0.179	0.369		1	41.4			-5366.92		2074.95		0		0		0.721179	0.278821	0	0
b2	NULL	3			18	1	0.90652	0.199	0.396		2	51.9			-9165.43		857.21		0		0		0.914473	0.0855274	0	0
b2	NULL	5	4	5			0.98124	0.127	0.265	0.148		12.26	10.1	0.3	-12407.6	2638.3	1722.1	220.53	0	0	0	0	0.878122	0.121878	0	0
b2	NULL	5			5	1	0.99587	0.055	0.25		0	3.4			-10593.2		1534.14		0		0		0.873497	0.126503	0	0
b2	NULL	5			8	1	0.96198	0.182	0.313		0	1.9			-11610.2		1475.58		0		0		0.887238	0.112762	0	0
b2	NULL	5			9	1	0.87685	0.112	0.265		1	30.1			-8937.01		1741.12		0		0		0.836945	0.163055	0	0
b2	NULL	5			13	2	0.89792	0.228	0.305		2	11.3			-15857.1		1756.02		0		0		0.9003	0.0996998	0	0
b2	NULL	5			14	0					0	14.6			-15040.4		2103.62		0		0		0.877297	0.122703	0	0
b2	NULL	10	3	3			0.97571	0.076	0.369	0.099		72.53	20.71	0.8333	-4561.59	523.9	632.74	113.57	0	0	0	0	0.878186	0.121814	0	0
b2	NULL	10			10	1	0.99738	0.036	0.164		2	90.9			-4751.78		616.4		0		0		0.885175	0.114825	0	0
b2	NULL	10			7	1	0.89325	0.081	0.472		2	83.1			-3846.36		502.53		0		0		0.884446	0.115554	0	0
b2	NULL	10			20	1	0.91578	0.11	0.471		1	43.6			-5086.64		779.28		0		0		0.867151	0.132849	0	0
b2	NULL	19	6	6			0.9561	0.139	0.211	0.185		2.1	1.93	0.6667	-9099.72	2221.49	2739.86	764.67	0	0	0	0	0.768585	0.231415	0	0
b2	NULL	19			19	1	0.98303	0.043	0.072		2	4.5			-8368.3		4179.83		0		0		0.666896	0.333104	0	0
b2	NULL	19			1	1	0.87325	0.282	0.368		0	1.6			-14042.4		2122.62		0		0		0.868691	0.131309	0	0
b2	NULL	19			11	1	0.94161	0.194	0.245		2	0.5			-7955.67		3157.88		0		0		0.715853	0.284147	0	0
b2	NULL	19			12	1	0.93512	0.056	0.122		2	0.8			-7955.65		1931.96		0		0		0.804608	0.195392	0	0
b2	NULL	19			16	1	0.89082	0.127	0.242		1	0.2			-8436.19		2781.06		0		0		0.752073	0.247927	0	0
b2	NULL	19			17	1	0.92376	0.129	0.216		1	5			-7840.07		2265.81		0		0		0.775793	0.224207	0	0
b3	NULL	1	2	4			0.97405	0.081	0.128	0.114		16.05	7.22	0.125	-6020.49	907.8	1994.55	411.16	0	0	0	0	0.751149	0.248851	0	0
b3	NULL	1			1	3	0.99587	0.066	0.107		0	11			-6618.28		2217.62		0		0		0.749022	0.250978	0	0
b3	NULL	1			2	0					0	12.9			-6395		2222.58		0		0		0.742088	0.257912	0	0
b3	NULL	1			3	0					0	11.8			-6612.79		2255.17		0		0		0.745695	0.254305	0	0
b3	NULL	1			8	1	0.91092	0.157	0.246		1	28.5			-4455.88		1282.84		0		0		0.776459	0.223541	0	0
b3	NULL	4	2	2			0.96375	0.051	0.13	0.028		40.45	35.85	0.5	-9093.53	397.21	2509.42	262.6	0	0	0	0	0.783726	0.216274	0	0
b3	NULL	4			4	1	0.96336	0.051	0.13		2	76.3			-8696.32		2246.82		0		0		0.794682	0.205318	0	0
b3	NULL	4			11	1	0.96415	0.051	0.13		0	4.6			-9490.73		2772.02		0		0		0.773948	0.226052	0	0
b3	NULL	6	3	3			0.98288	0.062	0.223	0.065		5.6	6.17	0	-11348.5	2579.85	2431.02	304.11	0	0	0	0	0.823577	0.176423	0	0
b3	NULL	6			6	1	0.99813	0.01	0.013		0	0			-14446.4		2292.3		0		0		0.863053	0.136947	0	0
b3	NULL	6			10	1	0.91937	0.041	0.045		0	2.6			-11468.7		2147.83		0		0		0.842263	0.157737	0	0
b3	NULL	6			14	1	0.88155	0.135	0.612		0	14.2			-8130.46		2852.94		0		0		0.74025	0.25975	0	0
b3	NULL	7	5	5			0.97341	0.148	0.289	0.174		59.02	20.91	0.7	-4680.47	1963.07	1719.27	414.83	0	0	0	0	0.731353	0.268647	0	0
b3	NULL	7			7	1	0.98074	0.091	0.196		1	48.8			-4859.86		1652.31		0		0		0.746274	0.253726	0	0
b3	NULL	7			5	1	0.88553	0.106	0.24		2	70.8			-3845.86		2269.44		0		0		0.628891	0.371109	0	0
b3	NULL	7			9	1	0.95987	0.185	0.399		1	34.4			-5582.24		2054.62		0		0		0.73096	0.26904	0	0
b3	NULL	7			12	1	0.90232	0.134	0.236		1	47.4			-7531.75		1539.95		0		0		0.830247	0.169753	0	0
b3	NULL	7			13	1	0.86512	0.22	0.376		2	93.7			-1582.64		1080.03		0		0		0.594381	0.405619	0	0
b4	NULL	6	15	18			0.93942	0.15	0.361	0.19		70.95	25.71	0.8889	-5015.19	1906.1	665.71	222.23	0	0	0	0	0.882816	0.117184	0	0
b4	NULL	6			6	1	0.96967	0.151	0.318		2	65			-5381.22		685.4		0		0		0.887021	0.112979	0	0
b4	NULL	6			13	1	0.85263	0.116	0.286		0	18.2			-5384.67		690.6		0		0		0.886326	0.113674	0	0
b4	NULL	6			14	1	0.85365	0.068	0.283		1	33.5			-5569.89		388.55		0		0		0.93479	0.06521	0	0
b4	NULL	6			15	1	0.96372	0.139	0.312		2	91.4			-3740.13		724.68		0		0		0.837691	0.162309	0	0
b4	NULL	6			35	1	0.86454	0.228	0.393		2	84.1			-2622.32		1072.14		0		0		0.709798	0.290202	0	0
b4	NULL	6			36	1	0.89428	0.176	0.526		2	86.1			-4224.08		860.73		0		0		0.830725	0.169275	0	0
b4	NULL	6			42	1	0.8942	0.195	0.369		1	27.7			-4381.96		885.38		0		0		0.831911	0.168089	0	0
b4	NULL	6			51	1	0.88699	0.261	0.403		2	71.5			-3916.94		1001.6		0		0		0.796362	0.203638	0	0
b4	NULL	6			57	1	0.87226	0.248	0.354		2	82.1			-5019.48		660.18		0		0		0.883764	0.116236	0	0
b4	NULL	6			58	1	0.88502	0.066	0.416		2	100			-2524.71		402.63		0		0		0.862459	0.137541	0	0
b4	NULL	6			68	2	0.89492	0.19	0.33		2	100			-2643.8		326.95		0		0		0.889944	0.110056	0	0
b4	NULL	6			70	0					2	100			-3204.16		328.99		0		0		0.906885	0.0931152	0	0
b4	NULL	6			69	3	0.88763	0.208	0.386		2	57.9			-8489.26		789.41		0		0		0.914922	0.0850779	0	0
b4	NULL	6			71	0					2	58.4			-8341.91		697.36		0		0		0.922852	0.0771478	0	0
b4	NULL	6			72	0					2	55.6			-8624.96		764.23		0		0		0.918605	0.0813947	0	0
b4	NULL	6			73	1	0.86432	0.062	0.404		2	96.3			-6845.64		458.83		0		0		0.937185	0.062815	0	0
b4	NULL	6			81	1	0.87058	0.147	0.301		2	51.2			-5118.83		814.21		0		0		0.862767	0.137233	0	0
b4	NULL	6			88	1	0.89004	0.05	0.4		2	98.1			-4239.54		430.96		0		0		0.907727	0.0922728	0	0
b4	NULL	16	15	16			0.95056	0.11	0.294	0.146		15.98	10.73	0.3438	-7115.62	1986.82	2285.05	686.42	0	0	0	0	0.756927	0.243073	0	0
b4	NULL	16			16	1	0.95856	0.092	0.21		2	0.1			-9955.99		1752.07		0		0		0.850354	0.149646	0	0
b4	NULL	16			1	1	0.92921	0.054	0.233		0	15.6			-5296.44		2607.33		0		0		0.670116	0.329884	0	0
b4	NULL	16			9	1	0.90412	0.16	0.301		2	0.8			-8198.21		2184.15		0		0		0.789629	0.210371	0	0
b4	NULL	16			12	1	0.96792	0.085	0.235		0	17.8			-7719.35		2605.87		0		0		0.747621	0.252379	0	0
b4	NULL	16			19	2	0.86794	0.127	0.362		0	10.7			-5058.76		3446.91		0		0		0.594752	0.405248	0	0
b4	NULL	16			20	0					0	6.6			-5161.5		3697.83		0		0		0.582606	0.417394	0	0
b4	NULL	16			24	1	0.89068	0.122	0.275		1	29.7			-5620.7		1764.25		0		0		0.761102	0.238898	0	0
b4	NULL	16			26	1	0.91596	0.147	0.287		1	33			-4448.41		1697.51		0		0		0.723799	0.276201	0	0
b4	NULL	16			40	1	0.89695	0.109	0.211		1	21			-5889.45		2588.97		0		0		0.69464	0.30536	0	0
b4	NULL	16			44	1	0.93892	0.095	0.219		1	24.3			-8721.17		1285.89		0		0		0.871502	0.128498	0	0
b4	NULL	16			45	1	0.88683	0.074	0.232		0	12			-12219.4		1484.56		0		0		0.89167	0.10833	0	0
b4	NULL	16			46	1	0.93437	0.066	0.423		0	1.6			-6625.36		2668.73		0		0		0.712857	0.287143	0	0
b4	NULL	16			56	1	0.88355	0.142	0.298		1	24.8			-8007.95		1520.4		0		0		0.840434	0.159566	0	0
b4	NULL	16			61	1	0.87562	0.137	0.324		0	5.7			-8000.41		2904.24		0		0		0.73367	0.26633	0	0
b4	NULL	16			102	1	0.94468	0.117	0.27		1	20.4			-6309.61		2496		0		0		0.716544	0.283456	0	0
b4	NULL	16			104	1	0.87753	0.123	0.493		1	31.5			-6617.25		1856.04		0		0		0.780954	0.219046	0	0
b4	NULL	18	30	47			0.94801	0.112	0.345	0.154		8.46	17.42	0.6818	-7040.11	2530.84	4266.8	1122.8	0	0	0	0	0.622638	0.377362	0	0
b4	NULL	18			18	1	0.95464	0.171	0.457		2	0			-5109.57		4095.99		0		0		0.555053	0.444947	0	0
b4	NULL	18			3	1	0.95308	0.156	0.468		0	3.3			-5122.76		3827.31		0		0		0.572371	0.427629	0	0
b4	NULL	18			4	1	0.94135	0.106	0.44		0	0			-7355.87		4028.94		0		0		0.646113	0.353887	0	0
b4	NULL	18			5	1	0.94028	0.055	0.19		0	0			-11806.2		3415.95		0		0		0.775593	0.224407	0	0
b4	NULL	18			7	1	0.92031	0.111	0.336		2	0			-8117.11		2843.47		0		0		0.740573	0.259427	0	0
b4	NULL	18			8	1	0.94184	0.147	0.271		2	0			-7159.4		4650.24		0		0		0.606234	0.393766	0	0
b4	NULL	18			10	1	0.92402	0.05	0.4		0	10.3			-5026.4		4136.99		0		0		0.548531	0.451469	0	0
b4	NULL	18			17	1	0.95038	0.104	0.435		2	0			-5702		5774.32		0		0		0.496849	0.503151	0	0
b4	NULL	18			22	1	0.9293	0.279	0.5		0	0			-4700.12		6299.96		0		0		0.427281	0.572719	0	0
b4	NULL	18			23	1	0.9218	0.07	0.393		0	9.8			-5210.79		3768.61		0		0		0.580305	0.419695	0	0
b4	NULL	18			25	1	0.92883	0.058	0.398		2	52.4			-15459.9		4144.71		0		0		0.788585	0.211415	0	0
b4	NULL	18			33	1	0.92487	0.154	0.474		1	0			-10866.3		3343.72		0		0		0.764692	0.235308	0	0
b4	NULL	18			37	1	0.94235	0.119	0.434		2	1.8			-6635.17		4669.62		0		0		0.586934	0.413066	0	0
b4	NULL	18			38	1	0.91947	0.205	0.359		2	1.7			-9963.18		3075.31		0		0		0.764136	0.235864	0	0
b4	NULL	18			39	1	0.93805	0.07	0.415		2	0			-4247.84		5184.84		0		0		0.450332	0.549668	0	0
b4	NULL	18			41	2	0.92283	0.183	0.394		0	0			-10315.6		2700.12		0		0		0.792549	0.207451	0	0
b4	NULL	18			90	0					2	0			-8836.48		2095.62		0		0		0.808306	0.191694	0	0
b4	NULL	18			43	1	0.91928	0.076	0.208		1	0			-10253		2830.65		0		0		0.783651	0.216349	0	0
b4	NULL	18			47	1	0.90417	0.18	0.468		1	22.6			-4319.2		2758.92		0		0		0.610219	0.389781	0	0
b4	NULL	18			48	1	0.93855	0.129	0.448		1	10			-5383.87		2032.16		0		0		0.725977	0.274023	0	0
b4	NULL	18			49	1	0.94883	0.093	0.261		2	88.7			-14003.6		7572.85		0		0		0.649022	0.350978	0	0
b4	NULL	18			50	1	0.91806	0.185	0.334		2	8.4			-8149.49		2960.46		0		0		0.733531	0.266469	0	0
b4	NULL	18			55	1	0.94047	0.095	0.429		2	5.2			-6548		3387.57		0		0		0.659046	0.340954	0	0
b4	NULL	18			59	4	0.93187	0.056	0.236		2	13.4			-6368.85		4975.46		0		0		0.561414	0.438586	0	0
b4	NULL	18			60	0					1	20			-6392.29		3734.56		0		0		0.631222	0.368778	0	0
b4	NULL	18			62	0					0	13.4			-6564.61		4014.29		0		0		0.620538	0.379462	0	0
b4	NULL	18			65	0					0	10			-6746.05		4320.88		0		0		0.609568	0.390432	0	0
b4	NULL	18			64	2	0.9265	0.123	0.476		1	6.8			-5997.39		3177.57		0		0		0.653669	0.346331	0	0
b4	NULL	18			67	0					2	7.3			-6085.13		3119.75		0		0		0.661077	0.338923	0	0
b4	NULL	18			75	1	0.90966	0.166	0.303		1	43.4			-12153.2		4641.6		0		0		0.723628	0.276372	0	0
b4	NULL	18			80	1	0.93381	0.094	0.255		2	0			-5571.86		4972.52		0		0		0.52842	0.47158	0	0
b4	NULL	18			83	3	0.9684	0.06	0.234		-1	0			-7627.38		5908.73		0		0		0.563484	0.436516	0	0
b4	NULL	18			84	0					-1	0			-7748.89		5041.88		0		0		0.605819	0.394181	0	0
b4	NULL	18			85	0					-1	0			-7200.42		5661.3		0		0		0.559833	0.440167	0	0
b4	NULL	18			86	1	0.9397	0.102	0.276		0	0			-7942.94		6576.02		0		0		0.547074	0.452926	0	0
b4	NULL	18			91	11	0.9613	0.03	0.194		2	0			-5166.07		4620.26		0		0		0.527886	0.472114	0	0
b4	NULL	18			92	0					2	0			-5382.3		4779.23		0		0		0.529674	0.470326	0	0
b4	NULL	18			93	0					2	0			-4733.98		4420.07		0		0		0.517146	0.482854	0	0
b4	NULL	18			94	0					2	0			-5347.28		4674.98		0		0		0.53354	0.46646	0	0
b4	NULL	18			95	0					2	0			-5227.56		4757.83		0		0		0.523521	0.476479	0	0
b4	NULL	18			96	0					2	0			-5209.4		4775.67		0		0		0.521719	0.478281	0	0
b4	NULL	18			97	0					2	0			-5453.4		4474.77		0		0		0.549286	0.450714	0	0
b4	NULL	18			98	0					2	0			-5468.69		4636.9		0		0		0.541155	0.458845	0	0
b4	NULL	18			99	0					2	0			-5199.26		4279.39		0		0		0.548523	0.451477	0	0
b4	NULL	18			100	0					2	0			-5434.31		4366.5		0		0		0.554476	0.445524	0	0
b4	NULL	18			101	0					2	0			-5464.17		4863.69		0		0		0.529071	0.470929	0	0
b4	NULL	18			103	1	0.91739	0.192	0.507		1	43.7			-6108.07		4147.51		0		0		0.595585	0.404415	0	0
b4	NULL	77	12	23			0.95124	0.099	0.25	0.138		34.92	30.53	0.6957	-8389.87	2311.69	1681.53	581.83	0	0	0	0	0.833039	0.166961	0	0
b4	NULL	77			77	3	0.98091	0.093	0.419		2	76.4			-9318.65		997.92		0		0		0.90327	0.0967298	0	0
b4	NULL	77			78	0					2	73.9			-9016.6		1048.63		0		0		0.895817	0.104183	0	0
b4	NULL	77			79	0					2	74.3			-9319.78		1118.45		0		0		0.892851	0.107149	0	0
b4	NULL	77			2	3	0.93489	0.047	0.114		1	49.7			-6230.71		960.41		0		0		0.866445	0.133555	0	0
b4	NULL	77			52	0					1	48.2			-7412.25		1025.68		0		0		0.878444	0.121556	0	0
b4	NULL	77			53	0					2	55.1			-5895.19		995.69		0		0		0.855506	0.144494	0	0
b4	NULL	77			11	1	0.924	0.111	0.333		2	80.7			-9147.84		886.45		0		0		0.911658	0.0883421	0	0
b4	NULL	77			21	1	0.93223	0.095	0.436		1	33.8			-8336.86		895.76		0		0		0.902979	0.0970212	0	0
b4	NULL	77			27	7	0.87239	0.065	0.303		1	0.2			-11451.8		1922.43		0		0		0.856258	0.143742	0	0
b4	NULL	77			28	0					1	0			-11414.1		2241.03		0		0		0.835883	0.164117	0	0
b4	NULL	77			29	0					1	0			-10832.1		2499.45		0		0		0.812517	0.187483	0	0
b4	NULL	77			30	0					1	0			-11342.5		2352.96		0		0		0.828195	0.171805	0	0
b4	NULL	77			31	0					1	1.4			-10051.8		2493.31		0		0		0.801253	0.198747	0	0
b4	NULL	77			32	0					1	0			-10549.8		2076.54		0		0		0.835539	0.164461	0	0
b4	NULL	77			34	0					1	0			-10810.8		2072.97		0		0		0.839102	0.160898	0	0
b4	NULL	77			54	1	0.93416	0.141	0.18		2	55.8			-6406.76		1574.42		0		0		0.802733	0.197267	0	0
b4	NULL	77			63	2	0.87431	0.04	0.472		1	49.1			-4172.81		1944.84		0		0		0.682094	0.317906	0	0
b4	NULL	77			66	0					2	51			-4082.37		1799.55		0		0		0.694054	0.305946	0	0
b4	NULL	77			74	1	0.92673	0.106	0.557		2	54.8			-5646.76		2142.32		0		0		0.724959	0.275041	0	0
b4	NULL	77			76	1	0.90351	0.184	0.309		1	4.3			-10427.9		1138.67		0		0		0.901555	0.0984452	0	0
b4	NULL	77			82	1	0.87593	0.186	0.261		2	75.3			-6958.26		2146.6		0		0		0.764236	0.235764	0	0
b4	NULL	77			87	1	0.86943	0.044	0.126		0	19.2			-5587.43		2466.95		0		0		0.693713	0.306287	0	0
b4	NULL	77			89	1	0.89606	0.148	0.26		2	0			-8553.82		1874.05		0		0		0.820284	0.179716	0	0
b5	NULL	1	19	24			0.92972	0.116	0.307	0.169		47.23	25.55	0.7083	-5950.99	2408.88	1374.85	563.27	0	0	0	0	0.812329	0.187671	0	0
b5	NULL	1			1	1	0.9602	0.101	0.23		1	49.7			-4130.79		1271.14		0		0		0.764688	0.235312	0	0
b5	NULL	1			8	2	0.89892	0.113	0.55		1	22.7			-8381.8		1515.91		0		0		0.846842	0.153158	0	0
b5	NULL	1			9	0					1	23.1			-8190.66		1415.73		0		0		0.852626	0.147374	0	0
b5	NULL	1			24	1	0.90735	0.094	0.191		2	65.9			-5127.15		748.99		0		0		0.872537	0.127463	0	0
b5	NULL	1			25	1	0.90692	0.13	0.209		1	30			-5311.89		1871.08		0		0		0.739512	0.260488	0	0
b5	NULL	1			32	2	0.92484	0.073	0.144		2	52.5			-5914.03		1248.56		0		0		0.825683	0.174317	0	0
b5	NULL	1			33	0					2	54.1			-5452.11		1037.04		0		0		0.840189	0.159811	0	0
b5	NULL	1			34	1	0.88223	0.169	0.279		1	44.4			-7546.54		2228.49		0		0		0.772022	0.227978	0	0
b5	NULL	1			38	1	0.89308	0.143	0.238		2	55.8			-6317.16		994.06		0		0		0.864036	0.135964	0	0
b5	NULL	1			41	1	0.89009	0.126	0.215		2	86.6			-2142.29		1441.19		0		0		0.597824	0.402176	0	0
b5	NULL	1			46	1	0.91799	0.189	0.344		1	49.9			-8731.86		1068.15		0		0		0.891005	0.108995	0	0
b5	NULL	1			71	3	0.89417	0.15	0.238		0	10.6			-10438.1		1227.93		0		0		0.894744	0.105256	0	0
b5	NULL	1			72	0					0	3.8			-9526.3		1059.04		0		0		0.899952	0.100048	0	0
b5	NULL	1			73	0					0	2.2			-9186.12		1060.86		0		0		0.896471	0.103529	0	0
b5	NULL	1			81	1	0.88442	0.138	0.221		2	45.7			-5687.59		879.51		0		0		0.866073	0.133927	0	0
b5	NULL	1			97	1	0.89329	0.061	0.154		2	5.9			-5492.44		2521.03		0		0		0.685401	0.314599	0	0
b5	NULL	1			98	1	0.91172	0.187	0.3		1	47.7			-3865.35		1041.82		0		0		0.787694	0.212306	0	0
b5	NULL	1			100	1	0.89035	0.17	0.563		2	91.9			-2110.04		1647.65		0		0		0.561526	0.438474	0	0
b5	NULL	1			102	1	0.88743	0.066	0.488		1	39.4			-9120.79		2947.08		0		0		0.755791	0.244209	0	0
b5	NULL	1			105	1	0.91127	0.202	0.54		2	75.6			-2175.14		1509.57		0		0		0.590315	0.409685	0	0
b5	NULL	1			106	1	0.91104	0.06	0.491		2	65.3			-6004.78		1915.65		0		0		0.758138	0.241862	0	0
b5	NULL	1			109	1	0.91534	0.089	0.501		2	85.9			-4229.36		644.88		0		0		0.867696	0.132304	0	0
b5	NULL	1			117	2	0.93298	0.046	0.14		2	62.2			-4068.75		929.46		0		0		0.814041	0.185959	0	0
b5	NULL	1			118	0					2	62.7			-3672.78		771.61		0		0		0.826386	0.173614	0	0
b5	NULL	68	13	13			0.94386	0.095	0.385	0.127		51.06	27.57	0.7917	-5897.52	2437.9	1624.9	857.11	0	0	0	0	0.783992	0.216008	0	0
b5	NULL	68			68	1	0.97912	0.04	0.238		1	46.2			-7461.78		1404.12		0		0		0.841627	0.158373	0	0
b5	NULL	68			7	1	0.85114	0.104	0.319		1	32.7			-8420.64		757.03		0		0		0.917514	0.0824861	0	0
b5	NULL	68			11	1	0.90462	0.08	0.289		2	72.3			-2865.99		1267.41		0		0		0.693373	0.306627	0	0
b5	NULL	68			22	1	0.87913	0.097	0.483		2	88.9			-1948.94		1523.19		0		0		0.56131	0.43869	0	0
b5	NULL	68			35	1	0.88449	0.115	0.438		1	44.3			-5995.55		1728.66		0		0		0.776202	0.223798	0	0
b5	NULL	68			45	1	0.87647	0.057	0.402		1	24			-5989.55		2806.5		0		0		0.680936	0.319064	0	0
b5	NULL	68			60	1	0.85245	0.299	0.587		2	100			-2574.54		3990.42		0		0		0.392164	0.607836	0	0
b5	NULL	68			65	1	0.89391	0.044	0.384		2	52.6			-7676.85		866.78		0		0		0.898547	0.101453	0	0
b5	NULL	68			67	1	0.95114	0.055	0.397		2	54			-6295.96		950.67		0		0		0.868812	0.131188	0	0
b5	NULL	68			82	1	0.92098	0.103	0.332		2	28.7			-4209.72		1531.06		0		0		0.733301	0.266699	0	0
b5	NULL	68			83	1	0.88346	0.097	0.44		-1	0			-4669.59		1861.02		0		0		0.715031	0.284969	0	0
b5	NULL	68			91	1	0.87028	0.064	0.29		2	38.8			-10292.8		915.74		0		0		0.9183	0.0817002	0	0
b5	NULL	68			108	1	0.83039	0.076	0.405		1	30.2			-8265.9		1521.06		0		0		0.844583	0.155417	0	0
b5	NULL	84	11	11			0.93387	0.121	0.347	0.174		93.72	44.79	1	-3050.77	1352.97	493.04	146.74	0	0	0	0	0.860873	0.139127	0	0
b5	NULL	84			84	1	0.95075	0.128	0.425		-1	0			-3091.89		363.09		0		0		0.894908	0.105092	0	0
b5	NULL	84			18	1	0.92912	0.112	0.312		2	100			-3151.63		479.26		0		0		0.868005	0.131995	0	0
b5	NULL	84			23	1	0.91741	0.136	0.317		-1	0			-1874.95		593.39		0		0		0.7596	0.2404	0	0
b5	NULL	84			39	1	0.86102	0.087	0.275		2	86.8			-4837.62		736.38		0		0		0.86789	0.13211	0	0
b5	NULL	84			50	1	0.92485	0.078	0.285		2	100			-1974.81		362.5		0		0		0.844907	0.155093	0	0
b5	NULL	84			62	1	0.92473	0.185	0.365		2	100			-2603.88		310.47		0		0		0.893469	0.106531	0	0
b5	NULL	84			74	1	0.92761	0.133	0.457		2	86.8			-3125.67		538.54		0		0		0.853027	0.146973	0	0
b5	NULL	84			92	1	0.89799	0.168	0.348		2	100			-2037.45		241.26		0		0		0.894124	0.105876	0	0
b5	NULL	84			96	1	0.87593	0.073	0.346		2	80.5			-2366.88		602.59		0		0		0.797072	0.202928	0	0
b5	NULL	84			113	1	0.89587	0.174	0.434		2	89.4			-6463.8		579.78		0		0		0.917687	0.0823133	0	0
b5	NULL	84			119	1	0.91707	0.057	0.257		2	100			-2029.91		616.13		0		0		0.76715	0.23285	0	0
b5	NULL	86	54	71			0.94522	0.104	0.287	0.165		7.63	15.41	0.5076	-6439.73	2109.45	3747.19	1090.52	0	0	0	0	0.632157	0.367843	0	0
b5	NULL	86			86	3	0.96518	0.12	0.232		-1	0			-4523.92		3604.67		0		0		0.556544	0.443456	0	0
b5	NULL	86			88	0					-1	0			-5151.04		3668.49		0		0		0.584049	0.415951	0	0
b5	NULL	86			89	0					-1	0			-4823.07		4072.62		0		0		0.542181	0.457819	0	0
b5	NULL	86			2	2	0.93377	0.149	0.427		0	1.7			-5102.17		4519.26		0		0		0.530292	0.469708	0	0
b5	NULL	86			36	0					0	1.1			-4666.79		4352.21		0		0		0.51744	0.48256	0	0
b5	NULL	86			3	2	0.93444	0.057	0.181		0	0			-3883.85		3561.03		0		0		0.521681	0.478319	0	0
b5	NULL	86			4	0					0	0.7			-4415.89		3274.49		0		0		0.57421	0.42579	0	0
b5	NULL	86			5	2	0.93148	0.167	0.278		0	0			-7488.56		2894.04		0		0		0.721261	0.278739	0	0
b5	NULL	86			6	0					0	0			-7883.83		2875.76		0		0		0.732726	0.267274	0	0
b5	NULL	86			10	1	0.91694	0.066	0.181		1	2			-7269.94		4129.28		0		0		0.637758	0.362242	0	0
b5	NULL	86			12	1	0.94235	0.178	0.275		2	0			-6880.53		4107.76		0		0		0.626169	0.373831	0	0
b5	NULL	86			13	1	0.89758	0.172	0.27		2	0.4			-6797.65		4074.12		0		0		0.625257	0.374743	0	0
b5	NULL	86			14	1	0.92883	0.029	0.272		2	2.2			-8958.96		3737.45		0		0		0.705629	0.294371	0	0
b5	NULL	86			15	1	0.92162	0.157	0.304		1	31.2			-5147.2		2647.99		0		0		0.660305	0.339695	0	0
b5	NULL	86			16	2	0.92652	0.12	0.211		0	15			-6321.73		3887.26		0		0		0.619232	0.380768	0	0
b5	NULL	86			17	0					0	15.4			-6304.13		4148.18		0		0		0.603133	0.396867	0	0
b5	NULL	86			19	1	0.93717	0.2	0.321		2	0.5			-5343.37		3170.61		0		0		0.6276	0.3724	0	0
b5	NULL	86			20	1	0.93519	0.098	0.201		2	0			-4310.78		3495.11		0		0		0.552247	0.447753	0	0
b5	NULL	86			21	1	0.90885	0.131	0.439		2	10.6			-5288.63		2748.76		0		0		0.658003	0.341997	0	0
b5	NULL	86			26	1	0.91804	0.075	0.192		1	0			-8599.21		3153.57		0		0		0.731675	0.268325	0	0
b5	NULL	86			27	1	0.95561	0.164	0.28		1	0			-4934.33		4027.56		0		0		0.55059	0.44941	0	0
b5	NULL	86			28	2	0.90421	0.089	0.193		1	0			-8169.96		2910.69		0		0		0.737318	0.262682	0	0
b5	NULL	86			30	0					1	0.2			-8276.21		2878.82		0		0		0.741926	0.258074	0	0
b5	NULL	86			29	1	0.9437	0.094	0.218		1	0			-6023.34		4939.32		0		0		0.549441	0.450559	0	0
b5	NULL	86			31	1	0.91822	0.055	0.171		0	0.5			-7105.22		2726.95		0		0		0.72265	0.27735	0	0
b5	NULL	86			37	1	0.95513	0.124	0.413		0	0			-5960.54		5301.65		0		0		0.529252	0.470748	0	0
b5	NULL	86			40	1	0.93343	0.079	0.176		0	7.2			-5847.22		2049.54		0		0		0.740458	0.259542	0	0
b5	NULL	86			42	1	0.8983	0.158	0.271		1	36.8			-7867.5		3742.75		0		0		0.677634	0.322366	0	0
b5	NULL	86			43	1	0.93873	0.078	0.438		2	55.8			-14636.2		6736.37		0		0		0.684813	0.315187	0	0
b5	NULL	86			44	1	0.91081	0.176	0.282		0	10.8			-3631.83		3607.85		0		0		0.501656	0.498344	0	0
b5	NULL	86			47	1	0.92484	0.1	0.384		1	0			-7157.04		3104.64		0		0		0.697453	0.302547	0	0
b5	NULL	86			48	1	0.9232	0.081	0.186		0	6.9			-4773.93		3643.66		0		0		0.567137	0.432863	0	0
b5	NULL	86			49	1	0.91362	0.178	0.464		0	4.9			-4090.35		4746.77		0		0		0.46286	0.53714	0	0
b5	NULL	86			51	1	0.90781	0.05	0.169		2	1.7			-5819.96		3559.2		0		0		0.62052	0.37948	0	0
b5	NULL	86			52	2	0.89606	0.074	0.182		2	0			-11336.9		1922.27		0		0		0.855024	0.144976	0	0
b5	NULL	86			53	0					2	0.1			-12047		1982.88		0		0		0.858668	0.141332	0	0
b5	NULL	86			54	4	0.94193	0.061	0.176		2	0			-7845.62		4710.51		0		0		0.624844	0.375156	0	0
b5	NULL	86			56	0					2	0			-7855.52		4776.78		0		0		0.62186	0.37814	0	0
b5	NULL	86			57	0					2	0			-8526.31		4854.85		0		0		0.637188	0.362812	0	0
b5	NULL	86			58	0					2	0			-8575.44		4945.59		0		0		0.63423	0.36577	0	0
b5	NULL	86			55	1	0.92399	0.14	0.266		2	8.6			-6139.79		2977.16		0		0		0.673448	0.326552	0	0
b5	NULL	86			59	1	0.91322	0.094	0.201		0	19.9			-5151.74		2312.45		0		0		0.690194	0.309806	0	0
b5	NULL	86			61	1	0.93834	0.14	0.271		1	21.8			-5383.39		3231.99		0		0		0.624858	0.375142	0	0
b5	NULL	86			63	1	0.91648	0.087	0.442		2	0.9			-7299.72		2396.52		0		0		0.75284	0.24716	0	0
b5	NULL	86			64	1	0.92383	0.056	0.166		2	12.6			-5904.01		3209.93		0		0		0.6478	0.3522	0	0
b5	NULL	86			66	1	0.9389	0.026	0.15		0	0.2			-8644.59		3469.07		0		0		0.713623	0.286377	0	0
b5	NULL	86			69	1	0.9409	0.061	0.444		1	3.8			-3905.42		3848.41		0		0		0.503676	0.496324	0	0
b5	NULL	86			70	1	0.89885	0.189	0.528		0	5.2			-4391.05		5643.24		0		0		0.437604	0.562396	0	0
b5	NULL	86			75	4	0.93196	0.086	0.408		2	8.7			-5149.79		3102.42		0		0		0.62405	0.37595	0	0
b5	NULL	86			76	0					2	5.6			-5265.09		3153.3		0		0		0.625427	0.374573	0	0
b5	NULL	86			77	0					0	10.7			-5261.38		3065.24		0		0		0.631875	0.368125	0	0
b5	NULL	86			78	0					0	6.4			-5992.52		3027.39		0		0		0.664366	0.335634	0	0
b5	NULL	86			79	1	0.93931	0.102	0.472		0	0			-9619.17		3834.43		0		0		0.714989	0.285011	0	0
b5	NULL	86			80	1	0.92782	0.066	0.429		2	100			-10580.9		7009.75		0		0		0.601506	0.398494	0	0
b5	NULL	86			85	1	0.91244	0.106	0.22		-1	0			-4956.44		3572.91		0		0		0.581104	0.418896	0	0
b5	NULL	86			87	1	0.92885	0.143	0.484		-1	0			-5061.05		5082.34		0		0		0.498951	0.501049	0	0
b5	NULL	86			90	1	0.94264	0.152	0.259		1	0			-10372.6		3940.5		0		0		0.724693	0.275307	0	0
b5	NULL	86			93	1	0.94492	0.051	0.159		2	0			-3838.41		5052.67		0		0		0.431715	0.568285	0	0
b5	NULL	86			94	1	0.95785	0.08	0.431		2	0			-4667.88		7404.33		0		0		0.386663	0.613337	0	0
b5	NULL	86			95	1	0.9111	0.112	0.232		1	20.5			-6080.07		2485.38		0		0		0.709837	0.290163	0	0
b5	NULL	86			99	1	0.93734	0.132	0.51		1	0			-8780.5		4112.28		0		0		0.68104	0.31896	0	0
b5	NULL	86			101	1	0.89562	0.03	0.407		0	11			-4679.18		2338.7		0		0		0.666751	0.333249	0	0
b5	NULL	86			103	2	0.92297	0.067	0.189		0	10			-4864.56		2672.52		0		0		0.645417	0.354583	0	0
b5	NULL	86			104	0					0	7.2			-6033.65		3098.77		0		0		0.660685	0.339315	0	0
b5	NULL	86			107	1	0.93169	0.061	0.179		2	3.3			-5305.62		3114.92		0		0		0.630081	0.369919	0	0
b5	NULL	86			110	1	0.94073	0.096	0.229		0	0.4			-4108.07		3864.87		0		0		0.515252	0.484748	0	0
b5	NULL	86			111	1	0.90886	0.141	0.257		1	20.9			-4825.82		2450.2		0		0		0.66325	0.33675	0	0
b5	NULL	86			112	3	0.95256	0.091	0.39		1	0			-6669.07		4598.54		0		0		0.59188	0.40812	0	0
b5	NULL	86			114	0					2	0.1			-6909.01		4322.77		0		0		0.61513	0.38487	0	0
b5	NULL	86			115	0					2	0			-6782.01		4639.44		0		0		0.593796	0.406204	0	0
b5	NULL	86			116	1	0.88566	0.168	0.273		1	20.3			-4956.24		3726.76		0		0		0.570798	0.429202	0	0
b6	NULL	2	16	22			0.96072	0.113	0.294	0.148		3.58	10.87	0.4737	-6280.53	2026.8	5299.73	1125.18	0	0	0	0	0.542348	0.457652	0	0
b6	NULL	2			2	1	0.94892	0.095	0.181		1	0			-4115.58		3697.06		0		0		0.526785	0.473215	0	0
b6	NULL	2			3	1	0.92537	0.061	0.164		1	48.2			-12623.7		6545.12		0		0		0.658554	0.341446	0	0
b6	NULL	2			5	2	0.95319	0.116	0.303		2	0.2			-5362.64		5097.22		0		0		0.512688	0.487312	0	0
b6	NULL	2			64	0					0	0			-4960.1		5962.19		0		0		0.454126	0.545874	0	0
b6	NULL	2			16	2	0.93528	0.192	0.347		0	0			-6221.68		5019.02		0		0		0.553496	0.446504	0	0
b6	NULL	2			20	0					0	0			-6170.66		4145.25		0		0		0.598169	0.401831	0	0
b6	NULL	2			26	3	0.97441	0.156	0.31		0	0			-6525.73		5006.75		0		0		0.565857	0.434143	0	0
b6	NULL	2			27	0					0	0			-6447.03		4969.62		0		0		0.564704	0.435296	0	0
b6	NULL	2			28	0					0	0			-6525.81		4807.67		0		0		0.575799	0.424201	0	0
b6	NULL	2			30	1	0.93088	0.099	0.424		0	0			-6139.78		2970.54		0		0		0.673937	0.326063	0	0
b6	NULL	2			34	1	0.96698	0.128	0.345		2	0			-5489.66		6574.13		0		0		0.455053	0.544947	0	0
b6	NULL	2			39	1	0.92034	0.072	0.157		2	4.9			-5864.8		4229.28		0		0		0.581014	0.418986	0	0
b6	NULL	2			51	3	0.97008	0.041	0.168		2	0.6			-8400.24		6393.94		0		0		0.567807	0.432193	0	0
b6	NULL	2			52	0					2	0.2			-8179.7		6217.04		0		0		0.568163	0.431837	0	0
b6	NULL	2			53	0					2	0.3			-8393.51		6542.04		0		0		0.561982	0.438018	0	0
b6	NULL	2			58	1	0.96564	0.075	0.234		2	0			-3948.8		5661.5		0		0		0.410892	0.589108	0	0
b6	NULL	2			60	1	0.94696	0.098	0.272		0	4.6			-3356.25		6147.3		0		0		0.353158	0.646842	0	0
b6	NULL	2			70	1	0.9199	0.098	0.33		0	0			-5272.54		5484.87		0		0		0.490131	0.509869	0	0
b6	NULL	2			109	1	0.89846	0.186	0.432		-1	0			-8420.98		6508.77		0		0		0.56404	0.43596	0	0
b6	NULL	2			110	1	0.90809	0.116	0.27		-1	0			-3982.53		4491.53		0		0		0.469967	0.530033	0	0
b6	NULL	2			111	1	0.92346	0.15	0.464		-1	0			-7323.55		6866.53		0		0		0.516104	0.483896	0	0
b6	NULL	2			124	1	0.91357	0.15	0.435		2	9.1			-4446.36		3256.67		0		0		0.577222	0.422778	0	0
b6	NULL	18	32	43			0.94006	0.136	0.345	0.187		4.67	10.54	0.4302	-7114.79	1914.42	3206.05	811.5	0	0	0	0	0.689362	0.310638	0	0
b6	NULL	18			18	3	0.96154	0.043	0.211		0	0			-7826.17		4064.02		0		0		0.658204	0.341796	0	0
b6	NULL	18			22	0					0	0			-6683.54		3979.72		0		0		0.626782	0.373218	0	0
b6	NULL	18			66	0					0	0			-8706.49		3261.33		0		0		0.727492	0.272508	0	0
b6	NULL	18			6	1	0.95938	0.051	0.334		2	0			-7299.91		4184.31		0		0		0.635647	0.364353	0	0
b6	NULL	18			7	1	0.91589	0.205	0.533		2	0			-5726.35		4395.59		0		0		0.565736	0.434264	0	0
b6	NULL	18			8	1	0.94987	0.126	0.42		2	0			-6051.29		5106.43		0		0		0.542341	0.457659	0	0
b6	NULL	18			9	2	0.94128	0.159	0.471		2	0			-4927.93		3638.67		0		0		0.575249	0.424751	0	0
b6	NULL	18			13	0					1	0			-5073.19		3598.64		0		0		0.58502	0.41498	0	0
b6	NULL	18			11	2	0.93044	0.192	0.301		0	14.6			-5855.44		2223.6		0		0		0.724769	0.275231	0	0
b6	NULL	18			15	0					0	2.7			-7905		2369.96		0		0		0.769346	0.230654	0	0
b6	NULL	18			17	3	0.93825	0.057	0.192		0	0			-7233.26		3294.35		0		0		0.687075	0.312925	0	0
b6	NULL	18			21	0					0	0			-6731.46		3422.57		0		0		0.662935	0.337065	0	0
b6	NULL	18			65	0					0	0			-7233.15		3222.8		0		0		0.691774	0.308226	0	0
b6	NULL	18			19	1	0.93941	0.095	0.272		0	0.1			-6269.71		2052		0		0		0.753416	0.246584	0	0
b6	NULL	18			23	1	0.91861	0.235	0.4		1	25.2			-5432.64		2566.53		0		0		0.67915	0.32085	0	0
b6	NULL	18			29	1	0.93588	0.049	0.372		0	0			-7110.05		3716.74		0		0		0.656709	0.343291	0	0
b6	NULL	18			31	1	0.92596	0.134	0.294		0	6.6			-5719.84		4083.96		0		0		0.583431	0.416569	0	0
b6	NULL	18			35	1	0.92786	0.068	0.228		2	1.2			-10867.8		2488.45		0		0		0.813686	0.186314	0	0
b6	NULL	18			36	1	0.9361	0.142	0.314		2	4.8			-6420.81		1732.36		0		0		0.787523	0.212477	0	0
b6	NULL	18			37	1	0.93142	0.153	0.282		2	0			-13086.7		2441.54		0		0		0.842768	0.157232	0	0
b6	NULL	18			38	1	0.93731	0.082	0.423		2	1.1			-5894.04		3126.34		0		0		0.653414	0.346586	0	0
b6	NULL	18			43	1	0.90867	0.149	0.466		0	2.9			-8127.28		2862.85		0		0		0.739507	0.260493	0	0
b6	NULL	18			44	1	0.94166	0.139	0.262		0	0.1			-12675.5		2986.05		0		0		0.809339	0.190661	0	0
b6	NULL	18			45	1	0.92455	0.248	0.417		0	0			-5755.27		4659.51		0		0		0.552606	0.447394	0	0
b6	NULL	18			49	1	0.9028	0.155	0.288		1	46.5			-5576.98		2962.57		0		0		0.653077	0.346923	0	0
b6	NULL	18			54	1	0.90939	0.107	0.367		2	0			-7920.68		1864.44		0		0		0.809462	0.190538	0	0
b6	NULL	18			71	1	0.90914	0.092	0.246		0	0			-8448.39		2098.3		0		0		0.801047	0.198953	0	0
b6	NULL	18			72	1	0.93466	0.182	0.385		0	0			-5736.06		5163.63		0		0		0.526259	0.473741	0	0
b6	NULL	18			78	1	0.91131	0.219	0.383		1	3.7			-3534.22		2596.24		0		0		0.576502	0.423498	0	0
b6	NULL	18			79	1	0.93677	0.302	0.547		1	8.4			-7512.99		4038.53		0		0		0.65039	0.34961	0	0
b6	NULL	18			84	1	0.89836	0.075	0.228		2	0			-8083.06		2389.03		0		0		0.771867	0.228133	0	0
b6	NULL	18			85	3	0.92712	0.161	0.434		2	0			-8243.88		3091.64		0		0		0.727261	0.272739	0	0
b6	NULL	18			86	0					2	0			-8974.2		2760.6		0		0		0.764751	0.235249	0	0
b6	NULL	18			87	0					2	0			-9374.81		3391.65		0		0		0.734331	0.265669	0	0
b6	NULL	18			93	1	0.90635	0.148	0.316		1	45.8			-4374.95		3003.35		0		0		0.592948	0.407052	0	0
b6	NULL	18			94	1	0.91182	0.121	0.322		0	16			-6151.92		2129.52		0		0		0.742856	0.257144	0	0
b6	NULL	18			113	1	0.91269	0.127	0.325		2	6.4			-4682.21		3142.65		0		0		0.598376	0.401624	0	0
b6	NULL	18			116	4	0.91998	0.181	0.331		1	0			-6444.04		3615.84		0		0		0.640568	0.359432	0	0
b6	NULL	18			117	0					0	0.4			-6364.81		3462.19		0		0		0.647686	0.352314	0	0
b6	NULL	18			118	0					0	0.9			-6339.29		3378.71		0		0		0.652325	0.347675	0	0
b6	NULL	18			119	0					0	0			-7143.65		3442.2		0		0		0.67483	0.32517	0	0
b6	NULL	18			120	1	0.90951	0.219	0.511		0	11.5			-8461.19		3046.56		0		0		0.73526	0.26474	0	0
b6	NULL	18			122	1	0.93402	0.172	0.493		2	1.8			-7955.69		2804.18		0		0		0.739385	0.260615	0	0
b6	NULL	96	20	29			0.92051	0.118	0.355	0.164		29.19	22.58	0.4286	-6269.37	2705.99	1752.31	434.66	0	0	0	0	0.781553	0.218447	0	0
b6	NULL	96			96	4	0.94115	0.082	0.315		2	10.9			-3850.69		1698.22		0		0		0.693954	0.306046	0	0
b6	NULL	96			97	0					0	10.3			-3778.34		1833.36		0		0		0.673297	0.326703	0	0
b6	NULL	96			98	0					0	7.9			-3836.57		1826.2		0		0		0.677508	0.322492	0	0
b6	NULL	96			100	0					0	16.5			-3684.7		1399.05		0		0		0.7248	0.2752	0	0
b6	NULL	96			1	1	0.86583	0.093	0.311		1	44.5			-5644.14		1167.59		0		0		0.828591	0.171409	0	0
b6	NULL	96			10	2	0.89886	0.084	0.267		1	31.6			-5235.73		1761.89		0		0		0.748216	0.251784	0	0
b6	NULL	96			14	0					1	22.8			-6184.04		2041.84		0		0		0.751779	0.248221	0	0
b6	NULL	96			24	2	0.92175	0.05	0.315		1	3.5			-10892.5		1980.79		0		0		0.846131	0.153869	0	0
b6	NULL	96			25	0					0	3.3			-11575.5		1988.18		0		0		0.853418	0.146582	0	0
b6	NULL	96			40	1	0.89732	0.246	0.426		0	9.3			-7549.97		3446.59		0		0		0.686576	0.313424	0	0
b6	NULL	96			41	2	0.88339	0.076	0.292		0	16			-8136.99		1832.85		0		0		0.816161	0.183839	0	0
b6	NULL	96			42	0					0	17.5			-8543.7		1792.19		0		0		0.826605	0.173395	0	0
b6	NULL	96			46	2	0.85504	0.17	0.505		2	72.3			-4153.39		1263.92		0		0		0.766689	0.233311	0	0
b6	NULL	96			47	0					2	66.7			-4365.5		1443.13		0		0		0.751554	0.248446	0	0
b6	NULL	96			48	1	0.87047	0.257	0.425		1	20.8			-7302.6		1349.58		0		0		0.844019	0.155981	0	0
b6	NULL	96			55	2	0.92454	0.106	0.376		1	45.1			-4839.21		2176.92		0		0		0.689726	0.310274	0	0
b6	NULL	96			56	0					2	58.6			-4215.92		1627.6		0		0		0.721469	0.278531	0	0
b6	NULL	96			63	1	0.9168	0.167	0.33		0	4.7			-12393.1		1819.88		0		0		0.871956	0.128044	0	0
b6	NULL	96			67	1	0.87938	0.068	0.299		1	45.2			-3632.81		1939.62		0		0		0.651926	0.348074	0	0
b6	NULL	96			68	1	0.92837	0.095	0.389		0	19.1			-6970.89		1627.87		0		0		0.810685	0.189315	0	0
b6	NULL	96			69	1	0.90377	0.135	0.28		0	0.3			-11558.2		1975.27		0		0		0.854046	0.145954	0	0
b6	NULL	96			74	1	0.87165	0.111	0.41		1	41.8			-4827.77		1144.57		0		0		0.808355	0.191645	0	0
b6	NULL	96			80	1	0.88352	0.06	0.271		1	24.3			-5585.27		1276.25		0		0		0.813999	0.186001	0	0
b6	NULL	96			90	1	0.89346	0.225	0.424		2	70			-10453.2		2250.2		0		0		0.822867	0.177133	0	0
b6	NULL	96			92	1	0.87579	0.128	0.399		2	69.1			-3646.97		1806.2		0		0		0.66878	0.33122	0	0
b6	NULL	96			107	1	0.85993	0.198	0.378		1	35.4			-3931.34		1766.7		0		0		0.689946	0.310054	0	0
b6	NULL	96			108	1	0.90228	0.089	0.277		-1	0			-4419.83		1797.93		0		0		0.71084	0.28916	0	0
b6	NULL	96			114	2	0.91068	0.114	0.384		1	29.2			-4875.23		1291.29		0		0		0.790597	0.209403	0	0
b6	NULL	96			115	0					1	20.7			-5727.58		1491.2		0		0		0.793428	0.206572	0	0
b6	NULL	102	24	30			0.95148	0.137	0.368	0.201		74.68	18.35	0.9333	-4007.74	1508.78	893.97	289.26	0	0	0	0	0.817621	0.182379	0	0
b6	NULL	102			102	4	0.98038	0.19	0.454		2	84.8			-3620.95		723.61		0		0		0.833445	0.166555	0	0
b6	NULL	102			103	0					2	85.9			-3477.19		661.08		0		0		0.840252	0.159748	0	0
b6	NULL	102			104	0					2	77.5			-4145.29		685.52		0		0		0.858094	0.141906	0	0
b6	NULL	102			105	0					2	78.7			-3888.9		784.74		0		0		0.832092	0.167908	0	0
b6	NULL	102			4	1	0.93665	0.178	0.401		2	91.1			-3135.9		872.33		0		0		0.782365	0.217635	0	0
b6	NULL	102			12	1	0.88599	0.195	0.396		1	49.9			-5833.25		1020.2		0		0		0.851141	0.148859	0	0
b6	NULL	102			32	1	0.87491	0.085	0.275		2	85.8			-2003.39		1381.75		0		0		0.591819	0.408181	0	0
b6	NULL	102			33	1	0.92021	0.162	0.419		2	53.7			-5830.51		845.02		0		0		0.873415	0.126585	0	0
b6	NULL	102			50	1	0.87677	0.241	0.408		2	63.6			-4916.03		1386.91		0		0		0.779958	0.220042	0	0
b6	NULL	102			57	1	0.88811	0.113	0.298		2	78.5			-2723.42		514.14		0		0		0.841195	0.158805	0	0
b6	NULL	102			59	1	0.89968	0.119	0.377		2	74.3			-5578.42		658.57		0		0		0.894409	0.105591	0	0
b6	NULL	102			61	1	0.91641	0.114	0.417		2	100			-2041.87		446.19		0		0		0.820668	0.179332	0	0
b6	NULL	102			62	1	0.89063	0.187	0.372		2	63.2			-3525.97		1527.21		0		0		0.697772	0.302228	0	0
b6	NULL	102			73	1	0.89393	0.104	0.298		2	95.1			-2843.84		694.87		0		0		0.803637	0.196363	0	0
b6	NULL	102			75	1	0.91846	0.156	0.372		2	85.8			-2696.99		1073.8		0		0		0.715232	0.284768	0	0
b6	NULL	102			76	1	0.86678	0.178	0.377		1	28.8			-5791.32		846.17		0		0		0.872517	0.127483	0	0
b6	NULL	102			77	1	0.8749	0.114	0.366		1	35			-4213.49		1064.82		0		0		0.798265	0.201735	0	0
b6	NULL	102			81	3	0.87928	0.1	0.298		2	69.2			-3583.1		1100.23		0		0		0.765075	0.234925	0	0
b6	NULL	102			82	0					2	72			-3266.45		856.89		0		0		0.792185	0.207815	0	0
b6	NULL	102			83	0					2	84.1			-3151.97		1049.58		0		0		0.750192	0.249808	0	0
b6	NULL	102			88	1	0.90546	0.047	0.284		2	100			-2124.27		796.25		0		0		0.72736	0.27264	0	0
b6	NULL	102			89	1	0.85549	0.082	0.318		1	36.8			-4958.94		1043.68		0		0		0.826129	0.173871	0	0
b6	NULL	102			91	1	0.86992	0.168	0.384		2	80.9			-5375.3		804.03		0		0		0.869884	0.130116	0	0
b6	NULL	102			95	1	0.86932	0.133	0.338		2	57.8			-9044.67		920.27		0		0		0.907649	0.0923508	0	0
b6	NULL	102			99	2	0.94836	0.152	0.339		2	81.1			-3627.88		575.03		0		0		0.863183	0.136817	0	0
b6	NULL	102			112	0					2	79.1			-4104.08		760.21		0		0		0.843716	0.156284	0	0
b6	NULL	102			101	1	0.86698	0.112	0.35		2	90.6			-5877.58		1179.21		0		0		0.832897	0.167103	0	0
b6	NULL	102			106	1	0.87233	0.24	0.507		2	83.5			-2229		884.71		0		0		0.715866	0.284134	0	0
b6	NULL	102			121	1	0.88422	0.132	0.403		2	81.3			-3557.28		1400.78		0		0		0.717474	0.282526	0	0
b6	NULL	102			123	1	0.91321	0.114	0.385		2	92.4			-3064.87		261.27		0		0		0.921449	0.0785505	0	0
b7	NULL	80	21	33			0.92306	0.125	0.331	0.168		82.42	34.58	1	-3694.92	1448.43	745.32	256.78	0	0	0	0	0.832144	0.167856	0	0
b7	NULL	80			80	1	0.92361	0.122	0.36		2	83.2			-3251.3		729.62		0		0		0.816721	0.183279	0	0
b7	NULL	80			10	1	0.90119	0.086	0.247		2	77.7			-3244.65		815.72		0		0		0.799102	0.200898	0	0
b7	NULL	80			15	2	0.86276	0.064	0.433		2	81.2			-3286.61		1210.27		0		0		0.730865	0.269135	0	0
b7	NULL	80			16	0					2	72.9			-3457.18		1366.04		0		0		0.716778	0.283222	0	0
b7	NULL	80			18	1	0.9398	0.032	0.319		2	94.6			-3152.23		628.35		0		0		0.833795	0.166205	0	0
b7	NULL	80			19	1	0.91783	0.074	0.426		2	91.9			-5198.49		923.94		0		0		0.849089	0.150911	0	0
b7	NULL	80			21	2	0.88774	0.222	0.408		-1	0			-2843.88		407.88		0		0		0.874566	0.125434	0	0
b7	NULL	80			104	0					2	100			-2795.12		473.96		0		0		0.855017	0.144983	0	0
b7	NULL	80			30	1	0.8704	0.123	0.275		2	67.7			-3306.44		680.75		0		0		0.829266	0.170734	0	0
b7	NULL	80			32	3	0.91744	0.06	0.215		2	100			-2153.6		554.18		0		0		0.795338	0.204662	0	0
b7	NULL	80			34	0					2	100			-2051.86		566.13		0		0		0.783754	0.216246	0	0
b7	NULL	80			36	0					2	100			-2023.77		529.04		0		0		0.792762	0.207238	0	0
b7	NULL	80			55	3	0.8763	0.18	0.302		2	86.2			-2851.94		718.75		0		0		0.798708	0.201292	0	0
b7	NULL	80			56	0					2	84.5			-3189.35		679.12		0		0		0.824447	0.175553	0	0
b7	NULL	80			57	0					2	88.4			-2787.86		669.5		0		0		0.806355	0.193645	0	0
b7	NULL	80			58	1	0.87326	0.114	0.253		2	88.2			-3548.06		658.32		0		0		0.843495	0.156505	0	0
b7	NULL	80			59	3	0.86239	0.072	0.24		-1	0			-5355.29		428.6		0		0		0.925898	0.0741024	0	0
b7	NULL	80			64	0					-1	0			-6426.25		495.51		0		0		0.928413	0.0715873	0	0
b7	NULL	80			67	0					-1	0			-6637.25		515.83		0		0		0.927887	0.072113	0	0
b7	NULL	80			74	3	0.92851	0.026	0.186		2	97.1			-3034.41		726.42		0		0		0.806846	0.193154	0	0
b7	NULL	80			78	0					2	93.1			-3160.11		783.32		0		0		0.801361	0.198639	0	0
b7	NULL	80			79	0					2	100			-2587.3		714.32		0		0		0.783646	0.216354	0	0
b7	NULL	80			91	1	0.94019	0.296	0.541		2	95.7			-2507.75		556.12		0		0		0.818491	0.181509	0	0
b7	NULL	80			107	3	0.84634	0.21	0.338		2	62.9			-6854.39		679.77		0		0		0.909775	0.0902251	0	0
b7	NULL	80			108	0					2	60.4			-6372.68		765.65		0		0		0.892741	0.107259	0	0
b7	NULL	80			109	0					2	59.5			-6875.61		737.82		0		0		0.90309	0.0969103	0	0
b7	NULL	80			158	1	0.88105	0.14	0.461		2	52			-2936.8		1283.98		0		0		0.695796	0.304204	0	0
b7	NULL	80			162	1	0.92711	0.195	0.358		2	90.3			-3045.77		616.11		0		0		0.83175	0.16825	0	0
b7	NULL	80			176	1	0.92188	0.089	0.441		2	82			-3904.47		997.48		0		0		0.796514	0.203486	0	0
b7	NULL	80			183	1	0.8704	0.177	0.345		2	57.7			-3995.7		1018.35		0		0		0.796901	0.203099	0	0
b7	NULL	80			207	1	0.88861	0.198	0.379		2	67.5			-3832.88		1290.34		0		0		0.748139	0.251861	0	0
b7	NULL	80			225	1	0.90325	0.085	0.239		2	100			-1688.75		378.52		0		0		0.816899	0.183101	0	0
b7	NULL	80			232	1	0.88956	0.038	0.208		2	73.1			-3574.49		995.97		0		0		0.782085	0.217915	0	0
b7	NULL	113	31	42			0.91982	0.12	0.324	0.164		32.48	23.97	0.6622	-5927.8	2243.14	1845.68	777.69	0	0	0	0	0.762567	0.237433	0	0
b7	NULL	113			113	2	0.9476	0.046	0.238		0	4.1			-6542.92		1331.77		0		0		0.83088	0.16912	0	0
b7	NULL	113			115	0					0	11.9			-4860.09		1269.76		0		0		0.792856	0.207144	0	0
b7	NULL	113			28	1	0.90097	0.174	0.453		2	16.9			-10848		2144.1		0		0		0.834968	0.165032	0	0
b7	NULL	113			44	2	0.87878	0.126	0.297		1	46.5			-2700.86		3973.67		0		0		0.404652	0.595348	0	0
b7	NULL	113			47	0					1	43			-2991.6		3486.03		0		0		0.461836	0.538164	0	0
b7	NULL	113			45	2	0.8708	0.15	0.485		1	2.6			-6957.65		2202.43		0		0		0.759562	0.240438	0	0
b7	NULL	113			46	0					1	0			-7536.92		2331.21		0		0		0.763764	0.236236	0	0
b7	NULL	113			61	2	0.87114	0.13	0.299		-1	0			-6308.22		1103.27		0		0		0.851141	0.148859	0	0
b7	NULL	113			69	0					-1	0			-4469.77		843.98		0		0		0.841171	0.158829	0	0
b7	NULL	113			68	1	0.90614	0.115	0.31		-1	0			-7649.1		2487.85		0		0		0.754576	0.245424	0	0
b7	NULL	113			71	1	0.86781	0.121	0.273		1	35.2			-6003.22		1028.75		0		0		0.853704	0.146296	0	0
b7	NULL	113			86	5	0.92183	0.113	0.271		2	14.7			-7477.41		1655.73		0		0		0.818712	0.181288	0	0
b7	NULL	113			87	0					2	14.4			-7472.36		1697.9		0		0		0.814847	0.185153	0	0
b7	NULL	113			88	0					2	14.5			-8213.24		1572.98		0		0		0.839266	0.160734	0	0
b7	NULL	113			89	0					2	14.3			-7903.01		1599		0		0		0.83172	0.16828	0	0
b7	NULL	113			90	0					2	14.6			-8283.21		1588.54		0		0		0.839082	0.160918	0	0
b7	NULL	113			92	2	0.89689	0.059	0.232		2	56			-2499.29		1457.22		0		0		0.631691	0.368309	0	0
b7	NULL	113			93	0					2	53.3			-3024.81		1287.62		0		0		0.701417	0.298583	0	0
b7	NULL	113			97	1	0.88562	0.204	0.342		1	45.2			-8493.42		952.99		0		0		0.899116	0.100884	0	0
b7	NULL	113			111	1	0.84679	0.288	0.581		2	57.8			-2778.99		2413.56		0		0		0.535188	0.464812	0	0
b7	NULL	113			126	1	0.88569	0.166	0.375		1	31.1			-6988.34		2343.88		0		0		0.74884	0.25116	0	0
b7	NULL	113			129	1	0.89392	0.139	0.352		1	32.6			-10180.8		1495.05		0		0		0.871954	0.128046	0	0
b7	NULL	113			130	1	0.87356	0.139	0.244		2	53.5			-3240.64		1378.18		0		0		0.701616	0.298384	0	0
b7	NULL	113			134	1	0.87075	0.165	0.32		1	27.9			-6368.47		1630.2		0		0		0.796191	0.203809	0	0
b7	NULL	113			139	1	0.88027	0.086	0.245		1	20.5			-10334.5		1887.09		0		0		0.845594	0.154406	0	0
b7	NULL	113			148	1	0.90423	0.114	0.266		1	45			-4497.89		2323.37		0		0		0.659393	0.340607	0	0
b7	NULL	113			155	1	0.89065	0.071	0.239		2	56.8			-5820.05		1760.48		0		0		0.767763	0.232237	0	0
b7	NULL	113			157	1	0.89842	0.178	0.272		2	10.6			-6488.32		3103.53		0		0		0.676441	0.323559	0	0
b7	NULL	113			169	1	0.9089	0.064	0.252		2	63.1			-3246.68		2483.79		0		0		0.566564	0.433436	0	0
b7	NULL	113			172	1	0.87093	0.092	0.256		0	0			-4602.19		3830.39		0		0		0.545763	0.454237	0	0
b7	NULL	113			173	1	0.86271	0.155	0.461		1	47.5			-4457.01		1063.04		0		0		0.807422	0.192578	0	0
b7	NULL	113			180	1	0.88182	0.133	0.327		2	85.1			-9094.27		1567.18		0		0		0.853005	0.146995	0	0
b7	NULL	113			182	2	0.87405	0.132	0.477		1	34.7			-4619.08		1938.08		0		0		0.704433	0.295567	0	0
b7	NULL	113			186	0					1	35.5			-4935.01		1931.63		0		0		0.718694	0.281306	0	0
b7	NULL	113			196	1	0.87271	0.052	0.211		1	25.6			-6599.63		1347.18		0		0		0.830475	0.169525	0	0
b7	NULL	113			197	1	0.89326	0.08	0.415		1	20.9			-7261.68		989.23		0		0		0.880107	0.119893	0	0
b7	NULL	113			206	1	0.87715	0.131	0.285		1	36.9			-6492.23		1175.84		0		0		0.846658	0.153342	0	0
b7	NULL	113			211	1	0.8616	0.091	0.434		0	11.9			-6778.25		1621.13		0		0		0.806994	0.193006	0	0
b7	NULL	113			218	1	0.88856	0.046	0.225		2	58			-2233.09		3462.15		0		0		0.392098	0.607902	0	0
b7	NULL	113			219	1	0.85609	0.059	0.241		2	59.4			-4083.34		1294.23		0		0		0.759328	0.240672	0	0
b7	NULL	113			221	2	0.86322	0.118	0.43		-1	0			-3968.21		1257.14		0		0		0.759415	0.240585	0	0
b7	NULL	113			222	0					-1	0			-3663.82		1207.47		0		0		0.752125	0.247875	0	0
b7	NULL	198	56	84			0.93463	0.123	0.312	0.16		10.36	16.59	0.4868	-6709.79	2300.74	3048.49	875.95	0	0	0	0	0.6876	0.3124	0	0
b7	NULL	198			198	2	0.93732	0.089	0.197		1	0			-5811.37		2710.72		0		0		0.681918	0.318082	0	0
b7	NULL	198			199	0					1	0.9			-4917.18		2797.56		0		0		0.637375	0.362625	0	0
b7	NULL	198			1	1	0.92447	0.136	0.509		2	0.9			-9079.53		1897.58		0		0		0.827133	0.172867	0	0
b7	NULL	198			3	1	0.92273	0.141	0.417		2	0.1			-6012.56		2872.06		0		0		0.676738	0.323262	0	0
b7	NULL	198			5	1	0.91582	0.072	0.231		0	14.7			-10334.5		2219.49		0		0		0.823205	0.176795	0	0
b7	NULL	198			13	1	0.92168	0.121	0.363		2	61.2			-6035.99		4660.34		0		0		0.564305	0.435695	0	0
b7	NULL	198			17	3	0.91035	0.113	0.246		2	2.3			-4161.4		2377.37		0		0		0.636419	0.363581	0	0
b7	NULL	198			27	0					2	1.4			-5507.22		3497.63		0		0		0.611584	0.388416	0	0
b7	NULL	198			149	0					0	1.5			-5701.26		3262.91		0		0		0.636005	0.363995	0	0
b7	NULL	198			20	6	0.90753	0.147	0.269		-1	0			-9400.27		3123.59		0		0		0.750589	0.249411	0	0
b7	NULL	198			24	0					-1	0			-10563.3		3071.73		0		0		0.774717	0.225283	0	0
b7	NULL	198			101	0					0	5.4			-10120.3		3351.88		0		0		0.7512	0.2488	0	0
b7	NULL	198			103	0					0	5.1			-10252.5		3262.87		0		0		0.75858	0.24142	0	0
b7	NULL	198			116	0					0	5.8			-7576.72		2694.06		0		0		0.737697	0.262303	0	0
b7	NULL	198			117	0					0	4.6			-8518.25		2937.03		0		0		0.743609	0.256391	0	0
b7	NULL	198			31	3	0.89994	0.194	0.282		2	51.3			-2188.27		2393.81		0		0		0.477571	0.522429	0	0
b7	NULL	198			33	0					2	50.5			-2330.39		2715.18		0		0		0.461869	0.538131	0	0
b7	NULL	198			35	0					2	52			-2177.66		2406.55		0		0		0.475035	0.524965	0	0
b7	NULL	198			48	1	0.93376	0.206	0.324		1	0.2			-5775.45		3086.17		0		0		0.651737	0.348263	0	0
b7	NULL	198			49	2	0.94876	0.101	0.184		1	0.7			-5165.61		3610.17		0		0		0.588621	0.411379	0	0
b7	NULL	198			50	0					1	1.1			-5288.06		3520.8		0		0		0.600312	0.399688	0	0
b7	NULL	198			52	3	0.90817	0.16	0.269		1	0			-7804.95		3967.77		0		0		0.662969	0.337031	0	0
b7	NULL	198			53	0					1	0			-7646.81		4016.46		0		0		0.655632	0.344368	0	0
b7	NULL	198			54	0					1	0			-7086.68		3849.98		0		0		0.647975	0.352025	0	0
b7	NULL	198			60	1	0.92963	0.08	0.432		-1	0			-6261.34		5161.69		0		0		0.548133	0.451867	0	0
b7	NULL	198			70	1	0.91057	0.122	0.44		1	33.1			-4858.32		1706.71		0		0		0.74003	0.25997	0	0
b7	NULL	198			72	1	0.88146	0.045	0.289		0	6.6			-5950.03		2174.49		0		0		0.732355	0.267645	0	0
b7	NULL	198			73	3	0.95306	0.105	0.245		0	1.6			-5800.22		3877.27		0		0		0.599352	0.400648	0	0
b7	NULL	198			75	0					2	2.3			-5835.15		3829.84		0		0		0.603741	0.396259	0	0
b7	NULL	198			77	0					2	1.9			-5519.06		3849.36		0		0		0.589113	0.410887	0	0
b7	NULL	198			76	4	0.95526	0.065	0.225		2	0.9			-9855.95		2361.49		0		0		0.806712	0.193288	0	0
b7	NULL	198			215	0					0	3.4			-10626.3		2242.09		0		0		0.825768	0.174232	0	0
b7	NULL	198			216	0					0	0			-10785.1		2710.99		0		0		0.799128	0.200872	0	0
b7	NULL	198			217	0					0	1.3			-9544.7		2487.28		0		0		0.793278	0.206722	0	0
b7	NULL	198			81	1	0.88775	0.083	0.198		2	0			-9800.09		2146.31		0		0		0.820338	0.179662	0	0
b7	NULL	198			94	3	0.94572	0.031	0.155		2	0.8			-7916.79		2848.19		0		0		0.735421	0.264579	0	0
b7	NULL	198			95	0					2	0.6			-7933.65		2939.33		0		0		0.729667	0.270333	0	0
b7	NULL	198			96	0					2	0.2			-8283.51		2826.99		0		0		0.745557	0.254443	0	0
b7	NULL	198			100	1	0.92047	0.13	0.229		0	1.3			-6853.82		2943.17		0		0		0.699584	0.300416	0	0
b7	NULL	198			110	1	0.92281	0.17	0.287		1	40.6			-5708.86		6628.75		0		0		0.46272	0.53728	0	0
b7	NULL	198			118	1	0.91402	0.137	0.49		1	21.7			-5108.56		4511.86		0		0		0.531012	0.468988	0	0
b7	NULL	198			119	1	0.9068	0.093	0.169		1	21.8			-3283.35		3942.72		0		0		0.454376	0.545624	0	0
b7	NULL	198			120	1	0.90509	0.158	0.271		1	22.6			-4981.87		2655.16		0		0		0.652331	0.347669	0	0
b7	NULL	198			122	2	0.94443	0.261	0.345		1	0			-8018.74		2981.41		0		0		0.728966	0.271034	0	0
b7	NULL	198			125	0					0	0.1			-7062.5		3092.35		0		0		0.69548	0.30452	0	0
b7	NULL	198			132	1	0.94825	0.111	0.345		2	0			-12944.1		2792.07		0		0		0.82257	0.17743	0	0
b7	NULL	198			142	2	0.92061	0.084	0.392		1	4			-4166.19		3230.03		0		0		0.563286	0.436714	0	0
b7	NULL	198			178	0					2	6.2			-4160.42		3004.46		0		0		0.580668	0.419332	0	0
b7	NULL	198			150	1	0.96177	0.095	0.309		0	3.3			-8323.38		4668.95		0		0		0.640638	0.359362	0	0
b7	NULL	198			152	1	0.92676	0.186	0.3		0	0			-8234.89		2004.57		0		0		0.804231	0.195769	0	0
b7	NULL	198			153	1	0.88471	0.147	0.291		1	38.5			-2493.02		3117.82		0		0		0.444322	0.555678	0	0
b7	NULL	198			154	1	0.90509	0.148	0.269		0	1.2			-5498.33		1882.97		0		0		0.7449	0.2551	0	0
b7	NULL	198			165	1	0.90444	0.119	0.229		2	7.5			-6433.7		2419.71		0		0		0.726692	0.273308	0	0
b7	NULL	198			167	2	0.92621	0.083	0.424		0	12.3			-9783.42		4242.12		0		0		0.697543	0.302457	0	0
b7	NULL	198			170	0					0	19.7			-6372.84		5011.98		0		0		0.559766	0.440234	0	0
b7	NULL	198			168	1	0.90983	0.199	0.298		2	55			-3184.83		2554.92		0		0		0.554873	0.445127	0	0
b7	NULL	198			177	1	0.92757	0.133	0.214		2	0			-5159.1		3209.93		0		0		0.616451	0.383549	0	0
b7	NULL	198			188	1	0.90093	0.104	0.444		0	1.6			-4172.57		3345.61		0		0		0.554997	0.445003	0	0
b7	NULL	198			189	1	0.93094	0.138	0.529		1	24.2			-5775.58		1602.89		0		0		0.782761	0.217239	0	0
b7	NULL	198			191	1	0.90021	0.123	0.232		0	0			-5701.79		3802.65		0		0		0.599908	0.400092	0	0
b7	NULL	198			192	1	0.93559	0.085	0.174		0	0			-6627.72		2019.5		0		0		0.766457	0.233543	0	0
b7	NULL	198			200	4	0.93615	0.127	0.506		1	0			-6368.19		2411.42		0		0		0.725339	0.274661	0	0
b7	NULL	198			201	0					1	1.3			-6221.78		2122.96		0		0		0.745593	0.254407	0	0
b7	NULL	198			202	0					1	0.1			-6485.65		2046.68		0		0		0.760126	0.239874	0	0
b7	NULL	198			203	0					1	0.2			-6144.26		2301.25		0		0		0.727518	0.272482	0	0
b7	NULL	198			208	1	0.91819	0.191	0.551		1	39.9			-5878.11		4544.07		0		0		0.564	0.436	0	0
b7	NULL	198			209	1	0.90453	0.089	0.204		0	0			-10148.5		2122.69		0		0		0.827018	0.172982	0	0
b7	NULL	198			210	1	0.90935	0.145	0.526		0	3.6			-5246.17		2078.68		0		0		0.716215	0.283785	0	0
b7	NULL	198			212	1	0.91009	0.123	0.231		0	16.6			-4346.18		2434.69		0		0		0.640947	0.359053	0	0
b7	NULL	198			213	2	0.95536	0.174	0.519		0	0			-9494.67		3583.65		0		0		0.725985	0.274015	0	0
b7	NULL	198			214	0					0	0			-9627.29		3756.59		0		0		0.71932	0.28068	0	0
b7	NULL	198			220	1	0.92122	0.16	0.313		-1	0			-6981.23		2548.6		0		0		0.732566	0.267434	0	0
b7	NULL	198			224	1	0.92962	0.031	0.428		2	0.5			-8264.32		2647.64		0		0		0.757363	0.242637	0	0
b7	NULL	198			226	1	0.91247	0.115	0.219		0	14.5			-4797.89		3707.34		0		0		0.564111	0.435889	0	0
b7	NULL	198			227	1	0.92497	0.188	0.492		0	0.1			-7826.67		3415.59		0		0		0.696183	0.303817	0	0
b7	NULL	198			229	1	0.89746	0.132	0.23		1	25.2			-5003.6		3760.44		0		0		0.570924	0.429076	0	0
b7	NULL	198			233	2	0.91845	0.063	0.375		2	0			-10306.1		2060.2		0		0		0.833402	0.166598	0	0
b7	NULL	198			234	0					2	0			-10509.1		2079.02		0		0		0.834843	0.165157	0	0
b7	NULL	198			235	1	0.90607	0.239	0.549		2	0.2			-6310.11		3273.51		0		0		0.658427	0.341573	0	0
b7	NULL	198			236	1	0.88647	0.148	0.493		1	33.9			-4609.54		2989.02		0		0		0.606633	0.393367	0	0
b7	NULL	198			237	1	0.91667	0.069	0.467		1	46.9			-3669.51		2369.01		0		0		0.607684	0.392316	0	0
b7	NULL	198			238	1	0.93084	0.175	0.558		1	22.4			-5015.94		3322.55		0		0		0.601541	0.398459	0	0
b7	NULL	198			239	1	0.94065	0.167	0.445		0	0			-6273.2		2403.44		0		0		0.722999	0.277001	0	0
b7	NULL	198			240	1	0.92005	0.159	0.266		0	9.2			-5618.19		2962.42		0		0		0.654754	0.345246	0	0
b7	NULL	230	57	83			0.94852	0.101	0.298	0.133		2.46	5.69	0.5286	-5466.1	1832.73	4783.6	1368.66	0	0	0	0	0.533294	0.466706	0	0
b7	NULL	230			230	1	0.95959	0.043	0.21		1	0			-5879.84		4187.86		0		0		0.58403	0.41597	0	0
b7	NULL	230			2	1	0.90882	0.179	0.316		2	0			-8126.67		3160.33		0		0		0.720003	0.279997	0	0
b7	NULL	230			4	1	0.92027	0.082	0.256		2	0.1			-6881.88		3507.29		0		0		0.662409	0.337591	0	0
b7	NULL	230			6	3	0.92913	0.122	0.46		0	0.6			-6864.62		3419.18		0		0		0.667518	0.332482	0	0
b7	NULL	230			8	0					0	2.5			-7040.83		3234.99		0		0		0.685184	0.314816	0	0
b7	NULL	230			9	0					0	1.1			-6959.07		3329.98		0		0		0.676357	0.323643	0	0
b7	NULL	230			7	1	0.92397	0.091	0.24		0	0.8			-11655.7		2976.7		0		0		0.796568	0.203432	0	0
b7	NULL	230			11	3	0.918	0.084	0.165		1	25.2			-3410.83		4907.9		0		0		0.410018	0.589982	0	0
b7	NULL	230			14	0					1	27.3			-3253.65		4498.33		0		0		0.419719	0.580281	0	0
b7	NULL	230			185	0					0	17.3			-4175.26		6359.9		0		0		0.396317	0.603683	0	0
b7	NULL	230			12	1	0.91904	0.065	0.239		1	7.7			-5648.41		2565.69		0		0		0.687648	0.312352	0	0
b7	NULL	230			22	6	0.96923	0.039	0.259		-1	0			-3696.32		5642.33		0		0		0.395809	0.604191	0	0
b7	NULL	230			25	0					-1	0			-3699.2		5508.98		0		0		0.40173	0.59827	0	0
b7	NULL	230			102	0					0	0			-3677.66		5383.1		0		0		0.405889	0.594111	0	0
b7	NULL	230			105	0					2	0			-3695.98		5365.47		0		0		0.40788	0.59212	0	0
b7	NULL	230			137	0					0	0			-5107.28		6671.23		0		0		0.43361	0.56639	0	0
b7	NULL	230			140	0					1	0			-5208.54		6620.06		0		0		0.440334	0.559666	0	0
b7	NULL	230			23	2	0.91152	0.193	0.502		-1	0			-5834.9		3319.56		0		0		0.637383	0.362617	0	0
b7	NULL	230			26	0					-1	0			-5630.92		3685.75		0		0		0.604392	0.395608	0	0
b7	NULL	230			29	7	0.97056	0.116	0.274		2	0			-4291.31		6803.66		0		0		0.38678	0.61322	0	0
b7	NULL	230			37	0					2	0			-3608.05		6605.8		0		0		0.353251	0.646749	0	0
b7	NULL	230			39	0					2	0			-3942.27		6598.14		0		0		0.374015	0.625985	0	0
b7	NULL	230			42	0					2	0			-3655.65		5960.91		0		0		0.380141	0.619859	0	0
b7	NULL	230			159	0					2	0			-4241.06		5131.84		0		0		0.452481	0.547519	0	0
b7	NULL	230			181	0					2	0			-3542.54		6431.48		0		0		0.355177	0.644823	0	0
b7	NULL	230			204	0					1	0			-4314.73		7844.47		0		0		0.354853	0.645147	0	0
b7	NULL	230			38	2	0.94641	0.157	0.469		2	0			-6865.42		4698.71		0		0		0.593682	0.406318	0	0
b7	NULL	230			43	0					2	0			-8359.54		5179.54		0		0		0.617438	0.382562	0	0
b7	NULL	230			40	1	0.92397	0.094	0.252		2	0			-8098.45		3913.83		0		0		0.674181	0.325819	0	0
b7	NULL	230			41	1	0.9315	0.294	0.419		2	2.5			-4660.82		5152.73		0		0		0.474937	0.525063	0	0
b7	NULL	230			51	1	0.93426	0.088	0.244		1	0			-4668.59		3827.95		0		0		0.54947	0.45053	0	0
b7	NULL	230			62	1	0.91301	0.131	0.474		-1	0			-5855.57		2905.5		0		0		0.668362	0.331638	0	0
b7	NULL	230			63	2	0.94824	0.062	0.228		-1	0			-5493.14		5286.81		0		0		0.50957	0.49043	0	0
b7	NULL	230			66	0					-1	0			-4873.96		5687.04		0		0		0.461506	0.538494	0	0
b7	NULL	230			65	1	0.95026	0.097	0.278		-1	0			-5600.44		4803.82		0		0		0.538283	0.461717	0	0
b7	NULL	230			82	2	0.95843	0.048	0.202		2	0			-3544.95		5672.21		0		0		0.384603	0.615397	0	0
b7	NULL	230			84	0					2	0			-3353.78		5219.85		0		0		0.391174	0.608826	0	0
b7	NULL	230			83	1	0.9415	0.067	0.21		2	0			-4093.31		4278.25		0		0		0.488954	0.511046	0	0
b7	NULL	230			85	1	0.9502	0.087	0.187		2	0			-6126.13		3996.73		0		0		0.605178	0.394822	0	0
b7	NULL	230			98	2	0.95	0.117	0.413		1	0			-8319.23		5753.85		0		0		0.591145	0.408855	0	0
b7	NULL	230			99	0					0	0			-8687.69		5504.5		0		0		0.612146	0.387854	0	0
b7	NULL	230			106	1	0.93385	0.111	0.248		2	0.2			-5757.34		3935.92		0		0		0.593953	0.406047	0	0
b7	NULL	230			112	2	0.92725	0.301	0.548		2	0.1			-3832.18		4807.07		0		0		0.443578	0.556422	0	0
b7	NULL	230			114	0					0	1			-3592.81		4146.19		0		0		0.464247	0.535753	0	0
b7	NULL	230			121	1	0.95502	0.105	0.276		1	0			-4270.37		3692.38		0		0		0.536293	0.463707	0	0
b7	NULL	230			123	1	0.95953	0.093	0.267		1	0			-6003.83		7571.07		0		0		0.442274	0.557726	0	0
b7	NULL	230			124	2	0.91741	0.104	0.254		0	12.1			-5590.41		3022.78		0		0		0.649052	0.350948	0	0
b7	NULL	230			127	0					0	15.5			-6151.98		2688.53		0		0		0.695885	0.304115	0	0
b7	NULL	230			128	1	0.94835	0.074	0.405		0	0.1			-4981.6		3794.7		0		0		0.56762	0.43238	0	0
b7	NULL	230			131	1	0.94559	0.12	0.273		2	9.2			-4452.32		3540.97		0		0		0.557007	0.442993	0	0
b7	NULL	230			133	1	0.9487	0.086	0.249		2	0			-4779.37		2843.46		0		0		0.626981	0.373019	0	0
b7	NULL	230			135	1	0.93144	0.097	0.212		0	4.4			-12844.7		4394.96		0		0		0.745067	0.254933	0	0
b7	NULL	230			136	1	0.94572	0.142	0.226		0	0			-10268.2		4972.08		0		0		0.673754	0.326246	0	0
b7	NULL	230			138	1	0.95626	0.069	0.235		0	0			-5332.16		6219.13		0		0		0.461607	0.538393	0	0
b7	NULL	230			141	1	0.96156	0.116	0.203		1	0			-4385.52		6996.34		0		0		0.385308	0.614692	0	0
b7	NULL	230			143	2	0.95111	0.127	0.439		1	0.1			-4765.83		6416.84		0		0		0.42618	0.57382	0	0
b7	NULL	230			179	0					2	0			-4337.37		6620.27		0		0		0.395831	0.604169	0	0
b7	NULL	230			144	4	0.94665	0.069	0.218		1	0			-5373.15		6492.25		0		0		0.452842	0.547158	0	0
b7	NULL	230			145	0					1	0			-5412.61		6231.04		0		0		0.464855	0.535145	0	0
b7	NULL	230			146	0					1	0			-5415		6462.12		0		0		0.455919	0.544081	0	0
b7	NULL	230			147	0					1	0			-5355.23		6087.06		0		0		0.468021	0.531979	0	0
b7	NULL	230			151	1	0.94459	0.072	0.308		0	0.6			-3688.76		5434.34		0		0		0.404332	0.595668	0	0
b7	NULL	230			156	1	0.91699	0.126	0.277		2	8.8			-4654.11		5534.08		0		0		0.456814	0.543186	0	0
b7	NULL	230			160	1	0.93429	0.026	0.191		2	0			-4618.72		3181.31		0		0		0.592141	0.407859	0	0
b7	NULL	230			161	1	0.95799	0.045	0.281		2	0			-4547.15		5841.91		0		0		0.437686	0.562314	0	0
b7	NULL	230			163	1	0.94426	0.061	0.295		2	3			-6092.26		3901.57		0		0		0.609602	0.390398	0	0
b7	NULL	230			164	1	0.92051	0.055	0.215		2	0.3			-6652.08		4082.5		0		0		0.619687	0.380313	0	0
b7	NULL	230			166	1	0.92795	0.065	0.168		2	0			-8653.17		3304.9		0		0		0.723626	0.276374	0	0
b7	NULL	230			171	1	0.91838	0.043	0.215		0	0			-6853.68		2808.24		0		0		0.70935	0.29065	0	0
b7	NULL	230			174	1	0.90926	0.13	0.426		0	11.7			-5548.67		3712.22		0		0		0.599151	0.400849	0	0
b7	NULL	230			175	1	0.95277	0.113	0.215		0	1.8			-3646.94		6382		0		0		0.363642	0.636358	0	0
b7	NULL	230			184	1	0.92927	0.065	0.206		2	0			-4344.05		2664.98		0		0		0.619779	0.380221	0	0
b7	NULL	230			187	1	0.92624	0.082	0.171		1	0			-4793.89		2732.78		0		0		0.63692	0.36308	0	0
b7	NULL	230			190	1	0.94748	0.101	0.439		0	1			-4735.51		3028.73		0		0		0.609913	0.390087	0	0
b7	NULL	230			193	1	0.9359	0.066	0.424		0	0.2			-4961.35		3632.9		0		0		0.577287	0.422713	0	0
b7	NULL	230			194	1	0.92895	0.146	0.266		0	0.6			-3831.79		6016.27		0		0		0.389091	0.610909	0	0
b7	NULL	230			195	1	0.92119	0.201	0.335		0	0			-5899.15		5835.11		0		0		0.502729	0.497271	0	0
b7	NULL	230			205	1	0.91261	0.139	0.335		1	8.9			-4030.06		3978		0		0		0.50325	0.49675	0	0
b7	NULL	230			223	1	0.92948	0.095	0.419		-1	0			-3562.27		6800.45		0		0		0.343758	0.656242	0	0
b7	NULL	230			228	1	0.91452	0.212	0.352		0	7.5			-6926.65		4203.43		0		0		0.622336	0.377664	0	0
b7	NULL	230			231	1	0.9211	0.086	0.46		1	0			-8483.72		3034.18		0		0		0.736568	0.263432	0	0
b7	NULL	230			241	1	0.93766	0.196	0.365		0	0			-5842.24		3712.41		0		0		0.611455	0.388545	0	0
b7	NULL	230			242	1	0.95679	0.109	0.457		0	0			-5773.6		4679.39		0		0		0.55234	0.44766	0	0
b8	NULL	43	287	653			0.9485	0.109	0.298	0.146		1.63	5	0.3607	-5974.29	1588.93	4766.54	1327.61	0	0	0	0	0.556222	0.443778	0	0
b8	NULL	43			43	1	0.94634	0.175	0.52		0	0.3			-5447.25		3972.59		0		0		0.578274	0.421726	0	0
b8	NULL	43			4	1	0.93619	0.048	0.191		1	0			-6152.2		5333.8		0		0		0.535626	0.464374	0	0
b8	NULL	43			5	1	0.91798	0.125	0.275		0	0			-8768.61		3723.08		0		0		0.701955	0.298045	0	0
b8	NULL	43			9	1	0.93823	0.072	0.218		2	0			-9391.92		2495.69		0		0		0.79006	0.20994	0	0
b8	NULL	43			12	12	0.96566	0.077	0.199		0	0			-5614.15		4491.67		0		0		0.555536	0.444464	0	0
b8	NULL	43			224	0					1	0			-5549.53		6038.99		0		0		0.478882	0.521118	0	0
b8	NULL	43			242	0					1	0			-5407.27		6030.83		0		0		0.472742	0.527258	0	0
b8	NULL	43			259	0					1	0			-5676.58		6509.6		0		0		0.465821	0.534179	0	0
b8	NULL	43			275	0					0	0			-5379.87		6633.73		0		0		0.447815	0.552185	0	0
b8	NULL	43			442	0					0	0			-4672.02		6292.75		0		0		0.426094	0.573906	0	0
b8	NULL	43			577	0					1	0			-6432.13		3967.53		0		0		0.618494	0.381506	0	0
b8	NULL	43			725	0					2	0			-5383.52		5810.36		0		0		0.480934	0.519066	0	0
b8	NULL	43			997	0					0	0			-6903.64		2860.25		0		0		0.707058	0.292942	0	0
b8	NULL	43			1000	0					1	0			-6226.35		3114.16		0		0		0.666596	0.333404	0	0
b8	NULL	43			1032	0					0	0			-4648.93		5595.88		0		0		0.453784	0.546216	0	0
b8	NULL	43			1135	0					0	0			-5983.43		3757.14		0		0		0.614279	0.385721	0	0
b8	NULL	43			14	33	0.96763	0.06	0.308		1	0			-4405.87		6261.11		0		0		0.413038	0.586962	0	0
b8	NULL	43			53	0					1	0			-5298.94		7516.92		0		0		0.413467	0.586533	0	0
b8	NULL	43			75	0					1	0			-5465.34		7801.99		0		0		0.41194	0.58806	0	0
b8	NULL	43			133	0					0	0			-4361.44		7015.84		0		0		0.383346	0.616654	0	0
b8	NULL	43			161	0					0	0			-4562.45		5570.57		0		0		0.450256	0.549744	0	0
b8	NULL	43			164	0					0	0.4			-4393.89		5421.81		0		0		0.447639	0.552361	0	0
b8	NULL	43			167	0					0	0			-4514.77		5367.93		0		0		0.456836	0.543164	0	0
b8	NULL	43			170	0					0	0			-4662.28		5432.19		0		0		0.461865	0.538135	0	0
b8	NULL	43			302	0					-1	0			-5930.41		6857.46		0		0		0.463753	0.536247	0	0
b8	NULL	43			305	0					-1	0			-3951.52		6665.21		0		0		0.372197	0.627803	0	0
b8	NULL	43			323	0					-1	0			-5888.29		6365.51		0		0		0.480528	0.519472	0	0
b8	NULL	43			325	0					-1	0			-4061.79		6809.7		0		0		0.373619	0.626381	0	0
b8	NULL	43			345	0					-1	0			-5849.3		7013.48		0		0		0.454746	0.545254	0	0
b8	NULL	43			348	0					-1	0			-4035.06		6637.46		0		0		0.378079	0.621921	0	0
b8	NULL	43			433	0					1	0			-3963.55		6907.57		0		0		0.364594	0.635406	0	0
b8	NULL	43			435	0					1	0			-4055.84		6879.65		0		0		0.370888	0.629112	0	0
b8	NULL	43			456	0					0	0			-4911.58		5572.73		0		0		0.46847	0.53153	0	0
b8	NULL	43			463	0					0	0			-4904.75		5530.83		0		0		0.470003	0.529997	0	0
b8	NULL	43			488	0					2	0			-5207.85		6697.52		0		0		0.437437	0.562563	0	0
b8	NULL	43			528	0					2	0			-3949.89		6243.84		0		0		0.387482	0.612518	0	0
b8	NULL	43			532	0					2	0			-3988.39		6044.67		0		0		0.397525	0.602475	0	0
b8	NULL	43			636	0					0	0			-5029.61		5231.78		0		0		0.490149	0.509851	0	0
b8	NULL	43			640	0					0	0			-4616.35		5012.25		0		0		0.479441	0.520559	0	0
b8	NULL	43			685	0					0	0.2			-4693.74		5411.51		0		0		0.464485	0.535515	0	0
b8	NULL	43			726	0					0	0			-4005.41		5727.72		0		0		0.411523	0.588477	0	0
b8	NULL	43			735	0					0	0			-3526.31		7558.21		0		0		0.318129	0.681871	0	0
b8	NULL	43			737	0					0	0			-3323.07		7016.02		0		0		0.321408	0.678592	0	0
b8	NULL	43			776	0					1	0.3			-5328.74		5156.18		0		0		0.508229	0.491771	0	0
b8	NULL	43			783	0					1	0			-4590.81		5772.33		0		0		0.442994	0.557006	0	0
b8	NULL	43			815	0					1	0			-5313.01		8479.95		0		0		0.385197	0.614803	0	0
b8	NULL	43			839	0					1	0			-3680.34		5893.23		0		0		0.384427	0.615573	0	0
b8	NULL	43			910	0					1	0			-3139.63		5729.59		0		0		0.353992	0.646008	0	0
b8	NULL	43			1028	0					1	0			-3356.68		6124.74		0		0		0.354027	0.645973	0	0
b8	NULL	43			15	5	0.9506	0.059	0.2		1	0			-5410.7		2707.88		0		0		0.666459	0.333541	0	0
b8	NULL	43			526	0					1	0.8			-4460.64		2289.96		0		0		0.660777	0.339223	0	0
b8	NULL	43			652	0					0	0			-5528.53		2832.99		0		0		0.661187	0.338813	0	0
b8	NULL	43			738	0					0	0.6			-4783.38		4679.86		0		0		0.50547	0.49453	0	0
b8	NULL	43			779	0					0	0			-4936.74		2606.22		0		0		0.654483	0.345517	0	0
b8	NULL	43			16	1	0.94066	0.113	0.473		1	0			-8566.64		4093.79		0		0		0.676647	0.323353	0	0
b8	NULL	43			17	33	0.97195	0.127	0.267		1	0			-4390.48		7678.58		0		0		0.36378	0.63622	0	0
b8	NULL	43			55	0					1	0			-4867.22		5990.29		0		0		0.448281	0.551719	0	0
b8	NULL	43			59	0					1	0			-3679.04		6282.02		0		0		0.369342	0.630658	0	0
b8	NULL	43			64	0					1	0			-4856.58		5902.96		0		0		0.451374	0.548626	0	0
b8	NULL	43			77	0					1	0			-4607.3		5878.39		0		0		0.439389	0.560611	0	0
b8	NULL	43			81	0					1	0			-3917.59		5619.2		0		0		0.410787	0.589213	0	0
b8	NULL	43			83	0					1	0			-5901.08		6313.56		0		0		0.483115	0.516885	0	0
b8	NULL	43			85	0					1	0			-4969.26		5856.82		0		0		0.459008	0.540992	0	0
b8	NULL	43			111	0					-1	0			-4778.17		7141.84		0		0		0.400853	0.599147	0	0
b8	NULL	43			112	0					-1	0			-6213.78		7524.27		0		0		0.452304	0.547696	0	0
b8	NULL	43			116	0					-1	0			-4420.7		6477.12		0		0		0.40565	0.59435	0	0
b8	NULL	43			117	0					-1	0			-5849.73		7585.54		0		0		0.435401	0.564599	0	0
b8	NULL	43			201	0					0	0			-4144.81		5606.12		0		0		0.425068	0.574932	0	0
b8	NULL	43			437	0					1	0			-5862.61		5802.51		0		0		0.502576	0.497424	0	0
b8	NULL	43			440	0					0	0			-5940.3		5852.89		0		0		0.503706	0.496294	0	0
b8	NULL	43			484	0					2	0			-5789.72		7705.8		0		0		0.429011	0.570989	0	0
b8	NULL	43			486	0					2	0			-5761.26		7780.11		0		0		0.425456	0.574544	0	0
b8	NULL	43			494	0					2	0			-4336.05		6219.47		0		0		0.410785	0.589215	0	0
b8	NULL	43			498	0					2	0			-4320.44		6036.07		0		0		0.417171	0.582829	0	0
b8	NULL	43			501	0					2	0			-4301.4		6197.72		0		0		0.409691	0.590309	0	0
b8	NULL	43			504	0					2	0			-4291.89		6236.94		0		0		0.407632	0.592368	0	0
b8	NULL	43			507	0					2	0			-4397.66		6246.01		0		0		0.413171	0.586829	0	0
b8	NULL	43			511	0					2	0			-4323.8		6027.9		0		0		0.41769	0.58231	0	0
b8	NULL	43			514	0					0	0			-4264.08		5792.66		0		0		0.424002	0.575998	0	0
b8	NULL	43			517	0					0	0			-4288.9		6181.83		0		0		0.409608	0.590392	0	0
b8	NULL	43			613	0					0	0			-3737.13		6506.46		0		0		0.364826	0.635174	0	0
b8	NULL	43			664	0					1	0			-4309.51		6563.9		0		0		0.396335	0.603665	0	0
b8	NULL	43			744	0					2	0			-6507.93		6482.56		0		0		0.500976	0.499024	0	0
b8	NULL	43			992	0					1	0			-4803.95		6265.52		0		0		0.433982	0.566018	0	0
b8	NULL	43			1055	0					-1	0			-4281.26		6247.11		0		0		0.40664	0.59336	0	0
b8	NULL	43			1058	0					-1	0			-4819.73		6181.3		0		0		0.438116	0.561884	0	0
b8	NULL	43			1063	0					-1	0			-4723.1		7003.26		0		0		0.402776	0.597224	0	0
b8	NULL	43			1148	0					2	0			-2946.95		4643.11		0		0		0.388264	0.611736	0	0
b8	NULL	43			18	6	0.96338	0.145	0.266		1	0			-4949.6		4910.83		0		0		0.501966	0.498034	0	0
b8	NULL	43			102	0					0	0			-5558.16		3807.65		0		0		0.593452	0.406548	0	0
b8	NULL	43			547	0					2	0			-5307.08		5625.91		0		0		0.485419	0.514581	0	0
b8	NULL	43			550	0					2	0			-5288.29		5363.04		0		0		0.496491	0.503509	0	0
b8	NULL	43			770	0					0	0			-7261.65		5609.16		0		0		0.564195	0.435805	0	0
b8	NULL	43			1136	0					0	0			-4271.35		6910.26		0		0		0.381998	0.618002	0	0
b8	NULL	43			19	1	0.95319	0.094	0.264		1	0			-7327.57		4566.27		0		0		0.616081	0.383919	0	0
b8	NULL	43			20	4	0.95048	0.096	0.219		1	0			-6578.07		5763.76		0		0		0.53299	0.46701	0	0
b8	NULL	43			103	0					0	0			-8182.88		6374.98		0		0		0.562094	0.437906	0	0
b8	NULL	43			121	0					0	0			-6093.02		6654.75		0		0		0.477968	0.522032	0	0
b8	NULL	43			660	0					0	0			-5946.99		6735.21		0		0		0.468924	0.531076	0	0
b8	NULL	43			23	2	0.92476	0.073	0.247		0	0			-8180.06		4181.38		0		0		0.66174	0.33826	0	0
b8	NULL	43			30	0					0	0.9			-8486.6		4296.25		0		0		0.663905	0.336095	0	0
b8	NULL	43			24	3	0.93911	0.064	0.215		0	0			-4449.45		5234.5		0		0		0.459466	0.540534	0	0
b8	NULL	43			31	0					0	0			-4536.76		5828.77		0		0		0.437678	0.562322	0	0
b8	NULL	43			38	0					0	0			-4743.17		5249.33		0		0		0.474673	0.525327	0	0
b8	NULL	43			25	3	0.92444	0.069	0.22		0	12			-5467.21		2996.95		0		0		0.645925	0.354075	0	0
b8	NULL	43			32	0					0	11.8			-5508.03		2980.52		0		0		0.648878	0.351122	0	0
b8	NULL	43			39	0					0	12			-5591.56		2982.32		0		0		0.652162	0.347838	0	0
b8	NULL	43			28	3	0.95957	0.147	0.264		0	0			-6347.38		3042.22		0		0		0.676001	0.323999	0	0
b8	NULL	43			35	0					0	0			-6698.92		2786.76		0		0		0.706214	0.293786	0	0
b8	NULL	43			42	0					0	0			-6887.8		2789.56		0		0		0.711744	0.288256	0	0
b8	NULL	43			36	1	0.93546	0.16	0.305		0	0			-5871.36		3205.71		0		0		0.646834	0.353166	0	0
b8	NULL	43			48	3	0.96949	0.083	0.219		1	0			-5277.66		3761.23		0		0		0.583884	0.416116	0	0
b8	NULL	43			588	0					1	0			-5443.48		5854.9		0		0		0.481793	0.518207	0	0
b8	NULL	43			769	0					0	0.5			-5000.48		5475.32		0		0		0.477336	0.522664	0	0
b8	NULL	43			49	14	0.96713	0.029	0.174		1	0			-4548.33		6895.36		0		0		0.397453	0.602547	0	0
b8	NULL	43			66	0					1	0.3			-5443.56		5822.7		0		0		0.483174	0.516826	0	0
b8	NULL	43			71	0					1	0			-4628.24		6769		0		0		0.406084	0.593916	0	0
b8	NULL	43			89	0					0	0.3			-5587.06		5817.49		0		0		0.489897	0.510103	0	0
b8	NULL	43			135	0					0	0			-5536.97		6533.37		0		0		0.458725	0.541275	0	0
b8	NULL	43			137	0					0	0			-5954.72		6157.46		0		0		0.491631	0.508369	0	0
b8	NULL	43			229	0					1	0			-4652.75		6582.79		0		0		0.41411	0.58589	0	0
b8	NULL	43			411	0					0	0			-4387.86		6095.49		0		0		0.418555	0.581445	0	0
b8	NULL	43			555	0					2	0			-5244.6		6496.16		0		0		0.4467	0.5533	0	0
b8	NULL	43			568	0					0	0			-5720.76		5666.94		0		0		0.502363	0.497637	0	0
b8	NULL	43			627	0					2	0			-4878.52		7414.36		0		0		0.396857	0.603143	0	0
b8	NULL	43			701	0					0	0			-5110.93		4895		0		0		0.51079	0.48921	0	0
b8	NULL	43			793	0					2	0			-4692.95		7797.07		0		0		0.375736	0.624264	0	0
b8	NULL	43			812	0					1	0			-5093.1		7454.37		0		0		0.405907	0.594093	0	0
b8	NULL	43			50	2	0.93657	0.098	0.22		1	0			-7336.43		2717.46		0		0		0.729711	0.270289	0	0
b8	NULL	43			72	0					1	0			-7857.73		2816.15		0		0		0.736164	0.263836	0	0
b8	NULL	43			51	3	0.93032	0.164	0.295		1	0.1			-9518.14		2667.56		0		0		0.781091	0.218909	0	0
b8	NULL	43			73	0					1	0			-8402.4		2827.51		0		0		0.748216	0.251784	0	0
b8	NULL	43			795	0					2	0.9			-7800.45		2938.91		0		0		0.726342	0.273658	0	0
b8	NULL	43			52	3	0.93922	0.055	0.166		1	0			-5338.22		2250.61		0		0		0.703431	0.296569	0	0
b8	NULL	43			74	0					1	0			-5700.36		2313.29		0		0		0.711331	0.288669	0	0
b8	NULL	43			813	0					1	0			-6101.96		2256.04		0		0		0.730074	0.269926	0	0
b8	NULL	43			54	6	0.93857	0.066	0.216		1	3.2			-8223.09		3928.07		0		0		0.676733	0.323267	0	0
b8	NULL	43			76	0					1	4.2			-8369.4		3873.81		0		0		0.683595	0.316405	0	0
b8	NULL	43			455	0					0	0.2			-6171.87		4454.12		0		0		0.580828	0.419172	0	0
b8	NULL	43			462	0					0	0.1			-6253.39		4526.66		0		0		0.580089	0.419911	0	0
b8	NULL	43			798	0					2	1.3			-7605.51		3930.16		0		0		0.659304	0.340696	0	0
b8	NULL	43			816	0					1	1.3			-7997.01		4432.9		0		0		0.643368	0.356632	0	0
b8	NULL	43			56	16	0.97188	0.101	0.241		1	0			-5931.23		6017.05		0		0		0.496409	0.503591	0	0
b8	NULL	43			57	0					1	0.7			-4407.92		5397.29		0		0		0.449549	0.550451	0	0
b8	NULL	43			78	0					1	0			-6212.48		5687.89		0		0		0.522041	0.477959	0	0
b8	NULL	43			222	0					1	0			-4431.88		3781.95		0		0		0.539563	0.460437	0	0
b8	NULL	43			251	0					2	0			-6713.36		5633.8		0		0		0.543717	0.456283	0	0
b8	NULL	43			268	0					2	0			-6563.24		5694.51		0		0		0.535436	0.464564	0	0
b8	NULL	43			309	0					-1	0			-6597.31		7081.82		0		0		0.48229	0.51771	0	0
b8	NULL	43			329	0					-1	0			-6482.62		7420.16		0		0		0.466282	0.533718	0	0
b8	NULL	43			557	0					0	8.1			-3260.26		3761.93		0		0		0.46428	0.53572	0	0
b8	NULL	43			564	0					0	0			-4090.62		3938.99		0		0		0.509442	0.490558	0	0
b8	NULL	43			570	0					0	6.6			-3529.37		3652.75		0		0		0.491411	0.508589	0	0
b8	NULL	43			818	0					1	2.6			-4686.69		5474.51		0		0		0.461234	0.538766	0	0
b8	NULL	43			859	0					0	0			-6415.15		6880.48		0		0		0.482501	0.517499	0	0
b8	NULL	43			861	0					0	0			-4636		6818.03		0		0		0.404748	0.595252	0	0
b8	NULL	43			962	0					0	0			-5037.53		4463.4		0		0		0.530214	0.469786	0	0
b8	NULL	43			1120	0					0	0			-6151.94		6131.31		0		0		0.50084	0.49916	0	0
b8	NULL	43			58	10	0.94858	0.122	0.267		1	0			-7382.95		5649.74		0		0		0.566495	0.433505	0	0
b8	NULL	43			65	0					1	0.6			-7587.91		4590.78		0		0		0.623048	0.376952	0	0
b8	NULL	43			80	0					1	0			-7352.74		5513.52		0		0		0.571475	0.428525	0	0
b8	NULL	43			88	0					0	0.5			-7713.38		4546.42		0		0		0.62916	0.37084	0	0
b8	NULL	43			219	0					0	0			-7645.35		4748.36		0		0		0.616873	0.383127	0	0
b8	NULL	43			237	0					0	0			-7848.37		4768.6		0		0		0.622049	0.377951	0	0
b8	NULL	43			254	0					2	0			-7625.82		4846.81		0		0		0.611404	0.388596	0	0
b8	NULL	43			271	0					0	0			-7856.22		4690.24		0		0		0.62617	0.37383	0	0
b8	NULL	43			802	0					2	0.4			-6509.26		6490.52		0		0		0.500721	0.499279	0	0
b8	NULL	43			808	0					0	0			-7758.99		5771.4		0		0		0.573449	0.426551	0	0
b8	NULL	43			61	3	0.93294	0.105	0.269		1	0.3			-6801.09		3126.6		0		0		0.685063	0.314937	0	0
b8	NULL	43			803	0					0	3.9			-7028.04		3367.48		0		0		0.676064	0.323936	0	0
b8	NULL	43			822	0					1	5.8			-7718.21		2180.3		0		0		0.779735	0.220265	0	0
b8	NULL	43			62	3	0.95794	0.191	0.315		1	0			-6028.89		5818.5		0		0		0.508879	0.491121	0	0
b8	NULL	43			804	0					0	0			-6299.88		6183.13		0		0		0.504676	0.495324	0	0
b8	NULL	43			823	0					1	0			-6103.07		6636.03		0		0		0.479082	0.520918	0	0
b8	NULL	43			63	4	0.95436	0.078	0.22		1	2.2			-5996.11		5107.52		0		0		0.540013	0.459987	0	0
b8	NULL	43			84	0					1	1.8			-6112.62		5020.64		0		0		0.549041	0.450959	0	0
b8	NULL	43			195	0					2	2.2			-4462.75		6506.06		0		0		0.406858	0.593142	0	0
b8	NULL	43			805	0					0	0.5			-7504.85		5066.66		0		0		0.596973	0.403027	0	0
b8	NULL	43			79	3	0.94318	0.117	0.257		1	0.2			-4940.89		5060.43		0		0		0.494024	0.505976	0	0
b8	NULL	43			612	0					0	0			-6542.56		3424.53		0		0		0.656416	0.343584	0	0
b8	NULL	43			800	0					2	0			-5914.71		6247.89		0		0		0.486303	0.513697	0	0
b8	NULL	43			93	2	0.93874	0.103	0.192		2	0			-7131.21		5825.66		0		0		0.550381	0.449619	0	0
b8	NULL	43			97	0					0	0			-7206.42		5916.7		0		0		0.549139	0.450861	0	0
b8	NULL	43			94	2	0.93253	0.102	0.242		0	14.1			-5318.44		3471.24		0		0		0.605078	0.394922	0	0
b8	NULL	43			935	0					1	20.9			-3355		5111.8		0		0		0.396254	0.603746	0	0
b8	NULL	43			95	2	0.93274	0.055	0.212		0	5.7			-6361.73		3076.16		0		0		0.674063	0.325937	0	0
b8	NULL	43			99	0					0	6.8			-6182.46		3050.88		0		0		0.66958	0.33042	0	0
b8	NULL	43			101	4	0.95823	0.08	0.209		0	0			-5554.98		5609.14		0		0		0.497574	0.502426	0	0
b8	NULL	43			119	0					0	0.1			-5331.62		5101.66		0		0		0.511021	0.488979	0	0
b8	NULL	43			885	0					1	0			-5164.85		5888.49		0		0		0.467266	0.532734	0	0
b8	NULL	43			886	0					1	0.3			-5220		5099.09		0		0		0.505859	0.494141	0	0
b8	NULL	43			110	4	0.92891	0.11	0.249		-1	0			-8630.14		4230.67		0		0		0.671042	0.328958	0	0
b8	NULL	43			115	0					-1	0			-8534.13		4098.1		0		0		0.675584	0.324416	0	0
b8	NULL	43			483	0					2	0			-8073.6		4673.27		0		0		0.633379	0.366621	0	0
b8	NULL	43			485	0					2	0			-8120.32		4468.63		0		0		0.645036	0.354964	0	0
b8	NULL	43			120	2	0.96	0.158	0.279		0	0			-5643.21		3429.8		0		0		0.621978	0.378022	0	0
b8	NULL	43			659	0					0	0			-6009.85		3770.21		0		0		0.6145	0.3855	0	0
b8	NULL	43			123	1	0.91053	0.07	0.241		0	4.3			-7151.95		3722.48		0		0		0.657685	0.342315	0	0
b8	NULL	43			124	1	0.94537	0.071	0.361		0	0			-6651.14		4875.04		0		0		0.577046	0.422954	0	0
b8	NULL	43			125	1	0.94726	0.105	0.245		0	0			-5892.76		4032.83		0		0		0.593694	0.406306	0	0
b8	NULL	43			127	2	0.92343	0.145	0.298		0	4.4			-8529.16		2996.21		0		0		0.740034	0.259966	0	0
b8	NULL	43			129	0					0	3.9			-8828.41		2838.36		0		0		0.756714	0.243286	0	0
b8	NULL	43			128	3	0.93902	0.117	0.256		0	4.3			-6500.89		6313.34		0		0		0.507318	0.492682	0	0
b8	NULL	43			130	0					0	3.9			-6329.01		5878.03		0		0		0.518472	0.481528	0	0
b8	NULL	43			131	0					0	4.5			-6677.25		6024.5		0		0		0.525695	0.474305	0	0
b8	NULL	43			132	1	0.94963	0.131	0.443		0	0			-7196.56		2725.13		0		0		0.725336	0.274664	0	0
b8	NULL	43			138	3	0.92905	0.062	0.229		0	0.1			-7674.83		3789.55		0		0		0.66945	0.33055	0	0
b8	NULL	43			139	0					0	0			-7923.36		3827.37		0		0		0.674287	0.325713	0	0
b8	NULL	43			140	0					0	0.2			-7709.59		3797.58		0		0		0.669981	0.330019	0	0
b8	NULL	43			142	3	0.95577	0.079	0.236		0	0			-8497.65		2833.92		0		0		0.749909	0.250091	0	0
b8	NULL	43			150	0					0	0			-8425.26		2719.14		0		0		0.756008	0.243992	0	0
b8	NULL	43			775	0					1	0			-5495		6266.55		0		0		0.4672	0.5328	0	0
b8	NULL	43			143	3	0.92837	0.024	0.34		0	1.5			-5142.34		2949.25		0		0		0.635517	0.364483	0	0
b8	NULL	43			151	0					0	1.7			-4933.8		3249.38		0		0		0.60292	0.39708	0	0
b8	NULL	43			156	0					0	1.9			-4983.94		3370.7		0		0		0.596548	0.403452	0	0
b8	NULL	43			144	1	0.96602	0.135	0.289		0	0			-6754.7		4924.14		0		0		0.578371	0.421629	0	0
b8	NULL	43			146	2	0.9273	0.149	0.296		0	0			-7553.51		3414.03		0		0		0.688715	0.311285	0	0
b8	NULL	43			158	0					0	0			-7650.58		3206.2		0		0		0.704682	0.295318	0	0
b8	NULL	43			147	8	0.96895	0.099	0.276		0	0			-4413.07		6309.02		0		0		0.411587	0.588413	0	0
b8	NULL	43			153	0					0	0			-4432.72		6481.02		0		0		0.40616	0.59384	0	0
b8	NULL	43			159	0					0	0			-4514.94		6251.78		0		0		0.419342	0.580658	0	0
b8	NULL	43			368	0					0	0			-4366.35		6225.6		0		0		0.412233	0.587767	0	0
b8	NULL	43			618	0					0	0			-5035.39		4624.62		0		0		0.521261	0.478739	0	0
b8	NULL	43			620	0					0	0			-4935.87		7946		0		0		0.383164	0.616836	0	0
b8	NULL	43			847	0					1	0			-4687.23		5496.92		0		0		0.460248	0.539752	0	0
b8	NULL	43			979	0					1	0			-4207.08		7038.18		0		0		0.37412	0.62588	0	0
b8	NULL	43			148	3	0.94428	0.124	0.272		0	0			-7047.76		3749.63		0		0		0.652728	0.347272	0	0
b8	NULL	43			154	0					0	0			-7139.22		3816.36		0		0		0.651651	0.348349	0	0
b8	NULL	43			160	0					0	0			-7150.42		3734.36		0		0		0.656919	0.343081	0	0
b8	NULL	43			162	4	0.93693	0.048	0.22		0	10.1			-4432.42		4103.35		0		0		0.519276	0.480724	0	0
b8	NULL	43			165	0					0	7.7			-4182.36		4458.68		0		0		0.484011	0.515989	0	0
b8	NULL	43			168	0					0	7.3			-4260.41		4306.64		0		0		0.497302	0.502698	0	0
b8	NULL	43			171	0					0	9.8			-4323.98		4350.11		0		0		0.498494	0.501506	0	0
b8	NULL	43			175	3	0.93507	0.109	0.257		1	0			-6158.46		3210.94		0		0		0.657295	0.342705	0	0
b8	NULL	43			179	0					1	0			-6404.78		3799.57		0		0		0.627652	0.372348	0	0
b8	NULL	43			181	0					1	0			-6485.8		3720.51		0		0		0.63547	0.36453	0	0
b8	NULL	43			176	13	0.95984	0.069	0.225		1	0.5			-4796.7		4807.84		0		0		0.49942	0.50058	0	0
b8	NULL	43			182	0					1	0			-4761.65		5652.75		0		0		0.457218	0.542782	0	0
b8	NULL	43			202	0					0	0.8			-4004.66		5168.48		0		0		0.436564	0.563436	0	0
b8	NULL	43			207	0					2	1.8			-4165.91		6911.46		0		0		0.376074	0.623926	0	0
b8	NULL	43			240	0					1	0			-4323.9		3656.98		0		0		0.541782	0.458218	0	0
b8	NULL	43			273	0					0	0			-4706.13		3389.39		0		0		0.581325	0.418675	0	0
b8	NULL	43			293	0					-1	0			-4552.76		3981.95		0		0		0.533441	0.466559	0	0
b8	NULL	43			300	0					-1	0			-4610.5		4746.7		0		0		0.492722	0.507278	0	0
b8	NULL	43			315	0					-1	0			-4731.54		4640.65		0		0		0.504849	0.495151	0	0
b8	NULL	43			320	0					-1	0			-5082.99		4310.12		0		0		0.54114	0.45886	0	0
b8	NULL	43			342	0					-1	0			-4736.36		4839.5		0		0		0.494615	0.505385	0	0
b8	NULL	43			473	0					2	0			-5994.93		7526.48		0		0		0.443366	0.556634	0	0
b8	NULL	43			479	0					2	0			-6026.33		7690.41		0		0		0.439341	0.560659	0	0
b8	NULL	43			178	1	0.95555	0.075	0.206		1	1.3			-4357.5		6020.85		0		0		0.419864	0.580136	0	0
b8	NULL	43			185	4	0.92712	0.03	0.19		2	0			-6285.16		2864.63		0		0		0.686918	0.313082	0	0
b8	NULL	43			188	0					1	0.1			-7036.84		3124.12		0		0		0.692537	0.307463	0	0
b8	NULL	43			192	0					2	1.1			-6073.04		2900.34		0		0		0.676784	0.323216	0	0
b8	NULL	43			1062	0					-1	0			-7329.59		2877.14		0		0		0.718113	0.281887	0	0
b8	NULL	43			193	1	0.93706	0.123	0.255		2	0			-7833.39		4229.28		0		0		0.649391	0.350609	0	0
b8	NULL	43			194	1	0.93318	0.105	0.449		2	2			-6032.25		3848.89		0		0		0.610481	0.389519	0	0
b8	NULL	43			199	2	0.95449	0.149	0.294		2	0			-6296.79		4042.45		0		0		0.609019	0.390981	0	0
b8	NULL	43			200	0					0	0.1			-6283.34		3937.58		0		0		0.614753	0.385247	0	0
b8	NULL	43			203	2	0.93073	0.085	0.341		0	0			-8767.98		4440.85		0		0		0.663797	0.336203	0	0
b8	NULL	43			208	0					2	0.4			-8833.71		5420.55		0		0		0.619724	0.380276	0	0
b8	NULL	43			204	1	0.95117	0.078	0.215		0	0			-11137.5		5445.08		0		0		0.671638	0.328362	0	0
b8	NULL	43			206	2	0.96812	0.069	0.216		2	0			-4603.86		5469.6		0		0		0.457029	0.542971	0	0
b8	NULL	43			641	0					0	0			-4716.68		6849.17		0		0		0.407811	0.592189	0	0
b8	NULL	43			209	1	0.91293	0.056	0.201		2	7.5			-6499.02		3293.91		0		0		0.663644	0.336356	0	0
b8	NULL	43			210	2	0.96111	0.13	0.27		2	0			-6169.94		4987.61		0		0		0.552983	0.447017	0	0
b8	NULL	43			960	0					1	0			-6337.57		5278.05		0		0		0.545608	0.454392	0	0
b8	NULL	43			211	2	0.95641	0.126	0.268		2	0			-7592.29		6035.37		0		0		0.557124	0.442876	0	0
b8	NULL	43			262	0					1	0			-4914.29		6211.76		0		0		0.441692	0.558308	0	0
b8	NULL	43			212	4	0.93846	0.068	0.384		2	0.1			-7295.12		3635.79		0		0		0.667385	0.332615	0	0
b8	NULL	43			230	0					1	0.3			-8600.45		2655.27		0		0		0.764096	0.235904	0	0
b8	NULL	43			246	0					0	0			-7233.65		3398.68		0		0		0.680345	0.319655	0	0
b8	NULL	43			263	0					1	0			-7261.79		3135.28		0		0		0.698446	0.301554	0	0
b8	NULL	43			213	4	0.92299	0.063	0.416		0	19.4			-4490.16		3187.14		0		0		0.584862	0.415138	0	0
b8	NULL	43			231	0					0	18.5			-4733.13		3273.31		0		0		0.591165	0.408835	0	0
b8	NULL	43			247	0					0	14			-5084.12		3551.4		0		0		0.588745	0.411255	0	0
b8	NULL	43			264	0					1	20.1			-4905.02		3198.62		0		0		0.605286	0.394714	0	0
b8	NULL	43			216	5	0.9654	0.156	0.31		2	0			-6040.22		5979.71		0		0		0.502517	0.497483	0	0
b8	NULL	43			234	0					2	0			-6021.89		5713.42		0		0		0.513143	0.486857	0	0
b8	NULL	43			250	0					2	0			-5911.34		5256.13		0		0		0.529336	0.470664	0	0
b8	NULL	43			267	0					2	0			-6257.13		5879.5		0		0		0.515557	0.484443	0	0
b8	NULL	43			942	0					2	2.2			-5009.48		5119.45		0		0		0.494571	0.505429	0	0
b8	NULL	43			218	6	0.952	0.129	0.441		0	0			-6806.27		5805.45		0		0		0.539678	0.460322	0	0
b8	NULL	43			236	0					0	0			-6777.9		5840.78		0		0		0.537132	0.462868	0	0
b8	NULL	43			253	0					2	0			-6569.19		6261.05		0		0		0.512008	0.487992	0	0
b8	NULL	43			270	0					0	0			-6490.75		6095.31		0		0		0.515709	0.484291	0	0
b8	NULL	43			562	0					0	0			-6871.72		3417.99		0		0		0.667824	0.332176	0	0
b8	NULL	43			576	0					1	0			-6681.98		3346.6		0		0		0.666294	0.333706	0	0
b8	NULL	43			223	6	0.94523	0.197	0.313		1	0			-4583.67		5496.64		0		0		0.454715	0.545285	0	0
b8	NULL	43			241	0					1	0			-4580.83		5607.56		0		0		0.449613	0.550387	0	0
b8	NULL	43			258	0					1	0			-4609.09		5899.37		0		0		0.438608	0.561392	0	0
b8	NULL	43			274	0					0	0			-4430.31		5847.75		0		0		0.431045	0.568955	0	0
b8	NULL	43			806	0					0	0.1			-4755.74		6025.38		0		0		0.441117	0.558883	0	0
b8	NULL	43			817	0					1	0			-5270.54		5632.75		0		0		0.48339	0.51661	0	0
b8	NULL	43			225	5	0.94081	0.203	0.382		0	0			-6444.52		4331.87		0		0		0.598022	0.401978	0	0
b8	NULL	43			243	0					0	0			-6218.89		4824.42		0		0		0.563136	0.436864	0	0
b8	NULL	43			260	0					0	0			-6182.14		3445.77		0		0		0.642106	0.357894	0	0
b8	NULL	43			276	0					0	0			-5902.6		3944.99		0		0		0.599395	0.400605	0	0
b8	NULL	43			311	0					-1	0			-5615.5		5200.82		0		0		0.519169	0.480831	0	0
b8	NULL	43			245	1	0.95447	0.181	0.305		0	1.2			-4305.09		6426.61		0		0		0.401156	0.598844	0	0
b8	NULL	43			255	1	0.93323	0.136	0.223		0	0			-9762.49		4151.74		0		0		0.701619	0.298381	0	0
b8	NULL	43			257	3	0.96241	0.123	0.256		1	0			-4459.02		3464.88		0		0		0.56273	0.43727	0	0
b8	NULL	43			639	0					0	0			-5158.79		6712.43		0		0		0.434563	0.565437	0	0
b8	NULL	43			799	0					2	0			-5248.11		6999.34		0		0		0.428506	0.571494	0	0
b8	NULL	43			272	1	0.93731	0.063	0.219		0	5.7			-5614.45		3392.65		0		0		0.623336	0.376664	0	0
b8	NULL	43			284	1	0.93139	0.14	0.554		0	7.2			-5230.01		5197.51		0		0		0.501558	0.498442	0	0
b8	NULL	43			286	1	0.93209	0.041	0.16		2	0.6			-8773.5		3877.74		0		0		0.693489	0.306511	0	0
b8	NULL	43			287	1	0.94285	0.111	0.255		2	0			-6797.77		4150.55		0		0		0.620896	0.379104	0	0
b8	NULL	43			292	12	0.9551	0.101	0.443		-1	0			-7539.8		5326.87		0		0		0.585995	0.414005	0	0
b8	NULL	43			299	0					-1	0			-7634.83		5859.38		0		0		0.565786	0.434214	0	0
b8	NULL	43			314	0					-1	0			-7421.16		5799.84		0		0		0.561316	0.438684	0	0
b8	NULL	43			319	0					-1	0			-7465.04		5949.46		0		0		0.55649	0.44351	0	0
b8	NULL	43			334	0					-1	0			-7725.22		5740.61		0		0		0.573691	0.426309	0	0
b8	NULL	43			341	0					-1	0			-7680.12		5875.63		0		0		0.566558	0.433442	0	0
b8	NULL	43			567	0					0	0			-6599.22		4650.88		0		0		0.586592	0.413408	0	0
b8	NULL	43			585	0					0	4.5			-5509.9		5381.59		0		0		0.50589	0.49411	0	0
b8	NULL	43			794	0					2	0			-7086.02		6064.2		0		0		0.538852	0.461148	0	0
b8	NULL	43			801	0					2	0			-7493.18		4538.34		0		0		0.622796	0.377204	0	0
b8	NULL	43			826	0					1	0			-5790.79		5440.14		0		0		0.515611	0.484389	0	0
b8	NULL	43			1018	0					2	0			-6886.37		4850.57		0		0		0.586726	0.413274	0	0
b8	NULL	43			296	2	0.9438	0.231	0.41		-1	0			-6417.79		4425.59		0		0		0.591863	0.408137	0	0
b8	NULL	43			1042	0					1	3.3			-3797.19		4060.53		0		0		0.483243	0.516757	0	0
b8	NULL	43			306	3	0.93771	0.108	0.305		-1	0			-7015.12		4989.56		0		0		0.584365	0.415635	0	0
b8	NULL	43			326	0					-1	0			-6759.56		4988.23		0		0		0.57539	0.42461	0	0
b8	NULL	43			349	0					-1	0			-6691.86		4779.5		0		0		0.583354	0.416646	0	0
b8	NULL	43			310	3	0.93375	0.083	0.23		-1	0			-7183.35		3574.88		0		0		0.667707	0.332293	0	0
b8	NULL	43			330	0					-1	0			-7162.43		3668.95		0		0		0.661267	0.338733	0	0
b8	NULL	43			352	0					-1	0			-7085.88		3656.59		0		0		0.659614	0.340386	0	0
b8	NULL	43			335	1	0.9553	0.072	0.244		-1	0			-4610.04		4749.26		0		0		0.492562	0.507438	0	0
b8	NULL	43			354	1	0.93127	0.234	0.536		-1	0			-5258.61		5332.57		0		0		0.496508	0.503492	0	0
b8	NULL	43			357	5	0.96823	0.097	0.238		1	0			-7175.23		5186.8		0		0		0.580425	0.419575	0	0
b8	NULL	43			415	0					0	0			-7122.44		4373.03		0		0		0.619587	0.380413	0	0
b8	NULL	43			561	0					0	0			-4850.78		6315.2		0		0		0.434425	0.565575	0	0
b8	NULL	43			575	0					1	0			-4786.48		5975.39		0		0		0.444763	0.555237	0	0
b8	NULL	43			671	0					1	0			-6045.77		4642.46		0		0		0.565647	0.434353	0	0
b8	NULL	43			371	1	0.95362	0.06	0.211		2	0			-5509.79		5220.69		0		0		0.513471	0.486529	0	0
b8	NULL	43			374	1	0.95771	0.242	0.338		2	0			-5257.07		5347.79		0		0		0.495723	0.504277	0	0
b8	NULL	43			375	1	0.92144	0.089	0.277		0	8.5			-3354.35		3883.83		0		0		0.463425	0.536575	0	0
b8	NULL	43			378	1	0.93358	0.095	0.258		2	0.6			-4686.16		5092.04		0		0		0.479246	0.520754	0	0
b8	NULL	43			383	5	0.95824	0.07	0.235		2	0			-6119.97		4539.68		0		0		0.574125	0.425875	0	0
b8	NULL	43			387	0					1	0			-6400.18		4283.04		0		0		0.599087	0.400913	0	0
b8	NULL	43			391	0					1	0			-6469.85		4350.38		0		0		0.59794	0.40206	0	0
b8	NULL	43			554	0					2	0			-7213.31		4105.72		0		0		0.637273	0.362727	0	0
b8	NULL	43			714	0					0	0			-6205.16		5134.07		0		0		0.547229	0.452771	0	0
b8	NULL	43			384	5	0.95065	0.22	0.359		2	0			-5789.79		4042.45		0		0		0.588858	0.411142	0	0
b8	NULL	43			388	0					0	0			-5765.1		4402.53		0		0		0.567005	0.432995	0	0
b8	NULL	43			392	0					1	0			-5587.78		4380.04		0		0		0.560582	0.439418	0	0
b8	NULL	43			1019	0					2	0			-6927.45		4586.29		0		0		0.601668	0.398332	0	0
b8	NULL	43			1024	0					0	0			-6662.79		4562.24		0		0		0.593565	0.406435	0	0
b8	NULL	43			386	3	0.93341	0.155	0.514		1	0			-8648.5		2386.53		0		0		0.783731	0.216269	0	0
b8	NULL	43			390	0					1	0			-8097.71		2275.05		0		0		0.780671	0.219329	0	0
b8	NULL	43			394	0					1	0			-8565.58		2503.39		0		0		0.773837	0.226163	0	0
b8	NULL	43			395	1	0.92806	0.08	0.213		1	35.4			-6620.99		9361.75		0		0		0.414259	0.585741	0	0
b8	NULL	43			397	7	0.9487	0.059	0.204		0	5.8			-4208.99		4512.76		0		0		0.482585	0.517415	0	0
b8	NULL	43			398	0					0	5.5			-4154		4362.44		0		0		0.487762	0.512238	0	0
b8	NULL	43			399	0					0	4.6			-4302.31		4209.54		0		0		0.505449	0.494551	0	0
b8	NULL	43			400	0					0	5.4			-4383.25		4657.77		0		0		0.484818	0.515182	0	0
b8	NULL	43			401	0					0	3.7			-4289.1		4791.33		0		0		0.472345	0.527655	0	0
b8	NULL	43			402	0					0	4.5			-4148.26		4541.54		0		0		0.477371	0.522629	0	0
b8	NULL	43			403	0					0	6.5			-3937.07		4658.45		0		0		0.458037	0.541963	0	0
b8	NULL	43			405	1	0.94042	0.068	0.245		0	0			-4258.54		3605.33		0		0		0.541532	0.458468	0	0
b8	NULL	43			408	1	0.95864	0.036	0.193		2	0			-3573.09		5577.64		0		0		0.39047	0.60953	0	0
b8	NULL	43			409	1	0.95553	0.047	0.208		2	0.8			-6671.83		4172.84		0		0		0.615217	0.384783	0	0
b8	NULL	43			410	2	0.94678	0.143	0.287		0	0			-6256.91		4736.84		0		0		0.569133	0.430867	0	0
b8	NULL	43			413	0					0	0			-6095.54		4512.13		0		0		0.574635	0.425365	0	0
b8	NULL	43			412	1	0.92776	0.051	0.389		0	1.7			-6735.92		3839.58		0		0		0.636936	0.363064	0	0
b8	NULL	43			414	1	0.92341	0.086	0.234		0	0			-4348.59		3965.13		0		0		0.523062	0.476938	0	0
b8	NULL	43			427	1	0.91375	0.164	0.291		2	62			-5201.83		3091.37		0		0		0.62724	0.37276	0	0
b8	NULL	43			431	1	0.94649	0.066	0.236		2	0			-4006.96		4981.76		0		0		0.445776	0.554224	0	0
b8	NULL	43			436	4	0.95024	0.117	0.199		1	0			-8111.07		6575.61		0		0		0.552274	0.447726	0	0
b8	NULL	43			439	0					0	0.1			-8372.55		6732.6		0		0		0.554284	0.445716	0	0
b8	NULL	43			680	0					1	0			-9135.8		5738.34		0		0		0.614207	0.385793	0	0
b8	NULL	43			689	0					1	0			-8568.98		6071.94		0		0		0.585276	0.414724	0	0
b8	NULL	43			443	1	0.92832	0.081	0.17		0	0			-7514.11		3148.59		0		0		0.70471	0.29529	0	0
b8	NULL	43			444	1	0.93801	0.099	0.212		0	3.3			-3372.56		4965.76		0		0		0.404465	0.595535	0	0
b8	NULL	43			446	1	0.91511	0.107	0.445		1	9.6			-6344.85		2552.5		0		0		0.713117	0.286883	0	0
b8	NULL	43			447	1	0.96081	0.15	0.267		1	0			-6477.01		3296.93		0		0		0.662682	0.337318	0	0
b8	NULL	43			448	4	0.95206	0.086	0.343		1	0.1			-3639.75		7936.55		0		0		0.314414	0.685586	0	0
b8	NULL	43			449	0					1	0			-3676.87		7239.53		0		0		0.336821	0.663179	0	0
b8	NULL	43			451	0					1	1			-3426.4		6981.28		0		0		0.329218	0.670782	0	0
b8	NULL	43			452	0					1	0.7			-4207.29		7666.08		0		0		0.354347	0.645653	0	0
b8	NULL	43			454	2	0.92872	0.103	0.233		0	13			-3788.52		4967.47		0		0		0.432678	0.567322	0	0
b8	NULL	43			461	0					1	8.4			-3366.48		5318.66		0		0		0.387614	0.612386	0	0
b8	NULL	43			457	2	0.936	0.094	0.205		0	0.1			-7698.52		2689.4		0		0		0.741103	0.258897	0	0
b8	NULL	43			464	0					0	0.3			-7725.63		2579.42		0		0		0.749694	0.250306	0	0
b8	NULL	43			458	2	0.93566	0.208	0.331		0	0			-6890.21		3858.17		0		0		0.641046	0.358954	0	0
b8	NULL	43			465	0					0	0.1			-7162.32		3957.91		0		0		0.64408	0.35592	0	0
b8	NULL	43			459	2	0.94713	0.079	0.24		0	0			-5110.32		4202.08		0		0		0.548765	0.451235	0	0
b8	NULL	43			466	0					0	0			-5286.58		4226.49		0		0		0.555718	0.444282	0	0
b8	NULL	43			468	1	0.92436	0.03	0.362		0	11.7			-6255.62		3164.94		0		0		0.664039	0.335961	0	0
b8	NULL	43			471	2	0.94352	0.015	0.169		1	1.2			-5041.3		4999.21		0		0		0.502096	0.497904	0	0
b8	NULL	43			478	0					2	1.9			-5027.34		4967.24		0		0		0.503007	0.496993	0	0
b8	NULL	43			474	2	0.93712	0.152	0.29		2	0			-9072.52		5188.77		0		0		0.636164	0.363836	0	0
b8	NULL	43			480	0					2	0			-8923.22		5098.02		0		0		0.636407	0.363593	0	0
b8	NULL	43			477	2	0.95025	0.086	0.241		2	1			-5287.8		5606.5		0		0		0.485373	0.514627	0	0
b8	NULL	43			748	0					0	0			-6245.64		6390.54		0		0		0.494266	0.505734	0	0
b8	NULL	43			489	2	0.95253	0.112	0.438		2	0.5			-5514.91		4048.63		0		0		0.57666	0.42334	0	0
b8	NULL	43			543	0					0	0			-5731.26		3968.48		0		0		0.590867	0.409133	0	0
b8	NULL	43			490	2	0.92121	0.084	0.232		2	0.5			-7427.63		3942.6		0		0		0.653252	0.346748	0	0
b8	NULL	43			544	0					0	0			-7422.8		4134.71		0		0		0.642249	0.357751	0	0
b8	NULL	43			492	2	0.95634	0.191	0.317		2	0			-3402.96		6703.28		0		0		0.336719	0.663281	0	0
b8	NULL	43			934	0					0	0.5			-5088.82		6125.41		0		0		0.453782	0.546218	0	0
b8	NULL	43			493	1	0.93178	0.054	0.445		2	0.5			-4248.5		4845.71		0		0		0.467165	0.532835	0	0
b8	NULL	43			495	8	0.93114	0.167	0.516		2	0			-8920.68		4467.33		0		0		0.666319	0.333681	0	0
b8	NULL	43			499	0					2	0			-8865.51		4524.25		0		0		0.662111	0.337889	0	0
b8	NULL	43			502	0					2	0			-8703.72		4748.7		0		0		0.647	0.353	0	0
b8	NULL	43			505	0					2	0			-8692.47		4352.58		0		0		0.666342	0.333658	0	0
b8	NULL	43			508	0					2	0			-8668.74		4269.35		0		0		0.670017	0.329983	0	0
b8	NULL	43			512	0					2	0			-8802.65		4551.25		0		0		0.659182	0.340818	0	0
b8	NULL	43			515	0					0	0			-8927.52		4561.58		0		0		0.661832	0.338168	0	0
b8	NULL	43			518	0					0	0			-9083.89		4454.28		0		0		0.670984	0.329016	0	0
b8	NULL	43			496	8	0.92616	0.099	0.205		2	1.9			-5440.32		5246.61		0		0		0.509063	0.490937	0	0
b8	NULL	43			500	0					2	6.9			-5538.17		4830.07		0		0		0.534148	0.465852	0	0
b8	NULL	43			503	0					2	9.1			-5479.52		4555.38		0		0		0.546046	0.453954	0	0
b8	NULL	43			506	0					2	7.4			-5254.77		4358.53		0		0		0.546615	0.453385	0	0
b8	NULL	43			509	0					2	3.1			-4793.64		5285.92		0		0		0.47558	0.52442	0	0
b8	NULL	43			513	0					0	6.4			-5792.23		4721.73		0		0		0.550909	0.449091	0	0
b8	NULL	43			516	0					0	5.4			-5594.97		4863.58		0		0		0.534966	0.465034	0	0
b8	NULL	43			519	0					0	12.7			-5166.77		4345.74		0		0		0.543155	0.456845	0	0
b8	NULL	43			497	3	0.95623	0.088	0.265		2	0			-6855.26		6141.31		0		0		0.527467	0.472533	0	0
b8	NULL	43			510	0					2	0			-6294.08		6417.78		0		0		0.495134	0.504866	0	0
b8	NULL	43			792	0					2	0			-3990.68		8510.52		0		0		0.319224	0.680776	0	0
b8	NULL	43			524	1	0.93616	0.115	0.211		1	6.2			-5339.88		3547.57		0		0		0.600834	0.399166	0	0
b8	NULL	43			529	2	0.95983	0.127	0.269		2	0.2			-5086.58		5780.51		0		0		0.468072	0.531928	0	0
b8	NULL	43			533	0					2	0.4			-4952.53		5154.42		0		0		0.490012	0.509988	0	0
b8	NULL	43			530	2	0.94815	0.052	0.183		2	0			-8321.61		4115.32		0		0		0.669105	0.330895	0	0
b8	NULL	43			534	0					2	0			-8617.8		3998.52		0		0		0.683068	0.316932	0	0
b8	NULL	43			531	2	0.93226	0.074	0.329		2	0.4			-7751.9		3826.38		0		0		0.669521	0.330479	0	0
b8	NULL	43			535	0					2	0.7			-7674.48		3653.65		0		0		0.677471	0.322529	0	0
b8	NULL	43			539	2	0.9253	0.141	0.291		2	0			-7825.86		2184.1		0		0		0.781807	0.218193	0	0
b8	NULL	43			614	0					0	0			-8179.18		2175.75		0		0		0.789883	0.210117	0	0
b8	NULL	43			546	2	0.95557	0.244	0.374		2	0			-4199.58		5021.88		0		0		0.455414	0.544586	0	0
b8	NULL	43			549	0					2	0			-3781.64		4947.61		0		0		0.433215	0.566785	0	0
b8	NULL	43			548	2	0.95371	0.085	0.252		2	0			-5612.34		5005		0		0		0.528601	0.471399	0	0
b8	NULL	43			551	0					2	0			-5688.1		5104.2		0		0		0.527052	0.472948	0	0
b8	NULL	43			552	2	0.93499	0.158	0.306		2	0			-10950.2		3975.31		0		0		0.733656	0.266344	0	0
b8	NULL	43			563	0					0	0			-9926.36		4224.63		0		0		0.70146	0.29854	0	0
b8	NULL	43			560	2	0.94396	0.081	0.225		1	0			-6883.27		5250.06		0		0		0.567303	0.432697	0	0
b8	NULL	43			573	0					1	0			-6820.89		4966.35		0		0		0.578667	0.421333	0	0
b8	NULL	43			571	2	0.95584	0.178	0.325		0	0			-6144.86		6586.18		0		0		0.482668	0.517332	0	0
b8	NULL	43			936	0					1	0			-5293.96		7363.3		0		0		0.418255	0.581745	0	0
b8	NULL	43			579	1	0.95061	0.105	0.238		0	2.5			-4711.7		6265.95		0		0		0.429208	0.570792	0	0
b8	NULL	43			581	1	0.93937	0.08	0.421		2	0			-4193.13		4096.3		0		0		0.505841	0.494159	0	0
b8	NULL	43			582	1	0.93669	0.112	0.249		2	0			-6704.67		4878.42		0		0		0.578833	0.421167	0	0
b8	NULL	43			586	1	0.9141	0.097	0.237		1	28.9			-4634.81		3021.83		0		0		0.605332	0.394668	0	0
b8	NULL	43			587	1	0.93	0.173	0.305		1	0			-9053.41		2794.16		0		0		0.764158	0.235842	0	0
b8	NULL	43			609	1	0.94351	0.113	0.197		0	4.3			-5606.73		4953.73		0		0		0.530917	0.469083	0	0
b8	NULL	43			617	1	0.92866	0.119	0.366		0	0.1			-6737.35		5836.07		0		0		0.535841	0.464159	0	0
b8	NULL	43			619	2	0.93885	0.06	0.138		0	2.9			-5435.04		4213.61		0		0		0.563295	0.436705	0	0
b8	NULL	43			624	0					0	1.9			-4734.3		3953.08		0		0		0.544963	0.455037	0	0
b8	NULL	43			621	1	0.9314	0.096	0.243		0	2.2			-6469.63		3205.69		0		0		0.668673	0.331327	0	0
b8	NULL	43			622	1	0.94675	0.105	0.254		0	0			-5683.04		3005.65		0		0		0.654073	0.345927	0	0
b8	NULL	43			623	1	0.94356	0.107	0.253		0	0.6			-12580.5		3529.3		0		0		0.780923	0.219077	0	0
b8	NULL	43			632	1	0.96145	0.056	0.437		1	0			-4617.33		4836.69		0		0		0.488399	0.511601	0	0
b8	NULL	43			633	2	0.95834	0.094	0.244		1	0			-3892.43		4910.19		0		0		0.44219	0.55781	0	0
b8	NULL	43			637	0					0	0.6			-3986.76		4853.04		0		0		0.451001	0.548999	0	0
b8	NULL	43			643	1	0.94268	0.102	0.231		1	0			-5063.88		4306.8		0		0		0.540396	0.459604	0	0
b8	NULL	43			644	1	0.96863	0.047	0.2		1	0			-5279.62		6039.28		0		0		0.466443	0.533557	0	0
b8	NULL	43			645	1	0.94905	0.125	0.245		1	0			-5226.43		5935.1		0		0		0.468254	0.531746	0	0
b8	NULL	43			647	2	0.9399	0.067	0.213		1	0.2			-5025.55		4820.63		0		0		0.510406	0.489594	0	0
b8	NULL	43			649	0					1	1			-5019.03		4918.82		0		0		0.505042	0.494958	0	0
b8	NULL	43			651	1	0.93072	0.057	0.254		0	3.6			-8947.12		3174.07		0		0		0.738139	0.261861	0	0
b8	NULL	43			654	1	0.92804	0.069	0.206		0	7.4			-7671.23		3441.66		0		0		0.6903	0.3097	0	0
b8	NULL	43			655	4	0.92939	0.105	0.275		0	0			-7482.2		4049.83		0		0		0.648819	0.351181	0	0
b8	NULL	43			656	0					0	0.8			-6759.05		4735.8		0		0		0.588007	0.411993	0	0
b8	NULL	43			657	0					0	0			-7751.26		4013.82		0		0		0.658836	0.341164	0	0
b8	NULL	43			658	0					0	0.5			-7862.53		5059.39		0		0		0.608465	0.391535	0	0
b8	NULL	43			668	1	0.94397	0.06	0.22		1	0			-4673.24		5921.51		0		0		0.44109	0.55891	0	0
b8	NULL	43			669	1	0.95719	0.095	0.455		1	0			-5333.68		4248.6		0		0		0.556619	0.443381	0	0
b8	NULL	43			670	1	0.9334	0.069	0.213		1	0.6			-7124.42		3276.78		0		0		0.684961	0.315039	0	0
b8	NULL	43			672	2	0.94428	0.143	0.273		1	0			-9683.11		3215.84		0		0		0.75069	0.24931	0	0
b8	NULL	43			1114	0					0	0.2			-9058.15		2756.29		0		0		0.766702	0.233298	0	0
b8	NULL	43			674	3	0.95764	0.09	0.248		0	0.7			-4022.4		4582.48		0		0		0.467456	0.532544	0	0
b8	NULL	43			1110	0					0	0.4			-4845.63		5085		0		0		0.487948	0.512052	0	0
b8	NULL	43			1116	0					0	0			-5471.24		5138.57		0		0		0.515677	0.484323	0	0
b8	NULL	43			675	2	0.93577	0.066	0.222		0	0			-8746.76		3253.94		0		0		0.728854	0.271146	0	0
b8	NULL	43			676	0					0	0			-8723.11		3703.26		0		0		0.701984	0.298016	0	0
b8	NULL	43			678	2	0.92627	0.187	0.523		0	0			-4975.24		4224.02		0		0		0.54083	0.45917	0	0
b8	NULL	43			687	0					0	0			-4718.46		4116.94		0		0		0.53404	0.46596	0	0
b8	NULL	43			682	1	0.92614	0.145	0.456		0	15.5			-3346.19		4303.53		0		0		0.437426	0.562574	0	0
b8	NULL	43			683	1	0.92709	0.221	0.301		0	2.3			-8631.71		4983.82		0		0		0.633961	0.366039	0	0
b8	NULL	43			684	2	0.9121	0.08	0.398		0	15.3			-6653.92		2960.57		0		0		0.692072	0.307928	0	0
b8	NULL	43			691	0					1	21.3			-5935.27		2166.08		0		0		0.732627	0.267373	0	0
b8	NULL	43			686	2	0.9312	0.104	0.181		0	0			-4602.1		4250.28		0		0		0.519871	0.480129	0	0
b8	NULL	43			693	0					1	0.3			-4758.69		5140.78		0		0		0.480701	0.519299	0	0
b8	NULL	43			690	1	0.93875	0.156	0.264		1	6.4			-4129.04		4314.52		0		0		0.489016	0.510984	0	0
b8	NULL	43			692	1	0.95324	0.11	0.251		1	4.7			-4295.97		6540.77		0		0		0.396426	0.603574	0	0
b8	NULL	43			700	1	0.93003	0.12	0.486		0	1.4			-7638		3824.28		0		0		0.66636	0.33364	0	0
b8	NULL	43			702	2	0.96273	0.059	0.281		0	0			-7849.7		7224		0		0		0.520755	0.479245	0	0
b8	NULL	43			703	0					0	0			-8342.05		6598.25		0		0		0.558359	0.441641	0	0
b8	NULL	43			711	1	0.93074	0.102	0.227		2	2.6			-5599.94		4990.38		0		0		0.528779	0.471221	0	0
b8	NULL	43			712	1	0.94428	0.091	0.208		2	0.9			-5453.49		4526.96		0		0		0.546417	0.453583	0	0
b8	NULL	43			715	1	0.93746	0.149	0.29		0	0			-6992.39		4887.48		0		0		0.588591	0.411409	0	0
b8	NULL	43			716	3	0.94424	0.183	0.305		0	0			-5525.17		3892.58		0		0		0.586676	0.413324	0	0
b8	NULL	43			718	0					0	0			-5203.34		5260.58		0		0		0.497265	0.502735	0	0
b8	NULL	43			720	0					0	0.2			-5197.52		4576.36		0		0		0.531777	0.468223	0	0
b8	NULL	43			717	2	0.95841	0.075	0.256		0	0			-10660.3		4383.95		0		0		0.708597	0.291403	0	0
b8	NULL	43			719	0					0	0			-10003		4765.03		0		0		0.677343	0.322657	0	0
b8	NULL	43			721	4	0.9533	0.15	0.247		0	0.1			-4584.85		5020.07		0		0		0.477344	0.522656	0	0
b8	NULL	43			732	0					1	0			-5646.2		4156.41		0		0		0.575989	0.424011	0	0
b8	NULL	43			1078	0					1	0			-6044.68		5728.55		0		0		0.513426	0.486574	0	0
b8	NULL	43			1118	0					0	0			-6408.43		5926.1		0		0		0.519552	0.480448	0	0
b8	NULL	43			722	1	0.93721	0.16	0.303		0	0			-5063.26		3857.64		0		0		0.567573	0.432427	0	0
b8	NULL	43			724	1	0.93403	0.158	0.249		2	0			-8159.55		3046.64		0		0		0.728129	0.271871	0	0
b8	NULL	43			727	2	0.95645	0.181	0.273		0	0			-7259.01		5170.54		0		0		0.584012	0.415988	0	0
b8	NULL	43			829	0					2	0			-6471.55		5815.05		0		0		0.526716	0.473284	0	0
b8	NULL	43			730	1	0.94915	0.079	0.217		0	0			-6729.28		4408.31		0		0		0.604195	0.395805	0	0
b8	NULL	43			734	3	0.94007	0.131	0.267		0	0			-8404.57		2898.41		0		0		0.743571	0.256429	0	0
b8	NULL	43			736	0					0	0			-8513.15		2612.71		0		0		0.765168	0.234832	0	0
b8	NULL	43			1013	0					2	0			-4988		3499.63		0		0		0.587679	0.412321	0	0
b8	NULL	43			739	1	0.93908	0.057	0.249		0	2.9			-6523.26		4286.44		0		0		0.603464	0.396536	0	0
b8	NULL	43			742	2	0.94445	0.088	0.228		2	0			-5769.12		4185.8		0		0		0.579524	0.420476	0	0
b8	NULL	43			747	0					0	0			-6253.04		2909.58		0		0		0.682451	0.317549	0	0
b8	NULL	43			743	1	0.94772	0.065	0.151		2	0.2			-6191.58		4417.28		0		0		0.583623	0.416377	0	0
b8	NULL	43			745	1	0.93669	0.158	0.477		2	3.3			-5443.24		3709.03		0		0		0.594742	0.405258	0	0
b8	NULL	43			750	1	0.93902	0.057	0.143		0	0			-6965.77		4046.17		0		0		0.632565	0.367435	0	0
b8	NULL	43			752	1	0.92523	0.106	0.276		1	0			-7769.38		2604.09		0		0		0.748966	0.251034	0	0
b8	NULL	43			761	1	0.91672	0.097	0.327		1	0			-6264.47		4780.36		0		0		0.567186	0.432814	0	0
b8	NULL	43			764	1	0.93184	0.148	0.497		0	1.1			-5633.96		4260.24		0		0		0.56942	0.43058	0	0
b8	NULL	43			765	1	0.95004	0.121	0.313		0	8.1			-6403.2		4715.48		0		0		0.575896	0.424104	0	0
b8	NULL	43			768	1	0.93832	0.119	0.215		0	3			-5801.38		4387.39		0		0		0.56939	0.43061	0	0
b8	NULL	43			772	1	0.94034	0.194	0.493		1	0.5			-4496.55		5070.12		0		0		0.470022	0.529978	0	0
b8	NULL	43			782	1	0.91191	0.111	0.241		1	1.1			-5938.58		3159.71		0		0		0.652714	0.347286	0	0
b8	NULL	43			786	1	0.94226	0.066	0.206		0	2.2			-5011.64		4829.01		0		0		0.509279	0.490721	0	0
b8	NULL	43			788	1	0.93578	0.082	0.174		0	3.4			-4638.58		4146.68		0		0		0.527996	0.472004	0	0
b8	NULL	43			789	1	0.95358	0.131	0.244		0	0			-7367.36		5526.75		0		0		0.571374	0.428626	0	0
b8	NULL	43			796	1	0.93128	0.113	0.239		2	0			-6164.22		2301.26		0		0		0.72816	0.27184	0	0
b8	NULL	43			797	1	0.951	0.174	0.497		2	0			-5637.58		5899.78		0		0		0.488637	0.511363	0	0
b8	NULL	43			819	1	0.93074	0.201	0.575		1	0.2			-8216.85		3935.48		0		0		0.676154	0.323846	0	0
b8	NULL	43			820	1	0.92659	0.121	0.479		1	0.1			-5660.39		3072.22		0		0		0.64819	0.35181	0	0
b8	NULL	43			821	1	0.93531	0.081	0.211		1	0			-7106.38		2581.3		0		0		0.733548	0.266452	0	0
b8	NULL	43			824	1	0.95315	0.107	0.213		1	1.1			-6536.27		4601.87		0		0		0.586837	0.413163	0	0
b8	NULL	43			825	1	0.93494	0.141	0.263		1	0.4			-7845.49		3989.76		0		0		0.662892	0.337108	0	0
b8	NULL	43			828	1	0.9303	0.116	0.364		2	55			-13550.5		5658.47		0		0		0.705425	0.294575	0	0
b8	NULL	43			831	2	0.94507	0.152	0.275		0	0.1			-4857.39		3729.84		0		0		0.565653	0.434347	0	0
b8	NULL	43			835	0					0	3.6			-4636.46		4188.74		0		0		0.525366	0.474634	0	0
b8	NULL	43			832	2	0.92307	0.137	0.252		0	0.8			-3841.56		3482.11		0		0		0.52454	0.47546	0	0
b8	NULL	43			837	0					1	2.3			-3583.03		3922.84		0		0		0.477364	0.522636	0	0
b8	NULL	43			840	1	0.9508	0.123	0.445		1	0			-6649.55		4824.44		0		0		0.579532	0.420468	0	0
b8	NULL	43			843	5	0.94479	0.1	0.259		1	2.4			-5492.68		3454.57		0		0		0.613896	0.386104	0	0
b8	NULL	43			850	0					1	1.1			-4774.33		3932.22		0		0		0.548361	0.451639	0	0
b8	NULL	43			870	0					0	0			-5843.43		5001.93		0		0		0.538795	0.461205	0	0
b8	NULL	43			1044	0					2	0			-6172.85		3018.79		0		0		0.671572	0.328428	0	0
b8	NULL	43			1046	0					2	0			-5846.77		2910.59		0		0		0.667641	0.332359	0	0
b8	NULL	43			845	1	0.94074	0.181	0.319		1	0			-13581.6		4214.85		0		0		0.763164	0.236836	0	0
b8	NULL	43			846	1	0.96243	0.053	0.255		1	0			-5229.63		6862.42		0		0		0.432485	0.567515	0	0
b8	NULL	43			849	2	0.92193	0.08	0.219		1	1			-5329.45		3981.41		0		0		0.572391	0.427609	0	0
b8	NULL	43			856	0					0	4.8			-7150.27		3472.02		0		0		0.673138	0.326862	0	0
b8	NULL	43			851	2	0.95034	0.131	0.291		1	0.6			-6274.07		5185.56		0		0		0.547493	0.452507	0	0
b8	NULL	43			1053	0					0	0			-4904.4		4990.79		0		0		0.495635	0.504365	0	0
b8	NULL	43			852	1	0.92452	0.064	0.431		1	0			-7030.5		2421.49		0		0		0.743812	0.256188	0	0
b8	NULL	43			854	1	0.94617	0.185	0.514		0	0			-4867.55		3441.57		0		0		0.585808	0.414192	0	0
b8	NULL	43			857	1	0.94444	0.063	0.179		0	3.5			-6196.79		4585.02		0		0		0.574745	0.425255	0	0
b8	NULL	43			863	1	0.91641	0.082	0.226		0	7.1			-7074.38		1771.89		0		0		0.799702	0.200298	0	0
b8	NULL	43			864	1	0.92267	0.115	0.274		0	4.3			-7313.71		2016.39		0		0		0.783883	0.216117	0	0
b8	NULL	43			869	1	0.9267	0.09	0.348		0	7			-6397.67		3118.53		0		0		0.672293	0.327707	0	0
b8	NULL	43			873	1	0.95389	0.1	0.25		0	0			-5225.29		4551.51		0		0		0.534458	0.465542	0	0
b8	NULL	43			874	2	0.94746	0.147	0.254		0	0			-5908.35		5125.33		0		0		0.535483	0.464517	0	0
b8	NULL	43			1051	0					0	0			-6149.21		5108.4		0		0		0.546227	0.453773	0	0
b8	NULL	43			875	3	0.95955	0.133	0.222		0	0			-5179.31		6290.71		0		0		0.451552	0.548448	0	0
b8	NULL	43			877	0					0	0.2			-4727.88		5378.66		0		0		0.467804	0.532196	0	0
b8	NULL	43			883	0					0	0			-4938.84		5519.4		0		0		0.472244	0.527756	0	0
b8	NULL	43			882	1	0.95342	0.149	0.429		0	0			-7008.47		3955.79		0		0		0.63921	0.36079	0	0
b8	NULL	43			891	1	0.94709	0.113	0.281		0	0			-4291.75		4699.92		0		0		0.477303	0.522697	0	0
b8	NULL	43			892	1	0.93453	0.117	0.368		0	3.2			-4624.29		5418.94		0		0		0.460439	0.539561	0	0
b8	NULL	43			903	1	0.92214	0.097	0.185		2	0.1			-7480.87		3451.97		0		0		0.684257	0.315743	0	0
b8	NULL	43			905	1	0.91966	0.057	0.23		0	3.8			-4250.92		3384.46		0		0		0.55674	0.44326	0	0
b8	NULL	43			921	1	0.95013	0.115	0.234		0	0.5			-7189.27		4653.74		0		0		0.607048	0.392952	0	0
b8	NULL	43			923	1	0.93342	0.104	0.495		0	1.5			-6694.78		3242.28		0		0		0.673718	0.326282	0	0
b8	NULL	43			925	1	0.94546	0.101	0.241		0	0			-6843.33		5722.69		0		0		0.54459	0.45541	0	0
b8	NULL	43			927	1	0.96331	0.148	0.286		0	0			-6705.23		5860.29		0		0		0.533621	0.466379	0	0
b8	NULL	43			928	1	0.94204	0.119	0.274		0	6.5			-6743.68		3636.87		0		0		0.649646	0.350354	0	0
b8	NULL	43			930	1	0.91982	0.034	0.184		0	10			-5454.23		3827.36		0		0		0.58764	0.41236	0	0
[truncated: 14,740 more rows]

## Sheet: c) ALAmL (membrane proteins)
Chess Square	Parse	Cluster ID	Unique Count	Total Count	Member Name	Similars Count	Composite Similarity	RMSD Hvy Atoms	RMSD All Atoms	RMSD Atom CB	InOut	Sidechain SASA	stdev SASA	flipid	Sidechain LASA	stdev LASA	fSASA(out)	fLASA(out)	Sum Hydro(-)	stdev Hydro(-)	Sum Hydro(+)	stdev Hydro(+)	Sum Polar(-)	stdev Polar(-)	Sum Polar(+)	stdev Polar(+)	fHydro(-)	fHydro(+)	fPolar(-)	fPolar(+)
a1	NULL	2	2	2			0.97957	0.069	0.098	0.092		0	0	0.2974	44.15	4.75	0	0.5	-6008.3	177.97	5250.85	193.23	0	0	0	0	0.533637	0.466363	0	0
a1	NULL	2			2	1	0.98086	0.069	0.098		1	0		0.3331	39.4				-6186.28		5444.08		0		0		0.531908	0.468092	0	0
a1	NULL	2			5	1	0.97829	0.069	0.098		1	0		0.2617	48.9				-5830.33		5057.63		0		0		0.535484	0.464516	0	0
a1	NULL	6	15	16			0.97641	0.096	0.334	0.12		4.84	13.54	0.1145	19.7	24.74	0.0938	0.3125	-7511.59	2807.93	3665.23	1401.52	0	0	0	0	0.672069	0.327931	0	0
a1	NULL	6			6	1	0.99209	0.06	0.312		0	3.4		0.0159	0				-6979.62		3423.06		0		0		0.670944	0.329056	0	0
a1	NULL	6			1	1	0.91105	0.075	0.312		0	8		0	0				-10144.4		2443.2		0		0		0.805904	0.194096	0	0
a1	NULL	6			3	2	0.93467	0.192	0.355		0	4.2		0	0				-5663.34		3960.98		0		0		0.588441	0.411559	0	0
a1	NULL	6			4	0					0	2.7		0.0503	0				-6126.38		5496.16		0		0		0.527112	0.472888	0	0
a1	NULL	6			7	1	0.91124	0.066	0.326		0	1.1		0.0475	0				-7457.75		1744.58		0		0		0.81042	0.18958	0	0
a1	NULL	6			13	1	0.94072	0.132	0.353		2	0		0.3887	58.4				-5487.48		7365.43		0		0		0.426945	0.573055	0	0
a1	NULL	6			14	1	0.92681	0.033	0.289		2	0		0.2182	59.4				-5282.21		4238.65		0		0		0.554804	0.445196	0	0
a1	NULL	6			18	1	0.89451	0.079	0.287		1	0		0.2692	32.4				-8813.23		3427.42		0		0		0.719997	0.280003	0	0
a1	NULL	6			20	1	0.91005	0.091	0.357		1	0		0.2575	47.3				-3538.56		3070.78		0		0		0.535388	0.464612	0	0
a1	NULL	6			25	1	0.92979	0.111	0.333		1	0		0	0				-8398.52		4609.17		0		0		0.645658	0.354342	0	0
a1	NULL	6			26	1	0.9559	0.108	0.344		2	0		0.1059	50.6				-5635.82		4259.23		0		0		0.56956	0.43044	0	0
a1	NULL	6			27	1	0.92737	0.137	0.359		2	0		0.1594	55.5				-6199.91		2405.77		0		0		0.720444	0.279556	0	0
a1	NULL	6			28	1	0.87415	0.064	0.331		2	56.6		0.0909	0				-6029.68		1638.75		0		0		0.786299	0.213701	0	0
a1	NULL	6			29	1	0.90688	0.101	0.332		0	0.2		0.0015	0				-12270.6		3591.32		0		0		0.773589	0.226411	0	0
a1	NULL	6			30	1	0.93477	0.097	0.321		0	0		0.2262	11.6				-7159.11		4293.91		0		0		0.625085	0.374915	0	0
a1	NULL	6			31	1	0.91496	0.122	0.433		0	1.2		0.0016	0				-14998.8		2675.34		0		0		0.84863	0.15137	0	0
a1	NULL	10	6	7			0.99107	0.131	0.279	0.154		1.66	1.79	0.0948	12.44	19.67	0.2143	0.1429	-7442.19	1989.38	3812.29	1224.51	0	0	0	0	0.661265	0.338735	0	0
a1	NULL	10			10	1	0.99891	0.068	0.088		0	4.8		0	0				-7837.14		2712.95		0		0		0.742851	0.257149	0	0
a1	NULL	10			8	2	0.89179	0.123	0.193		0	3		0	0				-4578.19		4986.42		0		0		0.478659	0.521341	0	0
a1	NULL	10			9	0					0	3		0.0021	0				-4560.3		5438.34		0		0		0.456092	0.543908	0	0
a1	NULL	10			15	1	0.8966	0.359	0.527		2	0		0	0				-7490.91		3159.98		0		0		0.703313	0.296687	0	0
a1	NULL	10			16	1	0.94205	0.085	0.28		1	0		0.3327	43.5				-9664.9		5069.94		0		0		0.655922	0.344078	0	0
a1	NULL	10			17	1	0.91578	0.114	0.176		1	0		0.329	43.6				-8158.82		2112.22		0		0		0.794352	0.205648	0	0
a1	NULL	10			21	1	0.92505	0.099	0.597		1	0.8		0	0				-9805.09		3206.2		0		0		0.753583	0.246417	0	0
a1	NULL	11	4	6			0.99221	0.1	0.286	0.127		38.67	17.51	0.064	6.55	14.65	0.5	0.0833	-5059.29	923.47	2055.76	466.99	0	0	0	0	0.711069	0.288931	0	0
a1	NULL	11			11	1	0.9999	0.075	0.239		1	0		0.1406	39.3				-5559.27		2276.71		0		0		0.709454	0.290546	0	0
a1	NULL	11			12	1	0.92359	0.345	0.437		2	50.6		0.082	0				-6307.07		2994.4		0		0		0.678072	0.321928	0	0
a1	NULL	11			19	1	0.90821	0.058	0.238		1	47.1		0.0505	0				-5963.39		1737.66		0		0		0.774361	0.225639	0	0
a1	NULL	11			22	3	0.90715	0.032	0.208		1	46.7		0.0474	0				-4489.66		1896.39		0		0		0.703042	0.296958	0	0
a1	NULL	11			23	0					1	46.5		0.051	0				-4010.6		1813.16		0		0		0.688662	0.311338	0	0
a1	NULL	11			24	0					1	41.1		0.0124	0				-4025.73		1616.27		0		0		0.713529	0.286471	0	0
a2	NULL	1	1	1			1	0	0	0		2.3	0	0	0	0	0	0	-13842.5	0	2421.28	0	0	0	0	0	0.851125	0.148875	0	0
a2	NULL	1			1	1	1	0	0		0	2.3		0	0				-13842.5		2421.28		0		0		0.851125	0.148875	0	0
a3	NULL	1	1	1			1	0	0	0		0	0	0.3372	48.3	0	0	0.5	-7706.82	0	4666.15	0	0	0	0	0	0.622876	0.377124	0	0
a3	NULL	1			1	1	1	0	0		1	0		0.3372	48.3				-7706.82		4666.15		0		0		0.622876	0.377124	0	0
a4	NULL	1	2	2			0.94835	0.154	0.227	0.269		32.55	20.55	0.0176	0	0	1	0	-6230.68	1605.1	2309.81	1509.14	0	0	0	0	0.729546	0.270454	0	0
a4	NULL	1			1	1	0.90439	0.154	0.227		2	53.1		0.0351	0				-4625.58		800.67		0		0		0.852445	0.147555	0	0
a4	NULL	1			2	1	0.99231	0.154	0.227		2	12		0	0				-7835.78		3818.95		0		0		0.672326	0.327674	0	0
a5	NULL	1	3	3			0.99662	0.118	0.434	0.147		0.33	0.47	0.1799	11.63	16.45	0.3333	0.1667	-8917.67	4449.74	4838.98	397.94	0	0	0	0	0.648244	0.351756	0	0
a5	NULL	1			1	1	0.99993	0.004	0.023		1	0		0.5397	34.9				-15201.9		4571.8		0		0		0.768794	0.231206	0	0
a5	NULL	1			2	1	0.90631	0.127	0.673		1	1		0	0				-6061.12		5401.52		0		0		0.528772	0.471228	0	0
a5	NULL	1			5	1	0.89055	0.223	0.606		1	0		0	0				-5489.99		4543.62		0		0		0.54716	0.45284	0	0
a5	NULL	3	2	2			0.94887	0.042	0.08	0.079		21.1	21.1	0.0027	0	0	0.5	0	-9560.96	180.79	1136.84	170.85	0	0	0	0	0.893731	0.106269	0	0
a5	NULL	3			3	1	0.94421	0.042	0.08		1	0		0.0054	0				-9741.75		1307.7		0		0		0.88165	0.11835	0	0
a5	NULL	3			4	1	0.95353	0.042	0.08		1	42.2		0	0				-9380.16		965.99		0		0		0.906633	0.0933671	0	0
a6	NULL	1	4	5			0.9553	0.104	0.344	0.121		0.16	0.32	0.213	26.92	26.81	0	0.3	-7141.29	2385.01	4561.51	684.15	0	0	0	0	0.610221	0.389779	0	0
a6	NULL	1			1	2	0.96364	0.075	0.308		0	0		0.0025	0				-6178.19		4035.54		0		0		0.604891	0.395109	0	0
a6	NULL	1			2	0					0	0.8		0	0				-5713.38		4047.96		0		0		0.585307	0.414693	0	0
a6	NULL	1			3	1	0.94532	0.107	0.369		0	0		0.2699	18.8				-6053.19		5513.37		0		0		0.523335	0.476665	0	0
a6	NULL	1			4	1	0.9486	0.203	0.504		1	0		0.3705	49				-11900.7		3938.23		0		0		0.751357	0.248643	0	0
a6	NULL	1			5	1	0.95625	0.088	0.286		2	0		0.422	66.8				-5861.02		5272.45		0		0		0.526432	0.473568	0	0
a7	NULL	1	3	5			0.98391	0.072	0.241	0.07		0	0	0.1772	33.92	42.64	0	0.4	-6372.32	2881.6	4020.37	437.36	0	0	0	0	0.613154	0.386846	0	0
a7	NULL	1			1	3	0.9951	0.026	0.135		0	0		0	0				-5407.44		3872.53		0		0		0.5827	0.4173	0	0
a7	NULL	1			2	0					0	0		0	0				-5360.17		3714.77		0		0		0.590656	0.409344	0	0
a7	NULL	1			3	0					0	0		0	0				-5380.69		3843.72		0		0		0.58331	0.41669	0	0
a7	NULL	1			5	1	0.86737	0.215	0.296		2	0		0.532	100				-11990.2		4888.33		0		0		0.710382	0.289618	0	0
a7	NULL	1			7	1	0.94704	0.072	0.494		2	0		0.3539	69.6				-3723.08		3782.48		0		0		0.496043	0.503957	0	0
a7	NULL	4	2	2			0.96046	0.066	0.111	0.025		4.45	4.45	0.0773	35.6	35.6	0.5	0.5	-5633.5	934.73	3372.48	1089.57	0	0	0	0	0.625529	0.374471	0	0
a7	NULL	4			4	1	0.97741	0.066	0.111		2	0		0.1546	71.2				-4698.77		4462.04		0		0		0.512921	0.487079	0	0
a7	NULL	4			6	1	0.94352	0.066	0.111		2	8.9		0	0				-6568.22		2282.91		0		0		0.742077	0.257923	0	0
a8	NULL	3	30	37			0.9623	0.088	0.218	0.116		8.95	12.46	0.1341	23.58	33.47	0.2162	0.2973	-5909.28	1196.9	4148.09	1161.8	0	0	0	0	0.587557	0.412443	0	0
a8	NULL	3			3	1	0.97469	0.087	0.466		0	13.8		0.0886	0				-4737.16		5709.88		0		0		0.453445	0.546555	0	0
a8	NULL	3			1	2	0.9287	0.086	0.183		0	4.2		0.0296	0				-8567.4		3801.39		0		0		0.692663	0.307337	0	0
a8	NULL	3			2	0					0	10.7		0.0405	0				-8020.95		4101.22		0		0		0.661676	0.338324	0	0
a8	NULL	3			4	3	0.91718	0.022	0.105		1	21.3		0	0				-5603.53		2540.4		0		0		0.688062	0.311938	0	0
a8	NULL	3			5	0					0	19.6		0	0				-5624.68		2570.13		0		0		0.686371	0.313629	0	0
a8	NULL	3			6	0					1	22.7		0	0				-5381.6		2327.47		0		0		0.698087	0.301913	0	0
a8	NULL	3			8	1	0.94413	0.129	0.178		1	1.4		0	0				-6091.57		4920.93		0		0		0.553151	0.446849	0	0
a8	NULL	3			9	1	0.94242	0.105	0.159		0	12.1		0	0				-6326.7		2335.06		0		0		0.730417	0.269583	0	0
a8	NULL	3			10	2	0.97193	0.125	0.192		0	0		0.1553	17				-6350.15		6436.5		0		0		0.496623	0.503377	0	0
a8	NULL	3			11	0					0	18.3		0.0873	0				-6028.54		5445.98		0		0		0.525385	0.474615	0	0
a8	NULL	3			12	1	0.96853	0.052	0.245		0	0		0	0				-5128.93		4000.42		0		0		0.561807	0.438193	0	0
a8	NULL	3			13	1	0.941	0.077	0.238		0	0		0.1418	18.9				-5985.21		6184.19		0		0		0.491825	0.508175	0	0
a8	NULL	3			22	1	0.96539	0.099	0.165		1	0.4		0	0				-5706.56		4207.78		0		0		0.575586	0.424414	0	0
a8	NULL	3			23	1	0.92877	0.142	0.211		0	16.3		0.0654	0				-6623.51		3488.77		0		0		0.654997	0.345003	0	0
a8	NULL	3			26	1	0.95911	0.065	0.33		1	0		0.2395	28.5				-5156.46		4110.62		0		0		0.556428	0.443572	0	0
a8	NULL	3			28	1	0.94089	0.105	0.19		2	0		0.3113	67.7				-5536.1		4558.77		0		0		0.548407	0.451593	0	0
a8	NULL	3			29	2	0.94924	0.053	0.161		2	0		0.3059	65.3				-5927.42		4707.14		0		0		0.557373	0.442627	0	0
a8	NULL	3			35	0					2	0		0.3284	60				-6140.24		5187.19		0		0		0.542068	0.457932	0	0
a8	NULL	3			31	1	0.94693	0.069	0.15		2	0		0.3281	70.4				-5624.3		4607.62		0		0		0.549682	0.450318	0	0
a8	NULL	3			32	2	0.93265	0.031	0.114		2	0		0.4137	90.3				-4573.24		4437.32		0		0		0.507542	0.492458	0	0
a8	NULL	3			55	0					1	37.5		0.0872	0				-5763.95		2915.54		0		0		0.664089	0.335911	0	0
a8	NULL	3			33	1	0.95957	0.123	0.379		2	0		0.2711	72.9				-5779.03		4237.18		0		0		0.576968	0.423032	0	0
a8	NULL	3			34	1	0.9314	0.129	0.21		2	0		0.3552	91.6				-4684.15		3712.59		0		0		0.557853	0.442147	0	0
a8	NULL	3			36	2	0.95227	0.229	0.314		2	0		0.338	69.6				-5264.67		4710.19		0		0		0.527794	0.472206	0	0
a8	NULL	3			43	0					1	0		0.2709	49.5				-5162.94		4704.53		0		0		0.523228	0.476772	0	0
a8	NULL	3			37	1	0.93429	0.025	0.124		2	0		0.4054	93.5				-4387.87		4099.78		0		0		0.516971	0.483029	0	0
a8	NULL	3			38	1	0.95899	0.049	0.344		2	0		0.2588	72.3				-5661.81		4488.76		0		0		0.557782	0.442218	0	0
a8	NULL	3			39	1	0.92556	0.092	0.158		2	0.8		0.0183	0				-7493.55		3342.05		0		0		0.691568	0.308432	0	0
a8	NULL	3			40	1	0.93049	0.053	0.131		2	3.4		0	0				-8391.89		3895.85		0		0		0.682948	0.317052	0	0
a8	NULL	3			45	1	0.93676	0.057	0.149		1	36.8		0.0717	0				-4163.19		3426.27		0		0		0.548549	0.451451	0	0
a8	NULL	3			49	1	0.9214	0.095	0.17		1	31.7		0.0501	0				-6347.17		2391.13		0		0		0.726362	0.273638	0	0
a8	NULL	3			50	1	0.91918	0.189	0.318		0	11.2		0	0				-5166.82		2715.03		0		0		0.655534	0.344466	0	0
a8	NULL	3			53	1	0.90833	0.051	0.212		1	34.7		0.0035	0				-4789.41		2092.03		0		0		0.69599	0.30401	0	0
a8	NULL	3			56	1	0.95688	0.087	0.159		0	0		0.2094	4.8				-9911.91		6816.25		0		0		0.592528	0.407472	0	0
a8	NULL	3			58	1	0.93263	0.179	0.636		2	0		0	0				-5219.32		5287.3		0		0		0.496765	0.503235	0	0
a8	NULL	3			60	1	0.93467	0.062	0.146		1	34.4		0.0885	0				-5330.52		4578.05		0		0		0.537971	0.462029	0	0
a8	NULL	3			61	1	0.92932	0.083	0.506		1	0		0	0				-5990.99		4388.11		0		0		0.577217	0.422783	0	0
a8	NULL	15	5	5			0.97234	0.118	0.308	0.133		55.58	29.15	0.0196	0	0	1	0	-6010.16	1991.73	1049.25	670.87	0	0	0	0	0.851369	0.148631	0	0
a8	NULL	15			15	1	0.98757	0.031	0.101		2	80		0	0				-4197.15		595.81		0		0		0.875691	0.124309	0	0
a8	NULL	15			14	1	0.90569	0.12	0.578		2	75.1		0	0				-5687.35		529.62		0		0		0.914811	0.0851894	0	0
a8	NULL	15			16	1	0.95098	0.08	0.36		2	69		0	0				-5257.15		712.01		0		0		0.880719	0.119281	0	0
a8	NULL	15			57	1	0.87044	0.168	0.24		2	53.8		0.0165	0				-5035.48		1070.97		0		0		0.824617	0.175383	0	0
a8	NULL	15			59	1	0.84959	0.193	0.263		2	0		0.0814	0				-9873.67		2337.86		0		0		0.808553	0.191447	0	0
a8	NULL	24	9	10			0.96398	0.123	0.299	0.175		5.68	15.78	0.1894	28.3	28.73	0.2	0.45	-8102.53	3878.38	1190.86	5988.97	0	0	0	0	0.871859	0.128141	0	0
a8	NULL	24			24	2	0.98857	0.097	0.131		0	0		0	0				-14011.9		3151.2		0		0		0.816397	0.183603	0	0
a8	NULL	24			25	0					0	0		0	0				-15013.9		3223.06		0		0		0.823267	0.176733	0	0
a8	NULL	24			20	1	0.87754	0.047	0.311		2	3.7		0	0				-5497.58		4285.86		0		0		0.561927	0.438073	0	0
a8	NULL	24			21	1	0.87764	0.209	0.44		1	0		0.2866	47.6				-6773.4		2063.83		0		0		0.766462	0.233538	0	0
a8	NULL	24			42	1	0.90606	0.298	0.528		2	0		0.2429	63.3				-7028.86		2626.83		0		0		0.72795	0.27205	0	0
a8	NULL	24			44	1	0.92236	0.1	0.341		0	0.2		0	0				-12500.8		2650.13		0		0		0.825084	0.174916	0	0
a8	NULL	24			46	1	0.92174	0.109	0.366		2	0		0.1413	51.3				-6065.58		3210.09		0		0		0.653924	0.346076	0	0
a8	NULL	24			47	1	0.91355	0.055	0.105		2	0		0.3745	65.9				-4669.9		5468.93		0		0		0.460596	0.539404	0	0
a8	NULL	24			52	1	0.85638	0.054	0.305		2	52.9		0.0027	0				-4842.51		1743.43		0		0		0.73528	0.26472	0	0
a8	NULL	24			54	1	0.88276	0.19	0.345		2	0		0.8456	54.9				-4620.91		-16514.7		0		0		0.218631	0.781369	0	0
a8	NULL	41	8	9			0.97803	0.158	0.37	0.159		18.21	19.69	0.0375	17.17	32.8	0.5	0.2222	-6680.18	1857.79	1911.97	645.52	0	0	0	0	0.777475	0.222525	0	0
a8	NULL	41			41	1	0.99646	0.139	0.332		2	57.8		0	0				-5396.31		1414.39		0		0		0.792328	0.207672	0	0
a8	NULL	41			7	1	0.88217	0.154	0.392		1	28.8		0	0				-9887.35		1712.96		0		0		0.852335	0.147665	0	0
a8	NULL	41			17	1	0.87366	0.132	0.4		2	0		0.2376	63.1				-5182.31		2030.09		0		0		0.718528	0.281472	0	0
a8	NULL	41			18	2	0.8892	0.168	0.377		2	5.2		0	0				-7096.88		2703.82		0		0		0.72412	0.27588	0	0
a8	NULL	41			19	0					2	3.6		0	0				-7314.29		2877.77		0		0		0.717646	0.282354	0	0
a8	NULL	41			27	1	0.90297	0.137	0.336		1	21.4		0	0				-5521.99		2678.75		0		0		0.673353	0.326647	0	0
a8	NULL	41			30	1	0.86333	0.194	0.398		2	0		0.1003	91.4				-4489.71		1273.05		0		0		0.77909	0.22091	0	0
a8	NULL	41			48	1	0.91689	0.153	0.34		1	42.2		0	0				-5564.98		1118.85		0		0		0.832603	0.167397	0	0
a8	NULL	41			51	1	0.86827	0.189	0.371		0	4.9		0	0				-9667.76		1398.09		0		0		0.873657	0.126343	0	0
b1	NULL	10	7	7			0.96781	0.129	0.362	0.117		24.98	22.25	0.0788	15.83	35.99	0.4167	0.1667	-6157.38	2671.68	2265.65	570.86	0	0	0	0	0.731017	0.268983	0	0
b1	NULL	10			10	1	0.97957	0.085	0.244		1	28.7		0.0715	0				-6077.09		2575.92		0		0		0.702309	0.297691	0	0
b1	NULL	10			5	1	0.86004	0.206	0.408		1	4.3		0	0				-9547.87		1463.65		0		0		0.86708	0.13292	0	0
b1	NULL	10			12	1	0.83709	0.191	0.428		1	44.1		0	0				-3569.16		1813.2		0		0		0.663122	0.336878	0	0
b1	NULL	10			14	1	0.91209	0.126	0.433		2	54.5		0.0185	0				-3074.63		1730.41		0		0		0.639876	0.360124	0	0
b1	NULL	10			19	1	0.85849	0.116	0.257		2	0		0.3134	95				-3491.3		2805.87		0		0		0.554424	0.445576	0	0
b1	NULL	10			27	1	0.93072	0.073	0.424		0	18.3		0.0693	0				-7548.63		2336.73		0		0		0.763617	0.236383	0	0
b1	NULL	10			33	1	0.97425	0.106	0.341		-1	0		0	0				-9792.97		3133.76		0		0		0.757575	0.242425	0	0
b1	NULL	38	13	13			0.96179	0.106	0.299	0.121		5.48	10.21	0.0132	2.58	8.93	0.1923	0.0385	-7207.22	1566.93	3806.02	942.5	0	0	0	0	0.654414	0.345586	0	0
b1	NULL	38			38	1	0.98502	0.189	0.473		0	0		0.0092	0				-8606.56		5099.04		0		0		0.627959	0.372041	0	0
b1	NULL	38			3	1	0.93914	0.054	0.216		0	0		0	0				-9354.8		2982.97		0		0		0.758225	0.241775	0	0
b1	NULL	38			4	1	0.89371	0.161	0.377		1	0		0.1175	33.5				-7070.89		2298.57		0		0		0.754674	0.245326	0	0
b1	NULL	38			6	1	0.92164	0.099	0.223		0	10.5		0	0				-5638.53		4327.28		0		0		0.565787	0.434213	0	0
b1	NULL	38			7	1	0.93008	0.116	0.317		0	1.1		0	0				-7652		4513.35		0		0		0.629	0.371	0	0
b1	NULL	38			9	1	0.91918	0.138	0.301		0	0.5		0	0				-9330.27		2330.21		0		0		0.800162	0.199838	0	0
b1	NULL	38			17	1	0.91559	0.107	0.303		0	0		0	0				-5981.3		4778.42		0		0		0.555897	0.444103	0	0
b1	NULL	38			20	1	0.9759	0.11	0.211		2	0.7		0	0				-6758.8		4519.54		0		0		0.599273	0.400727	0	0
b1	NULL	38			21	1	0.95851	0.053	0.259		2	0.5		0	0				-7755.24		3100.31		0		0		0.714403	0.285597	0	0
b1	NULL	38			23	1	0.90975	0.12	0.218		0	4		0	0				-6544.15		5019.62		0		0		0.565918	0.434082	0	0
b1	NULL	38			24	1	0.90739	0.069	0.27		1	36.2		0.0451	0				-4980.21		3318.71		0		0		0.600103	0.399897	0	0
b1	NULL	38			28	1	0.92189	0.076	0.432		0	0.3		0	0				-9321.68		3260.2		0		0		0.740881	0.259119	0	0
b1	NULL	38			34	1	0.95519	0.082	0.293		0	17.5		0	0				-4699.41		3929.99		0		0		0.544581	0.455419	0	0
b1	NULL	39	14	14			0.97207	0.113	0.184	0.141		11.3	16.2	0.0624	6.65	18.62	0.25	0.1071	-6113.55	2148.24	3584.81	1249.73	0	0	0	0	0.630369	0.369631	0	0
b1	NULL	39			39	1	0.97998	0.042	0.06		0	14.1		0.0172	0				-4729		3018.74		0		0		0.610372	0.389628	0	0
b1	NULL	39			11	1	0.92393	0.265	0.649		0	0		0.1286	0				-5204.81		6637.02		0		0		0.439528	0.560472	0	0
b1	NULL	39			13	1	0.97517	0.05	0.081		1	22.4		0.0336	0				-4833.9		2510.41		0		0		0.658183	0.341817	0	0
b1	NULL	39			15	1	0.96612	0.086	0.123		0	12		0.0269	0				-4923.38		3980.73		0		0		0.552933	0.447067	0	0
b1	NULL	39			22	1	0.90903	0.145	0.243		2	6.9		0.0012	0				-4802.45		2647.28		0		0		0.644648	0.355352	0	0
b1	NULL	39			25	1	0.89042	0.356	0.435		1	12.3		0	0				-4120.72		2341.91		0		0		0.637623	0.362377	0	0
b1	NULL	39			29	1	0.92542	0.15	0.198		0	0		0	0				-8538.44		4716.57		0		0		0.644167	0.355833	0	0
b1	NULL	39			35	1	0.97512	0.063	0.109		1	30.2		0.0894	0				-5581.33		3263.93		0		0		0.630997	0.369003	0	0
b1	NULL	39			36	1	0.95196	0.095	0.15		1	0		0.2068	22.7				-4735.27		5138.68		0		0		0.479572	0.520428	0	0
b1	NULL	39			37	1	0.9254	0.071	0.113		2	0		0.2828	70.4				-6203.14		3828.49		0		0		0.618358	0.381642	0	0
b1	NULL	39			40	1	0.92236	0.089	0.132		0	1.1		0.0091	0				-8433.88		2219.82		0		0		0.791639	0.208361	0	0
b1	NULL	39			41	1	0.9256	0.038	0.067		0	0		0.0103	0				-12209.1		3002.07		0		0		0.802641	0.197359	0	0
b1	NULL	39			42	1	0.93311	0.078	0.131		2	59.2		0.0681	0				-4623.02		2347.19		0		0		0.663254	0.336746	0	0
b1	NULL	39			44	1	0.90903	0.062	0.08		0	0		0	0				-6651.21		4534.51		0		0		0.594616	0.405384	0	0
b1	NULL	43	8	10			0.94968	0.115	0.35	0.129		2.62	3.54	0.0804	11.51	27.09	0	0.15	-10720.8	2423.09	2668.16	924.13	0	0	0	0	0.800719	0.199281	0	0
b1	NULL	43			43	1	0.96044	0.046	0.335		0	0.8		0.0052	0				-12382.8		2507.1		0		0		0.831624	0.168376	0	0
b1	NULL	43			1	1	0.91717	0.167	0.391		1	0		0.2847	25.6				-11582.7		3725.94		0		0		0.756612	0.243388	0	0
b1	NULL	43			2	1	0.94296	0.038	0.319		0	11.4		0	0				-6967.98		2061.03		0		0		0.771732	0.228268	0	0
b1	NULL	43			8	1	0.91965	0.069	0.245		0	3.5		0	0				-9249.73		1921.6		0		0		0.827988	0.172012	0	0
b1	NULL	43			16	1	0.88251	0.38	0.607		0	5.4		0.0973	0				-7490.61		2672.45		0		0		0.737043	0.262957	0	0
b1	NULL	43			18	1	0.96417	0.15	0.344		2	0		0.4153	89.5				-10358.8		5023.46		0		0		0.673424	0.326576	0	0
b1	NULL	43			26	1	0.89466	0.124	0.398		0	4.7		0.002	0				-8581.79		2280.46		0		0		0.790056	0.209944	0	0
b1	NULL	43			30	3	0.94392	0.074	0.307		0	0		0	0				-13728.4		2211.72		0		0		0.861248	0.138752	0	0
b1	NULL	43			31	0					0	0.4		0	0				-13615.5		2100.36		0		0		0.866354	0.133646	0	0
b1	NULL	43			32	0					0	0		0	0				-13249.7		2177.44		0		0		0.858857	0.141143	0	0
b2	NULL	1	3	3			0.94729	0.128	0.165	0.167		0.9	1.2	0.157	9.93	14.05	0.3333	0.1667	-9882.9	3975.85	3477.66	1449.41	0	0	0	0	0.739707	0.260293	0	0
b2	NULL	1			1	1	0.95831	0.096	0.118		1	0		0.4709	29.8				-15299.5		2905.66		0		0		0.840394	0.159606	0	0
b2	NULL	1			2	1	0.92368	0.174	0.22		1	2.6		0	0				-8480.79		2059.02		0		0		0.804644	0.195356	0	0
b2	NULL	1			3	1	0.95988	0.116	0.158		1	0.1		0	0				-5868.39		5468.31		0		0		0.517645	0.482355	0	0
b3	NULL	1	2	3			0.97979	0.063	0.094	0.058		2.53	0.65	0.0049	0	0	0.6667	0	-6768.8	278.5	3887.23	442.87	0	0	0	0	0.635208	0.364792	0	0
b3	NULL	1			1	1	0.97721	0.068	0.102		0	2.6		0	0				-7055.43		4436.29		0		0		0.613958	0.386042	0	0
b3	NULL	1			3	2	0.98183	0.047	0.065		2	1.7		0.007	0				-6859.41		3873.65		0		0		0.639092	0.360908	0	0
b3	NULL	1			4	0					2	3.3		0.0076	0				-6391.55		3351.74		0		0		0.655995	0.344005	0	0
b3	NULL	5	3	5			0.99879	0.07	0.308	0.107		0.2	0.26	0.1066	21.12	26.8	0.6	0.3	-7941.25	2037.84	3916.87	612.41	0	0	0	0	0.669689	0.330311	0	0
b3	NULL	5			5	3	0.99953	0.004	0.129		2	0.2		0	0				-6914.44		3776.88		0		0		0.646734	0.353266	0	0
b3	NULL	5			6	0					2	0.1		0	0				-6932.19		3876.35		0		0		0.641362	0.358638	0	0
b3	NULL	5			7	0					2	0.7		0	0				-6899.67		4057.03		0		0		0.629722	0.370278	0	0
b3	NULL	5			2	1	0.90307	0.101	0.468		2	0		0.2021	63.9				-6943.12		2979.56		0		0		0.699722	0.300278	0	0
b3	NULL	5			8	1	0.88634	0.226	0.545		1	0		0.3309	41.7				-12016.8		4894.53		0		0		0.710577	0.289423	0	0
b4	NULL	12	17	20			0.97025	0.124	0.344	0.166		1.37	4.18	0.1298	20.34	31.63	0.325	0.275	-7623.85	2778.59	4183.43	1147.82	0	0	0	0	0.645691	0.354309	0	0
b4	NULL	12			12	1	0.94716	0.043	0.282		0	1.8		0	0				-8280.16		3160.44		0		0		0.723752	0.276248	0	0
b4	NULL	12			1	1	0.94756	0.08	0.257		2	0		0.3875	74				-5656.81		5567.86		0		0		0.503962	0.496038	0	0
b4	NULL	12			2	1	0.94547	0.118	0.364		0	0		0.167	16.6				-6459.77		4666.09		0		0		0.580609	0.419391	0	0
b4	NULL	12			3	1	0.92647	0.234	0.402		2	0		0.5541	69.1				-17149		4782.83		0		0		0.781923	0.218077	0	0
b4	NULL	12			5	1	0.92185	0.158	0.381		1	0		0.152	31.4				-7504.09		2700.28		0		0		0.73538	0.26462	0	0
b4	NULL	12			8	3	0.99056	0.09	0.367		1	0		0	0				-7018.41		4045.27		0		0		0.634365	0.365635	0	0
b4	NULL	12			9	0					1	0		0	0				-8164.22		3795.4		0		0		0.682649	0.317351	0	0
b4	NULL	12			10	0					1	0		0	0				-8163.98		4026.31		0		0		0.669712	0.330288	0	0
b4	NULL	12			11	1	0.94436	0.109	0.271		2	0		0.3432	63.7				-11490.1		5552.25		0		0		0.674209	0.325791	0	0
b4	NULL	12			16	1	0.90269	0.267	0.401		0	0		0	0				-9027.66		2730.58		0		0		0.767773	0.232227	0	0
b4	NULL	12			17	1	0.9185	0.081	0.297		0	19.2		0	0				-4452.9		4054.87		0		0		0.523392	0.476608	0	0
b4	NULL	12			18	1	0.94402	0.052	0.285		2	0		0.6323	100				-8440.46		5535.39		0		0		0.603932	0.396068	0	0
b4	NULL	12			25	1	0.92817	0.162	0.309		2	1.3		0.0026	0				-7223.91		4438.53		0		0		0.619417	0.380583	0	0
b4	NULL	12			28	1	0.90247	0.196	0.441		2	3.4		0	0				-4644.41		2100.46		0		0		0.688584	0.311416	0	0
b4	NULL	12			29	1	0.91287	0.165	0.316		2	0		0	0				-8447.31		2653.37		0		0		0.760972	0.239028	0	0
b4	NULL	12			34	2	0.96249	0.177	0.439		1	0.2		0	0				-7158.11		6011.26		0		0		0.543542	0.456458	0	0
b4	NULL	12			35	0					1	0.6		0	0				-6920.9		5787.08		0		0		0.544611	0.455389	0	0
b4	NULL	12			36	1	0.92153	0.11	0.375		2	0		0.3572	52.1				-3727.29		5113.07		0		0		0.421622	0.578378	0	0
b4	NULL	12			43	1	0.91924	0.053	0.34		1	0.8		0	0				-6562.73		3328.2		0		0		0.66351	0.33649	0	0
b4	NULL	12			44	1	0.92611	0.083	0.316		1	0		0	0				-5984.79		3619.08		0		0		0.623164	0.376836	0	0
b4	NULL	26	1	1			1	0	0	0		62.4	0	0.082	0	0	1	0	-5921.5	0	-1622	0	0	0	0	0	0.78498	0.21502	0	0
b4	NULL	26			26	1	1	0	0		2	62.4		0.082	0				-5922.5		-1622		0		0		0.785009	0.214991	0	0
b4	NULL	30	10	10			0.93176	0.138	0.34	0.196		24.62	27.53	0.1051	15.35	25.45	0.55	0.2	-7776.51	2984.31	2755.35	1352.05	0	0	0	0	0.73838	0.26162	0	0
b4	NULL	30			30	1	0.96388	0.073	0.16		1	44.3		0.0028	0				-12134.3		2166.91		0		0		0.848481	0.151519	0	0
b4	NULL	30			4	1	0.89156	0.217	0.577		1	0		0.1315	48.3				-5985.12		2557.71		0		0		0.700602	0.299398	0	0
b4	NULL	30			20	1	0.90428	0.168	0.28		2	0		0.001	0				-7929.77		1747.31		0		0		0.819438	0.180562	0	0
b4	NULL	30			22	1	0.84289	0.143	0.216		2	74.6		0.0087	0				-1840.68		1512.51		0		0		0.548934	0.451066	0	0
b4	NULL	30			27	1	0.91182	0.091	0.207		2	0		0.2893	74.6				-6572.69		2062.83		0		0		0.761123	0.238877	0	0
b4	NULL	30			31	1	0.9198	0.072	0.348		2	61.5		0.0466	0				-9391.78		3774.48		0		0		0.713322	0.286678	0	0
b4	NULL	30			32	1	0.89749	0.121	0.246		1	23.1		0.0738	0				-8031.56		2016.9		0		0		0.799283	0.200717	0	0
b4	NULL	30			33	1	0.90627	0.219	0.455		1	0		0.4588	30.6				-9005.69		6394.93		0		0		0.584762	0.415238	0	0
b4	NULL	30			40	1	0.89058	0.117	0.475		2	0.3		0	0				-11979.2		2714.42		0		0		0.815266	0.184734	0	0
b4	NULL	30			42	1	0.91424	0.156	0.433		1	42.4		0.039	0				-4894.3		2605.54		0		0		0.652587	0.347413	0	0
b4	NULL	45	11	14			0.97569	0.141	0.329	0.208		1.35	1.82	0.0378	6.34	22.84	0.5357	0.0714	-7765.29	1852.77	4022.57	1117.04	0	0	0	0	0.658753	0.341247	0	0
b4	NULL	45			45	1	0.99012	0.062	0.337		1	0		0	0				-8789.99		4741.29		0		0		0.649605	0.350395	0	0
b4	NULL	45			6	1	0.94108	0.075	0.374		1	0		0	0				-8227.67		3927.53		0		0		0.676885	0.323115	0	0
b4	NULL	45			7	1	0.98334	0.108	0.234		1	0.1		0	0				-11663.8		4360.22		0		0		0.727895	0.272105	0	0
b4	NULL	45			13	3	0.93371	0.074	0.317		0	3.4		0.0097	0				-6881.69		3550.2		0		0		0.659678	0.340322	0	0
b4	NULL	45			14	0					0	3.5		0.0107	0				-6174.93		3530.98		0		0		0.636203	0.363797	0	0
b4	NULL	45			15	0					0	4.8		0.0308	0				-6615.9		3700.04		0		0		0.641328	0.358672	0	0
b4	NULL	45			19	1	0.93872	0.21	0.31		2	0		0	0				-7243.71		4438.79		0		0		0.620048	0.379952	0	0
b4	NULL	45			21	1	0.94977	0.25	0.397		2	0		0	0				-5692.5		6087.79		0		0		0.483222	0.516778	0	0
b4	NULL	45			23	1	0.92713	0.207	0.404		2	0		0	0				-7331.57		3084.42		0		0		0.703876	0.296124	0	0
b4	NULL	45			24	1	0.94938	0.134	0.323		2	0		0	0				-11588.4		3795.51		0		0		0.753281	0.246719	0	0
b4	NULL	45			37	2	0.92792	0.11	0.307		2	3.4		0.0267	0				-8095.94		2858.04		0		0		0.739087	0.260913	0	0
b4	NULL	45			38	0					2	3.7		0.0026	0				-7949.7		2781.84		0		0		0.740779	0.259221	0	0
b4	NULL	45			39	1	0.93128	0.261	0.521		2	0		0.4492	88.7				-7397.28		6599.79		0		0		0.528488	0.471512	0	0
b4	NULL	45			41	1	0.94353	0.168	0.396		0	0		0	0				-5060.98		2859.49		0		0		0.638975	0.361025	0	0
b5	NULL	13	30	31			0.95874	0.124	0.297	0.195		1.09	3.01	0.171	22.52	27.45	0.2667	0.35	-5926.77	1913.38	5105.1	1386.25	0	0	0	0	0.537241	0.462759	0	0
b5	NULL	13			13	1	0.96922	0.021	0.108		2	0		0.2978	51.4				-4746.27		4473.85		0		0		0.514773	0.485227	0	0
b5	NULL	13			5	2	0.94175	0.08	0.219		1	0		0	0				-4826.31		7257.95		0		0		0.399388	0.600612	0	0
b5	NULL	13			32	0					0	0		0	0				-5833.29		5826.16		0		0		0.500306	0.499694	0	0
b5	NULL	13			7	1	0.95325	0.11	0.21		1	0.7		0	0				-7304.37		5712.56		0		0		0.561144	0.438856	0	0
b5	NULL	13			9	1	0.95409	0.11	0.448		0	2.4		0.0957	0				-7298.04		6169.48		0		0		0.541899	0.458101	0	0
b5	NULL	13			12	1	0.94559	0.174	0.325		1	0		0.2406	25.4				-3301.94		6300.99		0		0		0.343847	0.656153	0	0
b5	NULL	13			14	1	0.94659	0.189	0.325		1	0		0.3465	38				-4932.51		7931.45		0		0		0.383436	0.616564	0	0
b5	NULL	13			21	1	0.92109	0.07	0.424		2	0.3		0	0				-4241.28		6010.39		0		0		0.413716	0.586284	0	0
b5	NULL	13			24	1	0.97536	0.111	0.215		1	0		0.3686	48.9				-7580.61		6607.7		0		0		0.534286	0.465714	0	0
b5	NULL	13			25	1	0.91514	0.142	0.419		0	0		0	0				-8308.64		2896.23		0		0		0.74152	0.25848	0	0
b5	NULL	13			28	1	0.90614	0.106	0.269		2	0		0.4047	64.9				-2739.82		4190.29		0		0		0.39535	0.60465	0	0
b5	NULL	13			34	1	0.92007	0.173	0.263		2	10.5		0	0				-4552.45		4685.14		0		0		0.492818	0.507182	0	0
b5	NULL	13			36	1	0.94155	0.227	0.358		2	0		0.5058	66.6				-9081.63		8185.68		0		0		0.525944	0.474056	0	0
b5	NULL	13			38	1	0.91429	0.112	0.237		2	0.2		0	0				-7886.53		3730.43		0		0		0.678881	0.321119	0	0
b5	NULL	13			39	1	0.92983	0.092	0.22		2	0		0	0				-6391.07		2898.05		0		0		0.688017	0.311983	0	0
b5	NULL	13			43	1	0.96027	0.178	0.546		2	0		0	0				-6139.16		5439.94		0		0		0.530193	0.469807	0	0
b5	NULL	13			44	1	0.94436	0.138	0.273		2	0		0.2233	13.1				-6442.16		5627.31		0		0		0.533757	0.466243	0	0
b5	NULL	13			45	1	0.9198	0.175	0.514		2	0		0.4233	58.3				-11600.3		4325.11		0		0		0.728414	0.271586	0	0
b5	NULL	13			46	1	0.94301	0.075	0.222		2	0		0.3094	58.1				-4933.66		5428.31		0		0		0.476131	0.523869	0	0
b5	NULL	13			48	1	0.93749	0.153	0.282		2	0		0.3706	53.1				-3654.67		5256.81		0		0		0.410108	0.589892	0	0
b5	NULL	13			49	1	0.93062	0.119	0.42		2	4.2		0.0303	0				-4010.7		3536.11		0		0		0.531443	0.468557	0	0
b5	NULL	13			50	1	0.93454	0.079	0.224		0	0		0.1377	16				-4943.06		4560.26		0		0		0.52014	0.47986	0	0
b5	NULL	13			51	1	0.95877	0.182	0.347		2	0		0.5176	72.8				-3413.86		6565.58		0		0		0.342089	0.657911	0	0
b5	NULL	13			52	1	0.94833	0.097	0.418		0	13.1		0.0585	0				-5313.82		3763.61		0		0		0.585388	0.414612	0	0
b5	NULL	13			53	1	0.95717	0.157	0.243		0	0		0	0				-5337.16		4406.98		0		0		0.54773	0.45227	0	0
b5	NULL	13			54	1	0.91196	0.191	0.336		0	0		0.2291	17.8				-8699.26		5096.63		0		0		0.630569	0.369431	0	0
b5	NULL	13			55	1	0.93539	0.125	0.28		0	0		0.1474	15.9				-5933.57		3140.98		0		0		0.653869	0.346131	0	0
b5	NULL	13			56	1	0.97201	0.121	0.244		-1	0		0.3809	0				-5662.27		6356.55		0		0		0.471117	0.528883	0	0
b5	NULL	13			57	1	0.91526	0.168	0.297		0	0.3		0.0416	0				-7462.19		3580.18		0		0		0.675778	0.324222	0	0
b5	NULL	13			63	1	0.93372	0.08	0.239		2	1		0	0				-4793.27		4136.09		0		0		0.536799	0.463201	0	0
b5	NULL	13			65	1	0.92633	0.052	0.189		2	0		0.3828	75.2				-6366.14		4161.42		0		0		0.604712	0.395288	0	0
b5	NULL	27	8	8			0.93672	0.13	0.359	0.22		27.84	31.85	0.1228	34.51	35.92	0.4375	0.5	-4737.84	2092.92	2045.63	865.35	0	0	0	0	0.698439	0.301561	0	0
b5	NULL	27			27	1	0.96921	0.036	0.209		2	0		0.1051	51.5				-4977.19		2084.11		0		0		0.704855	0.295145	0	0
b5	NULL	27			15	1	0.889	0.072	0.237		2	0		0.4002	64.7				-4098.2		4196.17		0		0		0.494094	0.505906	0	0
b5	NULL	27			20	1	0.85542	0.089	0.401		2	90.1		0	0				-2062.19		1451.01		0		0		0.586983	0.413017	0	0
b5	NULL	27			23	1	0.92902	0.244	0.418		1	39.9		0.0149	0				-9467.16		1989.74		0		0		0.826328	0.173672	0	0
b5	NULL	27			26	1	0.86377	0.152	0.321		2	0		0.1303	69.2				-3202.46		1602.96		0		0		0.666427	0.333573	0	0
b5	NULL	27			35	1	0.93981	0.042	0.338		2	33.9		0.0418	0				-5686.91		1512.85		0		0		0.789875	0.210125	0	0
b5	NULL	27			42	1	0.90461	0.159	0.424		2	0		0.288	90.7				-3422.27		2193.82		0		0		0.609369	0.390631	0	0
b5	NULL	27			62	1	0.85801	0.243	0.527		2	58.8		0.0022	0				-4986.37		1334.38		0		0		0.788889	0.211111	0	0
b5	NULL	29	14	19			0.95445	0.156	0.296	0.255		1.68	3.89	0.1719	30.43	39.47	0.3158	0.3421	-7892.25	2412.41	4515.11	980.23	0	0	0	0	0.636094	0.363906	0	0
b5	NULL	29			29	1	0.96534	0.045	0.091		1	0		0.2982	46.2				-6379.42		4268.45		0		0		0.599126	0.400874	0	0
b5	NULL	29			3	3	0.9513	0.128	0.207		1	0		0	0				-12586.6		3677.67		0		0		0.77388	0.22612	0	0
b5	NULL	29			4	0					1	0		0	0				-11666.8		3481.58		0		0		0.770168	0.229832	0	0
b5	NULL	29			6	0					1	0		0	0				-11664.5		3503.68		0		0		0.769011	0.230989	0	0
b5	NULL	29			8	1	0.96253	0.084	0.448		0	15.1		0.0167	0				-10069.5		4819.18		0		0		0.676319	0.323681	0	0
b5	NULL	29			11	1	0.94276	0.21	0.297		1	5.6		0	0				-5706.92		3988.03		0		0		0.588649	0.411351	0	0
b5	NULL	29			16	4	0.95297	0.145	0.215		2	0.2		0	0				-6739.16		4543.46		0		0		0.597305	0.402695	0	0
b5	NULL	29			17	0					2	0.4		0	0				-6567.61		4387.68		0		0		0.599492	0.400508	0	0
b5	NULL	29			18	0					2	0.2		0	0				-6780.13		4557.93		0		0		0.597997	0.402003	0	0
b5	NULL	29			19	0					2	0.3		0	0				-6753.65		4459.03		0		0		0.602323	0.397677	0	0
b5	NULL	29			31	1	0.91183	0.116	0.179		0	9		0	0				-5371.85		3859.88		0		0		0.58189	0.41811	0	0
b5	NULL	29			33	1	0.94417	0.161	0.33		2	0		0.7134	100				-7100.35		6695.97		0		0		0.514655	0.485345	0	0
b5	NULL	29			37	1	0.94081	0.346	0.538		2	0		0.4628	87.3				-5234.59		5593.31		0		0		0.483435	0.516565	0	0
b5	NULL	29			40	1	0.91957	0.17	0.239		2	0		0.5325	87.9				-6935.55		5897.77		0		0		0.540433	0.459567	0	0
b5	NULL	29			41	1	0.94564	0.117	0.488		2	0		0.5522	93				-12223.3		6063.42		0		0		0.668425	0.331575	0	0
b5	NULL	29			58	1	0.90998	0.131	0.565		0	1.2		0	0				-8681.01		3498.79		0		0		0.712738	0.287262	0	0
b5	NULL	29			61	1	0.95983	0.167	0.236		1	0		0.2075	43.1				-6867.86		5518.3		0		0		0.554479	0.445521	0	0
b5	NULL	29			64	1	0.91733	0.227	0.331		2	0		0.3559	91.4				-7374.27		3801.15		0		0		0.659865	0.340135	0	0
b5	NULL	29			66	1	0.90634	0.171	0.32		1	0		0.1268	29.2				-5249.66		3171.76		0		0		0.62337	0.37663	0	0
b5	NULL	47	8	8			0.97097	0.14	0.387	0.212		8.84	11.36	0.0717	9.36	24.77	0.3125	0.125	-8770.7	2704.39	2490.13	949.97	0	0	0	0	0.778868	0.221132	0	0
b5	NULL	47			47	1	0.99516	0.042	0.185		0	5		0	0				-11994.2		2083.55		0		0		0.851997	0.148003	0	0
b5	NULL	47			1	1	0.8812	0.21	0.385		2	0		0.5732	74.9				-12728.4		4282.48		0		0		0.748251	0.251749	0	0
b5	NULL	47			2	1	0.86887	0.13	0.403		1	30.1		0	0				-5841.14		2234.07		0		0		0.723342	0.276658	0	0
b5	NULL	47			10	1	0.87072	0.161	0.431		1	24.6		0	0				-8206.13		1446.85		0		0		0.850114	0.149886	0	0
b5	NULL	47			22	1	0.88849	0.133	0.399		2	0		0	0				-8909.84		2258.11		0		0		0.797804	0.202196	0	0
b5	NULL	47			30	1	0.86167	0.169	0.461		1	11		0	0				-4326.34		3852.39		0		0		0.528975	0.471025	0	0
b5	NULL	47			59	1	0.93706	0.106	0.392		0	0		0	0				-10419.8		1743.94		0		0		0.856628	0.143372	0	0
b5	NULL	47			60	1	0.89991	0.165	0.437		0	0		0	0				-7739.74		2019.67		0		0		0.793054	0.206946	0	0
b6	NULL	10	19	20			0.95461	0.121	0.352	0.178		1.09	3.38	0.1541	19.61	29.84	0.4	0.25	-6430.77	2610.8	4545.95	1710.09	0	0	0	0	0.585855	0.414145	0	0
b6	NULL	10			10	1	0.96258	0.177	0.374		2	0		0	0				-8410.48		4957.35		0		0		0.629158	0.370842	0	0
b6	NULL	10			11	1	0.92265	0.111	0.394		0	13.8		0.0643	0				-3120.4		3636.03		0		0		0.461842	0.538158	0	0
b6	NULL	10			12	1	0.95192	0.099	0.431		0	0		0	0				-4418.52		4414.47		0		0		0.500229	0.499771	0	0
b6	NULL	10			23	1	0.97398	0.095	0.375		2	0		0.0011	0				-5375.02		6739.84		0		0		0.443672	0.556328	0	0
b6	NULL	10			24	1	0.94823	0.129	0.267		2	0.1		0.0073	0				-5171.32		3632		0		0		0.587428	0.412572	0	0
b6	NULL	10			25	1	0.93924	0.153	0.416		2	0		0.0023	0				-6426.74		3528.07		0		0		0.645591	0.354409	0	0
b6	NULL	10			29	1	0.92141	0.066	0.343		2	0		0.4779	93.7				-3751.64		4660.02		0		0		0.446005	0.553995	0	0
b6	NULL	10			30	1	0.93294	0.048	0.356		2	0		0	0				-11274.1		3178.44		0		0		0.780078	0.219922	0	0
b6	NULL	10			33	1	0.95321	0.122	0.239		1	0		0.4928	46.4				-4236.21		7977.65		0		0		0.346836	0.653164	0	0
b6	NULL	10			36	1	0.91239	0.028	0.296		1	7.9		0	0				-5000.95		2973.31		0		0		0.627137	0.372863	0	0
b6	NULL	10			39	2	0.93084	0.076	0.23		1	0		0	0				-7921.69		2238.54		0		0		0.779676	0.220324	0	0
b6	NULL	10			40	0					1	0		0	0				-8629.26		2235.32		0		0		0.794256	0.205744	0	0
b6	NULL	10			41	1	0.9504	0.083	0.262		1	0		0	0				-8685.26		3044.42		0		0		0.740452	0.259548	0	0
b6	NULL	10			42	1	0.92854	0.053	0.332		0	0		0.1382	10.9				-5982.01		3859.92		0		0		0.607809	0.392191	0	0
b6	NULL	10			43	1	0.93379	0.183	0.337		0	0		0.2852	11.6				-12225		4077.72		0		0		0.749875	0.250125	0	0
b6	NULL	10			46	1	0.95151	0.164	0.392		2	0		0.4183	56				-7616.12		6858.44		0		0		0.526173	0.473827	0	0
b6	NULL	10			52	1	0.92099	0.188	0.471		2	0		0.5353	77.7				-2552.33		6868.54		0		0		0.270923	0.729077	0	0
b6	NULL	10			53	1	0.91799	0.205	0.474		1	0		0.2207	31.4				-3047.58		3594.57		0		0		0.458824	0.541176	0	0
b6	NULL	10			54	1	0.93575	0.169	0.456		2	0		0.4376	64.5				-6498.62		7597.29		0		0		0.461029	0.538971	0	0
b6	NULL	10			55	1	0.95574	0.127	0.332		2	0		0	0				-8272.08		4847		0		0		0.630538	0.369462	0	0
b6	NULL	15	14	15			0.96767	0.095	0.278	0.133		0	0	0.3483	61.98	46.48	0	0.8182	-6576.72	1351.62	4942.28	996.7	0	0	0	0	0.570945	0.429055	0	0
b6	NULL	15			15	1	0.97749	0.08	0.265		2	0		0.4388	76.9				-7464.73		4417.19		0		0		0.628243	0.371757	0	0
b6	NULL	15			13	1	0.92035	0.067	0.329		2	0		0.2121	74.3				-4342.41		4215.03		0		0		0.507443	0.492557	0	0
b6	NULL	15			14	1	0.95814	0.037	0.124		2	0		0.3976	82.5				-6790.82		4949.11		0		0		0.578438	0.421562	0	0
b6	NULL	15			17	1	0.89808	0.088	0.256		2	0		0.3966	79.6				-5895.35		2430.14		0		0		0.708108	0.291892	0	0
b6	NULL	15			18	1	0.93578	0.107	0.427		2	0		0.4257	70.6				-6025.86		4271.75		0		0		0.585171	0.414829	0	0
b6	NULL	15			19	1	0.94899	0.066	0.138		2	0		0.3344	82.1				-5099.78		5088.56		0		0		0.500551	0.499449	0	0
b6	NULL	15			20	1	0.98424	0.033	0.191		2	0		0.5138	77				-9139.54		4860.28		0		0		0.652833	0.347167	0	0
b6	NULL	15			21	1	0.90887	0.078	0.249		2	0		0.4159	73.4				-5888.8		4107.08		0		0		0.589123	0.410877	0	0
b6	NULL	15			32	1	0.92636	0.061	0.139		2	0		0.3305	54.5				-5792.64		6715.07		0		0		0.463126	0.536874	0	0
b6	NULL	15			44	2	0.9444	0.119	0.341		0	0		0.2233	7.7				-8370.58		5579.12		0		0		0.600054	0.399946	0	0
b6	NULL	15			45	0					0	0		0.143	3.2				-5753.35		4961.35		0		0		0.536959	0.463041	0	0
b6	NULL	15			48	1	0.96674	0.21	0.378		-1	0		0.536	0				-8074.64		6215.98		0		0		0.565031	0.434969	0	0
b6	NULL	15			49	1	0.95636	0.085	0.401		-1	0		0.4817	0				-6615.79		5997.71		0		0		0.524501	0.475499	0	0
b6	NULL	15			50	1	0.92899	0.273	0.523		-1	0		0.4483	0				-8247.54		5500.7		0		0		0.599898	0.400102	0	0
b6	NULL	15			51	1	0.92313	0.08	0.266		-1	0		0.4131	0				-5148.92		4825.15		0		0		0.516231	0.483769	0	0
b6	NULL	27	12	15			0.94285	0.13	0.351	0.191		30.47	31.12	0.1331	23.19	36.98	0.5	0.2667	-5844.05	2985.47	2479.99	1597.96	0	0	0	0	0.702069	0.297931	0	0
b6	NULL	27			27	1	0.96992	0.155	0.315		2	0		0.6957	100				-12986.5		3045.48		0		0		0.810037	0.189963	0	0
b6	NULL	27			1	3	0.94208	0.126	0.43		1	25.2		0	0				-6171.14		2201.07		0		0		0.737098	0.262902	0	0
b6	NULL	27			2	0					1	28.8		0	0				-5744.58		2264.05		0		0		0.717299	0.282701	0	0
b6	NULL	27			3	0					1	30.4		0	0				-5506.4		1945.9		0		0		0.738886	0.261114	0	0
b6	NULL	27			4	2	0.83484	0.167	0.355		2	74.6		0	0				-4906.05		929.29		0		0		0.840748	0.159252	0	0
b6	NULL	27			5	0					2	72		0	0				-4567.58		1020.25		0		0		0.817416	0.182584	0	0
b6	NULL	27			6	1	0.84662	0.062	0.247		2	0		0.3494	68.8				-7785.21		2418.28		0		0		0.762995	0.237005	0	0
b6	NULL	27			7	1	0.83836	0.157	0.298		2	54.8		0.0093	0				-5711.36		1336.9		0		0		0.810322	0.189678	0	0
b6	NULL	27			9	1	0.88128	0.081	0.308		2	0		0	0				-12143.2		1666.07		0		0		0.879351	0.120649	0	0
b6	NULL	27			16	1	0.87406	0.145	0.471		2	0		0.1724	80.6				-3226.67		1954.08		0		0		0.622819	0.377181	0	0
b6	NULL	27			22	1	0.87862	0.157	0.295		2	0		0.4137	84.6				-5796.89		1659.41		0		0		0.777449	0.222551	0	0
b6	NULL	27			28	1	0.84244	0.205	0.53		2	96.3		0.0722	0				-2031.65		3635.92		0		0		0.358469	0.641531	0	0
b6	NULL	27			31	1	0.92022	0.07	0.198		1	48.1		0	0				-2881.56		4256.46		0		0		0.403692	0.596308	0	0
b6	NULL	27			35	1	0.86796	0.194	0.509		1	26.9		0	0				-3757.73		1434.1		0		0		0.723778	0.276222	0	0
b6	NULL	27			47	1	0.88707	0.22	0.469		0	0		0.2834	13.9				-4444.18		7432.61		0		0		0.37419	0.62581	0	0
b6	NULL	38	6	6			0.96175	0.147	0.32	0.219		8.72	14.23	0.1304	19.72	28.46	0.3333	0.25	-6437.81	2757.6	3417.18	1034.05	0	0	0	0	0.653254	0.346746	0	0
b6	NULL	38			38	1	0.96183	0.03	0.169		1	39.4		0.0416	0				-3109.21		2842.88		0		0		0.522373	0.477627	0	0
b6	NULL	38			8	1	0.97575	0.06	0.291		2	0		0.4349	69				-4029.44		4116.33		0		0		0.494667	0.505333	0	0
b6	NULL	38			26	1	0.90763	0.219	0.345		2	0		0	0				-9660.35		2531.41		0		0		0.792367	0.207633	0	0
b6	NULL	38			34	1	0.93985	0.138	0.302		1	2.2		0	0				-6753.72		2519.96		0		0		0.728268	0.271732	0	0
b6	NULL	38			37	1	0.88663	0.208	0.464		0	10.7		0.0021	0				-4722.36		3098.97		0		0		0.60378	0.39622	0	0
b6	NULL	38			56	1	0.94835	0.231	0.348		1	0		0.3036	49.3				-10351.8		5393.56		0		0		0.65745	0.34255	0	0
b7	NULL	5	19	21			0.94541	0.077	0.206	0.095		7.64	12.33	0.1243	20.14	24.33	0.2381	0.3095	-4673.43	1263.46	3894.84	1190.3	0	0	0	0	0.545434	0.454566	0	0
b7	NULL	5			5	1	0.94847	0.067	0.103		1	0		0.1576	38.8				-3454.24		3256.16		0		0		0.514759	0.485241	0	0
b7	NULL	5			3	1	0.89712	0.066	0.094		0	19.1		0	0				-5411.2		2355.08		0		0		0.696756	0.303244	0	0
b7	NULL	5			4	1	0.95649	0.056	0.098		0	0		0	0				-6533.63		3177.82		0		0		0.672776	0.327224	0	0
b7	NULL	5			6	1	0.91541	0.053	0.101		2	0		0.2207	75.2				-3770.93		2603.37		0		0		0.591583	0.408417	0	0
b7	NULL	5			7	2	0.92945	0.082	0.141		2	4.3		0	0				-5252.81		2138.49		0		0		0.710675	0.289325	0	0
b7	NULL	5			8	0					2	4.1		0	0				-5642.81		2119.58		0		0		0.726942	0.273058	0	0
b7	NULL	5			9	1	0.95103	0.048	0.089		1	0		0.1907	25.4				-3617.17		4674.14		0		0		0.43626	0.56374	0	0
b7	NULL	5			27	2	0.96987	0.113	0.165		1	0		0.3289	38				-4599.65		6146.35		0		0		0.428034	0.571966	0	0
b7	NULL	5			45	0					1	0		0	0				-3814.99		5274.75		0		0		0.419703	0.580297	0	0
b7	NULL	5			29	1	0.95598	0.024	0.061		0	0		0.2577	17.4				-3795.37		5018.79		0		0		0.430599	0.569401	0	0
b7	NULL	5			37	1	0.95306	0.081	0.552		1	0		0.2594	21.9				-4012.02		4782.31		0		0		0.456205	0.543795	0	0
b7	NULL	5			39	1	0.94301	0.034	0.061		2	0		0.3432	55.9				-4349.95		4896.16		0		0		0.470463	0.529537	0	0
b7	NULL	5			40	1	0.9196	0.226	0.515		0	16.3		0.0491	0				-5457.06		5870.22		0		0		0.481763	0.518237	0	0
b7	NULL	5			48	1	0.93414	0.056	0.108		1	0		0.269	37.7				-5973.11		3464.4		0		0		0.632912	0.367088	0	0
b7	NULL	5			51	1	0.92406	0.154	0.244		2	9.7		0	0				-4893.14		4291.53		0		0		0.532751	0.467249	0	0
b7	NULL	5			52	1	0.92861	0.054	0.087		2	0		0.2168	59.6				-3531.87		2592.58		0		0		0.576684	0.423316	0	0
b7	NULL	5			53	1	0.89782	0.102	0.17		1	47.5		0	0				-3271.17		3303.78		0		0		0.49752	0.50248	0	0
b7	NULL	5			54	1	0.91672	0.057	0.564		0	7.9		0	0				-8636.07		4222.64		0		0		0.671612	0.328388	0	0
b7	NULL	5			55	1	0.95297	0.039	0.077		2	0		0.2719	53.1				-3688.44		3388.66		0		0		0.52118	0.47882	0	0
b7	NULL	5			63	1	0.93014	0.028	0.217		1	23.4		0.0015	0				-4041.23		4874.71		0		0		0.453259	0.546741	0	0
b7	NULL	5			67	1	0.92064	0.118	0.609		1	28.2		0.0446	0				-4395.15		3340.15		0		0		0.568194	0.431806	0	0
b7	NULL	12	16	20			0.95224	0.121	0.303	0.17		4.31	10.37	0.0637	8.66	22.18	0.1	0.1	-7566.35	2154.03	3884.36	1049.26	0	0	0	0	0.660776	0.339224	0	0
b7	NULL	12			12	2	0.98642	0.099	0.165		0	0.1		0	0				-8598.31		5553		0		0		0.607598	0.392402	0	0
b7	NULL	12			14	0					0	0		0	0				-9325.23		4887.71		0		0		0.656108	0.343892	0	0
b7	NULL	12			1	1	0.92641	0.085	0.427		1	44.1		0.0932	0				-4874.38		3891.93		0		0		0.556036	0.443964	0	0
b7	NULL	12			10	1	0.92753	0.201	0.352		1	3		0	0				-5982.98		2961.42		0		0		0.668908	0.331092	0	0
b7	NULL	12			11	2	0.96766	0.04	0.137		0	0		0	0				-10860.9		4689.96		0		0		0.698411	0.301589	0	0
b7	NULL	12			13	0					0	0		0	0				-10739.5		4361.75		0		0		0.711167	0.288833	0	0
b7	NULL	12			15	2	0.95177	0.078	0.383		0	0		0	0				-10795.3		3688.37		0		0		0.745342	0.254658	0	0
b7	NULL	12			17	0					0	0		0	0				-10821.2		3577.14		0		0		0.75156	0.24844	0	0
b7	NULL	12			16	2	0.93482	0.169	0.32		0	0		0	0				-6239.14		5047.18		0		0		0.552806	0.447194	0	0
b7	NULL	12			18	0					0	0		0	0				-6230.46		4396.86		0		0		0.586268	0.413732	0	0
b7	NULL	12			19	1	0.88811	0.217	0.391		0	14.9		0	0				-7313.41		3074.93		0		0		0.704002	0.295998	0	0
b7	NULL	12			26	1	0.89838	0.185	0.311		2	0		0.5521	87.2				-8781.58		3755.75		0		0		0.700435	0.299565	0	0
b7	NULL	12			33	1	0.90155	0.066	0.149		0	17.6		0.0374	0				-4805.65		2936.92		0		0		0.620679	0.379321	0	0
b7	NULL	12			42	1	0.91713	0.188	0.339		0	0		0	0				-8495.37		2402.89		0		0		0.779516	0.220484	0	0
b7	NULL	12			44	1	0.91602	0.08	0.242		1	6.1		0	0				-5161.11		2337.52		0		0		0.688274	0.311726	0	0
b7	NULL	12			56	1	0.89701	0.193	0.547		0	0.2		0	0				-5103.38		1977.73		0		0		0.720703	0.279297	0	0
b7	NULL	12			57	1	0.92265	0.05	0.218		0	0.2		0	0				-4250.89		3143.98		0		0		0.574843	0.425157	0	0
b7	NULL	12			58	1	0.94204	0.064	0.232		1	0		0.252	38.8				-7488.54		4332.27		0		0		0.633505	0.366495	0	0
b7	NULL	12			64	1	0.93342	0.258	0.633		1	0		0.3401	47.2				-7246.9		5300.75		0		0		0.57755	0.42245	0	0
b7	NULL	12			68	1	0.94433	0.089	0.231		1	0		0	0				-8212.65		5369.1		0		0		0.604683	0.395317	0	0
b7	NULL	32	9	10			0.96373	0.141	0.321	0.198		6.05	12.64	0.2131	35.54	26.73	0.15	0.45	-6171.09	2659.12	4617.19	941.06	0	0	0	0	0.572018	0.427982	0	0
b7	NULL	32			32	1	0.98567	0.095	0.412		2	0		0.397	59.6				-11854.9		4507.3		0		0		0.72453	0.27547	0	0
b7	NULL	32			2	1	0.96982	0.072	0.176		1	0		0.3498	49.8				-6948.2		4308.05		0		0		0.617275	0.382725	0	0
b7	NULL	32			22	1	0.89706	0.231	0.41		1	0		0.147	45.9				-3637.23		4139.85		0		0		0.467686	0.532314	0	0
b7	NULL	32			23	1	0.9172	0.061	0.231		2	0		0.4815	79.5				-8819.16		5444.36		0		0		0.618302	0.381698	0	0
b7	NULL	32			43	1	0.9185	0.147	0.263		1	0		0.203	49.8				-6874.68		5578.56		0		0		0.552039	0.447961	0	0
b7	NULL	32			49	1	0.91156	0.229	0.437		1	0		0.3305	22.6				-7954.31		6622.66		0		0		0.545677	0.454323	0	0
b7	NULL	32			59	1	0.96128	0.161	0.291		1	42.4		0.0577	0				-4240.33		4380.88		0		0		0.491849	0.508151	0	0
b7	NULL	32			60	1	0.94489	0.045	0.214		1	0		0.1649	48.2				-3882.79		4285.98		0		0		0.475321	0.524679	0	0
b7	NULL	32			65	2	0.94179	0.167	0.462		1	8.2		0	0				-3771.15		3521.66		0		0		0.517105	0.482895	0	0
b7	NULL	32			66	0					1	9.9		0	0				-3728.16		3382.55		0		0		0.524302	0.475698	0	0
b7	NULL	41	15	17			0.93216	0.113	0.235	0.143		33.29	23.03	0.0081	1.62	6.49	0.5294	0.0294	-6327.12	2225.05	1472.38	515.89	0	0	0	0	0.811221	0.188779	0	0
b7	NULL	41			41	1	0.97295	0.067	0.119		0	4.2		0	0				-8492.65		1364.36		0		0		0.861585	0.138415	0	0
b7	NULL	41			20	1	0.83773	0.284	0.303		2	87.7		0	0				-3861.07		454.23		0		0		0.89474	0.10526	0	0
b7	NULL	41			21	1	0.9112	0.09	0.396		1	27.7		0	0				-6667.73		1180.56		0		0		0.849577	0.150423	0	0
b7	NULL	41			24	1	0.8565	0.164	0.213		2	4.5		0	0				-7052.9		1217.11		0		0		0.852828	0.147172	0	0
b7	NULL	41			25	1	0.92464	0.068	0.15		0	18.8		0	0				-6806.78		1750.06		0		0		0.795478	0.204522	0	0
b7	NULL	41			28	1	0.91218	0.13	0.209		2	50.3		0	0				-4920		1548		0		0		0.760668	0.239332	0	0
b7	NULL	41			30	1	0.88774	0.073	0.137		1	0		0.1203	27.6				-7042.24		3054.83		0		0		0.697454	0.302546	0	0
b7	NULL	41			31	1	0.87071	0.122	0.175		1	2.5		0	0				-8103.71		1980.83		0		0		0.803578	0.196422	0	0
b7	NULL	41			34	3	0.91682	0.041	0.095		1	43.4		0	0				-5657.95		1353.24		0		0		0.806989	0.193011	0	0
b7	NULL	41			35	0					1	44.3		0	0				-5310.19		1392.99		0		0		0.79219	0.20781	0	0
b7	NULL	41			36	0					1	45		0	0				-5150.93		1327.6		0		0		0.795077	0.204923	0	0
b7	NULL	41			38	1	0.8646	0.068	0.294		1	42.9		0.0035	0				-10148.1		1363.47		0		0		0.881556	0.118444	0	0
b7	NULL	41			46	1	0.90082	0.247	0.347		1	32.4		0	0				-11206.3		1212.26		0		0		0.902383	0.0976166	0	0
b7	NULL	41			47	1	0.90262	0.107	0.197		0	13		0	0				-6714.52		1694.63		0		0		0.798478	0.201522	0	0
b7	NULL	41			50	1	0.88614	0.036	0.357		2	55.9		0.0015	0				-3077		1785.44		0		0		0.63281	0.36719	0	0
b7	NULL	41			61	1	0.91555	0.146	0.205		2	52.2		0.0121	0				-4312.57		1308.66		0		0		0.767193	0.232807	0	0
b7	NULL	41			62	1	0.89096	0.176	0.593		1	41.2		0	0				-3036.33		1042.11		0		0		0.744483	0.255517	0	0
b8	NULL	20	116	169			0.95222	0.101	0.269	0.134		1.4	5.61	0.1899	38.13	28.66	0.1568	0.5592	-4916.21	1044.95	4208.8	1044.79	0	0	0	0	0.538762	0.461238	0	0
b8	NULL	20			20	1	0.95824	0.05	0.181		1	0		0.1959	27.5				-5031.44		4587.1		0		0		0.523098	0.476902	0	0
b8	NULL	20			9	2	0.9543	0.086	0.237		2	0		0	0				-3955.48		5105.81		0		0		0.436525	0.563475	0	0
b8	NULL	20			141	0					2	7.9		0	0				-5122.85		4791.27		0		0		0.516723	0.483277	0	0
b8	NULL	20			11	2	0.9461	0.153	0.293		2	0		0.2662	51.3				-4115.93		4328.96		0		0		0.487387	0.512613	0	0
b8	NULL	20			293	0					1	0		0.2073	46.1				-5080.7		4903.69		0		0		0.508864	0.491136	0	0
b8	NULL	20			17	2	0.95186	0.093	0.225		1	0		0.2386	47.7				-3951.86		4274.92		0		0		0.480365	0.519635	0	0
b8	NULL	20			283	0					2	0		0.2818	64.4				-4987.96		4708.16		0		0		0.514428	0.485572	0	0
b8	NULL	20			18	1	0.93353	0.153	0.268		1	0		0.1834	43.6				-5222.74		2598.21		0		0		0.667788	0.332212	0	0
b8	NULL	20			19	4	0.94933	0.03	0.174		1	0		0.1822	48.4				-4596.21		3760.89		0		0		0.549977	0.450023	0	0
b8	NULL	20			166	0					2	0		0.1891	60.5				-3553.8		3834.97		0		0		0.480973	0.519027	0	0
b8	NULL	20			386	0					1	8.4		0	0				-5189.79		2795.58		0		0		0.649912	0.350088	0	0
b8	NULL	20			391	0					0	11.9		0	0				-4867.57		2468.16		0		0		0.663543	0.336457	0	0
b8	NULL	20			26	10	0.96882	0.123	0.254		1	0		0.1643	28.4				-5453.99		6576.85		0		0		0.453334	0.546666	0	0
b8	NULL	20			33	0					1	0		0.1298	25.5				-5520.95		6088.17		0		0		0.47557	0.52443	0	0
b8	NULL	20			40	0					1	27.4		0.0697	0				-5465.16		5213.83		0		0		0.511767	0.488233	0	0
b8	NULL	20			193	0					1	3.2		0	0				-5977.85		5070.68		0		0		0.541054	0.458946	0	0
b8	NULL	20			197	0					1	0		0.1378	39.7				-4555.12		4588.18		0		0		0.498192	0.501808	0	0
b8	NULL	20			289	0					2	0		0.2619	56.2				-4698.62		5013.35		0		0		0.483797	0.516203	0	0
b8	NULL	20			291	0					2	0		0.2585	51.7				-5064.96		5455.18		0		0		0.481454	0.518546	0	0
b8	NULL	20			302	0					1	0		0.2664	48.2				-4840.46		6061.61		0		0		0.443995	0.556005	0	0
b8	NULL	20			311	0					0	0		0.0397	0				-5667.48		5500.51		0		0		0.507475	0.492525	0	0
b8	NULL	20			449	0					0	0		0.0033	0				-8515.65		4315.58		0		0		0.663666	0.336334	0	0
b8	NULL	20			41	1	0.94347	0.219	0.558		2	0		0.1873	50.3				-3104.41		4034.3		0		0		0.43487	0.56513	0	0
b8	NULL	20			42	2	0.96595	0.091	0.223		1	0		0.1195	24.6				-5165.9		3664.76		0		0		0.584996	0.415004	0	0
b8	NULL	20			448	0					0	0		0	0				-5847.38		4239.8		0		0		0.579684	0.420316	0	0
b8	NULL	20			49	1	0.94678	0.051	0.191		1	0		0.15	32.4				-3922.96		3205.39		0		0		0.550332	0.449668	0	0
b8	NULL	20			52	1	0.93499	0.143	0.283		2	0		0.2429	59.8				-3346.79		3435.64		0		0		0.49345	0.50655	0	0
b8	NULL	20			56	1	0.95211	0.121	0.241		2	0		0.3804	75.6				-4710.04		4228.81		0		0		0.526918	0.473082	0	0
b8	NULL	20			58	4	0.97019	0.05	0.185		2	0		0	0				-4694.88		3390.56		0		0		0.580659	0.419341	0	0
b8	NULL	20			69	0					0	0		0	0				-4740.2		3728.58		0		0		0.559726	0.440274	0	0
b8	NULL	20			80	0					0	0		0	0				-4834.72		3288.51		0		0		0.595172	0.404828	0	0
b8	NULL	20			89	0					0	11.9		0.0715	0				-5028.82		5094.81		0		0		0.496741	0.503259	0	0
b8	NULL	20			60	2	0.94237	0.165	0.214		1	0		0.2437	30.3				-4447.06		4024.74		0		0		0.524925	0.475075	0	0
b8	NULL	20			72	0					1	0		0.1536	33.7				-4295.59		3071.84		0		0		0.583051	0.416949	0	0
b8	NULL	20			62	4	0.93803	0.1	0.182		1	0		0	0				-6977.91		2820.01		0		0		0.712183	0.287817	0	0
b8	NULL	20			74	0					2	0		0	0				-6490.92		2994.61		0		0		0.684297	0.315703	0	0
b8	NULL	20			85	0					1	0		0	0				-6447.95		2789.18		0		0		0.698047	0.301953	0	0
b8	NULL	20			103	0					1	0		0.0057	0				-6358.84		4324.59		0		0		0.595206	0.404794	0	0
b8	NULL	20			63	3	0.95248	0.081	0.442		1	0		0	0				-5454.54		3738.99		0		0		0.593302	0.406698	0	0
b8	NULL	20			75	0					2	0		0	0				-5134.09		4221.59		0		0		0.548767	0.451233	0	0
b8	NULL	20			86	0					1	0		0.0026	0				-5152.36		4132.97		0		0		0.554893	0.445107	0	0
b8	NULL	20			65	1	0.93438	0.119	0.243		2	0		0.3541	68.9				-4610.93		3561.96		0		0		0.564174	0.435826	0	0
b8	NULL	20			66	3	0.94112	0.096	0.235		2	0		0	0				-5496.56		2496.19		0		0		0.687693	0.312307	0	0
b8	NULL	20			78	0					2	0		0	0				-5641.64		2509.8		0		0		0.692103	0.307897	0	0
b8	NULL	20			88	0					2	0		0	0				-5677.31		2426.38		0		0		0.700583	0.299417	0	0
b8	NULL	20			67	7	0.96445	0.049	0.18		0	0		0.1257	12.6				-4947.47		5650.86		0		0		0.466816	0.533184	0	0
b8	NULL	20			68	0					0	0		0	0				-5152.37		4384.05		0		0		0.540283	0.459717	0	0
b8	NULL	20			109	0					2	0		0.0019	0				-6124.48		4164.56		0		0		0.595243	0.404757	0	0
b8	NULL	20			230	0					1	0		0.2264	27.4				-5656.25		4816.8		0		0		0.540077	0.459923	0	0
b8	NULL	20			296	0					2	0		0.3375	53.8				-4701.02		6301.55		0		0		0.427266	0.572734	0	0
b8	NULL	20			394	0					2	0		0.4595	72.7				-4587.5		6639.18		0		0		0.408625	0.591375	0	0
b8	NULL	20			444	0					0	17.2		0.092	0				-5236.35		5377.4		0		0		0.493355	0.506645	0	0
b8	NULL	20			77	1	0.92598	0.09	0.229		2	0		0.3516	71				-3674.98		3339.14		0		0		0.52394	0.47606	0	0
b8	NULL	20			79	5	0.96132	0.055	0.186		0	0		0.1481	12.3				-4967.84		5960.11		0		0		0.454599	0.545401	0	0
b8	NULL	20			213	0					2	0		0	0				-5732.21		4060.54		0		0		0.585352	0.414648	0	0
b8	NULL	20			249	0					1	5.7		0.0043	0				-5219.29		3413.13		0		0		0.604615	0.395385	0	0
b8	NULL	20			349	0					2	0		0.004	0				-5676		6349.79		0		0		0.471986	0.528014	0	0
b8	NULL	20			440	0					2	0		0.3449	51.5				-5195.98		5843.46		0		0		0.470674	0.529326	0	0
b8	NULL	20			83	1	0.94569	0.18	0.291		1	0		0.1955	31.4				-4304.27		3471.8		0		0		0.553528	0.446472	0	0
b8	NULL	20			90	1	0.95456	0.099	0.249		2	0		0.3397	80.6				-3927.3		4588.25		0		0		0.461192	0.538808	0	0
b8	NULL	20			91	1	0.94407	0.095	0.24		2	0		0.4093	75.6				-4583.48		4212.89		0		0		0.521065	0.478935	0	0
b8	NULL	20			95	1	0.92788	0.089	0.212		2	0		0.2645	51.9				-4481.57		4757.2		0		0		0.485083	0.514917	0	0
b8	NULL	20			97	2	0.92543	0.096	0.283		1	0		0.3815	42.9				-5723.63		5062.08		0		0		0.530668	0.469332	0	0
b8	NULL	20			146	0					1	0		0.3011	23.1				-3662.51		6625.24		0		0		0.356007	0.643993	0	0
b8	NULL	20			100	1	0.94416	0.041	0.188		2	1.1		0	0				-6969.87		3162.92		0		0		0.687853	0.312147	0	0
b8	NULL	20			101	2	0.94602	0.085	0.214		2	0		0	0				-6596.25		5027.72		0		0		0.56747	0.43253	0	0
b8	NULL	20			280	0					2	0		0	0				-8311.16		3776.86		0		0		0.687553	0.312447	0	0
b8	NULL	20			104	1	0.93209	0.1	0.237		1	0		0.1136	41.6				-4874.18		4035.73		0		0		0.547052	0.452948	0	0
b8	NULL	20			106	1	0.94536	0.131	0.257		2	0		0.3652	55.4				-3533.85		4782.49		0		0		0.424929	0.575071	0	0
b8	NULL	20			107	2	0.94748	0.044	0.199		1	0		0.115	25.2				-3617.73		4993.54		0		0		0.420116	0.579884	0	0
b8	NULL	20			153	0					0	16.9		0	0				-5692.57		4068.61		0		0		0.583185	0.416815	0	0
b8	NULL	20			108	1	0.93424	0.154	0.474		2	0		0.229	55.5				-4198.79		4671.79		0		0		0.473339	0.526661	0	0
b8	NULL	20			110	2	0.97459	0.016	0.162		2	0		0.2704	60.2				-4695.85		5238.62		0		0		0.472682	0.527318	0	0
b8	NULL	20			114	0					1	0		0.2056	41.1				-4293.82		4458.58		0		0		0.490588	0.509412	0	0
b8	NULL	20			111	1	0.95098	0.138	0.248		2	0		0.402	90.9				-5114.4		4951.46		0		0		0.508094	0.491906	0	0
b8	NULL	20			112	1	0.93687	0.118	0.264		2	0		0.3327	82.9				-3364.02		3688.83		0		0		0.476973	0.523027	0	0
b8	NULL	20			116	1	0.94291	0.089	0.213		1	1.2		0	0				-7013.08		4371.44		0		0		0.616019	0.383981	0	0
b8	NULL	20			117	1	0.96793	0.157	0.424		1	0		0.143	35.6				-5011.68		3613.49		0		0		0.581053	0.418947	0	0
[truncated: 15,091 more rows]

## Sheet: d) ALAmN (membrane proteins)
Chess Square	Parse	Cluster ID	Unique Count	Total Count	Member Name	Similars Count	Composite Similarity	RMSD Hvy Atoms	RMSD All Atoms	RMSD Atom CB	InOut	Sidechain SASA	stdev SASA	flipid	Sidechain LASA	stdev LASA	fSASA(out)	fLASA(out)	Sum Hydro(-)	stdev Hydro(-)	Sum Hydro(+)	stdev Hydro(+)	Sum Polar(-)	stdev Polar(-)	Sum Polar(+)	stdev Polar(+)	fHydro(-)	fHydro(+)	fPolar(-)	fPolar(+)
[truncated: 15,612 more rows]

[truncated: 1 more sheets: e) ALAmC (membrane proteins)]
