# Supplementary material for: 3D interaction homology: The hydrophobic residues alanine, isoleucine, leucine, proline and valine play different structural roles in soluble and membrane proteins
Source: Front Mol Biosci. 2023 Mar 28;10:1116868. doi: 10.3389/fmolb.2023.1116868 (PMC10086146; doi:10.3389/fmolb.2023.1116868)
Supplement: Supplementary file 1 [file DataSheet1.zip › AL_Mughram_et_al_SupportingInformation/TableS13_Isoleucine_similarity_matrices_b1c5.xlsx]

## Sheet: Sheet1
ILE_NC	ILE_b1.60_35	ILE_b1.60_90	ILE_b1.60_185	ILE_b1.60_560	ILE_b1.60_819	ILE_b1.60_998	ILE_b1.60_1100	ILE_b1.60_1112	ILE_b1.60_1148	ILE_b1.180_3	ILE_b1.180_8	ILE_b1.180_12	ILE_b1.180_14	ILE_b1.180_104	ILE_b1.180_106	ILE_b1.180_114	ILE_b1.180_125	ILE_b1.300_9	ILE_b1.300_19	ILE_b1.300_33	ILE_b1.300_34	ILE_b1.300_35	ILE_b1.300_36	ILE_b1.300_39	ILE_b1.300_40	ILE_b1.300_52	ILE_c5.60_18	ILE_c5.60_58	ILE_c5.60_144	ILE_c5.60_215	ILE_c5.60_329	ILE_c5.60_399	ILE_c5.60_599	ILE_c5.60_740	ILE_c5.60_1123	ILE_c5.180_20	ILE_c5.180_79	ILE_c5.180_94	ILE_c5.180_96	ILE_c5.180_146	ILE_c5.180_154	ILE_c5.180_206	ILE_c5.180_260	ILE_c5.180_277	ILE_c5.300_19	ILE_c5.300_26	ILE_c5.300_34	ILE_c5.300_38	ILE_c5.300_42
ILE_b1.60_35	1	0.96624	0.86181	0.95474	0.80309	0.9545	0.98632	0.88621	0.94965	0.87796	0.85738	0.74066	0.88216	0.82769	0.86569	0.81398	0.843	0.85954	0.83871	0.83112	0.87796	0.78088	0.85721	0.84753	0.8087	0.84689	0.84947	0.98357	0.91181	0.9623	0.92624	0.91962	0.81679	0.76341	0.91899	0.8187	0.85538	0.83205	0.82466	0.84996	0.79558	0.79757	0.7508	0.84652	0.84306	0.81093	0.81411	0.86229	0.84184
ILE_b1.60_90	0.96624	1	0.897	0.92113	0.83591	0.96728	0.95103	0.92695	0.9323	0.86951	0.86931	0.77774	0.8554	0.85415	0.83682	0.83173	0.85092	0.86486	0.83404	0.85996	0.87648	0.80574	0.83095	0.83967	0.8223	0.82987	0.85898	0.95122	0.89193	0.9271	0.91873	0.92204	0.86832	0.80164	0.95607	0.83992	0.85452	0.84495	0.82753	0.84325	0.80173	0.83282	0.79084	0.83573	0.85918	0.84437	0.82313	0.85242	0.83692
ILE_b1.60_185	0.86181	0.897	1	0.93839	0.84923	0.92969	0.91134	0.87697	0.92609	0.84131	0.87851	0.78491	0.85869	0.86148	0.85123	0.8501	0.87606	0.85695	0.87396	0.83699	0.85827	0.81135	0.88962	0.84888	0.82806	0.87938	0.92682	0.86773	0.94013	0.9145	0.91274	0.94998	0.86919	0.80419	0.89319	0.86722	0.8509	0.88734	0.8714	0.83971	0.86443	0.84286	0.80563	0.82235	0.86416	0.83304	0.89499	0.84938	0.86818
ILE_b1.60_560	0.95474	0.92113	0.93839	1	0.81788	0.96265	0.98729	0.86314	0.98589	0.86668	0.86281	0.74271	0.91211	0.82393	0.89494	0.83419	0.89463	0.85119	0.87666	0.8252	0.86256	0.78076	0.88308	0.88952	0.80523	0.90933	0.88611	0.93122	0.97738	0.98418	0.95196	0.94988	0.83432	0.76878	0.87963	0.8505	0.83189	0.87026	0.87917	0.87328	0.84384	0.81112	0.75791	0.83662	0.86402	0.81892	0.87347	0.88544	0.89778
ILE_b1.60_819	0.80309	0.83591	0.84923	0.81788	1	0.81797	0.80808	0.87279	0.81599	0.78157	0.81669	0.81082	0.75978	0.85427	0.78169	0.82255	0.78973	0.81318	0.79732	0.84297	0.80391	0.86267	0.81263	0.79871	0.84577	0.78954	0.81234	0.78782	0.78562	0.8056	0.82429	0.80381	0.88501	0.8586	0.84528	0.79782	0.79207	0.78716	0.7768	0.77018	0.77708	0.84804	0.82936	0.79031	0.8145	0.85799	0.79171	0.77407	0.77008
ILE_b1.60_998	0.9545	0.96728	0.92969	0.96265	0.81797	1	0.97718	0.88559	0.94791	0.87493	0.86905	0.75557	0.88004	0.83469	0.86311	0.82184	0.87127	0.85753	0.87199	0.83493	0.89309	0.78965	0.8642	0.86744	0.81196	0.87589	0.89173	0.94191	0.93917	0.94846	0.90124	0.96379	0.82651	0.77405	0.89977	0.82732	0.84853	0.83214	0.85029	0.82032	0.84073	0.808	0.76915	0.81166	0.87646	0.80684	0.84962	0.86647	0.85605
ILE_b1.60_1100	0.98632	0.95103	0.91134	0.98729	0.80808	0.97718	1	0.87754	0.97846	0.8918	0.87817	0.73621	0.91644	0.82998	0.8831	0.82766	0.8852	0.86686	0.8713	0.8352	0.88593	0.77874	0.8792	0.87369	0.80885	0.89672	0.87531	0.96813	0.951	0.97608	0.93043	0.94246	0.81377	0.76008	0.89243	0.83495	0.84294	0.85237	0.85756	0.85461	0.82802	0.79748	0.7516	0.83489	0.85747	0.80357	0.85184	0.87701	0.87485
ILE_b1.60_1112	0.88621	0.92695	0.87697	0.86314	0.87279	0.88559	0.87754	1	0.87942	0.84173	0.85797	0.80848	0.82002	0.88344	0.81917	0.83671	0.83128	0.85063	0.81155	0.88497	0.84728	0.83924	0.82957	0.83686	0.8411	0.81759	0.86041	0.85853	0.84407	0.85028	0.87809	0.86863	0.90105	0.8431	0.94904	0.8321	0.83678	0.82773	0.80427	0.81905	0.80085	0.87009	0.83038	0.8273	0.85349	0.87337	0.81401	0.81733	0.81149
ILE_b1.60_1148	0.94965	0.9323	0.92609	0.98589	0.81599	0.94791	0.97846	0.87942	1	0.87204	0.86896	0.75143	0.90308	0.83346	0.87746	0.84273	0.89276	0.87728	0.85581	0.83776	0.85541	0.79028	0.88785	0.85975	0.81411	0.86858	0.90544	0.93061	0.95631	0.96941	0.9706	0.92993	0.8371	0.77749	0.89698	0.85769	0.84205	0.88723	0.86967	0.8786	0.82631	0.8139	0.76766	0.85703	0.85069	0.82449	0.87176	0.86469	0.87335
ILE_b1.180_3	0.87796	0.86951	0.84131	0.86668	0.78157	0.87493	0.8918	0.84173	0.87204	1	0.89328	0.76077	0.92584	0.83873	0.89445	0.83222	0.86845	0.88382	0.83437	0.85567	0.83577	0.7802	0.81719	0.84844	0.83217	0.85017	0.8093	0.89308	0.84237	0.87956	0.8631	0.87262	0.7932	0.76266	0.85794	0.82589	0.91118	0.83948	0.8526	0.86511	0.84252	0.80827	0.75406	0.83143	0.80448	0.78826	0.80911	0.86451	0.83127
ILE_b1.180_8	0.85738	0.86931	0.87851	0.86281	0.81669	0.86905	0.87817	0.85797	0.86896	0.89328	1	0.8105	0.89336	0.87736	0.85921	0.86197	0.87503	0.94625	0.88793	0.8652	0.85874	0.81861	0.86185	0.84124	0.85353	0.86097	0.84538	0.84149	0.83698	0.85509	0.8521	0.85166	0.82066	0.79807	0.84938	0.87395	0.88381	0.89035	0.84131	0.85042	0.84732	0.83672	0.79777	0.84236	0.83343	0.81886	0.85145	0.81515	0.82982
ILE_b1.180_12	0.74066	0.77774	0.78491	0.74271	0.81082	0.75557	0.73621	0.80848	0.75143	0.76077	0.8105	1	0.73429	0.84297	0.76209	0.82492	0.75997	0.81487	0.76957	0.82033	0.7871	0.85321	0.77009	0.78477	0.8471	0.76345	0.75992	0.73058	0.70542	0.73142	0.75526	0.74786	0.82109	0.83473	0.77991	0.75765	0.77835	0.73684	0.72267	0.73142	0.74501	0.82231	0.84021	0.74555	0.78783	0.84267	0.74484	0.74939	0.73183
ILE_b1.180_14	0.88216	0.8554	0.85869	0.91211	0.75978	0.88004	0.91644	0.82002	0.90308	0.92584	0.89336	0.73429	1	0.82552	0.92929	0.86841	0.94422	0.88702	0.85173	0.82746	0.83131	0.75608	0.86891	0.87833	0.81882	0.89457	0.83179	0.87569	0.89706	0.90957	0.88026	0.86506	0.76796	0.73154	0.82639	0.84764	0.89463	0.88918	0.92062	0.92701	0.88771	0.78517	0.72263	0.8568	0.80188	0.7767	0.84297	0.85965	0.89322
ILE_b1.180_104	0.82769	0.85415	0.86148	0.82393	0.85427	0.83469	0.82998	0.88344	0.83346	0.83873	0.87736	0.84297	0.82552	1	0.81929	0.84066	0.81919	0.86509	0.82622	0.85501	0.83258	0.84199	0.84286	0.82126	0.86305	0.82638	0.82172	0.81424	0.79566	0.81757	0.82555	0.81842	0.86197	0.82304	0.86599	0.82654	0.85267	0.82861	0.79998	0.81437	0.81097	0.85913	0.82647	0.83514	0.8214	0.84234	0.81577	0.80369	0.79921
ILE_b1.180_106	0.86569	0.83682	0.85123	0.89494	0.78169	0.86311	0.8831	0.81917	0.87746	0.89445	0.85921	0.76209	0.92929	0.81929	1	0.81734	0.8952	0.87474	0.82699	0.82988	0.84104	0.7782	0.83665	0.87036	0.82204	0.84705	0.82523	0.87965	0.88281	0.89951	0.88314	0.87836	0.80569	0.76827	0.83539	0.83679	0.89082	0.86293	0.91215	0.91159	0.88639	0.81494	0.76022	0.84071	0.82025	0.8041	0.82923	0.8802	0.86935
ILE_b1.180_114	0.81398	0.83173	0.8501	0.83419	0.82255	0.82184	0.82766	0.83671	0.84273	0.83222	0.86197	0.82492	0.86841	0.84066	0.81734	1	0.8968	0.85904	0.84436	0.83956	0.83192	0.83243	0.86128	0.84715	0.86116	0.85956	0.86601	0.80604	0.82145	0.82898	0.84538	0.83416	0.82987	0.8113	0.82772	0.86379	0.86525	0.8666	0.85788	0.86058	0.86008	0.83196	0.79959	0.85109	0.84841	0.84691	0.84114	0.81459	0.86053
ILE_b1.180_125	0.843	0.85092	0.87606	0.89463	0.78973	0.87127	0.8852	0.83128	0.89276	0.86845	0.87503	0.75997	0.94422	0.81919	0.8952	0.8968	1	0.87346	0.83647	0.82251	0.84132	0.77631	0.86247	0.8501	0.81861	0.87905	0.85479	0.84372	0.89774	0.88715	0.88964	0.87797	0.81078	0.75713	0.83063	0.86587	0.87358	0.88839	0.93057	0.92174	0.89617	0.81719	0.76171	0.83787	0.82365	0.80893	0.84174	0.83304	0.88131
ILE_b1.300_9	0.85954	0.86486	0.85695	0.85119	0.81318	0.85753	0.86686	0.85063	0.87728	0.88382	0.94625	0.81487	0.88702	0.86509	0.87474	0.85904	0.87346	1	0.85843	0.85853	0.86552	0.82904	0.87484	0.85305	0.85582	0.86476	0.84307	0.84748	0.8311	0.85576	0.85818	0.84849	0.81088	0.79626	0.85034	0.85765	0.8897	0.87434	0.8484	0.86859	0.84111	0.83167	0.79605	0.853	0.83274	0.82486	0.85314	0.82587	0.84972
ILE_b1.300_19	0.83871	0.83404	0.87396	0.87666	0.79732	0.87199	0.8713	0.81155	0.85581	0.83437	0.88793	0.76957	0.85173	0.82622	0.82699	0.84436	0.83647	0.85843	1	0.8258	0.86428	0.80411	0.87666	0.8499	0.83919	0.87896	0.8798	0.8195	0.84694	0.85608	0.83711	0.86416	0.78823	0.77201	0.80098	0.85005	0.8279	0.82989	0.81446	0.79981	0.83358	0.79351	0.7566	0.81477	0.86373	0.80022	0.89979	0.82245	0.84312
ILE_b1.300_33	0.83112	0.85996	0.83699	0.8252	0.84297	0.83493	0.8352	0.88497	0.83776	0.85567	0.8652	0.82033	0.82746	0.85501	0.82988	0.83956	0.82251	0.85853	0.8258	1	0.85801	0.84922	0.82677	0.84424	0.87054	0.82989	0.82003	0.83304	0.79968	0.81769	0.83533	0.82992	0.83594	0.81989	0.8644	0.81465	0.83235	0.79724	0.78472	0.80605	0.79489	0.83668	0.80046	0.80206	0.84336	0.84839	0.80716	0.82934	0.80657
ILE_b1.300_34	0.87796	0.87648	0.85827	0.86256	0.80391	0.89309	0.88593	0.84728	0.85541	0.83577	0.85874	0.7871	0.83131	0.83258	0.84104	0.83192	0.84132	0.86552	0.86428	0.85801	1	0.81472	0.85913	0.86209	0.83589	0.86317	0.85283	0.86043	0.84025	0.86996	0.83505	0.88905	0.82318	0.78736	0.8509	0.82014	0.83854	0.80424	0.80913	0.81411	0.82232	0.81805	0.77616	0.81108	0.93407	0.83234	0.84688	0.89168	0.86752
ILE_b1.300_35	0.78088	0.80574	0.81135	0.78076	0.86267	0.78965	0.77874	0.83924	0.79028	0.7802	0.81861	0.85321	0.75608	0.84199	0.7782	0.83243	0.77631	0.82904	0.80411	0.84922	0.81472	1	0.81071	0.80401	0.89646	0.80446	0.79054	0.7718	0.75418	0.77538	0.78846	0.78111	0.84188	0.85449	0.81023	0.78354	0.78977	0.75925	0.74897	0.75014	0.76732	0.83554	0.84016	0.76564	0.82223	0.8575	0.78697	0.77777	0.76736
ILE_b1.300_36	0.85721	0.83095	0.88962	0.88308	0.81263	0.8642	0.8792	0.82957	0.88785	0.81719	0.86185	0.77009	0.86891	0.84286	0.83665	0.86128	0.86247	0.87484	0.87666	0.82677	0.85913	0.81071	1	0.86582	0.8381	0.88452	0.89713	0.8348	0.90389	0.89512	0.88223	0.87616	0.81528	0.78706	0.83362	0.846	0.83692	0.88592	0.8653	0.8584	0.83365	0.8117	0.78314	0.87041	0.85668	0.82462	0.94211	0.84394	0.90637
ILE_b1.300_39	0.84753	0.83967	0.84888	0.88952	0.79871	0.86744	0.87369	0.83686	0.85975	0.84844	0.84124	0.78477	0.87833	0.82126	0.87036	0.84715	0.8501	0.85305	0.8499	0.84424	0.86209	0.80401	0.86582	1	0.84101	0.92746	0.84972	0.83449	0.87843	0.87546	0.85373	0.87627	0.80899	0.77824	0.8241	0.82193	0.83779	0.84549	0.8546	0.86097	0.83519	0.81109	0.75892	0.83365	0.87695	0.82937	0.85288	0.89973	0.92676
ILE_b1.300_40	0.8087	0.8223	0.82806	0.80523	0.84577	0.81196	0.80885	0.8411	0.81411	0.83217	0.85353	0.8471	0.81882	0.86305	0.82204	0.86116	0.81861	0.85582	0.83919	0.87054	0.83589	0.89646	0.8381	0.84101	1	0.84141	0.82429	0.80363	0.79057	0.80277	0.81566	0.8034	0.83243	0.8348	0.82094	0.82385	0.83314	0.82285	0.80719	0.80664	0.81418	0.87289	0.8166	0.82807	0.84044	0.85601	0.82255	0.81277	0.81433
ILE_b1.300_52	0.84689	0.82987	0.87938	0.90933	0.78954	0.87589	0.89672	0.81759	0.86858	0.85017	0.86097	0.76345	0.89457	0.82638	0.84705	0.85956	0.87905	0.86476	0.87896	0.82989	0.86317	0.80446	0.88452	0.92746	0.84141	1	0.86127	0.83159	0.88794	0.88179	0.84247	0.87694	0.78225	0.75611	0.80276	0.82845	0.83828	0.83634	0.85076	0.83907	0.85654	0.79081	0.7479	0.81374	0.85893	0.80005	0.86031	0.88299	0.92367
ILE_c5.60_18	0.84947	0.85898	0.92682	0.88611	0.81234	0.89173	0.87531	0.86041	0.90544	0.8093	0.84538	0.75992	0.83179	0.82172	0.82523	0.86601	0.85479	0.84307	0.8798	0.82003	0.85283	0.79054	0.89713	0.84972	0.82429	0.86127	1	0.84411	0.91733	0.89613	0.91614	0.91831	0.85517	0.80444	0.87478	0.88185	0.83706	0.87411	0.86737	0.85805	0.87217	0.84607	0.79784	0.8367	0.8812	0.8309	0.89855	0.82918	0.88559
ILE_c5.60_58	0.98357	0.95122	0.86773	0.93122	0.78782	0.94191	0.96813	0.85853	0.93061	0.89308	0.84149	0.73058	0.87569	0.81424	0.87965	0.80604	0.84372	0.84748	0.8195	0.83304	0.86043	0.7718	0.8348	0.83449	0.80363	0.83159	0.84411	1	0.90946	0.97045	0.93091	0.93067	0.82526	0.76904	0.92457	0.81946	0.87779	0.84075	0.85453	0.87225	0.81762	0.81378	0.76122	0.8468	0.83447	0.80966	0.81863	0.88432	0.84661
ILE_c5.60_144	0.91181	0.89193	0.94013	0.97738	0.78562	0.93917	0.951	0.84407	0.95631	0.84237	0.83698	0.70542	0.89706	0.79566	0.88281	0.82145	0.89774	0.8311	0.84694	0.79968	0.84025	0.75418	0.90389	0.87843	0.79057	0.88794	0.91733	0.90946	1	0.98002	0.9624	0.96289	0.83473	0.75111	0.87189	0.85343	0.84042	0.88476	0.908	0.88883	0.86144	0.81859	0.74776	0.82642	0.8528	0.79852	0.90611	0.88533	0.9179
ILE_c5.60_215	0.9623	0.9271	0.9145	0.98418	0.8056	0.94846	0.97608	0.85028	0.96941	0.87956	0.85509	0.73142	0.90957	0.81757	0.89951	0.82898	0.88715	0.85576	0.85608	0.81769	0.86996	0.77538	0.89512	0.87546	0.80277	0.88179	0.89613	0.97045	0.98002	1	0.96024	0.95719	0.83702	0.77866	0.89548	0.84397	0.8637	0.88404	0.8907	0.89457	0.85176	0.82704	0.77192	0.85478	0.86281	0.82336	0.90422	0.9005	0.90973
ILE_c5.60_329	0.92624	0.91873	0.91274	0.95196	0.82429	0.90124	0.93043	0.87809	0.9706	0.8631	0.8521	0.75526	0.88026	0.82555	0.88314	0.84538	0.88964	0.85818	0.83711	0.83533	0.83505	0.78846	0.88223	0.85373	0.81566	0.84247	0.91614	0.93091	0.9624	0.96024	1	0.91788	0.86608	0.79153	0.91593	0.87029	0.8757	0.89444	0.88861	0.90916	0.84298	0.84588	0.78339	0.88144	0.84699	0.84383	0.88964	0.86864	0.89235
ILE_c5.60_399	0.91962	0.92204	0.94998	0.94988	0.80381	0.96379	0.94246	0.86863	0.92993	0.87262	0.85166	0.74786	0.86506	0.81842	0.87836	0.83416	0.87797	0.84849	0.86416	0.82992	0.88905	0.78111	0.87616	0.87627	0.8034	0.87694	0.91831	0.93067	0.96289	0.95719	0.91788	1	0.85798	0.79406	0.90954	0.84765	0.86523	0.85695	0.8795	0.84962	0.86549	0.83415	0.7859	0.81898	0.88491	0.82416	0.88057	0.88767	0.89544
ILE_c5.60_599	0.81679	0.86832	0.86919	0.83432	0.88501	0.82651	0.81377	0.90105	0.8371	0.7932	0.82066	0.82109	0.76796	0.86197	0.80569	0.82987	0.81078	0.81088	0.78823	0.83594	0.82318	0.84188	0.81528	0.80899	0.83243	0.78225	0.85517	0.82526	0.83473	0.83702	0.86608	0.85798	1	0.8778	0.91723	0.8317	0.83455	0.82163	0.81686	0.82505	0.81343	0.90113	0.88144	0.82298	0.84753	0.88447	0.81688	0.80541	0.8088
ILE_c5.60_740	0.76341	0.80164	0.80419	0.76878	0.8586	0.77405	0.76008	0.8431	0.77749	0.76266	0.79807	0.83473	0.73154	0.82304	0.76827	0.8113	0.75713	0.79626	0.77201	0.81989	0.78736	0.85449	0.78706	0.77824	0.8348	0.75611	0.80444	0.76904	0.75111	0.77866	0.79153	0.79406	0.8778	1	0.83656	0.78795	0.79469	0.76563	0.75966	0.75816	0.76504	0.85841	0.87031	0.77175	0.81615	0.8685	0.77772	0.7725	0.76032
ILE_c5.60_1123	0.91899	0.95607	0.89319	0.87963	0.84528	0.89977	0.89243	0.94904	0.89698	0.85794	0.84938	0.77991	0.82639	0.86599	0.83539	0.82772	0.83063	0.85034	0.80098	0.8644	0.8509	0.81023	0.83362	0.8241	0.82094	0.80276	0.87478	0.92457	0.87189	0.89548	0.91593	0.90954	0.91723	0.83656	1	0.84435	0.88142	0.8507	0.83315	0.85712	0.81214	0.87401	0.82456	0.85838	0.85163	0.86078	0.82242	0.83432	0.8272
ILE_c5.180_20	0.8187	0.83992	0.86722	0.8505	0.79782	0.82732	0.83495	0.8321	0.85769	0.82589	0.87395	0.75765	0.84764	0.82654	0.83679	0.86379	0.86587	0.85765	0.85005	0.81465	0.82014	0.78354	0.846	0.82193	0.82385	0.82845	0.88185	0.81946	0.85343	0.84397	0.87029	0.84765	0.8317	0.78795	0.84435	1	0.84858	0.94155	0.88908	0.85586	0.87884	0.86769	0.80125	0.90054	0.82985	0.82037	0.86674	0.81588	0.84073
ILE_c5.180_79	0.85538	0.85452	0.8509	0.83189	0.79207	0.84853	0.84294	0.83678	0.84205	0.91118	0.88381	0.77835	0.89463	0.85267	0.89082	0.86525	0.87358	0.8897	0.8279	0.83235	0.83854	0.78977	0.83692	0.83779	0.83314	0.83828	0.83706	0.87779	0.84042	0.8637	0.8757	0.86523	0.83455	0.79469	0.88142	0.84858	1	0.89313	0.89955	0.91781	0.86743	0.84724	0.78962	0.88069	0.82074	0.82046	0.83423	0.85492	0.8586
ILE_c5.180_94	0.83205	0.84495	0.88734	0.87026	0.78716	0.83214	0.85237	0.82773	0.88723	0.83948	0.89035	0.73684	0.88918	0.82861	0.86293	0.8666	0.88839	0.87434	0.82989	0.79724	0.80424	0.75925	0.88592	0.84549	0.82285	0.83634	0.87411	0.84075	0.88476	0.88404	0.89444	0.85695	0.82163	0.76563	0.8507	0.94155	0.89313	1	0.93079	0.91292	0.88861	0.86761	0.77458	0.93948	0.81041	0.80809	0.89151	0.83615	0.87031
ILE_c5.180_96	0.82466	0.82753	0.8714	0.87917	0.7768	0.85029	0.85756	0.80427	0.86967	0.8526	0.84131	0.72267	0.92062	0.79998	0.91215	0.85788	0.93057	0.8484	0.81446	0.78472	0.80913	0.74897	0.8653	0.8546	0.80719	0.85076	0.86737	0.85453	0.908	0.8907	0.88861	0.8795	0.81686	0.75966	0.83315	0.88908	0.89955	0.93079	1	0.95144	0.93732	0.83859	0.7656	0.86985	0.81587	0.79911	0.8684	0.8504	0.89558
ILE_c5.180_146	0.84996	0.84325	0.83971	0.87328	0.77018	0.82032	0.85461	0.81905	0.8786	0.86511	0.85042	0.73142	0.92701	0.81437	0.91159	0.86058	0.92174	0.86859	0.79981	0.80605	0.81411	0.75014	0.8584	0.86097	0.80664	0.83907	0.85805	0.87225	0.88883	0.89457	0.90916	0.84962	0.82505	0.75816	0.85712	0.85586	0.91781	0.91292	0.95144	1	0.88033	0.84392	0.75493	0.90534	0.8084	0.81723	0.85898	0.85842	0.91642
ILE_c5.180_154	0.79558	0.80173	0.86443	0.84384	0.77708	0.84073	0.82802	0.80085	0.82631	0.84252	0.84732	0.74501	0.88771	0.81097	0.88639	0.86008	0.89617	0.84111	0.83358	0.79489	0.82232	0.76732	0.83365	0.83519	0.81418	0.85654	0.87217	0.81762	0.86144	0.85176	0.84298	0.86549	0.81343	0.76504	0.81214	0.87884	0.86743	0.88861	0.93732	0.88033	1	0.83494	0.78488	0.81426	0.82525	0.79082	0.83443	0.82739	0.85605
ILE_c5.180_206	0.79757	0.83282	0.84286	0.81112	0.84804	0.808	0.79748	0.87009	0.8139	0.80827	0.83672	0.82231	0.78517	0.85913	0.81494	0.83196	0.81719	0.83167	0.79351	0.83668	0.81805	0.83554	0.8117	0.81109	0.87289	0.79081	0.84607	0.81378	0.81859	0.82704	0.84588	0.83415	0.90113	0.85841	0.87401	0.86769	0.84724	0.86761	0.83859	0.84392	0.83494	1	0.86566	0.84791	0.85019	0.86115	0.82037	0.80738	0.81013
ILE_c5.180_260	0.7508	0.79084	0.80563	0.75791	0.82936	0.76915	0.7516	0.83038	0.76766	0.75406	0.79777	0.84021	0.72263	0.82647	0.76022	0.79959	0.76171	0.79605	0.7566	0.80046	0.77616	0.84016	0.78314	0.75892	0.8166	0.7479	0.79784	0.76122	0.74776	0.77192	0.78339	0.7859	0.88144	0.87031	0.82456	0.80125	0.78962	0.77458	0.7656	0.75493	0.78488	0.86566	1	0.77402	0.80087	0.85152	0.77796	0.76481	0.74668
ILE_c5.180_277	0.84652	0.83573	0.82235	0.83662	0.79031	0.81166	0.83489	0.8273	0.85703	0.83143	0.84236	0.74555	0.8568	0.83514	0.84071	0.85109	0.83787	0.853	0.81477	0.80206	0.81108	0.76564	0.87041	0.83365	0.82807	0.81374	0.8367	0.8468	0.82642	0.85478	0.88144	0.81898	0.82298	0.77175	0.85838	0.90054	0.88069	0.93948	0.86985	0.90534	0.81426	0.84791	0.77402	1	0.80489	0.81184	0.8676	0.81421	0.85167
ILE_c5.300_19	0.84306	0.85918	0.86416	0.86402	0.8145	0.87646	0.85747	0.85349	0.85069	0.80448	0.83343	0.78783	0.80188	0.8214	0.82025	0.84841	0.82365	0.83274	0.86373	0.84336	0.93407	0.82223	0.85668	0.87695	0.84044	0.85893	0.8812	0.83447	0.8528	0.86281	0.84699	0.88491	0.84753	0.81615	0.85163	0.82985	0.82074	0.81041	0.81587	0.8084	0.82525	0.85019	0.80087	0.80489	1	0.86058	0.86	0.87939	0.89409
ILE_c5.300_26	0.81093	0.84437	0.83304	0.81892	0.85799	0.80684	0.80357	0.87337	0.82449	0.78826	0.81886	0.84267	0.7767	0.84234	0.8041	0.84691	0.80893	0.82486	0.80022	0.84839	0.83234	0.8575	0.82462	0.82937	0.85601	0.80005	0.8309	0.80966	0.79852	0.82336	0.84383	0.82416	0.88447	0.8685	0.86078	0.82037	0.82046	0.80809	0.79911	0.81723	0.79082	0.86115	0.85152	0.81184	0.86058	1	0.82215	0.81726	0.82239
ILE_c5.300_34	0.81411	0.82313	0.89499	0.87347	0.79171	0.84962	0.85184	0.81401	0.87176	0.80911	0.85145	0.74484	0.84297	0.81577	0.82923	0.84114	0.84174	0.85314	0.89979	0.80716	0.84688	0.78697	0.94211	0.85288	0.82255	0.86031	0.89855	0.81863	0.90611	0.90422	0.88964	0.88057	0.81688	0.77772	0.82242	0.86674	0.83423	0.89151	0.8684	0.85898	0.83443	0.82037	0.77796	0.8676	0.86	0.82215	1	0.84379	0.89108
ILE_c5.300_38	0.86229	0.85242	0.84938	0.88544	0.77407	0.86647	0.87701	0.81733	0.86469	0.86451	0.81515	0.74939	0.85965	0.80369	0.8802	0.81459	0.83304	0.82587	0.82245	0.82934	0.89168	0.77777	0.84394	0.89973	0.81277	0.88299	0.82918	0.88432	0.88533	0.9005	0.86864	0.88767	0.80541	0.7725	0.83432	0.81588	0.85492	0.83615	0.8504	0.85842	0.82739	0.80738	0.76481	0.81421	0.87939	0.81726	0.84379	1	0.94527
ILE_c5.300_42	0.84184	0.83692	0.86818	0.89778	0.77008	0.85605	0.87485	0.81149	0.87335	0.83127	0.82982	0.73183	0.89322	0.79921	0.86935	0.86053	0.88131	0.84972	0.84312	0.80657	0.86752	0.76736	0.90637	0.92676	0.81433	0.92367	0.88559	0.84661	0.9179	0.90973	0.89235	0.89544	0.8088	0.76032	0.8272	0.84073	0.8586	0.87031	0.89558	0.91642	0.85605	0.81013	0.74668	0.85167	0.89409	0.82239	0.89108	0.94527	1
ILE_c5.300_100	0.799	0.81579	0.87557	0.86331	0.74919	0.86289	0.84375	0.79474	0.84381	0.80942	0.81042	0.72434	0.83395	0.79042	0.83587	0.86206	0.86863	0.81787	0.84231	0.79286	0.87617	0.75651	0.8668	0.88732	0.82336	0.89877	0.92003	0.8166	0.90106	0.8721	0.86483	0.9012	0.79613	0.74181	0.80613	0.85015	0.83678	0.86014	0.8836	0.86423	0.87391	0.81628	0.74877	0.82126	0.90805	0.8033	0.881	0.88453	0.93052
ILE_c5.300_132	0.75361	0.79405	0.79599	0.75875	0.84908	0.76494	0.74893	0.83608	0.76805	0.74579	0.78223	0.83064	0.71364	0.80746	0.75466	0.80531	0.74729	0.78343	0.7659	0.81227	0.78758	0.86448	0.78028	0.77595	0.83237	0.74812	0.79911	0.7631	0.74292	0.77136	0.78723	0.7816	0.86152	0.89979	0.8227	0.77519	0.7785	0.75117	0.7482	0.75033	0.75649	0.8438	0.85668	0.75528	0.82128	0.88494	0.7765	0.77204	0.75947
ILE_c5.300_140	0.80923	0.81825	0.86458	0.83187	0.78844	0.83184	0.82859	0.81197	0.82961	0.79984	0.87576	0.77252	0.81283	0.82428	0.79114	0.84719	0.81994	0.84465	0.91526	0.81157	0.8404	0.81261	0.88462	0.82518	0.85477	0.85835	0.87472	0.79409	0.82362	0.82448	0.81256	0.84072	0.79334	0.782	0.79917	0.84842	0.80817	0.83835	0.79792	0.78913	0.8239	0.81595	0.78084	0.80779	0.84636	0.80788	0.9164	0.80271	0.82599
ILE_c5.300_147	0.82334	0.8281	0.86478	0.85205	0.79385	0.82939	0.84033	0.82233	0.858	0.83101	0.84407	0.77965	0.86057	0.82718	0.84736	0.88212	0.85633	0.86287	0.84892	0.82513	0.84209	0.81116	0.90802	0.87649	0.85343	0.85742	0.89394	0.83316	0.87389	0.8756	0.88809	0.85829	0.82666	0.80604	0.83106	0.85621	0.85637	0.88771	0.88107	0.88242	0.8507	0.82905	0.79884	0.86473	0.86541	0.84807	0.91496	0.877	0.91527
ILEmS_b1.60_11	0.85813	0.86916	0.90117	0.90943	0.81349	0.88917	0.88779	0.85542	0.91383	0.81492	0.84344	0.77071	0.84672	0.82129	0.83975	0.85481	0.87071	0.83593	0.84953	0.83198	0.83813	0.80363	0.85086	0.85472	0.82453	0.86125	0.91052	0.84826	0.90368	0.8885	0.90639	0.89616	0.8299	0.7891	0.85466	0.85552	0.83007	0.86455	0.8452	0.84599	0.84026	0.81809	0.77769	0.80891	0.8503	0.82955	0.84476	0.84183	0.87033
ILEmS_b1.60_21	0.89553	0.91804	0.88275	0.87566	0.84507	0.90563	0.89942	0.89947	0.90842	0.86838	0.8718	0.76704	0.85755	0.85288	0.8262	0.82504	0.85144	0.85184	0.82214	0.83739	0.83322	0.79841	0.83472	0.82237	0.8234	0.82187	0.85388	0.86523	0.85262	0.86241	0.87854	0.85716	0.83559	0.78351	0.8954	0.82808	0.85244	0.83548	0.81577	0.81873	0.81085	0.82284	0.78602	0.83317	0.82012	0.80915	0.81765	0.81413	0.79414
ILEmS_b1.60_52	0.93179	0.92506	0.91901	0.93458	0.78707	0.97685	0.95883	0.85084	0.9283	0.85893	0.87302	0.73667	0.87216	0.81499	0.86329	0.81726	0.86073	0.85912	0.86946	0.81019	0.88546	0.76644	0.85467	0.87129	0.79533	0.885	0.90243	0.90842	0.914	0.9354	0.87523	0.95747	0.80014	0.74973	0.86715	0.84681	0.8387	0.84718	0.84679	0.82304	0.85286	0.79567	0.75487	0.81099	0.87345	0.78636	0.85831	0.8613	0.86866
ILEmS_b1.60_59	0.93647	0.92488	0.89624	0.9403	0.82765	0.92569	0.95312	0.86747	0.9639	0.87025	0.86289	0.76537	0.87757	0.83544	0.8547	0.82467	0.86009	0.86771	0.84775	0.82736	0.85675	0.79629	0.85423	0.85399	0.81916	0.86102	0.8617	0.91175	0.89261	0.92795	0.91151	0.89182	0.82305	0.77483	0.8805	0.84458	0.84147	0.85917	0.83972	0.8493	0.81637	0.81097	0.78185	0.84393	0.83878	0.8109	0.85092	0.8573	0.84087
ILEmS_b1.60_63	0.91736	0.95043	0.88603	0.89343	0.82622	0.90582	0.90975	0.89647	0.90318	0.84304	0.85144	0.78058	0.83134	0.84859	0.83608	0.8219	0.83148	0.84066	0.8179	0.83115	0.86879	0.80353	0.84743	0.83715	0.81959	0.82251	0.84221	0.90905	0.86632	0.90002	0.89229	0.90294	0.86702	0.80202	0.92461	0.82694	0.84262	0.82966	0.81828	0.82911	0.79305	0.82698	0.79275	0.83875	0.8679	0.84864	0.83348	0.85008	0.83513
ILEmS_b1.60_72	0.84743	0.90021	0.86109	0.83934	0.84617	0.86185	0.84356	0.93069	0.86616	0.81742	0.83951	0.80895	0.78949	0.85817	0.80655	0.82315	0.80525	0.83234	0.7955	0.86378	0.82984	0.84423	0.82257	0.82009	0.84336	0.79954	0.84173	0.83916	0.82216	0.82628	0.85053	0.85188	0.86474	0.84055	0.91778	0.81508	0.82583	0.80502	0.78846	0.79547	0.79178	0.84786	0.82381	0.80755	0.83478	0.85354	0.80058	0.80123	0.7856
ILEmS_b1.60_73	0.95582	0.92882	0.92373	0.99217	0.8065	0.96024	0.98955	0.86439	0.97322	0.8814	0.87902	0.73354	0.91813	0.82836	0.89359	0.83508	0.8991	0.85887	0.86376	0.83311	0.87317	0.77499	0.88995	0.88057	0.80579	0.91044	0.88287	0.93765	0.96522	0.97044	0.93301	0.95334	0.82375	0.75298	0.88615	0.83969	0.84	0.86156	0.87131	0.8676	0.84336	0.80253	0.74483	0.82701	0.85989	0.80691	0.86149	0.87658	0.89297
ILEmS_b1.60_75	0.93272	0.90054	0.8749	0.90433	0.80147	0.92021	0.92124	0.84817	0.90936	0.83609	0.85013	0.76198	0.83733	0.81991	0.8403	0.82276	0.82927	0.84975	0.84772	0.82247	0.85139	0.78845	0.87398	0.84784	0.8154	0.85107	0.89294	0.9145	0.88443	0.91077	0.89121	0.90008	0.79651	0.7784	0.87495	0.82091	0.84648	0.8363	0.80715	0.82475	0.80365	0.79591	0.76938	0.84889	0.83062	0.81116	0.83639	0.84264	0.83854
ILEmS_b1.60_108	0.9664	0.95761	0.87363	0.93006	0.80113	0.95493	0.95993	0.88169	0.94029	0.87873	0.85069	0.74092	0.86853	0.81135	0.87155	0.806	0.85982	0.85125	0.81887	0.83497	0.88138	0.77999	0.8279	0.84354	0.80322	0.83046	0.85053	0.95588	0.91346	0.93056	0.92305	0.92159	0.81733	0.75982	0.90904	0.82466	0.84633	0.82474	0.83646	0.84578	0.81454	0.8015	0.75634	0.81353	0.85715	0.80419	0.80347	0.86921	0.8375
ILEmS_b1.180_3	0.85569	0.85752	0.86055	0.84801	0.80169	0.85483	0.85566	0.84943	0.86715	0.85637	0.88681	0.79085	0.87862	0.84776	0.87244	0.87534	0.89594	0.88582	0.85164	0.84499	0.85869	0.79781	0.87064	0.83587	0.8293	0.83442	0.86009	0.84549	0.834	0.85917	0.86587	0.86045	0.82394	0.78961	0.86161	0.86243	0.88659	0.87931	0.87205	0.87543	0.84783	0.83252	0.78188	0.86676	0.84651	0.82531	0.85116	0.83085	0.84605
ILEmS_b1.180_6	0.8399	0.84262	0.84352	0.8566	0.79041	0.83133	0.85061	0.8279	0.86726	0.84222	0.8484	0.76415	0.91473	0.83211	0.88459	0.87137	0.90449	0.85602	0.81259	0.82027	0.82662	0.77563	0.86645	0.84862	0.81863	0.84141	0.83125	0.83939	0.85258	0.86353	0.87064	0.83133	0.80177	0.75732	0.83432	0.84317	0.89419	0.88323	0.89483	0.93451	0.8597	0.81194	0.7571	0.87501	0.822	0.80443	0.84456	0.83192	0.87326
ILEmS_b1.180_7	0.86018	0.86328	0.87879	0.87907	0.79584	0.88399	0.8783	0.82493	0.88558	0.83719	0.89496	0.78307	0.88151	0.83651	0.86992	0.8465	0.88019	0.88357	0.86435	0.80976	0.8628	0.79194	0.86109	0.84119	0.82118	0.84873	0.85457	0.85838	0.86104	0.87894	0.86073	0.8786	0.81274	0.77969	0.84447	0.88882	0.8652	0.91087	0.87165	0.84743	0.87889	0.82455	0.78236	0.85285	0.84743	0.81154	0.87005	0.83862	0.83889
ILEmS_b1.180_13	0.83819	0.83603	0.83469	0.84188	0.82956	0.82855	0.84049	0.83565	0.84857	0.84446	0.87152	0.82179	0.86692	0.86226	0.84278	0.89144	0.86363	0.86839	0.85463	0.84271	0.83392	0.83461	0.87315	0.85699	0.86607	0.84949	0.83094	0.82795	0.82839	0.84455	0.85518	0.8226	0.82614	0.81513	0.83061	0.88178	0.86936	0.89928	0.84769	0.87019	0.83747	0.83866	0.79938	0.90858	0.83549	0.84744	0.86764	0.82525	0.84279
ILEmS_b1.180_14	0.87768	0.87641	0.864	0.89736	0.7836	0.86732	0.90606	0.84213	0.89486	0.90904	0.8978	0.753	0.97668	0.84495	0.90858	0.87443	0.93213	0.88295	0.83842	0.83729	0.83675	0.7714	0.86637	0.86766	0.82398	0.88653	0.84013	0.87765	0.87839	0.89478	0.87037	0.85864	0.79193	0.74791	0.85128	0.85651	0.89299	0.88881	0.90317	0.90772	0.89202	0.79868	0.74404	0.85531	0.81267	0.79189	0.83705	0.85265	0.8758
ILEmS_b1.300_1	0.84192	0.86387	0.85654	0.84693	0.81951	0.84527	0.84899	0.85736	0.85819	0.84808	0.85104	0.81303	0.83801	0.84917	0.84919	0.83165	0.83341	0.85267	0.81241	0.88747	0.85399	0.83776	0.84966	0.85664	0.85651	0.84219	0.81912	0.84837	0.83565	0.85248	0.85594	0.84697	0.83514	0.8035	0.85914	0.82143	0.84635	0.82893	0.81537	0.83962	0.80032	0.82871	0.79933	0.82706	0.84957	0.84743	0.8459	0.88782	0.85804
ILEmS_b1.300_2	0.84588	0.84408	0.82455	0.83197	0.83015	0.83513	0.84365	0.84836	0.84567	0.82424	0.85021	0.79794	0.83544	0.83577	0.82407	0.86664	0.8372	0.86327	0.85938	0.85792	0.84932	0.84958	0.89105	0.8512	0.8571	0.83907	0.8375	0.82413	0.83001	0.84948	0.85686	0.82665	0.82403	0.80539	0.83708	0.83079	0.84115	0.84499	0.81627	0.83379	0.78379	0.81582	0.79109	0.85922	0.84589	0.84636	0.8642	0.83762	0.86009
ILEmS_b1.300_4	0.83561	0.8287	0.86596	0.88658	0.79508	0.85972	0.87034	0.81058	0.88552	0.83591	0.85456	0.77613	0.86931	0.82499	0.85306	0.85869	0.86461	0.85972	0.90028	0.83461	0.85475	0.81403	0.89528	0.86489	0.83709	0.87627	0.87681	0.83494	0.88086	0.87773	0.87391	0.87009	0.80374	0.77874	0.81131	0.85096	0.84243	0.85103	0.84952	0.86618	0.84598	0.80605	0.76854	0.83878	0.86045	0.81146	0.91487	0.84044	0.89169
ILEmS_b1.300_7	0.85449	0.84165	0.85635	0.88627	0.80076	0.88523	0.88213	0.82436	0.84839	0.85011	0.85145	0.78086	0.86325	0.83241	0.84618	0.86009	0.84534	0.84936	0.88803	0.83144	0.89082	0.81713	0.84649	0.9237	0.86018	0.93451	0.85978	0.84198	0.85603	0.86647	0.82809	0.87339	0.7984	0.77557	0.80992	0.81724	0.84218	0.81332	0.81641	0.82385	0.83217	0.80107	0.75815	0.81906	0.88255	0.81461	0.82385	0.8876	0.89816
ILEmS_c5.60_20	0.8932	0.89667	0.91761	0.9213	0.81581	0.92592	0.91684	0.86625	0.8998	0.86092	0.85255	0.75908	0.86808	0.81511	0.87097	0.82429	0.8641	0.83405	0.85591	0.8298	0.87507	0.78863	0.87044	0.86483	0.80515	0.86893	0.88536	0.91215	0.91783	0.93936	0.89575	0.96284	0.85612	0.80568	0.89763	0.85055	0.86531	0.86193	0.88125	0.85121	0.86154	0.84223	0.78997	0.82626	0.89034	0.83549	0.88612	0.8824	0.88668
ILEmS_c5.60_23	0.89358	0.88014	0.92167	0.94136	0.76404	0.91511	0.92677	0.82441	0.92695	0.83305	0.83875	0.7147	0.87257	0.78006	0.8701	0.83749	0.88217	0.82864	0.86773	0.79539	0.86592	0.75622	0.89152	0.8718	0.79236	0.89432	0.92186	0.90914	0.96981	0.95783	0.92679	0.96533	0.8113	0.75295	0.85823	0.85889	0.84383	0.87542	0.89191	0.8742	0.87688	0.80013	0.74397	0.83576	0.86891	0.8045	0.90051	0.89784	0.92127
ILEmS_c5.60_42	0.82652	0.85332	0.91364	0.91161	0.8103	0.88189	0.87208	0.84136	0.91772	0.80891	0.83706	0.75662	0.82333	0.80853	0.84118	0.83562	0.86003	0.8282	0.85205	0.80677	0.82145	0.79472	0.85815	0.83947	0.81642	0.8431	0.95498	0.8583	0.94448	0.91698	0.93557	0.91608	0.85418	0.80205	0.85847	0.86764	0.83375	0.86323	0.87354	0.85602	0.87135	0.8401	0.79772	0.81028	0.86045	0.83238	0.88952	0.83868	0.88062
ILEmS_c5.60_46	0.90057	0.88188	0.92119	0.95723	0.79784	0.91949	0.93408	0.84434	0.93059	0.83504	0.84064	0.73316	0.87654	0.80303	0.8715	0.83734	0.88272	0.83457	0.86605	0.80746	0.84709	0.77071	0.90164	0.88614	0.79555	0.88375	0.93187	0.90462	0.98227	0.96557	0.94466	0.95568	0.83445	0.77918	0.87081	0.87126	0.85689	0.89537	0.90064	0.88587	0.8643	0.82977	0.77062	0.84658	0.87585	0.81515	0.90366	0.88623	0.9136
ILEmS_c5.60_100	0.96047	0.94932	0.92134	0.96873	0.79769	0.96433	0.96641	0.86115	0.95455	0.87487	0.85904	0.72355	0.88667	0.80653	0.8878	0.82005	0.88003	0.85166	0.84374	0.81392	0.86912	0.76508	0.86942	0.85574	0.79278	0.86143	0.90248	0.9772	0.97469	0.9797	0.9477	0.96937	0.84182	0.77488	0.91348	0.84253	0.86773	0.86247	0.88704	0.87963	0.85564	0.82349	0.76586	0.83144	0.8617	0.81486	0.864	0.89027	0.8816
ILEmS_c5.60_125	0.9511	0.94904	0.86858	0.91529	0.81104	0.90603	0.92459	0.89312	0.93785	0.8717	0.84838	0.74435	0.83913	0.82359	0.85451	0.80753	0.83612	0.84803	0.79668	0.82922	0.85883	0.77845	0.84236	0.81443	0.79796	0.79966	0.87151	0.97324	0.9074	0.93548	0.95219	0.92627	0.86392	0.78686	0.95063	0.8382	0.87956	0.84833	0.83981	0.88105	0.81521	0.8391	0.78062	0.85901	0.85866	0.82606	0.8255	0.85675	0.83114
ILEmS_c5.60_166	0.87184	0.91243	0.87659	0.85778	0.8508	0.86024	0.85491	0.91838	0.8674	0.8377	0.84867	0.77275	0.80156	0.84564	0.82445	0.80906	0.82059	0.83298	0.78246	0.83483	0.82133	0.80193	0.82181	0.80538	0.81307	0.7841	0.87233	0.89627	0.86254	0.87926	0.8964	0.89562	0.91203	0.82565	0.97106	0.83288	0.86278	0.85153	0.82741	0.84687	0.81207	0.87127	0.82726	0.83634	0.83787	0.84398	0.81762	0.81995	0.8108
ILEmS_c5.60_221	0.92333	0.92347	0.90793	0.92948	0.85699	0.91793	0.9279	0.87507	0.94396	0.85932	0.86497	0.75997	0.86538	0.83434	0.87191	0.82741	0.85333	0.85334	0.85618	0.82157	0.84794	0.79315	0.87173	0.8356	0.81303	0.83777	0.90536	0.92419	0.91292	0.93054	0.93607	0.91253	0.864	0.81161	0.91436	0.87095	0.8728	0.88584	0.86821	0.87194	0.8441	0.85461	0.80593	0.86969	0.86709	0.82892	0.87278	0.86231	0.86162
ILEmS_c5.60_232	0.79904	0.83129	0.82338	0.79063	0.83123	0.81073	0.79018	0.83789	0.80887	0.76908	0.80452	0.81525	0.74267	0.80727	0.77725	0.81919	0.77101	0.81565	0.78423	0.80649	0.80654	0.8364	0.81165	0.79367	0.82702	0.76834	0.83211	0.80278	0.78392	0.80351	0.82215	0.81601	0.84911	0.86919	0.85137	0.80184	0.80675	0.78203	0.77062	0.77256	0.77603	0.83424	0.83678	0.79274	0.82802	0.85713	0.79401	0.78614	0.78428
ILEmS_c5.180_3	0.82013	0.85635	0.86106	0.83094	0.83659	0.83495	0.82317	0.86255	0.82687	0.82328	0.83565	0.7942	0.80144	0.84201	0.8283	0.82097	0.8246	0.82093	0.78617	0.83667	0.82746	0.80315	0.82068	0.81126	0.81198	0.79689	0.84088	0.84546	0.83364	0.84547	0.84928	0.87123	0.8892	0.82607	0.89487	0.83377	0.86253	0.84307	0.83954	0.84048	0.83235	0.88104	0.84393	0.82016	0.84212	0.84011	0.81988	0.82818	0.82493
ILEmS_c5.180_15	0.79688	0.82559	0.82595	0.79532	0.83864	0.80643	0.79435	0.83957	0.80478	0.79523	0.83088	0.83286	0.78293	0.8424	0.81086	0.8376	0.8013	0.8287	0.80393	0.82251	0.82097	0.83129	0.81151	0.79986	0.837	0.78933	0.83277	0.8053	0.77801	0.80527	0.81683	0.82383	0.87586	0.87054	0.84456	0.81525	0.83557	0.81475	0.80151	0.80922	0.81265	0.86409	0.87384	0.81666	0.84157	0.85321	0.80268	0.80998	0.81254
ILEmS_c5.180_76	0.80288	0.81586	0.85775	0.82319	0.79964	0.8173	0.81299	0.82156	0.83462	0.80347	0.86788	0.78064	0.82677	0.82408	0.82004	0.86127	0.84057	0.84508	0.83978	0.80766	0.81498	0.79834	0.85693	0.82112	0.84461	0.82104	0.87507	0.80257	0.83272	0.82953	0.83485	0.83927	0.82071	0.80461	0.82718	0.9206	0.83453	0.92963	0.85753	0.82982	0.87127	0.86962	0.80887	0.87692	0.83295	0.81985	0.85957	0.80378	0.83479
ILEmS_c5.180_78	0.83588	0.85241	0.87303	0.86608	0.78973	0.83234	0.84615	0.83751	0.87861	0.83653	0.86487	0.74468	0.86178	0.82332	0.85974	0.85258	0.86797	0.85681	0.82254	0.81228	0.81237	0.76903	0.8648	0.83711	0.82901	0.83642	0.88137	0.85451	0.87365	0.87645	0.88302	0.86088	0.82902	0.77694	0.8593	0.93284	0.87109	0.95796	0.90248	0.89862	0.86985	0.87572	0.77822	0.93898	0.81804	0.82053	0.87295	0.8407	0.85845
ILEmS_c5.180_79	0.87043	0.86272	0.87208	0.87908	0.79632	0.86857	0.88004	0.8372	0.86978	0.88932	0.87613	0.75504	0.92587	0.82933	0.90768	0.85638	0.90244	0.86654	0.82409	0.81655	0.84438	0.77553	0.86591	0.85431	0.81478	0.86936	0.85523	0.89657	0.89166	0.90234	0.87333	0.89207	0.82907	0.78525	0.86943	0.86518	0.92097	0.90591	0.94118	0.91848	0.91811	0.83993	0.78972	0.86854	0.82739	0.81935	0.85146	0.86885	0.88921
ILEmS_c5.180_93	0.83826	0.82702	0.83169	0.85335	0.76469	0.8256	0.84255	0.80499	0.85184	0.85009	0.83653	0.72333	0.92271	0.80807	0.90973	0.83666	0.88552	0.84594	0.79191	0.78978	0.80451	0.74505	0.83799	0.85327	0.79883	0.82649	0.83354	0.86072	0.86755	0.87496	0.87179	0.84467	0.80022	0.75499	0.84001	0.8522	0.90847	0.89974	0.92956	0.97037	0.87584	0.82812	0.75144	0.88918	0.79428	0.79591	0.83123	0.84267	0.88736
ILEmS_c5.180_105	0.71394	0.75308	0.76554	0.7147	0.79019	0.7249	0.70623	0.79614	0.72661	0.72665	0.76732	0.82728	0.68493	0.78815	0.73044	0.77526	0.72805	0.76671	0.72635	0.77086	0.74724	0.80714	0.74182	0.7311	0.79333	0.71314	0.76305	0.71906	0.69397	0.72311	0.74586	0.74092	0.84392	0.86589	0.78537	0.75859	0.765	0.73044	0.72875	0.72166	0.74311	0.83676	0.90587	0.73329	0.76983	0.83373	0.73092	0.72744	0.70638
ILEmS_c5.300_14	0.85123	0.84783	0.85972	0.89051	0.79663	0.8734	0.87689	0.83605	0.86998	0.83906	0.81969	0.76428	0.85115	0.80444	0.85735	0.82279	0.84538	0.82577	0.82386	0.82658	0.86476	0.79156	0.86738	0.89507	0.81098	0.86737	0.84746	0.86673	0.88996	0.90091	0.88059	0.88508	0.82388	0.78926	0.83827	0.81808	0.84917	0.8375	0.85344	0.85632	0.82532	0.82198	0.78149	0.82902	0.88774	0.83702	0.86935	0.94016	0.92821
ILEmS_c5.300_27	0.83146	0.87472	0.84674	0.83347	0.83252	0.8444	0.8284	0.87949	0.83913	0.81997	0.82936	0.80366	0.79752	0.82778	0.82125	0.83798	0.81747	0.83554	0.80701	0.87598	0.86745	0.8309	0.82611	0.85217	0.83888	0.81454	0.83451	0.83394	0.83318	0.84022	0.8601	0.85891	0.85831	0.83084	0.8702	0.82426	0.83744	0.81256	0.81017	0.8214	0.79886	0.84656	0.81577	0.79804	0.88767	0.87372	0.82907	0.86827	0.85408
ILEmS_c5.300_30	0.82875	0.81416	0.87656	0.89007	0.79862	0.85011	0.87256	0.81676	0.86884	0.81922	0.85615	0.76617	0.88233	0.81807	0.84067	0.86604	0.86096	0.8631	0.89777	0.82519	0.82842	0.81242	0.90954	0.89131	0.84451	0.90849	0.87801	0.81692	0.88339	0.88645	0.86637	0.86329	0.80177	0.78882	0.8079	0.85389	0.83749	0.88978	0.86748	0.86531	0.86803	0.80722	0.7687	0.85391	0.85324	0.82175	0.93365	0.85384	0.90506
ILEmS_c5.300_47	0.80431	0.82729	0.8815	0.85426	0.78184	0.85032	0.83446	0.81539	0.85366	0.81207	0.86957	0.76577	0.84325	0.80493	0.83731	0.85106	0.84845	0.8606	0.89922	0.80849	0.84587	0.78923	0.89386	0.85392	0.82391	0.86281	0.90197	0.81139	0.87342	0.85896	0.86145	0.87383	0.80282	0.77906	0.80914	0.88524	0.83959	0.89703	0.87005	0.86014	0.85173	0.81971	0.78037	0.85453	0.86682	0.82359	0.96248	0.84717	0.87428
ILEmS_c5.300_55	0.82219	0.8401	0.84329	0.81739	0.82118	0.82118	0.81835	0.83851	0.82785	0.83748	0.85887	0.81706	0.83324	0.8414	0.83275	0.87525	0.83581	0.86381	0.83392	0.83965	0.84239	0.83234	0.87025	0.85299	0.85141	0.83085	0.84838	0.83285	0.82034	0.84681	0.8572	0.83686	0.8356	0.82755	0.84371	0.84207	0.88563	0.86759	0.8514	0.86896	0.83405	0.8434	0.81959	0.86306	0.8576	0.87231	0.87926	0.86003	0.88446
ILEmS_c5.300_67	0.8504	0.83953	0.85951	0.88116	0.77511	0.8504	0.86682	0.81369	0.85882	0.84699	0.8169	0.75115	0.85952	0.8015	0.86189	0.83399	0.84743	0.83379	0.82699	0.80297	0.8713	0.77515	0.86116	0.91181	0.81339	0.89691	0.85877	0.85825	0.88287	0.88793	0.87032	0.87326	0.80217	0.77211	0.82446	0.82739	0.86348	0.84661	0.86791	0.8768	0.83777	0.80831	0.76271	0.83113	0.88673	0.82054	0.85175	0.95691	0.94478
ILEmS_c5.300_71	0.68978	0.73768	0.7448	0.68562	0.7625	0.70175	0.67741	0.77219	0.69871	0.69182	0.73553	0.81752	0.64362	0.76288	0.69382	0.76105	0.69124	0.7392	0.70511	0.75725	0.73331	0.7982	0.71752	0.7256	0.78276	0.69849	0.72899	0.68495	0.65468	0.6829	0.71439	0.70692	0.79671	0.83008	0.75192	0.70668	0.72418	0.67314	0.67514	0.6813	0.69274	0.78436	0.82543	0.68861	0.76038	0.82365	0.69266	0.71159	0.68098
ILEmS_c5.300_88	0.79557	0.80955	0.86393	0.82932	0.75998	0.81828	0.81201	0.79746	0.83378	0.78812	0.82701	0.72854	0.80483	0.79007	0.80496	0.83734	0.81893	0.8194	0.8656	0.78872	0.81411	0.76108	0.87968	0.83582	0.82951	0.83612	0.90672	0.8073	0.84967	0.84067	0.84921	0.83625	0.7821	0.753	0.80478	0.83885	0.82992	0.87246	0.84513	0.83947	0.81966	0.80023	0.74595	0.84782	0.82996	0.80299	0.92153	0.83361	0.86723
ILEmS_c5.300_90	0.83691	0.83706	0.88265	0.88021	0.77156	0.87332	0.86668	0.81004	0.84717	0.82909	0.8285	0.73781	0.85714	0.8014	0.8427	0.85301	0.85689	0.82547	0.86925	0.80625	0.88812	0.76707	0.88095	0.90855	0.82292	0.9364	0.90035	0.84288	0.89032	0.88273	0.84433	0.89852	0.79416	0.76474	0.82098	0.83479	0.84439	0.83912	0.86776	0.85421	0.86483	0.80996	0.75434	0.82802	0.9087	0.8113	0.8754	0.9244	0.95786
ILEmL_b1.60_4	0.851	0.84945	0.88177	0.88691	0.81557	0.87377	0.88565	0.84812	0.89498	0.80522	0.84713	0.77437	0.83032	0.82467	0.81301	0.84194	0.85207	0.83832	0.87473	0.83022	0.84688	0.80564	0.89142	0.84479	0.82636	0.85825	0.89079	0.81723	0.86695	0.86929	0.87816	0.86751	0.8225	0.78859	0.83662	0.84162	0.81747	0.83914	0.81739	0.81565	0.80143	0.81179	0.78598	0.81873	0.86301	0.82796	0.87341	0.81779	0.85044
ILEmL_b1.60_7	0.91026	0.88521	0.90918	0.94775	0.83217	0.90837	0.9426	0.86571	0.94022	0.8606	0.85721	0.756	0.90877	0.82817	0.88655	0.84267	0.89165	0.8549	0.84982	0.84186	0.84663	0.80717	0.90456	0.86875	0.82832	0.88143	0.88857	0.89493	0.95451	0.9476	0.9314	0.91333	0.83286	0.78732	0.87493	0.85419	0.83902	0.88795	0.8803	0.88746	0.85539	0.82436	0.77598	0.84867	0.84292	0.8204	0.882	0.86823	0.89595
ILEmL_b1.60_10	0.91334	0.91587	0.8965	0.9401	0.8179	0.91947	0.93884	0.86369	0.95762	0.85032	0.87686	0.761	0.89074	0.83997	0.86806	0.82576	0.88179	0.86673	0.85039	0.81653	0.85406	0.78534	0.88154	0.83755	0.816	0.84773	0.87646	0.89469	0.90929	0.92702	0.91509	0.89133	0.82062	0.77215	0.87254	0.88185	0.84412	0.8943	0.88005	0.86138	0.85238	0.83582	0.78454	0.85852	0.84337	0.81092	0.89244	0.84644	0.85844
ILEmL_b1.60_11	0.99172	0.99218	0.99304	0.99066	0.99562	0.9914	0.99028	0.99453	0.99068	0.99409	0.99444	0.99893	0.98998	0.99666	0.99299	0.9968	0.99215	0.99485	0.99357	0.99687	0.99452	0.99798	0.99303	0.99428	0.99786	0.99334	0.99201	0.99071	0.98897	0.98979	0.99142	0.99064	0.99602	0.99834	0.99286	0.99284	0.99301	0.99011	0.99167	0.99206	0.99262	0.9968	0.99848	0.99189	0.99479	0.99696	0.99109	0.99348	0.99101
ILEmL_b1.60_15	0.91677	0.88055	0.89357	0.94399	0.78184	0.92319	0.96087	0.81554	0.92488	0.8364	0.86394	0.71799	0.90351	0.80348	0.87054	0.83276	0.88903	0.86189	0.87717	0.80551	0.85842	0.75729	0.89672	0.86413	0.79472	0.90037	0.88614	0.89533	0.931	0.93747	0.89321	0.91653	0.77892	0.73039	0.83634	0.86109	0.83627	0.88803	0.88638	0.87963	0.85602	0.77936	0.7298	0.83831	0.83747	0.78355	0.87577	0.84945	0.87568
ILEmL_b1.180_1	0.85853	0.86637	0.86832	0.86331	0.80159	0.85856	0.87198	0.84701	0.87009	0.88169	0.91199	0.78096	0.8998	0.85065	0.88434	0.8575	0.87926	0.88811	0.86785	0.84944	0.84536	0.79448	0.86891	0.84845	0.83712	0.85554	0.84836	0.85017	0.84071	0.85571	0.84552	0.85005	0.79896	0.77274	0.84471	0.90513	0.85999	0.90961	0.86957	0.87042	0.85355	0.81852	0.7696	0.89695	0.81479	0.81498	0.87129	0.823	0.83117
ILEmL_b1.300_1	0.8548	0.85521	0.88336	0.88519	0.8253	0.86292	0.87173	0.86471	0.89299	0.82921	0.85878	0.78963	0.87229	0.8527	0.85162	0.88906	0.88682	0.86561	0.84824	0.83858	0.84643	0.82065	0.89209	0.86888	0.83903	0.85903	0.89941	0.8436	0.87956	0.88629	0.89469	0.8754	0.85027	0.80274	0.86347	0.87226	0.85058	0.89673	0.86464	0.88246	0.8557	0.83264	0.7954	0.88226	0.85592	0.8553	0.88529	0.82818	0.87126
ILEmL_c5.60_62	0.88384	0.87559	0.91824	0.94588	0.78657	0.89984	0.92896	0.83867	0.92728	0.84607	0.85386	0.723	0.89139	0.80072	0.87218	0.84664	0.88772	0.85258	0.85681	0.81534	0.84327	0.7692	0.89931	0.88122	0.8073	0.88945	0.93407	0.90174	0.97343	0.96103	0.95276	0.94582	0.82638	0.77418	0.86874	0.86815	0.85209	0.88553	0.89994	0.90909	0.86522	0.82443	0.75638	0.8323	0.87097	0.81751	0.90404	0.88031	0.91929
ILEmL_c5.60_63	0.93444	0.92488	0.91413	0.96634	0.79963	0.94264	0.95291	0.85505	0.94884	0.85784	0.85531	0.73156	0.8915	0.80577	0.89247	0.82721	0.88035	0.84781	0.84338	0.8121	0.86575	0.77113	0.87551	0.88143	0.79704	0.87627	0.90439	0.94834	0.9743	0.98239	0.94617	0.95833	0.84131	0.7838	0.89647	0.85652	0.84955	0.8825	0.89365	0.89859	0.85821	0.84141	0.77109	0.83125	0.88104	0.82692	0.88548	0.89311	0.90504
ILEmL_c5.60_103	0.93875	0.90602	0.88746	0.94246	0.80301	0.92411	0.94816	0.8564	0.91497	0.86476	0.84157	0.75007	0.87671	0.8144	0.88262	0.81192	0.84906	0.83646	0.83646	0.81832	0.85388	0.78062	0.85614	0.86716	0.80554	0.86428	0.85844	0.96167	0.9304	0.95526	0.89753	0.94102	0.83034	0.79591	0.89477	0.82968	0.85705	0.85409	0.86749	0.87141	0.84883	0.82233	0.7763	0.83595	0.85496	0.82061	0.8444	0.88434	0.87989
ILEmL_c5.60_122	0.88501	0.89166	0.92839	0.95551	0.79761	0.92683	0.93156	0.85786	0.93277	0.81905	0.85384	0.73683	0.85847	0.8041	0.85976	0.8431	0.87768	0.84561	0.88523	0.80808	0.86528	0.77475	0.88507	0.87373	0.79527	0.87051	0.95806	0.88824	0.96159	0.95439	0.92967	0.95833	0.85399	0.78587	0.87882	0.874	0.83386	0.87794	0.88783	0.86759	0.87634	0.8335	0.77607	0.82697	0.89321	0.82924	0.90766	0.85888	0.90657
ILEmL_c5.60_135	0.8476	0.86092	0.90439	0.89621	0.78349	0.88231	0.87307	0.82137	0.89069	0.81867	0.83664	0.74611	0.83084	0.78736	0.83379	0.82755	0.85856	0.82804	0.85294	0.8016	0.85976	0.77615	0.86753	0.84311	0.8081	0.86031	0.91653	0.87587	0.93064	0.91036	0.89894	0.92658	0.81839	0.77302	0.847	0.84088	0.83273	0.83859	0.85212	0.83953	0.83841	0.81295	0.77003	0.81792	0.86668	0.80965	0.87512	0.86542	0.88271
ILEmL_c5.60_164	0.90679	0.88953	0.90591	0.94101	0.80291	0.89592	0.92694	0.84681	0.95603	0.85556	0.8528	0.7177	0.88371	0.81035	0.87511	0.8206	0.86158	0.85339	0.84049	0.79791	0.83365	0.75809	0.87749	0.84587	0.7871	0.84451	0.90323	0.90937	0.92754	0.94904	0.957	0.91864	0.83816	0.76814	0.88824	0.8675	0.86547	0.91332	0.89561	0.89641	0.84744	0.83478	0.76319	0.8594	0.85475	0.80614	0.89232	0.86413	0.87491
ILEmL_c5.60_165	0.88493	0.90718	0.90442	0.90272	0.84104	0.88244	0.89512	0.87219	0.93163	0.84031	0.86275	0.74964	0.84537	0.83034	0.84095	0.82454	0.85095	0.84946	0.82047	0.80959	0.8216	0.7785	0.85933	0.81259	0.80366	0.8187	0.90401	0.90097	0.89789	0.91875	0.9374	0.89612	0.86226	0.79727	0.9179	0.87235	0.86529	0.89812	0.8709	0.86764	0.84257	0.85791	0.79401	0.85085	0.84536	0.82482	0.88163	0.83523	0.84921
ILEmL_c5.60_207	0.91711	0.91156	0.90177	0.94432	0.80082	0.91737	0.93374	0.85622	0.94222	0.83841	0.84749	0.72811	0.85759	0.80296	0.85171	0.82588	0.86634	0.83443	0.83115	0.8159	0.83329	0.76386	0.8804	0.85666	0.80029	0.85154	0.91355	0.93459	0.95856	0.96364	0.9487	0.93905	0.83464	0.7798	0.89744	0.85394	0.84932	0.87329	0.87557	0.87371	0.83852	0.83173	0.76688	0.83785	0.85018	0.81928	0.87871	0.85913	0.88468
ILEmL_c5.60_225	0.9209	0.90183	0.86751	0.91294	0.79832	0.90657	0.91945	0.84129	0.89653	0.85698	0.85088	0.74749	0.84648	0.80315	0.85518	0.8228	0.85052	0.85597	0.82226	0.80987	0.86931	0.77462	0.854	0.8551	0.8031	0.84742	0.85879	0.92411	0.91057	0.94188	0.8984	0.9319	0.84288	0.78643	0.88673	0.8294	0.86248	0.84529	0.84855	0.86168	0.82193	0.82866	0.77862	0.84775	0.85716	0.82857	0.84261	0.87818	0.86782
ILEmL_c5.180_56	0.81089	0.82828	0.8591	0.82556	0.79453	0.82098	0.81524	0.82028	0.83247	0.81907	0.85504	0.76894	0.819	0.82148	0.83111	0.84706	0.83991	0.83394	0.83087	0.80133	0.81165	0.78008	0.85493	0.83054	0.8404	0.82248	0.87628	0.82993	0.84851	0.84425	0.85088	0.83966	0.82663	0.79245	0.83718	0.9167	0.8516	0.94013	0.87737	0.85959	0.87593	0.87276	0.79807	0.91258	0.82439	0.8137	0.87404	0.81669	0.83178
ILEmL_c5.180_58	0.83405	0.8326	0.86341	0.86677	0.76913	0.84085	0.85522	0.81387	0.85599	0.8484	0.85714	0.73081	0.92363	0.80742	0.90545	0.87428	0.92527	0.86344	0.81683	0.79986	0.82171	0.75044	0.86685	0.85857	0.81119	0.86438	0.87305	0.8523	0.88466	0.88518	0.87358	0.86948	0.8121	0.75979	0.84668	0.8804	0.89746	0.91803	0.9541	0.94905	0.94104	0.8352	0.76346	0.87521	0.81562	0.80059	0.85708	0.8538	0.9072
ILEmL_c5.180_73	0.83038	0.84478	0.87093	0.85646	0.77542	0.82172	0.83759	0.82277	0.86601	0.8336	0.8517	0.7317	0.86026	0.80982	0.85562	0.84664	0.85955	0.83997	0.8129	0.79312	0.79622	0.75328	0.86647	0.83331	0.82446	0.82343	0.86723	0.85223	0.87167	0.86779	0.8794	0.85145	0.81985	0.76143	0.85392	0.93988	0.87522	0.97352	0.91237	0.90412	0.87718	0.87527	0.76478	0.93409	0.80695	0.80652	0.88022	0.836	0.861
ILEmL_c5.180_82	0.84267	0.83787	0.84183	0.84043	0.77475	0.81388	0.83982	0.81598	0.85931	0.8447	0.83788	0.72905	0.89535	0.81002	0.86746	0.86817	0.88658	0.85677	0.79761	0.80161	0.8183	0.75192	0.88086	0.83896	0.80896	0.838	0.85885	0.86066	0.85785	0.87092	0.88631	0.83816	0.8143	0.7575	0.85621	0.85888	0.92027	0.91966	0.90681	0.95343	0.86073	0.83112	0.76202	0.90792	0.8085	0.80573	0.85759	0.8473	0.90694
ILEmL_c5.180_91	0.83097	0.84842	0.87999	0.86608	0.80063	0.85398	0.85097	0.84233	0.85798	0.83959	0.86708	0.75919	0.85793	0.82479	0.84942	0.84859	0.86981	0.85629	0.83751	0.81988	0.82184	0.78032	0.85025	0.83586	0.83388	0.85305	0.88112	0.84845	0.87752	0.86853	0.86716	0.88378	0.8322	0.78799	0.86226	0.93037	0.86661	0.92581	0.895	0.87956	0.90819	0.88031	0.78654	0.89289	0.83566	0.81272	0.87054	0.83272	0.84614
ILEmL_c5.180_97	0.8685	0.85246	0.85098	0.886	0.77463	0.87004	0.88475	0.8219	0.87438	0.88609	0.86565	0.75394	0.91624	0.83208	0.925	0.84661	0.88666	0.8669	0.8398	0.82479	0.83543	0.76506	0.8512	0.88033	0.82995	0.85867	0.82868	0.87627	0.87456	0.89975	0.8749	0.86866	0.8088	0.7727	0.8404	0.8643	0.89927	0.90479	0.92411	0.92613	0.88116	0.83672	0.76893	0.89725	0.82191	0.82224	0.85419	0.88065	0.89819
ILEmL_c5.180_103	0.82774	0.83052	0.85948	0.84547	0.79314	0.84767	0.84696	0.81867	0.84678	0.86465	0.87124	0.74995	0.90836	0.81973	0.87507	0.88699	0.902	0.85187	0.83509	0.81495	0.83397	0.77939	0.86099	0.84582	0.82095	0.87174	0.85934	0.84559	0.85724	0.8593	0.84905	0.86187	0.80961	0.77639	0.83451	0.88096	0.88803	0.89782	0.94278	0.89797	0.94688	0.83213	0.77646	0.84646	0.8312	0.81133	0.8494	0.84608	0.87755
ILEmL_c5.180_106	0.83133	0.8472	0.87152	0.86541	0.77796	0.83842	0.84754	0.82504	0.87449	0.84498	0.86629	0.72836	0.87655	0.82748	0.84647	0.85259	0.87478	0.85379	0.82933	0.79755	0.80109	0.7542	0.86971	0.83096	0.82614	0.82809	0.8661	0.84464	0.87988	0.87528	0.88501	0.858	0.80958	0.76587	0.84921	0.92946	0.88442	0.96441	0.91228	0.89605	0.86415	0.85375	0.76234	0.9351	0.80564	0.80041	0.88402	0.83046	0.85923
ILEmL_c5.180_122	0.83782	0.84401	0.86297	0.87377	0.77743	0.8348	0.85602	0.8229	0.87482	0.83378	0.84505	0.72269	0.92135	0.80142	0.90322	0.87876	0.92904	0.85603	0.80495	0.7994	0.80651	0.75065	0.87044	0.85258	0.8096	0.85017	0.87867	0.86052	0.89473	0.88864	0.89199	0.8602	0.81752	0.76423	0.85234	0.89511	0.89667	0.94722	0.96718	0.96868	0.92112	0.84668	0.76119	0.89687	0.81313	0.81385	0.86263	0.84091	0.90396
ILEmL_c5.300_6	0.83718	0.83425	0.86378	0.87853	0.77356	0.86615	0.86042	0.82456	0.86268	0.82576	0.8153	0.73781	0.85632	0.80136	0.85662	0.82833	0.84652	0.82494	0.8423	0.8068	0.86374	0.76349	0.85924	0.90213	0.82009	0.86199	0.85919	0.83352	0.88246	0.8788	0.86112	0.88098	0.80218	0.75681	0.825	0.84641	0.84574	0.88205	0.88459	0.87792	0.82681	0.82142	0.75288	0.84904	0.88674	0.81681	0.87858	0.90274	0.9057
ILEmL_c5.300_13	0.82543	0.82602	0.85823	0.8852	0.75035	0.84825	0.85966	0.79842	0.84949	0.82548	0.82001	0.72266	0.87048	0.78539	0.85119	0.86075	0.87772	0.83617	0.8373	0.79552	0.86008	0.75145	0.87521	0.91481	0.81274	0.91863	0.89237	0.83465	0.90033	0.88855	0.86873	0.88679	0.77917	0.75039	0.8093	0.83186	0.85017	0.85609	0.87744	0.89041	0.85388	0.79693	0.73395	0.84319	0.86944	0.80128	0.87398	0.91227	0.9534
ILEmL_c5.300_17	0.84012	0.83854	0.86328	0.89086	0.76326	0.87807	0.87428	0.81338	0.85684	0.83164	0.8139	0.7276	0.86429	0.79597	0.85368	0.84093	0.85886	0.83007	0.8379	0.81315	0.88496	0.75961	0.8672	0.91981	0.82287	0.91179	0.87577	0.84435	0.90019	0.89033	0.86243	0.89854	0.79513	0.7456	0.82179	0.83203	0.85783	0.84998	0.87666	0.8873	0.85962	0.80716	0.74187	0.84505	0.89694	0.80734	0.88145	0.93684	0.94786
ILEmL_c5.300_22	0.82449	0.84196	0.87473	0.87242	0.77014	0.8466	0.84905	0.81823	0.8667	0.84105	0.8342	0.74174	0.86763	0.79475	0.85353	0.86949	0.87548	0.83813	0.8471	0.81469	0.87185	0.77718	0.88802	0.90141	0.83269	0.90162	0.89153	0.84386	0.88914	0.8807	0.87962	0.88563	0.80597	0.76563	0.82561	0.84966	0.85775	0.88026	0.88288	0.89212	0.85202	0.8204	0.75115	0.86273	0.89075	0.83459	0.89971	0.93426	0.95929
ILEmL_c5.300_23	0.78269	0.79274	0.84541	0.83153	0.76008	0.81901	0.80324	0.79181	0.82231	0.79123	0.82436	0.74042	0.82331	0.79137	0.82807	0.83591	0.82975	0.82994	0.87016	0.78156	0.81963	0.77278	0.88134	0.85507	0.84051	0.83407	0.87275	0.78021	0.84996	0.83611	0.83785	0.8398	0.78629	0.77211	0.78826	0.86308	0.82976	0.89769	0.86734	0.86022	0.82171	0.81862	0.75633	0.8723	0.84187	0.80771	0.92988	0.82388	0.8623
ILEmL_c5.300_26	0.82429	0.83182	0.88137	0.90187	0.77066	0.86065	0.86532	0.81383	0.87275	0.81831	0.82145	0.73791	0.87456	0.79782	0.85966	0.85895	0.87304	0.83389	0.84208	0.80516	0.85944	0.76699	0.88295	0.92312	0.82401	0.91618	0.88744	0.83243	0.91438	0.89949	0.87797	0.89534	0.80527	0.76566	0.82238	0.84795	0.84961	0.88421	0.89873	0.90306	0.85668	0.82734	0.75251	0.85151	0.89614	0.8278	0.89777	0.93489	0.96819
ILEmL_c5.300_67	0.7983	0.8201	0.874	0.84872	0.78058	0.84558	0.83487	0.81535	0.84153	0.79615	0.85783	0.76331	0.82822	0.80943	0.81406	0.85417	0.84471	0.85497	0.88756	0.8088	0.85329	0.78689	0.90204	0.84884	0.82946	0.86384	0.89625	0.80084	0.86818	0.85565	0.85176	0.86219	0.79965	0.77327	0.80358	0.8672	0.82659	0.88726	0.85522	0.84875	0.84572	0.81995	0.76973	0.85475	0.8697	0.82052	0.95927	0.83728	0.8675
ILEmL_c5.300_125	0.81085	0.82589	0.85635	0.86852	0.7833	0.84259	0.84189	0.8177	0.84948	0.81109	0.83163	0.77144	0.84603	0.81723	0.83851	0.86215	0.86639	0.84786	0.84726	0.80439	0.87168	0.78944	0.87446	0.89932	0.83999	0.88413	0.87456	0.81862	0.88168	0.86798	0.8673	0.87168	0.8193	0.7835	0.81972	0.84484	0.85965	0.8669	0.87735	0.88273	0.83979	0.8365	0.77411	0.84749	0.91304	0.84646	0.89299	0.87526	0.92962
ILEmL_c5.300_141	0.81285	0.82502	0.84488	0.82965	0.78381	0.82449	0.82615	0.80799	0.83355	0.80816	0.86014	0.7753	0.82512	0.8265	0.81706	0.84499	0.82702	0.83661	0.8727	0.82107	0.8429	0.79486	0.87462	0.8368	0.84864	0.84173	0.85373	0.8199	0.82478	0.84265	0.83124	0.83621	0.80478	0.78565	0.81264	0.87991	0.82815	0.87283	0.82834	0.82777	0.83452	0.8261	0.78617	0.8617	0.85482	0.81545	0.91322	0.83325	0.85712
ILEmN_b1.60_4	0.85141	0.84997	0.88228	0.88737	0.81506	0.8743	0.88618	0.84858	0.89539	0.80556	0.84752	0.77478	0.8306	0.82473	0.81331	0.84216	0.85225	0.83847	0.87504	0.83028	0.84753	0.80596	0.89193	0.84495	0.82687	0.85875	0.8912	0.81773	0.86758	0.86967	0.87852	0.86817	0.82218	0.78871	0.83716	0.84195	0.81796	0.83941	0.81753	0.81587	0.80173	0.81181	0.78598	0.81909	0.86342	0.82823	0.87408	0.81837	0.85116
ILEmN_b1.60_7	0.90483	0.88452	0.90922	0.94342	0.83259	0.9074	0.93934	0.86646	0.93946	0.86012	0.85713	0.75732	0.90839	0.82889	0.88641	0.84295	0.89201	0.85522	0.85081	0.84222	0.84734	0.80792	0.90475	0.86823	0.82901	0.88008	0.88862	0.89041	0.95297	0.94368	0.93128	0.91122	0.83374	0.78818	0.8747	0.8551	0.83945	0.8885	0.88113	0.88785	0.85571	0.82486	0.77709	0.84894	0.8434	0.82086	0.88257	0.8672	0.89532
ILEmN_b1.60_10	0.91084	0.91457	0.8939	0.93859	0.81701	0.91329	0.93547	0.86035	0.95555	0.84909	0.87791	0.76282	0.88825	0.83775	0.8665	0.82554	0.88009	0.86659	0.8505	0.81579	0.85483	0.78602	0.88063	0.83687	0.81618	0.84451	0.87682	0.89396	0.90517	0.92637	0.91219	0.89281	0.8221	0.77327	0.87384	0.88111	0.84378	0.89237	0.87817	0.8583	0.85248	0.83633	0.78614	0.85696	0.84512	0.81135	0.89238	0.84556	0.85841
ILEmN_b1.60_11	0.99172	0.99218	0.99304	0.99066	0.99562	0.9914	0.99028	0.99453	0.99068	0.99409	0.99444	0.99893	0.98998	0.99666	0.99299	0.9968	0.99215	0.99485	0.99357	0.99687	0.99452	0.99798	0.99303	0.99428	0.99786	0.99334	0.99201	0.99071	0.98897	0.98979	0.99142	0.99064	0.99602	0.99834	0.99286	0.99284	0.99301	0.99011	0.99167	0.99206	0.99262	0.9968	0.99848	0.99189	0.99479	0.99696	0.99109	0.99348	0.99101
ILEmN_b1.60_15	0.9131	0.91462	0.85769	0.89991	0.81231	0.89672	0.92529	0.85389	0.90517	0.84933	0.85311	0.76524	0.86117	0.83123	0.84385	0.81841	0.85624	0.85013	0.79714	0.83655	0.83277	0.79152	0.84611	0.83213	0.82149	0.84341	0.82967	0.91832	0.88515	0.90721	0.88515	0.874	0.80965	0.77223	0.87943	0.83387	0.85624	0.85359	0.8445	0.86376	0.80744	0.81139	0.77606	0.84367	0.81141	0.81088	0.82049	0.83624	0.82941
ILEmN_b1.180_1	0.83465	0.84706	0.8543	0.82756	0.80644	0.83509	0.83979	0.85029	0.83861	0.86714	0.90396	0.78741	0.87535	0.85535	0.85921	0.85938	0.86565	0.8812	0.86089	0.85004	0.83509	0.79938	0.85903	0.83658	0.84077	0.84175	0.84885	0.82044	0.81143	0.8245	0.821	0.83151	0.80359	0.77862	0.83796	0.89954	0.85294	0.89467	0.85411	0.84736	0.84216	0.82365	0.77581	0.89483	0.80789	0.81797	0.86228	0.8007	0.81241
ILEmN_b1.300_1	0.85469	0.85517	0.88345	0.88514	0.82535	0.86297	0.8716	0.86468	0.89282	0.82918	0.85873	0.78956	0.8722	0.85272	0.85155	0.88898	0.88678	0.86555	0.84821	0.83851	0.84645	0.82073	0.89213	0.8688	0.83898	0.85896	0.89946	0.84367	0.87956	0.88632	0.89475	0.87546	0.85033	0.80265	0.86352	0.87226	0.85055	0.89672	0.86474	0.88245	0.85581	0.83271	0.7954	0.8823	0.85599	0.85528	0.88531	0.82824	0.87128
ILEmN_c5.60_62	0.88824	0.90555	0.90628	0.92312	0.81434	0.90302	0.91272	0.86428	0.91963	0.86018	0.85639	0.76215	0.88018	0.82374	0.87921	0.84647	0.88241	0.85959	0.83208	0.83811	0.84289	0.79914	0.88715	0.86372	0.83196	0.86009	0.91777	0.91402	0.95839	0.95165	0.95454	0.92952	0.85254	0.80835	0.90041	0.8668	0.8702	0.88948	0.89505	0.9088	0.845	0.84712	0.7925	0.85812	0.86066	0.84367	0.89281	0.8738	0.88744
ILEmN_c5.60_63	0.92788	0.93442	0.90636	0.95614	0.80296	0.94034	0.94498	0.85998	0.94025	0.8557	0.85172	0.74036	0.87452	0.80934	0.87988	0.82112	0.86726	0.84341	0.83256	0.8156	0.86242	0.77573	0.86524	0.87027	0.80278	0.85422	0.89466	0.94884	0.96692	0.9776	0.94109	0.95509	0.84597	0.78911	0.90585	0.85305	0.84929	0.87746	0.88371	0.8821	0.84587	0.84397	0.77863	0.83287	0.87774	0.82819	0.87319	0.88854	0.88749
ILEmN_c5.60_103	0.90722	0.90956	0.88424	0.91692	0.81412	0.90732	0.91594	0.87165	0.9014	0.85916	0.83911	0.77064	0.85176	0.82636	0.85916	0.81467	0.8372	0.82934	0.81829	0.82452	0.85748	0.79875	0.84763	0.85936	0.81405	0.84669	0.85254	0.92645	0.90293	0.93615	0.88135	0.94719	0.85245	0.81825	0.90647	0.83335	0.84655	0.84753	0.85132	0.85263	0.82627	0.83877	0.79483	0.82737	0.87326	0.8439	0.85316	0.8813	0.8666
ILEmN_c5.60_122	0.88694	0.901	0.92042	0.94748	0.81538	0.92143	0.92272	0.87106	0.93333	0.82963	0.85663	0.76351	0.85249	0.81892	0.8592	0.84527	0.87613	0.84845	0.86085	0.81957	0.85628	0.79387	0.86763	0.86768	0.81058	0.85264	0.94069	0.89495	0.9529	0.9499	0.93515	0.95379	0.87096	0.80515	0.89333	0.87251	0.83851	0.87504	0.87906	0.87051	0.86841	0.84699	0.79983	0.82936	0.88403	0.84189	0.88441	0.85531	0.88471
ILEmN_c5.60_135	0.84852	0.87038	0.88706	0.88147	0.81372	0.87523	0.86354	0.84458	0.88003	0.83639	0.84314	0.78344	0.83124	0.81353	0.84677	0.82569	0.86017	0.8339	0.82077	0.82762	0.81928	0.80729	0.83651	0.84105	0.83351	0.82854	0.88742	0.88273	0.91512	0.89752	0.90263	0.89923	0.83795	0.80695	0.86517	0.84681	0.84627	0.85618	0.85617	0.85082	0.83825	0.83727	0.80656	0.8326	0.82349	0.83198	0.84072	0.84523	0.85104
ILEmN_c5.60_164	0.88933	0.9037	0.88911	0.91496	0.82098	0.88098	0.90328	0.86555	0.93627	0.85075	0.85486	0.73967	0.85683	0.82314	0.85337	0.81741	0.84142	0.84451	0.82769	0.80799	0.8334	0.7736	0.85246	0.8286	0.79566	0.81523	0.8957	0.90403	0.90133	0.92399	0.94217	0.90841	0.85859	0.78927	0.91351	0.86214	0.86623	0.89111	0.87329	0.87691	0.83601	0.84888	0.78663	0.85231	0.85908	0.81674	0.86118	0.84465	0.8459
ILEmN_c5.60_165	0.86644	0.89741	0.90514	0.8794	0.8547	0.87431	0.8755	0.87967	0.90612	0.83013	0.86174	0.76776	0.8307	0.84049	0.83156	0.83097	0.84427	0.84384	0.82822	0.81438	0.8261	0.79262	0.8581	0.81463	0.81446	0.81419	0.90716	0.87489	0.87851	0.89793	0.91294	0.88948	0.87383	0.81367	0.91356	0.87321	0.86019	0.89314	0.8689	0.85498	0.84731	0.86852	0.81068	0.84943	0.85753	0.83404	0.88723	0.82544	0.84417
ILEmN_c5.60_207	0.9131	0.911	0.89621	0.9373	0.80016	0.91401	0.92937	0.856	0.9395	0.8363	0.8433	0.73168	0.84834	0.80384	0.84494	0.82079	0.86151	0.8316	0.82334	0.81591	0.82793	0.76448	0.8648	0.84828	0.80121	0.83865	0.90533	0.9315	0.94859	0.95796	0.94612	0.93241	0.83451	0.7789	0.89698	0.85304	0.84981	0.87	0.86652	0.86749	0.82714	0.83211	0.76911	0.83436	0.84367	0.81837	0.86706	0.85326	0.87158
ILEmN_c5.60_225	0.91943	0.9016	0.86427	0.91068	0.80172	0.90515	0.91794	0.84342	0.89598	0.8545	0.84846	0.74988	0.84353	0.80396	0.85163	0.819	0.84574	0.85342	0.81992	0.81158	0.86459	0.77764	0.85106	0.85378	0.80437	0.84333	0.85531	0.92251	0.90411	0.94083	0.89596	0.92689	0.84377	0.7908	0.88687	0.82839	0.86214	0.84677	0.84673	0.85816	0.82021	0.83043	0.78286	0.84803	0.85403	0.82951	0.84103	0.87452	0.86534
ILEmN_c5.180_56	0.80347	0.82081	0.85428	0.81399	0.79344	0.81415	0.80603	0.81307	0.82488	0.81118	0.85314	0.77057	0.81186	0.82174	0.82301	0.84435	0.8355	0.83335	0.83137	0.79758	0.80906	0.78102	0.85367	0.82593	0.84161	0.81829	0.8692	0.8187	0.83656	0.83046	0.84096	0.82584	0.82093	0.79237	0.82581	0.9141	0.84688	0.93716	0.87326	0.85036	0.87155	0.86849	0.79934	0.91009	0.82125	0.80986	0.87224	0.81038	0.826
ILEmN_c5.180_58	0.83566	0.8412	0.8667	0.86339	0.78253	0.84333	0.85387	0.82665	0.85715	0.85236	0.86465	0.75165	0.91101	0.81851	0.9015	0.86684	0.91317	0.87008	0.81779	0.81065	0.82894	0.76627	0.86194	0.8544	0.8223	0.8565	0.87823	0.85472	0.88335	0.88529	0.87576	0.87404	0.82687	0.77901	0.86038	0.8759	0.89961	0.91269	0.9429	0.9356	0.94535	0.84736	0.78211	0.86978	0.82607	0.81162	0.85666	0.85592	0.89434
ILEmN_c5.180_73	0.80545	0.82152	0.8579	0.83408	0.77221	0.8101	0.81611	0.81175	0.83111	0.81851	0.84038	0.7367	0.84345	0.8052	0.84174	0.84329	0.84789	0.82929	0.81256	0.79084	0.79716	0.75483	0.85945	0.83153	0.82426	0.82144	0.85937	0.82499	0.85462	0.85382	0.85329	0.84722	0.81488	0.76382	0.83443	0.93501	0.86403	0.96677	0.90189	0.88741	0.87478	0.87252	0.76627	0.92304	0.81184	0.80588	0.87453	0.82874	0.85275
ILEmN_c5.180_82	0.85235	0.86494	0.86658	0.84362	0.81422	0.83919	0.84633	0.84861	0.85424	0.8361	0.85925	0.77998	0.84542	0.83093	0.83626	0.84956	0.85535	0.85656	0.80717	0.82767	0.84331	0.79312	0.87174	0.82571	0.82647	0.83114	0.87867	0.867	0.84872	0.8722	0.86716	0.87842	0.86028	0.81138	0.89294	0.85885	0.8859	0.89243	0.86854	0.88564	0.85281	0.8674	0.81959	0.87789	0.84953	0.83754	0.85166	0.84161	0.87435
ILEmN_c5.180_91	0.82222	0.85241	0.85348	0.82352	0.8488	0.83279	0.82077	0.87792	0.82559	0.83064	0.85188	0.81756	0.80884	0.86714	0.82664	0.83171	0.81769	0.84183	0.81349	0.85064	0.82244	0.83193	0.82629	0.81644	0.87811	0.81142	0.85457	0.83663	0.82615	0.83609	0.84155	0.85022	0.86708	0.84716	0.87935	0.87431	0.85857	0.8755	0.83944	0.83465	0.84685	0.95407	0.84351	0.86661	0.84692	0.85319	0.8248	0.82145	0.81058
ILEmN_c5.180_97	0.84444	0.84301	0.84951	0.85307	0.79284	0.85649	0.85274	0.83609	0.8357	0.86793	0.85565	0.77925	0.87264	0.84048	0.88105	0.85492	0.85767	0.84933	0.84775	0.82732	0.84467	0.78626	0.84229	0.87103	0.8433	0.84953	0.83926	0.83881	0.84003	0.86099	0.83583	0.86442	0.82661	0.79661	0.84293	0.86708	0.8785	0.88364	0.89847	0.87261	0.88102	0.85238	0.79333	0.87568	0.841	0.83492	0.84647	0.84918	0.86482
ILEmN_c5.180_103	0.83147	0.83616	0.85904	0.84666	0.79874	0.85095	0.8499	0.82316	0.84982	0.86929	0.873	0.75765	0.90327	0.82482	0.87836	0.88417	0.89764	0.85344	0.83314	0.82017	0.83486	0.78559	0.8567	0.84685	0.82508	0.86727	0.8563	0.85111	0.8592	0.86079	0.85177	0.86356	0.81496	0.78367	0.84151	0.87951	0.89014	0.89708	0.93819	0.89156	0.94108	0.8359	0.78414	0.84728	0.83171	0.81744	0.848	0.84684	0.87514
ILEmN_c5.180_106	0.81778	0.84132	0.87048	0.85065	0.77746	0.82936	0.83261	0.82612	0.86036	0.83604	0.86019	0.74576	0.85103	0.8271	0.83829	0.83922	0.85633	0.84804	0.81933	0.79794	0.80494	0.75881	0.85605	0.81744	0.82963	0.80935	0.86575	0.83516	0.8614	0.86191	0.86918	0.85917	0.81536	0.77833	0.85257	0.92991	0.86882	0.95753	0.89648	0.86886	0.85755	0.86432	0.77142	0.90997	0.81368	0.80611	0.87207	0.82016	0.84001
ILEmN_c5.180_122	0.81036	0.82985	0.86771	0.84668	0.78942	0.83876	0.83425	0.83	0.85018	0.81128	0.84184	0.74831	0.87965	0.80763	0.85801	0.89091	0.89823	0.83901	0.82026	0.80409	0.82049	0.76836	0.87089	0.83616	0.82367	0.83885	0.90083	0.81978	0.86511	0.86096	0.86557	0.86228	0.83155	0.78673	0.8437	0.90124	0.86328	0.94123	0.94898	0.90976	0.93312	0.85929	0.78491	0.8723	0.83842	0.82086	0.86445	0.81861	0.87392
ILEmN_c5.300_6	0.80901	0.83012	0.83965	0.8321	0.80972	0.82657	0.82201	0.84052	0.83163	0.79469	0.81898	0.78072	0.80581	0.82594	0.80627	0.83553	0.82416	0.81934	0.8326	0.81707	0.82605	0.80102	0.84293	0.86225	0.85522	0.81988	0.86728	0.80821	0.83736	0.84191	0.8429	0.8408	0.8296	0.79717	0.83218	0.84666	0.82894	0.87358	0.84465	0.84333	0.81335	0.85025	0.79256	0.84116	0.86689	0.84138	0.85958	0.82193	0.85036
ILEmN_c5.300_13	0.80771	0.83283	0.83392	0.81551	0.81152	0.81564	0.80794	0.83708	0.82258	0.81838	0.82117	0.81203	0.80646	0.83719	0.82739	0.84425	0.81783	0.82994	0.80046	0.83496	0.83268	0.82129	0.83732	0.84998	0.86733	0.82458	0.8515	0.81788	0.82888	0.83637	0.85072	0.83231	0.83307	0.82672	0.84246	0.83097	0.84437	0.84465	0.84258	0.85399	0.81546	0.85422	0.81605	0.84391	0.85548	0.85543	0.85247	0.85244	0.878
ILEmN_c5.300_17	0.82659	0.84902	0.8543	0.8615	0.78773	0.8606	0.85129	0.83139	0.83717	0.81608	0.82305	0.75973	0.82853	0.81186	0.82346	0.84644	0.83717	0.82876	0.83751	0.82531	0.88635	0.78434	0.86079	0.90195	0.84149	0.88565	0.87498	0.83402	0.86687	0.87117	0.84745	0.88352	0.81919	0.77798	0.83473	0.83659	0.84837	0.84307	0.85805	0.85628	0.84528	0.83018	0.77058	0.83964	0.92277	0.83949	0.87993	0.91069	0.93617
ILEmN_c5.300_22	0.83508	0.84658	0.87099	0.87052	0.7787	0.85195	0.8526	0.82418	0.86929	0.83553	0.82592	0.75159	0.85476	0.79516	0.85173	0.85023	0.85669	0.82916	0.82884	0.81846	0.87029	0.78132	0.87761	0.88483	0.82535	0.88475	0.87644	0.85224	0.88493	0.885	0.87971	0.88558	0.81389	0.77663	0.83329	0.83541	0.8473	0.85703	0.86522	0.87032	0.84428	0.82107	0.76349	0.8425	0.88749	0.84066	0.8879	0.94268	0.94833
ILEmN_c5.300_23	0.78578	0.79483	0.83947	0.83178	0.76226	0.82106	0.80582	0.79349	0.82186	0.792	0.81999	0.74347	0.82353	0.79231	0.82889	0.83048	0.82555	0.82641	0.86764	0.78277	0.82065	0.77414	0.87742	0.85562	0.84102	0.83019	0.86503	0.78285	0.84609	0.83763	0.83732	0.84004	0.78822	0.77473	0.79002	0.85966	0.83097	0.8943	0.865	0.8604	0.81737	0.81973	0.75944	0.87124	0.84333	0.80867	0.91771	0.82558	0.86252
ILEmN_c5.300_26	0.82167	0.8534	0.86026	0.839	0.80891	0.85063	0.83416	0.84367	0.83606	0.79714	0.82565	0.79356	0.79058	0.82607	0.81016	0.83221	0.80854	0.81965	0.83471	0.82352	0.86225	0.80952	0.83473	0.85769	0.85755	0.8332	0.86905	0.82618	0.83387	0.85141	0.84118	0.86874	0.8404	0.8141	0.85078	0.83791	0.8268	0.83806	0.82563	0.831	0.81119	0.86009	0.80343	0.82225	0.92389	0.85365	0.86347	0.86335	0.87802
ILEmN_c5.300_67	0.80815	0.83167	0.87125	0.84497	0.7963	0.84629	0.83477	0.82918	0.8406	0.80124	0.86321	0.78508	0.8182	0.82191	0.81267	0.8498	0.83499	0.85427	0.88069	0.8201	0.84933	0.80374	0.88801	0.8471	0.84062	0.85342	0.89426	0.81004	0.86294	0.85485	0.85383	0.86473	0.81508	0.79242	0.8181	0.86908	0.82815	0.88129	0.84316	0.83947	0.83816	0.83214	0.79067	0.84904	0.86935	0.83016	0.94838	0.83878	0.85902
ILEmN_c5.300_125	0.81019	0.83519	0.86302	0.8535	0.79136	0.85336	0.83776	0.82534	0.84141	0.7968	0.82609	0.78256	0.80214	0.81697	0.80843	0.83373	0.82458	0.82785	0.84383	0.80708	0.8913	0.79451	0.85403	0.87172	0.83786	0.85431	0.86762	0.82129	0.85669	0.86198	0.84837	0.8824	0.83358	0.79712	0.83203	0.8315	0.83326	0.83054	0.83759	0.82664	0.81506	0.84476	0.78955	0.81608	0.9461	0.84471	0.8796	0.87118	0.89952
ILEmN_c5.300_141	0.81926	0.83873	0.85345	0.84113	0.79651	0.83717	0.83829	0.8205	0.8472	0.81743	0.86548	0.79133	0.83149	0.83636	0.82326	0.84905	0.83197	0.84255	0.86939	0.83231	0.85069	0.80904	0.86873	0.84043	0.85919	0.8441	0.86206	0.83083	0.83694	0.85567	0.84285	0.85052	0.81836	0.79965	0.8251	0.87105	0.83588	0.86386	0.83648	0.83109	0.83825	0.8358	0.801	0.85393	0.86819	0.82844	0.90822	0.84493	0.86026
ILEmC_b1.60_1	0.93613	0.93073	0.88325	0.95475	0.82349	0.92666	0.95194	0.88297	0.94635	0.86184	0.85598	0.75567	0.86293	0.83471	0.86676	0.82172	0.86029	0.83868	0.81664	0.83309	0.84201	0.79141	0.84484	0.85271	0.8139	0.85528	0.85657	0.92409	0.93092	0.92878	0.92648	0.91024	0.84347	0.77236	0.90428	0.83189	0.83707	0.83438	0.83801	0.8421	0.81061	0.81282	0.76598	0.83178	0.83746	0.82066	0.81996	0.8626	0.84819
ILEmC_b1.60_5	0.99172	0.99218	0.99304	0.99066	0.99562	0.9914	0.99028	0.99453	0.99068	0.99409	0.99444	0.99893	0.98998	0.99666	0.99299	0.9968	0.99215	0.99485	0.99357	0.99687	0.99452	0.99798	0.99303	0.99428	0.99786	0.99334	0.99201	0.99071	0.98897	0.98979	0.99142	0.99064	0.99602	0.99834	0.99286	0.99284	0.99301	0.99011	0.99167	0.99206	0.99262	0.9968	0.99848	0.99189	0.99479	0.99696	0.99109	0.99348	0.99101
ILEmC_b1.180_1	0.82351	0.83221	0.82439	0.83189	0.81695	0.82878	0.83363	0.82677	0.85026	0.84301	0.8367	0.80442	0.84745	0.85121	0.83917	0.8319	0.83502	0.84167	0.80859	0.85602	0.81239	0.82466	0.82462	0.83434	0.86898	0.82289	0.80176	0.82447	0.80672	0.82188	0.84189	0.80418	0.80156	0.79607	0.81637	0.82291	0.83569	0.83337	0.82475	0.83416	0.79561	0.82262	0.78814	0.8354	0.80718	0.82009	0.815	0.83505	0.82237
ILEmC_b1.300_1	0.83071	0.83901	0.84705	0.83481	0.81238	0.83378	0.83443	0.83769	0.84525	0.8503	0.85898	0.81411	0.85075	0.83688	0.85337	0.88205	0.87013	0.86096	0.84528	0.8567	0.85417	0.83007	0.86768	0.8785	0.8888	0.86849	0.86357	0.82444	0.83957	0.83773	0.85257	0.83308	0.82042	0.80668	0.82776	0.84303	0.85649	0.8591	0.85647	0.85501	0.85118	0.83319	0.79459	0.84892	0.85148	0.85119	0.85796	0.85829	0.86969
ILEmC_c5.60_6	0.83555	0.87256	0.86555	0.86074	0.81029	0.88274	0.8588	0.8372	0.86053	0.80818	0.86255	0.76543	0.8159	0.81054	0.82854	0.82008	0.83116	0.84254	0.87734	0.81854	0.86491	0.79156	0.85531	0.83551	0.81187	0.82025	0.88027	0.83932	0.85654	0.87303	0.85897	0.89543	0.83258	0.79941	0.85872	0.84487	0.82951	0.82741	0.82892	0.81169	0.82637	0.81988	0.7928	0.82276	0.87484	0.81655	0.88126	0.82155	0.83779
ILEmC_c5.60_25	0.84594	0.88346	0.8409	0.84473	0.82758	0.84234	0.84178	0.86308	0.86003	0.80092	0.82269	0.81632	0.78684	0.83151	0.81393	0.82184	0.81156	0.81662	0.7929	0.82122	0.82304	0.82076	0.8111	0.81315	0.82655	0.79072	0.8456	0.85616	0.83143	0.86172	0.86315	0.85554	0.86782	0.84377	0.88889	0.83964	0.82824	0.83249	0.828	0.83289	0.81155	0.86414	0.84231	0.81476	0.85564	0.85317	0.82291	0.81934	0.81251
ILEmC_c5.60_28	0.89357	0.8967	0.91199	0.94656	0.79784	0.92822	0.9262	0.85133	0.92049	0.84459	0.83	0.72353	0.86385	0.79427	0.87032	0.8115	0.85831	0.81877	0.83502	0.81082	0.85354	0.76119	0.8656	0.87506	0.78981	0.86201	0.88989	0.91342	0.96619	0.9552	0.93101	0.94903	0.83008	0.76583	0.87647	0.83688	0.84604	0.85991	0.87699	0.85308	0.83824	0.81854	0.74898	0.80738	0.86597	0.8037	0.87053	0.89774	0.90018
ILEmC_c5.60_29	0.7996	0.84943	0.85855	0.81024	0.85581	0.82267	0.80207	0.86714	0.82268	0.81635	0.82151	0.78372	0.77485	0.84858	0.80161	0.8101	0.79905	0.81558	0.78594	0.82093	0.798	0.80066	0.80216	0.79171	0.81728	0.78443	0.83104	0.81758	0.80975	0.81009	0.84293	0.82999	0.86202	0.83026	0.86798	0.81522	0.83638	0.8077	0.80326	0.80203	0.80387	0.86199	0.82293	0.80538	0.80893	0.83191	0.79922	0.80235	0.79046
ILEmC_c5.60_33	0.55657	0.57806	0.61414	0.54748	0.63421	0.56296	0.53782	0.63594	0.55089	0.5847	0.63589	0.75154	0.51057	0.66266	0.58029	0.66921	0.57403	0.63592	0.59891	0.65752	0.62115	0.70392	0.60469	0.62096	0.69997	0.58349	0.57469	0.5215	0.49182	0.52696	0.57692	0.53345	0.67612	0.74216	0.59498	0.60102	0.60646	0.53921	0.557	0.5629	0.56872	0.69058	0.74793	0.56616	0.64654	0.71253	0.55262	0.5943	0.55495
ILEmC_c5.180_1	0.82673	0.84395	0.87883	0.87973	0.80627	0.88112	0.86141	0.83839	0.85905	0.85804	0.85512	0.7484	0.91064	0.81698	0.88614	0.84473	0.90662	0.84621	0.82382	0.81125	0.8197	0.78046	0.84423	0.86526	0.81027	0.87189	0.85893	0.83543	0.90213	0.87669	0.86243	0.886	0.81722	0.77749	0.84276	0.87367	0.87876	0.8905	0.94376	0.90343	0.93183	0.83466	0.791	0.83803	0.82355	0.80486	0.84552	0.84359	0.87286
ILEmC_c5.180_2	0.81823	0.8267	0.84673	0.84033	0.77834	0.832	0.82231	0.81725	0.849	0.83979	0.82987	0.75899	0.86318	0.80089	0.87773	0.84637	0.88743	0.83411	0.80021	0.80153	0.82352	0.77663	0.82646	0.83577	0.82137	0.83125	0.85368	0.83487	0.85493	0.84246	0.85208	0.85813	0.8059	0.77736	0.82781	0.84271	0.87108	0.87488	0.88987	0.90814	0.85925	0.83232	0.77779	0.85302	0.81271	0.80656	0.82144	0.83938	0.86199
ILEmC_c5.180_4	0.81756	0.83097	0.8498	0.84979	0.7932	0.82924	0.83292	0.82616	0.85938	0.81727	0.82431	0.77806	0.8617	0.8101	0.8657	0.85837	0.8715	0.83134	0.80532	0.80981	0.81094	0.78637	0.8457	0.84561	0.83752	0.82763	0.86473	0.8275	0.86109	0.86382	0.86795	0.84701	0.82624	0.80187	0.83547	0.8702	0.85229	0.9088	0.91354	0.90801	0.8782	0.85954	0.8017	0.85856	0.83223	0.83273	0.84938	0.83617	0.87103
ILEmC_c5.180_5	0.82069	0.81727	0.84578	0.84629	0.76885	0.83411	0.83492	0.80102	0.838	0.83682	0.8727	0.74612	0.86071	0.8167	0.85066	0.83827	0.85644	0.8494	0.85114	0.79352	0.82278	0.75943	0.86661	0.83987	0.80875	0.83106	0.85153	0.82904	0.85305	0.86802	0.84727	0.86047	0.79732	0.76395	0.81908	0.87904	0.87972	0.94759	0.8932	0.87441	0.85237	0.83005	0.77103	0.89489	0.81806	0.79679	0.89733	0.82812	0.86604
ILEmC_c5.180_12	0.71361	0.76195	0.76782	0.71776	0.77723	0.7326	0.70853	0.7843	0.72918	0.72122	0.76367	0.81908	0.6787	0.78438	0.73008	0.77993	0.73151	0.7587	0.72121	0.77512	0.75108	0.80463	0.73781	0.74132	0.80128	0.71726	0.75377	0.71103	0.7008	0.7154	0.74157	0.73945	0.81058	0.82366	0.77436	0.75633	0.75377	0.72429	0.72666	0.72221	0.74049	0.82545	0.83647	0.72441	0.77661	0.81888	0.72509	0.73047	0.71031
ILEmC_c5.180_19	0.85665	0.86472	0.85574	0.84553	0.82203	0.84917	0.85463	0.85671	0.86049	0.83235	0.87836	0.79353	0.8474	0.86537	0.84336	0.83052	0.83782	0.86549	0.82633	0.83787	0.83063	0.8029	0.86536	0.82285	0.82646	0.81509	0.85393	0.85943	0.83588	0.86943	0.8784	0.85057	0.84095	0.81707	0.8742	0.87191	0.88822	0.90453	0.8566	0.88356	0.82483	0.85726	0.8124	0.90887	0.83081	0.83699	0.86238	0.83917	0.85586
ILEmC_c5.300_4	0.83322	0.83327	0.84688	0.84661	0.77168	0.84431	0.8512	0.81539	0.84621	0.80023	0.81394	0.73009	0.8188	0.79166	0.8018	0.82004	0.82296	0.81931	0.81758	0.79954	0.86285	0.76337	0.87589	0.856	0.80874	0.8566	0.84342	0.82848	0.84915	0.87398	0.85532	0.84863	0.79984	0.75765	0.82269	0.81291	0.81545	0.84344	0.83656	0.84567	0.80202	0.7971	0.74254	0.83406	0.8828	0.81956	0.89357	0.88439	0.90995
ILEmC_c5.300_8	0.81091	0.81841	0.8762	0.85754	0.7957	0.83094	0.83693	0.8164	0.86372	0.79204	0.84955	0.75148	0.82685	0.81232	0.82925	0.83503	0.84117	0.84511	0.86405	0.80628	0.82344	0.79127	0.91267	0.83847	0.81983	0.83819	0.89354	0.82014	0.88223	0.87176	0.87966	0.85877	0.80854	0.78507	0.81958	0.8631	0.82952	0.90023	0.85344	0.86242	0.8397	0.82337	0.78945	0.85285	0.84573	0.81445	0.93434	0.83072	0.85795
ILEmC_c5.300_17	0.82637	0.82342	0.86147	0.88372	0.77924	0.86149	0.85961	0.81334	0.85138	0.81777	0.84183	0.75363	0.86527	0.8033	0.83156	0.86496	0.87792	0.8411	0.86198	0.80696	0.88171	0.77837	0.88416	0.92437	0.8235	0.91912	0.85942	0.81698	0.87801	0.87019	0.848	0.87456	0.80059	0.76716	0.80677	0.82854	0.83892	0.84212	0.8612	0.85032	0.83982	0.80932	0.74823	0.82273	0.90189	0.823	0.86623	0.8718	0.92752
ILEmC_c5.300_18	0.8433	0.83447	0.83081	0.85009	0.83173	0.83751	0.85029	0.84719	0.85295	0.84824	0.85215	0.88253	0.83506	0.86374	0.84344	0.86297	0.83847	0.85221	0.82677	0.87211	0.83924	0.85801	0.84105	0.86373	0.88324	0.85504	0.82147	0.82357	0.82516	0.83065	0.8267	0.82122	0.83336	0.87187	0.82518	0.86274	0.82766	0.85007	0.85137	0.85833	0.83413	0.86769	0.87841	0.83466	0.85363	0.85807	0.84125	0.84473	0.86143
ILEmC_c5.300_22	0.81561	0.83193	0.85442	0.85893	0.7846	0.8408	0.83839	0.82155	0.83858	0.83789	0.82385	0.76374	0.85574	0.81234	0.84861	0.84001	0.85292	0.83334	0.82421	0.81965	0.83692	0.7857	0.84409	0.89747	0.83174	0.86915	0.85938	0.83626	0.87905	0.87618	0.86303	0.87214	0.82071	0.78286	0.83168	0.83496	0.86387	0.86014	0.87867	0.88195	0.83902	0.83985	0.77821	0.83154	0.86588	0.82707	0.85373	0.91197	0.92782
ILEmC_c5.300_23	0.81364	0.83371	0.85145	0.86017	0.77205	0.84847	0.8449	0.81205	0.84569	0.79933	0.8226	0.75914	0.82613	0.80399	0.81978	0.83209	0.84429	0.82367	0.84317	0.80373	0.85998	0.77246	0.83548	0.87419	0.82516	0.86991	0.85753	0.80591	0.8603	0.86152	0.84807	0.87065	0.80838	0.772	0.81312	0.8298	0.82207	0.82861	0.83604	0.83821	0.81321	0.82237	0.76199	0.8207	0.89827	0.82386	0.85828	0.86339	0.90114
[truncated: 136 more columns]
