# Supplementary material for: 3D interaction homology: The hydrophobic residues alanine, isoleucine, leucine, proline and valine play different structural roles in soluble and membrane proteins
Source: Front Mol Biosci. 2023 Mar 28;10:1116868. doi: 10.3389/fmolb.2023.1116868 (PMC10086146; doi:10.3389/fmolb.2023.1116868)
Supplement: Supplementary file 1 [file DataSheet1.zip › AL_Mughram_et_al_SupportingInformation/TableS2_Isoleucine_pdbids_residuelist.xlsx]

## Sheet: a) ILE (soluble proteins)
Chess Square	Parse	Map ID	pdb ID	residue	name	chain	phi	psi	omega	atno: N	atno: CA	atno: CB	atno: C	atno: O
a1	0.06	1	1BWJ	ILE	78	A	-155.38	156.22	178.25	1178	1179	1182	1180	1181
a1	0.06	2	1HEN	ILE	78	A	-155.82	156.26	173.23	1175	1176	1179	1177	1178
a1	0.06	3	1HEQ	ILE	78	A	-157.69	155.76	174.78	1175	1176	1179	1177	1178
a1	0.06	4	1P6P	ILE	78	A	-161.41	166.37	178.84	1201	1202	1205	1203	1204
a1	0.06	5	1SUL	ILE	10	B	-163.84	155.17	173.11	3131	3132	3135	3133	3134
a1	0.06	6	1ZMY	ILE	78	L	-156.31	158.2	179.49	2980	2981	2984	2982	2983
a1	0.06	7	2AUB	ILE	78	A	-159.84	157	172	1178	1179	1182	1180	1181
a1	0.06	8	2R7O	ILE	677	A	-155.66	174.64	-177.11	10699	10700	10703	10701	10702
a1	0.18	1	175L	ILE	27	A	-157.72	157.73	177.23	451	452	455	453	454
a1	0.18	2	175L	ILE	27	B	-163.07	161.92	-179.57	3026	3027	3030	3028	3029
a1	0.18	3	177L	ILE	27	A	-162.06	167.8	179.56	451	452	455	453	454
a1	0.18	4	180L	ILE	27	A	-158.6	168.3	176.94	452	453	456	454	455
a1	0.18	5	189L	ILE	27	A	-168.71	155.63	178.64	451	452	455	453	454
a1	0.18	6	1AGJ	ILE	223	A	-157.05	157.48	178.07	3454	3455	3458	3456	3457
a1	0.18	7	1AOV	ILE	540	A	-157.48	-177.32	177.16	8085	8086	8089	8087	8088
a1	0.18	8	1C90	ILE	170	A	-161.26	162.9	178.87	2441	2442	2445	2443	2444
a1	0.18	9	1C90	ILE	170	B	-159.8	158.01	178.32	6378	6379	6382	6380	6381
a1	0.18	10	1C92	ILE	170	A	-155.26	155.61	177.39	2434	2435	2438	2436	2437
a1	0.18	11	1C93	ILE	170	A	-163.16	157.57	178.96	2443	2444	2447	2445	2446
a1	0.18	12	1DUA	ILE	223	A	-155.61	156.24	177.05	3454	3455	3458	3456	3457
a1	0.18	13	1DUE	ILE	223	A	-162.42	157.65	178.73	3453	3454	3457	3455	3456
a1	0.18	14	1GSO	ILE	142	A	-158.96	159.95	-179.58	2142	2143	2146	2144	2145
a1	0.18	15	1L30	ILE	27	A	-156.29	161.33	169.85	451	452	455	453	454
a1	0.18	16	1L32	ILE	27	A	-155.62	161.88	175.25	451	452	455	453	454
a1	0.18	17	1L34	ILE	27	A	-159.18	163.06	175.06	451	452	455	453	454
a1	0.18	18	1L51	ILE	27	A	-156.74	160.45	176.8	451	452	455	453	454
a1	0.18	19	1LRZ	ILE	78	A	-164.15	160.82	178.5	1217	1218	1221	1219	1220
a1	0.18	20	1M3I	ILE	60	C	-168.41	158.13	-179.83	14862	14863	14866	14864	14865
a1	0.18	21	1M53	ILE	571	A	-179.73	156.77	176.55	8627	8628	8631	8629	8630
a1	0.18	22	1M5T	ILE	59	A	-162.37	155.36	177.25	930	931	934	932	933
a1	0.18	23	1P5C	ILE	27	A	-162.2	164.38	179.36	253	254	257	255	256
a1	0.18	24	1SSY	ILE	27	A	-157.82	171.63	-179.53	451	452	455	453	454
a1	0.18	25	1SUL	ILE	10	A	-165.45	157.98	174.06	155	156	159	157	158
a1	0.18	26	1TF5	ILE	355	A	-172.69	162.52	179.28	5486	5487	5490	5488	5489
a1	0.18	27	213L	ILE	27	A	-157.32	172.11	177.59	451	452	455	453	454
a1	0.18	28	2AC4	ILE	89	A	-164.58	155.31	179.95	1440	1441	1444	1442	1443
a1	0.18	29	2C8J	ILE	88	A	-160.1	161.17	178.18	1440	1441	1444	1442	1443
a1	0.18	30	2C8J	ILE	88	B	-159.25	159.57	177.64	6227	6228	6231	6229	6230
a1	0.18	31	2I49	ILE	148	A	-165.42	164.54	173.25	1403	1404	1407	1405	1406
a1	0.18	32	2LZM	ILE	27	A	-155.1	158.06	171.28	451	452	455	453	454
a1	0.18	33	2QYS	ILE	217	A	-163.45	173.48	178.18	3420	3421	3424	3422	3423
a1	0.18	34	2QYS	ILE	217	B	-162.49	174.43	177.54	8404	8405	8408	8406	8407
a1	0.18	35	2YXF	ILE	35	A	-166.21	157.11	172.4	554	555	558	556	557
a1	0.18	36	3CTK	ILE	41	A	-158.11	159.31	-179.61	631	632	635	633	634
a1	0.18	37	3DHJ	ILE	35	A	-170.82	157.26	176.37	554	555	558	556	557
a1	0.18	38	3DHM	ILE	35	A	-164.2	155.45	173.52	554	555	558	556	557
a1	0.18	39	3EKC	ILE	35	A	-171.84	155.84	176.45	554	555	558	556	557
a1	0.18	40	3IFO	ILE	149	B	-165.08	159.06	179.26	12132	12133	12136	12134	12135
a2	0.18	1	1CDU	ILE	24	A	-164.33	-153.72	178.49	363	364	367	365	366
a3	0.3	1	1O77	ILE	685	B	-155.24	-89.73	-179.87	3127	3128	3131	3129	3130
a4	0.18	1	2FP3	ILE	183	A	161.75	-38.78	178.84	382	383	386	384	385
a4	0.18	2	3DLW	ILE	173	A	172.14	-50.27	173.7	2333	2334	2337	2335	2336
a4	0.3	1	1ATU	ILE	57	A	-176.42	-66.38	178.87	571	572	575	573	574
a4	0.3	2	2GEE	ILE	136	A	-168.8	-39.08	-179.89	734	735	738	736	737
a5	0.18	1	3EWQ	ILE	66	A	-171.86	7.74	-1.18	998	999	1002	1000	1001
a5	0.18	2	3KJE	ILE	231	A	-170.13	-15.89	179.8	3608	3609	3612	3610	3611
a5	0.18	3	3ODW	ILE	492	B	-172.79	-19.63	174.97	6758	6759	6762	6760	6761
a5	0.3	1	1KCT	ILE	92	A	-165.09	-10.07	-178.23	1093	1094	1097	1095	1096
a5	0.3	2	1NP2	ILE	264	B	-162.46	-18.04	-178.48	10664	10665	10668	10666	10667
a5	0.3	3	2DLA	ILE	191	C	-157.59	5.73	-179.59	10139	10140	10143	10141	10142
a6	0.18	1	2WMF	ILE	162	A	-155.61	44.9	-175.05	2042	2043	2046	2044	2045
a6	0.18	2	3OPW	ILE	34	A	-158.39	35.15	-179.52	433	434	437	435	436
a7	0.18	1	1ATU	ILE	87	A	-162.6	83.48	179.84	1007	1008	1011	1009	1010
a7	0.18	2	2B1E	ILE	396	A	-163.05	82.02	-178.8	4877	4878	4881	4879	4880
a7	0.18	3	2PLF	ILE	32	A	179.5	84.35	-179.16	451	452	455	453	454
a7	0.3	1	1G4R	ILE	386	A	-155.62	109.24	-179.07	5491	5492	5495	5493	5494
a8	0.06	1	1C4R	ILE	167	F	-170.01	140.27	-175.1	14916	14917	14920	14918	14919
a8	0.06	2	1FLY	ILE	78	A	-155.69	150.89	178.7	1178	1179	1182	1180	1181
a8	0.06	3	1IOS	ILE	78	A	-156.8	151.38	178.62	1181	1182	1185	1183	1184
a8	0.06	4	1KXY	ILE	78	A	-158.16	149.82	178.56	1180	1181	1184	1182	1183
a8	0.06	5	1O77	ILE	740	E	-155.52	150.92	-179.15	10689	10690	10693	10691	10692
a8	0.06	6	1PP3	ILE	65	A	-156.27	154.88	-179.94	907	908	911	909	910
a8	0.06	7	1Q1H	ILE	45	A	179.03	154.59	179.39	689	690	693	691	692
a8	0.06	8	1UIF	ILE	78	A	-155.06	149.45	178.33	1177	1178	1181	1179	1180
a8	0.06	9	2CDS	ILE	78	A	-156.63	154.2	178.86	1178	1179	1182	1180	1181
a8	0.06	10	2D42	ILE	233	A	-156.09	144.59	177.98	3564	3565	3568	3566	3567
a8	0.06	11	2GCB	ILE	146	A	-155.35	145.69	-179.46	2290	2291	2294	2292	2293
a8	0.06	12	2ZQK	ILE	37	N	-159.36	150.05	179.71	4177	4178	4181	4179	4180
a8	0.06	13	4LYT	ILE	78	A	-160.15	153.08	175.49	1178	1179	1182	1180	1181
a8	0.18	1	1AM5	ILE	182	A	-155.75	143.46	-179.06	2586	2587	2590	2588	2589
a8	0.18	2	1B1J	ILE	42	A	-156.67	147.5	179.48	662	663	666	664	665
a8	0.18	3	1C3F	ILE	170	A	-164.41	154.81	178.65	2441	2442	2445	2443	2444
a8	0.18	4	1C4R	ILE	115	A	-155.73	146	177.94	512	513	516	514	515
a8	0.18	5	1C4R	ILE	115	B	-158.76	153.37	178.33	3243	3244	3247	3245	3246
a8	0.18	6	1C4R	ILE	115	C	-157.96	148.32	177.21	5952	5953	5956	5954	5955
a8	0.18	7	1C4R	ILE	115	D	-158.35	150.86	178.37	8683	8684	8687	8685	8686
a8	0.18	8	1C4R	ILE	115	E	-158.38	145.66	178.71	11392	11393	11396	11394	11395
a8	0.18	9	1C4R	ILE	115	F	-162.19	149.78	176.82	14139	14140	14143	14141	14142
a8	0.18	10	1C4R	ILE	115	G	-165.01	149.91	178.66	16839	16840	16843	16841	16842
a8	0.18	11	1C4R	ILE	115	H	-160.21	144.47	177.62	19586	19587	19590	19588	19589
a8	0.18	12	1C91	ILE	170	A	-162.09	150.87	177.53	2436	2437	2440	2438	2439
a8	0.18	13	1CHK	ILE	35	A	-169.41	128.9	173.12	517	518	521	519	520
a8	0.18	14	1CK3	ILE	47	A	-156.97	131.12	178.69	328	329	332	330	331
a8	0.18	15	1CK3	ILE	246	A	-163.6	144.27	177.66	3323	3324	3327	3325	3326
a8	0.18	16	1DDJ	ILE	647	C	-161.14	139.7	-178.32	9124	9125	9128	9126	9127
a8	0.18	17	1DIX	ILE	190	A	-156.79	154.32	-176.13	2854	2855	2858	2856	2857
a8	0.18	18	1DT3	ILE	265	A	-158	134.28	178.92	3967	3968	3971	3969	3970
a8	0.18	19	1EDG	ILE	60	A	-161.84	142.28	179.89	906	907	910	908	909
a8	0.18	20	1FCU	ILE	51	A	-157.98	148.88	178.19	695	696	699	697	698
a8	0.18	21	1G61	ILE	2184	A	-155.87	150.06	174.48	2856	2857	2860	2858	2859
a8	0.18	22	1HD8	ILE	21	A	-157.9	148.74	-179.19	283	284	287	285	286
a8	0.18	23	1HTZ	ILE	47	A	-159.82	141.13	178.44	328	329	332	330	331
a8	0.18	24	1HTZ	ILE	246	A	-164.42	134.26	177.53	3391	3392	3395	3393	3394
a8	0.18	25	1HTZ	ILE	47	B	-163.91	138.97	178.85	4375	4376	4379	4377	4378
a8	0.18	26	1HTZ	ILE	246	B	-165.62	133.99	177.58	7438	7439	7442	7440	7441
a8	0.18	27	1HTZ	ILE	47	C	-163.93	138.44	178.96	8422	8423	8426	8424	8425
a8	0.18	28	1HTZ	ILE	246	C	-167.24	132.86	177.29	11485	11486	11489	11487	11488
a8	0.18	29	1HTZ	ILE	47	D	-164.41	137.52	178.52	12469	12470	12473	12471	12472
a8	0.18	30	1HTZ	ILE	246	D	-166.12	133.43	177.85	15532	15533	15536	15534	15535
a8	0.18	31	1HTZ	ILE	47	E	-163.87	139.5	178.69	16516	16517	16520	16518	16519
a8	0.18	32	1HTZ	ILE	246	E	-166.05	133.37	177.88	19579	19580	19583	19581	19582
a8	0.18	33	1HTZ	ILE	47	F	-165.31	136.49	179.79	20563	20564	20567	20565	20566
a8	0.18	34	1HTZ	ILE	231	F	-161.49	117.78	179.22	23436	23437	23440	23438	23439
a8	0.18	35	1I5P	ILE	561	A	-160.97	140.23	-179.67	8780	8781	8784	8782	8783
a8	0.18	36	1IJQ	ILE	531	A	-156.01	139.56	171.44	2317	2318	2321	2319	2320
a8	0.18	37	1IJQ	ILE	567	A	-158.76	153.06	175.19	2898	2899	2902	2900	2901
a8	0.18	38	1IJQ	ILE	567	B	-157.59	152.05	177.39	7652	7653	7656	7654	7655
a8	0.18	39	1IZ5	ILE	189	A	-159.06	132.95	179.51	2883	2884	2887	2885	2886
a8	0.18	40	1IZ5	ILE	189	B	-161.19	135.18	179.35	6666	6667	6670	6668	6669
a8	0.18	41	1IZ6	ILE	18	B	-160.18	151.7	178.74	2410	2411	2414	2412	2413
a8	0.18	42	1KAF	ILE	194	A	-159.75	150.4	-179.68	1489	1490	1493	1491	1492
a8	0.18	43	1KAF	ILE	194	B	-160.5	149.52	-179.97	3237	3238	3241	3239	3240
a8	0.18	44	1KAF	ILE	194	C	-162.06	148.42	-179.82	4985	4986	4989	4987	4988
a8	0.18	45	1KAF	ILE	194	D	-164.28	151.24	179.74	6668	6669	6672	6670	6671
a8	0.18	46	1KAF	ILE	194	E	-159.72	152.4	-179.78	8340	8341	8344	8342	8343
a8	0.18	47	1KAF	ILE	194	F	-161.37	151.34	179.73	10023	10024	10027	10025	10026
a8	0.18	48	1KCT	ILE	188	A	-169.76	123.09	177.27	2634	2635	2638	2636	2637
a8	0.18	49	1KCT	ILE	340	A	-155.01	153.15	-179.87	5092	5093	5096	5094	5095
a8	0.18	50	1L2L	ILE	419	A	-167.43	122.46	179.46	6546	6547	6550	6548	6549
a8	0.18	51	1LYO	ILE	78	A	-159.2	146.86	179.32	1178	1179	1182	1180	1181
a8	0.18	52	1M3I	ILE	471	A	-163.67	131.77	178.56	6813	6814	6817	6815	6816
a8	0.18	53	1M3I	ILE	471	B	-162.17	134.13	179.13	14069	14070	14073	14071	14072
a8	0.18	54	1M3I	ILE	471	C	-158.06	136.66	-178.98	21325	21326	21329	21327	21328
a8	0.18	55	1M3I	ILE	471	D	-157.2	136.24	-178.71	28581	28582	28585	28583	28584
a8	0.18	56	1MJS	ILE	298	A	-156.19	121.96	179.97	1102	1103	1106	1104	1105
a8	0.18	57	1MZD	ILE	17	A	-169.01	139.01	-180	54	55	58	56	57
a8	0.18	58	1NAR	ILE	237	A	-159.53	137.25	177.88	3768	3769	3772	3770	3771
a8	0.18	59	1NJ4	ILE	21	A	-156.13	150.34	178.27	283	284	287	285	286
a8	0.18	60	1OD0	ILE	219	A	-155.66	144.79	-171.03	3406	3407	3410	3408	3409
a8	0.18	61	1OO8	ILE	188	A	-162.1	129.85	179.67	2490	2491	2494	2492	2493
a8	0.18	62	1PEV	ILE	290	A	-160.74	152.19	178.76	4306	4307	4310	4308	4309
a8	0.18	63	1PEV	ILE	291	A	-155.84	135.5	-179.76	4325	4326	4329	4327	4328
a8	0.18	64	1PP3	ILE	65	B	-158.81	148.72	176.88	3921	3922	3925	3923	3924
a8	0.18	65	1QLP	ILE	188	A	-156.98	131.82	-179.38	2607	2608	2611	2609	2610
a8	0.18	66	1QOK	ILE	171	A	-158.85	154.79	178.37	1919	1920	1923	1921	1922
a8	0.18	67	1RH9	ILE	202	A	-164.86	132.2	178.96	2765	2766	2769	2767	2768
a8	0.18	68	1RL0	ILE	95	A	-156.42	150.72	-179.72	1460	1461	1464	1462	1463
a8	0.18	69	1S0G	ILE	1145	A	-155.8	121.87	-178.68	18555	18556	18559	18557	18558
a8	0.18	70	1THV	ILE	65	A	-163.87	147.87	178.41	907	908	911	909	910
a8	0.18	71	1TUO	ILE	329	A	-170.53	150.5	179.25	4926	4927	4930	4928	4929
a8	0.18	72	1U09	ILE	340	A	-157.49	146.69	176.79	5243	5244	5247	5245	5246
a8	0.18	73	1U5G	ILE	109	D	-160.66	132.17	178.75	5813	5814	5817	5815	5816
a8	0.18	74	1UA8	ILE	129	A	-163.03	142.23	176.81	1879	1880	1883	1881	1882
a8	0.18	75	1UCT	ILE	122	A	-157.49	144.61	178.28	1841	1842	1845	1843	1844
a8	0.18	76	1UIE	ILE	78	A	-158.16	147.02	179.01	1168	1169	1172	1170	1171
a8	0.18	77	1WG3	ILE	67	A	-158.3	142.85	179.83	1002	1003	1006	1004	1005
a8	0.18	78	1WWA	ILE	374	X	-156.67	147.6	177.35	1389	1390	1393	1391	1392
a8	0.18	79	1Y9U	ILE	136	A	-161.66	151.91	172.09	2048	2049	2052	2050	2051
a8	0.18	80	1YFO	ILE	287	A	-163.97	138.78	-179.04	1266	1267	1270	1268	1269
a8	0.18	81	1YFO	ILE	287	B	-160.6	136.83	179.91	5738	5739	5742	5740	5741
a8	0.18	82	1YTL	ILE	62	D	-158.42	143.86	177.62	8282	8283	8286	8284	8285
a8	0.18	83	1Z81	ILE	27	A	-170.74	138.08	179.62	32	33	36	34	35
a8	0.18	84	1ZEQ	ILE	84	X	-158.64	138.14	177.73	1235	1236	1239	1237	1238
a8	0.18	85	1ZG6	ILE	246	A	-157.74	143.16	169.96	3388	3389	3392	3390	3391
a8	0.18	86	1ZI0	ILE	674	A	-157.96	129.78	-179.64	1776	1777	1780	1778	1779
a8	0.18	87	1ZI0	ILE	774	A	-168.48	132.57	179.96	3202	3203	3206	3204	3205
a8	0.18	88	1ZI0	ILE	674	B	-159.06	134.44	-179.77	6029	6030	6033	6031	6032
a8	0.18	89	2A22	ILE	12	A	-157.47	148.28	171.37	127	128	131	129	130
a8	0.18	90	2A22	ILE	12	B	-159.31	150.52	173.36	3249	3250	3253	3251	3252
a8	0.18	91	2AFR	ILE	7	A	-171.66	153.43	-179.44	20	21	24	22	23
a8	0.18	92	2AWF	ILE	78	A	-156.11	149.56	173.52	1251	1252	1255	1253	1254
a8	0.18	93	2B3O	ILE	302	A	-156.61	137.89	-179.31	4388	4389	4392	4390	4391
a8	0.18	94	2B78	ILE	195	A	-158.34	152.72	177.02	3058	3059	3062	3060	3061
a8	0.18	95	2C86	ILE	62	A	-175.45	146.27	178.06	523	524	527	525	526
a8	0.18	96	2CKD	ILE	160	A	-158.75	153.02	-179.53	2331	2332	2335	2333	2334
a8	0.18	97	2D42	ILE	145	B	-158.53	136.28	177.4	6019	6020	6023	6021	6022
a8	0.18	98	2D7U	ILE	332	A	-168.83	147.17	179.77	4846	4847	4850	4848	4849
a8	0.18	99	2DKA	ILE	219	A	-159.89	143.02	177.23	3109	3110	3113	3111	3112
a8	0.18	100	2DKA	ILE	219	B	-157.72	140.63	177.32	11031	11032	11035	11033	11034
a8	0.18	101	2ECE	ILE	269	A	-158.49	143.87	179.63	4197	4198	4201	4199	4200
a8	0.18	102	2ET6	ILE	101	A	170.87	139.14	-176.53	1287	1288	1291	1289	1290
a8	0.18	103	2ET6	ILE	542	A	-159.84	134.33	171.46	7971	7972	7975	7973	7974
a8	0.18	104	2GEE	ILE	211	A	-155.39	132.33	179.21	1857	1858	1861	1859	1860
a8	0.18	105	2GOI	ILE	79	A	-162.63	140.06	166.44	1169	1170	1173	1171	1172
a8	0.18	106	2GOI	ILE	79	B	-158.01	141.61	168.96	3115	3116	3119	3117	3118
a8	0.18	107	2GOI	ILE	79	C	-157.44	142.37	166.55	5061	5062	5065	5063	5064
a8	0.18	108	2GWO	ILE	46	A	-158.37	143.86	179.83	348	349	352	350	351
a8	0.18	109	2GWO	ILE	46	C	-160.5	143.61	179.44	5636	5637	5640	5638	5639
a8	0.18	110	2GWO	ILE	46	D	-157.47	139.57	-179.35	8364	8365	8368	8366	8367
a8	0.18	111	2H4R	ILE	193	A	-161.13	129.59	175.78	2706	2707	2710	2708	2709
a8	0.18	112	2HZ7	ILE	626	A	-170.93	153.05	-179.55	8697	8698	8701	8699	8700
a8	0.18	113	2I49	ILE	61	A	-171.93	145.05	178.4	87	88	91	89	90
a8	0.18	114	2II0	ILE	586	A	-159	127.36	-179.42	314	315	318	316	317
a8	0.18	115	2IM5	ILE	324	A	-161.99	151.43	-179.35	5264	5265	5268	5266	5267
a8	0.18	116	2IM5	ILE	324	B	-160.91	152.74	-179.42	11548	11549	11552	11550	11551
a8	0.18	117	2IM5	ILE	324	C	-161.04	151.93	-179.38	17832	17833	17836	17834	17835
a8	0.18	118	2IM5	ILE	324	D	-159.83	151.8	-179.46	24116	24117	24120	24118	24119
a8	0.18	119	2IY9	ILE	249	A	-156.95	151.19	171.34	3402	3403	3406	3404	3405
a8	0.18	120	2LYM	ILE	78	A	-157.32	144.5	171.47	1178	1179	1182	1180	1181
a8	0.18	121	2NQ5	ILE	154	A	-163.45	148.35	178.49	2538	2539	2542	2540	2541
a8	0.18	122	2O1P	ILE	401	A	-155.83	150.11	172.47	6407	6408	6411	6409	6410
a8	0.18	123	2O1P	ILE	401	B	-164.25	142.31	167.44	14789	14790	14793	14791	14792
a8	0.18	124	2O5F	ILE	22	A	-155.39	147.79	178.66	244	245	248	246	247
a8	0.18	125	2OG3	ILE	85	A	-164.33	137.71	-177.07	528	529	532	530	531
a8	0.18	126	2OUM	ILE	161	A	-157.81	119.19	177.14	956	957	960	958	959
a8	0.18	127	2PGE	ILE	39	A	-159.8	134.7	178.57	480	481	484	482	483
a8	0.18	128	2PQ6	ILE	331	A	-164.27	150.9	179	4663	4664	4667	4665	4666
a8	0.18	129	2PQS	ILE	73	A	-155.61	151.92	178.42	1147	1148	1151	1149	1150
a8	0.18	130	2PQS	ILE	73	D	-155.14	150.47	178.44	8617	8618	8621	8619	8620
a8	0.18	131	2PTV	ILE	98	A	-158.37	140.37	-178.6	1443	1444	1447	1445	1446
a8	0.18	132	2PVT	ILE	130	A	-155.51	116.38	-179.19	1773	1774	1777	1775	1776
a8	0.18	133	2PWQ	ILE	74	A	-155.97	141.03	179.36	1233	1234	1237	1235	1236
a8	0.18	134	2QV3	ILE	700	A	-157.94	134.47	-179.22	5081	5082	5085	5083	5084
a8	0.18	135	2QZ5	ILE	136	A	-158.52	132.55	178.47	1877	1878	1881	1879	1880
a8	0.18	136	2R0J	ILE	73	A	-157.4	143.59	-178.16	1153	1154	1157	1155	1156
a8	0.18	137	2REJ	ILE	200	A	-157.12	147.41	-179.51	2553	2554	2557	2555	2556
a8	0.18	138	2RES	ILE	9	A	-160.26	147.17	179.47	115	116	119	117	118
a8	0.18	139	2UUT	ILE	378	A	-155.15	149.71	169.07	5745	5746	5749	5747	5748
a8	0.18	140	2UYO	ILE	160	A	-161.02	153.03	167.1	2000	2001	2004	2002	2003
a8	0.18	141	2W9P	ILE	51	F	-162.12	136.17	176.38	7927	7928	7931	7929	7930
a8	0.18	142	2W9P	ILE	51	L	-156.02	141.29	179.78	16537	16538	16541	16539	16540
a8	0.18	143	2X6R	ILE	122	A	175.69	146.09	179.01	1862	1863	1866	1864	1865
a8	0.18	144	2X9Y	ILE	607	A	-169.47	148.38	177.75	6239	6240	6243	6241	6242
a8	0.18	145	2YWZ	ILE	10	A	-155.06	145.01	170.38	148	149	152	150	151
a8	0.18	146	2ZD7	ILE	146	B	-157.09	133.75	-179.88	5755	5756	5759	5757	5758
a8	0.18	147	2ZPC	ILE	129	A	-158.54	143.54	179.07	1942	1943	1946	1944	1945
a8	0.18	148	3B9N	ILE	80	A	-158.79	129.74	-0.03	1269	1270	1273	1271	1272
a8	0.18	149	3B9N	ILE	281	A	-168.1	131.35	176.39	4478	4479	4482	4480	4481
a8	0.18	150	3B9N	ILE	80	B	-165.9	131.18	0.08	8212	8213	8216	8214	8215
a8	0.18	151	3B9N	ILE	281	B	-159.87	134.5	178.84	11421	11422	11425	11423	11424
a8	0.18	152	3BF7	ILE	114	A	-161.86	148.75	177.94	1734	1735	1738	1736	1737
a8	0.18	153	3BF7	ILE	114	B	-161.32	149.85	178.16	5711	5712	5715	5713	5714
a8	0.18	154	3BIP	ILE	212	A	-158.38	132.77	175.2	3359	3360	3363	3361	3362
a8	0.18	155	3BIP	ILE	212	B	-155.18	137.49	178.49	10445	10446	10449	10447	10448
a8	0.18	156	3BYL	ILE	332	A	-157.61	154.25	176.06	4521	4522	4525	4523	4524
a8	0.18	157	3CB6	ILE	213	A	-155.13	136.8	178.37	3423	3424	3427	3425	3426
a8	0.18	158	3CTK	ILE	243	A	-157.79	138.69	-178.93	3835	3836	3839	3837	3838
a8	0.18	159	3CX2	ILE	172	A	-155.45	143.14	177.11	299	300	303	301	302
a8	0.18	160	3DLW	ILE	51	A	-155.13	124.27	175.47	425	426	429	427	428
a8	0.18	161	3DRM	ILE	188	A	-157.37	135.16	-179.67	2536	2537	2540	2538	2539
a8	0.18	162	3EZO	ILE	84	A	-157.18	143.24	178.84	1207	1208	1211	1209	1210
a8	0.18	163	3F7M	ILE	305	A	-161.29	154.76	177.07	2848	2849	2852	2850	2851
a8	0.18	164	3FPN	ILE	167	B	-158.06	140.7	176.96	2064	2065	2068	2066	2067
a8	0.18	165	3FUQ	ILE	999	A	-161.84	145.55	-179.36	2128	2129	2132	2130	2131
a8	0.18	166	3HIQ	ILE	252	A	-155.2	137.06	-177.74	3993	3994	3997	3995	3996
a8	0.18	167	3HIQ	ILE	252	B	-155.51	140.75	178.96	8053	8054	8057	8055	8056
a8	0.18	168	3I2N	ILE	117	A	-155.87	143.88	174.33	1620	1621	1624	1622	1623
a8	0.18	169	3I50	ILE	113	E	-170.23	139.56	178.35	1550	1551	1554	1552	1553
a8	0.18	170	3I50	ILE	144	L	-167.74	123.42	173.66	6209	6210	6213	6211	6212
a8	0.18	171	3IFO	ILE	149	L	-158.85	151.93	173.57	5482	5483	5486	5484	5485
a8	0.18	172	3IM5	ILE	28	A	-163.19	136.63	-176.29	246	247	250	248	249
a8	0.18	173	3JSN	ILE	304	A	-158.02	144.88	176.79	4658	4659	4662	4660	4661
a8	0.18	174	3JXG	ILE	276	D	-155.35	132.21	178.26	15434	15435	15438	15436	15437
a8	0.18	175	3K10	ILE	331	A	-159.55	145.96	179.67	282	283	286	284	285
a8	0.18	176	3K5O	ILE	177	B	-155.57	148.68	176.82	14887	14888	14891	14889	14890
a8	0.18	177	3KCI	ILE	3991	A	-156.7	135.72	-176.73	576	577	580	578	579
a8	0.18	178	3KEY	ILE	331	A	-157.1	141.07	179.92	318	319	322	320	321
a8	0.18	179	3L6V	ILE	673	A	-156.17	140.13	174.77	2270	2271	2274	2272	2273
a8	0.18	180	3L6V	ILE	808	A	-165.46	143.37	178.4	3762	3763	3766	3764	3765
a8	0.18	181	3L6V	ILE	673	B	-157.6	133.55	172.89	6988	6989	6992	6990	6991
a8	0.18	182	3L6V	ILE	808	B	-168.4	144.45	178.79	8472	8473	8476	8474	8475
a8	0.18	183	3LE3	ILE	6	B	-159.35	145.04	177.71	1398	1399	1402	1400	1401
a8	0.18	184	3LFG	ILE	6	C	-156.13	146.6	174.7	2663	2664	2667	2665	2666
a8	0.18	185	3MXX	ILE	210	A	-165.74	141.54	-176.41	2857	2858	2861	2859	2860
a8	0.18	186	3N0D	ILE	210	A	-160.82	142.59	-176.42	2858	2859	2862	2860	2861
a8	0.18	187	3N0E	ILE	210	A	-162.89	140.29	178.09	2882	2883	2886	2884	2885
a8	0.18	188	3N2T	ILE	6	A	-155.7	145.79	177.64	67	68	71	69	70
a8	0.18	189	4LYO	ILE	78	A	-160.32	147.77	178.9	1178	1179	1182	1180	1181
a8	0.18	190	4LYT	ILE	78	B	-164.53	144.47	175.47	3118	3119	3122	3120	3121
a8	0.18	191	6LYT	ILE	78	A	-159.45	143.22	174.06	1178	1179	1182	1180	1181
a8	0.3	1	1ATT	ILE	220	A	-155.79	127.72	-179.71	3284	3285	3288	3286	3287
a8	0.3	2	1D6M	ILE	326	A	-174.61	148.31	174.52	5084	5085	5088	5086	5087
a8	0.3	3	1XGO	ILE	169	A	-158.47	154.79	176.92	2646	2647	2650	2648	2649
a8	0.3	4	2CVF	ILE	216	B	-175.46	130.7	-179.86	6927	6928	6931	6929	6930
a8	0.3	5	3B43	ILE	149	A	-156.33	148.44	-176.35	2374	2375	2378	2376	2377
a8	0.3	6	3CWV	ILE	63	B	-160.29	145.37	179.07	6145	6146	6149	6147	6148
a8	0.3	7	3K2T	ILE	2	A	178.31	110.65	-179.67	18	19	22	20	21
a8	0.3	8	3LHA	ILE	244	A	-168.59	122.39	-175.2	3708	3709	3712	3710	3711
a8	0.3	9	3LHA	ILE	244	B	-165.8	123.07	-175.87	8390	8391	8394	8392	8393
b1	0.06	1	149L	ILE	58	A	-120.8	164.06	178.22	906	907	910	908	909
b1	0.06	2	175L	ILE	58	A	-128.55	165.68	179.41	909	910	913	911	912
b1	0.06	3	175L	ILE	58	B	-129.87	176.96	-178.06	3484	3485	3488	3486	3487
b1	0.06	4	180L	ILE	58	B	-129.95	171.25	174.93	3500	3501	3504	3502	3503
b1	0.06	5	189L	ILE	58	A	-123.68	-177.17	179.8	913	914	917	915	916
b1	0.06	6	1A04	ILE	182	A	-141.54	162.8	179.22	2616	2617	2620	2618	2619
b1	0.06	7	1A04	ILE	182	B	-141.68	163.89	179.07	5824	5825	5828	5826	5827
b1	0.06	8	1A21	ILE	175	B	-124.1	160.89	179.05	5640	5641	5644	5642	5643
b1	0.06	9	1A3H	ILE	94	A	-125.14	165.87	179.46	1388	1389	1392	1390	1391
b1	0.06	10	1A5D	ILE	105	B	-140.97	161.68	179.19	4483	4484	4487	4485	4486
b1	0.06	11	1A87	ILE	97	A	-111.51	-174.41	-179.9	84	85	88	86	87
b1	0.06	12	1A8Q	ILE	213	A	-123.52	156.14	-179.89	3245	3246	3249	3247	3248
b1	0.06	13	1AF9	ILE	1196	A	-136.68	-176.59	177.11	5159	5160	5163	5161	5162
b1	0.06	14	1AF9	ILE	1285	A	-135	179.16	176.26	6583	6584	6587	6585	6586
b1	0.06	15	1AFU	ILE	81	A	-137.74	161.62	175.93	1188	1189	1192	1190	1191
b1	0.06	16	1AFU	ILE	81	B	-135.17	157.95	177.36	3015	3016	3019	3017	3018
b1	0.06	17	1AGI	ILE	79	A	-136.48	157.5	176.98	1296	1297	1300	1298	1299
b1	0.06	18	1AGI	ILE	104	A	-120.62	159.45	178.91	1671	1672	1675	1673	1674
b1	0.06	19	1AGJ	ILE	175	A	-119.81	155.59	179.33	2729	2730	2733	2731	2732
b1	0.06	20	1AGJ	ILE	139	B	-132.48	157.38	-179.96	5929	5930	5933	5931	5932
b1	0.06	21	1AKI	ILE	78	A	-140.02	155.7	170.12	1178	1179	1182	1180	1181
b1	0.06	22	1AM5	ILE	18	A	-153.18	155.18	-179.34	273	274	277	275	276
b1	0.06	23	1AO3	ILE	53	A	-146.71	160.25	178.9	793	794	797	795	796
b1	0.06	24	1AO3	ILE	53	B	-140.53	164.41	177.51	3602	3603	3606	3604	3605
b1	0.06	25	1AOA	ILE	289	A	-129.22	157.52	-178.94	2455	2456	2459	2457	2458
b1	0.06	26	1AOV	ILE	57	A	-151.63	156.23	179.16	868	869	872	870	871
b1	0.06	27	1ARB	ILE	258	A	-142.09	163.6	178.33	3641	3642	3645	3643	3644
b1	0.06	28	1ATZ	ILE	975	B	-137.99	173.7	177.44	3574	3575	3578	3576	3577
b1	0.06	29	1AUN	ILE	124	A	-130.91	171.61	-179.26	1822	1823	1826	1824	1825
b1	0.06	30	1AVU	ILE	107	A	-118.36	-167.12	-171.38	1592	1593	1596	1594	1595
b1	0.06	31	1AW7	ILE	181	A	-121.45	170.65	178.04	2869	2870	2873	2871	2872
b1	0.06	32	1AW7	ILE	298	B	-127.34	157.01	178.08	4580	4581	4584	4582	4583
b1	0.06	33	1AW7	ILE	381	B	-120.39	162.24	178.02	5949	5950	5953	5951	5952
b1	0.06	34	1AW7	ILE	581	C	-117.73	168.8	-177.51	9029	9030	9033	9031	9032
b1	0.06	35	1AW7	ILE	781	D	-116.27	161.47	179.36	12109	12110	12113	12111	12112
b1	0.06	36	1B6E	ILE	117	A	-140.88	159.28	-176.72	926	927	930	928	929
b1	0.06	37	1B8X	ILE	9	A	-144.34	171.62	179.15	140	141	144	142	143
b1	0.06	38	1BA7	ILE	64	A	-121.67	159.09	-179.29	923	924	927	925	926
b1	0.06	39	1BA7	ILE	107	A	-120.98	-170	-178.91	1582	1583	1586	1584	1585
b1	0.06	40	1BA7	ILE	64	B	-123.83	158.03	-178.5	3327	3328	3331	3329	3330
b1	0.06	41	1BA7	ILE	107	B	-118.52	-172.51	-177.91	3977	3978	3981	3979	3980
b1	0.06	42	1BAN	ILE	25	A	-146.84	156.63	179.66	338	339	342	340	341
b1	0.06	43	1BEE	ILE	5	A	-122.69	162.31	-178.5	60	61	64	62	63
b1	0.06	44	1BFE	ILE	327	A	-124.05	163.09	178.86	341	342	345	343	344
b1	0.06	45	1BFE	ILE	328	A	-141.73	178.97	-179.68	360	361	364	362	363
b1	0.06	46	1BK7	ILE	177	A	-133.29	164.85	-179.75	2729	2730	2733	2731	2732
b1	0.06	47	1BQC	ILE	222	A	-128.17	157.49	170.35	3334	3335	3338	3336	3337
b1	0.06	48	1BR9	ILE	19	A	-138.51	156.69	161.44	248	249	252	250	251
b1	0.06	49	1BR9	ILE	47	A	-124.21	162.26	160.64	696	697	700	698	699
b1	0.06	50	1BVZ	ILE	389	A	-136.46	158.23	-171.18	6211	6212	6215	6213	6214
b1	0.06	51	1BWH	ILE	78	A	-152.35	155.32	178.92	1178	1179	1182	1180	1181
b1	0.06	52	1BWI	ILE	78	A	-152.27	156.57	178.67	1178	1179	1182	1180	1181
b1	0.06	53	1BY8	ILE	234	A	-148.79	173.44	178.98	3585	3586	3589	3587	3588
b1	0.06	54	1C2A	ILE	50	A	-126.74	165.66	158.49	666	667	670	668	669
b1	0.06	55	1CDJ	ILE	24	A	-139.97	-169.04	179.88	363	364	367	365	366
b1	0.06	56	1CF1	ILE	293	B	-118.61	158.13	179.72	10359	10360	10363	10361	10362
b1	0.06	57	1CF1	ILE	293	D	-118.54	158.87	-179.37	22209	22210	22213	22211	22212
b1	0.06	58	1CII	ILE	320	A	-113.02	-177.7	179.76	4650	4651	4654	4652	4653
b1	0.06	59	1CIY	ILE	257	A	-114.69	-169.19	179.4	3635	3636	3639	3637	3638
b1	0.06	60	1CMS	ILE	20	A	-130.65	157.75	177.78	289	290	293	291	292
b1	0.06	61	1CQA	ILE	77	A	-130.81	-176.37	-178.72	983	984	987	985	986
b1	0.06	62	1CQY	ILE	479	A	-142.04	159.6	179.61	964	965	968	966	967
b1	0.06	63	1CRN	ILE	33	A	-129.76	157.03	174.82	452	453	456	454	455
b1	0.06	64	1CRN	ILE	35	A	-124.13	158.13	-179.03	490	491	494	492	493
b1	0.06	65	1CSK	ILE	60	A	-136.67	157.89	179.91	762	763	766	764	765
b1	0.06	66	1CSK	ILE	60	D	-140.42	156.08	179.91	3378	3379	3382	3380	3381
b1	0.06	67	1CV2	ILE	138	A	-127.78	176.64	173.99	2082	2083	2086	2084	2085
b1	0.06	68	1D2K	ILE	210	A	-142.83	156.73	177.34	2773	2774	2777	2775	2776
b1	0.06	69	1D2P	ILE	836	A	-141.64	166.21	-178.98	4723	4724	4727	4725	4726
b1	0.06	70	1D6M	ILE	385	A	-129.06	162.02	176.68	6017	6018	6021	6019	6020
b1	0.06	71	1DC9	ILE	58	A	-135.16	164.6	179.48	938	939	942	940	941
b1	0.06	72	1DIX	ILE	186	A	-131.98	159.93	164.24	2796	2797	2800	2798	2799
b1	0.06	73	1DKJ	ILE	78	A	-150.2	157.83	175.31	1170	1171	1174	1172	1173
b1	0.06	74	1DLC	ILE	537	A	-131	170.75	179.65	7552	7553	7556	7554	7555
b1	0.06	75	1DLC	ILE	573	A	-139.14	173.64	177.79	8106	8107	8110	8108	8109
b1	0.06	76	1DLC	ILE	593	A	-143.24	168.75	177.2	8426	8427	8430	8428	8429
b1	0.06	77	1DQ7	ILE	57	B	-126.91	158.41	-179.1	1701	1702	1705	1703	1704
b1	0.06	78	1e+21	ILE	81	A	-131.45	175.47	178.36	1136	1137	1140	1138	1139
b1	0.06	79	1e+21	ILE	106	A	-115.04	157.06	179.44	1535	1536	1539	1537	1538
b1	0.06	80	1E4J	ILE	46	A	-111.9	170.87	-176.57	700	701	704	702	703
b1	0.06	81	1ECL	ILE	285	A	-130.25	168.69	-176.43	4131	4132	4135	4133	4134
b1	0.06	82	1ECL	ILE	317	A	-146.15	166.88	177.98	4633	4634	4637	4635	4636
b1	0.06	83	1EDE	ILE	5	A	-126.64	158.91	-178.28	63	64	67	65	66
b1	0.06	84	1EG3	ILE	194	A	-138.68	157.74	176.35	2357	2358	2361	2359	2360
b1	0.06	85	1EG3	ILE	276	A	-122.17	162.89	175.42	3663	3664	3667	3665	3666
b1	0.06	86	1EIC	ILE	81	A	-140.16	163.97	176.56	1200	1201	1204	1202	1203
b1	0.06	87	1EID	ILE	81	A	-139.65	162.55	176.68	1200	1201	1204	1202	1203
b1	0.06	88	1EIE	ILE	81	A	-138.29	164.97	177.21	1200	1201	1204	1202	1203
b1	0.06	89	1EIF	ILE	91	A	-125.43	158.43	177.82	1296	1297	1300	1298	1299
b1	0.06	90	1ENI	ILE	51	A	-133.62	164.4	-179.97	811	812	815	813	814
b1	0.06	91	1ENJ	ILE	51	A	-138.76	159.29	-178.81	820	821	824	822	823
b1	0.06	92	1ERJ	ILE	525	A	-125.89	-174.63	-176.16	2791	2792	2795	2793	2794
b1	0.06	93	1ERJ	ILE	525	B	-126.35	-174.69	-175.55	7937	7938	7941	7939	7940
b1	0.06	94	1ERJ	ILE	525	C	-126.23	-174.56	-175.73	13173	13174	13177	13175	13176
b1	0.06	95	1ES4	ILE	6	A	-123.64	156.01	-179.78	53	54	57	55	56
b1	0.06	96	1ES5	ILE	6	A	-136.54	158.81	179.69	53	54	57	55	56
b1	0.06	97	1ESI	ILE	6	A	-121.32	159.41	-179.52	53	54	57	55	56
b1	0.06	98	1ET6	ILE	66	A	-135.01	171.68	177.85	1041	1042	1045	1043	1044
b1	0.06	99	1ET6	ILE	66	B	-139.4	173.05	178.29	4204	4205	4208	4206	4207
b1	0.06	100	1ET9	ILE	118	A	-132.47	155.54	-178.83	1725	1726	1729	1727	1728
b1	0.06	101	1ET9	ILE	192	A	-147.24	157.04	179.92	2959	2960	2963	2961	2962
b1	0.06	102	1EUR	ILE	210	A	-135.83	170.66	175.82	2385	2386	2389	2387	2388
b1	0.06	103	1EUR	ILE	227	A	-128.79	164.43	176.38	2671	2672	2675	2673	2674
b1	0.06	104	1EUR	ILE	315	A	-138.14	166.14	175.76	3948	3949	3952	3950	3951
b1	0.06	105	1FB0	ILE	58	A	-143.61	156.61	177.9	783	784	787	785	786
b1	0.06	106	1FB0	ILE	80	A	-141.18	160.86	-0.28	1125	1126	1129	1127	1128
b1	0.06	107	1FB0	ILE	58	B	-145	155.01	178.26	2409	2410	2413	2411	2412
b1	0.06	108	1FB6	ILE	58	A	-140.1	162	177.63	766	767	770	768	769
b1	0.06	109	1FB6	ILE	80	A	-138.06	159.05	0.04	1108	1109	1112	1110	1111
b1	0.06	110	1FB6	ILE	58	B	-136.4	160.16	178.05	2390	2391	2394	2392	2393
b1	0.06	111	1FC7	ILE	167	A	-115.86	162.27	178.05	1457	1458	1461	1459	1460
b1	0.06	112	1FG4	ILE	109	A	-131.04	161.1	-1.31	1722	1723	1726	1724	1725
b1	0.06	113	1FG4	ILE	21	B	-134.33	161.43	179.27	2561	2562	2565	2563	2564
b1	0.06	114	1FG4	ILE	109	B	-121.71	156.06	-4.9	3977	3978	3981	3979	3980
b1	0.06	115	1FLH	ILE	18	A	-121.87	165.57	-179.97	271	272	275	273	274
b1	0.06	116	1FO9	ILE	164	A	-120.02	155.15	-175.44	932	933	936	934	935
b1	0.06	117	1FR1	ILE	83	A	-127.96	165.05	175.09	1243	1244	1247	1245	1246
b1	0.06	118	1FR1	ILE	83	B	-137.24	170.46	176.21	6815	6816	6819	6817	6818
b1	0.06	119	1FS3	ILE	81	A	-140.96	164.25	177.63	1200	1201	1204	1202	1203
b1	0.06	120	1G4E	ILE	108	A	-127.51	155.77	178.4	1522	1523	1526	1524	1525
b1	0.06	121	1G4E	ILE	1108	B	-121.88	158.44	179.14	4772	4773	4776	4774	4775
b1	0.06	122	1G61	ILE	2025	A	-132.03	156.26	170.43	358	359	362	360	361
b1	0.06	123	1G61	ILE	4025	B	-132.64	156.27	174.44	3791	3792	3795	3793	3794
b1	0.06	124	1G6L	ILE	1013	A	-123.09	155.38	176.64	1755	1756	1759	1757	1758
b1	0.06	125	1G8P	ILE	100	A	-132.53	177.67	177.91	1208	1209	1212	1210	1211
b1	0.06	126	1GC7	ILE	208	A	-131.41	175.34	-179.71	3457	3458	3461	3459	3460
b1	0.06	127	1GCE	ILE	83	A	-141.57	165.26	177.35	1224	1225	1228	1226	1227
b1	0.06	128	1GCU	ILE	56	A	-126.19	160.73	179.32	877	878	881	879	880
b1	0.06	129	1GHL	ILE	78	B	-148.14	155.73	171.46	3120	3121	3124	3122	3123
b1	0.06	130	1GHS	ILE	128	A	-118.33	164.92	177.43	1864	1865	1868	1866	1867
b1	0.06	131	1GND	ILE	337	A	-138.28	165.07	-175.92	5366	5367	5370	5368	5369
b1	0.06	132	1GQZ	ILE	202	A	-128.04	162.18	169.7	3084	3085	3088	3086	3087
b1	0.06	133	1GSO	ILE	184	A	-140.94	176.85	178.75	2652	2653	2656	2654	2655
b1	0.06	134	1GYD	ILE	157	B	-133.02	160.71	167.09	1967	1968	1971	1969	1970
b1	0.06	135	1GYU	ILE	707	A	-128.81	157.58	162.9	64	65	68	66	67
b1	0.06	136	1H03	ILE	79	P	-136.36	163.23	177.83	1067	1068	1071	1069	1070
b1	0.06	137	1H03	ILE	109	P	-132.59	167.3	-178	1532	1533	1536	1534	1535
b1	0.06	138	1H03	ILE	109	Q	-121.56	157.04	-177.2	3353	3354	3357	3355	3356
b1	0.06	139	1H2P	ILE	79	P	-140.19	172.08	179.77	1051	1052	1055	1053	1054
b1	0.06	140	1H2P	ILE	109	P	-116.66	-179.2	177.71	1514	1515	1518	1516	1517
b1	0.06	141	1H2Q	ILE	75	P	-131.83	161.9	178.65	902	903	906	904	905
b1	0.06	142	1H2Q	ILE	79	P	-128.25	172.41	177.93	954	955	958	956	957
b1	0.06	143	1H6T	ILE	247	A	-119.75	163.24	-179.81	3441	3442	3445	3443	3444
b1	0.06	144	1HAR	ILE	47	A	-136.84	163.26	-179.31	708	709	712	710	711
b1	0.06	145	1HAR	ILE	50	A	-124.08	161.62	-177.94	760	761	764	762	763
b1	0.06	146	1HD8	ILE	23	A	-132.15	156	174.23	321	322	325	323	324
b1	0.06	147	1HD8	ILE	300	A	-130.87	167.23	-178.42	4290	4291	4294	4292	4293
b1	0.06	148	1HEM	ILE	78	A	-153.31	157.2	173.76	1178	1179	1182	1180	1181
b1	0.06	149	1HER	ILE	78	A	-150.96	155.06	173.68	1175	1176	1179	1177	1178
b1	0.06	150	1HZT	ILE	92	A	-138.65	165.41	177.48	973	974	977	975	976
b1	0.06	151	1I5P	ILE	311	A	-143.08	161.85	176.78	4995	4996	4999	4997	4998
b1	0.06	152	1I5P	ILE	595	A	-135.11	159.38	-179.97	9268	9269	9272	9270	9271
b1	0.06	153	1I6A	ILE	169	A	-136.61	155.8	178.08	1304	1305	1308	1306	1307
b1	0.06	154	1I6A	ILE	237	A	-134.82	170.31	179.42	2306	2307	2310	2308	2309
b1	0.06	155	1I6A	ILE	260	A	-132.29	177.17	178.2	2674	2675	2678	2676	2677
b1	0.06	156	1I9Y	ILE	842	A	-137.04	166.96	174.25	4771	4772	4775	4773	4774
b1	0.06	157	1IDJ	ILE	140	A	-136.2	167.1	178.79	1941	1942	1945	1943	1944
b1	0.06	158	1IDJ	ILE	140	B	-136.23	167.09	178.82	7074	7075	7078	7076	7077
b1	0.06	159	1IDK	ILE	113	A	-126.87	158.74	179.24	1558	1559	1562	1560	1561
b1	0.06	160	1IDK	ILE	140	A	-140.82	164.37	178.24	1945	1946	1949	1947	1948
b1	0.06	161	1IJ9	ILE	88	A	-112.26	161.97	179.48	1309	1310	1313	1311	1312
b1	0.06	162	1IJ9	ILE	177	A	-127	173.96	179.69	2731	2732	2735	2733	2734
b1	0.06	163	1ISN	ILE	224	A	-138.81	165.81	177.62	3356	3357	3360	3358	3359
b1	0.06	164	1IU1	ILE	707	A	-138.06	163.06	168.46	54	55	58	56	57
b1	0.06	165	1IU1	ILE	707	B	-134.14	161.61	171.59	1967	1968	1971	1969	1970
b1	0.06	166	1IV7	ILE	106	B	-115.7	167.8	-179.85	1657	1658	1661	1659	1660
b1	0.06	167	1IV7	ILE	138	B	-117.8	170.92	169.28	2165	2166	2169	2167	2168
b1	0.06	168	1IZ5	ILE	24	A	-123.32	156.96	-179.05	349	350	353	351	352
b1	0.06	169	1IZ5	ILE	116	A	-129.61	170.86	-179.27	1837	1838	1841	1839	1840
b1	0.06	170	1IZ5	ILE	24	B	-121.32	158.03	-178.98	4132	4133	4136	4134	4135
b1	0.06	171	1IZ5	ILE	116	B	-129.27	172.05	-178.64	5620	5621	5624	5622	5623
b1	0.06	172	1IZ6	ILE	58	A	-139.85	156.55	-179.76	876	877	880	878	879
b1	0.06	173	1IZ6	ILE	88	A	-121.69	158.89	-178.09	1341	1342	1345	1343	1344
b1	0.06	174	1IZ6	ILE	128	A	-123.61	159.52	178.06	1978	1979	1982	1980	1981
b1	0.06	175	1IZ6	ILE	58	B	-134.32	161.58	179.67	3017	3018	3021	3019	3020
b1	0.06	176	1IZ6	ILE	88	B	-127.73	161.35	179.57	3482	3483	3486	3484	3485
b1	0.06	177	1IZ6	ILE	88	C	-132.17	161.56	-180	5623	5624	5627	5625	5626
b1	0.06	178	1IZ6	ILE	128	C	-123.61	158.82	178.09	6260	6261	6264	6262	6263
b1	0.06	179	1IZP	ILE	81	A	-139.62	162.88	176.93	1199	1200	1203	1201	1202
b1	0.06	180	1IZQ	ILE	81	A	-137.07	163.92	177.67	1196	1197	1200	1198	1199
b1	0.06	181	1IZR	ILE	81	A	-139.75	164.38	177.02	1190	1191	1194	1192	1193
b1	0.06	182	1J2A	ILE	73	A	-116.61	161.78	179.31	1109	1110	1113	1111	1112
b1	0.06	183	1J2F	ILE	395	A	-126.33	163.88	-178.13	3052	3053	3056	3054	3055
b1	0.06	184	1J2F	ILE	395	B	-130.74	161.19	-179.52	6575	6576	6579	6577	6578
b1	0.06	185	1JAM	ILE	174	A	-118.73	178.67	179.04	2831	2832	2835	2833	2834
b1	0.06	186	1JCF	ILE	34	A	-130.36	163.64	176.36	516	517	520	518	519
b1	0.06	187	1JCF	ILE	198	A	-123.2	161.66	-179.44	3016	3017	3020	3018	3019
b1	0.06	188	1JEJ	ILE	6	A	-141.08	167.96	176.38	90	91	94	92	93
b1	0.06	189	1JEJ	ILE	238	A	-132.34	165.68	179.75	3899	3900	3903	3901	3902
b1	0.06	190	1JFR	ILE	87	A	-114.77	158.13	164.83	1187	1188	1191	1189	1190
b1	0.06	191	1JFR	ILE	87	B	-111.85	160.15	164.2	5054	5055	5058	5056	5057
b1	0.06	192	1JJ3	ILE	78	A	-151.11	156.16	178.74	1178	1179	1182	1180	1181
b1	0.06	193	1JKS	ILE	157	A	-130.48	168.51	177.5	2540	2541	2544	2542	2543
b1	0.06	194	1JKS	ILE	160	A	-127.73	-176.78	176.61	2600	2601	2604	2602	2603
b1	0.06	195	1JPD	ILE	113	X	-112.64	159.09	-179.72	1651	1652	1655	1653	1654
b1	0.06	196	1JPE	ILE	76	A	-125.2	168.51	179.29	1087	1088	1091	1089	1090
b1	0.06	197	1JTI	ILE	278	A	-142.14	167.04	179.18	4335	4336	4339	4337	4338
b1	0.06	198	1JTI	ILE	278	B	-149.02	158.8	178.14	10212	10213	10216	10214	10215
b1	0.06	199	1JVT	ILE	81	A	-135.74	161.1	175.2	1188	1189	1192	1190	1191
b1	0.06	200	1JVT	ILE	81	B	-131.65	161.58	178.56	3015	3016	3019	3017	3018
b1	0.06	201	1JVV	ILE	106	B	-122.16	155.77	178.57	3394	3395	3398	3396	3397
b1	0.06	202	1K0F	ILE	245	A	-119.41	163.89	-178.16	3338	3339	3342	3340	3341
b1	0.06	203	1KAG	ILE	76	A	-120.23	159.05	175.12	1150	1151	1154	1152	1153
b1	0.06	204	1KAG	ILE	76	B	-117.86	157.53	175.79	3600	3601	3604	3602	3603
b1	0.06	205	1KEH	ILE	235	A	-146.07	161.32	177.69	3454	3455	3458	3456	3457
b1	0.06	206	1KF5	ILE	81	A	-132.05	157.87	170.2	1200	1201	1204	1202	1203
b1	0.06	207	1KF7	ILE	81	A	-133.4	159.7	170.85	1200	1201	1204	1202	1203
b1	0.06	208	1KF8	ILE	81	A	-132.25	159.45	170.33	1200	1201	1204	1202	1203
b1	0.06	209	1KN9	ILE	101	A	-111.36	165.71	177.56	370	371	374	372	373
b1	0.06	210	1KN9	ILE	237	B	-146.73	157.78	177.91	5592	5593	5596	5594	5595
b1	0.06	211	1KN9	ILE	237	C	-149.65	157.3	177.13	9122	9123	9126	9124	9125
b1	0.06	212	1KN9	ILE	237	D	-140.78	161.6	178.25	12282	12283	12286	12284	12285
b1	0.06	213	1KS9	ILE	139	A	-131.42	167.27	179.14	2091	2092	2095	2093	2094
b1	0.06	214	1KTE	ILE	18	A	-126	176.29	172.63	270	271	274	272	273
b1	0.06	215	1KXA	ILE	205	A	-131.03	160.63	-179.89	1532	1533	1536	1534	1535
b1	0.06	216	1KXB	ILE	205	A	-136.24	165.07	-179.75	1532	1533	1536	1534	1535
b1	0.06	217	1KXC	ILE	205	A	-134.81	164.3	179.54	1540	1541	1544	1542	1543
b1	0.06	218	1KXD	ILE	205	A	-134	166.05	179.69	1532	1533	1536	1534	1535
b1	0.06	219	1KXE	ILE	205	A	-123.01	155.38	179.76	1504	1505	1508	1506	1507
b1	0.06	220	1KXF	ILE	205	A	-139.54	170.22	179.3	1549	1550	1553	1551	1552
b1	0.06	221	1KZF	ILE	171	A	-127.72	160.68	-174.94	2467	2468	2471	2469	2470
b1	0.06	222	1L01	ILE	58	A	-125.43	168.7	174.72	906	907	910	908	909
b1	0.06	223	1L01	ILE	157	A	-132.24	168.48	-174.43	2503	2504	2507	2505	2506
b1	0.06	224	1L02	ILE	58	A	-121.21	166.83	175.13	906	907	910	908	909
b1	0.06	225	1L04	ILE	58	A	-126.2	165.51	177.75	906	907	910	908	909
b1	0.06	226	1L05	ILE	58	A	-128.84	163.45	177.73	906	907	910	908	909
b1	0.06	227	1L06	ILE	58	A	-127.46	168.35	175.65	906	907	910	908	909
b1	0.06	228	1L07	ILE	58	A	-123.38	168.9	175.16	906	907	910	908	909
b1	0.06	229	1L08	ILE	58	A	-124.05	168.68	175.2	906	907	910	908	909
b1	0.06	230	1L09	ILE	58	A	-125.15	167.61	175.3	906	907	910	908	909
b1	0.06	231	1L10	ILE	58	A	-126.17	165.57	177.03	906	907	910	908	909
b1	0.06	232	1L10	ILE	157	A	-128.76	171.07	-170.77	2507	2508	2511	2509	2510
b1	0.06	233	1L12	ILE	58	A	-124.49	166.96	175.49	906	907	910	908	909
b1	0.06	234	1L13	ILE	58	A	-124.6	167.97	175.76	906	907	910	908	909
b1	0.06	235	1L14	ILE	58	A	-124.57	167.72	175.81	906	907	910	908	909
b1	0.06	236	1L15	ILE	58	A	-120.2	169.92	175.37	906	907	910	908	909
b1	0.06	237	1L16	ILE	58	A	-124.25	167.08	177.18	906	907	910	908	909
b1	0.06	238	1L17	ILE	58	A	-134.13	164.7	177.95	903	904	907	905	906
b1	0.06	239	1L18	ILE	58	A	-129.29	160.42	177.9	908	909	912	910	911
b1	0.06	240	1L19	ILE	58	A	-131.11	165.18	178.41	907	908	911	909	910
b1	0.06	241	1L20	ILE	58	A	-132.37	170.9	177.5	906	907	910	908	909
b1	0.06	242	1L21	ILE	58	A	-128.21	165.99	179.13	899	900	903	901	902
b1	0.06	243	1L22	ILE	58	A	-134.62	163.34	178.23	906	907	910	908	909
b1	0.06	244	1L23	ILE	58	A	-133.51	165.09	178.09	906	907	910	908	909
b1	0.06	245	1L24	ILE	58	A	-132.14	165.37	178.62	906	907	910	908	909
b1	0.06	246	1L25	ILE	58	A	-131.14	161.63	176.73	906	907	910	908	909
b1	0.06	247	1L27	ILE	58	A	-132.77	165.69	177.86	906	907	910	908	909
b1	0.06	248	1L28	ILE	58	A	-132.8	166.69	176.13	906	907	910	908	909
b1	0.06	249	1L2L	ILE	165	A	-133.91	160.63	179.2	2496	2497	2500	2498	2499
b1	0.06	250	1L30	ILE	58	A	-131.17	167.74	177.85	906	907	910	908	909
b1	0.06	251	1L32	ILE	58	A	-133.47	166.83	178.69	906	907	910	908	909
b1	0.06	252	1L33	ILE	58	A	-130.73	165.96	178.22	906	907	910	908	909
b1	0.06	253	1L34	ILE	58	A	-138.18	170.06	178.5	906	907	910	908	909
b1	0.06	254	1L35	ILE	58	A	-127.64	169.18	176.96	900	901	904	902	903
b1	0.06	255	1L37	ILE	58	A	-135.68	164.58	178.47	906	907	910	908	909
b1	0.06	256	1L38	ILE	58	A	-133.09	167.32	178.78	906	907	910	908	909
b1	0.06	257	1L39	ILE	58	A	-128.74	166.27	179.13	909	910	913	911	912
b1	0.06	258	1L40	ILE	58	A	-126.03	167.38	179.06	909	910	913	911	912
b1	0.06	259	1L41	ILE	58	A	-128.23	166.07	178.03	909	910	913	911	912
b1	0.06	260	1L42	ILE	58	A	-129.27	170.05	178.39	899	900	903	901	902
b1	0.06	261	1L43	ILE	58	A	-129.46	170.3	178.9	899	900	903	901	902
b1	0.06	262	1L44	ILE	58	A	-137.19	163.9	179.1	906	907	910	908	909
b1	0.06	263	1L45	ILE	58	A	-131.06	164.93	178.73	906	907	910	908	909
b1	0.06	264	1L46	ILE	58	A	-136.59	165.41	178.68	906	907	910	908	909
b1	0.06	265	1L47	ILE	58	A	-131.02	163.72	179.16	906	907	910	908	909
b1	0.06	266	1L49	ILE	58	A	-128.94	169.83	-179.86	906	907	910	908	909
b1	0.06	267	1L50	ILE	58	A	-127.98	169.4	178.98	906	907	910	908	909
b1	0.06	268	1L51	ILE	58	A	-130.42	166.82	178.03	906	907	910	908	909
b1	0.06	269	1L52	ILE	58	A	-129.49	165.76	178.02	906	907	910	908	909
b1	0.06	270	1L54	ILE	58	A	-125.55	166.41	178.64	909	910	913	911	912
b1	0.06	271	1L5T	ILE	209	A	-141.6	-167.01	177.46	3091	3092	3095	3093	3094
b1	0.06	272	1L5T	ILE	209	B	-136.21	-169.73	173.64	8119	8120	8123	8121	8122
b1	0.06	273	1L60	ILE	58	A	-128.7	167.1	177.69	906	907	910	908	909
b1	0.06	274	1L6P	ILE	76	A	-129.85	164.52	175.69	1139	1140	1143	1141	1142
b1	0.06	275	1LCI	ILE	78	A	-119.74	157.93	173.17	1152	1153	1156	1154	1155
b1	0.06	276	1LF1	ILE	94	A	-125.57	162.46	175.51	1387	1388	1391	1389	1390
b1	0.06	277	1LF4	ILE	195	A	-131.75	170.75	-179.39	3040	3041	3044	3042	3043
b1	0.06	278	1LIT	ILE	78	A	-121.33	175.55	-169.15	964	965	968	966	967
b1	0.06	279	1LL7	ILE	210	A	-144.23	161.77	172.76	2775	2776	2779	2777	2778
b1	0.06	280	1LL7	ILE	210	B	-144.31	161.31	172.28	8812	8813	8816	8814	8815
b1	0.06	281	1LMN	ILE	78	A	-133.25	171.46	170.5	1152	1153	1156	1154	1155
b1	0.06	282	1LN4	ILE	47	A	-139.89	166.9	174.56	721	722	725	723	724
b1	0.06	283	1LPJ	ILE	87	A	-138.93	167.95	179.31	1370	1371	1374	1372	1373
b1	0.06	284	1LQ0	ILE	325	A	-129.95	163.84	179.79	4646	4647	4650	4648	4649
b1	0.06	285	1LSM	ILE	78	A	-147.75	159.46	174.47	1178	1179	1182	1180	1181
b1	0.06	286	1LSN	ILE	78	A	-151.99	155.68	175.4	1178	1179	1182	1180	1181
b1	0.06	287	1LTU	ILE	102	A	-131.57	158.74	179.78	1570	1571	1574	1572	1573
b1	0.06	288	1LUF	ILE	819	A	-135.29	172.47	178.75	3646	3647	3650	3648	3649
b1	0.06	289	1LV1	ILE	54	A	-131.47	155.23	179.86	829	830	833	831	832
b1	0.06	290	1LV1	ILE	1054	A	-126.42	155.89	179.51	2373	2374	2377	2375	2376
b1	0.06	291	1LYD	ILE	58	A	-127.46	170.65	174.34	906	907	910	908	909
b1	0.06	292	1LYS	ILE	78	A	-136.79	156.34	160.53	1178	1179	1182	1180	1181
b1	0.06	293	1LZL	ILE	92	A	-133.43	167.64	175.37	1329	1330	1333	1331	1332
b1	0.06	294	1M3I	ILE	486	A	-111.93	165.3	-179.58	7042	7043	7046	7044	7045
b1	0.06	295	1M3I	ILE	486	B	-111.97	164.91	-178.97	14298	14299	14302	14300	14301
b1	0.06	296	1M4V	ILE	191	A	-137.22	164.02	178.49	3073	3074	3077	3075	3076
b1	0.06	297	1M4V	ILE	191	B	-137.79	163	178.44	6367	6368	6371	6369	6370
b1	0.06	298	1M8N	ILE	76	A	-125.15	166.09	176.52	1072	1073	1076	1074	1075
b1	0.06	299	1M8N	ILE	76	B	-128.65	168.03	176.1	2740	2741	2744	2742	2743
b1	0.06	300	1M8N	ILE	76	C	-128.87	164.37	177.01	4408	4409	4412	4410	4411
b1	0.06	301	1M8N	ILE	76	D	-123.9	167.62	176.57	6083	6084	6087	6085	6086
b1	0.06	302	1M8U	ILE	105	A	-118.59	161.22	179.81	1684	1685	1688	1686	1687
b1	0.06	303	1MC4	ILE	268	A	-126.65	161.37	-178	4054	4055	4058	4056	4057
b1	0.06	304	1MH4	ILE	509	A	-125.68	165.03	-178.96	6090	6091	6094	6092	6093
b1	0.06	305	1MLA	ILE	169	A	-112.65	156.63	-177.79	2406	2407	2410	2408	2409
b1	0.06	306	1MOL	ILE	6	A	-122.09	164.69	-178.41	83	84	87	85	86
b1	0.06	307	1MOL	ILE	38	A	-113.54	158.67	173.77	591	592	595	593	594
b1	0.06	308	1MOL	ILE	38	B	-118.83	171.45	178.34	2138	2139	2142	2140	2141
b1	0.06	309	1MTZ	ILE	15	A	-130.08	158.2	-179.56	161	162	165	163	164
b1	0.06	310	1MUK	ILE	147	A	-136.29	164.75	-178.26	2252	2253	2256	2254	2255
b1	0.06	311	1MUK	ILE	411	A	-110.47	168.31	178.42	6434	6435	6438	6436	6437
b1	0.06	312	1MUK	ILE	641	A	-128.82	158.27	-178.57	9961	9962	9965	9963	9964
b1	0.06	313	1MUK	ILE	1003	A	-130.8	164.04	-178.98	15582	15583	15586	15584	15585
b1	0.06	314	1MWK	ILE	60	A	-132.32	168.61	-179.88	945	946	949	947	948
b1	0.06	315	1MWK	ILE	98	A	-136.83	165.48	176.93	1504	1505	1508	1506	1507
b1	0.06	316	1MWK	ILE	279	A	-140.15	-177.97	-179.51	4371	4372	4375	4373	4374
b1	0.06	317	1MWK	ILE	60	B	-127.06	171.56	-179.53	5957	5958	5961	5959	5960
b1	0.06	318	1MWK	ILE	98	B	-136.66	168.19	178.13	6516	6517	6520	6518	6519
b1	0.06	319	1MWK	ILE	279	B	-140.13	179.09	-178.47	9283	9284	9287	9285	9286
b1	0.06	320	1N7P	ILE	752	A	-124.98	170.8	177.16	9173	9174	9177	9175	9176
b1	0.06	321	1NA7	ILE	174	A	-117.24	-169.28	179.89	2861	2862	2865	2863	2864
b1	0.06	322	1NG5	ILE	176	B	-133.78	159.22	178.85	6281	6282	6285	6283	6284
b1	0.06	323	1NI2	ILE	20	A	-129.13	171.23	-178.18	288	289	292	290	291
b1	0.06	324	1NI2	ILE	208	A	-142.67	-177.94	179.18	3384	3385	3388	3386	3387
b1	0.06	325	1NI2	ILE	20	B	-122.45	176.91	-178.94	5191	5192	5195	5193	5194
b1	0.06	326	1NI2	ILE	208	B	-142.18	174.81	179.19	8301	8302	8305	8303	8304
b1	0.06	327	1NJ4	ILE	23	A	-125.21	157.31	173.56	321	322	325	323	324
b1	0.06	328	1NJ4	ILE	300	A	-130.17	166.23	178.42	4397	4398	4401	4399	4400
b1	0.06	329	1NKR	ILE	102	A	-112.22	174.15	178.21	1498	1499	1502	1500	1501
b1	0.06	330	1NND	ILE	179	A	-149.97	163.39	179.79	2474	2475	2478	2476	2477
b1	0.06	331	1NOA	ILE	110	A	-127.77	159.48	179.5	1444	1445	1448	1446	1447
b1	0.06	332	1NQY	ILE	122	A	-127.05	160.25	178.01	1507	1508	1511	1509	1510
b1	0.06	333	1NTG	ILE	6	D	-123.02	155.4	-179.27	8115	8116	8119	8117	8118
b1	0.06	334	1NYL	ILE	385	A	-121.44	156.58	178.81	5802	5803	5806	5804	5805
b1	0.06	335	1NYL	ILE	387	A	-128.01	168.91	178.4	5845	5846	5849	5847	5848
b1	0.06	336	1NYL	ILE	456	A	-142.7	158.89	179.86	6765	6766	6769	6767	6768
b1	0.06	337	1O65	ILE	121	B	-128.24	156.46	-177.35	4949	4950	4953	4951	4952
b1	0.06	338	1O65	ILE	121	C	-122.73	156.79	-178.9	8253	8254	8257	8255	8256
b1	0.06	339	1O73	ILE	109	A	-128.54	157.21	0.92	1674	1675	1678	1676	1677
b1	0.06	340	1O9H	ILE	11	A	-112.11	174.43	179.6	151	152	155	153	154
b1	0.06	341	1OIB	ILE	170	A	-143.82	174.34	176.42	2527	2528	2531	2529	2530
b1	0.06	342	1OIB	ILE	170	B	-148.71	-179.22	176.79	7358	7359	7362	7360	7361
b1	0.06	343	1ONR	ILE	259	A	-121.99	160.01	179.83	3998	3999	4002	4000	4001
b1	0.06	344	1ONR	ILE	259	B	-122.75	159.3	179.59	8948	8949	8952	8950	8951
b1	0.06	345	1OZA	ILE	271	A	-122.91	171.59	-178.41	3921	3922	3925	3923	3924
b1	0.06	346	1P1L	ILE	36	A	-146.39	165.41	176.18	582	583	586	584	585
b1	0.06	347	1P1X	ILE	46	A	-116.81	158.84	175.58	680	681	684	682	683
b1	0.06	348	1P1X	ILE	48	A	-143.88	165.44	173.86	710	711	714	712	713
b1	0.06	349	1P1X	ILE	1046	B	-118.19	159.05	175.04	4489	4490	4493	4491	4492
b1	0.06	350	1P1X	ILE	1048	B	-144.64	166.2	175.38	4519	4520	4523	4521	4522
b1	0.06	351	1P3C	ILE	127	A	-124.46	161.81	174.94	1836	1837	1840	1838	1839
b1	0.06	352	1P4X	ILE	80	A	-153.17	170.89	178.47	1394	1395	1398	1396	1397
b1	0.06	353	1P5C	ILE	58	A	-131.63	165.73	-179.78	711	712	715	713	714
b1	0.06	354	1P5C	ILE	58	B	-128.6	172.73	-179.78	3349	3350	3353	3351	3352
b1	0.06	355	1P5C	ILE	58	C	-123.71	173.51	-179.27	5987	5988	5991	5989	5990
b1	0.06	356	1P5C	ILE	58	D	-136.91	161.32	-179.1	8625	8626	8629	8627	8628
b1	0.06	357	1P9Q	ILE	112	C	-151.75	162.6	179.38	1808	1809	1812	1810	1811
b1	0.06	358	1P9Q	ILE	200	C	-134.07	159.25	177.04	3168	3169	3172	3170	3171
b1	0.06	359	1P9Q	ILE	205	C	-139.13	165.55	178.39	3255	3256	3259	3257	3258
b1	0.06	360	1PCV	ILE	34	A	-112.02	155.71	179.21	508	509	512	510	511
b1	0.06	361	1PCV	ILE	34	B	-111.58	155.2	179.34	3484	3485	3488	3486	3487
b1	0.06	362	1PD3	ILE	89	A	-143.16	161.09	-173.03	484	485	488	486	487
b1	0.06	363	1PD3	ILE	89	B	-147.14	163.43	-166.52	1417	1418	1421	1419	1420
b1	0.06	364	1PE9	ILE	101	A	-136.88	157.45	178.27	1431	1432	1435	1433	1434
b1	0.06	365	1PEV	ILE	33	A	-116.54	165.58	179.17	452	453	456	454	455
b1	0.06	366	1PP3	ILE	39	A	-115.8	156.69	178.84	544	545	548	546	547
b1	0.06	367	1PP3	ILE	100	A	-124.63	158.14	179.39	1448	1449	1452	1450	1451
b1	0.06	368	1PP3	ILE	39	B	-128.12	169.48	177.84	3558	3559	3562	3560	3561
b1	0.06	369	1PS8	ILE	271	A	-123.93	-177.07	-178.71	3924	3925	3928	3926	3927
b1	0.06	370	1PSN	ILE	18	A	-114.5	156.38	175.85	271	272	275	273	274
b1	0.06	371	1PSN	ILE	192	A	-134.71	165.16	172.58	2791	2792	2795	2793	2794
b1	0.06	372	1PVX	ILE	174	A	-129.71	164.23	172.46	2504	2505	2508	2506	2507
b1	0.06	373	1PXW	ILE	37	A	-127.39	168.86	177.76	579	580	583	581	582
b1	0.06	374	1PXW	ILE	97	A	-120.71	167.18	-178.73	1510	1511	1514	1512	1513
b1	0.06	375	1PXW	ILE	37	B	-128.36	162	177.53	2442	2443	2446	2444	2445
b1	0.06	376	1PXW	ILE	97	B	-117.44	168.48	-178.15	3373	3374	3377	3375	3376
b1	0.06	377	1PXZ	ILE	71	A	-130.11	173.23	-170.96	1026	1027	1030	1028	1029
b1	0.06	378	1PXZ	ILE	71	B	-124.97	173.31	-173.09	6171	6172	6175	6173	6174
b1	0.06	379	1PZC	ILE	87	A	-142.26	165.64	176.26	1321	1322	1325	1323	1324
b1	0.06	380	1Q7F	ILE	765	B	-122.82	164.6	177.71	4590	4591	4594	4592	4593
b1	0.06	381	1Q7M	ILE	61	A	-120.56	156.84	-179.39	975	976	979	977	978
b1	0.06	382	1Q7M	ILE	300	A	-135.89	161.22	179.46	4761	4762	4765	4763	4764
b1	0.06	383	1QAU	ILE	16	A	-131.05	160.53	179.08	33	34	37	35	36
b1	0.06	384	1QCQ	ILE	38	A	-141.36	156.47	178.22	549	550	553	551	552
b1	0.06	385	1QCX	ILE	140	A	-131.48	162.69	179.06	1990	1991	1994	1992	1993
b1	0.06	386	1QIH	ILE	27	A	-145.27	168.48	-179.63	355	356	359	357	358
b1	0.06	387	1QIH	ILE	503	A	-122.36	159.43	176.11	7781	7782	7785	7783	7784
b1	0.06	388	1QIL	ILE	181	A	-132.73	160.18	178.72	2869	2870	2873	2871	2872
b1	0.06	389	1QIL	ILE	98	B	-120.78	157.6	177.87	4580	4581	4584	4582	4583
b1	0.06	390	1QIL	ILE	181	B	-120.13	158.35	178.48	5949	5950	5953	5951	5952
b1	0.06	391	1QIL	ILE	181	C	-115.44	164.21	178.33	9029	9030	9033	9031	9032
b1	0.06	392	1QLP	ILE	293	A	-120.85	161.46	179.76	4358	4359	4362	4360	4361
b1	0.06	393	1QM7	ILE	13	A	-123.13	174.85	173.15	180	181	184	182	183
b1	0.06	394	1QMT	ILE	60	A	-138.66	159.53	178.11	987	988	991	989	990
b1	0.06	395	1QPV	ILE	73	A	-133.46	169.04	-179.53	1068	1069	1072	1070	1071
b1	0.06	396	1QS9	ILE	58	A	-130.55	171.35	179.27	909	910	913	911	912
b1	0.06	397	1QSP	ILE	115	A	-111.48	162.89	176.06	1776	1777	1780	1778	1779
b1	0.06	398	1QTF	ILE	220	A	-119.08	172.34	178.85	3386	3387	3390	3388	3389
b1	0.06	399	1QVA	ILE	124	A	-129.47	-161.63	179.94	1766	1767	1770	1768	1769
b1	0.06	400	1QXT	ILE	128	A	-123.99	157.03	177.87	1917	1918	1921	1919	1920
b1	0.06	401	1QXT	ILE	161	A	-132.07	170.7	176.99	2442	2443	2446	2444	2445
b1	0.06	402	1QY3	ILE	128	A	-133.34	162.99	178.36	1939	1940	1943	1941	1942
b1	0.06	403	1QY3	ILE	161	A	-133.93	170.16	178.64	2464	2465	2468	2466	2467
b1	0.06	404	1QYO	ILE	128	A	-129.32	161.37	178.02	1943	1944	1947	1945	1946
b1	0.06	405	1QYO	ILE	161	A	-133.2	167.99	177	2468	2469	2472	2470	2471
b1	0.06	406	1QZN	ILE	28	A	-111.41	156.33	-179.39	365	366	369	367	368
b1	0.06	407	1QZN	ILE	69	A	-123.83	171.3	-177.76	964	965	968	966	967
b1	0.06	408	1R1W	ILE	1145	A	-129.32	158.92	165.36	1377	1378	1381	1379	1380
b1	0.06	409	1R3F	ILE	119	A	-138.02	172.27	-179.71	1696	1697	1700	1698	1699
b1	0.06	410	1R3F	ILE	231	A	-115.39	159.34	179.98	3048	3049	3052	3050	3051
b1	0.06	411	1R8N	ILE	49	A	-118.61	155.55	178.9	696	697	700	698	699
b1	0.06	412	1R8N	ILE	108	A	-115.47	165.78	-179.76	1617	1618	1621	1619	1620
b1	0.06	413	1R9W	ILE	266	A	-122.81	170.25	177.9	743	744	747	745	746
b1	0.06	414	1RA4	ILE	30	A	-135.17	162.82	167.05	437	438	441	439	440
b1	0.06	415	1RAT	ILE	81	A	-137.18	160.25	173.87	1200	1201	1204	1202	1203
b1	0.06	416	1RBX	ILE	81	A	-136.62	158.07	177.56	1200	1201	1204	1202	1203
b1	0.06	417	1RC9	ILE	77	A	-128.44	159.85	179.51	1196	1197	1200	1198	1199
b1	0.06	418	1RD6	ILE	363	A	-132.19	167.59	178.86	5138	5139	5142	5140	5141
b1	0.06	419	1RH9	ILE	257	A	-114.26	159.98	-164.27	3624	3625	3628	3626	3627
b1	0.06	420	1RHA	ILE	81	A	-134.76	163.92	177.17	1200	1201	1204	1202	1203
b1	0.06	421	1RHB	ILE	81	A	-129.43	163.45	175.32	1200	1201	1204	1202	1203
b1	0.06	422	1RJB	ILE	639	A	-135.93	167.8	179.19	1049	1050	1053	1051	1052
b1	0.06	423	1RN7	ILE	58	A	-117.57	175.04	178.75	740	741	744	742	743
b1	0.06	424	1RNF	ILE	62	A	-135.34	166.13	-177.44	1037	1038	1041	1039	1040
b1	0.06	425	1ROA	ILE	58	A	-128.08	171.81	178.98	730	731	734	732	733
b1	0.06	426	1ROW	ILE	31	B	-122.21	163.85	178.66	1877	1878	1881	1879	1880
b1	0.06	427	1RPM	ILE	933	A	-120.2	170.51	-175.01	863	864	867	865	866
b1	0.06	428	1RPM	ILE	933	B	-119.97	171.04	-175.03	5270	5271	5274	5272	5273
b1	0.06	429	1RWR	ILE	203	A	-127.94	162.28	174.21	2934	2935	2938	2936	2937
b1	0.06	430	1RZ2	ILE	227	A	-131.42	168.71	176.24	3134	3135	3138	3136	3137
b1	0.06	431	1S0G	ILE	19	A	-129.08	179.17	176.25	281	282	285	283	284
b1	0.06	432	1S0G	ILE	64	A	-143.71	158.77	179.38	1033	1034	1037	1035	1036
b1	0.06	433	1S0G	ILE	153	A	-141.01	155.54	178.08	2508	2509	2512	2510	2511
b1	0.06	434	1S0G	ILE	529	A	-126.28	162.15	179.42	8439	8440	8443	8441	8442
b1	0.06	435	1S0G	ILE	552	A	-130.13	167.61	177.83	8826	8827	8830	8828	8829
b1	0.06	436	1S0G	ILE	875	A	-141.26	156.28	179.14	14058	14059	14062	14060	14061
b1	0.06	437	1S0G	ILE	1166	A	-138.04	173.8	176.92	18902	18903	18906	18904	18905
b1	0.06	438	1S21	ILE	94	A	-110.73	158.01	176.78	1014	1015	1018	1016	1017
b1	0.06	439	1SGZ	ILE	226	A	-135.95	161.86	178.12	3544	3545	3548	3546	3547
b1	0.06	440	1SGZ	ILE	300	A	-115.05	155.81	-177.11	4709	4710	4713	4711	4712
b1	0.06	441	1SGZ	ILE	226	B	-133.89	161.55	177.4	9544	9545	9548	9546	9547
b1	0.06	442	1SGZ	ILE	300	B	-111.13	155.75	-178.07	10709	10710	10713	10711	10712
b1	0.06	443	1SGZ	ILE	226	C	-135.28	164.26	176.36	15544	15545	15548	15546	15547
b1	0.06	444	1SGZ	ILE	300	C	-110.43	163.11	-178.79	16709	16710	16713	16711	16712
b1	0.06	445	1SGZ	ILE	226	D	-136.7	164.64	176.26	21544	21545	21548	21546	21547
b1	0.06	446	1SGZ	ILE	300	D	-116.94	161.5	-177.66	22709	22710	22713	22711	22712
b1	0.06	447	1SH0	ILE	292	A	-126.86	171.78	-179.98	4443	4444	4447	4445	4446
b1	0.06	448	1SH0	ILE	292	B	-116.5	163.42	177.35	12301	12302	12305	12303	12304
b1	0.06	449	1SH2	ILE	292	A	-126.04	172.27	178.42	4443	4444	4447	4445	4446
b1	0.06	450	1SI7	ILE	68	A	-121.35	-179.85	179.67	1021	1022	1025	1023	1024
b1	0.06	451	1SI7	ILE	338	A	-145.65	165.68	177.36	5290	5291	5294	5292	5293
b1	0.06	452	1SKF	ILE	6	A	-125.02	161.88	-179.68	83	84	87	85	86
b1	0.06	453	1SLL	ILE	153	A	-130.18	162.42	178.52	1083	1084	1087	1085	1086
b1	0.06	454	1SLL	ILE	161	A	-141.52	161.02	175.73	1181	1182	1185	1183	1184
b1	0.06	455	1SLL	ILE	306	A	-114.76	159.48	179.97	3399	3400	3403	3401	3402
b1	0.06	456	1SLL	ILE	543	A	-135.24	160.01	177.52	7082	7083	7086	7084	7085
b1	0.06	457	1SLL	ILE	650	A	-138.1	161.05	176.31	8638	8639	8642	8640	8641
b1	0.06	458	1SN1	ILE	57	A	-127.86	166.69	179.13	843	844	847	845	846
b1	0.06	459	1SNB	ILE	57	A	-132.24	161.27	-177.97	792	793	796	794	795
b1	0.06	460	1SSY	ILE	58	A	-122.61	165.64	179.21	906	907	910	908	909
b1	0.06	461	1SSY	ILE	58	B	-130.71	169.4	-179.13	3528	3529	3532	3530	3531
b1	0.06	462	1SUU	ILE	508	A	-134.98	162.02	168.87	27	28	31	29	30
b1	0.06	463	1SUU	ILE	571	A	-130.68	172.11	164.56	1012	1013	1016	1014	1015
b1	0.06	464	1SUU	ILE	592	A	-128.91	164.22	179.6	1227	1228	1231	1229	1230
b1	0.06	465	1SUU	ILE	792	A	-125.39	160.67	174.55	4271	4272	4275	4273	4274
b1	0.06	466	1T45	ILE	653	A	-123.79	160.41	170	1699	1700	1703	1701	1702
b1	0.06	467	1T7A	ILE	59	A	-129.52	160.64	179.71	858	859	862	860	861
b1	0.06	468	1T7B	ILE	57	A	-127.96	162.68	-179.67	863	864	867	865	866
b1	0.06	469	1T7N	ILE	203	A	-116.86	175.66	175.68	2856	2857	2860	2858	2859
b1	0.06	470	1TF1	ILE	36	A	-130.42	165.08	180	548	549	552	550	551
b1	0.06	471	1TF1	ILE	36	B	-129.32	163.37	179.71	3263	3264	3267	3265	3266
b1	0.06	472	1TF1	ILE	36	D	-134.06	161.56	-179.24	8747	8748	8751	8749	8750
b1	0.06	473	1TF5	ILE	275	A	-139.28	158.63	-177.89	4231	4232	4235	4233	4234
b1	0.06	474	1TGO	ILE	8	A	-125.06	167.5	-178.76	117	118	121	119	120
b1	0.06	475	1TGO	ILE	38	A	-150.61	162.59	177.69	627	628	631	629	630
b1	0.06	476	1TGO	ILE	109	A	-112.83	157.38	-179.73	1819	1820	1823	1821	1822
b1	0.06	477	1TGO	ILE	142	A	-138.79	163.3	179.18	2368	2369	2372	2370	2371
b1	0.06	478	1TGO	ILE	715	A	-130.06	162.82	179	11750	11751	11754	11752	11753
b1	0.06	479	1THV	ILE	39	A	-118.15	157.44	175.3	544	545	548	546	547
b1	0.06	480	1THV	ILE	100	A	-129.3	156.4	-179.26	1448	1449	1452	1450	1451
b1	0.06	481	1TIE	ILE	56	A	-116.17	155.76	170.04	787	788	791	789	790
b1	0.06	482	1TJE	ILE	98	A	-130.39	173.84	179.18	1456	1457	1460	1458	1459
b1	0.06	483	1TS2	ILE	98	A	-116.21	164.38	178.39	1500	1501	1504	1502	1503
b1	0.06	484	1TS2	ILE	181	A	-116.02	161.08	176.79	2872	2873	2876	2874	2875
b1	0.06	485	1TS2	ILE	298	B	-114.82	161.07	179.75	4583	4584	4587	4585	4586
b1	0.06	486	1TS2	ILE	381	B	-116.21	160.45	177.39	5955	5956	5959	5957	5958
b1	0.06	487	1TS2	ILE	498	C	-113.96	157.55	176.71	7666	7667	7670	7668	7669
b1	0.06	488	1TS2	ILE	581	C	-118.01	160.76	178.1	9038	9039	9042	9040	9041
b1	0.06	489	1TS3	ILE	98	A	-110.86	161.71	178.86	1500	1501	1504	1502	1503
b1	0.06	490	1TS3	ILE	181	A	-118.23	158.17	177.2	2869	2870	2873	2871	2872
b1	0.06	491	1TS3	ILE	298	B	-114.17	161.62	178.86	4580	4581	4584	4582	4583
b1	0.06	492	1TS3	ILE	381	B	-119.84	159.59	178.15	5949	5950	5953	5951	5952
b1	0.06	493	1TS3	ILE	498	C	-111.5	162.5	177.84	7660	7661	7664	7662	7663
b1	0.06	494	1TS3	ILE	581	C	-119.19	160.89	177.54	9029	9030	9033	9031	9032
b1	0.06	495	1TS5	ILE	298	B	-126	157.95	178.76	4582	4583	4586	4584	4585
b1	0.06	496	1TS5	ILE	381	B	-117.2	158.56	178.36	5953	5954	5957	5955	5956
b1	0.06	497	1TUA	ILE	87	A	-130.88	167.75	179.58	1380	1381	1384	1382	1383
b1	0.06	498	1TUO	ILE	225	A	-128.47	160.51	-179.33	3299	3300	3303	3301	3302
b1	0.06	499	1TZQ	ILE	59	A	-125.37	-179.54	179.83	797	798	801	799	800
b1	0.06	500	1U09	ILE	180	A	-131.61	165.54	177.34	2756	2757	2760	2758	2759
b1	0.06	501	1U6D	ILE	500	X	-113.19	-178.91	173.61	2674	2675	2678	2676	2677
b1	0.06	502	1UAI	ILE	22	A	-124	168.59	-179.53	318	319	322	320	321
b1	0.06	503	1UBI	ILE	3	A	-129.9	159.79	179.77	37	38	41	39	40
b1	0.06	504	1UBQ	ILE	3	A	-131.1	163.05	179.57	37	38	41	39	40
b1	0.06	505	1UCH	ILE	171	A	-125.09	158.8	176.08	2340	2341	2344	2342	2343
b1	0.06	506	1UEB	ILE	2	A	-137.73	155.23	179.15	20	21	24	22	23
b1	0.06	507	1UEB	ILE	63	A	-127.91	160.16	179.82	966	967	970	968	969
b1	0.06	508	1UEB	ILE	171	A	-117.99	168.5	178.09	2618	2619	2622	2620	2621
b1	0.06	509	1UEB	ILE	263	B	-132.05	161.98	179.78	3794	3795	3798	3796	3797
b1	0.06	510	1UEB	ILE	371	B	-117.75	166.94	178.15	5350	5351	5354	5352	5353
b1	0.06	511	1UEC	ILE	205	A	-137.26	159.37	-179.98	671	672	675	673	674
b1	0.06	512	1UEC	ILE	266	A	-126.07	164.82	178.79	1587	1588	1591	1589	1590
b1	0.06	513	1UH7	ILE	86	A	-122.07	156.89	178.64	1194	1195	1198	1196	1197
b1	0.06	514	1UH7	ILE	153	A	-138.81	166.54	174.39	2200	2201	2204	2202	2203
b1	0.06	515	1UH7	ILE	197	A	-136.39	171.32	178.78	2853	2854	2857	2855	2856
b1	0.06	516	1UH8	ILE	43	A	-142.46	155.27	178.04	614	615	618	616	617
b1	0.06	517	1UH8	ILE	86	A	-122.82	158.16	178.59	1194	1195	1198	1196	1197
b1	0.06	518	1UH8	ILE	153	A	-140.16	160.5	175.03	2200	2201	2204	2202	2203
b1	0.06	519	1UH8	ILE	197	A	-130.84	166.96	178.15	2853	2854	2857	2855	2856
b1	0.06	520	1UH9	ILE	86	A	-123.85	156.76	178.2	1194	1195	1198	1196	1197
b1	0.06	521	1UH9	ILE	153	A	-137.89	163.96	174.65	2200	2201	2204	2202	2203
b1	0.06	522	1UH9	ILE	197	A	-132.13	172.62	177.94	2853	2854	2857	2855	2856
b1	0.06	523	1UKF	ILE	214	A	-137.32	174.53	-179.49	1906	1907	1910	1908	1909
b1	0.06	524	1UOK	ILE	250	A	-132.32	174.83	175.42	4047	4048	4051	4049	4050
b1	0.06	525	1UOK	ILE	485	A	-113.06	167.88	-178.84	7866	7867	7870	7868	7869
b1	0.06	526	1UOT	ILE	75	P	-133.91	168.05	179.38	1015	1016	1019	1017	1018
b1	0.06	527	1UOT	ILE	79	P	-136.3	166.21	174.86	1067	1068	1071	1069	1070
b1	0.06	528	1UXZ	ILE	98	A	-110.87	165.01	-174.12	1358	1359	1362	1360	1361
b1	0.06	529	1UXZ	ILE	98	B	-115.6	163.62	-174.95	3227	3228	3231	3229	3230
b1	0.06	530	1V0S	ILE	393	A	-125.49	162.89	173.55	5491	5492	5495	5493	5494
b1	0.06	531	1VF8	ILE	154	A	-137.46	158.6	-179.81	2459	2460	2463	2461	2462
b1	0.06	532	1VIN	ILE	206	A	-114.95	159.38	-179.94	431	432	435	433	434
b1	0.06	533	1VJK	ILE	62	A	-127.91	158.09	173.6	977	978	981	979	980
b1	0.06	534	1VJS	ILE	135	A	-142.5	164.87	176.4	2024	2025	2028	2026	2027
b1	0.06	535	1W41	ILE	16	A	-124.9	155.4	169.57	260	261	264	262	263
b1	0.06	536	1WG0	ILE	103	A	-113.83	161.15	178.91	1635	1636	1639	1637	1638
b1	0.06	537	1WKO	ILE	73	A	-135.34	159.05	174.62	1039	1040	1043	1041	1042
b1	0.06	538	1WKO	ILE	73	B	-138.31	161.32	174.72	3676	3677	3680	3678	3679
b1	0.06	539	1WKU	ILE	66	A	-120.64	164.64	-179.9	402	403	406	404	405
b1	0.06	540	1WKU	ILE	66	B	-116.87	165.55	-179.81	4031	4032	4035	4033	4034
b1	0.06	541	1WLZ	ILE	265	A	-136.63	168.63	-178.73	594	595	598	596	597
b1	0.06	542	1WLZ	ILE	265	B	-136.12	166.83	-178.75	1944	1945	1948	1946	1947
b1	0.06	543	1WLZ	ILE	265	C	-136.42	165.83	-178.83	3229	3230	3233	3231	3232
b1	0.06	544	1WLZ	ILE	265	D	-136.07	166.46	-179.11	4518	4519	4522	4520	4521
b1	0.06	545	1WMK	ILE	160	A	-124.47	176.97	171.48	2605	2606	2609	2607	2608
b1	0.06	546	1WMK	ILE	160	E	-122.63	176.75	172.24	7544	7545	7548	7546	7547
b1	0.06	547	1WMK	ILE	160	C	-121.36	-179.76	171.73	12583	12584	12587	12585	12586
b1	0.06	548	1WMK	ILE	160	B	-123.83	175	173.99	17522	17523	17526	17524	17525
b1	0.06	549	1WMK	ILE	160	F	-126.68	176.14	173.36	22571	22572	22575	22573	22574
b1	0.06	550	1WMK	ILE	160	D	-122.99	177.67	172.91	27510	27511	27514	27512	27513
b1	0.06	551	1WMK	ILE	160	H	-123.98	176.46	173.38	32559	32560	32563	32561	32562
b1	0.06	552	1WMK	ILE	160	G	-124	175.72	172.4	37508	37509	37512	37510	37511
b1	0.06	553	1WMM	ILE	94	A	-143.69	166.96	177.65	1538	1539	1542	1540	1541
b1	0.06	554	1WNH	ILE	182	A	-134.34	172.88	175.51	2897	2898	2901	2899	2900
b1	0.06	555	1WRJ	ILE	124	A	-113.71	173.37	-179.96	2022	2023	2026	2024	2025
b1	0.06	556	1WVW	ILE	160	A	-117.72	-175.29	176.91	2605	2606	2609	2607	2608
b1	0.06	557	1WWC	ILE	391	A	-125.56	159.58	177.53	1459	1460	1463	1461	1462
b1	0.06	558	1WXF	ILE	17	A	-135.87	160.46	177.28	246	247	250	248	249
b1	0.06	559	1WZV	ILE	84	A	-133.38	157.24	172.63	1357	1358	1361	1359	1360
b1	0.06	560	1WZV	ILE	84	B	-131.63	155.54	174.33	3816	3817	3820	3818	3819
b1	0.06	561	1WZW	ILE	84	A	-142.96	155.49	165.1	1357	1358	1361	1359	1360
b1	0.06	562	1X1H	ILE	423	A	-135.39	168.32	179.87	6030	6031	6034	6032	6033
b1	0.06	563	1X1H	ILE	472	A	-133.43	171.3	-178.47	6753	6754	6757	6755	6756
b1	0.06	564	1X23	ILE	84	C	-128.78	164.15	-178.09	6093	6094	6097	6095	6096
b1	0.06	565	1X6L	ILE	363	A	-128.55	162.49	178.66	5138	5139	5142	5140	5141
b1	0.06	566	1X7F	ILE	127	A	-133.63	164.48	177.34	1707	1708	1711	1709	1710
b1	0.06	567	1X7F	ILE	144	A	-132.33	173.76	-179.36	1974	1975	1978	1976	1977
b1	0.06	568	1X7F	ILE	180	A	-118.53	163.96	-174.96	2570	2571	2574	2572	2573
b1	0.06	569	1XBA	ILE	438	A	-119.31	156.68	-177.8	997	998	1001	999	1000
b1	0.06	570	1XDW	ILE	173	A	-124.34	164.79	179.89	2705	2706	2709	2707	2708
b1	0.06	571	1XDZ	ILE	39	A	-136.3	159.59	176.26	638	639	642	640	641
b1	0.06	572	1XEU	ILE	278	A	-117.55	159.5	180	3870	3871	3874	3872	3873
b1	0.06	573	1XGD	ILE	156	A	-124.42	155.76	-176.88	2417	2418	2421	2419	2420
b1	0.06	574	1XGD	ILE	158	A	-136.54	164.49	178.41	2443	2444	2447	2445	2446
b1	0.06	575	1XGD	ILE	184	A	-135.4	161.45	172.78	2872	2873	2876	2874	2875
b1	0.06	576	1XGO	ILE	56	A	-146.17	161.03	175.95	889	890	893	891	892
b1	0.06	577	1XGO	ILE	155	A	-131.77	159.76	176.64	2415	2416	2419	2417	2418
b1	0.06	578	1XGO	ILE	262	A	-150.48	160.68	178.39	4165	4166	4169	4167	4168
b1	0.06	579	1XGO	ILE	283	A	-142.79	-175.75	179.16	4511	4512	4515	4513	4514
b1	0.06	580	1XI6	ILE	140	A	-128.86	157.82	179.63	1894	1895	1898	1896	1897
b1	0.06	581	1XI6	ILE	152	A	-140.42	156.96	164.36	1974	1975	1978	1976	1977
b1	0.06	582	1XIX	ILE	208	A	-124.1	162.04	179.58	3245	3246	3249	3247	3248
b1	0.06	583	1XIX	ILE	292	A	-137.21	155.74	179.75	4581	4582	4585	4583	4584
b1	0.06	584	1XKR	ILE	165	A	-131.38	162.93	178.18	2548	2549	2552	2550	2551
b1	0.06	585	1XMB	ILE	377	A	-138.88	162.45	174.41	4995	4996	4999	4997	4998
b1	0.06	586	1XPS	ILE	81	A	-134.48	163.81	176.36	1200	1201	1204	1202	1203
b1	0.06	587	1XPS	ILE	81	B	-133.01	164.1	175.11	3039	3040	3043	3041	3042
b1	0.06	588	1XPT	ILE	81	A	-132.02	159.89	177.49	1200	1201	1204	1202	1203
b1	0.06	589	1XPT	ILE	81	B	-138.45	164.27	176	3039	3040	3043	3041	3042
b1	0.06	590	1XQG	ILE	282	A	-117.77	175.31	177.95	4491	4492	4495	4493	4494
b1	0.06	591	1XQV	ILE	234	A	-126.46	161.21	179.61	3648	3649	3652	3650	3651
b1	0.06	592	1XQZ	ILE	185	A	-132.59	173.59	178.73	2448	2449	2452	2450	2451
b1	0.06	593	1XX2	ILE	83	A	-141.85	159.93	-178.94	1213	1214	1217	1215	1216
b1	0.06	594	1XX2	ILE	1083	B	-144.2	168.9	178.36	6685	6686	6689	6687	6688
b1	0.06	595	1XYZ	ILE	527	B	-123.72	157.07	179.32	5200	5201	5204	5202	5203
b1	0.06	596	1Y6J	ILE	176	A	-111.06	174.36	-179.92	2409	2410	2413	2411	2412
b1	0.06	597	1Y9U	ILE	79	A	-132.66	159.1	177.45	1135	1136	1139	1137	1138
b1	0.06	598	1Y9U	ILE	193	A	-142.9	162.95	172.59	2887	2888	2891	2889	2890
b1	0.06	599	1Y9U	ILE	220	A	-128.43	162.85	164.9	3282	3283	3286	3284	3285
b1	0.06	600	1Y9U	ILE	239	A	-140.8	161.12	151.29	3502	3503	3506	3504	3505
b1	0.06	601	1YAB	ILE	99	A	-120.05	174.38	161.66	537	538	541	539	540
b1	0.06	602	1YAB	ILE	99	B	-118.47	166.57	160.72	1918	1919	1922	1920	1921
b1	0.06	603	1YF2	ILE	373	A	-143.69	161.36	179.31	6053	6054	6057	6055	6056
b1	0.06	604	1YF2	ILE	107	B	-124.51	159.63	179.01	8674	8675	8678	8676	8677
b1	0.06	605	1YFO	ILE	244	A	-128.7	170.54	179.15	594	595	598	596	597
b1	0.06	606	1YFO	ILE	244	B	-133.55	170.31	179.31	5066	5067	5070	5068	5069
b1	0.06	607	1YHG	ILE	128	A	-133.07	168.21	177.22	1905	1906	1909	1907	1908
b1	0.06	608	1YHG	ILE	161	A	-131.94	167.54	177.6	2430	2431	2434	2432	2433
b1	0.06	609	1YHG	ILE	428	B	-138.36	164.24	179.61	5363	5364	5367	5365	5366
b1	0.06	610	1YHG	ILE	461	B	-130.81	171.89	176.81	5888	5889	5892	5890	5891
b1	0.06	611	1YHH	ILE	128	A	-132.12	163.22	178.73	1953	1954	1957	1955	1956
b1	0.06	612	1YHH	ILE	161	A	-133.4	170.64	177.27	2478	2479	2482	2480	2481
b1	0.06	613	1YHI	ILE	128	A	-128.02	158.07	178.51	1937	1938	1941	1939	1940
b1	0.06	614	1YHI	ILE	161	A	-136.09	171.69	177.38	2462	2463	2466	2464	2465
b1	0.06	615	1YHV	ILE	414	A	-114.3	176.27	-179.85	2555	2556	2559	2557	2558
b1	0.06	616	1YHW	ILE	414	A	-115.09	173.26	178.82	2555	2556	2559	2557	2558
b1	0.06	617	1YKS	ILE	465	A	-112.59	177.32	-173.65	4234	4235	4238	4236	4237
b1	0.06	618	1YOJ	ILE	264	A	-139.19	156.67	171.47	18	19	22	20	21
b1	0.06	619	1YP5	ILE	26	A	-136.94	167.43	169.38	363	364	367	365	366
b1	0.06	620	1YRW	ILE	157	A	-126.78	179.28	-176.69	2302	2303	2306	2304	2305
b1	0.06	621	1YVR	ILE	121	A	-126.46	166.93	-179.85	1816	1817	1820	1818	1819
b1	0.06	622	1YVR	ILE	519	A	-132.06	-180	-177.11	7986	7987	7990	7988	7989
b1	0.06	623	1YVY	ILE	338	A	-135.4	160.56	178.61	5003	5004	5007	5005	5006
b1	0.06	624	1YVY	ILE	1338	B	-122.52	157.3	178.48	12585	12586	12589	12587	12588
b1	0.06	625	1YXY	ILE	75	A	-138.08	162.18	166.53	1076	1077	1080	1078	1079
b1	0.06	626	1YXY	ILE	140	A	-126.57	174.67	-177.7	2120	2121	2124	2122	2123
b1	0.06	627	1YXY	ILE	75	B	-136.51	161.84	166.63	4567	4568	4571	4569	4570
b1	0.06	628	1YXY	ILE	140	B	-125.88	172.34	-178.77	5611	5612	5615	5613	5614
b1	0.06	629	1YZ1	ILE	23	A	-128.79	177.92	179.61	423	424	427	425	426
b1	0.06	630	1YZ1	ILE	136	A	-120.34	165.22	-179.9	1803	1804	1807	1805	1806
b1	0.06	631	1YZ1	ILE	23	B	-120.51	164.38	179.47	2786	2787	2790	2788	2789
b1	0.06	632	1YZ1	ILE	23	C	-125.67	-178.36	179.89	5130	5131	5134	5132	5133
b1	0.06	633	1YZ1	ILE	136	C	-126.05	169.61	179.81	6499	6500	6503	6501	6502
b1	0.06	634	1YZ1	ILE	23	D	-126	179.51	-180	7482	7483	7486	7484	7485
b1	0.06	635	1YZ1	ILE	136	D	-124.86	164.59	-179.62	8829	8830	8833	8831	8832
b1	0.06	636	1YZE	ILE	154	A	-135.39	167.58	178.42	1011	1012	1015	1013	1014
b1	0.06	637	1YZE	ILE	154	B	-129.34	155.17	179.78	2479	2480	2483	2481	2482
b1	0.06	638	1Z15	ILE	175	A	-121.85	170.03	-179.48	2593	2594	2597	2595	2596
b1	0.06	639	1Z81	ILE	94	A	-149.3	-178.18	177.22	1057	1058	1061	1059	1060
b1	0.06	640	1Z9X	ILE	160	A	-122.37	177.57	176.36	2605	2606	2609	2607	2608
b1	0.06	641	1Z9X	ILE	160	B	-121.42	177.63	176.21	7545	7546	7549	7547	7548
b1	0.06	642	1Z9X	ILE	160	C	-121.58	177.96	176.13	12485	12486	12489	12487	12488
b1	0.06	643	1ZD8	ILE	158	A	-126.08	159.98	173.67	2414	2415	2418	2416	2417
b1	0.06	644	1ZI0	ILE	795	B	-132.98	158.47	179.83	7711	7712	7715	7713	7714
b1	0.06	645	1ZMY	ILE	78	M	-152.25	157.35	179.01	4880	4881	4884	4882	4883
b1	0.06	646	1ZNW	ILE	72	A	-122.08	163.53	-178.4	796	797	800	798	799
b1	0.06	647	1ZTY	ILE	6	A	-119.33	159.35	179.47	86	87	90	88	89
b1	0.06	648	1ZU3	ILE	57	A	-125.37	161.28	178.49	831	832	835	833	834
b1	0.06	649	1ZVG	ILE	59	A	-126.57	162.31	178.58	855	856	859	857	858
b1	0.06	650	1ZYV	ILE	59	A	-130.05	158.38	179.73	855	856	859	857	858
b1	0.06	651	1ZZY	ILE	75	A	-127.93	156.38	0	1104	1105	1108	1106	1107
b1	0.06	652	1ZZY	ILE	75	B	-129.29	156.03	0.06	2720	2721	2724	2722	2723
b1	0.06	653	213L	ILE	58	A	-131.52	168.06	175.56	909	910	913	911	912
b1	0.06	654	214L	ILE	58	A	-122.83	175.16	179.81	909	910	913	911	912
b1	0.06	655	218L	ILE	58	A	-124.78	163.33	-179.55	909	910	913	911	912
b1	0.06	656	256L	ILE	58	A	-133.65	173.45	179.35	908	909	912	910	911
b1	0.06	657	2A22	ILE	73	A	-127.7	158	-168.42	1079	1080	1083	1081	1082
b1	0.06	658	2A4V	ILE	192	A	-136.8	162.42	178.21	2132	2133	2136	2134	2135
b1	0.06	659	2A7T	ILE	57	A	-129.39	162.05	-179.23	801	802	805	803	804
b1	0.06	660	2ABL	ILE	135	A	-134.76	162.02	178.7	902	903	906	904	905
b1	0.06	661	2AE1	ILE	97	A	-138.58	159.97	178.81	1425	1426	1429	1427	1428
b1	0.06	662	2AEW	ILE	109	A	-137.6	157.35	178.19	1022	1023	1026	1024	1025
b1	0.06	663	2AEW	ILE	135	A	-136.62	166.06	179.07	1404	1405	1408	1406	1407
b1	0.06	664	2AEW	ILE	153	A	-127.23	178.33	177.59	1681	1682	1685	1683	1684
b1	0.06	665	2AEW	ILE	135	B	-131.31	168.7	179.34	4212	4213	4216	4214	4215
b1	0.06	666	2AEW	ILE	153	B	-137.68	176.63	178.8	4489	4490	4493	4491	4492
b1	0.06	667	2AF0	ILE	150	A	-124.42	165.59	-179.12	1394	1395	1398	1396	1397
b1	0.06	668	2AHD	ILE	150	A	-140.38	-176.79	-179.65	2350	2351	2354	2352	2353
b1	0.06	669	2AHD	ILE	350	B	-139.76	-175.5	-179.81	4958	4959	4962	4960	4961
b1	0.06	670	2AHD	ILE	150	C	-139.46	-175.96	-179.85	7566	7567	7570	7568	7569
b1	0.06	671	2AHD	ILE	350	D	-139.96	-175.98	-179.75	10174	10175	10178	10176	10177
b1	0.06	672	2AHE	ILE	78	A	-125.97	170.02	155.76	975	976	979	977	978
b1	0.06	673	2AHF	ILE	130	A	-147.72	163.21	176.32	2057	2058	2061	2059	2060
b1	0.06	674	2AHF	ILE	130	B	-138.33	174.22	178.38	7929	7930	7933	7931	7932
b1	0.06	675	2ALA	ILE	177	A	-129.92	167.29	177.43	2689	2690	2693	2691	2692
b1	0.06	676	2AR7	ILE	148	A	-134.19	155.73	179.44	2249	2250	2253	2251	2252
b1	0.06	677	2AR7	ILE	148	B	-132.11	163.53	179.59	5685	5686	5689	5687	5688
b1	0.06	678	2AWU	ILE	333	A	-125.8	156.22	166.41	272	273	276	274	275
b1	0.06	679	2AWU	ILE	333	B	-120.15	164.05	171.18	1651	1652	1655	1653	1654
b1	0.06	680	2B2A	ILE	46	A	-137.79	171.52	177.59	569	570	573	571	572
b1	0.06	681	2B2A	ILE	46	B	-138.48	170.37	177.95	3239	3240	3243	3241	3242
b1	0.06	682	2B2A	ILE	46	C	-137.62	170.98	177.94	5760	5761	5764	5762	5763
b1	0.06	683	2B4E	ILE	234	A	-127.3	163.94	-177.45	3398	3399	3402	3400	3401
b1	0.06	684	2B4E	ILE	390	A	-127.88	155.29	175.7	5856	5857	5860	5858	5859
b1	0.06	685	2B78	ILE	176	A	-132.26	170.47	-179.77	2774	2775	2778	2776	2777
b1	0.06	686	2B78	ILE	181	A	-122.41	159.29	-176.98	2848	2849	2852	2850	2851
b1	0.06	687	2BCE	ILE	577	A	-124.15	161.13	-178.71	8081	8082	8085	8083	8084
b1	0.06	688	2BDD	ILE	27	A	-125.56	156.41	177.51	106	107	110	108	109
b1	0.06	689	2BGT	ILE	238	A	-128.16	155.3	-179.88	3511	3512	3515	3513	3514
b1	0.06	690	2BIT	ILE	117	X	-149.85	168.4	168.17	1705	1706	1709	1707	1708
b1	0.06	691	2BJQ	ILE	76	A	-133.98	169.47	174.29	1106	1107	1110	1108	1109
b1	0.06	692	2BJQ	ILE	176	A	-118.21	167.32	179.4	2686	2687	2690	2688	2689
b1	0.06	693	2BOE	ILE	184	X	-129.49	158.33	170.81	2627	2628	2631	2629	2630
b1	0.06	694	2BPS	ILE	5	A	-130.21	-179.89	178.86	90	91	94	92	93
b1	0.06	695	2BPS	ILE	5	B	-130.35	178.23	179.79	1363	1364	1367	1365	1366
b1	0.06	696	2BV1	ILE	138	B	-111.15	161.16	-179.47	3256	3257	3260	3258	3259
b1	0.06	697	2BV9	ILE	42	A	-136.06	169.78	173.57	550	551	554	552	553
b1	0.06	698	2BYG	ILE	207	A	-134.61	158.25	170.84	316	317	320	318	319
b1	0.06	699	2CGQ	ILE	49	A	-124.94	177.76	174.47	781	782	785	783	784
b1	0.06	700	2CIU	ILE	145	A	-126.92	157.07	-178.72	637	638	641	639	640
b1	0.06	701	2CKD	ILE	36	A	-136.28	158.28	171.57	409	410	413	411	412
b1	0.06	702	2CKD	ILE	36	B	-152.04	155.21	175.71	4963	4964	4967	4965	4966
b1	0.06	703	2CWN	ILE	99	A	-134.99	157.27	-179.93	1347	1348	1351	1349	1350
b1	0.06	704	2CWN	ILE	99	B	-131.64	158.64	-179.96	6339	6340	6343	6341	6342
b1	0.06	705	2CWN	ILE	287	B	-135.12	158.78	179.61	9121	9122	9125	9123	9124
b1	0.06	706	2CY7	ILE	317	A	-143.41	177.08	176.47	4405	4406	4409	4407	4408
b1	0.06	707	2CZW	ILE	33	A	-128.72	159.81	178.5	425	426	429	427	428
b1	0.06	708	2D0A	ILE	6	A	-146.88	159.39	178.82	65	66	69	67	68
b1	0.06	709	2D5J	ILE	130	A	-143.48	162.76	176.42	2055	2056	2059	2057	2058
b1	0.06	710	2D5J	ILE	146	A	-114.88	155.26	179.8	2287	2288	2291	2289	2290
b1	0.06	711	2D5J	ILE	130	B	-150.28	166.08	177.47	7925	7926	7929	7927	7928
b1	0.06	712	2D7J	ILE	106	A	-115.8	158.09	178.13	1643	1644	1647	1645	1646
b1	0.06	713	2DEP	ILE	265	A	-119.94	-170.7	178.18	3566	3567	3570	3568	3569
b1	0.06	714	2DEP	ILE	265	B	-119.88	-171.09	177.83	9028	9029	9032	9030	9031
b1	0.06	715	2DPS	ILE	202	A	-132.23	161.41	179.83	3044	3045	3048	3046	3047
b1	0.06	716	2DQX	ILE	294	A	-135.9	162.72	-179.78	4529	4530	4533	4531	4532
b1	0.06	717	2DQX	ILE	375	A	-120.67	169.27	-179.85	5813	5814	5817	5815	5816
b1	0.06	718	2DUK	ILE	39	A	-154.07	161.05	171.09	627	628	631	629	630
b1	0.06	719	2DYL	ILE	162	A	-134.11	167.87	177.9	589	590	593	591	592
b1	0.06	720	2E0J	ILE	81	A	-128.91	164.75	171.71	1242	1243	1246	1244	1245
b1	0.06	721	2E0J	ILE	81	B	-130.57	163.35	167.59	3194	3195	3198	3196	3197
b1	0.06	722	2E3M	ILE	463	A	-138.03	159.03	173.33	1588	1589	1592	1590	1591
b1	0.06	723	2E3S	ILE	463	A	-137.83	161.93	171.93	1551	1552	1555	1553	1554
b1	0.06	724	2E3U	ILE	40	A	-115.29	159.8	179.54	131	132	135	133	134
b1	0.06	725	2EA9	ILE	105	A	-133.15	156.7	178.78	1487	1488	1491	1489	1490
b1	0.06	726	2EC5	ILE	941	A	-112.59	159.44	-177.11	5801	5802	5805	5803	5804
b1	0.06	727	2EC5	ILE	1065	A	-126.08	172.55	175.64	7760	7761	7764	7762	7763
b1	0.06	728	2EC5	ILE	1065	B	-134.23	173.14	177.11	18962	18963	18966	18964	18965
b1	0.06	729	2EIF	ILE	91	A	-128.95	164.15	177.31	1375	1376	1379	1377	1378
b1	0.06	730	2EIF	ILE	120	A	-124.79	158.9	175.09	1815	1816	1819	1817	1818
b1	0.06	731	2EIO	ILE	75	A	-130.63	160.74	0.53	1119	1120	1123	1121	1122
b1	0.06	732	2EIO	ILE	75	B	-133.81	159.63	0.04	2745	2746	2749	2747	2748
b1	0.06	733	2EIO	ILE	75	C	-142.83	160.09	0.09	4371	4372	4375	4373	4374
b1	0.06	734	2EIO	ILE	5	D	-117.8	155.25	179.68	4934	4935	4938	4936	4937
b1	0.06	735	2EIO	ILE	75	D	-126.94	157.3	0.36	5997	5998	6001	5999	6000
b1	0.06	736	2EKS	ILE	78	C	-148.38	157.8	179.21	4484	4485	4488	4486	4487
b1	0.06	737	2END	ILE	51	A	-140.89	157.13	171.97	818	819	822	820	821
b1	0.06	738	2EQL	ILE	78	A	-110.39	159.16	168.75	1178	1179	1182	1180	1181
b1	0.06	739	2ET6	ILE	405	A	-142.15	165.91	176.15	5995	5996	5999	5997	5998
b1	0.06	740	2EX0	ILE	398	A	-142.39	157.53	178.75	6046	6047	6050	6048	6049
b1	0.06	741	2EX0	ILE	398	B	-140.14	155.14	179.14	12368	12369	12372	12370	12371
b1	0.06	742	2EXE	ILE	316	A	-134.31	160.98	173.34	1429	1430	1433	1431	1432
b1	0.06	743	2F1X	ILE	154	A	-136.9	164.1	179.08	1387	1388	1391	1389	1390
b1	0.06	744	2F1X	ILE	154	B	-129.5	165.77	-179.97	3639	3640	3643	3641	3642
b1	0.06	745	2F1Y	ILE	154	A	-137.93	158.66	178.98	1353	1354	1357	1355	1356
b1	0.06	746	2F4W	ILE	132	A	-136.57	155.43	-177.53	1780	1781	1784	1782	1783
b1	0.06	747	2F4W	ILE	132	B	-123.72	160.58	175.31	4174	4175	4178	4176	4177
b1	0.06	748	2F51	ILE	77	A	-133.25	160.6	-4.6	1124	1125	1128	1126	1127
b1	0.06	749	2F51	ILE	77	B	-134.22	156.26	-1.2	2818	2819	2822	2820	2821
b1	0.06	750	2F68	ILE	48	X	-131.17	159.58	176.61	302	303	306	304	305
b1	0.06	751	2F6E	ILE	59	A	-122.32	159.04	160.28	870	871	874	872	873
b1	0.06	752	2FC3	ILE	32	A	-129.91	159.31	164.51	467	468	471	469	470
b1	0.06	753	2FD4	ILE	493	A	-130.26	161.72	156.79	713	714	717	715	716
b1	0.06	754	2FD7	ILE	35	A	-123.5	155.79	-179.44	484	485	488	486	487
b1	0.06	755	2FEZ	ILE	241	A	-122.59	157.15	171.71	3541	3542	3545	3543	3544
b1	0.06	756	2FH7	ILE	1426	A	-118.66	178.51	179.35	932	933	936	934	935
b1	0.06	757	2FI9	ILE	40	A	-134.9	166.86	-177.66	428	429	432	430	431
b1	0.06	758	2FJ8	ILE	50	A	-133	166.94	158.33	690	691	694	692	693
b1	0.06	759	2FL7	ILE	141	A	-129.07	165.48	-171.12	1904	1905	1908	1906	1907
b1	0.06	760	2FL7	ILE	187	A	-133.09	157.71	174.1	2527	2528	2531	2529	2530
b1	0.06	761	2FNE	ILE	1973	B	-126.39	156.38	173.69	1713	1714	1717	1715	1716
b1	0.06	762	2FOK	ILE	120	B	-146.63	164.4	-179.2	10586	10587	10590	10588	10589
b1	0.06	763	2FQ3	ILE	391	A	-141.94	157.56	178.98	1350	1351	1354	1352	1353
b1	0.06	764	2G5D	ILE	361	A	-136.14	177.64	176.34	4606	4607	4610	4608	4609
b1	0.06	765	2G7K	ILE	21	A	-124.85	174.24	178.17	327	328	331	329	330
b1	0.06	766	2G7K	ILE	375	A	-130.21	-177.87	177.75	5750	5751	5754	5752	5753
b1	0.06	767	2G7K	ILE	375	B	-150.47	171.89	177.22	12114	12115	12118	12116	12117
b1	0.06	768	2G8Q	ILE	81	A	-135.65	163.11	170.51	1200	1201	1204	1202	1203
b1	0.06	769	2G8Q	ILE	81	B	-132.81	163.72	168.11	3039	3040	3043	3041	3042
b1	0.06	770	2GAI	ILE	286	A	-139.46	162.66	172.11	4589	4590	4593	4591	4592
b1	0.06	771	2GAI	ILE	478	A	-130.11	159.99	-176.82	7526	7527	7530	7528	7529
b1	0.06	772	2GAI	ILE	286	B	-137.99	165.44	172.98	14102	14103	14106	14104	14105
b1	0.06	773	2GAI	ILE	478	B	-129.83	162.23	-176.79	17039	17040	17043	17041	17042
b1	0.06	774	2GAJ	ILE	286	A	-134.17	163.35	172.72	4589	4590	4593	4591	4592
b1	0.06	775	2GAJ	ILE	478	A	-130.99	158.27	-176.95	7526	7527	7530	7528	7529
b1	0.06	776	2GAJ	ILE	549	A	-119.3	159.77	170.26	8697	8698	8701	8699	8700
b1	0.06	777	2GAJ	ILE	286	B	-136.82	159.66	169.71	14102	14103	14106	14104	14105
b1	0.06	778	2GAJ	ILE	478	B	-126.08	157.87	179.54	17039	17040	17043	17041	17042
b1	0.06	779	2GBJ	ILE	3	A	-129.28	167.12	-177.89	37	38	41	39	40
b1	0.06	780	2GBJ	ILE	21	A	-116.4	162.44	177.38	260	261	264	262	263
b1	0.06	781	2GBJ	ILE	3	B	-126.08	165.83	-177.41	1266	1267	1270	1268	1269
b1	0.06	782	2GBJ	ILE	21	B	-115.46	163.48	-175.85	1489	1490	1493	1491	1492
b1	0.06	783	2GBK	ILE	3	A	-127.25	157.27	-178.8	37	38	41	39	40
b1	0.06	784	2GBK	ILE	3	B	-125.01	162.57	-177.97	1367	1368	1371	1369	1370
b1	0.06	785	2GBK	ILE	3	C	-130.14	164.1	-179.91	2697	2698	2701	2699	2700
b1	0.06	786	2GBN	ILE	3	A	-126.97	165.45	176.1	37	38	41	39	40
b1	0.06	787	2GCB	ILE	156	A	-131.36	167.49	176.85	2416	2417	2420	2418	2419
b1	0.06	788	2GCB	ILE	336	A	-130.05	163.59	178.07	5204	5205	5208	5206	5207
b1	0.06	789	2GG4	ILE	120	A	-137.6	168.32	179.77	1629	1630	1633	1631	1632
b1	0.06	790	2GG4	ILE	165	A	-138.22	164.89	177.61	2331	2332	2335	2333	2334
b1	0.06	791	2GG4	ILE	291	A	-126.09	167.6	179.87	4227	4228	4231	4229	4230
b1	0.06	792	2GHB	ILE	61	A	-127.89	157.25	168.39	914	915	918	916	917
b1	0.06	793	2GHB	ILE	228	A	-135.12	169.86	174.97	3494	3495	3498	3496	3497
b1	0.06	794	2GHB	ILE	61	B	-132.36	158.81	169.21	6680	6681	6684	6682	6683
b1	0.06	795	2GHB	ILE	228	B	-138.46	169.21	170.96	9260	9261	9264	9262	9263
b1	0.06	796	2GHB	ILE	61	C	-129.96	156.16	165.37	12446	12447	12450	12448	12449
b1	0.06	797	2GHB	ILE	228	C	-138.5	173.63	171.6	15026	15027	15030	15028	15029
b1	0.06	798	2GIZ	ILE	77	A	-127.11	161.8	176.79	1132	1133	1136	1134	1135
b1	0.06	799	2GIZ	ILE	77	B	-126.55	162.27	176.4	4420	4421	4424	4422	4423
b1	0.06	800	2GMF	ILE	101	A	-130.73	168.48	-179.93	1525	1526	1529	1527	1528
b1	0.06	801	2GMF	ILE	101	B	-129.25	163.36	-179.89	3440	3441	3444	3442	3443
b1	0.06	802	2GNC	ILE	58	A	-130.56	165.15	176.13	836	837	840	838	839
b1	0.06	803	2GNC	ILE	58	B	-135.78	165.96	175.61	1706	1707	1710	1708	1709
b1	0.06	804	2GPR	ILE	24	A	-127.31	175.66	-179.4	283	284	287	285	286
b1	0.06	805	2GRK	ILE	119	A	-116.25	157.63	-179.57	1624	1625	1628	1626	1627
b1	0.06	806	2GRK	ILE	222	A	-133.14	156.46	177.15	3188	3189	3192	3190	3191
b1	0.06	807	2GRK	ILE	119	B	-112.88	174.04	-178.37	5003	5004	5007	5005	5006
b1	0.06	808	2GRK	ILE	222	B	-130.82	160.76	178.99	6567	6568	6571	6569	6570
b1	0.06	809	2GRV	ILE	33	A	-134.53	170.15	177.56	123	124	127	125	126
b1	0.06	810	2GRV	ILE	275	A	-117.02	155.89	174.56	3784	3785	3788	3786	3787
b1	0.06	811	2GRV	ILE	524	A	-140.76	167.11	173.27	6566	6567	6570	6568	6569
b1	0.06	812	2GRV	ILE	33	B	-136.57	168.74	179.28	7786	7787	7790	7788	7789
b1	0.06	813	2GRV	ILE	275	B	-128.36	159.71	175.63	11447	11448	11451	11449	11450
b1	0.06	814	2GRV	ILE	524	B	-133.09	174.16	176.84	14120	14121	14124	14122	14123
b1	0.06	815	2GRV	ILE	33	C	-134.47	170.83	176.61	15340	15341	15344	15342	15343
b1	0.06	816	2GRV	ILE	275	C	-119.21	158.56	176.98	19001	19002	19005	19003	19004
b1	0.06	817	2GRV	ILE	524	C	-138.31	165.87	173.31	21705	21706	21709	21707	21708
b1	0.06	818	2GWO	ILE	174	A	-121.04	155.25	179.94	2342	2343	2346	2344	2345
b1	0.06	819	2H2Z	ILE	286	A	-132.12	167.55	-179.25	4364	4365	4368	4366	4367
b1	0.06	820	2H36	ILE	13	X	-140.78	158.22	-5.73	186	187	190	188	189
b1	0.06	821	2H3L	ILE	1336	A	-128.05	158.61	166.86	411	412	415	413	414
b1	0.06	822	2H3L	ILE	1406	A	-118.11	157.37	167.76	1465	1466	1469	1467	1468
b1	0.06	823	2H3L	ILE	1386	B	-122.35	156.17	176.69	2658	2659	2662	2660	2661
b1	0.06	824	2H3L	ILE	1406	B	-115.53	156.4	168.13	2978	2979	2982	2980	2981
b1	0.06	825	2H68	ILE	210	A	-123.12	158.53	171.54	2733	2734	2737	2735	2736
b1	0.06	826	2HAD	ILE	5	A	-130.5	160.62	-178.32	63	64	67	65	66
b1	0.06	827	2HAF	ILE	58	A	-122.84	179.69	-177.36	740	741	744	742	743
b1	0.06	828	2HAQ	ILE	75	A	-130.24	169.71	173.76	810	811	814	812	813
b1	0.06	829	2HE7	ILE	311	A	-129.27	172.76	163.86	3220	3221	3224	3222	3223
b1	0.06	830	2HE7	ILE	351	A	-134.93	166.3	167.52	3929	3930	3933	3931	3932
b1	0.06	831	2HEL	ILE	648	A	-142.54	162.41	178.79	381	382	385	383	384
b1	0.06	832	2HIV	ILE	307	A	-133.17	175.76	-173.85	4701	4702	4705	4703	4704
b1	0.06	833	2HIV	ILE	388	A	-141.48	167.69	160.8	6058	6059	6062	6060	6061
b1	0.06	834	2HIV	ILE	416	A	-120.19	168.7	178.35	6484	6485	6488	6486	6487
b1	0.06	835	2HJV	ILE	366	A	-126.85	165.71	-179.75	2497	2498	2501	2499	2500
b1	0.06	836	2HJV	ILE	366	B	-120.52	161.67	179.6	4975	4976	4979	4977	4978
b1	0.06	837	2HJW	ILE	653	A	-122.7	161.23	179.95	6320	6321	6324	6322	6323
b1	0.06	838	2HK8	ILE	63	A	-144.93	159.5	175.87	995	996	999	997	998
b1	0.06	839	2HK8	ILE	63	C	-144.59	159.47	176.68	9567	9568	9571	9569	9570
b1	0.06	840	2HK8	ILE	63	D	-144.51	160.52	175.8	13829	13830	13833	13831	13832
b1	0.06	841	2HK8	ILE	63	F	-145.62	158.58	176.18	22401	22402	22405	22403	22404
b1	0.06	842	2HK8	ILE	63	G	-143.64	159.19	176.7	26647	26648	26651	26649	26650
b1	0.06	843	2HK8	ILE	63	H	-144.76	159.9	176.41	30933	30934	30937	30935	30936
b1	0.06	844	2HLR	ILE	88	A	-134.86	160.71	175.76	482	483	486	484	485
b1	0.06	845	2HP7	ILE	84	A	-119.65	158.48	-179.73	664	665	668	666	667
b1	0.06	846	2HZ7	ILE	446	A	-128.09	161.56	-179.27	6417	6418	6421	6419	6420
b1	0.06	847	2HZ7	ILE	476	A	-123.79	158.5	179.31	6878	6879	6882	6880	6881
b1	0.06	848	2HZ7	ILE	507	A	-134.1	156.92	177.43	7318	7319	7322	7320	7321
b1	0.06	849	2I1S	ILE	131	A	-130.51	155.63	172.41	1993	1994	1997	1995	1996
b1	0.06	850	2I1U	ILE	80	A	-136.68	156.81	-7.89	1102	1103	1106	1104	1105
b1	0.06	851	2I49	ILE	68	A	-137.4	165.26	-176.63	208	209	212	210	211
b1	0.06	852	2I49	ILE	115	A	-128.39	158.17	179.92	889	890	893	891	892
b1	0.06	853	2I49	ILE	217	A	-139.7	179.59	177.3	2455	2456	2459	2457	2458
b1	0.06	854	2I7X	ILE	111	A	-118.33	168.87	-178.73	1716	1717	1720	1718	1719
b1	0.06	855	2I7X	ILE	326	A	-138.48	171.41	178.36	5046	5047	5050	5048	5049
b1	0.06	856	2IDC	ILE	151	A	-132.99	160.96	163.38	2376	2377	2380	2378	2379
b1	0.06	857	2IDR	ILE	85	A	-136.95	158.08	-179.79	712	713	716	714	715
b1	0.06	858	2IDR	ILE	85	B	-132.91	159.67	-179.97	3415	3416	3419	3417	3418
b1	0.06	859	2IF4	ILE	95	A	-119.24	162.26	176.56	972	973	976	974	975
b1	0.06	860	2IUG	ILE	17	A	-138.1	158.65	-169.66	222	223	226	224	225
b1	0.06	861	2IUS	ILE	890	A	-127.75	176.93	178.84	651	652	655	653	654
b1	0.06	862	2IUS	ILE	890	B	-126.34	177.93	176.18	6781	6782	6785	6783	6784
b1	0.06	863	2IUS	ILE	890	C	-121	179.85	179.05	12911	12912	12915	12913	12914
b1	0.06	864	2IUS	ILE	890	D	-121.58	177.25	176.29	19041	19042	19045	19043	19044
b1	0.06	865	2IUS	ILE	890	E	-127.84	177.54	178.3	25171	25172	25175	25173	25174
b1	0.06	866	2IUS	ILE	890	F	-126.92	-177.94	178.34	31100	31101	31104	31102	31103
b1	0.06	867	2IXM	ILE	24	A	-141.74	171.12	178.05	23	24	27	25	26
b1	0.06	868	2IY9	ILE	58	A	-129.6	167.25	179	532	533	536	534	535
b1	0.06	869	2IY9	ILE	118	A	-145.06	157.81	-9.11	1433	1434	1437	1435	1436
b1	0.06	870	2J4T	ILE	101	A	-115.89	160.2	178.77	1571	1572	1575	1573	1574
b1	0.06	871	2J4T	ILE	103	A	-121.04	175.22	177.87	1606	1607	1610	1608	1609
b1	0.06	872	2J4T	ILE	76	B	-147.6	155.63	178.85	3032	3033	3036	3034	3035
b1	0.06	873	2J4T	ILE	101	B	-118.73	158	179.74	3430	3431	3434	3432	3433
b1	0.06	874	2J4T	ILE	103	B	-138.73	167.3	177.44	3465	3466	3469	3467	3468
b1	0.06	875	2J92	ILE	30	A	-136.89	160.32	179.91	335	336	339	337	338
b1	0.06	876	2J92	ILE	139	A	-153.11	159.13	178.49	1999	2000	2003	2001	2002
b1	0.06	877	2J92	ILE	30	B	-136.38	158.06	179.01	3255	3256	3259	3257	3258
b1	0.06	878	2JCP	ILE	86	A	-117.86	-171.12	175.98	967	968	971	969	970
b1	0.06	879	2JG5	ILE	178	A	-113.45	166.25	-174.54	2708	2709	2712	2710	2711
b1	0.06	880	2JG5	ILE	139	B	-121.52	161.18	-177.26	6696	6697	6700	6698	6699
b1	0.06	881	2JG5	ILE	178	B	-114.4	164.68	-171.41	7289	7290	7293	7291	7292
b1	0.06	882	2JIC	ILE	3	A	-124.84	167.99	178.67	17	18	21	19	20
b1	0.06	883	2JIC	ILE	173	A	-136.82	169.84	174.02	2573	2574	2577	2575	2576
b1	0.06	884	2JL9	ILE	513	A	-137.91	162.79	175.54	7962	7963	7966	7964	7965
b1	0.06	885	2JL9	ILE	513	B	-136.7	164.49	175.52	18317	18318	18321	18319	18320
b1	0.06	886	2JL9	ILE	513	C	-140.34	161.46	176.27	28587	28588	28591	28589	28590
b1	0.06	887	2LAO	ILE	27	A	-139.85	156.31	173.55	385	386	389	387	388
b1	0.06	888	2LAO	ILE	64	A	-129.7	165.74	179.15	959	960	963	961	962
b1	0.06	889	2LAO	ILE	81	A	-134.89	172.33	176.67	1230	1231	1234	1232	1233
b1	0.06	890	2LKF	ILE	254	A	-138.61	156.14	178.7	3885	3886	3889	3887	3888
b1	0.06	891	2LZM	ILE	58	A	-121.54	171.15	177.22	906	907	910	908	909
b1	0.06	892	2NUB	ILE	641	A	-141.72	169.82	-179.67	10572	10573	10576	10574	10575
b1	0.06	893	2NV5	ILE	1261	A	-112.18	175.34	179.08	925	926	929	927	928
b1	0.06	894	2NV5	ILE	1261	B	-114.37	179.13	-179.91	5427	5428	5431	5429	5430
b1	0.06	895	2NX2	ILE	48	A	-131.48	168.01	179.25	822	823	826	824	825
b1	0.06	896	2NZI	ILE	256	A	-135.34	-167.43	-177.35	4009	4010	4013	4011	4012
b1	0.06	897	2NZI	ILE	256	B	-147.16	-163.28	-178.91	8551	8552	8555	8553	8554
b1	0.06	898	2O0I	ILE	97	1	-128.9	165.32	179.44	611	612	615	613	614
b1	0.06	899	2O0K	ILE	36	A	-122.83	171.09	-179.46	555	556	559	557	558
b1	0.06	900	2O0K	ILE	135	A	-125.31	167.98	177.37	2260	2261	2264	2262	2263
b1	0.06	901	2O0K	ILE	314	A	-115.02	-171.04	-176.03	5056	5057	5060	5058	5059
b1	0.06	902	2O0Q	ILE	4	A	-122.67	160.16	-175.81	36	37	40	38	39
b1	0.06	903	2O1P	ILE	146	A	-124.82	160.28	165.74	2212	2213	2216	2214	2215
b1	0.06	904	2O1P	ILE	156	A	-114.42	167.06	-174.88	2371	2372	2375	2373	2374
b1	0.06	905	2O1P	ILE	146	B	-124.06	161.45	162.04	10590	10591	10594	10592	10593
b1	0.06	906	2O1P	ILE	156	B	-123.6	164.29	-175	10749	10750	10753	10751	10752
b1	0.06	907	2O85	ILE	72	A	-129.23	156.84	0.08	998	999	1002	1000	1001
b1	0.06	908	2O87	ILE	72	A	-143.52	159.8	0.48	938	939	942	940	941
b1	0.06	909	2O89	ILE	72	A	-132.7	155.46	0.2	993	994	997	995	996
b1	0.06	910	2OBI	ILE	106	A	-137.91	173.99	161.96	1560	1561	1564	1562	1563
b1	0.06	911	2OCA	ILE	112	A	-144	170.53	178.88	1871	1872	1875	1873	1874
b1	0.06	912	2OCA	ILE	191	A	-119.5	163.32	-178.83	3184	3185	3188	3186	3187
b1	0.06	913	2OG4	ILE	2345	A	-132.08	160.2	179.7	3121	3122	3125	3123	3124
b1	0.06	914	2OG4	ILE	2351	A	-126.98	165.91	175.26	3214	3215	3218	3216	3217
b1	0.06	915	2OHW	ILE	111	A	-134.79	170.75	178.37	1749	1750	1753	1751	1752
b1	0.06	916	2OKT	ILE	213	A	-120.89	165.59	-179.52	3454	3455	3458	3456	3457
b1	0.06	917	2OP2	ILE	81	A	-139.08	163.42	175.03	1194	1195	1198	1196	1197
b1	0.06	918	2OP6	ILE	428	A	-126.6	158.1	176.4	128	129	132	130	131
b1	0.06	919	2ORY	ILE	125	A	-121.12	157.05	179.25	1939	1940	1943	1941	1942
b1	0.06	920	2ORY	ILE	125	B	-123.65	157.98	178.2	7285	7286	7289	7287	7288
b1	0.06	921	2OUC	ILE	149	B	-112.6	166.15	178.93	2150	2151	2154	2152	2153
b1	0.06	922	2OUM	ILE	49	A	-133.15	177.28	-179.04	633	634	637	635	636
b1	0.06	923	2OV7	ILE	224	A	-124.27	155.48	176.01	2033	2034	2037	2035	2036
b1	0.06	924	2OV7	ILE	49	B	-112.72	169.83	178.86	2820	2821	2824	2822	2823
b1	0.06	925	2OV7	ILE	224	C	-116.41	162.08	178.76	6110	6111	6114	6112	6113
b1	0.06	926	2P1G	ILE	251	A	-138.27	155.82	162.4	3477	3478	3481	3479	3480
b1	0.06	927	2P4H	ILE	36	X	-130.78	163.63	179.65	464	465	468	466	467
b1	0.06	928	2P4V	ILE	93	A	-135.73	158.64	-176.99	1574	1575	1578	1576	1577
b1	0.06	929	2P4V	ILE	93	B	-137.21	158.08	-176.63	4131	4132	4135	4133	4134
b1	0.06	930	2P4V	ILE	93	C	-137.1	157.82	-175.66	6688	6689	6692	6690	6691
b1	0.06	931	2P4V	ILE	93	D	-135.68	156.91	-177.48	9245	9246	9249	9247	9248
b1	0.06	932	2P4V	ILE	93	E	-137.17	157.64	-176.22	11802	11803	11806	11804	11805
b1	0.06	933	2P4V	ILE	93	F	-136.37	158.78	-176.55	14359	14360	14363	14361	14362
b1	0.06	934	2P4X	ILE	190	A	-144.92	165.08	177.38	2851	2852	2855	2853	2854
b1	0.06	935	2P4X	ILE	190	B	-147.64	164.84	177	6448	6449	6452	6450	6451
b1	0.06	936	2P52	ILE	248	A	-131.82	160.89	177.35	2434	2435	2438	2436	2437
b1	0.06	937	2P5D	ILE	136	A	-132.88	156.39	-179.8	2297	2298	2301	2299	2300
b1	0.06	938	2P87	ILE	2117	A	-134.94	162.48	-179.42	932	933	936	934	935
b1	0.06	939	2P8R	ILE	2117	A	-135.29	162.73	-179.21	932	933	936	934	935
b1	0.06	940	2P8T	ILE	60	A	-129.36	161.17	172.03	771	772	775	773	774
b1	0.06	941	2P9Q	ILE	139	A	-134.19	168.19	-178.89	2141	2142	2145	2143	2144
b1	0.06	942	2PCY	ILE	21	A	-135.28	161.9	160.8	283	284	287	285	286
b1	0.06	943	2PCY	ILE	46	A	-131.98	165.89	-177.78	663	664	667	665	666
b1	0.06	944	2PGE	ILE	243	A	-111.69	164.89	-179.87	3605	3606	3609	3607	3608
b1	0.06	945	2PHC	ILE	173	B	-136.52	171.27	-176.13	2638	2639	2642	2640	2641
b1	0.06	946	2PHC	ILE	211	B	-122.81	165.51	170.34	3246	3247	3250	3248	3249
b1	0.06	947	2PKY	ILE	5	X	-123.16	162.49	-174.92	46	47	50	48	49
b1	0.06	948	2PLF	ILE	89	A	-113.08	166.32	178.47	1338	1339	1342	1340	1341
b1	0.06	949	2PLF	ILE	253	A	-131.38	168.32	177.75	3913	3914	3917	3915	3916
b1	0.06	950	2PLF	ILE	378	A	-130.19	156.51	178.61	5902	5903	5906	5904	5905
b1	0.06	951	2PSF	ILE	114	A	-118.82	163.95	177.45	1818	1819	1822	1820	1821
b1	0.06	952	2PTU	ILE	25	C	-134.83	161.67	177.28	3618	3619	3622	3620	3621
b1	0.06	953	2PTU	ILE	25	D	-133.4	158.49	168.62	5181	5182	5185	5183	5184
b1	0.06	954	2PWQ	ILE	86	A	-130.73	155.92	176.06	1410	1411	1414	1412	1413
b1	0.06	955	2PWX	ILE	106	A	-114.51	-162.45	179.75	1631	1632	1635	1633	1634
b1	0.06	956	2QAH	ILE	123	A	-141.9	167.4	-166.42	1790	1791	1794	1792	1793
b1	0.06	957	2QAH	ILE	244	A	-119.78	178.59	-172.87	3727	3728	3731	3729	3730
b1	0.06	958	2QCY	ILE	286	A	-141.85	160.69	179.66	4364	4365	4368	4366	4367
b1	0.06	959	2QCZ	ILE	260	B	-115.29	-176.91	179.97	8181	8182	8185	8183	8184
b1	0.06	960	2QGO	ILE	29	A	-145.81	166.52	177.94	448	449	452	450	451
b1	0.06	961	2QI2	ILE	287	A	-127.53	165.53	-177.57	4106	4107	4110	4108	4109
b1	0.06	962	2QIL	ILE	98	A	-114.46	162.18	177.63	1500	1501	1504	1502	1503
b1	0.06	963	2QIL	ILE	181	A	-119.27	159.87	177.68	2876	2877	2880	2878	2879
b1	0.06	964	2QIL	ILE	98	B	-117.87	160.42	177.28	4587	4588	4591	4589	4590
b1	0.06	965	2QIL	ILE	181	B	-118.9	161.67	178.82	5963	5964	5967	5965	5966
b1	0.06	966	2QIL	ILE	98	C	-127.35	164.66	176.66	7674	7675	7678	7676	7677
b1	0.06	967	2QIL	ILE	181	C	-117.58	163	177.69	9050	9051	9054	9052	9053
b1	0.06	968	2QOD	ILE	648	A	-129.07	155.54	170.78	659	660	663	661	662
b1	0.06	969	2QV3	ILE	554	A	-118.42	172.4	175.81	2789	2790	2793	2791	2792
b1	0.06	970	2QVK	ILE	635	A	-140.78	168.66	173.24	1535	1536	1539	1537	1538
b1	0.06	971	2QVT	ILE	90	A	-148.82	165.35	177.46	839	840	843	841	842
b1	0.06	972	2QXT	ILE	151	A	-116.81	172.33	-179.56	2253	2254	2257	2255	2256
b1	0.06	973	2QXT	ILE	151	B	-128.81	172.92	-179.07	4934	4935	4938	4936	4937
b1	0.06	974	2QXU	ILE	151	A	-117.85	173.63	-179.15	2253	2254	2257	2255	2256
b1	0.06	975	2QXU	ILE	151	B	-124.06	174.73	-179.29	4934	4935	4938	4936	4937
b1	0.06	976	2QXU	ILE	151	C	-117.59	-177.7	-179.44	7615	7616	7619	7617	7618
b1	0.06	977	2QXU	ILE	151	D	-123.62	178.82	-178.76	10296	10297	10300	10298	10299
b1	0.06	978	2QXU	ILE	151	E	-122.22	174.24	-178.94	12977	12978	12981	12979	12980
b1	0.06	979	2QXU	ILE	151	F	-121.39	176.09	-179.3	15658	15659	15662	15660	15661
b1	0.06	980	2QXU	ILE	151	G	-121.17	172.49	-178.86	18339	18340	18343	18341	18342
b1	0.06	981	2QXU	ILE	151	H	-123.42	176.07	-179.89	21020	21021	21024	21022	21023
b1	0.06	982	2QYS	ILE	119	A	-133.75	155.2	178.56	1819	1820	1823	1821	1822
b1	0.06	983	2QYS	ILE	119	B	-135.86	156.25	178.8	6803	6804	6807	6805	6806
b1	0.06	984	2QZE	ILE	142	A	-115.48	163	179.9	2018	2019	2022	2020	2021
b1	0.06	985	2QZE	ILE	198	A	-112.42	176.11	-178.5	2947	2948	2951	2949	2950
b1	0.06	986	2QZE	ILE	219	A	-139.81	169.27	179.28	3314	3315	3318	3316	3317
b1	0.06	987	2QZE	ILE	219	B	-135.34	171.23	178.56	6916	6917	6920	6918	6919
b1	0.06	988	2QZW	ILE	18	A	-139.23	166.13	176.63	252	253	256	254	255
b1	0.06	989	2QZW	ILE	150	A	-125.38	161.6	-178.2	2178	2179	2182	2180	2181
b1	0.06	990	2QZW	ILE	196	A	-145.33	160.4	-178.94	2872	2873	2876	2874	2875
b1	0.06	991	2QZW	ILE	18	B	-133.47	168.71	177.79	5294	5295	5298	5296	5297
b1	0.06	992	2QZW	ILE	196	B	-138.16	162.24	-178.81	7914	7915	7918	7916	7917
b1	0.06	993	2R7O	ILE	262	A	-130.73	-179.21	178.99	4170	4171	4174	4172	4173
b1	0.06	994	2R7O	ILE	415	A	-142.64	160.72	-179.9	6489	6490	6493	6491	6492
b1	0.06	995	2R7Q	ILE	262	A	-127.89	-175.92	179.04	4170	4171	4174	4172	4173
b1	0.06	996	2R7Q	ILE	415	A	-143.5	-172.21	-179.79	6489	6490	6493	6491	6492
b1	0.06	997	2R7Q	ILE	675	A	-150.36	164.3	179.64	10665	10666	10669	10667	10668
b1	0.06	998	2R7Q	ILE	677	A	-141.48	166.45	-178.06	10699	10700	10703	10701	10702
b1	0.06	999	2R7Q	ILE	1052	A	-139.62	155.23	179.35	16824	16825	16828	16826	16827
b1	0.06	1000	2RA1	ILE	289	A	-117.14	161.5	-175.41	4025	4026	4029	4027	4028
b1	0.06	1001	2RA1	ILE	413	A	-127.42	155.72	178.88	5936	5937	5940	5938	5939
b1	0.06	1002	2RAT	ILE	81	A	-130.25	169.97	176.71	1200	1201	1204	1202	1203
b1	0.06	1003	2REJ	ILE	83	A	-122.07	175.22	-171.11	779	780	783	781	782
b1	0.06	1004	2REJ	ILE	83	B	-126.9	179.53	-176.15	5063	5064	5067	5065	5066
b1	0.06	1005	2RFA	ILE	160	A	-113.88	157.58	156.93	1784	1785	1788	1786	1787
b1	0.06	1006	2RH3	ILE	141	A	-112.64	158.7	-174.72	943	944	947	945	946
b1	0.06	1007	2RH5	ILE	148	A	-128.43	168.74	173.63	2343	2344	2347	2345	2346
b1	0.06	1008	2RH5	ILE	148	C	-121.77	157.78	166.98	5630	5631	5634	5632	5633
b1	0.06	1009	2RH5	ILE	148	B	-132.88	161.63	169.81	8917	8918	8921	8919	8920
b1	0.06	1010	2RJD	ILE	218	A	-128.04	155.23	174.53	233	234	237	235	236
b1	0.06	1011	2RKX	ILE	73	A	-117.91	156.02	-177.68	1151	1152	1155	1153	1154
b1	0.06	1012	2SIL	ILE	235	A	-123.06	157.06	178.27	3531	3532	3535	3533	3534
b1	0.06	1013	2SIL	ILE	285	A	-139.25	171.33	177.39	4325	4326	4329	4327	4328
b1	0.06	1014	2TSS	ILE	98	A	-116.99	166.55	178.63	1500	1501	1504	1502	1503
b1	0.06	1015	2TSS	ILE	181	A	-119.38	160.27	178.01	2876	2877	2880	2878	2879
b1	0.06	1016	2TSS	ILE	98	B	-117.54	164.57	178.63	4587	4588	4591	4589	4590
b1	0.06	1017	2TSS	ILE	181	B	-118.51	161.99	177.87	5963	5964	5967	5965	5966
b1	0.06	1018	2TSS	ILE	98	C	-134.82	159.87	177.22	7674	7675	7678	7676	7677
b1	0.06	1019	2TSS	ILE	181	C	-119.93	162.65	178.31	9050	9051	9054	9052	9053
b1	0.06	1020	2UCZ	ILE	77	A	-116.48	174.71	-179.08	1187	1188	1191	1189	1190
b1	0.06	1021	2UUT	ILE	290	A	-114.14	170.8	165.34	4429	4430	4433	4431	4432
b1	0.06	1022	2UWI	ILE	69	A	-137.58	165.03	176.33	663	664	667	665	666
b1	0.06	1023	2UWI	ILE	69	B	-140.21	167.78	175.75	2502	2503	2506	2504	2505
b1	0.06	1024	2UYO	ILE	36	A	-133.31	159.07	177.97	307	308	311	309	310
b1	0.06	1025	2V6J	ILE	260	A	-130.28	160.81	-179.85	3949	3950	3953	3951	3952
b1	0.06	1026	2V6J	ILE	274	A	-125.45	-179.92	-172	4162	4163	4166	4164	4165
b1	0.06	1027	2VE8	ILE	774	A	-126.86	171.65	-177.69	478	479	482	480	481
b1	0.06	1028	2VE8	ILE	774	B	-131.65	167.95	-179.04	1510	1511	1514	1512	1513
b1	0.06	1029	2VE8	ILE	774	C	-129.94	172.93	-176.93	2487	2488	2491	2489	2490
b1	0.06	1030	2VE8	ILE	774	D	-128.11	173.49	-178.04	3448	3449	3452	3450	3451
b1	0.06	1031	2VE8	ILE	774	E	-122.61	169.92	-177.63	4491	4492	4495	4493	4494
b1	0.06	1032	2VE8	ILE	774	F	-125.57	169.16	-179.94	5494	5495	5498	5496	5497
b1	0.06	1033	2VE8	ILE	774	G	-118.06	167.17	-178.17	6445	6446	6449	6447	6448
b1	0.06	1034	2VE8	ILE	774	H	-126.06	172.63	179.91	7372	7373	7376	7374	7375
b1	0.06	1035	2VFY	ILE	286	A	-123.34	166.34	174.91	3161	3162	3165	3163	3164
b1	0.06	1036	2VGM	ILE	67	A	-147	161.29	166.12	771	772	775	773	774
b1	0.06	1037	2VH4	ILE	83	B	-132.52	161.86	169.28	6420	6421	6424	6422	6423
b1	0.06	1038	2VH7	ILE	7	A	-132.39	160.09	170.05	36	37	40	38	39
b1	0.06	1039	2VID	ILE	12	A	-126.66	163.01	177.95	148	149	152	150	151
b1	0.06	1040	2VID	ILE	34	A	-125.06	156.88	172.78	466	467	470	468	469
b1	0.06	1041	2VID	ILE	50	A	-127.96	157.01	-178.2	736	737	740	738	739
b1	0.06	1042	2VID	ILE	116	A	-121.73	174.26	171.26	1702	1703	1706	1704	1705
b1	0.06	1043	2VID	ILE	12	B	-127.33	157.23	175.75	3050	3051	3054	3052	3053
b1	0.06	1044	2VID	ILE	116	B	-120.41	171.74	170.85	4622	4623	4626	4624	4625
b1	0.06	1045	2VK9	ILE	95	A	-126.78	158.87	177.89	1550	1551	1554	1552	1553
b1	0.06	1046	2VK9	ILE	370	A	-121.95	157.98	174.4	6073	6074	6077	6075	6076
b1	0.06	1047	2VK9	ILE	491	A	-119.26	-171.4	179.79	7974	7975	7978	7976	7977
b1	0.06	1048	2VKT	ILE	434	A	-133.41	164.4	177.25	2170	2171	2174	2172	2173
b1	0.06	1049	2VKT	ILE	474	A	-131.12	165.22	179.26	2714	2715	2718	2716	2717
b1	0.06	1050	2VO8	ILE	964	A	-131.76	160.88	-179.41	358	359	362	360	361
b1	0.06	1051	2VPI	ILE	131	A	-127.43	161.4	171.89	1518	1519	1522	1520	1521
b1	0.06	1052	2VPI	ILE	131	B	-126.29	161.12	172.85	4351	4352	4355	4353	4354
b1	0.06	1053	2VSA	ILE	586	A	-118.16	163.69	174.5	8599	8600	8603	8601	8602
b1	0.06	1054	2VSA	ILE	602	A	-130.63	164.12	178.54	8859	8860	8863	8861	8862
b1	0.06	1055	2VSA	ILE	691	A	-132.52	157.36	176.06	10300	10301	10304	10302	10303
b1	0.06	1056	2VSA	ILE	699	A	-118.23	171.79	-179.91	10412	10413	10416	10414	10415
b1	0.06	1057	2VSA	ILE	847	A	-113.22	172.62	167.81	12810	12811	12814	12812	12813
b1	0.06	1058	2VUP	ILE	100	A	-143.8	168.93	163.6	1502	1503	1506	1504	1505
b1	0.06	1059	2W0I	ILE	297	A	-130.62	161.45	170.68	1884	1885	1888	1886	1887
b1	0.06	1060	2W4C	ILE	7	A	-126.22	160.01	169.6	50	51	54	52	53
b1	0.06	1061	2W5H	ILE	25	A	-131.24	157.75	178.39	326	327	330	328	329
b1	0.06	1062	2W61	ILE	109	A	-115.55	161.07	172.88	1189	1190	1193	1191	1192
b1	0.06	1063	2W61	ILE	269	A	-125.57	159.36	-179.08	3667	3668	3671	3669	3670
b1	0.06	1064	2W7S	ILE	113	A	-129.52	167.32	171.98	1607	1608	1611	1609	1610
b1	0.06	1065	2W7S	ILE	113	B	-131.91	170.37	165.07	4471	4472	4475	4473	4474
b1	0.06	1066	2W7S	ILE	113	C	-131.83	170.46	169.2	7175	7176	7179	7177	7178
b1	0.06	1067	2W7S	ILE	113	D	-137	165.75	169.13	9952	9953	9956	9954	9955
b1	0.06	1068	2W7U	ILE	113	A	-132.04	163.75	173.26	1628	1629	1632	1630	1631
b1	0.06	1069	2W7U	ILE	113	B	-131.37	166.65	166.42	4518	4519	4522	4520	4521
b1	0.06	1070	2W7U	ILE	113	C	-126.31	170.09	169.61	7343	7344	7347	7345	7346
b1	0.06	1071	2W7U	ILE	113	D	-127.19	163.39	170.62	10204	10205	10208	10206	10207
b1	0.06	1072	2W9T	ILE	76	B	-126.92	156.08	-171.57	3766	3767	3770	3768	3769
b1	0.06	1073	2WBZ	ILE	39	A	-116.11	159.32	173.81	544	545	548	546	547
b1	0.06	1074	2WE6	ILE	166	A	-133.8	166.51	-175.61	2335	2336	2339	2337	2338
b1	0.06	1075	2WE6	ILE	224	A	-129.89	161.65	174.91	3271	3272	3275	3273	3274
b1	0.06	1076	2WE6	ILE	166	B	-136.42	160.02	-177.63	5652	5653	5656	5654	5655
b1	0.06	1077	2WE6	ILE	224	B	-133.16	165.05	176.63	6588	6589	6592	6590	6591
b1	0.06	1078	2WFE	ILE	438	A	-128.52	-176.25	175.55	2423	2424	2427	2425	2426
b1	0.06	1079	2WFE	ILE	385	B	-138.2	160.89	177.59	5562	5563	5566	5564	5565
b1	0.06	1080	2WFE	ILE	438	B	-128.17	-176.55	175.3	6363	6364	6367	6365	6366
b1	0.06	1081	2WFE	ILE	385	C	-141.09	157.98	167.98	9502	9503	9506	9504	9505
b1	0.06	1082	2WFE	ILE	438	C	-128.26	-176.09	176.03	10303	10304	10307	10305	10306
b1	0.06	1083	2WFE	ILE	385	D	-141.67	155.64	168.02	13191	13192	13195	13193	13194
b1	0.06	1084	2WFE	ILE	438	D	-128.72	-176.85	175.3	13992	13993	13996	13994	13995
b1	0.06	1085	2WN4	ILE	146	A	-129.16	165.7	169.72	1972	1973	1976	1974	1975
b1	0.06	1086	2WN4	ILE	186	A	-123.73	162.63	168.25	2546	2547	2550	2548	2549
b1	0.06	1087	2WN4	ILE	200	A	-114.27	159.61	177.52	2789	2790	2793	2791	2792
b1	0.06	1088	2WN5	ILE	146	A	-129.71	168.45	172.76	2081	2082	2085	2083	2084
b1	0.06	1089	2WN5	ILE	186	A	-125.17	162.9	168.55	2668	2669	2672	2670	2671
b1	0.06	1090	2WN8	ILE	146	A	-120.88	174.98	172.84	2071	2072	2075	2073	2074
b1	0.06	1091	2WN8	ILE	186	A	-126.68	162.29	168.85	2628	2629	2632	2630	2631
b1	0.06	1092	2WN8	ILE	200	A	-117.48	161.15	-177.63	2871	2872	2875	2873	2874
b1	0.06	1093	2WQX	ILE	247	A	-128.28	171.44	179.46	3438	3439	3442	3440	3441
b1	0.06	1094	2WQX	ILE	247	B	-123.37	170.7	176.96	8054	8055	8058	8056	8057
b1	0.06	1095	2WTB	ILE	145	A	-128.06	160.11	172.74	1829	1830	1833	1831	1832
b1	0.06	1096	2X16	ILE	127	A	-143.06	163.53	-174.41	1643	1644	1647	1645	1646
b1	0.06	1097	2X16	ILE	127	B	-138.08	169.3	-175.47	5127	5128	5131	5129	5130
b1	0.06	1098	2X4L	ILE	318	A	-131.14	-178.12	174.43	4055	4056	4059	4057	4058
b1	0.06	1099	2X9Y	ILE	359	A	-143.56	159.84	177.58	2552	2553	2556	2554	2555
b1	0.06	1100	2XD2	ILE	268	A	-135.63	162.32	170.71	3381	3382	3385	3383	3384
b1	0.06	1101	2XD2	ILE	268	B	-132.88	165.84	171.25	9078	9079	9082	9080	9081
b1	0.06	1102	2XLY	ILE	245	A	-116.39	159.68	172.82	3616	3617	3620	3618	3619
b1	0.06	1103	2Y3V	ILE	78	A	-116.01	169.16	173.76	1334	1335	1338	1336	1337
b1	0.06	1104	2Y3V	ILE	78	B	-113.75	167.04	174.36	3909	3910	3913	3911	3912
b1	0.06	1105	2Y3V	ILE	78	C	-127.44	169.6	177.43	6477	6478	6481	6479	6480
b1	0.06	1106	2Y3V	ILE	78	D	-111.69	168.6	178.45	8834	8835	8838	8836	8837
b1	0.06	1107	2Y3W	ILE	78	A	-130.35	159.01	-177.38	1227	1228	1231	1229	1230
b1	0.06	1108	2Y3W	ILE	26	C	-126.95	157.03	176.86	5804	5805	5808	5806	5807
b1	0.06	1109	2YSS	ILE	78	C	-149.04	157.16	178.95	4486	4487	4490	4488	4489
b1	0.06	1110	2YV1	ILE	17	A	-113.82	157.59	177.86	157	158	161	159	160
b1	0.06	1111	2YVQ	ILE	1366	A	-149.52	157.26	178.79	397	398	401	399	400
b1	0.06	1112	2YWE	ILE	169	A	-138.81	155.02	178.71	2209	2210	2213	2211	2212
b1	0.06	1113	2YWE	ILE	486	A	-132.05	159.25	-179.64	7266	7267	7270	7268	7269
b1	0.06	1114	2YWJ	ILE	38	A	-111.91	155.16	-179.82	584	585	588	586	587
b1	0.06	1115	2YWJ	ILE	97	A	-148.71	156.62	173.51	1493	1494	1497	1495	1496
b1	0.06	1116	2YX0	ILE	218	A	-119.88	163.47	-178.98	3335	3336	3339	3337	3338
b1	0.06	1117	2YXP	ILE	5	X	-126.62	164.88	-171.91	63	64	67	65	66
b1	0.06	1118	2YZ1	ILE	80	B	-129.16	158.67	176.11	2857	2858	2861	2859	2860
b1	0.06	1119	2Z0S	ILE	154	A	-133.37	169.97	178.19	1476	1477	1480	1478	1479
b1	0.06	1120	2Z0T	ILE	105	A	-124.86	156.4	179.89	1763	1764	1767	1765	1766
b1	0.06	1121	2Z0T	ILE	105	C	-129.99	157.58	179.09	5402	5403	5406	5404	5405
b1	0.06	1122	2Z1E	ILE	140	A	-124.23	170.25	176.11	1472	1473	1476	1474	1475
b1	0.06	1123	2Z1E	ILE	307	A	-123.48	166.12	-177.13	3963	3964	3967	3965	3966
b1	0.06	1124	2Z1F	ILE	140	A	-114.07	169.77	176.44	1503	1504	1507	1505	1506
b1	0.06	1125	2Z1F	ILE	307	A	-123.35	165.99	-178.2	3999	4000	4003	4001	4002
b1	0.06	1126	2Z1P	ILE	133	A	-129.52	168.94	177.72	1409	1410	1413	1411	1412
b1	0.06	1127	2Z1P	ILE	239	A	-139.52	165.04	-179.64	2858	2859	2862	2860	2861
b1	0.06	1128	2Z2U	ILE	307	A	-118.53	156.16	178.92	4518	4519	4522	4520	4521
b1	0.06	1129	2Z83	ILE	443	A	-113.76	156.77	169.98	3868	3869	3872	3870	3871
b1	0.06	1130	2Z83	ILE	582	A	-130.51	162.21	170.21	6030	6031	6034	6032	6033
b1	0.06	1131	2ZBN	ILE	94	A	-146.62	169.92	177.87	1538	1539	1542	1540	1541
b1	0.06	1132	2ZD2	ILE	1018	A	-127.39	170.36	-179.66	221	222	225	223	224
b1	0.06	1133	2ZD2	ILE	1190	A	-145.31	162.28	176.19	2862	2863	2866	2864	2865
b1	0.06	1134	2ZD2	ILE	2018	B	-136.27	159.16	-178	3839	3840	3843	3841	3842
b1	0.06	1135	2ZD2	ILE	2190	B	-144.53	165.63	176.88	6480	6481	6484	6482	6483
b1	0.06	1136	2ZD7	ILE	72	A	-135.31	158.3	-179.85	1119	1120	1123	1121	1122
b1	0.06	1137	2ZD7	ILE	138	A	-128.9	157.68	179.74	2202	2203	2206	2204	2205
b1	0.06	1138	2ZD7	ILE	72	B	-120.51	173.96	-179.96	4657	4658	4661	4659	4660
b1	0.06	1139	2ZHS	ILE	226	A	-140.77	162.29	178.33	3364	3365	3368	3366	3367
b1	0.06	1140	2ZHT	ILE	226	A	-141.5	159.72	177.77	3364	3365	3368	3366	3367
b1	0.06	1141	2ZHU	ILE	226	A	-138.43	162.35	178.08	3364	3365	3368	3366	3367
b1	0.06	1142	2ZHV	ILE	226	A	-134.94	158.26	179	3364	3365	3368	3366	3367
b1	0.06	1143	2ZHV	ILE	300	A	-114.12	166.14	-178.3	4529	4530	4533	4531	4532
b1	0.06	1144	2ZJ8	ILE	46	A	-140.64	166.71	179.93	697	698	701	699	700
b1	0.06	1145	2ZJ8	ILE	179	A	-125.16	177.09	-178.96	2796	2797	2800	2798	2799
b1	0.06	1146	2ZJ8	ILE	469	A	-137.38	179.36	-179.4	7449	7450	7453	7451	7452
b1	0.06	1147	2ZJ8	ILE	641	A	-137.05	162.22	176.41	10338	10339	10342	10340	10341
b1	0.06	1148	2ZOT	ILE	96	A	-136.87	170.62	168.77	826	827	830	828	829
b1	0.06	1149	2ZOT	ILE	96	B	-131.9	168.78	176.59	2951	2952	2955	2953	2954
b1	0.06	1150	2ZOT	ILE	96	C	-134.92	161.89	170.42	5115	5116	5119	5117	5118
b1	0.06	1151	2ZOT	ILE	143	C	-127.29	158.57	179.02	5836	5837	5840	5838	5839
b1	0.06	1152	2ZOT	ILE	96	D	-130.07	165.49	178.09	7265	7266	7269	7267	7268
b1	0.06	1153	2ZOT	ILE	143	D	-135.02	155.6	177.81	8005	8006	8009	8007	8008
b1	0.06	1154	2ZP2	ILE	189	A	-120.32	157.67	179.43	1180	1181	1184	1182	1183
b1	0.06	1155	2ZP2	ILE	227	A	-146.78	161.63	-178.84	1578	1579	1582	1580	1581
b1	0.06	1156	2ZQK	ILE	37	D	-133.21	164.95	-179.72	8820	8821	8824	8822	8823
b1	0.06	1157	2ZTY	ILE	47	A	-132.04	173.89	174.65	723	724	727	725	726
b1	0.06	1158	2ZTZ	ILE	47	A	-127.7	173.38	174.7	723	724	727	725	726
b1	0.06	1159	2ZTZ	ILE	47	B	-127.84	168.99	175.81	3514	3515	3518	3516	3517
b1	0.06	1160	2ZU1	ILE	47	A	-126.29	163.48	169.92	723	724	727	725	726
b1	0.06	1161	2ZU1	ILE	47	B	-131.02	165.57	172.62	3513	3514	3517	3515	3516
b1	0.06	1162	2ZVR	ILE	40	A	-115.63	163.66	179.5	504	505	508	506	507
b1	0.06	1163	2ZVR	ILE	40	B	-124.82	171.49	179.38	4638	4639	4642	4640	4641
b1	0.06	1164	2ZXJ	ILE	149	A	-131.74	158.73	167.26	261	262	265	263	264
b1	0.06	1165	3A3R	ILE	78	X	-140.21	158.26	172.14	1176	1177	1180	1178	1179
b1	0.06	1166	3A9U	ILE	16	A	-138.21	167.94	178.17	174	175	178	176	177
b1	0.06	1167	3A9U	ILE	513	A	-146.51	168.33	-179.12	7572	7573	7576	7574	7575
b1	0.06	1168	3AAP	ILE	71	A	-134.37	167.21	178.14	426	427	430	428	429
b1	0.06	1169	3AAP	ILE	297	A	-120.13	167.81	179.34	3940	3941	3944	3942	3943
b1	0.06	1170	3ADY	ILE	119	A	-135.39	166.74	-179.39	917	918	921	919	920
b1	0.06	1171	3AGK	ILE	12	A	-124.43	155.07	-178.54	90	91	94	92	93
b1	0.06	1172	3AGK	ILE	300	A	-140.59	165.5	-178.88	4458	4459	4462	4460	4461
b1	0.06	1173	3ANJ	ILE	173	A	-126.09	155.96	-175.95	2459	2460	2463	2461	2462
b1	0.06	1174	3AQ2	ILE	134	A	-133.06	159.22	160.48	2106	2107	2110	2108	2109
b1	0.06	1175	3AQ2	ILE	134	B	-137.52	162.02	156.69	5052	5053	5056	5054	5055
b1	0.06	1176	3AQ2	ILE	190	B	-121.05	157.45	174.14	5739	5740	5743	5741	5742
b1	0.06	1177	3B7M	ILE	87	A	-118.58	168.91	-177.14	1300	1301	1304	1302	1303
b1	0.06	1178	3B7M	ILE	87	B	-123.55	169.37	-174.9	4560	4561	4564	4562	4563
b1	0.06	1179	3B7M	ILE	87	C	-118.98	172.99	-173.46	7820	7821	7824	7822	7823
b1	0.06	1180	3B7M	ILE	87	D	-119.52	169.17	-174.89	11080	11081	11084	11082	11083
b1	0.06	1181	3B9E	ILE	364	A	-128.44	155.97	171.27	5179	5180	5183	5181	5182
b1	0.06	1182	3B9E	ILE	519	A	-128.85	165.8	177.72	7420	7421	7424	7422	7423
b1	0.06	1183	3BB7	ILE	265	A	-132.13	155.56	-177.72	3396	3397	3400	3398	3399
b1	0.06	1184	3BCH	ILE	189	A	-127.14	167.77	-177.33	2839	2840	2843	2841	2842
b1	0.06	1185	3BF7	ILE	5	A	-140.66	162.42	176.86	75	76	79	77	78
b1	0.06	1186	3BF7	ILE	191	A	-119.02	162.59	179.32	2979	2980	2983	2981	2982
b1	0.06	1187	3BF7	ILE	5	B	-139.45	164.99	177.28	4052	4053	4056	4054	4055
b1	0.06	1188	3BF7	ILE	191	B	-119.42	163.37	179.34	6956	6957	6960	6958	6959
b1	0.06	1189	3BIN	ILE	311	A	-135.07	173.48	177.9	3220	3221	3224	3222	3223
b1	0.06	1190	3BIN	ILE	351	A	-138.4	162.93	172.2	3869	3870	3873	3871	3872
b1	0.06	1191	3BOK	ILE	22	A	-135.17	160.89	165.57	344	345	348	346	347
b1	0.06	1192	3BOK	ILE	135	A	-119.89	162.65	178.4	2028	2029	2032	2030	2031
b1	0.06	1193	3BOK	ILE	376	A	-133.56	170.95	173.57	5910	5911	5914	5912	5913
b1	0.06	1194	3BQW	ILE	156	A	-120.97	164.02	168.06	2383	2384	2387	2385	2386
b1	0.06	1195	3BT8	ILE	75	A	-130.99	168.21	176.61	810	811	814	812	813
b1	0.06	1196	3BTN	ILE	269	A	-131.56	162.87	172.55	3854	3855	3858	3856	3857
b1	0.06	1197	3BTN	ILE	269	B	-132.02	163.81	174.63	9835	9836	9839	9837	9838
b1	0.06	1198	3BY1	ILE	376	A	-129.85	175.03	-179.73	2113	2114	2117	2115	2116
b1	0.06	1199	3BY2	ILE	376	A	-114.55	175.98	-179.55	2113	2114	2117	2115	2116
b1	0.06	1200	3BYL	ILE	43	A	-120.27	166.9	177.37	137	138	141	139	140
b1	0.06	1201	3BZC	ILE	464	A	-121.1	161.8	173.38	7214	7215	7218	7216	7217
b1	0.06	1202	3C5V	ILE	314	A	-146.99	157.86	179.37	3545	3546	3549	3547	3548
b1	0.06	1203	3C7L	ILE	131	B	-133.68	157.19	-178.6	3250	3251	3254	3252	3253
b1	0.06	1204	3CH7	ILE	72	A	-134.8	155.39	170.06	1089	1090	1093	1091	1092
b1	0.06	1205	3CMI	ILE	96	A	-133.79	168.64	159.29	1231	1232	1235	1233	1234
b1	0.06	1206	3CSG	ILE	390	A	-121.65	161.14	173.51	5923	5924	5927	5925	5926
b1	0.06	1207	3CSG	ILE	459	A	-140.13	158.65	169.19	6956	6957	6960	6958	6959
b1	0.06	1208	3CSP	ILE	6	A	-131.65	156.37	177.16	87	88	91	89	90
b1	0.06	1209	3D1B	ILE	471	A	-131.51	157.67	179.04	611	612	615	613	614
b1	0.06	1210	3D1B	ILE	471	B	-133.37	159.55	-179.68	2338	2339	2342	2340	2341
b1	0.06	1211	3D1B	ILE	471	C	-135.26	156.58	179.37	4065	4066	4069	4067	4068
b1	0.06	1212	3D2A	ILE	151	A	-116.34	174.33	-177.6	2250	2251	2254	2252	2253
b1	0.06	1213	3D2B	ILE	151	A	-131.82	174.05	-178.6	2248	2249	2252	2250	2251
b1	0.06	1214	3D2B	ILE	151	B	-131.36	179.44	179.03	4929	4930	4933	4931	4932
b1	0.06	1215	3D2C	ILE	151	A	-123.5	176.43	-178.53	2259	2260	2263	2261	2262
b1	0.06	1216	3D2C	ILE	151	B	-119.91	-179.82	-178.84	4951	4952	4955	4953	4954
b1	0.06	1217	3D2C	ILE	151	C	-125.81	-178	-179.67	7643	7644	7647	7645	7646
b1	0.06	1218	3D2C	ILE	151	D	-119.05	176.17	-178.27	10335	10336	10339	10337	10338
b1	0.06	1219	3D2C	ILE	151	E	-115.74	179.26	-178.8	13027	13028	13031	13029	13030
b1	0.06	1220	3D2C	ILE	151	F	-111.41	176.72	-178.34	15719	15720	15723	15721	15722
b1	0.06	1221	3D2C	ILE	151	G	-122.68	177.61	-178.75	18411	18412	18415	18413	18414
b1	0.06	1222	3D2C	ILE	151	H	-126.26	177.06	-178.12	21103	21104	21107	21105	21106
b1	0.06	1223	3D2C	ILE	151	I	-121.4	-178.15	-178.53	23795	23796	23799	23797	23798
b1	0.06	1224	3D2C	ILE	151	J	-120.6	178.12	-178.54	26487	26488	26491	26489	26490
b1	0.06	1225	3D2C	ILE	151	K	-124	-179.24	-179.11	29179	29180	29183	29181	29182
b1	0.06	1226	3D2C	ILE	151	L	-122.41	-177.15	-178.84	31871	31872	31875	31873	31874
b1	0.06	1227	3D79	ILE	67	A	-117.63	160.35	172.42	1064	1065	1068	1066	1067
b1	0.06	1228	3D79	ILE	137	A	-128.49	157.11	-177.5	2155	2156	2159	2157	2158
b1	0.06	1229	3D7C	ILE	835	A	-136.96	164.74	178.74	1767	1768	1771	1769	1770
b1	0.06	1230	3D9W	ILE	251	A	-133.65	174.75	-179.55	3877	3878	3881	3879	3880
b1	0.06	1231	3DAR	ILE	240	A	-130.82	156	-177.83	1333	1334	1337	1335	1336
b1	0.06	1232	3DEL	ILE	111	B	-140.47	169.95	168.7	1244	1245	1248	1246	1247
b1	0.06	1233	3DEL	ILE	94	C	-128.68	156.42	-176.75	4666	4667	4670	4668	4669
b1	0.06	1234	3DEL	ILE	111	C	-138.89	167.67	167.02	4929	4930	4933	4931	4932
b1	0.06	1235	3DEL	ILE	111	D	-141.04	165.9	169.49	8614	8615	8618	8616	8617
b1	0.06	1236	3DEL	ILE	94	F	-128.2	160.1	-178.81	12036	12037	12040	12038	12039
b1	0.06	1237	3DEL	ILE	111	F	-142.14	167.45	169.97	12299	12300	12303	12301	12302
b1	0.06	1238	3DJ3	ILE	33	A	-120.1	176.51	179.17	350	351	354	352	353
b1	0.06	1239	3DJ3	ILE	33	C	-117.36	161.82	177.59	3472	3473	3476	3474	3475
b1	0.06	1240	3DJ3	ILE	33	D	-113.67	172.56	179.11	5005	5006	5009	5007	5008
b1	0.06	1241	3DLM	ILE	15	A	-143.49	177.13	167.05	234	235	238	236	237
b1	0.06	1242	3DLM	ILE	165	A	-142.83	167.2	169.01	2665	2666	2669	2667	2668
b1	0.06	1243	3DLW	ILE	228	A	-142.97	157.99	178.05	3275	3276	3279	3277	3278
b1	0.06	1244	3DMS	ILE	70	A	-128.03	167.52	-162.56	1050	1051	1054	1052	1053
b1	0.06	1245	3DTQ	ILE	172	A	-134.5	173.73	-178.81	2624	2625	2628	2626	2627
b1	0.06	1246	3DTQ	ILE	172	B	-121.25	-174.5	179.79	5312	5313	5316	5314	5315
b1	0.06	1247	3DTQ	ILE	172	C	-143.77	169.71	179.31	8041	8042	8045	8043	8044
b1	0.06	1248	3DWV	ILE	108	A	-141.8	161.79	168.38	1528	1529	1532	1530	1531
b1	0.06	1249	3DWV	ILE	108	B	-145.68	163.04	156.26	4070	4071	4074	4072	4073
b1	0.06	1250	3E0C	ILE	123	A	-141.24	155.66	-175.89	1547	1548	1551	1549	1550
b1	0.06	1251	3E0O	ILE	71	A	-120.41	161.12	178.8	1147	1148	1151	1149	1150
b1	0.06	1252	3E1S	ILE	525	A	-135.94	155.82	171.95	4779	4780	4783	4781	4782
b1	0.06	1253	3E1S	ILE	580	A	-128.98	-166.41	-173.99	5604	5605	5608	5606	5607
b1	0.06	1254	3e+66	ILE	1875	A	-130.65	165.23	-179.3	667	668	671	669	670
b1	0.06	1255	3e+66	ILE	1999	A	-130.26	167.41	-179.9	2702	2703	2706	2704	2705
b1	0.06	1256	3e+66	ILE	1875	B	-130.81	161.68	-178.93	4819	4820	4823	4821	4822
b1	0.06	1257	3e+66	ILE	1999	B	-127.56	166.03	179.83	6854	6855	6858	6856	6857
b1	0.06	1258	3EAZ	ILE	87	A	-123.51	159.84	-177.58	226	227	230	228	229
b1	0.06	1259	3EBM	ILE	23	A	-112.54	175.78	177.67	389	390	393	391	392
b1	0.06	1260	3EBM	ILE	136	A	-122.86	167.55	-178.57	1758	1759	1762	1760	1761
b1	0.06	1261	3EBM	ILE	23	B	-131.76	168.62	-178.2	2769	2770	2773	2771	2772
b1	0.06	1262	3EBM	ILE	136	B	-118.54	170.19	-179.52	4116	4117	4120	4118	4119
b1	0.06	1263	3EBM	ILE	23	C	-131.11	-176.41	179.14	5143	5144	5147	5145	5146
b1	0.06	1264	3EBM	ILE	136	C	-124.66	172.95	-179.81	6477	6478	6481	6479	6480
b1	0.06	1265	3EBM	ILE	23	D	-133.23	168.21	175.55	7487	7488	7491	7489	7490
b1	0.06	1266	3EBM	ILE	136	D	-122.56	167.05	178.65	8837	8838	8841	8839	8840
b1	0.06	1267	3EGN	ILE	422	A	-114.49	160.42	-177.25	575	576	579	577	578
b1	0.06	1268	3EJF	ILE	152	A	-140.61	167.58	171.29	2250	2251	2254	2252	2253
b1	0.06	1269	3EMX	ILE	243	A	-127.83	175.39	176.8	306	307	310	308	309
b1	0.06	1270	3EMX	ILE	243	B	-138.1	170.72	178.78	2246	2247	2250	2248	2249
b1	0.06	1271	3ENB	ILE	1803	A	-126.21	163.66	-174.52	536	537	540	538	539
b1	0.06	1272	3ENB	ILE	1927	A	-124.03	162.9	179.47	2581	2582	2585	2583	2584
b1	0.06	1273	3ENB	ILE	1961	A	-124.34	159.74	167.71	3151	3152	3155	3153	3154
b1	0.06	1274	3ENB	ILE	1822	B	-137.18	167.48	163.16	4223	4224	4227	4225	4226
b1	0.06	1275	3ENB	ILE	1927	B	-116.69	162.72	177.16	5951	5952	5955	5953	5954
b1	0.06	1276	3ENB	ILE	1961	B	-129.6	164.23	172.75	6521	6522	6525	6523	6524
b1	0.06	1277	3EP0	ILE	30	A	-128.34	171.19	174.94	193	194	197	195	196
b1	0.06	1278	3EP0	ILE	30	B	-130.2	171.41	174.82	1878	1879	1882	1880	1881
b1	0.06	1279	3ERB	ILE	79	A	-137.55	155.69	175.12	984	985	988	986	987
b1	0.06	1280	3EUX	ILE	81	A	-137.19	158.67	178.81	1169	1170	1173	1171	1172
b1	0.06	1281	3EUX	ILE	81	B	-133.69	167.02	177.46	3008	3009	3012	3010	3011
b1	0.06	1282	3EWO	ILE	154	A	-134.67	170.32	167.81	2359	2360	2363	2361	2362
b1	0.06	1283	3EWO	ILE	154	B	-144.54	167.09	171.15	4865	4866	4869	4867	4868
b1	0.06	1284	3EZO	ILE	166	A	-113.52	163.16	-174.22	2363	2364	2367	2365	2366
b1	0.06	1285	3F7M	ILE	324	A	-135.22	175.34	-178.59	3124	3125	3128	3126	3127
b1	0.06	1286	3FF9	ILE	133	A	-132.88	174.45	-178.21	950	951	954	952	953
b1	0.06	1287	3FF9	ILE	133	B	-138.06	168.86	-178.64	2769	2770	2773	2771	2772
b1	0.06	1288	3FK5	ILE	78	A	-129.6	161.73	172.32	1166	1167	1170	1168	1169
b1	0.06	1289	3FK5	ILE	142	A	-142.22	166.76	177.17	2102	2103	2106	2104	2105
b1	0.06	1290	3FKE	ILE	297	A	-134.15	170	179.88	1220	1221	1224	1222	1223
b1	0.06	1291	3FKE	ILE	297	B	-137.09	175.16	-175.66	3196	3197	3200	3198	3199
b1	0.06	1292	3FPN	ILE	207	A	-123.06	168.27	173.61	1323	1324	1327	1325	1326
b1	0.06	1293	3G6L	ILE	213	A	-127.87	155.27	160.62	2708	2709	2712	2710	2711
b1	0.06	1294	3G7Y	ILE	153	A	-125.12	168.2	172.36	2276	2277	2280	2278	2279
b1	0.06	1295	3G7Y	ILE	155	A	-127.28	158.5	170.34	2306	2307	2310	2308	2309
b1	0.06	1296	3G98	ILE	798	A	-124.27	156.02	-174.25	681	682	685	683	684
b1	0.06	1297	3G9T	ILE	267	A	-113.42	173.27	178.85	3927	3928	3931	3929	3930
b1	0.06	1298	3G9U	ILE	267	A	-111.25	177.61	177.56	3927	3928	3931	3929	3930
b1	0.06	1299	3GD0	ILE	107	A	-121.74	158.41	176.75	981	982	985	983	984
b1	0.06	1300	3GR1	ILE	223	B	-127.47	163.66	169.26	4033	4034	4037	4035	4036
b1	0.06	1301	3GR1	ILE	223	C	-132.48	155.76	168.72	7145	7146	7149	7147	7148
b1	0.06	1302	3GR1	ILE	223	D	-128.24	155.95	169.19	10292	10293	10296	10294	10295
b1	0.06	1303	3GR1	ILE	223	F	-132.21	160.04	171.81	16491	16492	16495	16493	16494
b1	0.06	1304	3GR1	ILE	223	H	-138.14	155.12	170.31	22658	22659	22662	22660	22661
b1	0.06	1305	3GSL	ILE	174	A	-132.31	159.17	172.93	1717	1718	1721	1719	1720
b1	0.06	1306	3GSL	ILE	174	B	-129.15	162.45	173.25	4579	4580	4583	4581	4582
b1	0.06	1307	3GTY	ILE	41	X	-127.77	175.41	173.06	669	670	673	671	672
b1	0.06	1308	3GTY	ILE	285	X	-129.66	155.91	170.72	4681	4682	4685	4683	4684
b1	0.06	1309	3GTY	ILE	369	X	-124.83	166.65	174.06	6079	6080	6083	6081	6082
b1	0.06	1310	3GTY	ILE	88	S	-128.9	155.56	178.31	8209	8210	8213	8211	8212
b1	0.06	1311	3GVA	ILE	60	A	-130.3	166.91	179.37	940	941	944	942	943
b1	0.06	1312	3H0I	ILE	133	A	-133.84	159.06	174.01	765	766	769	767	768
b1	0.06	1313	3H0X	ILE	446	A	-127.81	160.3	176.65	124	125	128	126	127
b1	0.06	1314	3H0X	ILE	544	A	-133.32	159.69	171.46	1614	1615	1618	1616	1617
b1	0.06	1315	3H0X	ILE	546	A	-140.21	161.23	175.74	1647	1648	1651	1649	1650
b1	0.06	1316	3H2G	ILE	54	A	-123.67	155.83	178.2	642	643	646	644	645
b1	0.06	1317	3H2H	ILE	54	A	-123.15	157.14	178.38	642	643	646	644	645
b1	0.06	1318	3H2I	ILE	54	A	-127.57	160.92	179.21	642	643	646	644	645
b1	0.06	1319	3H2J	ILE	54	A	-123.43	158.57	178.9	628	629	632	630	631
b1	0.06	1320	3H6Q	ILE	153	A	-125.58	160.91	-179.59	2346	2347	2350	2348	2349
b1	0.06	1321	3HA9	ILE	55	A	-128.29	167.84	173.19	407	408	411	409	410
b1	0.06	1322	3HBH	ILE	127	A	-151.13	170.89	-178.19	1116	1117	1120	1118	1119
b1	0.06	1323	3HCQ	ILE	83	A	-120.34	-175.37	-174.95	779	780	783	781	782
b1	0.06	1324	3HCQ	ILE	83	B	-129.61	-178.52	-174.31	5063	5064	5067	5065	5066
b1	0.06	1325	3HD4	ILE	175	A	-118.17	159.71	-177.83	1713	1714	1717	1715	1716
b1	0.06	1326	3HGB	ILE	96	A	-139.49	162.15	174.2	1087	1088	1091	1089	1090
b1	0.06	1327	3HOE	ILE	109	A	-137.42	166.53	168.45	1012	1013	1016	1014	1015
b1	0.06	1328	3HOE	ILE	109	B	-140.63	168.9	170.71	4703	4704	4707	4705	4706
b1	0.06	1329	3HOL	ILE	109	A	-135.11	163.69	167.8	1351	1352	1355	1353	1354
b1	0.06	1330	3HPM	ILE	35	B	-132.25	156.85	-178.01	1820	1821	1824	1822	1823
b1	0.06	1331	3HWI	ILE	43	A	-110.85	-174.27	-168.18	575	576	579	577	578
b1	0.06	1332	3I1E	ILE	82	A	-120.93	171.4	177.17	1226	1227	1230	1228	1229
b1	0.06	1333	3I1E	ILE	82	B	-121.31	170.97	177.42	2589	2590	2593	2591	2592
b1	0.06	1334	3I2N	ILE	222	A	-132.39	164.76	179.46	3084	3085	3088	3086	3087
b1	0.06	1335	3I2Z	ILE	4	B	-126.02	161	-171.94	25	26	29	27	28
b1	0.06	1336	3I2Z	ILE	4	A	-134.53	170.95	-175.39	1078	1079	1082	1080	1081
b1	0.06	1337	3I50	ILE	253	E	-120.8	172	173.41	3447	3448	3451	3449	3450
b1	0.06	1338	3IBY	ILE	146	A	-142.16	172.12	166.85	2113	2114	2117	2115	2116
b1	0.06	1339	3IBY	ILE	146	B	-145.83	157.07	158.44	6028	6029	6032	6030	6031
b1	0.06	1340	3IBY	ILE	146	C	-150.25	160.09	166.65	9573	9574	9577	9575	9576
b1	0.06	1341	3IBY	ILE	146	D	-139.81	163.37	164.87	13180	13181	13184	13182	13183
b1	0.06	1342	3ICH	ILE	181	A	-121.6	164.1	-179.01	2742	2743	2746	2744	2745
b1	0.06	1343	3ID4	ILE	222	A	-127.54	156.78	177.39	20	21	24	22	23
b1	0.06	1344	3ID4	ILE	276	A	-119.92	166.69	168.59	845	846	849	847	848
b1	0.06	1345	3ID4	ILE	299	A	-123.58	158.68	174.11	1189	1190	1193	1191	1192
b1	0.06	1346	3IEP	ILE	78	A	-121.76	157.08	169.22	1176	1177	1180	1178	1179
b1	0.06	1347	3IFO	ILE	102	H	-125.11	179.08	-178.85	1582	1583	1586	1584	1585
b1	0.06	1348	3IFO	ILE	102	A	-120.43	-179.08	178.15	8232	8233	8236	8234	8235
b1	0.06	1349	3IFT	ILE	74	A	-137.66	164.21	175.53	1102	1103	1106	1104	1105
b1	0.06	1350	3IM5	ILE	119	A	-119.32	156.59	-179.66	1146	1147	1150	1148	1149
b1	0.06	1351	3IM5	ILE	119	B	-125.96	155.01	174.3	3690	3691	3694	3692	3693
b1	0.06	1352	3IPL	ILE	53	A	-133.6	160.01	176.49	852	853	856	854	855
b1	0.06	1353	3IPL	ILE	53	B	-133.39	159.29	172.82	7847	7848	7851	7849	7850
b1	0.06	1354	3IPL	ILE	53	C	-130.92	176.73	176.53	14840	14841	14844	14842	14843
b1	0.06	1355	3IU0	ILE	361	A	-134.81	159.42	173.76	5065	5066	5069	5067	5068
b1	0.06	1356	3JSY	ILE	189	B	-110.21	165.26	178.46	6277	6278	6281	6279	6280
b1	0.06	1357	3JXF	ILE	64	A	-131.41	165.68	165.61	469	470	473	471	472
b1	0.06	1358	3JXF	ILE	255	A	-125.97	166.02	-176.85	3462	3463	3466	3464	3465
b1	0.06	1359	3JXF	ILE	64	B	-135.92	169.98	170.44	4717	4718	4721	4719	4720
b1	0.06	1360	3JXF	ILE	255	B	-135.09	164.08	-174.96	7710	7711	7714	7712	7713
b1	0.06	1361	3JXG	ILE	86	A	-137.04	162.72	164.56	392	393	396	394	395
b1	0.06	1362	3JXG	ILE	197	A	-116.72	164.95	-179.78	2111	2112	2115	2113	2114
b1	0.06	1363	3JXG	ILE	86	B	-138.88	161.41	167.09	4378	4379	4382	4380	4381
b1	0.06	1364	3JXG	ILE	86	C	-136.61	159.53	166.19	8413	8414	8417	8415	8416
b1	0.06	1365	3JXG	ILE	197	C	-120.92	157.96	-176.25	10132	10133	10136	10134	10135
b1	0.06	1366	3JXG	ILE	86	D	-130.54	163.81	165.65	12515	12516	12519	12517	12518
b1	0.06	1367	3JXG	ILE	197	D	-121.73	168.68	-174.4	14176	14177	14180	14178	14179
b1	0.06	1368	3K3V	ILE	51	A	-125.94	160.66	178.09	569	570	573	571	572
b1	0.06	1369	3K3V	ILE	68	A	-130.82	165.26	179.07	827	828	831	829	830
b1	0.06	1370	3K5O	ILE	221	A	-121.06	157.61	179.56	3496	3497	3500	3498	3499
b1	0.06	1371	3K5O	ILE	221	B	-121.97	155.58	-179.88	15573	15574	15577	15575	15576
b1	0.06	1372	3K6U	ILE	124	A	-131.57	173.06	170.94	1258	1259	1262	1260	1261
b1	0.06	1373	3K6U	ILE	239	A	-122.25	157.11	179.59	3020	3021	3024	3022	3023
b1	0.06	1374	3K6U	ILE	244	A	-154.28	170.28	175.44	3112	3113	3116	3114	3115
b1	0.06	1375	3K74	ILE	14	A	-129.59	162.52	178.03	205	206	209	207	208
b1	0.06	1376	3K8U	ILE	68	A	-132.03	159.84	176.94	980	981	984	982	983
b1	0.06	1377	3K8U	ILE	110	A	-120.5	160.54	178.87	1688	1689	1692	1690	1691
b1	0.06	1378	3K8V	ILE	181	A	-122.81	172.33	171.1	1994	1995	1998	1996	1997
b1	0.06	1379	3K8V	ILE	181	B	-119.95	164.6	172.11	6597	6598	6601	6599	6600
b1	0.06	1380	3KEY	ILE	386	A	-140.98	155.53	178.6	1206	1207	1210	1208	1209
b1	0.06	1381	3KEY	ILE	483	A	-126.1	162.57	-179.53	2682	2683	2686	2684	2685
b1	0.06	1382	3KG4	ILE	49	A	-124.69	159.04	168	783	784	787	785	786
b1	0.06	1383	3KG9	ILE	1194	A	-137.54	155.68	175.91	3536	3537	3540	3538	3539
b1	0.06	1384	3KJE	ILE	161	A	-133.63	173.79	178.89	2426	2427	2430	2428	2429
b1	0.06	1385	3KT2	ILE	13	A	-125.14	155.56	170.82	211	212	215	213	214
b1	0.06	1386	3KT2	ILE	1013	A	-123.14	156.55	171.29	1753	1754	1757	1755	1756
b1	0.06	1387	3KT2	ILE	1054	A	-130.63	155.68	174.25	2371	2372	2375	2373	2374
b1	0.06	1388	3KT5	ILE	13	A	-126.82	155.6	173.37	211	212	215	213	214
b1	0.06	1389	3KT5	ILE	54	A	-135.96	155.34	176.5	829	830	833	831	832
b1	0.06	1390	3KT9	ILE	27	A	-134.55	163.39	177.83	462	463	466	464	465
b1	0.06	1391	3KT9	ILE	97	A	-126.39	161.88	173.86	1579	1580	1583	1581	1582
b1	0.06	1392	3L56	ILE	743	B	-127.8	160.38	179.57	6209	6210	6213	6211	6212
b1	0.06	1393	3LDN	ILE	199	B	-122.32	155.03	-177.51	8575	8576	8579	8577	8578
b1	0.06	1394	3LH5	ILE	521	A	-129.97	159.48	168.55	74	75	78	76	77
b1	0.06	1395	3LH5	ILE	574	A	-124.09	172.09	177.21	948	949	952	950	951
b1	0.06	1396	3LH9	ILE	147	A	-117.85	158.09	179.7	2271	2272	2275	2273	2274
b1	0.06	1397	3LH9	ILE	147	B	-116.5	159.47	-175.96	6985	6986	6989	6987	6988
b1	0.06	1398	3LHA	ILE	147	A	-128.24	160.9	-179.53	2271	2272	2275	2273	2274
b1	0.06	1399	3LHA	ILE	147	B	-125.67	161.46	179.94	6920	6921	6924	6922	6923
b1	0.06	1400	3LIG	ILE	147	A	-136.76	166.77	-179.95	1861	1862	1865	1863	1864
b1	0.06	1401	3LIG	ILE	529	A	-131.68	170.83	179.94	7559	7560	7563	7561	7562
b1	0.06	1402	3LMO	ILE	53	A	-135.35	-174.34	179.22	766	767	770	768	769
b1	0.06	1403	3LNU	ILE	128	A	-130.61	160.62	179.91	1039	1040	1043	1041	1042
b1	0.06	1404	3LT3	ILE	313	A	-141.32	156.87	169.86	1789	1790	1793	1791	1792
b1	0.06	1405	3LT3	ILE	313	B	-134.01	158.96	174.33	4647	4648	4651	4649	4650
b1	0.06	1406	3LZM	ILE	58	A	-127.81	170.92	178.76	906	907	910	908	909
b1	0.06	1407	3M65	ILE	48	A	-140.73	163.57	177.65	725	726	729	727	728
b1	0.06	1408	3M65	ILE	112	A	-133.25	155.25	172.94	1756	1757	1760	1758	1759
b1	0.06	1409	3M65	ILE	48	B	-138.2	165.12	177.28	4016	4017	4020	4018	4019
b1	0.06	1410	3MBT	ILE	129	A	-132.67	164.39	175.31	1911	1912	1915	1913	1914
b1	0.06	1411	3MDF	ILE	77	A	-110.88	160.58	-179.81	1168	1169	1172	1170	1171
b1	0.06	1412	3ME8	ILE	36	A	-144.15	178.91	160.05	530	531	534	532	533
b1	0.06	1413	3ME8	ILE	36	B	-142.3	170.68	159.01	3250	3251	3254	3252	3253
b1	0.06	1414	3MN3	ILE	132	A	-116.76	166.58	179.71	1162	1163	1166	1164	1165
b1	0.06	1415	3N0F	ILE	516	A	-131.17	168.34	-179.3	7325	7326	7329	7327	7328
b1	0.06	1416	3N0F	ILE	516	B	-114.52	167.45	-179.09	15854	15855	15858	15856	15857
b1	0.06	1417	3N4T	ILE	75	A	-131.54	159.72	-178.81	1222	1223	1226	1224	1225
b1	0.06	1418	3N4T	ILE	216	A	-130.95	175.96	173.91	3531	3532	3535	3533	3534
b1	0.06	1419	3N4U	ILE	75	A	-128.48	164.97	-178.41	1222	1223	1226	1224	1225
b1	0.06	1420	3N4U	ILE	216	A	-131.65	177.51	174.43	3531	3532	3535	3533	3534
b1	0.06	1421	3NE0	ILE	1012	A	-141.59	158.89	172.82	143	144	147	145	146
b1	0.06	1422	3NE0	ILE	1031	A	-128.22	161.97	171.87	411	412	415	413	414
b1	0.06	1423	3NE0	ILE	1110	A	-130.36	161.09	169.89	1559	1560	1563	1561	1562
b1	0.06	1424	3NHN	ILE	132	A	-130.64	164.09	174.29	776	777	780	778	779
b1	0.06	1425	3NPU	ILE	48	A	-152.19	161.13	178.45	609	610	613	611	612
b1	0.06	1426	3NPU	ILE	46	B	-113.5	159.01	178.44	4207	4208	4211	4209	4210
b1	0.06	1427	3NPU	ILE	48	B	-147.26	163.74	172.91	4247	4248	4251	4249	4250
b1	0.06	1428	3NPV	ILE	47	B	-115.31	160.12	-177.95	583	584	587	585	586
b1	0.06	1429	3NPV	ILE	49	B	-143.4	165.56	174.02	623	624	627	625	626
b1	0.06	1430	3NPV	ILE	47	A	-115.78	158.39	179.91	4270	4271	4274	4272	4273
b1	0.06	1431	3NPV	ILE	49	A	-149.74	162.42	174.43	4310	4311	4314	4312	4313
b1	0.06	1432	3NPW	ILE	47	A	-118.72	159.24	-179.92	595	596	599	597	598
b1	0.06	1433	3NPW	ILE	49	A	-142	158.57	171.02	634	635	638	636	637
b1	0.06	1434	3NPW	ILE	47	B	-118.74	164.05	-177.52	4191	4192	4195	4193	4194
b1	0.06	1435	3NPW	ILE	49	B	-144.05	165.92	170.89	4230	4231	4234	4232	4233
b1	0.06	1436	3NR0	ILE	46	A	-112.59	160.45	177.89	564	565	568	566	567
b1	0.06	1437	3NR0	ILE	48	A	-145.29	163.19	174.96	603	604	607	605	606
b1	0.06	1438	3NR0	ILE	46	B	-110.61	160.33	-178.73	4123	4124	4127	4125	4126
b1	0.06	1439	3NR0	ILE	48	B	-146.12	164.19	174.79	4162	4163	4166	4164	4165
b1	0.06	1440	3NS5	ILE	87	A	-127.62	160.26	175.82	216	217	220	218	219
b1	0.06	1441	3NS5	ILE	79	B	-138.2	160.85	178	1523	1524	1527	1525	1526
b1	0.06	1442	3NS5	ILE	87	B	-135.02	160.75	176.44	1635	1636	1639	1637	1638
b1	0.06	1443	3O0P	ILE	236	A	-138.1	159.41	176.48	2845	2846	2849	2847	2848
b1	0.06	1444	3O7I	ILE	2	A	-110.61	155.51	177.3	20	21	24	22	23
b1	0.06	1445	3O7I	ILE	2	B	-111.55	156.95	177.64	2310	2311	2314	2312	2313
b1	0.06	1446	3OBS	ILE	72	A	-138.08	166.13	177.55	1105	1106	1109	1107	1108
b1	0.06	1447	3OC6	ILE	96	A	-124.36	158.18	-178.25	1424	1425	1428	1426	1427
b1	0.06	1448	3OGG	ILE	1049	A	-115.16	157.75	177.61	2999	3000	3003	3001	3002
b1	0.06	1449	3OGG	ILE	1155	A	-133.24	156.92	174.53	4749	4750	4753	4751	4752
b1	0.06	1450	3OGG	ILE	1169	A	-130.72	159.42	172.13	5008	5009	5012	5010	5011
b1	0.06	1451	3ONG	ILE	475	A	-131.26	165.42	171.02	586	587	590	588	589
b1	0.06	1452	3ONG	ILE	550	A	-124.87	161.27	177.09	1728	1729	1732	1730	1731
b1	0.06	1453	3ONG	ILE	60	B	-127.33	158.15	168	2713	2714	2717	2715	2716
b1	0.06	1454	3ONG	ILE	475	C	-125.01	167	168.67	4826	4827	4830	4828	4829
b1	0.06	1455	3ONG	ILE	60	D	-122.36	156.43	168.67	6920	6921	6924	6922	6923
b1	0.06	1456	3ONH	ILE	521	A	-133.72	155.27	167.23	1292	1293	1296	1294	1295
b1	0.06	1457	3ONH	ILE	550	A	-138.98	158.23	175.15	1738	1739	1742	1740	1741
b1	0.06	1458	3ONS	ILE	3	A	-135.37	164.84	-179.27	37	38	41	39	40
b1	0.06	1459	3OU5	ILE	248	A	-138.4	163.65	-174.69	2661	2662	2665	2663	2664
b1	0.06	1460	3P1W	ILE	30	A	-132.38	158.01	171.37	447	448	451	449	450
b1	0.06	1461	3P1W	ILE	233	A	-126.9	164.28	-178.87	3776	3777	3780	3778	3779
b1	0.06	1462	3P1W	ILE	304	A	-134.01	156.48	178.48	4812	4813	4816	4814	4815
b1	0.06	1463	3P26	ILE	235	A	-126.88	159.2	174.42	1159	1160	1163	1161	1162
b1	0.06	1464	3P26	ILE	351	A	-138.58	159.97	-178.86	2858	2859	2862	2860	2861
b1	0.06	1465	3P26	ILE	469	A	-138.6	165.38	-177.35	4494	4495	4498	4496	4497
b1	0.06	1466	3P26	ILE	572	A	-130.22	160.83	-179.77	6167	6168	6171	6169	6170
b1	0.06	1467	3P26	ILE	235	B	-145.08	157.5	175.39	7972	7973	7976	7974	7975
b1	0.06	1468	3P26	ILE	351	B	-140.17	159.23	178.86	9678	9679	9682	9680	9681
b1	0.06	1469	3P26	ILE	469	B	-134.36	171.02	178.08	11383	11384	11387	11385	11386
b1	0.06	1470	3P26	ILE	572	B	-116.26	162.84	177.55	13056	13057	13060	13058	13059
b1	0.06	1471	3P2I	ILE	3	A	-129.6	179.38	178.66	22	23	26	24	25
b1	0.06	1472	3P2I	ILE	3	B	-129.65	179.59	178.8	3209	3210	3213	3211	3212
b1	0.06	1473	3P3D	ILE	268	A	-130.77	157.89	161.95	32	33	36	34	35
b1	0.06	1474	3P3D	ILE	352	A	-138.58	158.54	172.01	1138	1139	1142	1140	1141
b1	0.06	1475	3P4L	ILE	973	A	-124.52	160.74	178.52	1870	1871	1874	1872	1873
b1	0.06	1476	3Q0H	ILE	41	A	-154.21	157.39	175.37	274	275	278	276	277
b1	0.06	1477	3Q0H	ILE	33	B	-128.48	156.58	175.26	1734	1735	1738	1736	1737
b1	0.06	1478	3QFI	ILE	141	A	-140.32	162.47	179.22	1170	1171	1174	1172	1173
b1	0.06	1479	3QFI	ILE	185	A	-145.6	155.89	180	1786	1787	1790	1788	1789
b1	0.06	1480	3QYJ	ILE	129	B	-136.97	155.09	159.37	6667	6668	6671	6669	6670
b1	0.06	1481	3RAT	ILE	81	A	-136.72	155.69	173.85	1200	1201	1204	1202	1203
b1	0.06	1482	3RSD	ILE	81	A	-133.97	162.51	176.77	1200	1201	1204	1202	1203
b1	0.06	1483	3SQC	ILE	261	A	-130.95	158.24	-174.66	4058	4059	4062	4060	4061
b1	0.06	1484	3SQC	ILE	261	C	-128.92	155.23	-175.52	23524	23525	23528	23526	23527
b1	0.06	1485	3TSS	ILE	98	A	-122.26	157.1	179.48	1457	1458	1461	1459	1460
b1	0.06	1486	3TSS	ILE	181	A	-116.1	156.99	178.34	2835	2836	2839	2837	2838
b1	0.06	1487	4RAT	ILE	81	A	-132.93	159.25	175.52	1200	1201	1204	1202	1203
b1	0.06	1488	4RNT	ILE	90	A	-118.25	158.82	176.88	1257	1258	1261	1259	1260
b1	0.06	1489	5PEP	ILE	18	A	-140.1	165.87	179.85	261	262	265	263	264
b1	0.06	1490	5RAT	ILE	81	A	-135.66	158.38	173.53	1200	1201	1204	1202	1203
b1	0.06	1491	5TSS	ILE	181	A	-135.47	168.76	179.76	2876	2877	2880	2878	2879
b1	0.06	1492	5TSS	ILE	181	B	-129.01	157.27	178.39	5963	5964	5967	5965	5966
b1	0.06	1493	6RAT	ILE	81	A	-133.06	159.65	173.92	1200	1201	1204	1202	1203
b1	0.06	1494	7RAT	ILE	81	A	-134.11	156.55	176.48	1200	1201	1204	1202	1203
b1	0.06	1495	8RAT	ILE	81	A	-135.25	156.46	176.58	1200	1201	1204	1202	1203
b1	0.18	1	180L	ILE	27	B	-149.96	161.59	179.2	3042	3043	3046	3044	3045
b1	0.18	2	1AGJ	ILE	223	B	-151.57	163.2	177.93	7217	7218	7221	7219	7220
b1	0.18	3	1ATU	ILE	169	A	-133.98	155.99	-178.79	2307	2308	2311	2309	2310
b1	0.18	4	1ATZ	ILE	975	A	-145.39	162.49	178.53	772	773	776	774	775
b1	0.18	5	1B6B	ILE	51	A	-130.62	-168.36	-177.96	249	250	253	251	252
b1	0.18	6	1BY8	ILE	270	A	-120.47	159.82	-179.4	4112	4113	4116	4114	4115
b1	0.18	7	1CV2	ILE	266	A	-126.17	160.11	176.47	4084	4085	4088	4086	4087
b1	0.18	8	1GD8	ILE	34	D	-150	155.16	-179.87	5577	5578	5581	5579	5580
b1	0.18	9	1GS0	ILE	505	A	-137.29	157.74	179.94	4635	4636	4639	4637	4638
b1	0.18	10	1GS0	ILE	505	B	-136.31	157.22	-179.86	10074	10075	10078	10076	10077
b1	0.18	11	1GZJ	ILE	30	B	-151.8	155.25	179.37	4997	4998	5001	4999	5000
b1	0.18	12	1I5P	ILE	323	A	-115.94	175.92	179.97	5181	5182	5185	5183	5184
b1	0.18	13	1IJ9	ILE	109	A	-138.08	161.75	179.77	1631	1632	1635	1633	1634
b1	0.18	14	1IZ6	ILE	18	A	-148.87	155.82	178.04	269	270	273	271	272
b1	0.18	15	1IZ6	ILE	18	C	-147.73	157.21	178.41	4551	4552	4555	4553	4554
b1	0.18	16	1JTI	ILE	132	A	-126.74	155.32	-179.76	2015	2016	2019	2017	2018
b1	0.18	17	1JTI	ILE	132	B	-133.62	159.03	-179.91	7892	7893	7896	7894	7895
b1	0.18	18	1KCT	ILE	251	A	-134.95	158.16	-177.24	3689	3690	3693	3691	3692
b1	0.18	19	1L01	ILE	27	A	-151.16	161.81	173.43	451	452	455	453	454
b1	0.18	20	1L02	ILE	27	A	-152.2	163.64	172.26	451	452	455	453	454
b1	0.18	21	1L04	ILE	27	A	-148.85	161.02	173.67	451	452	455	453	454
b1	0.18	22	1L05	ILE	27	A	-150.12	162.51	174.23	451	452	455	453	454
b1	0.18	23	1L06	ILE	27	A	-148.23	162.91	171.97	451	452	455	453	454
b1	0.18	24	1L07	ILE	27	A	-148.13	162.76	171.29	451	452	455	453	454
b1	0.18	25	1L08	ILE	27	A	-151.92	159.1	171.91	451	452	455	453	454
b1	0.18	26	1L09	ILE	27	A	-149.96	163.33	173.42	451	452	455	453	454
b1	0.18	27	1L10	ILE	27	A	-149.24	164.88	171.88	451	452	455	453	454
b1	0.18	28	1L12	ILE	27	A	-150.07	162.22	173.29	451	452	455	453	454
b1	0.18	29	1L13	ILE	27	A	-152.74	161.6	174.27	451	452	455	453	454
b1	0.18	30	1L14	ILE	27	A	-151.8	161.4	169.67	451	452	455	453	454
b1	0.18	31	1L15	ILE	27	A	-150.72	161.23	172.25	451	452	455	453	454
b1	0.18	32	1L16	ILE	27	A	-152.7	163.34	174.55	451	452	455	453	454
b1	0.18	33	1L17	ILE	27	A	-147.92	161.53	175.14	448	449	452	450	451
b1	0.18	34	1L18	ILE	27	A	-149.7	161.06	173.21	453	454	457	455	456
b1	0.18	35	1L19	ILE	27	A	-152.73	160.95	176	451	452	455	453	454
b1	0.18	36	1L20	ILE	27	A	-154.29	161.48	176.41	451	452	455	453	454
b1	0.18	37	1L21	ILE	27	A	-154.02	162.4	177.99	451	452	455	453	454
b1	0.18	38	1L22	ILE	27	A	-150.72	161.96	176.64	451	452	455	453	454
b1	0.18	39	1L23	ILE	27	A	-152.32	163.4	175.62	451	452	455	453	454
b1	0.18	40	1L24	ILE	27	A	-154.53	162.29	177.15	451	452	455	453	454
b1	0.18	41	1L25	ILE	27	A	-152.31	161.1	174.99	451	452	455	453	454
b1	0.18	42	1L27	ILE	27	A	-153.44	161.46	175.04	451	452	455	453	454
b1	0.18	43	1L28	ILE	27	A	-151.09	162.39	173.73	451	452	455	453	454
b1	0.18	44	1L33	ILE	27	A	-150.83	161.9	174.2	451	452	455	453	454
b1	0.18	45	1L35	ILE	27	A	-150.86	165.9	177.21	442	443	446	444	445
b1	0.18	46	1L37	ILE	27	A	-148.61	164.54	176.44	451	452	455	453	454
b1	0.18	47	1L38	ILE	27	A	-151.54	160.38	176.1	451	452	455	453	454
b1	0.18	48	1L39	ILE	27	A	-153.15	162.8	175.71	451	452	455	453	454
b1	0.18	49	1L40	ILE	27	A	-151.2	161.72	175.31	451	452	455	453	454
b1	0.18	50	1L41	ILE	27	A	-151.23	168.32	174.52	451	452	455	453	454
b1	0.18	51	1L42	ILE	27	A	-150.36	160.79	178.05	444	445	448	446	447
b1	0.18	52	1L43	ILE	27	A	-149.36	160.62	178.09	444	445	448	446	447
b1	0.18	53	1L44	ILE	27	A	-147.89	158.42	176.47	451	452	455	453	454
b1	0.18	54	1L45	ILE	27	A	-153.51	161.03	177.78	451	452	455	453	454
b1	0.18	55	1L46	ILE	27	A	-148.38	159.57	176.93	451	452	455	453	454
b1	0.18	56	1L47	ILE	27	A	-150.12	157.99	173.33	451	452	455	453	454
b1	0.18	57	1L49	ILE	27	A	-151.09	159.79	177.12	451	452	455	453	454
b1	0.18	58	1L50	ILE	27	A	-152.81	158.37	174.97	451	452	455	453	454
b1	0.18	59	1L52	ILE	27	A	-154.56	162.86	175.07	451	452	455	453	454
b1	0.18	60	1L54	ILE	27	A	-152.63	164	176.81	451	452	455	453	454
b1	0.18	61	1L60	ILE	27	A	-151.39	160.93	175.15	451	452	455	453	454
b1	0.18	62	1LP8	ILE	95	A	-154.73	155.35	179.49	1465	1466	1469	1467	1468
b1	0.18	63	1LYD	ILE	27	A	-148.43	164.56	171.61	451	452	455	453	454
b1	0.18	64	1M3I	ILE	60	A	-118.86	160.06	179.09	350	351	354	352	353
b1	0.18	65	1M3I	ILE	129	C	-133.84	157.91	179.93	15983	15984	15987	15985	15986
b1	0.18	66	1M3I	ILE	303	C	-114.08	164.96	-178.75	18673	18674	18677	18675	18676
b1	0.18	67	1M3I	ILE	129	D	-133.76	158.02	179.97	23239	23240	23243	23241	23242
b1	0.18	68	1M3I	ILE	144	D	-148.73	155.4	-179.25	23464	23465	23468	23466	23467
b1	0.18	69	1MH3	ILE	509	A	-129.54	162.87	-179.56	6064	6065	6068	6066	6067
b1	0.18	70	1NP2	ILE	216	B	-146.33	158.22	-179.31	9930	9931	9934	9932	9933
b1	0.18	71	1P3C	ILE	195	A	-153.82	157.14	175.68	2830	2831	2834	2832	2833
b1	0.18	72	1P5C	ILE	27	B	-139.93	164.74	179.15	2891	2892	2895	2893	2894
b1	0.18	73	1P5C	ILE	27	C	-152.21	162.99	-179.76	5529	5530	5533	5531	5532
b1	0.18	74	1P5C	ILE	27	D	-153.54	161.05	178.82	8167	8168	8171	8169	8170
b1	0.18	75	1PXW	ILE	83	A	-141.1	161.03	-179	1307	1308	1311	1309	1310
b1	0.18	76	1QS9	ILE	27	A	-152.9	163.82	174.31	451	452	455	453	454
b1	0.18	77	1S0G	ILE	1140	A	-153.06	159.79	-177.96	18472	18473	18476	18474	18475
b1	0.18	78	1SSY	ILE	27	B	-149.36	167.8	180	3073	3074	3077	3075	3076
b1	0.18	79	1UAX	ILE	25	A	-154.63	161.91	179.27	339	340	343	341	342
b1	0.18	80	1UCT	ILE	51	A	-153.3	157.71	178.46	780	781	784	782	783
b1	0.18	81	1UH7	ILE	250	A	-134.66	159.76	178.96	3588	3589	3592	3590	3591
b1	0.18	82	1UH8	ILE	250	A	-126.33	158.69	179.07	3588	3589	3592	3590	3591
b1	0.18	83	1UH9	ILE	250	A	-128.32	161.97	179.64	3588	3589	3592	3590	3591
b1	0.18	84	1UOK	ILE	532	A	-148.41	155.24	-177.84	8619	8620	8623	8621	8622
b1	0.18	85	1WER	ILE	918	A	-127.58	157.24	-171.41	3281	3282	3285	3283	3284
b1	0.18	86	1XGO	ILE	198	A	-117.65	156.02	176.17	3093	3094	3097	3095	3096
b1	0.18	87	1XQG	ILE	217	B	-133.37	157.04	178.84	9351	9352	9355	9353	9354
b1	0.18	88	1YZ1	ILE	136	B	-122.31	161.19	179.11	4147	4148	4151	4149	4150
b1	0.18	89	214L	ILE	27	A	-152.36	167.57	178.86	451	452	455	453	454
b1	0.18	90	218L	ILE	27	A	-140.8	162.86	176.39	451	452	455	453	454
b1	0.18	91	256L	ILE	27	A	-151.32	166.01	175.22	453	454	457	455	456
b1	0.18	92	2A2F	ILE	216	X	-143.58	174.44	-179.06	3197	3198	3201	3199	3200
b1	0.18	93	2A9Q	ILE	48	A	-148.67	159.18	175.01	742	743	746	744	745
b1	0.18	94	2AEW	ILE	103	A	-122.68	166.03	179.84	915	916	919	917	918
b1	0.18	95	2ALA	ILE	297	A	-135.33	155.14	179.84	4529	4530	4533	4531	4532
b1	0.18	96	2BMF	ILE	442	B	-126.87	155.22	177.73	11238	11239	11242	11240	11241
b1	0.18	97	2DEP	ILE	61	A	-151.29	157.73	177.32	270	271	274	272	273
b1	0.18	98	2DEP	ILE	61	B	-149.87	156.34	177.64	5732	5733	5736	5734	5735
b1	0.18	99	2DKA	ILE	137	B	-136.11	156.1	178.81	9828	9829	9832	9830	9831
b1	0.18	100	2G7K	ILE	153	A	-135.38	157.11	-179.74	2283	2284	2287	2285	2286
b1	0.18	101	2G7K	ILE	153	B	-128.38	156.03	-179.97	8658	8659	8662	8660	8661
b1	0.18	102	2HK8	ILE	63	B	-143.87	155.62	175.91	5281	5282	5285	5283	5284
b1	0.18	103	2I5H	ILE	125	A	-122.45	161.27	179.72	1798	1799	1802	1800	1801
b1	0.18	104	2OHW	ILE	111	B	-140.94	161.24	174.25	3819	3820	3823	3821	3822
b1	0.18	105	2QS0	ILE	21	A	-114	156.43	-178.88	358	359	362	360	361
b1	0.18	106	2REJ	ILE	200	B	-140.54	165.41	178.66	6837	6838	6841	6839	6840
b1	0.18	107	2X9Y	ILE	191	A	-144.16	155.94	172.01	71	72	75	73	74
b1	0.18	108	2ZJ8	ILE	525	A	-148.43	157.87	176.87	8368	8369	8372	8370	8371
b1	0.18	109	3BIP	ILE	368	B	-127.72	157.86	-174.12	12960	12961	12964	12962	12963
b1	0.18	110	3BOK	ILE	154	A	-132.05	156.95	176.14	2330	2331	2334	2332	2333
b1	0.18	111	3GVA	ILE	60	B	-139.81	158.62	180	2667	2668	2671	2669	2670
b1	0.18	112	3HCQ	ILE	200	B	-143.54	168.5	178.64	6837	6838	6841	6839	6840
b1	0.18	113	3I2N	ILE	120	A	-143.38	156.21	180	1658	1659	1662	1660	1661
b1	0.18	114	3I50	ILE	117	L	-153.83	161.5	179.49	5811	5812	5815	5813	5814
b1	0.18	115	3IFP	ILE	149	L	-146.58	158.3	178.49	5582	5583	5586	5584	5585
b1	0.18	116	3IFP	ILE	149	B	-147.01	158.64	177.77	12249	12250	12253	12251	12252
b1	0.18	117	3IFP	ILE	149	D	-145.55	160.33	179.38	18916	18917	18920	18918	18919
b1	0.18	118	3IFP	ILE	149	F	-147.8	159.48	177.77	25583	25584	25587	25585	25586
b1	0.18	119	3IU5	ILE	92	A	-153.39	156.74	178.75	844	845	848	846	847
b1	0.18	120	3LNW	ILE	6	C	-146.58	155.77	178.13	2745	2746	2749	2747	2748
b1	0.18	121	3LZM	ILE	27	A	-154.77	161.53	174.89	451	452	455	453	454
b1	0.18	122	3NFP	ILE	29	B	-130.77	158.83	-175.86	3514	3515	3518	3516	3517
b1	0.18	123	3ONH	ILE	475	A	-136.57	166.92	173.91	587	588	591	589	590
b1	0.18	124	5PEP	ILE	83	A	-111.87	155.67	179.03	1172	1173	1176	1174	1175
b1	0.18	125	9GAA	ILE	69	A	-147.02	156.55	-178.05	1022	1023	1026	1024	1025
b1	0.18	126	9GAA	ILE	369	C	-146.77	156.26	-178.2	5217	5218	5221	5219	5220
b1	0.3	1	1AF9	ILE	987	A	-111.82	-177.86	178.5	1755	1756	1759	1757	1758
b1	0.3	2	1C4R	ILE	167	A	-129.35	160.54	-177.04	1289	1290	1293	1291	1292
b1	0.3	3	1CDJ	ILE	138	A	-112.8	-177.03	-179.16	2151	2152	2155	2153	2154
b1	0.3	4	1CDJ	ILE	174	A	-126.02	156.99	-179.81	2718	2719	2722	2720	2721
b1	0.3	5	1CDU	ILE	138	A	-119.08	155.32	176.93	2147	2148	2151	2149	2150
b1	0.3	6	1CMS	ILE	75	A	-140.82	160.8	178.29	1152	1153	1156	1154	1155
b1	0.3	7	1EUR	ILE	91	A	-140.18	160.66	176.85	651	652	655	653	654
b1	0.3	8	1GD8	ILE	34	A	-149	157	177.22	333	334	337	335	336
b1	0.3	9	1GD8	ILE	34	G	-150.75	156.63	179.3	10821	10822	10825	10823	10824
b1	0.3	10	1GD8	ILE	34	I	-151.65	158.27	179.46	14317	14318	14321	14319	14320
b1	0.3	11	1J6R	ILE	190	B	-138.26	168.48	-172.59	6191	6192	6195	6193	6194
b1	0.3	12	1JI6	ILE	530	A	-123.5	157.3	-179.3	7421	7422	7425	7423	7424
b1	0.3	13	1JLN	ILE	331	A	-127.2	161.98	-179.59	1297	1298	1301	1299	1300
b1	0.3	14	1M3I	ILE	60	D	-119.72	168.97	179.83	22118	22119	22122	22120	22121
b1	0.3	15	1NIJ	ILE	89	A	-148.06	156.59	171.07	1328	1329	1332	1330	1331
b1	0.3	16	1OIB	ILE	260	B	-138.89	162.93	-179.45	8694	8695	8698	8696	8697
b1	0.3	17	1SE2	ILE	143	A	-139.31	170.31	178.97	2172	2173	2176	2174	2175
b1	0.3	18	1SI7	ILE	48	A	-130.22	155.76	178.1	719	720	723	721	722
b1	0.3	19	1TF1	ILE	36	C	-130.11	162.26	178.59	5975	5976	5979	5977	5978
b1	0.3	20	1U5G	ILE	109	A	-120.13	157.09	178.54	68	69	72	70	71
b1	0.3	21	1WDX	ILE	33	A	-118.74	157.63	173.88	457	458	461	459	460
b1	0.3	22	1WNS	ILE	268	A	-131.98	157.95	179.82	4421	4422	4425	4423	4424
b1	0.3	23	1Y6J	ILE	274	A	-154.34	160.34	-179.39	3719	3720	3723	3721	3722
b1	0.3	24	1YF2	ILE	71	A	-124.27	159.1	178.51	1132	1133	1136	1134	1135
b1	0.3	25	1YF2	ILE	224	A	-145.68	162.7	179.86	3643	3644	3647	3645	3646
b1	0.3	26	1YF2	ILE	71	B	-129.16	156.45	178.27	8120	8121	8124	8122	8123
b1	0.3	27	1YF2	ILE	224	B	-114.27	160.85	179.12	10631	10632	10635	10633	10634
b1	0.3	28	2AKP	ILE	117	A	-116.03	176.53	179.46	1419	1420	1423	1421	1422
b1	0.3	29	2BMF	ILE	442	A	-115.91	163.1	175.92	4161	4162	4165	4163	4164
b1	0.3	30	2DLA	ILE	157	C	-117.79	162.17	179.67	9539	9540	9543	9541	9542
b1	0.3	31	2ELA	ILE	497	A	-131.7	160.7	179.09	14	15	18	16	17
b1	0.3	32	2GCJ	ILE	422	A	-110.68	156.94	175.24	3039	3040	3043	3041	3042
b1	0.3	33	2GG4	ILE	197	A	-131.65	155.84	178.34	2813	2814	2817	2815	2816
b1	0.3	34	2O0K	ILE	127	A	-124.41	162.92	177.38	2135	2136	2139	2137	2138
b1	0.3	35	2PWX	ILE	286	A	-128.4	155.28	179.74	4162	4163	4166	4164	4165
b1	0.3	36	2QH5	ILE	228	A	-123.92	158.61	166.13	3457	3458	3461	3459	3460
b1	0.3	37	2SNV	ILE	205	A	-144.66	161.2	-178.54	1425	1426	1429	1427	1428
b1	0.3	38	2VH4	ILE	261	A	-125.11	156.65	178.1	3390	3391	3394	3392	3393
b1	0.3	39	2YXR	ILE	166	A	-122.85	169.67	-180	2453	2454	2457	2455	2456
b1	0.3	40	2Z0S	ILE	61	A	-128.21	-178.58	-178.44	18	19	22	20	21
b1	0.3	41	3AQK	ILE	106	A	-110.82	156.85	-177.28	1450	1451	1454	1452	1453
b1	0.3	42	3BY1	ILE	255	A	-127.52	160.19	180	373	374	377	375	376
b1	0.3	43	3DEL	ILE	94	D	-128.91	155.75	178.95	8351	8352	8355	8353	8354
b1	0.3	44	3EE8	ILE	128	A	-124.25	157.04	177.51	727	728	731	729	730
b1	0.3	45	3I50	ILE	130	E	-138.2	160.07	173.43	1798	1799	1802	1800	1801
b1	0.3	46	3IG0	ILE	513	A	-126.82	158.83	177.6	668	669	672	670	671
b1	0.3	47	3KXX	ILE	651	A	-139.84	157.53	179.53	2998	2999	3002	3000	3001
b1	0.3	48	3KXX	ILE	651	B	-138.94	165.91	-179.42	7871	7872	7875	7873	7874
b1	0.3	49	3LH9	ILE	174	A	-120.54	156.67	176.21	2629	2630	2633	2631	2632
b1	0.3	50	3OPW	ILE	10	A	-137.94	-166.56	177.87	53	54	57	55	56
b1	0.3	51	5PEP	ILE	192	A	-127.29	159.9	178.68	2762	2763	2766	2764	2765
b1	0.3	52	5TSS	ILE	35	A	-145.53	158.41	176.31	506	507	510	508	509
b2	0.06	1	1T4Q	ILE	106	A	-113.8	-135.28	179.39	1711	1712	1715	1713	1714
b2	0.06	2	2J7V	ILE	223	C	-120.21	-150.03	174.67	11560	11561	11564	11562	11563
b2	0.06	3	2QZW	ILE	223	A	-111.28	-151.49	-178.29	3256	3257	3260	3258	3259
b2	0.06	4	2QZW	ILE	223	B	-111.09	-157.81	-177.96	8298	8299	8302	8300	8301
b2	0.06	5	2REJ	ILE	152	B	-128.88	-152.31	-168.83	6124	6125	6128	6126	6127
b2	0.06	6	3HCQ	ILE	152	B	-124.03	-151.01	-169.19	6124	6125	6128	6126	6127
b2	0.06	7	3IFP	ILE	102	H	-129.54	-144.45	-173.4	1569	1570	1573	1571	1572
b2	0.06	8	3IFP	ILE	102	A	-130.12	-143.51	-173.24	8319	8320	8323	8321	8322
b2	0.06	9	3IFP	ILE	102	C	-130.08	-144.4	-172.95	14986	14987	14990	14988	14989
b2	0.06	10	3IFP	ILE	102	E	-130.06	-143.38	-171.86	21653	21654	21657	21655	21656
b2	0.06	11	3NFP	ILE	37	I	-133.35	-127.7	177.3	13123	13124	13127	13125	13126
b2	0.18	1	2REJ	ILE	152	A	-134.57	-151.65	-166.75	1840	1841	1844	1842	1843
b2	0.18	2	3HCQ	ILE	152	A	-124.98	-155.09	-172.37	1840	1841	1844	1842	1843
b3	0.18	1	2WA0	ILE	196	A	-121.23	-70.5	-177.48	1572	1573	1576	1574	1575
b3	0.3	1	1G4E	ILE	208	A	-119.82	-86.17	-177.27	2821	2822	2825	2823	2824
b3	0.3	2	1G4E	ILE	1208	B	-122.02	-83.42	-178.47	6074	6075	6078	6076	6077
b3	0.3	3	1KS9	ILE	260	A	-122.66	-86.8	-178.95	3993	3994	3997	3995	3996
b3	0.3	4	1NYL	ILE	176	A	-120.39	-110.04	178.64	2620	2621	2624	2622	2623
b3	0.3	5	1O77	ILE	685	C	-149.38	-73.87	179.66	5360	5361	5364	5362	5363
b3	0.3	6	1Q46	ILE	129	A	-119.44	-78.08	-178.88	2144	2145	2148	2146	2147
b3	0.3	7	1TQO	ILE	18	A	-115.23	-77.2	179.29	184	185	188	186	187
b3	0.3	8	1X1H	ILE	227	A	-124.95	-108.44	-178.29	3053	3054	3057	3055	3056
b3	0.3	9	1XQO	ILE	82	A	-117.75	-70.31	174.27	1330	1331	1334	1332	1333
b3	0.3	10	1YCN	ILE	275	A	-122.77	-75.97	-178.22	4295	4296	4299	4297	4298
b3	0.3	11	1YCN	ILE	275	B	-121.54	-77.12	-177.29	9173	9174	9177	9175	9176
b3	0.3	12	1ZB1	ILE	319	B	-119.33	-72.14	-176.88	11161	11162	11165	11163	11164
b3	0.3	13	1ZCD	ILE	293	A	-112.05	-71.18	-179.53	4363	4364	4367	4365	4366
b3	0.3	14	1ZCD	ILE	293	B	-111.96	-71.48	-179.5	10148	10149	10152	10150	10151
b3	0.3	15	2HZ7	ILE	217	A	-118.47	-105.93	-178.25	2739	2740	2743	2741	2742
b3	0.3	16	3F2G	ILE	87	B	-113.62	-74.05	-178.22	4456	4457	4460	4458	4459
b4	0.06	1	1AEP	ILE	85	A	-113.93	-36.37	-178.23	1202	1203	1206	1204	1205
b4	0.06	2	1AF9	ILE	976	A	-126.16	-27.84	177.5	1576	1577	1580	1578	1579
b4	0.06	3	1BU2	ILE	108	A	-110.82	-28.13	-178.79	1355	1356	1359	1357	1358
b4	0.06	4	1CII	ILE	574	A	-149.05	-32.28	-178.19	8719	8720	8723	8721	8722
b4	0.06	5	1GYD	ILE	201	B	-121.42	-26.64	171.58	2652	2653	2656	2654	2655
b4	0.06	6	1JLN	ILE	484	A	-136.18	-35.26	-176.28	3737	3738	3741	3739	3740
b4	0.06	7	1KCT	ILE	26	A	-116.68	-26.47	-177.51	97	98	101	99	100
b4	0.06	8	1L8K	ILE	220	A	-137.74	-31.2	-179.91	3496	3497	3500	3498	3499
b4	0.06	9	1NP2	ILE	19	A	-134.33	-26.53	-176.49	219	220	223	221	222
b4	0.06	10	1OD0	ILE	21	A	-123.73	-27.28	-167.32	276	277	280	278	279
b4	0.06	11	1OD0	ILE	21	B	-119.75	-26.67	-164.37	7188	7189	7192	7190	7191
b4	0.06	12	1OW1	ILE	3650	A	-124.98	-26.32	-178.92	2372	2373	2376	2374	2375
b4	0.06	13	1S0G	ILE	951	A	-122.52	-37.88	178.43	15288	15289	15292	15290	15291
b4	0.06	14	1VFF	ILE	20	A	-111.68	-42.76	179.19	301	302	305	303	304
b4	0.06	15	1XG6	ILE	117	A	-118.64	-26.25	179.01	1737	1738	1741	1739	1740
b4	0.06	16	1XGO	ILE	192	A	-134.32	-34.15	-178.26	3017	3018	3021	3019	3020
b4	0.06	17	1XQJ	ILE	341	A	-121.93	-35.27	-178.7	5342	5343	5346	5344	5345
[truncated: 41,936 more rows]

## Sheet: b) ILEmS (membrane proteins)
Chess Square	Parse	Map ID	pdb ID	residue	name	chain	phi	psi	omega	atno: N	atno: CA	atno: CB	atno: C	atno: O
a1	0.06	1	4ev6	ILE	19	X	-171.34	162.27	161.06	275	276	279	277	278
a1	0.18	1	5tj6	ILE	2167	M	-168.29	156.08	-178.37	34441	34442	34445	34443	34444
a1	0.18	2	6msm	ILE	665	A	-162.13	162.27	-173.63	10850	10851	10854	10852	10853
a1	0.18	3	6msm	ILE	1007	A	-155.44	170.25	177.83	16313	16314	16317	16315	16316
a4	0.06	1	5gxb	ILE	159	A	-157.07	-50.44	173.05	2575	2576	2579	2577	2578
a4	0.18	1	6hum	ILE	319	A	-174.39	-44.74	169.38	5033	5034	5037	5035	5036
a5	0.3	1	4ogq	ILE	572	X	171.33	-16.41	3.5	8919	8920	8923	8921	8922
a5	0.3	2	4ogq	ILE	1521	X	175.44	-23.25	19.24	23470	23471	23474	23472	23473
a7	0.06	1	3b8e	ILE	498	X	-162.47	100.97	-178.2	7687	7688	7691	7689	7690
a7	0.18	1	5tgz	ILE	275	A	-169.44	96.13	179.22	4298	4299	4302	4300	4301
a8	0.18	1	1eys	ILE	99	X	-170.73	129.95	-171.75	1463	1464	1467	1465	1466
a8	0.18	2	3fh6	ILE	854	X	-174.17	142.35	-177.29	13441	13442	13445	13443	13444
a8	0.18	3	3fh6	ILE	1225	X	-161.18	137.71	179.54	19252	19253	19256	19254	19255
a8	0.18	4	3kly	ILE	338	X	-163.04	149.27	177.43	5187	5188	5191	5189	5190
a8	0.18	5	4p00	ILE	625	X	-155.62	140.69	169.73	9895	9896	9899	9897	9898
a8	0.18	6	4u1w	ILE	1947	X	-155.59	142.91	178.07	30586	30587	30590	30588	30589
a8	0.18	7	5b58	ILE	34	A	-162.14	120.65	174.55	500	501	504	502	503
a8	0.18	8	5c58	ILE	723	A	-159.8	123.21	172.53	10932	10933	10936	10934	10935
a8	0.18	9	5fq6	ILE	2766	A	-159.85	132.06	175.09	41962	41963	41966	41964	41965
a8	0.18	10	5tj6	ILE	387	C	-160.3	138.42	-174.44	6256	6257	6260	6258	6259
a8	0.18	11	5tj6	ILE	3057	S	-161.11	148.84	178.09	48523	48524	48527	48525	48526
a8	0.18	12	5ylv	ILE	483	A	-155.19	141.11	174.12	7394	7395	7398	7396	7397
a8	0.18	13	6h3i	ILE	1242	A	-175.42	115.64	170.67	19161	19162	19165	19163	19164
a8	0.18	14	6hum	ILE	2206	A	-158.02	152.11	168.15	34736	34737	34740	34738	34739
a8	0.18	15	6hum	ILE	2834	A	-155.12	154.96	-175.4	44676	44677	44680	44678	44679
a8	0.3	1	3dzm	ILE	119	X	-159.69	133	-170.83	1685	1686	1689	1687	1688
b1	0.06	1	1dxr	ILE	702	X	-112.17	160.2	178.34	10905	10906	10909	10907	10908
b1	0.06	2	1eys	ILE	431	X	-112.26	157.43	178.26	6586	6587	6590	6588	6589
b1	0.06	3	1fft	ILE	622	X	-125.88	155.86	173.66	9867	9868	9871	9869	9870
b1	0.06	4	1fft	ILE	681	X	-121.97	160.36	-179.09	10768	10769	10772	10770	10771
b1	0.06	5	1kqf	ILE	91	X	-119.88	158.56	176.01	1406	1407	1410	1408	1409
b1	0.06	6	1kqf	ILE	888	X	-133.06	158.33	175.49	13732	13733	13736	13734	13735
b1	0.06	7	1kqf	ILE	1577	X	-124.14	156.37	173.45	24526	24527	24530	24528	24529
b1	0.06	8	1kqf	ILE	2585	X	-119.28	165.83	169.46	40043	40044	40047	40045	40046
b1	0.06	9	1kqf	ILE	3063	X	-119.5	157.1	176.62	47646	47647	47650	47648	47649
b1	0.06	10	1l9b	ILE	113	X	-110.72	160.2	178.79	1734	1735	1738	1736	1737
b1	0.06	11	1pp9	ILE	1732	X	-122.82	158.25	171.3	26711	26712	26715	26713	26714
b1	0.06	12	1pp9	ILE	3750	X	-124.62	159.13	171.63	58062	58063	58066	58064	58065
b1	0.06	13	2jln	ILE	382	X	-114.87	160.38	176.91	5905	5906	5909	5907	5908
b1	0.06	14	2qjy	ILE	779	X	-129.7	176.52	179.46	12068	12069	12072	12070	12071
b1	0.06	15	2qjy	ILE	1642	X	-116.83	-178.11	177.59	25353	25354	25357	25355	25356
b1	0.06	16	2qts	ILE	622	X	-126.14	156.78	169.02	9855	9856	9859	9857	9858
b1	0.06	17	2yiu	ILE	672	X	-123.86	160.04	177.64	10562	10563	10566	10564	10565
b1	0.06	18	2yiu	ILE	1480	X	-129.08	157.78	-179.47	23168	23169	23172	23170	23171
b1	0.06	19	2zxe	ILE	149	X	-115.17	158.99	167.85	2319	2320	2323	2321	2322
b1	0.06	20	3ayf	ILE	207	X	-122.46	165.87	-174.51	3271	3272	3275	3273	3274
b1	0.06	21	3b8e	ILE	155	X	-129.8	176.05	174.74	2426	2427	2430	2428	2429
b1	0.06	22	3cx5	ILE	2946	X	-114.11	179.92	174.8	46067	46068	46071	46069	46070
b1	0.06	23	3fh6	ILE	914	X	-133.95	156	173.54	14391	14392	14395	14393	14394
b1	0.06	24	3kly	ILE	1105	X	-115.92	155.88	174.65	17086	17087	17090	17088	17089
b1	0.06	25	3ne5	ILE	136	X	-129.24	158.12	165.97	2118	2119	2122	2120	2121
b1	0.06	26	3ne5	ILE	571	X	-127.53	158.06	168.68	8851	8852	8855	8853	8854
b1	0.06	27	3ne5	ILE	1427	X	-115.56	176.96	174.1	22130	22131	22134	22132	22133
b1	0.06	28	3ne5	ILE	1810	X	-131.08	155.26	162.36	28143	28144	28147	28145	28146
b1	0.06	29	3ne5	ILE	2132	X	-131.79	156.68	166.56	33115	33116	33119	33117	33118
b1	0.06	30	3ne5	ILE	3101	X	-115.2	178.6	175.55	48154	48155	48158	48156	48157
b1	0.06	31	3ne5	ILE	3484	X	-127.94	157.58	165.19	54167	54168	54171	54169	54170
b1	0.06	32	3ne5	ILE	3806	X	-137	155.73	164.59	59139	59140	59143	59141	59142
b1	0.06	33	3ne5	ILE	4775	X	-117.65	178.11	174.95	74178	74179	74182	74180	74181
b1	0.06	34	3org	ILE	991	X	-134.98	156.65	173.73	15462	15463	15466	15464	15465
b1	0.06	35	3puw	ILE	1857	X	-123.04	155.67	174.92	28980	28981	28984	28982	28983
b1	0.06	36	3rce	ILE	591	X	-112.65	173.35	-172.83	9677	9678	9681	9679	9680
b1	0.06	37	3rfu	ILE	527	X	-130.43	155.01	-170.83	7998	7999	8002	8000	8001
b1	0.06	38	3rfz	ILE	1168	A	-131.2	159.37	171.17	17541	17542	17545	17543	17544
b1	0.06	39	3rgb	ILE	230	X	-112.05	155.78	166.48	3653	3654	3657	3655	3656
b1	0.06	40	3wdo	ILE	435	X	-117.28	155.51	165.23	6679	6680	6683	6681	6682
b1	0.06	41	4dbl	ILE	1337	X	-119.96	156.24	174.53	20669	20670	20673	20671	20672
b1	0.06	42	4fc4	ILE	96	X	-132.15	168.48	178.72	1414	1415	1418	1416	1417
b1	0.06	43	4fc4	ILE	345	X	-134.94	157.98	177.32	5173	5174	5177	5175	5176
b1	0.06	44	4fc4	ILE	595	X	-128.27	165.33	173.96	8946	8947	8950	8948	8949
b1	0.06	45	4fc4	ILE	844	X	-131.82	175.87	177.32	12702	12703	12706	12704	12705
b1	0.06	46	4fc4	ILE	1094	X	-131.29	156.15	171.35	16475	16476	16479	16477	16478
b1	0.06	47	4gd3	ILE	37	X	-120.88	164.4	170.56	579	580	583	581	582
b1	0.06	48	4gd3	ILE	330	X	-134.95	170.6	164.89	4957	4958	4961	4959	4960
b1	0.06	49	4gd3	ILE	922	X	-125.19	163.91	171.03	14094	14095	14098	14096	14097
b1	0.06	50	4gd3	ILE	1211	X	-138.54	171.67	166.96	18403	18404	18407	18405	18406
b1	0.06	51	4h13	ILE	1534	X	-126.33	157.54	-175.23	23973	23974	23977	23975	23976
b1	0.06	52	4h1w	ILE	362	X	-124.51	168.23	172.88	5613	5614	5617	5615	5616
b1	0.06	53	4nab	ILE	204	X	-137.13	168.14	177.77	3183	3184	3187	3185	3186
b1	0.06	54	4o6y	ILE	391	A	-129.19	157.23	175.4	6253	6254	6257	6255	6256
b1	0.06	55	4or2	ILE	157	X	-126.47	161.08	172.38	2553	2554	2557	2555	2556
b1	0.06	56	4or2	ILE	403	X	-121.56	160.73	172.82	6471	6472	6475	6473	6474
b1	0.06	57	4or2	ILE	415	X	-123.65	171.29	171.73	6678	6679	6682	6680	6681
b1	0.06	58	4p00	ILE	353	X	-141.23	167.62	171.62	5546	5547	5550	5548	5549
b1	0.06	59	4p6v	ILE	1534	X	-115.94	160.69	172.8	23430	23431	23434	23432	23433
b1	0.06	60	4q79	ILE	659	X	-123.99	155.57	176.4	10073	10074	10077	10075	10076
b1	0.06	61	4rfs	ILE	38	X	-113.81	158.15	-176.53	557	558	561	559	560
b1	0.06	62	4rhb	ILE	655	X	-123.4	168.25	-178.32	10326	10327	10330	10328	10329
b1	0.06	63	4u1w	ILE	325	X	-120.15	155.48	-176.86	5073	5074	5077	5075	5076
b1	0.06	64	4u1w	ILE	472	X	-119.26	160.53	173.22	7399	7400	7403	7401	7402
b1	0.06	65	4u1w	ILE	1075	X	-125.14	160.4	-179.76	16866	16867	16870	16868	16869
b1	0.06	66	4u1w	ILE	1205	X	-117.86	165.92	172.29	18924	18925	18928	18926	18927
b1	0.06	67	4u1w	ILE	1220	X	-121.99	159.55	174.06	19162	19163	19166	19164	19165
b1	0.06	68	4u1w	ILE	1827	X	-118.41	155.57	-179.11	28701	28702	28705	28703	28704
b1	0.06	69	4u1w	ILE	1977	X	-121.13	164.21	169.58	31067	31068	31071	31069	31070
b1	0.06	70	4u1w	ILE	2563	X	-120.93	167.28	-176.55	40267	40268	40271	40269	40270
b1	0.06	71	4u1w	ILE	2715	X	-119.48	158.61	174.68	42665	42666	42669	42667	42668
b1	0.06	72	4ysx	ILE	612	X	-127.57	169.5	173.55	9420	9421	9424	9422	9423
b1	0.06	73	4zwj	ILE	490	X	-130.78	165.11	179.6	7761	7762	7765	7763	7764
b1	0.06	74	5ah3	ILE	813	A	-124.51	160.37	164.27	12240	12241	12244	12242	12243
b1	0.06	75	5c78	ILE	66	X	-148.25	156.72	174.34	1123	1124	1127	1125	1126
b1	0.06	76	5c78	ILE	630	X	-150.65	156.14	175.5	10422	10423	10426	10424	10425
b1	0.06	77	5d0q	ILE	214	A	-131.48	159.56	166.98	3317	3318	3321	3319	3320
b1	0.06	78	5fgn	ILE	472	A	-127.92	159.43	178.75	7431	7432	7435	7433	7434
b1	0.06	79	5fq6	ILE	2974	A	-127.48	158.51	153.86	45151	45152	45155	45153	45154
b1	0.06	80	5gko	ILE	1055	D	-116.92	160.55	171	15970	15971	15974	15972	15973
b1	0.06	81	5khn	ILE	105	A	-118.83	174.84	171.27	1617	1618	1621	1619	1620
b1	0.06	82	5khn	ILE	953	D	-136.4	165.53	173.96	14434	14435	14438	14436	14437
b1	0.06	83	5ksd	ILE	196	A	-144.43	159.46	156.08	2996	2997	3000	2998	2999
b1	0.06	84	5l7d	ILE	418	A	-123.09	162.87	-179.07	6450	6451	6454	6452	6453
b1	0.06	85	5l8r	ILE	2324	G	-110.51	156.9	175.63	36083	36084	36087	36085	36086
b1	0.06	86	5mrw	ILE	1359	C	-138.67	172.91	171.91	20497	20498	20501	20499	20500
b1	0.06	87	5nmi	ILE	3427	O	-112.28	155.24	171.3	52963	52964	52967	52965	52966
b1	0.06	88	5nmi	ILE	3639	P	-121.71	161.21	166.55	56393	56394	56397	56395	56396
b1	0.06	89	5oc9	ILE	1058	A	-126.43	161.02	171.76	17558	17559	17562	17560	17561
b1	0.06	90	5osa	ILE	68	A	-129.92	167.22	176.98	1065	1066	1069	1067	1068
b1	0.06	91	5osa	ILE	187	A	-120.75	160.31	161.88	3003	3004	3007	3005	3006
b1	0.06	92	5osa	ILE	381	B	-125.3	161.99	167.84	6121	6122	6125	6123	6124
b1	0.06	93	5osa	ILE	694	C	-121.85	174.66	166.95	11177	11178	11181	11179	11180
b1	0.06	94	5osa	ILE	1320	E	-117.95	165.32	172.41	21289	21290	21293	21291	21292
b1	0.06	95	5t0o	ILE	1597	B	-125.41	156.75	-176.22	24809	24810	24813	24811	24812
b1	0.06	96	5t3r	ILE	275	A	-125.78	161.52	-167.51	4275	4276	4279	4277	4278
b1	0.06	97	5t3r	ILE	973	A	-134.72	177.13	173.2	15182	15183	15186	15184	15185
b1	0.06	98	5t3r	ILE	1079	A	-125.66	162.24	167.4	16764	16765	16768	16766	16767
b1	0.06	99	5v8k	ILE	140	A	-114.18	-172.85	174.12	2209	2210	2213	2211	2212
b1	0.06	100	5wie	ILE	745	C	-120.08	170.69	-177.52	11915	11916	11919	11917	11918
b1	0.06	101	5wie	ILE	1461	E	-113.1	-172.39	177.76	23394	23395	23398	23396	23397
b1	0.06	102	5x5y	ILE	1029	E	-111.75	156.24	179.88	16085	16086	16089	16087	16088
b1	0.06	103	5ylv	ILE	143	A	-135.05	167.29	168.09	2182	2183	2186	2184	2185
b1	0.06	104	6a90	ILE	1250	A	-116.81	156.07	177.31	20502	20503	20506	20504	20505
b1	0.06	105	6ajg	ILE	140	A	-126.53	158.2	168.73	2154	2155	2158	2156	2157
b1	0.06	106	6ajg	ILE	778	A	-117.23	166.04	174.2	12059	12060	12063	12061	12062
b1	0.06	107	6al2	ILE	13	A	-125.6	159.49	174.56	162	163	166	164	165
b1	0.06	108	6al2	ILE	198	A	-128.22	165.78	173.7	2995	2996	2999	2997	2998
b1	0.06	109	6bhu	ILE	590	B	-124.52	156.48	172.86	9425	9426	9429	9427	9428
b1	0.06	110	6btm	ILE	674	A	-140.2	162.53	171.41	10265	10266	10269	10267	10268
b1	0.06	111	6btm	ILE	830	A	-136.32	161.02	166.26	12549	12550	12553	12551	12552
b1	0.06	112	6bw6	ILE	713	B	-111.66	155.04	179.45	11469	11470	11473	11471	11472
b1	0.06	113	6c08	ILE	101	A	-127.84	155.43	156.65	1619	1620	1623	1621	1622
b1	0.06	114	6c6l	ILE	2397	A	-134.17	161.02	-179.58	36424	36425	36428	36426	36427
b1	0.06	115	6c70	ILE	155	A	-137.39	157.95	161.05	2517	2518	2521	2519	2520
b1	0.06	116	6c70	ILE	543	A	-139.74	161.79	153.52	8749	8750	8753	8751	8752
b1	0.06	117	6c70	ILE	1319	A	-135.74	157.46	160.78	21214	21215	21218	21216	21217
b1	0.06	118	6cb2	ILE	519	A	-133.24	165.34	176.48	8094	8095	8098	8096	8097
b1	0.06	119	6coy	ILE	389	A	-134.89	162.92	-173.3	6077	6078	6081	6079	6080
b1	0.06	120	6coy	ILE	854	A	-131.45	162.77	-179.04	13319	13320	13323	13321	13322
b1	0.06	121	6cse	ILE	45	A	-142.56	169.25	176.67	705	706	709	707	708
b1	0.06	122	6cxh	ILE	61	A	-131.35	157.88	-178.65	953	954	957	955	956
b1	0.06	123	6cxh	ILE	146	A	-117.29	158.58	178.49	2252	2253	2256	2254	2255
b1	0.06	124	6cxh	ILE	628	A	-139.84	156.78	-179.81	9830	9831	9834	9832	9833
b1	0.06	125	6cxh	ILE	785	A	-135.03	164.18	179.74	12313	12314	12317	12315	12316
b1	0.06	126	6cxh	ILE	1352	A	-137.41	162.11	179.05	21191	21192	21195	21193	21194
b1	0.06	127	6cxh	ILE	1509	A	-130.14	159.38	-179.4	23674	23675	23678	23676	23677
b1	0.06	128	6cxh	ILE	2076	A	-116.39	161.4	175.83	32553	32554	32557	32555	32556
b1	0.06	129	6d0j	ILE	808	A	-128.52	159.13	-179.94	12614	12615	12618	12616	12617
b1	0.06	130	6d0j	ILE	873	A	-147.46	158.89	167.53	13565	13566	13569	13567	13568
b1	0.06	131	6d0j	ILE	896	A	-110.85	156.5	177.18	13903	13904	13907	13905	13906
b1	0.06	132	6d0j	ILE	963	A	-139.07	159.57	174.73	14881	14882	14885	14883	14884
b1	0.06	133	6dg7	ILE	55	A	-111.62	160.11	175.82	904	905	908	906	907
b1	0.06	134	6dg7	ILE	81	A	-135.52	160.52	166.43	1358	1359	1362	1360	1361
b1	0.06	135	6dg7	ILE	446	A	-113.18	161.73	172.93	7404	7405	7408	7406	7407
b1	0.06	136	6dg7	ILE	472	A	-131.72	158.42	169.28	7858	7859	7862	7860	7861
b1	0.06	137	6dg7	ILE	837	A	-117.55	159.58	173.08	13904	13905	13908	13906	13907
b1	0.06	138	6dg7	ILE	863	A	-129.43	160.05	169.47	14358	14359	14362	14360	14361
b1	0.06	139	6dg7	ILE	1228	A	-119.37	162.9	176.31	20404	20405	20408	20406	20407
b1	0.06	140	6dg7	ILE	1254	A	-136.59	158.82	171.97	20858	20859	20862	20860	20861
b1	0.06	141	6dg7	ILE	1645	A	-132.79	158.92	169.99	27358	27359	27362	27360	27361
b1	0.06	142	6fkf	ILE	107	A	-130.01	163.6	177.48	1611	1612	1615	1613	1614
b1	0.06	143	6fkf	ILE	2060	A	-123.63	159.17	173.88	31613	31614	31617	31615	31616
b1	0.06	144	6fkf	ILE	5089	A	-136.21	156.72	164.38	77276	77277	77280	77278	77279
b1	0.06	145	6fok	ILE	569	A	-137.45	156.83	166.08	8651	8652	8655	8653	8654
b1	0.06	146	6hcy	ILE	499	A	-134.48	160.28	172.12	7997	7998	8001	7999	8000
b1	0.06	147	6hum	ILE	2614	A	-137.33	159.59	-173.73	41153	41154	41157	41155	41156
b1	0.06	148	6hum	ILE	3611	A	-135.96	159.81	175.91	56705	56706	56709	56707	56708
b1	0.06	149	6idf	ILE	27	A	-136.23	160.29	-178.1	431	432	435	433	434
b1	0.06	150	6idf	ILE	230	A	-141.03	166.79	-163.12	3523	3524	3527	3525	3526
b1	0.06	151	6iyc	ILE	27	A	-132.8	165.52	176.14	431	432	435	433	434
b1	0.06	152	6iyc	ILE	230	A	-128.57	163.62	-176.21	3523	3524	3527	3525	3526
b1	0.06	153	6iyc	ILE	627	A	-119.42	157.1	-175.17	9714	9715	9718	9716	9717
b1	0.06	154	6msm	ILE	664	A	-118.9	170.63	173.89	10831	10832	10835	10833	10834
b1	0.06	155	6nbq	ILE	152	A	-129.57	162.05	-172.07	2438	2439	2442	2440	2441
b1	0.06	156	6nbq	ILE	1253	A	-128.45	156.47	175.8	19872	19873	19876	19874	19875
b1	0.18	1	2e+74	ILE	749	X	-113.74	-168.91	165.42	11656	11657	11660	11658	11659
b1	0.18	2	2e+74	ILE	1708	X	-122.64	-171.25	167.94	26554	26555	26558	26556	26557
b1	0.18	3	3b8e	ILE	567	X	-135.6	163.02	163.52	8753	8754	8757	8755	8756
b1	0.18	4	4tqu	ILE	1071	X	-131.54	155.19	172.66	17044	17045	17048	17046	17047
b1	0.18	5	5b58	ILE	1376	A	-143.02	160.84	165.85	20343	20344	20347	20345	20346
b1	0.18	6	5d3m	ILE	39	A	-122.44	161.86	-178.7	574	575	578	576	577
b1	0.18	7	5khn	ILE	691	C	-121.23	158.69	171.56	10400	10401	10404	10402	10403
b1	0.18	8	5khn	ILE	1539	F	-139.44	-172.81	177.42	23224	23225	23228	23226	23227
b1	0.18	9	5t0o	ILE	2720	C	-128.83	157.95	176.72	42272	42273	42276	42274	42275
b1	0.18	10	5ylv	ILE	554	A	-146.83	171.02	161.12	8487	8488	8491	8489	8490
b1	0.18	11	6ajg	ILE	747	A	-148.36	171.46	-179.62	11601	11602	11605	11603	11604
b1	0.18	12	6bqr	ILE	1151	G	-113.56	166.98	-167.21	18119	18120	18123	18121	18122
b1	0.18	13	6btm	ILE	969	A	-125.79	155.14	-179.6	14686	14687	14690	14688	14689
b1	0.18	14	6fkf	ILE	1086	A	-140.84	155.39	-177.02	16650	16651	16654	16652	16653
b1	0.18	15	6hbu	ILE	784	A	-141.64	158.27	163.35	12197	12198	12201	12199	12200
b1	0.18	16	6hum	ILE	1907	A	-127.04	165.6	-161.5	29928	29929	29932	29930	29931
b1	0.18	17	6msm	ILE	331	A	-145.49	157.82	174.2	5482	5483	5486	5484	5485
b1	0.18	18	6msm	ILE	463	A	-142.52	166.94	-177.11	7594	7595	7598	7596	7597
b1	0.18	19	6o7u	ILE	136	A	-146.84	155.86	165.36	2195	2196	2199	2197	2198
b1	0.3	1	1eys	ILE	624	X	-143.07	155.88	-177.37	9641	9642	9645	9643	9644
b1	0.3	2	1zoy	ILE	266	X	-121.77	163.83	173.41	3910	3911	3914	3912	3913
b1	0.3	3	4ev6	ILE	1264	X	-119.64	164.77	178.01	21098	21099	21102	21100	21101
b1	0.3	4	4ysx	ILE	315	X	-119.56	156.25	171	4715	4716	4719	4717	4718
b1	0.3	5	5eke	ILE	326	A	-134.51	156.04	177.71	5263	5264	5267	5265	5266
b1	0.3	6	5u70	ILE	1284	F	-129.24	155.74	167.61	21100	21101	21104	21102	21103
b1	0.3	7	5u70	ILE	2186	J	-141.07	155.03	-169.8	35813	35814	35817	35815	35816
b1	0.3	8	5w3s	ILE	1110	E	-115.67	161.25	160.63	18218	18219	18222	18220	18221
b1	0.3	9	5zx5	ILE	550	A	-148.16	164.02	173.62	8960	8961	8964	8962	8963
b1	0.3	10	5zx5	ILE	1364	A	-143.08	169.05	168.37	22288	22289	22292	22290	22291
b1	0.3	11	5zx5	ILE	1655	A	-135.19	174.22	-168.23	27079	27080	27083	27081	27082
b1	0.3	12	5zx5	ILE	1683	A	-115.68	-168.83	-163.43	27515	27516	27519	27517	27518
b1	0.3	13	5zx5	ILE	2178	A	-128.92	166.87	166.32	35714	35715	35718	35716	35717
b1	0.3	14	5zx5	ILE	2469	A	-142.88	173.92	-164.85	40504	40505	40508	40506	40507
b1	0.3	15	5zx5	ILE	2497	A	-133.84	-171.05	-162.1	40940	40941	40944	40942	40943
b1	0.3	16	5zx5	ILE	2992	A	-144.36	168.56	165.79	49139	49140	49143	49141	49142
b1	0.3	17	6c6l	ILE	2254	A	-115.11	172.42	156.86	34047	34048	34051	34049	34050
b1	0.3	18	6nt4	ILE	1221	A	-124.28	172.18	175.25	19983	19984	19987	19985	19986
b2	0.06	1	6btm	ILE	269	A	-141.18	-157.29	177.2	4177	4178	4181	4179	4180
b2	0.06	2	6hum	ILE	2088	A	-124.17	-150.56	175.71	32845	32846	32849	32847	32848
b3	0.06	1	4p6v	ILE	1493	X	-131.8	-87.32	-168.98	22785	22786	22789	22787	22788
b3	0.3	1	2xok	ILE	2984	X	-117.51	-75.52	-173.2	45744	45745	45748	45746	45747
b3	0.3	2	3kly	ILE	83	X	-113.61	-75.83	9.55	1231	1232	1235	1233	1234
b3	0.3	3	4dxw	ILE	395	X	-124.23	-78.16	178.23	6569	6570	6573	6571	6572
b3	0.3	4	4gx0	ILE	626	X	-113.58	-70.62	-172.44	9839	9840	9843	9841	9842
b3	0.3	5	4xk8	ILE	1233	X	-122.79	-88.68	-176.46	19191	19192	19195	19193	19194
b3	0.3	6	5a63	ILE	494	X	-111.6	-73.33	-176.35	7593	7594	7597	7595	7596
b3	0.3	7	5c6p	ILE	13	X	-131.88	-91.15	163.88	212	213	216	214	215
b3	0.3	8	5l8r	ILE	2054	F	-110.37	-101.68	-174.97	31805	31806	31809	31807	31808
b3	0.3	9	5u70	ILE	3538	P	-121.81	-83.05	177.93	57687	57688	57691	57689	57690
b3	0.3	10	6h3i	ILE	746	A	-113.8	-99.32	-173.91	11523	11524	11527	11525	11526
b3	0.3	11	6h3i	ILE	965	A	-134.57	-81.16	-163.81	14848	14849	14852	14850	14851
b3	0.3	12	6mhs	ILE	1506	A	-110.81	-70.87	175.99	24458	24459	24462	24460	24461
b3	0.3	13	6o20	ILE	1182	A	-119.06	-70.3	165.2	18844	18845	18848	18846	18847
b3	0.3	14	6qp6	ILE	249	A	-118.3	-73.95	179.29	4109	4110	4113	4111	4112
b3	0.3	15	6qp6	ILE	990	A	-128.45	-72.72	176.35	16317	16318	16321	16319	16320
b4	0.06	1	1eys	ILE	190	X	-119.69	-28.09	-175.64	2882	2883	2886	2884	2885
b4	0.06	2	1jb0	ILE	993	X	-115.38	-28.11	179.78	15291	15292	15295	15293	15294
b4	0.06	3	1zoy	ILE	879	X	-114.16	-34.93	-176.15	13578	13579	13582	13580	13581
b4	0.06	4	2nq2	ILE	502	X	-118.75	-33.09	-173.18	7841	7842	7845	7843	7844
b4	0.06	5	2nq2	ILE	1050	X	-115.3	-33.54	-173.9	16463	16464	16467	16465	16466
b4	0.06	6	3cx5	ILE	2281	X	-112.56	-38.68	-168.83	35645	35646	35649	35647	35648
b4	0.06	7	4kt0	ILE	991	A	-122.65	-36.77	-176.02	15293	15294	15297	15295	15296
b4	0.06	8	4nab	ILE	381	X	-112.75	-30.83	172.72	5913	5914	5917	5915	5916
b4	0.06	9	4tqu	ILE	197	X	-118.54	-55.72	-177.82	3241	3242	3245	3243	3244
b4	0.06	10	4wis	ILE	1152	X	-110.8	-30.41	-172.32	18482	18483	18486	18484	18485
b4	0.06	11	4xk8	ILE	995	X	-118.3	-29.89	-178.17	15491	15492	15495	15493	15494
b4	0.06	12	4ysx	ILE	895	X	-121.89	-25.33	-177.65	13962	13963	13966	13964	13965
b4	0.06	13	5a63	ILE	129	X	-138.63	-51.77	-159.95	1959	1960	1963	1961	1962
b4	0.06	14	5c6p	ILE	304	X	-116.63	-39.15	167.5	4664	4665	4668	4666	4667
b4	0.06	15	5gmy	ILE	676	B	-118.29	-27.73	169.6	10776	10777	10780	10778	10779
b4	0.06	16	5l8r	ILE	742	D	-112.84	-39.54	167.59	11382	11383	11386	11384	11385
b4	0.06	17	5mrw	ILE	707	B	-122.51	-31.04	-179.05	10691	10692	10695	10693	10694
b4	0.06	18	5t3r	ILE	1195	A	-110.07	-29.83	173.05	18509	18510	18513	18511	18512
b4	0.06	19	6hum	ILE	1826	A	-110.15	-66.45	154.27	28651	28652	28655	28653	28654
b4	0.06	20	6hum	ILE	2594	A	-117.29	-25.37	173	40866	40867	40870	40868	40869
b4	0.06	21	6nbq	ILE	526	A	-137.31	-69.2	-176.37	8410	8411	8414	8412	8413
b4	0.06	22	6nt4	ILE	28	A	-134.96	-39.83	173.29	410	411	414	412	413
b4	0.18	1	1kf6	ILE	638	X	-119.81	-27.39	177.31	9723	9724	9727	9725	9726
b4	0.18	2	2e+74	ILE	1749	X	-114.79	-27.74	-178.06	27163	27164	27167	27165	27166
b4	0.18	3	2h88	ILE	504	X	-125	-36.03	177.43	7547	7548	7551	7549	7550
b4	0.18	4	4ev6	ILE	3	X	-128.19	-28.63	19.84	33	34	37	35	36
b4	0.18	5	4rdr	ILE	235	X	-117.47	-35.44	-179.69	3460	3461	3464	3462	3463
b4	0.18	6	5b58	ILE	678	A	-110.12	-42.97	-175.27	9884	9885	9888	9886	9887
b4	0.18	7	5d0q	ILE	154	A	-117.25	-35.4	-165.47	2376	2377	2380	2378	2379
b4	0.18	8	5irx	ILE	841	A	-114.91	-34.14	174.45	13831	13832	13835	13833	13834
b4	0.18	9	5l8r	ILE	2132	F	-125.04	-35.47	-176.26	32970	32971	32974	32972	32973
b4	0.18	10	5w3s	ILE	1614	G	-137.8	-59.79	-0.5	26466	26467	26470	26468	26469
b4	0.18	11	5zx5	ILE	2077	A	-121.71	-33.94	176.09	33977	33978	33981	33979	33980
b4	0.3	1	1fft	ILE	436	X	-115.52	-43.36	-175.51	6906	6907	6910	6908	6909
b4	0.3	2	1kqf	ILE	1127	X	-118.25	-54.31	-173.78	17317	17318	17321	17319	17320
b4	0.3	3	1kqf	ILE	2613	X	-118.64	-45.58	-177.74	40437	40438	40441	40439	40440
b4	0.3	4	1kqf	ILE	4099	X	-117	-50.22	-174.89	63557	63558	63561	63559	63560
b4	0.3	5	2xok	ILE	2306	X	-110.98	-54.61	-175.74	35261	35262	35265	35263	35264
b4	0.3	6	2xok	ILE	3203	X	-117.69	-54.51	171.61	49073	49074	49077	49075	49076
b4	0.3	7	2yev	ILE	1024	X	-112	-65.64	177.66	16289	16290	16293	16291	16292
b4	0.3	8	3b8e	ILE	132	X	-113.9	-51.43	174.93	2053	2054	2057	2055	2056
b4	0.3	9	3b8e	ILE	625	X	-119.52	-42.6	175.49	9598	9599	9602	9600	9601
b4	0.3	10	3cx5	ILE	99	X	-123.62	-48.73	179.92	1426	1427	1430	1428	1429
b4	0.3	11	3cxh	ILE	99	X	-135.31	-36.08	179.29	1426	1427	1430	1428	1429
b4	0.3	12	3puw	ILE	108	X	-113.62	-60.23	-179.98	1688	1689	1692	1690	1691
b4	0.3	13	3rce	ILE	576	X	-113.65	-45.8	-167.04	9466	9467	9470	9468	9469
b4	0.3	14	3s8g	ILE	242	X	-115.6	-40.97	176.69	3976	3977	3980	3978	3979
b4	0.3	15	3wo7	ILE	133	X	-115.85	-28.51	-177.11	2183	2184	2187	2185	2186
b4	0.3	16	4dji	ILE	175	X	-136.76	-64.03	-149.79	2703	2704	2707	2705	2706
b4	0.3	17	4dxw	ILE	174	X	-113.66	-39.78	-179.6	2872	2873	2876	2874	2875
b4	0.3	18	4dxw	ILE	597	X	-115.33	-33.41	178.34	9944	9945	9948	9946	9947
b4	0.3	19	4gx0	ILE	1548	X	-115.36	-62.26	-174.65	24152	24153	24156	24154	24155
b4	0.3	20	4h13	ILE	792	X	-113.8	-42.5	-179.34	12323	12324	12327	12325	12326
b4	0.3	21	4h13	ILE	1752	X	-114.4	-40.56	179.27	27262	27263	27266	27264	27265
b4	0.3	22	4p00	ILE	836	X	-118.23	-53.28	-171.59	13238	13239	13242	13240	13241
b4	0.3	23	4pl0	ILE	352	X	-112.85	-26.64	164.5	5703	5704	5707	5705	5706
b4	0.3	24	4q79	ILE	1121	X	-125.25	-49.33	-178.78	17113	17114	17117	17115	17116
b4	0.3	25	4tqu	ILE	814	X	-118.13	-48.07	176.75	13080	13081	13084	13082	13083
b4	0.3	26	4tqu	ILE	1669	X	-117.02	-50.21	-178.17	26643	26644	26647	26645	26646
b4	0.3	27	4wis	ILE	225	X	-113	-37.99	-179.87	3648	3649	3652	3650	3651
b4	0.3	28	4wis	ILE	879	X	-120.46	-36.41	178.67	14142	14143	14146	14144	14145
b4	0.3	29	4ww3	ILE	129	X	-114.55	-42.65	-179.33	2029	2030	2033	2031	2032
b4	0.3	30	4zgv	ILE	81	A	-138.92	-69.65	-178.09	1180	1181	1184	1182	1183
b4	0.3	31	5d3m	ILE	822	A	-154.25	-39.04	0.9	12870	12871	12874	12872	12873
b4	0.3	32	5eke	ILE	137	A	-124.22	-61.57	175.79	2193	2194	2197	2195	2196
b4	0.3	33	5h3o	ILE	1983	D	-113.39	-40.27	167.45	32909	32910	32913	32911	32912
b4	0.3	34	5hvx	ILE	178	B	-138.51	-68.53	-167.57	2849	2850	2853	2851	2852
b4	0.3	35	5hvx	ILE	434	D	-110.72	-60.28	-170.01	6972	6973	6976	6974	6975
b4	0.3	36	5l8r	ILE	318	B	-112.23	-54.03	174.73	4887	4888	4891	4889	4890
b4	0.3	37	5lzq	ILE	1007	A	-114.62	-43.27	162.79	15228	15229	15232	15230	15231
b4	0.3	38	5tcx	ILE	204	A	-114.17	-29.02	172.62	3123	3124	3127	3125	3126
b4	0.3	39	5tgz	ILE	172	A	-111.02	-55.93	-174.1	2722	2723	2726	2724	2725
b4	0.3	40	5u70	ILE	17	A	-112.36	-63.56	-171.9	298	299	302	300	301
b4	0.3	41	5u70	ILE	487	B	-113.65	-42.38	174.98	8050	8051	8054	8052	8053
b4	0.3	42	5u70	ILE	3193	N	-116.08	-39.14	-179.08	52187	52188	52191	52189	52190
b4	0.3	43	5ylv	ILE	698	A	-116.22	-47.58	-179.53	10651	10652	10655	10653	10654
b4	0.3	44	5ys3	ILE	177	A	-117.34	-45.36	169.99	2688	2689	2692	2690	2691
b4	0.3	45	5ys3	ILE	365	A	-115.41	-49.01	172.99	5544	5545	5548	5546	5547
b4	0.3	46	5ys3	ILE	1099	A	-110.09	-40.34	171	16696	16697	16700	16698	16699
b4	0.3	47	5z96	ILE	837	A	-113.54	-29.76	164.31	13612	13613	13616	13614	13615
b4	0.3	48	5z96	ILE	2043	A	-117.07	-42.31	-10.42	33360	33361	33364	33362	33363
b4	0.3	49	5zbq	ILE	125	A	-118.5	-37.38	-178.1	1992	1993	1996	1994	1995
b4	0.3	50	5zx5	ILE	881	A	-126.03	-32.42	164.92	14361	14362	14365	14363	14364
b4	0.3	51	5zx5	ILE	2509	A	-111.64	-27.48	175.46	41168	41169	41172	41170	41171
b4	0.3	52	5zx5	ILE	2891	A	-118.92	-37.35	-175.36	47402	47403	47406	47404	47405
b4	0.3	53	6a90	ILE	33	A	-122.27	-36.8	163.96	482	483	486	484	485
b4	0.3	54	6bqr	ILE	396	A	-131.28	-34.18	176.4	6046	6047	6050	6048	6049
b4	0.3	55	6bqr	ILE	2292	M	-128.22	-37.4	179.06	36152	36153	36156	36154	36155
b4	0.3	56	6bqr	ILE	3240	S	-118.43	-44.98	-179.01	51206	51207	51210	51208	51209
b4	0.3	57	6btm	ILE	660	A	-126.31	-47.74	178.19	10057	10058	10061	10059	10060
b4	0.3	58	6btm	ILE	1277	A	-113.54	-40.45	178.38	19447	19448	19451	19449	19450
b4	0.3	59	6c6l	ILE	2102	A	-112.85	-36.44	170.74	31569	31570	31573	31571	31572
b4	0.3	60	6c6l	ILE	2685	A	-111.25	-67.33	166.38	41023	41024	41027	41025	41026
b4	0.3	61	6cud	ILE	253	A	-120.89	-35.91	178.69	3961	3962	3965	3963	3964
b4	0.3	62	6cud	ILE	957	A	-118.9	-33.02	-175.44	15327	15328	15331	15329	15330
b4	0.3	63	6dg7	ILE	271	A	-126.69	-45.46	-179.94	4449	4450	4453	4451	4452
b4	0.3	64	6dg7	ILE	662	A	-124.71	-28.87	177.89	10949	10950	10953	10951	10952
b4	0.3	65	6dg7	ILE	1053	A	-135.06	-29.34	177.45	17449	17450	17453	17451	17452
b4	0.3	66	6dg7	ILE	1444	A	-135.13	-29.81	179.85	23949	23950	23953	23951	23952
b4	0.3	67	6dg7	ILE	1758	A	-115.81	-48	-174.3	29199	29200	29203	29201	29202
b4	0.3	68	6dg7	ILE	1835	A	-132.48	-53.32	175.76	30449	30450	30453	30451	30452
b4	0.3	69	6e1m	ILE	655	A	-112.96	-48.88	173.76	10637	10638	10641	10639	10640
b4	0.3	70	6fkf	ILE	1315	A	-110.02	-50.35	178.36	20172	20173	20176	20174	20175
b4	0.3	71	6fkf	ILE	1653	A	-116.4	-42.88	-157.26	25402	25403	25406	25404	25405
b4	0.3	72	6fkf	ILE	2628	A	-118.11	-45.85	-164.96	40384	40385	40388	40386	40387
b4	0.3	73	6fkf	ILE	2846	A	-110.93	-53.54	-165.68	43705	43706	43709	43707	43708
b4	0.3	74	6g7o	ILE	346	A	-114.38	-48.02	-169.07	5614	5615	5618	5616	5617
b4	0.3	75	6h3i	ILE	1047	A	-117.14	-31.72	-170.11	16080	16081	16084	16082	16083
b4	0.3	76	6h3i	ILE	2415	A	-121.39	-49.8	-171.53	37457	37458	37461	37459	37460
b4	0.3	77	6idf	ILE	7	A	-131.12	-56.71	-174.94	105	106	109	107	108
b4	0.3	78	6idf	ILE	494	A	-123.57	-60.17	-178.77	7593	7594	7597	7595	7596
b4	0.3	79	6idf	ILE	504	A	-119.24	-34.03	-177.81	7755	7756	7759	7757	7758
b4	0.3	80	6iyc	ILE	7	A	-127.45	-44.3	-167.31	105	106	109	107	108
b4	0.3	81	6iyc	ILE	494	A	-125.13	-63.51	-176.94	7593	7594	7597	7595	7596
b4	0.3	82	6iyc	ILE	504	A	-125.3	-38.57	179.33	7755	7756	7759	7757	7758
b4	0.3	83	6mhs	ILE	292	A	-130.95	-69.37	-179.56	4636	4637	4640	4638	4639
b4	0.3	84	6nbq	ILE	192	A	-123.24	-41.56	175.9	3088	3089	3092	3090	3091
b4	0.3	85	6nbq	ILE	394	A	-131.01	-53.7	-178.3	6314	6315	6318	6316	6317
b4	0.3	86	6nt4	ILE	796	A	-115.68	-59.95	178.17	13022	13023	13026	13024	13025
b4	0.3	87	6o20	ILE	1794	A	-116.22	-50.26	164.22	28663	28664	28667	28665	28666
b4	0.3	88	6o7u	ILE	528	A	-122.64	-38.02	167.32	8621	8622	8625	8623	8624
b4	0.3	89	6oeu	ILE	670	A	-131.18	-25.58	-165.5	10658	10659	10662	10660	10661
b5	0.06	1	1jb0	ILE	1653	X	-118.46	-24.72	177.64	25549	25550	25553	25551	25552
b5	0.06	2	1q90	ILE	215	X	-112.65	10.85	179.5	3311	3312	3315	3313	3314
b5	0.06	3	1q90	ILE	780	X	-116.5	9.81	-178.14	12133	12134	12137	12135	12136
b5	0.06	4	1q90	ILE	1732	X	-118.93	5.15	-169.44	26820	26821	26824	26822	26823
b5	0.06	5	1s5h	ILE	39	X	-118.29	-8.46	174.64	558	559	562	560	561
b5	0.06	6	1s5h	ILE	245	X	-116.6	-2.7	173.6	3672	3673	3676	3674	3675
b5	0.06	7	1s5h	ILE	348	X	-114.94	-6.79	174.9	5229	5230	5233	5231	5232
b5	0.06	8	2iub	ILE	156	X	-114.72	11.76	-172.81	2580	2581	2584	2582	2583
b5	0.06	9	2iub	ILE	487	X	-119.05	15.69	-171.94	8090	8091	8094	8092	8093
b5	0.06	10	2iub	ILE	817	X	-123.11	10.76	-173.75	13576	13577	13580	13578	13579
b5	0.06	11	2iub	ILE	1149	X	-118.35	15.42	-171.48	19093	19094	19097	19095	19096
b5	0.06	12	2xok	ILE	576	X	-117.93	-22.62	169.1	8782	8783	8786	8784	8785
b5	0.06	13	2xok	ILE	2489	X	-114.35	17.13	-178.59	38071	38072	38075	38073	38074
b5	0.06	14	2yev	ILE	214	X	-123.82	9.6	179.91	3342	3343	3346	3344	3345
b5	0.06	15	3f7y	ILE	34	X	-113.8	5.25	173.46	477	478	481	479	480
b5	0.06	16	3f7y	ILE	122	X	-111.85	-1.2	175.24	1779	1780	1783	1781	1782
b5	0.06	17	3f7y	ILE	210	X	-116.84	-5.02	175.04	3081	3082	3085	3083	3084
b5	0.06	18	3f7y	ILE	298	X	-112.72	5.31	175.09	4401	4402	4405	4403	4404
b5	0.06	19	3k3f	ILE	618	X	-111.15	8.06	178.52	9299	9300	9303	9301	9302
b5	0.06	20	3kly	ILE	596	X	-116.83	17.21	-164.15	9179	9180	9183	9181	9182
b5	0.06	21	3puw	ILE	104	X	-116.49	3.61	-176.32	1624	1625	1628	1626	1627
b5	0.06	22	3rfz	ILE	521	A	-123.98	-23.79	-171.17	7722	7723	7726	7724	7725
b5	0.06	23	3rko	ILE	978	X	-117.45	-4.3	-179.42	15276	15277	15280	15278	15279
b5	0.06	24	4a2n	ILE	106	X	-113.55	15.77	-171.77	1780	1781	1784	1782	1783
b5	0.06	25	4doj	ILE	899	X	-117.4	11.06	-179.76	13728	13729	13732	13730	13731
b5	0.06	26	4gc0	ILE	155	X	-122.61	17.09	-175.83	2265	2266	2269	2267	2268
b5	0.06	27	4gc0	ILE	399	X	-120	8.64	-171.5	6121	6122	6125	6123	6124
b5	0.06	28	4h13	ILE	1553	X	-112.36	7.64	160.75	24245	24246	24249	24247	24248
b5	0.06	29	4mnd	ILE	646	X	-110.85	9.95	-174.84	10259	10260	10263	10261	10262
b5	0.06	30	4ysx	ILE	694	X	-118.23	13.78	179.26	10713	10714	10717	10715	10716
b5	0.06	31	5c6p	ILE	319	X	-114.98	-18.96	168.21	4920	4921	4924	4922	4923
b5	0.06	32	5eke	ILE	760	A	-117.39	10.24	178.49	12318	12319	12322	12320	12321
b5	0.06	33	5fq6	ILE	367	A	-117.73	-17.72	-179.94	5554	5555	5558	5556	5557
b5	0.06	34	5fr8	ILE	635	A	-121.58	-4.89	171.27	9698	9699	9702	9700	9701
b5	0.06	35	5l8r	ILE	1816	F	-129.47	-22.59	175.83	28112	28113	28116	28114	28115
b5	0.06	36	5wie	ILE	201	A	-113.84	19.06	168.37	3206	3207	3210	3208	3209
b5	0.06	37	5wie	ILE	917	C	-122.88	-13.23	179.58	14685	14686	14689	14687	14688
b5	0.06	38	5wie	ILE	1608	E	-112.9	-3.86	-173.07	25734	25735	25738	25736	25737
b5	0.06	39	5wie	ILE	2324	G	-110.19	-6.8	-174.79	37213	37214	37217	37215	37216
b5	0.06	40	5wie	ILE	2349	G	-120.26	-11.23	175.6	37643	37644	37647	37645	37646
b5	0.06	41	5x5y	ILE	365	B	-125.52	10.94	-172.6	5626	5627	5630	5628	5629
b5	0.06	42	6bqr	ILE	945	F	-119.41	-6.25	-177.67	14995	14996	14999	14997	14998
b5	0.06	43	6bqr	ILE	2841	R	-120.34	-8.02	174.94	45103	45104	45107	45105	45106
b5	0.06	44	6bqr	ILE	3789	X	-112.38	-15.46	178.09	60155	60156	60159	60157	60158
b5	0.06	45	6btm	ILE	1612	A	-114.97	-7.12	-174.06	24907	24908	24911	24909	24910
b5	0.06	46	6btm	ILE	1702	A	-133.78	-15.94	-177.13	26295	26296	26299	26297	26298
b5	0.06	47	6c70	ILE	150	A	-119.26	14.95	-173.2	2446	2447	2450	2448	2449
b5	0.06	48	6dg7	ILE	132	A	-110.97	15.27	-179.62	2169	2170	2173	2171	2172
b5	0.06	49	6dg7	ILE	523	A	-119.4	17.89	-174.13	8669	8670	8673	8671	8672
b5	0.06	50	6dg7	ILE	1305	A	-125.41	18.23	-174.06	21669	21670	21673	21671	21672
b5	0.06	51	6dg7	ILE	1696	A	-127.76	18.91	-171.19	28169	28170	28173	28171	28172
b5	0.06	52	6du8	ILE	204	A	-135.25	0.8	176.45	3176	3177	3180	3178	3179
b5	0.06	53	6du8	ILE	625	A	-127.18	1.56	-176.93	9997	9998	10001	9999	10000
b5	0.06	54	6du8	ILE	1046	A	-126.95	2.27	-177.19	16819	16820	16823	16821	16822
b5	0.06	55	6du8	ILE	1467	A	-128.45	-1.26	179.02	23641	23642	23645	23643	23644
b5	0.06	56	6fkf	ILE	114	A	-111.8	3.39	-175.07	1719	1720	1723	1721	1722
b5	0.06	57	6fkf	ILE	1093	A	-111.42	-1.27	-176.7	16758	16759	16762	16760	16761
b5	0.06	58	6hcy	ILE	86	A	-123.53	13.6	-164.79	1317	1318	1321	1319	1320
b5	0.06	59	6hcy	ILE	522	A	-119.17	-1.58	-171.26	8382	8383	8386	8384	8385
b5	0.06	60	6hcy	ILE	958	A	-120.63	10	-167.98	15447	15448	15451	15449	15450
b5	0.06	61	6hum	ILE	2351	A	-112.32	12.95	178.11	37104	37105	37108	37106	37107
b5	0.06	62	6hum	ILE	2362	A	-118.53	17.67	175.7	37267	37268	37271	37269	37270
b5	0.06	63	6hum	ILE	2671	A	-118.23	13.09	-179.01	42085	42086	42089	42087	42088
b5	0.06	64	6mgv	ILE	597	A	-110.71	-23.62	-178.44	9704	9705	9708	9706	9707
b5	0.06	65	6mgv	ILE	1231	A	-116.64	0.59	175.05	20019	20020	20023	20021	20022
b5	0.06	66	6nbq	ILE	835	A	-143.74	9.93	-179.21	13297	13298	13301	13299	13300
b5	0.06	67	6o20	ILE	341	A	-133.85	17.35	174.47	5447	5448	5451	5449	5450
b5	0.06	68	6o20	ILE	1741	A	-124.89	18.58	174.96	27801	27802	27805	27803	27804
b5	0.06	69	6oeu	ILE	267	A	-123.87	-18.57	177.13	4272	4273	4276	4274	4275
b5	0.18	1	2e+74	ILE	790	X	-128.23	-20.41	-178.06	12265	12266	12269	12267	12268
b5	0.18	2	4dbl	ILE	791	X	-115.8	-15.49	179.72	12241	12242	12245	12243	12244
b5	0.18	3	4dbl	ILE	1039	X	-120.02	-14.97	-176.47	16044	16045	16048	16046	16047
b5	0.18	4	6hum	ILE	391	A	-151.88	7.72	175.8	6169	6170	6173	6171	6172
b5	0.18	5	6nt4	ILE	532	A	-113.7	-20.33	175.76	8637	8638	8641	8639	8640
b5	0.3	1	1fft	ILE	864	X	-110.35	-12.86	172.3	13587	13588	13591	13589	13590
b5	0.3	2	1m56	ILE	1081	X	-113.69	14.72	-178.39	16866	16867	16870	16868	16869
b5	0.3	3	4lz6	ILE	48	A	-116.52	-17.08	171.48	750	751	754	752	753
b5	0.3	4	5m87	ILE	7	A	-121.81	15.4	167.74	87	88	91	89	90
b5	0.3	5	5mrw	ILE	398	A	-112.32	-23.46	-161.58	6087	6088	6091	6089	6090
b5	0.3	6	5u6o	ILE	1558	G	-113.08	16.8	-167.64	25529	25530	25533	25531	25532
b5	0.3	7	5xjj	ILE	335	A	-132.72	-20.64	-168.6	5197	5198	5201	5199	5200
b5	0.3	8	6dg7	ILE	1169	A	-120.91	-15.19	168.05	19420	19421	19424	19422	19423
b5	0.3	9	6du8	ILE	840	A	-120.3	-4.78	-179.41	13606	13607	13610	13608	13609
b5	0.3	10	6du8	ILE	1261	A	-112.26	-10.22	-178.16	20428	20429	20432	20430	20431
b5	0.3	11	6du8	ILE	1682	A	-110.75	-7.1	175.91	27249	27250	27253	27251	27252
b5	0.3	12	6hum	ILE	1898	A	-111.2	-19.67	163.66	29780	29781	29784	29782	29783
b5	0.3	13	6mhs	ILE	462	A	-118.88	14.94	176.37	7482	7483	7486	7484	7485
b5	0.3	14	6mhs	ILE	1069	A	-116.78	8.14	-179.35	17393	17394	17397	17395	17396
b5	0.3	15	6oeu	ILE	310	A	-132.22	-10.34	168.24	4951	4952	4955	4953	4954
b6	0.06	1	1pp9	ILE	428	X	-116.51	38.15	175.35	6474	6475	6478	6476	6477
b6	0.06	2	1pp9	ILE	2441	X	-112.51	35.34	176.69	37732	37733	37736	37734	37735
b6	0.06	3	2e+74	ILE	593	X	-113.24	24.22	178.98	9306	9307	9310	9308	9309
b6	0.06	4	2e+74	ILE	1552	X	-112.82	20.41	-179.45	24204	24205	24208	24206	24207
b6	0.06	5	2nq2	ILE	700	X	-114.9	38.1	170.38	10973	10974	10977	10975	10976
b6	0.06	6	2xok	ILE	1550	X	-123.34	27.78	175.14	23761	23762	23765	23763	23764
b6	0.06	7	2xok	ILE	2019	X	-117.16	27.31	176.66	30909	30910	30913	30911	30912
b6	0.06	8	4kt0	ILE	1676	A	-110.17	29.61	175.52	25896	25897	25900	25898	25899
b6	0.06	9	4xk8	ILE	2280	X	-110.59	27.24	175.67	35505	35506	35509	35507	35508
b6	0.06	10	5eke	ILE	1062	A	-110.06	25.89	-178.97	17206	17207	17210	17208	17209
b6	0.06	11	5fq6	ILE	5	A	-122.05	25.77	-172.27	59	60	63	61	62
b6	0.06	12	5fq6	ILE	1586	A	-129.89	20.73	-171.28	23993	23994	23997	23995	23996
b6	0.06	13	5khn	ILE	636	C	-111.96	29.52	173.11	9564	9565	9568	9566	9567
b6	0.06	14	5l8r	ILE	2307	G	-117.67	22.85	-176.36	35836	35837	35840	35838	35839
b6	0.06	15	5nmi	ILE	1996	J	-113.8	21.4	-176.6	31048	31049	31052	31050	31051
b6	0.06	16	5t3r	ILE	447	A	-126.46	28.23	177.62	6938	6939	6942	6940	6941
b6	0.06	17	5wie	ILE	1633	E	-127.63	28.48	166.94	26164	26165	26168	26166	26167
b6	0.06	18	5x3x	ILE	130	A	-119.31	40.32	169.25	1918	1919	1922	1920	1921
b6	0.06	19	5x3x	ILE	410	B	-125.79	25.41	179.38	6121	6122	6125	6123	6124
b6	0.06	20	5x41	ILE	393	C	-125.87	25.74	-179.57	5848	5849	5852	5850	5851
b6	0.06	21	5x5y	ILE	368	B	-112.02	35.57	-177.02	5679	5680	5683	5681	5682
b6	0.06	22	6c6l	ILE	2119	A	-130.83	20.48	-175.63	31853	31854	31857	31855	31856
b6	0.06	23	6dg7	ILE	914	A	-129.8	24.9	-170.65	15169	15170	15173	15171	15172
b6	0.06	24	6e3y	ILE	488	A	-121.99	24.58	-170.81	7613	7614	7617	7615	7616
b6	0.06	25	6o20	ILE	1129	A	-127.25	26.56	170.69	17982	17983	17986	17984	17985
b6	0.06	26	6o20	ILE	2353	A	-131.92	23.1	172.69	37620	37621	37624	37622	37623
b6	0.18	1	2hdi	ILE	438	X	-123.7	46.8	173.49	6686	6687	6690	6688	6689
b6	0.18	2	5oqt	ILE	292	A	-118.91	28.59	164.69	4445	4446	4449	4447	4448
b6	0.18	3	6du8	ILE	112	A	-143.72	33.35	-169.27	1776	1777	1780	1778	1779
b6	0.18	4	6du8	ILE	533	A	-113.79	25.52	-161.12	8597	8598	8601	8599	8600
b6	0.18	5	6du8	ILE	1375	A	-119.3	26.91	-161.49	22241	22242	22245	22243	22244
b6	0.18	6	6r3q	ILE	977	A	-112.93	61.85	168.33	15528	15529	15532	15530	15531
b6	0.3	1	2zxe	ILE	1178	X	-122.42	64.19	-174.36	18292	18293	18296	18294	18295
b6	0.3	2	3cxh	ILE	2045	X	-124.42	38.14	-175.29	31931	31932	31935	31933	31934
b6	0.3	3	3ne5	ILE	1583	X	-114.86	27.7	167.5	24608	24609	24612	24610	24611
b6	0.3	4	3qak	ILE	106	X	-129.16	51.54	-169.07	1601	1602	1605	1603	1604
b6	0.3	5	4zgv	ILE	169	A	-114.12	43.67	165.32	2492	2493	2496	2494	2495
b6	0.3	6	5fr8	ILE	197	A	-114.89	21.06	174.61	2991	2992	2995	2993	2994
b6	0.3	7	5o0t	ILE	5	A	-128.91	40.79	153.62	52	53	56	54	55
b6	0.3	8	5uja	ILE	571	C	-119.68	57.45	-176.07	9105	9106	9109	9107	9108
b6	0.3	9	6ajg	ILE	142	A	-127.75	60.2	-177.89	2184	2185	2188	2186	2187
b6	0.3	10	6bd4	ILE	12	A	-114.2	37.49	179.88	153	154	157	155	156
b6	0.3	11	6du8	ILE	261	A	-117.15	55.58	-152.43	4130	4131	4134	4132	4133
b6	0.3	12	6du8	ILE	682	A	-111.73	26.67	-175.4	10951	10952	10955	10953	10954
b6	0.3	13	6du8	ILE	1103	A	-116.04	35.25	-151.51	17773	17774	17777	17775	17776
b6	0.3	14	6fkf	ILE	2109	A	-126.32	60.91	-169.43	32353	32354	32357	32355	32356
b6	0.3	15	6mgv	ILE	219	A	-134.06	50.02	-178.82	3618	3619	3622	3620	3621
b6	0.3	16	6mgv	ILE	853	A	-134.65	63.75	177.42	13933	13934	13937	13935	13936
b6	0.3	17	6mhs	ILE	1676	A	-122.6	20.84	174.23	27304	27305	27308	27306	27307
b6	0.3	18	6mhs	ILE	2283	A	-116.45	23.15	174.94	37215	37216	37219	37217	37218
b6	0.3	19	6nt4	ILE	1103	A	-131.22	56.87	-175.68	18159	18160	18163	18161	18162
b7	0.06	1	1fft	ILE	628	X	-123.99	109.61	174.16	9955	9956	9959	9957	9958
b7	0.06	2	1rhz	ILE	20	X	-117.59	79.93	-174.92	339	340	343	341	342
b7	0.06	3	2rdd	ILE	277	X	-113.71	98.17	174.27	4186	4187	4190	4188	4189
b7	0.06	4	2rdd	ILE	1332	X	-112.58	100.28	170.62	20431	20432	20435	20433	20434
b7	0.06	5	2rdd	ILE	2387	X	-113	100.95	174.87	36685	36686	36689	36687	36688
b7	0.06	6	2zxe	ILE	1054	X	-129.47	80.35	179.89	16347	16348	16351	16349	16350
b7	0.06	7	3puw	ILE	1446	X	-128.28	83.3	175.72	22561	22562	22565	22563	22564
b7	0.06	8	3v8x	ILE	1321	X	-128.07	99.13	-175.7	20254	20255	20258	20256	20257
b7	0.06	9	3wdo	ILE	73	X	-154.63	81.03	170.59	1116	1117	1120	1118	1119
b7	0.06	10	4ev6	ILE	94	X	-118.45	104.8	175.15	1509	1510	1513	1511	1512
b7	0.06	11	4ev6	ILE	341	X	-111.94	103.36	171.7	5662	5663	5666	5664	5665
b7	0.06	12	4ev6	ILE	1353	X	-125.85	103.96	-177.58	22545	22546	22549	22547	22548
b7	0.06	13	4m64	ILE	227	X	-129.13	107.74	168.25	3601	3602	3605	3603	3604
b7	0.06	14	4u1w	ILE	1298	X	-133.41	96.27	-179.43	20425	20426	20429	20427	20428
b7	0.06	15	4zgv	ILE	49	A	-123.81	74.13	155.34	704	705	708	706	707
b7	0.06	16	5c78	ILE	425	X	-126.31	108.83	167.63	7080	7081	7084	7082	7083
b7	0.06	17	5d3m	ILE	659	A	-110.94	83.54	-166.85	10142	10143	10146	10144	10145
b7	0.06	18	5h3o	ILE	456	A	-116.25	90.03	-176.37	7574	7575	7578	7576	7577
b7	0.06	19	5h3o	ILE	966	B	-114.29	107.3	-178.53	16036	16037	16040	16038	16039
b7	0.06	20	5l8r	ILE	1128	E	-117.39	78	178.36	17423	17424	17427	17425	17426
b7	0.06	21	5nmi	ILE	654	B	-123.38	107.48	-167.78	10022	10023	10026	10024	10025
b7	0.06	22	5nmi	ILE	1613	E	-112.26	108.28	-173.04	24878	24879	24882	24880	24881
b7	0.06	23	5osa	ILE	125	A	-121.47	96.84	179.66	1991	1992	1995	1993	1994
b7	0.06	24	5t0o	ILE	221	A	-118.19	93.39	-175.63	3281	3282	3285	3283	3284
b7	0.06	25	5t0o	ILE	1278	B	-115.06	100.74	168.13	19727	19728	19731	19729	19730
b7	0.06	26	5u70	ILE	3408	O	-127.37	105.62	-173.46	55586	55587	55590	55588	55589
b7	0.06	27	6du8	ILE	223	A	-128.13	109.22	-167.49	3466	3467	3470	3468	3469
b7	0.06	28	6du8	ILE	1065	A	-124.08	103.4	-162.16	17109	17110	17113	17111	17112
b7	0.06	29	6du8	ILE	1486	A	-130.14	106.11	-159.44	23931	23932	23935	23933	23934
b7	0.06	30	6e1m	ILE	350	A	-122	67.96	178.42	5727	5728	5731	5729	5730
b7	0.06	31	6nzw	ILE	204	A	-143.32	79.3	172.45	3375	3376	3379	3377	3378
b7	0.06	32	6nzw	ILE	517	A	-125.6	102.44	169.03	8592	8593	8596	8594	8595
b7	0.06	33	6nzw	ILE	830	A	-136.47	79.42	172.16	13809	13810	13813	13811	13812
b7	0.06	34	6nzw	ILE	1143	A	-136.41	82.79	173.71	19035	19036	19039	19037	19038
b7	0.06	35	6nzw	ILE	1456	A	-138.97	78.87	174.87	24252	24253	24256	24254	24255
b7	0.06	36	6nzw	ILE	1769	A	-132.87	89.68	175.89	29478	29479	29482	29480	29481
b7	0.06	37	6oeu	ILE	617	A	-116.69	99.69	179.64	9753	9754	9757	9755	9756
b7	0.18	1	2e+74	ILE	290	X	-113.82	92.88	-176.22	4562	4563	4566	4564	4565
b7	0.18	2	2e+74	ILE	1249	X	-119.53	88.85	-178.06	19460	19461	19464	19462	19463
b7	0.18	3	2yiu	ILE	290	X	-114.85	98.3	-179.06	4639	4640	4643	4641	4642
b7	0.18	4	3cxh	ILE	1597	X	-114.73	100.05	-176.63	24887	24888	24891	24889	24890
b7	0.18	5	3cxh	ILE	3543	X	-115.86	109.7	-175.73	55392	55393	55396	55394	55395
b7	0.18	6	4ev6	ILE	752	X	-122.02	79.46	-166.38	12528	12529	12532	12530	12531
b7	0.18	7	4q79	ILE	9	X	-119.42	98.54	-174.02	142	143	146	144	145
b7	0.18	8	4q79	ILE	203	X	-120.13	104.96	-172.34	3097	3098	3101	3099	3100
b7	0.18	9	4q79	ILE	394	X	-117.1	98.17	-178.31	6019	6020	6023	6021	6022
b7	0.18	10	4q79	ILE	591	X	-117.95	94.34	-176.19	9017	9018	9021	9019	9020
b7	0.18	11	4q79	ILE	789	X	-118.34	95.61	-167.05	12034	12035	12038	12036	12037
b7	0.18	12	4q79	ILE	980	X	-119.4	106.86	-171.89	14956	14957	14960	14958	14959
b7	0.18	13	4q79	ILE	1168	X	-122.38	94.44	-174.64	17830	17831	17834	17832	17833
b7	0.18	14	4q79	ILE	1550	X	-116.5	109.41	-170.54	23674	23675	23678	23676	23677
b7	0.18	15	4tqu	ILE	780	X	-122.75	93.51	-171.28	12554	12555	12558	12556	12557
b7	0.18	16	4xk8	ILE	1050	X	-131.48	109.93	178.57	16370	16371	16374	16372	16373
b7	0.18	17	5cfy	ILE	662	B	-131.86	105.87	-166.72	10193	10194	10197	10195	10196
b7	0.18	18	5l8r	ILE	1871	F	-126.41	86.74	-174.86	28990	28991	28994	28992	28993
b7	0.18	19	5t0o	ILE	2911	C	-127.15	70.06	177.6	45270	45271	45274	45272	45273
b7	0.18	20	5x5y	ILE	61	A	-110.2	99.28	175.72	908	909	912	910	911
b7	0.18	21	5x5y	ILE	300	B	-117.06	96.66	-176.12	4597	4598	4601	4599	4600
b7	0.18	22	5xno	ILE	812	E	-119.02	94.13	-174	12211	12212	12215	12213	12214
b7	0.18	23	6h3i	ILE	207	A	-125.26	76.42	-173.32	3279	3280	3283	3281	3282
b7	0.18	24	6h3i	ILE	730	A	-126.94	108.36	-166.35	11276	11277	11280	11278	11279
b7	0.18	25	6nbq	ILE	1444	A	-147.53	104.02	-163.06	22901	22902	22905	22903	22904
b7	0.3	1	1fft	ILE	651	X	-113.61	101.71	-178.62	10313	10314	10317	10315	10316
b7	0.3	2	1fft	ILE	671	X	-121.4	101.79	177.01	10635	10636	10639	10637	10638
b7	0.3	3	1jb0	ILE	551	X	-116.88	96.49	-179.4	8495	8496	8499	8497	8498
b7	0.3	4	1jb0	ILE	1485	X	-119.75	109.49	179.33	23021	23022	23025	23023	23024
b7	0.3	5	1jb0	ILE	1636	X	-110.9	108.4	-175.48	25261	25262	25265	25263	25264
b7	0.3	6	1kf6	ILE	184	X	-119.63	108.99	173.68	2787	2788	2791	2789	2790
b7	0.3	7	1kqf	ILE	548	X	-117.34	99.76	-172.29	8495	8496	8499	8497	8498
b7	0.3	8	1kqf	ILE	1164	X	-110.74	100.5	178.25	17885	17886	17889	17887	17888
b7	0.3	9	1kqf	ILE	2034	X	-117.56	100.21	-172.45	31615	31616	31619	31617	31618
b7	0.3	10	1kqf	ILE	2424	X	-122.41	109.38	170.84	37620	37621	37624	37622	37623
b7	0.3	11	1kqf	ILE	2561	X	-114.02	108.97	-172.77	39711	39712	39715	39713	39714
b7	0.3	12	1kqf	ILE	2650	X	-115.46	106.75	177.85	41005	41006	41009	41007	41008
b7	0.3	13	1kqf	ILE	3520	X	-120.47	104.33	-177.41	54735	54736	54739	54737	54738
b7	0.3	14	1kqf	ILE	3910	X	-120.86	107.69	169.99	60740	60741	60744	60742	60743
b7	0.3	15	1kqf	ILE	4136	X	-113.63	99.49	178.69	64125	64126	64129	64127	64128
b7	0.3	16	1l9b	ILE	815	X	-120.08	96.57	177.7	12641	12642	12645	12643	12644
b7	0.3	17	1m56	ILE	932	X	-111.92	101.48	170.65	14548	14549	14552	14550	14551
b7	0.3	18	1p49	ILE	109	X	-116.3	107.36	175.46	1608	1609	1612	1610	1611
b7	0.3	19	1p49	ILE	440	X	-123.77	84.3	178.3	6818	6819	6822	6820	6821
b7	0.3	20	1pp9	ILE	463	X	-121.64	108.16	178.29	7029	7030	7033	7031	7032
b7	0.3	21	1pp9	ILE	654	X	-112.95	108.27	-173.74	10008	10009	10012	10010	10011
b7	0.3	22	1pp9	ILE	1554	X	-114.55	104.64	171.96	23849	23850	23853	23851	23852
b7	0.3	23	1pp9	ILE	1607	X	-110.36	108.24	-172.39	24753	24754	24757	24755	24756
b7	0.3	24	1pp9	ILE	2476	X	-123.28	109.05	173.9	38287	38288	38291	38289	38290
b7	0.3	25	1q90	ILE	182	X	-112.53	94.99	-171.96	2824	2825	2828	2826	2827
b7	0.3	26	1q90	ILE	1134	X	-115.03	91.7	-175.22	17511	17512	17515	17513	17514
b7	0.3	27	1zoy	ILE	256	X	-115.57	105.1	-177.47	3784	3785	3788	3786	3787
b7	0.3	28	2e+74	ILE	427	X	-122.79	74.41	-176.98	6765	6766	6769	6767	6768
b7	0.3	29	2e+74	ILE	754	X	-111.28	105.59	-178.92	11739	11740	11743	11741	11742
b7	0.3	30	2e+74	ILE	1386	X	-122.93	69.6	-178.74	21663	21664	21667	21665	21666
b7	0.3	31	2e+74	ILE	1713	X	-110.04	109.01	-178.62	26637	26638	26641	26639	26640
b7	0.3	32	2h88	ILE	549	X	-110.16	102.31	178.19	8279	8280	8283	8281	8282
b7	0.3	33	2hdi	ILE	643	X	-112.95	106.26	-176.24	9846	9847	9850	9848	9849
b7	0.3	34	2iub	ILE	126	X	-125.86	104.57	172.52	2067	2068	2071	2069	2070
b7	0.3	35	2iub	ILE	457	X	-126.9	104.58	173.29	7577	7578	7581	7579	7580
b7	0.3	36	2iub	ILE	787	X	-128.12	104.46	167.69	13063	13064	13067	13065	13066
b7	0.3	37	2iub	ILE	1119	X	-128.6	103.4	171.99	18580	18581	18584	18582	18583
b7	0.3	38	2iub	ILE	1450	X	-126.15	104.17	170.91	24090	24091	24094	24092	24093
b7	0.3	39	2nq2	ILE	340	X	-119.92	107.49	176.25	5302	5303	5306	5304	5305
b7	0.3	40	2nq2	ILE	888	X	-117.5	109.62	178.13	13924	13925	13928	13926	13927
b7	0.3	41	2qjy	ILE	750	X	-113.86	96.07	177.8	11608	11609	11612	11610	11611
b7	0.3	42	2qjy	ILE	1613	X	-112.62	96.38	176.57	24893	24894	24897	24895	24896
b7	0.3	43	2qts	ILE	378	X	-125.56	93.34	-171.35	5979	5980	5983	5981	5982
b7	0.3	44	2qts	ILE	785	X	-116.17	109.66	-175.87	12386	12387	12390	12388	12389
b7	0.3	45	2qts	ILE	795	X	-122.94	92.79	-172.82	12553	12554	12557	12555	12556
b7	0.3	46	2qts	ILE	1207	X	-113.72	107.42	-175.22	19040	19041	19044	19042	19043
b7	0.3	47	2qts	ILE	1217	X	-122.87	92.5	-170.66	19207	19208	19211	19209	19210
b7	0.3	48	2rdd	ILE	1388	X	-110.77	79.84	-179.6	21280	21281	21284	21282	21283
b7	0.3	49	2wlk	ILE	140	X	-117.83	100.72	177.92	2150	2151	2154	2152	2153
b7	0.3	50	2wlk	ILE	197	X	-130.73	99.89	173.18	3095	3096	3099	3097	3098
b7	0.3	51	2wlk	ILE	488	X	-137.58	98.33	171.74	7667	7668	7671	7669	7670
b7	0.3	52	2wlk	ILE	722	X	-118.8	101.3	177.22	11293	11294	11297	11295	11296
b7	0.3	53	2wlk	ILE	779	X	-132.33	99.95	173.24	12238	12239	12242	12240	12241
b7	0.3	54	2wlk	ILE	1013	X	-120.01	107.4	179.08	15865	15866	15869	15867	15868
b7	0.3	55	2wlk	ILE	1070	X	-133.12	101.3	172.25	16810	16811	16814	16812	16813
b7	0.3	56	2xok	ILE	811	X	-112.49	93.6	178.15	12407	12408	12411	12409	12410
b7	0.3	57	2xok	ILE	1111	X	-110.76	102.63	-171.46	16994	16995	16998	16996	16997
b7	0.3	58	2xok	ILE	1464	X	-119.55	89.44	-177.75	22459	22460	22463	22461	22462
b7	0.3	59	2xok	ILE	1702	X	-115.49	108.97	171.33	26079	26080	26083	26081	26082
b7	0.3	60	2xok	ILE	1933	X	-122.87	87.86	-178.1	29607	29608	29611	29609	29610
b7	0.3	61	2xok	ILE	2171	X	-120.9	99.28	176.38	33227	33228	33231	33229	33230
b7	0.3	62	2xok	ILE	2403	X	-124.29	89.43	179.75	36769	36770	36773	36771	36772
b7	0.3	63	2yev	ILE	445	X	-126.26	106.86	-168.31	7079	7080	7083	7081	7082
b7	0.3	64	2yiu	ILE	696	X	-112.26	97	-179.43	10936	10937	10940	10938	10939
b7	0.3	65	2yiu	ILE	1504	X	-117.54	98.57	177.98	23542	23543	23546	23544	23545
b7	0.3	66	2zw3	ILE	1276	X	-116.53	96.44	-167.13	20854	20855	20858	20856	20857
b7	0.3	67	2zw3	ILE	1477	X	-117.4	97.72	-168.08	24147	24148	24151	24149	24150
b7	0.3	68	2zw3	ILE	1879	X	-116.4	102.26	-167.92	30733	30734	30737	30735	30736
b7	0.3	69	2zw3	ILE	2080	X	-115.23	96.43	-168.17	34026	34027	34030	34028	34029
b7	0.3	70	2zw3	ILE	2281	X	-110.89	96.96	-166.31	37319	37320	37323	37321	37322
b7	0.3	71	2zxe	ILE	449	X	-115.51	104.32	177.6	6853	6854	6857	6855	6856
b7	0.3	72	3ayf	ILE	268	X	-114.26	85.2	176.19	4254	4255	4258	4256	4257
b7	0.3	73	3b8e	ILE	724	X	-119.87	97.08	175.53	11054	11055	11058	11056	11057
b7	0.3	74	3cx5	ILE	502	X	-113.29	109.03	-174.4	7747	7748	7751	7749	7750
b7	0.3	75	3cx5	ILE	658	X	-122.08	109.17	170.69	10201	10202	10205	10203	10204
b7	0.3	76	3cx5	ILE	1540	X	-114.62	108.17	-178.48	24061	24062	24065	24063	24064
b7	0.3	77	3cx5	ILE	2609	X	-121.4	107.7	168.81	40790	40791	40794	40792	40793
b7	0.3	78	3cx5	ILE	3491	X	-115.38	100.93	-177.53	54650	54651	54654	54652	54653
b7	0.3	79	3cx5	ILE	3495	X	-117.96	105.95	175.54	54712	54713	54716	54714	54715
b7	0.3	80	3cxh	ILE	502	X	-112.67	108.16	-175.21	7749	7750	7753	7751	7752
b7	0.3	81	3cxh	ILE	2448	X	-111.38	103.16	-175.49	38254	38255	38258	38256	38257
b7	0.3	82	3cxh	ILE	3488	X	-118.44	107.91	174.85	54591	54592	54595	54593	54594
b7	0.3	83	3fh6	ILE	357	X	-145.73	88.55	179.54	5659	5660	5663	5661	5662
b7	0.3	84	3fh6	ILE	887	X	-134.54	101.47	171.51	13956	13957	13960	13958	13959
b7	0.3	85	3fh6	ILE	995	X	-111.75	89.17	-168.19	15620	15621	15624	15622	15623
b7	0.3	86	3fh6	ILE	1002	X	-124.1	80.84	-170.85	15722	15723	15726	15724	15725
b7	0.3	87	3h90	ILE	275	X	-112.5	107.69	167.29	4265	4266	4269	4267	4268
b7	0.3	88	3kvn	ILE	160	X	-123.92	99.93	-179.26	2283	2284	2287	2285	2286
b7	0.3	89	3kvn	ILE	188	X	-121.95	109.91	170.97	2701	2702	2705	2703	2704
b7	0.3	90	3ne5	ILE	45	X	-125.94	100.17	-172.33	664	665	668	666	667
b7	0.3	91	3ne5	ILE	77	X	-112.91	104.2	-179.7	1164	1165	1168	1166	1167
b7	0.3	92	3ne5	ILE	367	X	-126.05	97.73	-177.71	5636	5637	5640	5638	5639
b7	0.3	93	3ne5	ILE	1355	X	-119.96	99.32	-173.66	20990	20991	20994	20992	20993
b7	0.3	94	3ne5	ILE	1719	X	-126.89	99.68	-175.5	26689	26690	26693	26691	26692
b7	0.3	95	3ne5	ILE	2041	X	-126.57	99.55	-178.25	31661	31662	31665	31663	31664
b7	0.3	96	3ne5	ILE	3029	X	-119.95	98.91	-174.64	47014	47015	47018	47016	47017
b7	0.3	97	3ne5	ILE	3393	X	-125.88	97.34	-173.99	52713	52714	52717	52715	52716
b7	0.3	98	3ne5	ILE	3548	X	-111.18	108.12	-179.62	55149	55150	55153	55151	55152
b7	0.3	99	3ne5	ILE	3715	X	-124.03	100.72	-178.01	57685	57686	57689	57687	57688
b7	0.3	100	3ne5	ILE	3747	X	-116.96	109.46	174.95	58185	58186	58189	58187	58188
b7	0.3	101	3ne5	ILE	4703	X	-121.72	101.07	-173.92	73038	73039	73042	73040	73041
b7	0.3	102	3o7q	ILE	268	X	-120.7	105.59	167.43	4220	4221	4224	4222	4223
b7	0.3	103	3puw	ILE	226	X	-114.67	102.87	-178.92	3515	3516	3519	3517	3518
b7	0.3	104	3puw	ILE	1339	X	-112.38	108.74	-168.66	20884	20885	20888	20886	20887
b7	0.3	105	3puw	ILE	1548	X	-110.96	107.81	-178.94	24148	24149	24152	24150	24151
b7	0.3	106	3puw	ILE	1835	X	-116.36	102.98	179.55	28625	28626	28629	28627	28628
b7	0.3	107	3rce	ILE	379	X	-136.04	100.6	175.14	6241	6242	6245	6243	6244
b7	0.3	108	3rfu	ILE	368	X	-116.32	109.19	176.74	5671	5672	5675	5673	5674
b7	0.3	109	3rfu	ILE	498	X	-116.58	99.46	175.67	7561	7562	7565	7563	7564
b7	0.3	110	3rfu	ILE	566	X	-118.33	109.63	177.96	8567	8568	8571	8569	8570
b7	0.3	111	3rfz	ILE	271	A	-143.99	97	-176.39	3923	3924	3927	3925	3926
b7	0.3	112	3rfz	ILE	409	A	-116.91	99.98	177.01	5985	5986	5989	5987	5988
b7	0.3	113	3rfz	ILE	1165	A	-113.5	101.59	172.1	17487	17488	17491	17489	17490
b7	0.3	114	3rgb	ILE	228	X	-111.28	100.2	174.5	3620	3621	3624	3622	3623
b7	0.3	115	3t9n	ILE	135	X	-116.73	83.84	169.92	2182	2183	2186	2184	2185
b7	0.3	116	3t9n	ILE	401	X	-122.07	96.19	168.9	6500	6501	6504	6502	6503
b7	0.3	117	3t9n	ILE	665	X	-124.18	81	167.79	10779	10780	10783	10781	10782
b7	0.3	118	3t9n	ILE	929	X	-126.17	90.06	165.9	15058	15059	15062	15060	15061
b7	0.3	119	3t9n	ILE	1194	X	-121.57	85.69	165.55	19352	19353	19356	19354	19355
b7	0.3	120	3t9n	ILE	1458	X	-122.41	90.57	165.78	23631	23632	23635	23633	23634
b7	0.3	121	3t9n	ILE	1722	X	-123.22	91.81	172.37	27910	27911	27914	27912	27913
b7	0.3	122	3v8x	ILE	707	X	-124.56	101.62	-174.58	10816	10817	10820	10818	10819
b7	0.3	123	3w9t	ILE	46	X	-110.1	107.74	167.73	658	659	662	660	661
b7	0.3	124	3w9t	ILE	833	X	-110.31	102.19	-177	12321	12322	12325	12323	12324
b7	0.3	125	3w9t	ILE	1082	X	-111.3	109.11	-176.57	15958	15959	15962	15960	15961
b7	0.3	126	3w9t	ILE	1922	X	-111.09	101.33	-172.99	28404	28405	28408	28406	28407
b7	0.3	127	3w9t	ILE	1944	X	-113.8	108.57	-179.74	28684	28685	28688	28686	28687
b7	0.3	128	3w9t	ILE	2557	X	-110.14	106.75	-174.55	37773	37774	37777	37775	37776
b7	0.3	129	3w9t	ILE	2696	X	-114.13	92.25	-173.34	39792	39793	39796	39794	39795
b7	0.3	130	3wdo	ILE	397	X	-115.51	108.68	-177.84	6083	6084	6087	6085	6086
b7	0.3	131	4c4v	ILE	327	X	-121.7	87.3	-174.38	4983	4984	4987	4985	4986
b7	0.3	132	4czb	ILE	784	X	-115.66	88.19	173.24	12246	12247	12250	12248	12249
b7	0.3	133	4dji	ILE	248	X	-128.37	100.51	179.6	3801	3802	3805	3803	3804
b7	0.3	134	4ev6	ILE	5	X	-117.33	105.08	177.53	62	63	66	64	65
b7	0.3	135	4ev6	ILE	85	X	-112.08	89.85	-164.39	1371	1372	1375	1373	1374
b7	0.3	136	4ev6	ILE	107	X	-112.77	104.53	179.25	1730	1731	1734	1732	1733
b7	0.3	137	4ev6	ILE	388	X	-122.79	93	173.17	6431	6432	6435	6433	6434
b7	0.3	138	4ev6	ILE	702	X	-117.34	91.81	176.61	11678	11679	11682	11680	11681
b7	0.3	139	4ev6	ILE	947	X	-128.4	89.49	-179.82	15802	15803	15806	15804	15805
b7	0.3	140	4ev6	ILE	1016	X	-122.9	101.97	170.39	16925	16926	16929	16927	16928
b7	0.3	141	4ev6	ILE	1027	X	-115.87	106.77	-177.89	17111	17112	17115	17113	17114
b7	0.3	142	4ev6	ILE	1278	X	-117.06	107.64	-179.84	21311	21312	21315	21313	21314
b7	0.3	143	4ev6	ILE	1333	X	-121.39	103.53	173.45	22221	22222	22225	22223	22224
b7	0.3	144	4ev6	ILE	1344	X	-119.69	89.74	-176.61	22407	22408	22411	22409	22410
b7	0.3	145	4gd3	ILE	135	X	-111.24	100.24	-173	2020	2021	2024	2022	2023
b7	0.3	146	4gd3	ILE	862	X	-124.24	109.09	-177.13	13157	13158	13161	13159	13160
b7	0.3	147	4gd3	ILE	992	X	-112.28	103.48	-179.33	15130	15131	15134	15132	15133
b7	0.3	148	4gd3	ILE	1020	X	-110.06	107.11	-173.2	15535	15536	15539	15537	15538
b7	0.3	149	4gd3	ILE	1025	X	-118.81	107.53	177.3	15616	15617	15620	15618	15619
b7	0.3	150	4gey	ILE	358	X	-110.58	107.14	-177.66	5458	5459	5462	5460	5461
b7	0.3	151	4gx0	ILE	57	X	-123.31	93.41	176.36	931	932	935	933	934
b7	0.3	152	4gx0	ILE	582	X	-110.76	105.98	-179.65	9159	9160	9163	9161	9162
b7	0.3	153	4gx0	ILE	714	X	-118.68	100.74	-177.35	11186	11187	11190	11188	11189
b7	0.3	154	4gx0	ILE	799	X	-118.77	108.32	177.24	12482	12483	12486	12484	12485
b7	0.3	155	4gx0	ILE	1354	X	-124.92	96.9	174.33	21094	21095	21098	21096	21097
b7	0.3	156	4gx0	ILE	1636	X	-119.61	102.75	-179.21	25499	25500	25503	25501	25502
b7	0.3	157	4gx0	ILE	1658	X	-124.45	109.55	174.96	25830	25831	25834	25832	25833
b7	0.3	158	4gx0	ILE	1721	X	-119.6	108.39	177.13	26795	26796	26799	26797	26798
b7	0.3	159	4h13	ILE	427	X	-121.69	71.44	-174.43	6765	6766	6769	6767	6768
b7	0.3	160	4h13	ILE	502	X	-118.53	109.14	177.08	7931	7932	7935	7933	7934
b7	0.3	161	4h13	ILE	558	X	-123.6	92.72	174.53	8781	8782	8785	8783	8784
b7	0.3	162	4h13	ILE	743	X	-119	103.35	175.88	11590	11591	11594	11592	11593
b7	0.3	163	4h13	ILE	1387	X	-123.09	69.39	-173.18	21704	21705	21708	21706	21707
b7	0.3	164	4h13	ILE	1462	X	-116.4	108.04	176.73	22870	22871	22874	22872	22873
b7	0.3	165	4h13	ILE	1518	X	-119.78	92.76	174.8	23720	23721	23724	23722	23723
b7	0.3	166	4h13	ILE	1703	X	-119.89	106.8	179.5	26529	26530	26533	26531	26532
b7	0.3	167	4h13	ILE	1716	X	-112.31	104.06	176.89	26736	26737	26740	26738	26739
b7	0.3	168	4h1w	ILE	342	X	-116.81	103.37	173.98	5311	5312	5315	5313	5314
b7	0.3	169	4h1w	ILE	616	X	-115.96	109.93	174.2	9563	9564	9567	9565	9566
b7	0.3	170	4h1w	ILE	618	X	-115.99	103.64	-172.72	9599	9600	9603	9601	9602
b7	0.3	171	4h1w	ILE	710	X	-125.17	104.41	170.52	10999	11000	11003	11001	11002
b7	0.3	172	4h1w	ILE	712	X	-119.84	105.41	-179.29	11025	11026	11029	11027	11028
b7	0.3	173	4huq	ILE	65	X	-115.83	95.68	-177.88	962	963	966	964	965
b7	0.3	174	4huq	ILE	320	X	-116.48	103.37	-178.19	4925	4926	4929	4927	4928
b7	0.3	175	4j7c	ILE	94	X	-119.13	105.33	-177.29	1440	1441	1444	1442	1443
b7	0.3	176	4j7c	ILE	311	X	-115.05	105.88	-176.4	4869	4870	4873	4871	4872
b7	0.3	177	4j7c	ILE	527	X	-115.73	106.15	-175.3	8284	8285	8288	8286	8287
b7	0.3	178	4j7c	ILE	626	X	-112.4	109.69	172.94	9874	9875	9878	9876	9877
b7	0.3	179	4j7c	ILE	744	X	-117.59	104.87	-176.99	11713	11714	11717	11715	11716
b7	0.3	180	4j7c	ILE	960	X	-115.2	105.46	-176.4	15128	15129	15132	15130	15131
b7	0.3	181	4j7c	ILE	1059	X	-113.49	107.9	173.49	16718	16719	16722	16720	16721
b7	0.3	182	4j7c	ILE	1177	X	-115.78	105.56	-176.58	18557	18558	18561	18559	18560
b7	0.3	183	4j7c	ILE	1276	X	-115.33	109.92	174.54	20147	20148	20151	20149	20150
b7	0.3	184	4j7c	ILE	1368	X	-113.24	106.17	-177.34	21587	21588	21591	21589	21590
b7	0.3	185	4j7c	ILE	1393	X	-114.64	102.81	-177.2	21972	21973	21976	21974	21975
b7	0.3	186	4j7c	ILE	1492	X	-116.38	108.79	172.6	23562	23563	23566	23564	23565
b7	0.3	187	4j7c	ILE	1610	X	-115.05	106.32	-176.79	25401	25402	25405	25403	25404
b7	0.3	188	4mnd	ILE	43	X	-113.92	102.11	-177.87	644	645	648	646	647
b7	0.3	189	4mnd	ILE	175	X	-117.68	88.85	174.85	2768	2769	2772	2770	2771
b7	0.3	190	4mnd	ILE	451	X	-113.13	102.85	-175.87	7141	7142	7145	7143	7144
b7	0.3	191	4mnd	ILE	583	X	-123.48	88.73	176.15	9265	9266	9269	9267	9268
b7	0.3	192	4nab	ILE	184	X	-111.16	105.16	178.38	2881	2882	2885	2883	2884
b7	0.3	193	4nab	ILE	460	X	-117.33	105.83	-178.19	7169	7170	7173	7171	7172
b7	0.3	194	4nab	ILE	552	X	-120.67	94.53	169.23	8569	8570	8573	8571	8572
b7	0.3	195	4ogq	ILE	288	X	-123.47	98.71	178.51	4518	4519	4522	4520	4521
b7	0.3	196	4ogq	ILE	425	X	-119.45	71.34	-172.89	6709	6710	6713	6711	6712
b7	0.3	197	4ogq	ILE	556	X	-121.69	84.55	-179.69	8678	8679	8682	8680	8681
b7	0.3	198	4ogq	ILE	1237	X	-128.68	91.34	172.28	19069	19070	19073	19071	19072
b7	0.3	199	4ogq	ILE	1374	X	-121.21	67.2	-174.8	21260	21261	21264	21262	21263
b7	0.3	200	4oh3	ILE	318	X	-123.18	90.17	-175.41	4840	4841	4844	4842	4843
b7	0.3	201	4p00	ILE	731	X	-121.55	107.81	173.37	11600	11601	11604	11602	11603
b7	0.3	202	4p00	ILE	1015	X	-121.67	105.21	-176.62	15878	15879	15882	15880	15881
b7	0.3	203	4p00	ILE	1033	X	-111.6	102.35	173.27	16171	16172	16175	16173	16174
b7	0.3	204	4p02	ILE	583	X	-113.39	108.95	177.99	9294	9295	9298	9296	9297
b7	0.3	205	4p02	ILE	731	X	-117.25	104.98	176.65	11600	11601	11604	11602	11603
b7	0.3	206	4p02	ILE	887	X	-113.51	93.61	-175.04	13953	13954	13957	13955	13956
b7	0.3	207	4p02	ILE	1033	X	-115.63	107.57	173.44	16171	16172	16175	16173	16174
b7	0.3	208	4p6v	ILE	79	X	-121.27	84.42	-173.77	1228	1229	1232	1230	1231
b7	0.3	209	4p6v	ILE	798	X	-116.89	107.77	175.23	12208	12209	12212	12210	12211
b7	0.3	210	4pl0	ILE	496	X	-115.84	93.3	-179.93	8012	8013	8016	8014	8015
b7	0.3	211	4pl0	ILE	1072	X	-116.47	89.38	-179.32	17254	17255	17258	17256	17257
b7	0.3	212	4q35	ILE	162	X	-119.93	101.98	175.98	2403	2404	2407	2405	2406
b7	0.3	213	4q79	ILE	47	X	-130.31	108.58	171.06	724	725	728	726	727
b7	0.3	214	4q79	ILE	241	X	-116.95	96.21	169.27	3679	3680	3683	3681	3682
b7	0.3	215	4q79	ILE	432	X	-124.84	102.89	158.66	6601	6602	6605	6603	6604
b7	0.3	216	4q79	ILE	629	X	-121.59	101.83	164.81	9599	9600	9603	9601	9602
b7	0.3	217	4q79	ILE	827	X	-122.28	97.44	161.19	12616	12617	12620	12618	12619
b7	0.3	218	4q79	ILE	1018	X	-124.4	103.28	167.46	15538	15539	15542	15540	15541
b7	0.3	219	4q79	ILE	1206	X	-118.79	101.85	168.23	18412	18413	18416	18414	18415
b7	0.3	220	4q79	ILE	1397	X	-117.86	109.58	168.61	21334	21335	21338	21336	21337
b7	0.3	221	4q79	ILE	1588	X	-123.89	108.23	160.45	24256	24257	24260	24258	24259
b7	0.3	222	4rdq	ILE	932	X	-116.83	107.66	-179.94	15269	15270	15273	15271	15272
b7	0.3	223	4rdq	ILE	1664	X	-124.43	94.09	-177.39	27231	27232	27235	27233	27234
b7	0.3	224	4rfs	ILE	65	X	-120.02	95.25	-178.16	962	963	966	964	965
b7	0.3	225	4rfs	ILE	320	X	-116.34	94.08	178.9	4926	4927	4930	4928	4929
b7	0.3	226	4rp8	ILE	337	X	-116.81	105.03	170.9	5212	5213	5216	5214	5215
b7	0.3	227	4rws	ILE	316	X	-113.15	103.88	177.56	5090	5091	5094	5092	5093
b7	0.3	228	4u1w	ILE	192	X	-111.85	109.91	179.49	3000	3001	3004	3002	3003
b7	0.3	229	4u1w	ILE	316	X	-110.32	106.5	162.11	4916	4917	4920	4918	4919
b7	0.3	230	4u1w	ILE	444	X	-118.27	92.16	-170.19	6947	6948	6951	6949	6950
b7	0.3	231	4u1w	ILE	733	X	-128.74	103.82	176.14	11468	11469	11472	11470	11471
b7	0.3	232	4u1w	ILE	832	X	-112.37	105.57	-170.67	12977	12978	12981	12979	12980
b7	0.3	233	4u1w	ILE	1192	X	-114.43	90.52	-170.25	18710	18711	18714	18712	18713
b7	0.3	234	4u1w	ILE	1485	X	-111.8	107.75	-173.6	23303	23304	23307	23305	23306
b7	0.3	235	4u1w	ILE	1831	X	-111.46	109.68	177.34	28769	28770	28773	28771	28772
b7	0.3	236	4u1w	ILE	1949	X	-116.09	95.11	-169.71	30615	30616	30619	30617	30618
b7	0.3	237	4umv	ILE	392	X	-117.05	109.15	-177.76	5940	5941	5944	5942	5943
b7	0.3	238	4wis	ILE	118	X	-126.42	106.65	-175.67	1867	1868	1871	1869	1870
b7	0.3	239	4wis	ILE	772	X	-127.08	107.06	-175.74	12361	12362	12365	12363	12364
b7	0.3	240	4xk8	ILE	553	X	-117.26	92.91	179.81	8608	8609	8612	8610	8611
b7	0.3	241	4xk8	ILE	998	X	-111.33	89.49	-179.09	15543	15544	15547	15545	15546
b7	0.3	242	4xk8	ILE	1879	X	-118.38	96.9	-171.66	29408	29409	29412	29410	29411
b7	0.3	243	4y7k	ILE	192	X	-121.32	97.21	-179.02	3050	3051	3054	3052	3053
b7	0.3	244	4y7k	ILE	442	X	-124.49	99.15	-178.13	7045	7046	7049	7047	7048
b7	0.3	245	4y7k	ILE	683	X	-119.47	97.55	-178.67	10909	10910	10913	10911	10912
b7	0.3	246	4y7k	ILE	925	X	-121.05	102.09	-177.65	14792	14793	14796	14794	14795
b7	0.3	247	4y7k	ILE	1167	X	-120.14	97.87	-178.31	18675	18676	18679	18677	18678
b7	0.3	248	4zgv	ILE	219	A	-120.53	105.57	173.54	3302	3303	3306	3304	3305
b7	0.3	249	4zgv	ILE	594	A	-128.04	106.2	176.61	9104	9105	9108	9106	9107
b7	0.3	250	4zgv	ILE	715	A	-122.83	108.92	172.95	11016	11017	11020	11018	11019
b7	0.3	251	4zwj	ILE	529	X	-110.3	101.92	168.98	8369	8370	8373	8371	8372
b7	0.3	252	4zwj	ILE	536	X	-113.14	95.07	178.8	8482	8483	8486	8484	8485
b7	0.3	253	5a63	ILE	147	X	-125.4	101.39	176.99	2233	2234	2237	2235	2236
b7	0.3	254	5b58	ILE	686	A	-126.11	104.68	170.53	10018	10019	10022	10020	10021
b7	0.3	255	5c78	ILE	408	X	-114.37	101.88	-170.09	6797	6798	6801	6799	6800
b7	0.3	256	5c78	ILE	936	X	-118	108.25	173.18	15532	15533	15536	15534	15535
b7	0.3	257	5d0q	ILE	74	A	-111.8	100.88	-170.55	1134	1135	1138	1136	1137
b7	0.3	258	5d0q	ILE	805	A	-115.53	107.03	163.5	12311	12312	12315	12313	12314
b7	0.3	259	5d3m	ILE	67	A	-122.93	92.26	-167.07	972	973	976	974	975
b7	0.3	260	5d3m	ILE	165	A	-123.86	104.91	170.19	2431	2432	2435	2433	2434
b7	0.3	261	5d3m	ILE	282	A	-127.76	103.32	-177.81	4308	4309	4312	4310	4311
b7	0.3	262	5da0	ILE	421	X	-113.63	104.41	-172.83	6471	6472	6475	6473	6474
b7	0.3	263	5eke	ILE	330	A	-119.67	90.75	-172.49	5332	5333	5336	5334	5335
b7	0.3	264	5eke	ILE	409	A	-114.12	107.48	-179.1	6577	6578	6581	6579	6580
b7	0.3	265	5eke	ILE	708	A	-128.19	106.17	-175.57	11436	11437	11440	11438	11439
b7	0.3	266	5eke	ILE	905	A	-123.93	109.13	-173.66	14649	14650	14653	14651	14652
b7	0.3	267	5eke	ILE	1015	A	-117.71	107.17	179.92	16420	16421	16424	16422	16423
b7	0.3	268	5fgn	ILE	260	A	-115.07	102.39	174.5	4168	4169	4172	4170	4171
b7	0.3	269	5fp1	ILE	307	A	-126.77	101.79	-173.97	4583	4584	4587	4585	4586
b7	0.3	270	5fq6	ILE	198	A	-125.1	105.31	-175.23	3004	3005	3008	3006	3007
b7	0.3	271	5fq6	ILE	2888	A	-118.48	102.15	-173.43	43806	43807	43810	43808	43809
b7	0.3	272	5gko	ILE	213	A	-117.27	109.49	176.79	3231	3232	3235	3233	3234
b7	0.3	273	5gko	ILE	689	C	-116.03	110	178.45	10439	10440	10443	10441	10442
b7	0.3	274	5gko	ILE	848	C	-118.56	99.63	176.66	12830	12831	12834	12832	12833
b7	0.3	275	5gmy	ILE	440	B	-123.54	80.08	-7.08	7057	7058	7061	7059	7060
b7	0.3	276	5h3o	ILE	1952	D	-112.29	107.83	-172.57	32419	32420	32423	32421	32422
b7	0.3	277	5irx	ILE	23	A	-118.44	74.52	-179.55	336	337	340	338	339
b7	0.3	278	5irx	ILE	417	A	-112.48	84.44	-176.67	6843	6844	6847	6845	6846
b7	0.3	279	5irx	ILE	1205	A	-114.6	79.52	-177.96	19857	19858	19861	19859	19860
b7	0.3	280	5khn	ILE	1484	F	-120.96	109.57	-179.48	22388	22389	22392	22390	22391
b7	0.3	281	5l8r	ILE	1374	E	-125.16	104.1	166.92	21230	21231	21234	21232	21233
b7	0.3	282	5l8r	ILE	2705	J	-123.36	94.77	-169.01	42067	42068	42071	42069	42070
b7	0.3	283	5lzq	ILE	269	A	-121.29	100.69	176.37	4041	4042	4045	4043	4044
b7	0.3	284	5lzq	ILE	583	A	-114.3	109.59	176.89	8856	8857	8860	8858	8859
b7	0.3	285	5mrw	ILE	680	B	-121.23	105.06	177.87	10331	10332	10335	10333	10334
b7	0.3	286	5mrw	ILE	991	B	-115.67	105.86	178.8	14966	14967	14970	14968	14969
b7	0.3	287	5n6m	ILE	292	B	-117.37	104.46	-177.8	4464	4465	4468	4466	4467
b7	0.3	288	5n6m	ILE	423	C	-110.66	94.13	179	6491	6492	6495	6493	6494
b7	0.3	289	5nmi	ILE	2660	M	-115.4	107.68	-175.18	41214	41215	41218	41216	41217
b7	0.3	290	5nmi	ILE	3688	Q	-118.66	106.73	-169.39	57263	57264	57267	57265	57266
b7	0.3	291	5osa	ILE	89	A	-122.35	107.84	-179.71	1406	1407	1410	1408	1409
b7	0.3	292	5osa	ILE	438	B	-126.8	103.63	-172.39	7047	7048	7051	7049	7050
b7	0.3	293	5osa	ILE	715	C	-124.84	91.04	-168.51	11518	11519	11522	11520	11521
b7	0.3	294	5osa	ILE	751	C	-125.43	104.07	-178.09	12103	12104	12107	12105	12106
b7	0.3	295	5osa	ILE	1028	D	-124.51	95.43	-173.47	16574	16575	16578	16576	16577
b7	0.3	296	5osa	ILE	1064	D	-128.84	90.79	-173.79	17159	17160	17163	17161	17162
b7	0.3	297	5osa	ILE	1271	E	-116.13	97.7	167.17	20481	20482	20485	20483	20484
b7	0.3	298	5osa	ILE	1325	E	-120.14	105.61	179.83	21380	21381	21384	21382	21383
b7	0.3	299	5osa	ILE	1341	E	-122.09	84.9	-179.85	21630	21631	21634	21632	21633
b7	0.3	300	5osa	ILE	1377	E	-125.15	97.7	-175.62	22215	22216	22219	22217	22218
b7	0.3	301	5t0o	ILE	327	A	-110.01	88.01	178.19	4927	4928	4931	4929	4930
b7	0.3	302	5t0o	ILE	1066	B	-111.11	96.4	178.9	16574	16575	16578	16576	16577
b7	0.3	303	5t0o	ILE	1599	B	-115.01	106.19	-170.71	24839	24840	24843	24841	24842
b7	0.3	304	5t0o	ILE	2092	C	-110.42	106.35	-179.1	32531	32532	32535	32533	32534
b7	0.3	305	5t0o	ILE	2386	C	-115.52	100.87	-178.76	36954	36955	36958	36956	36957
b7	0.3	306	5t0o	ILE	2632	C	-120.87	107.64	178.19	40909	40910	40913	40911	40912
b7	0.3	307	5t3r	ILE	405	A	-120.93	106.65	175.83	6276	6277	6280	6278	6279
b7	0.3	308	5t3r	ILE	871	A	-134.45	100.52	-178.38	13582	13583	13586	13584	13585
b7	0.3	309	5tgz	ILE	216	A	-110.86	97.4	164.07	3474	3475	3478	3476	3477
b7	0.3	310	5tj6	ILE	284	C	-110.14	99.12	169.31	4606	4607	4610	4608	4609
b7	0.3	311	5tj6	ILE	820	E	-117.12	106.45	171.16	12976	12977	12980	12978	12979
b7	0.3	312	5tj6	ILE	1174	H	-111.34	100.97	169.88	18700	18701	18704	18702	18703
b7	0.3	313	5tj6	ILE	1522	I	-118.81	108.96	170.34	24229	24230	24233	24231	24232
b7	0.3	314	5tj6	ILE	1759	J	-124.62	93.14	179.38	27849	27850	27853	27851	27852
b7	0.3	315	5tj6	ILE	2308	M	-114.44	105.9	-173.83	36687	36688	36691	36689	36690
b7	0.3	316	5tj6	ILE	2649	P	-135.95	97.44	-167.32	41931	41932	41935	41933	41934
b7	0.3	317	5tj6	ILE	2954	S	-119.63	93.01	179.32	46874	46875	46878	46876	46877
b7	0.3	318	5u6o	ILE	1865	H	-111.21	105.92	177.17	30587	30588	30591	30589	30590
b7	0.3	319	5u70	ILE	321	B	-110.49	83.94	173.5	5432	5433	5436	5434	5435
b7	0.3	320	5u70	ILE	702	C	-116.36	93.37	-177.52	11449	11450	11453	11451	11452
b7	0.3	321	5u70	ILE	1223	F	-119.96	107.72	167.93	20145	20146	20149	20147	20148
b7	0.3	322	5u70	ILE	1604	G	-118.61	97.12	-177.76	26161	26162	26165	26163	26164
b7	0.3	323	5u70	ILE	2125	J	-131.23	95.74	178.85	34858	34859	34862	34860	34861
b7	0.3	324	5u70	ILE	2150	J	-114.75	109.2	-175.93	35242	35243	35246	35244	35245
b7	0.3	325	5u70	ILE	2506	K	-124.95	84.1	179.32	40874	40875	40878	40876	40877
b7	0.3	326	5u70	ILE	2700	L	-111.46	92.95	-176.57	44040	44041	44044	44042	44043
b7	0.3	327	5u70	ILE	3027	N	-116.09	106.23	176.9	49571	49572	49575	49573	49574
b7	0.3	328	5v7p	ILE	340	B	-124.44	106.9	-178.96	5359	5360	5363	5361	5362
b7	0.3	329	5w3s	ILE	217	B	-110.35	101.92	171.57	3565	3566	3569	3567	3568
b7	0.3	330	5w3s	ILE	689	D	-112.74	99.83	-174.93	11309	11310	11313	11311	11312
b7	0.3	331	5w3s	ILE	1174	F	-115.23	101.96	-170.25	19263	19264	19267	19265	19266
b7	0.3	332	5wie	ILE	224	A	-113.03	100.22	-179.69	3518	3519	3522	3520	3521
b7	0.3	333	5wie	ILE	940	C	-119.42	91.61	168.84	14997	14998	15001	14999	15000
b7	0.3	334	5wie	ILE	2372	G	-120.6	103.91	179.27	37955	37956	37959	37957	37958
b7	0.3	335	5x5y	ILE	79	A	-111.64	96.22	176.97	1181	1182	1185	1183	1184
b7	0.3	336	5x5y	ILE	187	A	-133.87	102.41	-171.75	2896	2897	2900	2898	2899
b7	0.3	337	5x5y	ILE	428	B	-137.19	106.24	170.8	6611	6612	6615	6613	6614
b7	0.3	338	5x5y	ILE	1057	E	-116.1	89.82	169.92	16517	16518	16521	16519	16520
b7	0.3	339	5xpd	ILE	229	A	-120.1	98.57	-178.11	3695	3696	3699	3697	3698
b7	0.3	340	5ylv	ILE	1053	A	-125.02	106.71	-179.75	16407	16408	16411	16409	16410
b7	0.3	341	5z1w	ILE	231	A	-125.96	107.65	172.93	3600	3601	3604	3602	3603
b7	0.3	342	5z1w	ILE	660	A	-120.53	107.35	179.24	10518	10519	10522	10520	10521
b7	0.3	343	5z1w	ILE	1089	A	-129.16	109.16	172.08	17436	17437	17440	17438	17439
b7	0.3	344	5z1w	ILE	1407	A	-131.41	105.16	-174.82	22675	22676	22679	22677	22678
b7	0.3	345	5z1w	ILE	1518	A	-120.57	109.18	170.82	24354	24355	24358	24356	24357
b7	0.3	346	5zx5	ILE	1479	A	-110.31	99.84	-171.39	24157	24158	24161	24159	24160
b7	0.3	347	5zx5	ILE	1722	A	-125.1	107.74	-145.67	28157	28158	28161	28159	28160
b7	0.3	348	5zx5	ILE	2536	A	-121.33	105.61	-156.54	41582	41583	41586	41584	41585
b7	0.3	349	6a90	ILE	83	A	-137.18	89.67	160.35	1290	1291	1294	1292	1293
b7	0.3	350	6al2	ILE	217	A	-114.51	107.02	171.91	3291	3292	3295	3293	3294
b7	0.3	351	6bhu	ILE	990	C	-116.96	90.22	-177.31	15831	15832	15835	15833	15834
b7	0.3	352	6bhu	ILE	1002	C	-119.38	96.01	-176.22	15999	16000	16003	16001	16002
b7	0.3	353	6bhu	ILE	1127	C	-115.86	100.66	-175	17961	17962	17965	17963	17964
b7	0.3	354	6btm	ILE	229	A	-117.94	106.57	172.52	3543	3544	3547	3545	3546
b7	0.3	355	6btm	ILE	1709	A	-111.15	102.49	-163.88	26411	26412	26415	26413	26414
b7	0.3	356	6btm	ILE	1841	A	-119.68	107.27	169.74	28470	28471	28474	28472	28473
b7	0.3	357	6cnn	ILE	1685	A	-116.07	109.65	174.98	27040	27041	27044	27042	27043
b7	0.3	358	6cxh	ILE	196	A	-126.93	107.04	177.62	3078	3079	3082	3080	3081
b7	0.3	359	6cxh	ILE	1644	A	-116.03	104.88	-178.85	25800	25801	25804	25802	25803
b7	0.3	360	6cxh	ILE	1688	A	-142.47	109.17	-178.99	26444	26445	26448	26446	26447
b7	0.3	361	6dg7	ILE	1773	A	-122.61	108.5	-172.98	29446	29447	29450	29448	29449
b7	0.3	362	6du8	ILE	234	A	-122.88	103.91	116.55	3665	3666	3669	3667	3668
b7	0.3	363	6du8	ILE	1497	A	-138.58	106.25	122.95	24130	24131	24134	24132	24133
b7	0.3	364	6fkf	ILE	156	A	-113.71	66.75	-160.09	2351	2352	2355	2353	2354
b7	0.3	365	6fkf	ILE	511	A	-130.64	105.07	-177.45	7916	7917	7920	7918	7919
b7	0.3	366	6fkf	ILE	512	A	-124.17	109.21	-168.5	7935	7936	7939	7937	7938
b7	0.3	367	6fkf	ILE	533	A	-119.62	103.5	170.9	8253	8254	8257	8255	8256
b7	0.3	368	6fkf	ILE	798	A	-113.31	99.57	-175.91	12241	12242	12245	12243	12244
b7	0.3	369	6fkf	ILE	1135	A	-131.71	66.71	-156.4	17390	17391	17394	17392	17393
b7	0.3	370	6fkf	ILE	1176	A	-112.45	109.87	176.08	18016	18017	18020	18018	18019
b7	0.3	371	6fkf	ILE	1491	A	-125.35	99.23	-173.51	22977	22978	22981	22979	22980
b7	0.3	372	6fkf	ILE	1736	A	-124.66	105.87	174.18	26663	26664	26667	26665	26666
b7	0.3	373	6fkf	ILE	1788	A	-110.07	108.04	-163.88	27440	27441	27444	27442	27443
b7	0.3	374	6fkf	ILE	2150	A	-123.82	108.36	176.63	32979	32980	32983	32981	32982
b7	0.3	375	6fkf	ILE	2711	A	-123.23	104.71	175.31	41645	41646	41649	41647	41648
b7	0.3	376	6h3i	ILE	1227	A	-111.57	103.32	164.54	18911	18912	18915	18913	18914
b7	0.3	377	6h3i	ILE	1608	A	-115.02	106.04	-164.97	24979	24980	24983	24981	24982
b7	0.3	378	6h3i	ILE	1950	A	-112.84	107.73	-170.9	30253	30254	30257	30255	30256
b7	0.3	379	6hbu	ILE	36	A	-110.88	109.1	178.89	556	557	560	558	559
b7	0.3	380	6hcy	ILE	442	A	-116.43	106.55	174.48	7141	7142	7145	7143	7144
b7	0.3	381	6hum	ILE	529	A	-122.43	102.72	179.15	8434	8435	8438	8436	8437
b7	0.3	382	6hum	ILE	2850	A	-116.63	105.66	-178.59	44911	44912	44915	44913	44914
b7	0.3	383	6iyc	ILE	9	A	-112.35	108.11	168.47	145	146	149	147	148
b7	0.3	384	6msm	ILE	472	A	-118	109.16	163.87	7738	7739	7742	7740	7741
b7	0.3	385	6nzw	ILE	39	A	-121	107.71	-173.84	634	635	638	636	637
b7	0.3	386	6nzw	ILE	978	A	-123.57	109.56	-176.09	16285	16286	16289	16287	16288
b7	0.3	387	6o7u	ILE	157	A	-130.57	94.11	-165.16	2590	2591	2594	2592	2593
b7	0.3	388	6oeu	ILE	72	A	-131.81	101.98	-174.02	1179	1180	1183	1181	1182
b8	0.06	1	1dxr	ILE	544	X	-130.03	151.77	172.38	8455	8456	8459	8457	8458
b8	0.06	2	1000000000000	ILE	66	X	-115.3	148.53	177.18	1025	1026	1029	1027	1028
b8	0.06	3	1000000000000	ILE	305	X	-117.59	144.62	176.97	4685	4686	4689	4687	4688
b8	0.06	4	1000000000000	ILE	544	X	-113.61	145.71	178.94	8345	8346	8349	8347	8348
b8	0.06	5	1eys	ILE	1101	X	-126.06	150.98	168.43	17120	17121	17124	17122	17123
b8	0.06	6	1jb0	ILE	1258	X	-113.86	150.18	-179.31	19422	19423	19426	19424	19425
b8	0.06	7	1kf6	ILE	254	X	-117.03	149.14	175.85	3773	3774	3777	3775	3776
b8	0.06	8	1kqf	ILE	263	X	-130.4	148.46	168.83	4026	4027	4030	4028	4029
b8	0.06	9	1kqf	ILE	592	X	-121.59	139.7	-178.36	9141	9142	9145	9143	9144
b8	0.06	10	1kqf	ILE	764	X	-131.6	143.32	177.22	11798	11799	11802	11800	11801
b8	0.06	11	1kqf	ILE	913	X	-124.6	151.61	172.92	14100	14101	14104	14102	14103
b8	0.06	12	1kqf	ILE	1035	X	-121.9	134.13	172.88	15968	15969	15972	15970	15971
b8	0.06	13	1kqf	ILE	1099	X	-122.48	151.04	172.01	16923	16924	16927	16925	16926
b8	0.06	14	1kqf	ILE	1276	X	-119.55	144.39	-176.96	19604	19605	19608	19606	19607
b8	0.06	15	1kqf	ILE	1749	X	-126.85	152.2	167.34	27146	27147	27150	27148	27149
b8	0.06	16	1kqf	ILE	2078	X	-121.1	139.91	-178.14	32261	32262	32265	32263	32264
b8	0.06	17	1kqf	ILE	2250	X	-135.76	130.27	173.98	34918	34919	34922	34920	34921
b8	0.06	18	1kqf	ILE	2374	X	-133.73	148.5	172.41	36852	36853	36856	36854	36855
b8	0.06	19	1kqf	ILE	2399	X	-123.54	152.75	172.57	37220	37221	37224	37222	37223
b8	0.06	20	1kqf	ILE	2521	X	-121.21	134.65	173.74	39088	39089	39092	39090	39091
b8	0.06	21	1kqf	ILE	2762	X	-117.19	147.13	-177.95	42724	42725	42728	42726	42727
b8	0.06	22	1kqf	ILE	3235	X	-128.32	152.78	167.73	50266	50267	50270	50268	50269
b8	0.06	23	1kqf	ILE	3564	X	-121.27	142.94	-177.13	55381	55382	55385	55383	55384
b8	0.06	24	1kqf	ILE	3736	X	-130.05	144.75	178.81	58038	58039	58042	58040	58041
b8	0.06	25	1kqf	ILE	3860	X	-134.54	152.93	172.72	59972	59973	59976	59974	59975
b8	0.06	26	1kqf	ILE	3885	X	-125.24	149.39	171.99	60340	60341	60344	60342	60343
b8	0.06	27	1kqf	ILE	4007	X	-122.43	138.51	173.87	62208	62209	62212	62210	62211
b8	0.06	28	1kqf	ILE	4071	X	-126.83	149.47	174.88	63163	63164	63167	63165	63166
b8	0.06	29	1kqf	ILE	4248	X	-115.59	144.81	178.64	65844	65845	65848	65846	65847
b8	0.06	30	1p49	ILE	139	X	-122.86	137.99	178.23	2078	2079	2082	2080	2081
b8	0.06	31	1pp9	ILE	1071	X	-117.25	147.67	174.18	16243	16244	16247	16245	16246
b8	0.06	32	1pp9	ILE	1396	X	-125.52	149.74	-177.67	21350	21351	21354	21352	21353
b8	0.06	33	1pp9	ILE	3089	X	-118.23	148.46	177.52	47594	47595	47598	47596	47597
b8	0.06	34	1pp9	ILE	3414	X	-115.64	151.07	-177.01	52701	52702	52705	52703	52704
b8	0.06	35	1q90	ILE	49	X	-112.67	136.26	179.68	735	736	739	737	738
b8	0.06	36	1q90	ILE	1001	X	-114.01	135.97	179.77	15422	15423	15426	15424	15425
b8	0.06	37	1rh5	ILE	248	X	-116.95	153.28	173.17	3912	3913	3916	3914	3915
b8	0.06	38	2dyr	ILE	1696	X	-133.7	143.75	177.61	26729	26730	26733	26731	26732
b8	0.06	39	2dyr	ILE	3471	X	-133	143.02	178.05	54744	54745	54748	54746	54747
b8	0.06	40	2h88	ILE	265	X	-123.42	147.49	172.4	3901	3902	3905	3903	3904
b8	0.06	41	2h88	ILE	267	X	-126.92	143.68	176.42	3939	3940	3943	3941	3942
b8	0.06	42	2h88	ILE	370	X	-116.95	144.99	165.45	5544	5545	5548	5546	5547
b8	0.06	43	2h88	ILE	432	X	-121.72	153.64	172.57	6415	6416	6419	6417	6418
b8	0.06	44	2hdi	ILE	391	X	-119.15	140.14	-179.57	5961	5962	5965	5963	5964
b8	0.06	45	2hdi	ILE	465	X	-124.7	134.93	178.23	7078	7079	7082	7080	7081
b8	0.06	46	2qjy	ILE	726	X	-120.27	152.94	178.7	11226	11227	11230	11228	11229
b8	0.06	47	2qjy	ILE	1589	X	-117.87	152.3	179.58	24511	24512	24515	24513	24514
b8	0.06	48	2qts	ILE	168	X	-123.71	153.99	171.51	2737	2738	2741	2739	2740
b8	0.06	49	2qts	ILE	180	X	-119.36	139.36	170.35	2899	2900	2903	2901	2902
b8	0.06	50	2qts	ILE	205	X	-126.75	154.52	173.02	3280	3281	3284	3282	3283
b8	0.06	51	2qts	ILE	585	X	-118.36	152.74	172.16	9312	9313	9316	9314	9315
b8	0.06	52	2qts	ILE	597	X	-117.15	138.01	170.92	9474	9475	9478	9476	9477
b8	0.06	53	2qts	ILE	1007	X	-115.55	151.82	171.67	15966	15967	15970	15968	15969
b8	0.06	54	2qts	ILE	1019	X	-116.83	137.82	170.65	16128	16129	16132	16130	16131
b8	0.06	55	2qts	ILE	1044	X	-126.51	154.79	173.83	16509	16510	16513	16511	16512
b8	0.06	56	2rdd	ILE	2388	X	-110.93	121.69	-172.95	36704	36705	36708	36706	36707
b8	0.06	57	2xok	ILE	499	X	-115.58	140.9	175.35	7628	7629	7632	7630	7631
b8	0.06	58	2xok	ILE	3154	X	-122.9	150.09	178.04	48353	48354	48357	48355	48356
b8	0.06	59	2zxe	ILE	619	X	-124.03	153.18	170.94	9445	9446	9449	9447	9448
b8	0.06	60	3b8e	ILE	496	X	-128.6	144.88	174.49	7649	7650	7653	7651	7652
b8	0.06	61	3b9y	ILE	2	X	-112.67	133.77	177.08	18	19	22	20	21
b8	0.06	62	3b9y	ILE	778	X	-116.12	133.64	169.89	11664	11665	11668	11666	11667
b8	0.06	63	3cx5	ILE	188	X	-147.36	144.5	-178.5	2788	2789	2792	2790	2791
b8	0.06	64	3cx5	ILE	405	X	-118.81	150.42	174.38	6236	6237	6240	6238	6239
b8	0.06	65	3cx5	ILE	656	X	-119.07	136.89	-178.51	10175	10176	10179	10177	10178
b8	0.06	66	3cx5	ILE	1002	X	-122.92	142.46	179.61	15587	15588	15591	15589	15590
b8	0.06	67	3cx5	ILE	1599	X	-113.2	110.73	-176.24	24924	24925	24928	24926	24927
b8	0.06	68	3cx5	ILE	2139	X	-136.3	154.71	174.02	33376	33377	33380	33378	33379
b8	0.06	69	3cx5	ILE	2186	X	-116.58	140.77	175.18	34142	34143	34146	34144	34145
b8	0.06	70	3cx5	ILE	2356	X	-121.2	151.37	173.43	36824	36825	36828	36826	36827
b8	0.06	71	3cx5	ILE	2607	X	-117.34	138.68	-179.02	40764	40765	40768	40766	40767
b8	0.06	72	3cx5	ILE	2637	X	-111.31	141.63	179.13	41213	41214	41217	41215	41216
b8	0.06	73	3cx5	ILE	2953	X	-118.6	142.08	179.7	46176	46177	46180	46178	46179
b8	0.06	74	3cxh	ILE	405	X	-121.87	151.22	172.26	6237	6238	6241	6239	6240
b8	0.06	75	3cxh	ILE	656	X	-119.61	144.86	178.55	10177	10178	10181	10179	10180
b8	0.06	76	3cxh	ILE	686	X	-120.74	134.57	-174.28	10626	10627	10630	10628	10629
b8	0.06	77	3cxh	ILE	1002	X	-122.95	144.28	-179.35	15589	15590	15593	15591	15592
b8	0.06	78	3cxh	ILE	2351	X	-121.66	151.18	174.28	36742	36743	36746	36744	36745
b8	0.06	79	3cxh	ILE	2602	X	-117.04	137.08	179.92	40682	40683	40686	40684	40685
b8	0.06	80	3cxh	ILE	2632	X	-117.98	133.37	179.16	41131	41132	41135	41133	41134
b8	0.06	81	3cxh	ILE	2948	X	-123.31	143.95	179.01	46094	46095	46098	46096	46097
b8	0.06	82	3fh6	ILE	1285	X	-145.82	147.79	173.17	20202	20203	20206	20204	20205
b8	0.06	83	3ne5	ILE	249	X	-130.95	145.89	173.68	3879	3880	3883	3881	3882
b8	0.06	84	3ne5	ILE	458	X	-128.34	154.92	164.86	7090	7091	7094	7092	7093
b8	0.06	85	3ne5	ILE	1923	X	-130.04	149.38	170.15	29904	29905	29908	29906	29907
b8	0.06	86	3ne5	ILE	2245	X	-124.22	154.57	169.12	34876	34877	34880	34878	34879
b8	0.06	87	3ne5	ILE	3597	X	-129.86	152.12	171.01	55928	55929	55932	55930	55931
b8	0.06	88	3ne5	ILE	3919	X	-127.12	148.44	171.19	60900	60901	60904	60902	60903
b8	0.06	89	3org	ILE	457	X	-132.66	152.52	172.55	7121	7122	7125	7123	7124
b8	0.06	90	3puw	ILE	333	X	-110.96	139.41	177.97	5143	5144	5147	5145	5146
b8	0.06	91	3puw	ILE	1496	X	-123.82	147.93	179.31	23347	23348	23351	23349	23350
b8	0.06	92	3qnq	ILE	128	X	-115.79	116.39	-177.84	2009	2010	2013	2011	2012
b8	0.06	93	3qnq	ILE	560	X	-112.19	144.65	176.89	8799	8800	8803	8801	8802
b8	0.06	94	3rce	ILE	455	X	-130.98	146.25	-179.83	7529	7530	7533	7531	7532
b8	0.06	95	3rfz	ILE	314	A	-123.67	131.47	174.69	4569	4570	4573	4571	4572
b8	0.06	96	3rfz	ILE	1238	A	-120.49	116.17	177.75	18648	18649	18652	18650	18651
b8	0.06	97	3rgb	ILE	373	X	-126.11	126.01	159.97	5846	5847	5850	5848	5849
b8	0.06	98	3rgb	ILE	719	X	-127.54	130.23	171.83	11498	11499	11502	11500	11501
b8	0.06	99	3rgb	ILE	1043	X	-117.91	150	171.65	16607	16608	16611	16609	16610
b8	0.06	100	3rgb	ILE	1186	X	-123.8	122.32	160.46	18800	18801	18804	18802	18803
b8	0.06	101	3rgb	ILE	1425	X	-119.74	152.35	168.49	22590	22591	22594	22592	22593
b8	0.06	102	3rgb	ILE	1568	X	-124.99	126.41	163.8	24783	24784	24787	24785	24786
b8	0.06	103	3rgb	ILE	2132	X	-132.47	131.16	174.13	33958	33959	33962	33960	33961
b8	0.06	104	3rgb	ILE	2345	X	-121.07	134.97	167.51	37406	37407	37410	37408	37409
b8	0.06	105	3v8x	ILE	206	X	-119.58	135.35	-175.44	3016	3017	3020	3018	3019
b8	0.06	106	4dbl	ILE	1357	X	-123.42	150.43	177.48	20997	20998	21001	20999	21000
b8	0.06	107	4epa	ILE	283	X	-110.05	121.86	-178.49	4192	4193	4196	4194	4195
b8	0.06	108	4ev6	ILE	317	X	-152.33	143.7	172.15	5279	5280	5283	5281	5282
b8	0.06	109	4ev6	ILE	631	X	-149.39	154.12	166.74	10526	10527	10530	10528	10529
b8	0.06	110	4ev6	ILE	722	X	-126.7	113.02	178.68	12002	12003	12006	12004	12005
b8	0.06	111	4ev6	ILE	1036	X	-114.97	115.62	172.22	17249	17250	17253	17251	17252
b8	0.06	112	4gd3	ILE	340	X	-118.52	142.57	176.4	5112	5113	5116	5114	5115
b8	0.06	113	4gd3	ILE	536	X	-133.59	146.76	165.53	8195	8196	8199	8197	8198
b8	0.06	114	4gd3	ILE	630	X	-122.04	150.58	174.84	9568	9569	9572	9570	9571
b8	0.06	115	4gd3	ILE	1221	X	-118.65	148.66	-180	18558	18559	18562	18560	18561
b8	0.06	116	4gd3	ILE	1417	X	-125.96	152.63	162.5	21641	21642	21645	21643	21644
b8	0.06	117	4gd3	ILE	1511	X	-118.04	148.56	174.32	23014	23015	23018	23016	23017
b8	0.06	118	4h13	ILE	574	X	-129.6	154.05	-175.68	9034	9035	9038	9036	9037
b8	0.06	119	4h13	ILE	586	X	-120.8	115.77	178.27	9208	9209	9212	9210	9211
b8	0.06	120	4h13	ILE	1546	X	-117.7	123.84	175.56	24147	24148	24151	24149	24150
b8	0.06	121	4h1w	ILE	396	X	-125.68	154.64	172.12	6119	6120	6123	6121	6122
b8	0.06	122	4kt0	ILE	1246	A	-126.89	137.52	-177.95	19221	19222	19225	19223	19224
b8	0.06	123	4mt4	ILE	260	X	-116.99	150.59	174.59	4077	4078	4081	4079	4080
b8	0.06	124	4mt4	ILE	1205	X	-130.48	152.5	178.24	18937	18938	18941	18939	18940
b8	0.06	125	4n4r	ILE	632	X	-128.67	120.43	171.37	9945	9946	9949	9947	9948
b8	0.06	126	4nab	ILE	238	X	-127.29	142.83	173.31	3689	3690	3693	3691	3692
b8	0.06	127	4o6y	ILE	180	A	-126.28	151.87	174.47	2882	2883	2886	2884	2885
b8	0.06	128	4ogq	ILE	488	X	-112.26	131.92	-179.11	7665	7666	7669	7667	7668
b8	0.06	129	4ogq	ILE	576	X	-121.97	130.38	176.83	8975	8976	8979	8977	8978
b8	0.06	130	4ogq	ILE	1437	X	-113.99	131.17	-179.69	22216	22217	22220	22218	22219
b8	0.06	131	4ogq	ILE	1525	X	-126.71	131.34	178.2	23526	23527	23530	23528	23529
b8	0.06	132	4or2	ILE	145	X	-121.11	153.5	173.06	2346	2347	2350	2348	2349
b8	0.06	133	4p00	ILE	945	X	-113.91	124.45	-174.22	14837	14838	14841	14839	14840
b8	0.06	134	4p02	ILE	353	X	-131.17	153.36	166.69	5546	5547	5550	5548	5549
b8	0.06	135	4p6v	ILE	847	X	-116.03	139.76	177.87	12957	12958	12961	12959	12960
b8	0.06	136	4p6v	ILE	1405	X	-131.71	145.63	174.13	21546	21547	21550	21548	21549
b8	0.06	137	4p6v	ILE	1574	X	-119.57	141.53	177.5	24093	24094	24097	24095	24096
b8	0.06	138	4p6v	ILE	1626	X	-116.15	145.91	-178.81	24898	24899	24902	24900	24901
b8	0.06	139	4q35	ILE	857	X	-130.89	152.54	-176.9	13396	13397	13400	13398	13399
b8	0.06	140	4q79	ILE	77	X	-123.68	148.98	177.87	1198	1199	1202	1200	1201
b8	0.06	141	4q79	ILE	271	X	-118.13	149.22	179.35	4153	4154	4157	4155	4156
b8	0.06	142	4q79	ILE	462	X	-118.27	152.39	175.88	7075	7076	7079	7077	7078
b8	0.06	143	4q79	ILE	857	X	-119.29	150.3	178.07	13090	13091	13094	13092	13093
b8	0.06	144	4q79	ILE	1048	X	-118.17	151.55	178.46	16012	16013	16016	16014	16015
b8	0.06	145	4q79	ILE	1236	X	-121.54	145.12	177.87	18886	18887	18890	18888	18889
b8	0.06	146	4q79	ILE	1427	X	-124.74	150.18	175.52	21808	21809	21812	21810	21811
b8	0.06	147	4q79	ILE	1618	X	-112.42	148.51	174.93	24730	24731	24734	24732	24733
b8	0.06	148	4qim	ILE	294	X	-111.45	132.65	177.94	4576	4577	4580	4578	4579
b8	0.06	149	4rws	ILE	159	X	-122.11	116.36	171.37	2563	2564	2567	2565	2566
b8	0.06	150	4tqu	ILE	628	X	-126.7	136.49	-178.78	10071	10072	10075	10073	10074
b8	0.06	151	4tqu	ILE	874	X	-144.08	152.11	173.59	13967	13968	13971	13969	13970
b8	0.06	152	4tqu	ILE	1114	X	-128.97	153.09	172.2	17757	17758	17761	17759	17760
b8	0.06	153	4tqu	ILE	1221	X	-113.07	143.54	169.46	19466	19467	19470	19468	19469
b8	0.06	154	4tqu	ILE	1223	X	-120.09	139.97	172.54	19499	19500	19503	19501	19502
b8	0.06	155	4u1w	ILE	5	X	-119.93	145.83	-177.88	64	65	68	66	67
b8	0.06	156	4u1w	ILE	457	X	-131.55	140.16	179.23	7161	7162	7165	7163	7164
b8	0.06	157	4u1w	ILE	735	X	-118.67	146.19	-177.13	11504	11505	11508	11506	11507
b8	0.06	158	4u1w	ILE	1487	X	-124.76	152.62	-173.52	23339	23340	23343	23341	23342
b8	0.06	159	4u1w	ILE	1962	X	-124.12	142.63	177.28	30829	30830	30833	30831	30832
b8	0.06	160	4u1w	ILE	2223	X	-121.28	154.03	-177.17	34905	34906	34909	34907	34908
b8	0.06	161	4u1w	ILE	2700	X	-122.19	146.46	176.16	42427	42428	42431	42429	42430
b8	0.06	162	4umv	ILE	429	X	-122.55	142.49	175.09	6466	6467	6470	6468	6469
b8	0.06	163	4umv	ILE	516	X	-139.34	135.44	170.54	7721	7722	7725	7723	7724
b8	0.06	164	4xk8	ILE	1755	X	-126.43	140.86	178.9	27425	27426	27429	27427	27428
b8	0.06	165	4ysx	ILE	373	X	-116.69	151.77	163.2	5634	5635	5638	5636	5637
b8	0.06	166	4zgv	ILE	671	A	-111.07	147.85	173.56	10319	10320	10323	10321	10322
b8	0.06	167	4zwj	ILE	480	X	-126.54	142.07	170.81	7584	7585	7588	7586	7587
b8	0.06	168	5a63	ILE	27	X	-121.87	153.49	177.14	431	432	435	433	434
b8	0.06	169	5a63	ILE	403	X	-147.86	151.26	172.72	6220	6221	6224	6222	6223
b8	0.06	170	5a63	ILE	991	X	-118.9	141.49	173.77	15500	15501	15504	15502	15503
b8	0.06	171	5ah3	ILE	366	A	-121.3	146.19	174.88	5499	5500	5503	5501	5502
b8	0.06	172	5ah3	ILE	1260	A	-128.56	149.04	172.45	18982	18983	18986	18984	18985
b8	0.06	173	5c78	ILE	989	X	-131.54	111.72	169.79	16379	16380	16383	16381	16382
b8	0.06	174	5d0q	ILE	220	A	-121.43	147.95	-179.53	3417	3418	3421	3419	3420
b8	0.06	175	5d3m	ILE	30	A	-136.51	145.89	-175.57	431	432	435	433	434
b8	0.06	176	5d91	ILE	113	X	-123.26	154.75	175.42	1847	1848	1851	1849	1850
b8	0.06	177	5eke	ILE	97	A	-143.59	139.07	177.18	1538	1539	1542	1540	1541
b8	0.06	178	5eke	ILE	385	A	-124.44	141.78	175.77	6191	6192	6195	6193	6194
b8	0.06	179	5fq6	ILE	1390	A	-129.12	153.22	156.27	21159	21160	21163	21161	21162
b8	0.06	180	5glh	ILE	141	A	-114.24	150.67	172.21	2189	2190	2193	2191	2192
b8	0.06	181	5gmy	ILE	831	B	-120.1	152.62	-177.25	13249	13250	13253	13251	13252
b8	0.06	182	5h3o	ILE	1476	C	-135.44	144.27	179.16	24499	24500	24503	24501	24502
b8	0.06	183	5h3o	ILE	1986	D	-118.86	137.3	176.33	32961	32962	32965	32963	32964
b8	0.06	184	5khn	ILE	73	A	-123.14	139.21	-169.93	1163	1164	1167	1165	1166
b8	0.06	185	5ksd	ILE	735	A	-135.55	132.39	169.57	11371	11372	11375	11373	11374
b8	0.06	186	5mrw	ILE	688	B	-115.16	149.21	-179.69	10445	10446	10449	10447	10448
b8	0.06	187	5nmi	ILE	1078	C	-123.99	147.6	175.44	16379	16380	16383	16381	16382
b8	0.06	188	5nmi	ILE	1402	D	-128.78	141.37	173.01	21474	21475	21478	21476	21477
b8	0.06	189	5nmi	ILE	1738	F	-126.96	148.93	171.57	26838	26839	26842	26840	26841
b8	0.06	190	5nmi	ILE	2679	M	-127.01	124.65	-169.01	41509	41510	41513	41511	41512
b8	0.06	191	5nmi	ILE	3103	N	-123.23	142.67	176.37	47867	47868	47871	47869	47870
b8	0.06	192	5osa	ILE	500	B	-123.84	142.94	177.66	8059	8060	8063	8061	8062
b8	0.06	193	5osa	ILE	813	C	-124.17	143.26	175.27	13115	13116	13119	13117	13118
b8	0.06	194	5osa	ILE	1007	D	-126.84	150.63	176.79	16233	16234	16237	16235	16236
b8	0.06	195	5osa	ILE	1126	D	-127.34	143.23	171.05	18171	18172	18175	18173	18174
b8	0.06	196	5t0o	ILE	571	A	-124.39	145.4	178.72	8852	8853	8856	8854	8855
b8	0.06	197	5t0o	ILE	1254	B	-124.43	143.66	170.65	19351	19352	19355	19353	19354
b8	0.06	198	5t0o	ILE	1262	B	-113.67	131.28	-178.41	19471	19472	19475	19473	19474
b8	0.06	199	5t0o	ILE	2630	C	-122.69	137.17	-176.82	40879	40880	40883	40881	40882
b8	0.06	200	5t3r	ILE	144	A	-113.88	153.68	166.01	2251	2252	2255	2253	2254
b8	0.06	201	5u70	ILE	455	B	-125.56	148.34	-166.54	7533	7534	7537	7535	7536
b8	0.06	202	5u70	ILE	824	C	-137.85	150.29	176.55	13420	13421	13424	13422	13423
b8	0.06	203	5u70	ILE	1726	G	-129.73	144.15	178.37	28132	28133	28136	28134	28135
b8	0.06	204	5u70	ILE	2628	K	-127.2	143.85	178	42845	42846	42849	42847	42848
b8	0.06	205	5u70	ILE	3530	O	-135.8	152.71	178.72	57557	57558	57561	57559	57560
b8	0.06	206	5uja	ILE	459	C	-112.31	153.45	-175.28	7337	7338	7341	7339	7340
b8	0.06	207	5uja	ILE	1004	D	-120.45	144.9	177.32	15992	15993	15996	15994	15995
b8	0.06	208	5uja	ILE	1023	D	-115.37	146.83	-164.35	16316	16317	16320	16318	16319
b8	0.06	209	5uja	ILE	1025	D	-122.69	151.23	167.24	16349	16350	16353	16351	16352
b8	0.06	210	5v7p	ILE	301	B	-118.4	137.45	178.41	4793	4794	4797	4795	4796
b8	0.06	211	5v7p	ILE	371	B	-122.85	153.4	178.54	5839	5840	5843	5841	5842
b8	0.06	212	5w3s	ILE	223	B	-111.63	149.35	179.43	3652	3653	3656	3654	3655
b8	0.06	213	5w3s	ILE	708	D	-123.09	149.29	-177.78	11607	11608	11611	11609	11610
b8	0.06	214	5w3s	ILE	1193	F	-132.63	151.78	178.98	19561	19562	19565	19563	19564
b8	0.06	215	5x41	ILE	508	C	-135.38	152.07	179.21	7599	7600	7603	7601	7602
b8	0.06	216	5z1w	ILE	1499	A	-115.08	149.41	179.17	24057	24058	24061	24059	24060
b8	0.06	217	6a90	ILE	1289	A	-114.46	145.8	-173.31	21157	21158	21161	21159	21160
b8	0.06	218	6ajg	ILE	487	A	-117.28	150.47	-171.93	7484	7485	7488	7486	7487
b8	0.06	219	6bhu	ILE	396	B	-125.28	124.4	170.82	6428	6429	6432	6430	6431
b8	0.06	220	6bhu	ILE	591	B	-118.62	135.7	178.88	9444	9445	9448	9446	9447
b8	0.06	221	6bhu	ILE	1028	C	-114.18	138.39	-177.71	16383	16384	16387	16385	16386
b8	0.06	222	6bhu	ILE	1047	C	-117.44	147.96	-169.78	16707	16708	16711	16709	16710
b8	0.06	223	6bqr	ILE	1142	G	-123.71	145.77	-176.95	17963	17964	17967	17965	17966
b8	0.06	224	6btm	ILE	161	A	-116.46	144.3	-170.77	2491	2492	2495	2493	2494
b8	0.06	225	6c08	ILE	94	A	-140.11	153.11	176.86	1509	1510	1513	1511	1512
b8	0.06	226	6c6l	ILE	869	A	-153.01	153.82	-178.86	13282	13283	13286	13284	13285
b8	0.06	227	6c6l	ILE	978	A	-139.74	116.71	174.41	15046	15047	15050	15048	15049
b8	0.06	228	6c6l	ILE	2115	A	-127.6	148.48	172.88	31788	31789	31792	31790	31791
b8	0.06	229	6c6l	ILE	2399	A	-114.12	124.81	-171.85	36462	36463	36466	36464	36465
b8	0.06	230	6c6l	ILE	2431	A	-112.57	134.13	-168.57	36962	36963	36966	36964	36965
b8	0.06	231	6c70	ILE	931	A	-149.41	150.08	159.77	14982	14983	14986	14984	14985
b8	0.06	232	6cjt	ILE	173	A	-136.7	148.26	-171.87	2774	2775	2778	2776	2777
b8	0.06	233	6cjt	ILE	569	A	-131.99	131.29	-165.36	9185	9186	9189	9187	9188
b8	0.06	234	6cjt	ILE	965	A	-123	139.1	-157.38	15596	15597	15600	15598	15599
b8	0.06	235	6cjt	ILE	1361	A	-120.78	143.06	-161.54	22007	22008	22011	22009	22010
b8	0.06	236	6cxh	ILE	59	A	-125.8	148.94	-172.55	927	928	931	929	930
b8	0.06	237	6cxh	ILE	783	A	-126.89	143.85	-175.38	12287	12288	12291	12289	12290
b8	0.06	238	6cxh	ILE	870	A	-127.14	149.14	174.99	13612	13613	13616	13614	13615
b8	0.06	239	6cxh	ILE	1507	A	-128.45	145.79	-175.86	23648	23649	23652	23650	23651
b8	0.06	240	6cxh	ILE	1594	A	-128.48	143.72	172.61	24973	24974	24977	24975	24976
b8	0.06	241	6ddf	ILE	127	A	-121.6	114.85	176.53	2006	2007	2010	2008	2009
b8	0.06	242	6ddf	ILE	293	A	-121.5	135.33	-179.39	4675	4676	4679	4677	4678
b8	0.06	243	6ddf	ILE	336	A	-111.56	130.91	-163.92	5313	5314	5317	5315	5316
b8	0.06	244	6ddf	ILE	442	A	-123.36	112.5	-158.4	6891	6892	6895	6893	6894
b8	0.06	245	6dg7	ILE	37	A	-135.91	142.38	-172.1	605	606	609	607	608
b8	0.06	246	6dg7	ILE	173	A	-134.74	118.89	161.85	2841	2842	2845	2843	2844
b8	0.06	247	6dg7	ILE	428	A	-140.38	142.26	-174.41	7105	7106	7109	7107	7108
b8	0.06	248	6dg7	ILE	564	A	-130.6	133.25	160.88	9341	9342	9345	9343	9344
b8	0.06	249	6dg7	ILE	819	A	-144.02	138.44	-173.57	13605	13606	13609	13607	13608
b8	0.06	250	6dg7	ILE	955	A	-127.74	122.62	163.74	15841	15842	15845	15843	15844
b8	0.06	251	6dg7	ILE	1210	A	-133.86	153.42	-179.63	20105	20106	20109	20107	20108
b8	0.06	252	6dg7	ILE	1346	A	-131.39	120.41	162.38	22341	22342	22345	22343	22344
b8	0.06	253	6dg7	ILE	1601	A	-141.39	154.37	-169.78	26605	26606	26609	26607	26608
b8	0.06	254	6dg7	ILE	1619	A	-121.25	145.62	174.52	26904	26905	26908	26906	26907
b8	0.06	255	6dg7	ILE	1737	A	-110.85	126.15	167.66	28841	28842	28845	28843	28844
b8	0.06	256	6du8	ILE	644	A	-121.15	113.65	-166.64	10287	10288	10291	10289	10290
b8	0.06	257	6fkf	ILE	3409	A	-123.71	147.84	173.95	52537	52538	52541	52539	52540
b8	0.06	258	6g7o	ILE	31	A	-125.55	147.17	166.77	460	461	464	462	463
b8	0.06	259	6h3i	ILE	1307	A	-133.39	135.66	163.29	20170	20171	20174	20172	20173
b8	0.06	260	6h3i	ILE	1586	A	-117.9	142.15	174.94	24614	24615	24618	24616	24617
b8	0.06	261	6h3i	ILE	2173	A	-116.33	141.34	175.16	33828	33829	33832	33830	33831
b8	0.06	262	6h3i	ILE	2254	A	-121.3	150.25	176.06	35050	35051	35054	35052	35053
b8	0.06	263	6h3i	ILE	2394	A	-112.03	116.58	-173.09	37177	37178	37181	37179	37180
b8	0.06	264	6hcy	ILE	63	A	-143.76	151.68	175.18	932	933	936	934	935
b8	0.06	265	6hcy	ILE	935	A	-141.35	150.79	178.25	15062	15063	15066	15064	15065
b8	0.06	266	6hum	ILE	1110	A	-145.02	150.69	174.93	17541	17542	17545	17543	17544
b8	0.06	267	6hum	ILE	1724	A	-121.9	147.4	176.58	26990	26991	26994	26992	26993
b8	0.06	268	6hum	ILE	1781	A	-123.72	148.34	170.85	27884	27885	27888	27886	27887
b8	0.06	269	6idf	ILE	129	A	-150.08	138.26	174.98	1957	1958	1961	1959	1960
b8	0.06	270	6idf	ILE	627	A	-119.58	151.75	-173.36	9714	9715	9718	9716	9717
b8	0.06	271	6idf	ILE	630	A	-117	153.38	175.47	9772	9773	9776	9774	9775
b8	0.06	272	6iyc	ILE	630	A	-114.02	153.67	169.04	9772	9773	9776	9774	9775
b8	0.06	273	6msm	ILE	514	A	-120.25	147.64	174.99	8421	8422	8425	8423	8424
b8	0.06	274	6nbq	ILE	11	A	-114.68	144.09	-177.2	173	174	177	175	176
b8	0.06	275	6nbq	ILE	338	A	-137.92	143.84	173.93	5424	5425	5428	5426	5427
b8	0.06	276	6nbq	ILE	659	A	-114.33	133.55	166.85	10535	10536	10539	10537	10538
b8	0.06	277	6nbq	ILE	686	A	-140.06	140.01	168.4	10910	10911	10914	10912	10913
b8	0.06	278	6nt4	ILE	252	A	-128.53	149.87	-174.07	4106	4107	4110	4108	4109
b8	0.06	279	6o20	ILE	134	A	-112.89	140.11	167.21	2085	2086	2089	2087	2088
b8	0.06	280	6o20	ILE	922	A	-120.22	150.46	165.04	14620	14621	14624	14622	14623
b8	0.06	281	6o20	ILE	1534	A	-122.26	146.26	168.39	24439	24440	24443	24441	24442
b8	0.06	282	6o20	ILE	2146	A	-123.39	149.2	167.19	34258	34259	34262	34260	34261
b8	0.06	283	6o7u	ILE	435	A	-118.85	152.87	171.33	7104	7105	7108	7106	7107
b8	0.06	284	6r3q	ILE	381	A	-128.93	144.19	-171.2	6077	6078	6081	6079	6080
b8	0.06	285	6r3q	ILE	633	A	-141.71	148.45	162.74	10073	10074	10077	10075	10076
b8	0.06	286	6r3q	ILE	657	A	-122.57	147.7	163.97	10439	10440	10443	10441	10442
b8	0.06	287	6r3q	ILE	783	A	-126.35	139.87	-177.71	12425	12426	12429	12427	12428
b8	0.18	1	1dxr	ILE	527	X	-129.74	127.22	174.85	8183	8184	8187	8185	8186
b8	0.18	2	1dxr	ILE	561	X	-136.95	131.83	177.23	8734	8735	8738	8736	8737
b8	0.18	3	1fft	ILE	511	X	-154.46	137.24	176.07	8048	8049	8052	8050	8051
b8	0.18	4	1fft	ILE	658	X	-154.83	149.24	172.12	10424	10425	10428	10426	10427
b8	0.18	5	1jb0	ILE	1517	X	-122.13	143.83	170.05	23485	23486	23489	23487	23488
b8	0.18	6	1jb0	ILE	1543	X	-113.37	125.28	-175.65	23857	23858	23861	23859	23860
b8	0.18	7	1jb0	ILE	1588	X	-129.52	114.71	173.14	24490	24491	24494	24492	24493
b8	0.18	8	1kqf	ILE	241	X	-139.53	138.24	171.11	3666	3667	3670	3668	3669
b8	0.18	9	1kqf	ILE	978	X	-127.41	124.11	177.73	15112	15113	15116	15114	15115
b8	0.18	10	1kqf	ILE	1727	X	-140.26	139.82	169.68	26786	26787	26790	26788	26789
b8	0.18	11	1kqf	ILE	2464	X	-121.16	135.38	172.32	38232	38233	38236	38234	38235
b8	0.18	12	1kqf	ILE	3213	X	-142.86	136.49	172.05	49906	49907	49910	49908	49909
b8	0.18	13	1kqf	ILE	3950	X	-126.01	127.38	173.81	61352	61353	61356	61354	61355
b8	0.18	14	1pp9	ILE	241	X	-119.29	115.6	-177.24	3667	3668	3671	3669	3670
b8	0.18	15	1pp9	ILE	255	X	-114.64	129.15	-179.41	3877	3878	3881	3879	3880
b8	0.18	16	1pp9	ILE	1547	X	-122.38	139.45	176.84	23732	23733	23736	23734	23735
b8	0.18	17	1pp9	ILE	2254	X	-120.04	117.87	-177.53	34924	34925	34928	34926	34927
b8	0.18	18	1pp9	ILE	2268	X	-112.71	134.04	177.77	35135	35136	35139	35137	35138
b8	0.18	19	1pp9	ILE	3565	X	-118.15	133.16	172.99	55083	55084	55087	55085	55086
b8	0.18	20	1q90	ILE	33	X	-141.95	120.18	176.33	492	493	496	494	495
b8	0.18	21	1q90	ILE	244	X	-123.85	134.88	174.85	3724	3725	3728	3726	3727
b8	0.18	22	1q90	ILE	985	X	-142.01	118.67	176.53	15179	15180	15183	15181	15182
b8	0.18	23	1q90	ILE	1196	X	-126.37	132.2	174.12	18411	18412	18415	18413	18414
b8	0.18	24	1zoy	ILE	56	X	-130.14	111.8	-177.93	767	768	771	769	770
b8	0.18	25	1zoy	ILE	433	X	-133.28	133.17	169.75	6433	6434	6437	6435	6436
b8	0.18	26	1zoy	ILE	559	X	-115.03	119.32	173.92	8450	8451	8454	8452	8453
b8	0.18	27	2e+74	ILE	622	X	-126.11	137.95	174.27	9697	9698	9701	9699	9700
b8	0.18	28	2e+74	ILE	1581	X	-127.79	139.41	173.06	24595	24596	24599	24597	24598
b8	0.18	29	2h88	ILE	55	X	-130.52	120.37	-177.92	756	757	760	758	759
b8	0.18	30	2hdi	ILE	637	X	-140	136.16	169.25	9762	9763	9766	9764	9765
b8	0.18	31	2qts	ILE	339	X	-125.21	131.71	-3.7	5338	5339	5342	5340	5341
b8	0.18	32	2qts	ILE	756	X	-125.8	136.26	-11.71	11912	11913	11916	11914	11915
b8	0.18	33	2qts	ILE	1178	X	-126.47	131.59	-4.61	18566	18567	18570	18568	18569
b8	0.18	34	2xok	ILE	145	X	-119.54	138.82	175.5	2161	2162	2165	2163	2164
b8	0.18	35	2xok	ILE	243	X	-120.7	118.51	177.84	3674	3675	3678	3676	3677
b8	0.18	36	2xok	ILE	629	X	-118.77	122.2	179.47	9592	9593	9596	9594	9595
b8	0.18	37	2xok	ILE	1112	X	-117.66	135.38	179.38	17013	17014	17017	17015	17016
b8	0.18	38	2xok	ILE	3185	X	-137.18	146.77	173.53	48828	48829	48832	48830	48831
b8	0.18	39	2yev	ILE	945	X	-140.38	131.79	178.5	15098	15099	15102	15100	15101
b8	0.18	40	2yiu	ILE	493	X	-140.44	124.21	161.14	7893	7894	7897	7895	7896
b8	0.18	41	2yiu	ILE	1301	X	-140.56	132.33	163.05	20499	20500	20503	20501	20502
b8	0.18	42	2zxe	ILE	561	X	-153.9	152.77	163.75	8597	8598	8601	8599	8600
b8	0.18	43	2zxe	ILE	699	X	-136	126.46	169.64	10654	10655	10658	10656	10657
b8	0.18	44	2zxe	ILE	1100	X	-127.93	112.34	179.74	17034	17035	17038	17036	17037
b8	0.18	45	3b8e	ILE	705	X	-118.07	125.4	173.52	10804	10805	10808	10806	10807
b8	0.18	46	3cx5	ILE	1330	X	-112.64	138.12	177.97	20738	20739	20742	20740	20741
b8	0.18	47	3cx5	ILE	3281	X	-112.65	131.71	178.09	51327	51328	51331	51329	51330
b8	0.18	48	3cxh	ILE	235	X	-124.86	136.95	169.11	3555	3556	3559	3557	3558
b8	0.18	49	3cxh	ILE	2181	X	-122.97	135.23	176.4	34060	34061	34064	34062	34063
b8	0.18	50	3cxh	ILE	3276	X	-114.64	140.82	175.37	51244	51245	51248	51246	51247
b8	0.18	51	3dzm	ILE	124	X	-120.58	138.67	-178.53	1767	1768	1771	1769	1770
b8	0.18	52	3h90	ILE	240	X	-141.55	144.39	170.76	3713	3714	3717	3715	3716
b8	0.18	53	3h90	ILE	274	X	-126.9	125.8	-171.27	4246	4247	4250	4248	4249
b8	0.18	54	3h90	ILE	523	X	-138.34	143.43	171.63	8093	8094	8097	8095	8096
b8	0.18	55	3h90	ILE	557	X	-131.36	119.77	-176.03	8627	8628	8631	8629	8630
b8	0.18	56	3nd0	ILE	45	X	-143.27	126.02	-28.66	677	678	681	679	680
b8	0.18	57	3ne5	ILE	6	X	-123.25	140.21	168.96	71	72	75	73	74
b8	0.18	58	3ne5	ILE	151	X	-115.06	133.1	171.3	2338	2339	2342	2340	2341
b8	0.18	59	3ne5	ILE	473	X	-115.4	128.86	177.31	7310	7311	7314	7312	7313
b8	0.18	60	3ne5	ILE	865	X	-120.31	131.27	-177.57	13348	13349	13352	13350	13351
b8	0.18	61	3ne5	ILE	1680	X	-130.45	143.81	170.35	26096	26097	26100	26098	26099
b8	0.18	62	3ne5	ILE	1825	X	-114.81	128.24	174.22	28363	28364	28367	28365	28366
b8	0.18	63	3ne5	ILE	2147	X	-113.17	131.68	177.37	33335	33336	33339	33337	33338
b8	0.18	64	3ne5	ILE	2539	X	-121.97	134.84	-174.51	39373	39374	39377	39375	39376
b8	0.18	65	3ne5	ILE	3354	X	-125.08	141.36	171.14	52120	52121	52124	52122	52123
b8	0.18	66	3ne5	ILE	3499	X	-111.71	130.61	177.72	54387	54388	54391	54389	54390
b8	0.18	67	3ne5	ILE	4213	X	-124.42	130.34	179.52	65397	65398	65401	65399	65400
b8	0.18	68	3puw	ILE	11	X	-138.27	144.88	-176.93	181	182	185	183	184
b8	0.18	69	3puw	ILE	60	X	-111.07	131.87	169.6	916	917	920	918	919
b8	0.18	70	3puw	ILE	1436	X	-137.71	130.3	-179.2	22397	22398	22401	22399	22400
b8	0.18	71	3puw	ILE	1797	X	-132.55	127.08	179.69	28030	28031	28034	28032	28033
b8	0.18	72	3qnq	ILE	120	X	-125.04	137.35	171.42	1890	1891	1894	1892	1893
b8	0.18	73	3qnq	ILE	552	X	-112.73	144.99	171.39	8680	8681	8684	8682	8683
b8	0.18	74	3rfu	ILE	433	X	-126.08	112.05	177.92	6593	6594	6597	6595	6596
b8	0.18	75	4ev6	ILE	102	X	-113.51	111.35	-170.08	1649	1650	1653	1651	1652
b8	0.18	76	4ev6	ILE	408	X	-143.69	113.53	176.88	6755	6756	6759	6757	6758
b8	0.18	77	4ev6	ILE	416	X	-111	118.04	-174.7	6895	6896	6899	6897	6898
b8	0.18	78	4ev6	ILE	730	X	-116.59	130.26	-173.21	12142	12143	12146	12144	12145
b8	0.18	79	4ev6	ILE	1044	X	-116.33	138.87	-176.52	17389	17390	17393	17391	17392
b8	0.18	80	4ev6	ILE	1361	X	-116.89	128.1	-170.62	22685	22686	22689	22687	22688
b8	0.18	81	4ev6	ILE	1383	X	-143.01	141.04	179.49	23070	23071	23074	23072	23073
b8	0.18	82	4gx0	ILE	887	X	-119.76	135.2	177.06	13778	13779	13782	13780	13781
b8	0.18	83	4gx0	ILE	1809	X	-117.47	140.18	173.31	28091	28092	28095	28093	28094
b8	0.18	84	4h13	ILE	290	X	-110.91	118.58	-178.51	4562	4563	4566	4564	4565
b8	0.18	85	4h13	ILE	622	X	-135.71	135.52	178.1	9697	9698	9701	9699	9700
b8	0.18	86	4h13	ILE	1250	X	-119.06	113.86	-177.89	19501	19502	19505	19503	19504
b8	0.18	87	4h13	ILE	1582	X	-136.79	138.82	176.68	24636	24637	24640	24638	24639
b8	0.18	88	4j7c	ILE	139	X	-134.69	121.33	174.63	2183	2184	2187	2185	2186
b8	0.18	89	4j7c	ILE	183	X	-112.45	129.77	173.96	2886	2887	2890	2888	2889
b8	0.18	90	4j7c	ILE	356	X	-134.61	122.98	177.01	5612	5613	5616	5614	5615
b8	0.18	91	4j7c	ILE	400	X	-111.19	124.94	174.83	6315	6316	6319	6317	6318
b8	0.18	92	4j7c	ILE	572	X	-132.59	128.57	175.69	9027	9028	9031	9029	9030
b8	0.18	93	4j7c	ILE	616	X	-112.71	132.28	172.92	9730	9731	9734	9732	9733
b8	0.18	94	4j7c	ILE	789	X	-132.87	128.18	175.76	12456	12457	12460	12458	12459
b8	0.18	95	4j7c	ILE	833	X	-112.49	127.38	174.95	13159	13160	13163	13161	13162
b8	0.18	96	4j7c	ILE	1005	X	-135.09	130.15	176.82	15871	15872	15875	15873	15874
b8	0.18	97	4j7c	ILE	1049	X	-119.77	132.71	176.76	16574	16575	16578	16576	16577
b8	0.18	98	4j7c	ILE	1222	X	-138.81	120.28	179.09	19300	19301	19304	19302	19303
b8	0.18	99	4j7c	ILE	1266	X	-121.6	121.94	177.52	20003	20004	20007	20005	20006
b8	0.18	100	4j7c	ILE	1438	X	-128.9	125.6	178.91	22715	22716	22719	22717	22718
b8	0.18	101	4j7c	ILE	1482	X	-122.08	115.61	179.69	23418	23419	23422	23420	23421
b8	0.18	102	4j7c	ILE	1655	X	-140.8	119.2	174.04	26144	26145	26148	26146	26147
b8	0.18	103	4j7c	ILE	1699	X	-112.73	130.64	173.56	26847	26848	26851	26849	26850
b8	0.18	104	4kt0	ILE	1505	A	-127.85	148.59	172.86	23283	23284	23287	23285	23286
b8	0.18	105	4kt0	ILE	1531	A	-118.65	135.2	-175.11	23655	23656	23659	23657	23658
b8	0.18	106	4kt0	ILE	1575	A	-132.48	120.87	172.17	24298	24299	24302	24300	24301
b8	0.18	107	4mnd	ILE	141	X	-144.13	146.99	172.45	2221	2222	2225	2223	2224
b8	0.18	108	4mnd	ILE	549	X	-143.65	150.21	172.8	8718	8719	8722	8720	8721
b8	0.18	109	4ogq	ILE	612	X	-130.18	136.26	175.56	9456	9457	9460	9458	9459
b8	0.18	110	4ogq	ILE	1561	X	-131.95	141.6	175.4	24007	24008	24011	24009	24010
b8	0.18	111	4p02	ILE	348	X	-113.83	122.61	-175.69	5464	5465	5468	5466	5467
b8	0.18	112	4p02	ILE	625	X	-151.28	138.34	168.46	9895	9896	9899	9897	9898
b8	0.18	113	4p6v	ILE	239	X	-132.89	145.09	177.55	3651	3652	3655	3653	3654
b8	0.18	114	4p6v	ILE	1575	X	-124.84	132.53	177.74	24112	24113	24116	24114	24115
b8	0.18	115	4pl0	ILE	326	X	-138.65	130.77	179.49	5257	5258	5261	5259	5260
b8	0.18	116	4q79	ILE	2	X	-114.81	132.89	177.36	25	26	29	27	28
b8	0.18	117	4q79	ILE	387	X	-111.27	136.5	175.69	5902	5903	5906	5904	5905
b8	0.18	118	4q79	ILE	584	X	-123.1	143.25	175.29	8900	8901	8904	8902	8903
b8	0.18	119	4q79	ILE	1359	X	-117.8	110.49	-172.19	20752	20753	20756	20754	20755
b8	0.18	120	4tqu	ILE	850	X	-147.66	145.28	176.91	13607	13608	13611	13609	13610
b8	0.18	121	4tqu	ILE	945	X	-115.08	130.99	165.93	15036	15037	15040	15038	15039
b8	0.18	122	4tqu	ILE	1483	X	-126.58	128.4	178.36	23634	23635	23638	23636	23637
b8	0.18	123	4tqu	ILE	1611	X	-116.59	111.57	-169.27	25734	25735	25738	25736	25737
b8	0.18	124	4tqu	ILE	1705	X	-145.87	135.28	175.09	27170	27171	27174	27172	27173
b8	0.18	125	4tqu	ILE	1723	X	-134.19	147.47	177.46	27437	27438	27441	27439	27440
b8	0.18	126	4tqu	ILE	1729	X	-153.03	146.6	172.7	27530	27531	27534	27532	27533
b8	0.18	127	4u1w	ILE	249	X	-118.08	140.43	175.85	3870	3871	3874	3872	3873
b8	0.18	128	4u1w	ILE	368	X	-122.45	142.11	176.05	5765	5766	5769	5767	5768
b8	0.18	129	4u1w	ILE	442	X	-139.69	148.28	173.65	6918	6919	6922	6920	6921
b8	0.18	130	4u1w	ILE	1116	X	-122.85	142.11	179.33	17529	17530	17533	17531	17532
b8	0.18	131	4u1w	ILE	1190	X	-147.68	148.43	178.44	18681	18682	18685	18683	18684
b8	0.18	132	4u1w	ILE	1751	X	-119.76	134.99	175.03	27499	27500	27503	27501	27502
b8	0.18	133	4u1w	ILE	1873	X	-120.77	134.36	172.01	29434	29435	29438	29436	29437
b8	0.18	134	4u1w	ILE	2487	X	-111.38	138.39	176.83	39065	39066	39069	39067	39068
b8	0.18	135	4u1w	ILE	2685	X	-152.33	149.27	175.89	42184	42185	42188	42186	42187
b8	0.18	136	4umv	ILE	136	X	-118.36	141.09	173.5	2106	2107	2110	2108	2109
b8	0.18	137	4umv	ILE	381	X	-118.59	131.04	174.02	5768	5769	5772	5770	5771
b8	0.18	138	4xk8	ILE	612	X	-117.73	117.25	176.53	9525	9526	9529	9527	9528
b8	0.18	139	4xk8	ILE	832	X	-121.56	115.88	171.73	12976	12977	12980	12978	12979
b8	0.18	140	4xk8	ILE	1513	X	-128.53	142.38	173.63	23630	23631	23634	23632	23633
b8	0.18	141	4xk8	ILE	1588	X	-118.16	128.4	179.7	24743	24744	24747	24745	24746
b8	0.18	142	4xk8	ILE	1636	X	-126.52	139.55	176.29	25524	25525	25528	25526	25527
b8	0.18	143	4xyd	ILE	508	A	-128.86	119.28	-169.4	8093	8094	8097	8095	8096
b8	0.18	144	4y7k	ILE	157	X	-146.01	146.24	172.67	2520	2521	2524	2522	2523
b8	0.18	145	4y7k	ILE	407	X	-144.24	143.74	173.97	6515	6516	6519	6517	6518
b8	0.18	146	4y7k	ILE	648	X	-145.53	144.61	176.81	10379	10380	10383	10381	10382
b8	0.18	147	4y7k	ILE	890	X	-145.59	145.74	172.58	14262	14263	14266	14264	14265
b8	0.18	148	4y7k	ILE	1132	X	-138.11	144.21	172.9	18145	18146	18149	18147	18148
b8	0.18	149	4ysx	ILE	58	X	-133.49	128.4	-179.87	817	818	821	819	820
b8	0.18	150	4ysx	ILE	186	X	-112.88	127.79	-177.36	2782	2783	2786	2784	2785
b8	0.18	151	4ysx	ILE	354	X	-148.94	149.03	167.36	5341	5342	5345	5343	5344
b8	0.18	152	4zgv	ILE	348	A	-123.21	139.96	164.76	5306	5307	5310	5308	5309
b8	0.18	153	5a63	ILE	627	X	-112.64	121.1	-172.84	9716	9717	9720	9718	9719
b8	0.18	154	5a63	ILE	630	X	-114.92	125.6	178.66	9774	9775	9778	9776	9777
b8	0.18	155	5ah3	ILE	891	A	-110.07	145.05	178.52	13441	13442	13445	13443	13444
b8	0.18	156	5b58	ILE	365	A	-132.69	135.11	172.03	5322	5323	5326	5324	5325
b8	0.18	157	5d0q	ILE	795	A	-120.52	128.01	176.6	12168	12169	12172	12170	12171
b8	0.18	158	5d0q	ILE	1305	A	-129.53	126.05	-171.3	19996	19997	20000	19998	19999
b8	0.18	159	5d3m	ILE	5	A	-131.88	140.81	169.18	47	48	51	49	50
b8	0.18	160	5d3m	ILE	345	A	-138.77	145.29	-178.58	5270	5271	5274	5272	5273
b8	0.18	161	5d3m	ILE	446	A	-127.38	118.28	-177.6	6866	6867	6870	6868	6869
b8	0.18	162	5d91	ILE	116	X	-119.47	129.11	169.1	1900	1901	1904	1902	1903
b8	0.18	163	5eke	ILE	383	A	-140.04	118.54	-179.13	6158	6159	6162	6160	6161
b8	0.18	164	5fq6	ILE	1182	A	-136.48	143.27	172.57	17970	17971	17974	17972	17973
b8	0.18	165	5fq6	ILE	1541	A	-125.08	135.96	174.36	23407	23408	23411	23409	23410
b8	0.18	166	5fq6	ILE	3125	A	-139.08	137	177.82	47399	47400	47403	47401	47402
b8	0.18	167	5gko	ILE	216	A	-117.4	133.44	170.25	3284	3285	3288	3286	3287
b8	0.18	168	5gko	ILE	866	C	-113.09	120.8	171.74	13124	13125	13128	13126	13127
b8	0.18	169	5gmy	ILE	528	B	-120.56	132.89	168.42	8458	8459	8462	8460	8461
b8	0.18	170	5h3o	ILE	245	A	-114.3	144.74	-176.04	4115	4116	4119	4117	4118
b8	0.18	171	5h3o	ILE	755	B	-115.13	142.82	-177.45	12577	12578	12581	12579	12580
b8	0.18	172	5h3o	ILE	1265	C	-126.76	140.81	176.39	21040	21041	21044	21042	21043
b8	0.18	173	5h3o	ILE	1775	D	-121.85	149.96	174.06	29502	29503	29506	29504	29505
b8	0.18	174	5ksd	ILE	607	A	-150.19	147.48	-174.08	9305	9306	9309	9307	9308
b8	0.18	175	5l8r	ILE	1433	E	-121.99	121.55	174.43	22143	22144	22147	22145	22146
b8	0.18	176	5l8r	ILE	2334	G	-134.72	144.59	178.44	36236	36237	36240	36238	36239
b8	0.18	177	5mrw	ILE	934	B	-148.51	142.77	169.02	14090	14091	14094	14092	14093
b8	0.18	178	5n6m	ILE	312	B	-127.95	121.99	-176.64	4780	4781	4784	4782	4783
b8	0.18	179	5ndd	ILE	158	A	-153.52	130.56	162.44	2556	2557	2560	2558	2559
b8	0.18	180	5nmi	ILE	240	A	-129.06	111.96	-175.43	3653	3654	3657	3655	3656
b8	0.18	181	5nmi	ILE	254	A	-128.21	128.62	175.79	3863	3864	3867	3865	3866
b8	0.18	182	5nmi	ILE	672	B	-125.52	122.7	-171.58	10273	10274	10277	10275	10276
b8	0.18	183	5nmi	ILE	2265	L	-122.04	114.94	-179.48	35139	35140	35143	35141	35142
b8	0.18	184	5nmi	ILE	2279	L	-112.15	143.04	179.14	35349	35350	35353	35351	35352
b8	0.18	185	5nmi	ILE	2697	M	-123.54	123.49	179.87	41760	41761	41764	41762	41763
b8	0.18	186	5osa	ILE	128	A	-127.68	146.82	162.38	2050	2051	2054	2052	2053
b8	0.18	187	5osa	ILE	754	C	-144.03	139.98	170.89	12162	12163	12166	12164	12165
b8	0.18	188	5osa	ILE	1067	D	-125.6	145.87	165.46	17218	17219	17222	17220	17221
b8	0.18	189	5t0o	ILE	1687	B	-144.71	131.49	-179.63	26202	26203	26206	26204	26205
b8	0.18	190	5t0o	ILE	2331	C	-113.8	132.43	178.08	36116	36117	36120	36118	36119
b8	0.18	191	5t3r	ILE	1230	A	-113.76	130.64	177.29	19074	19075	19078	19076	19077
b8	0.18	192	5tj6	ILE	719	E	-129.09	126.53	178.23	11495	11496	11499	11497	11498
b8	0.18	193	5tj6	ILE	1277	H	-152.26	131.45	174.2	20349	20350	20353	20351	20352
b8	0.18	194	5tj6	ILE	1609	J	-117.86	138.87	168.74	25587	25588	25591	25589	25590
b8	0.18	195	5tj6	ILE	2499	O	-115.76	123	177.93	39680	39681	39684	39682	39683
b8	0.18	196	5tj6	ILE	3389	T	-117.77	119.22	175.44	53771	53772	53775	53773	53774
b8	0.18	197	5u6o	ILE	339	B	-117.11	127.48	-169.99	5605	5606	5609	5607	5608
b8	0.18	198	5u6o	ILE	821	D	-119.69	128.86	-177.74	13506	13507	13510	13508	13509
b8	0.18	199	5u6o	ILE	1303	F	-112.88	128.64	173.96	21407	21408	21411	21409	21410
b8	0.18	200	5u6o	ILE	1785	H	-119.36	126.76	178.79	29308	29309	29312	29310	29311
b8	0.18	201	5u70	ILE	588	C	-114.47	133.03	177.6	9643	9644	9647	9645	9646
b8	0.18	202	5u70	ILE	1490	G	-126.83	127.79	-178.44	24355	24356	24359	24357	24358
b8	0.18	203	5u70	ILE	2392	K	-124.52	124.36	-174.56	39068	39069	39072	39070	39071
b8	0.18	204	5u70	ILE	3294	O	-115.26	120.71	-170.49	53780	53781	53784	53782	53783
b8	0.18	205	5uja	ILE	580	C	-145.34	146.27	175.95	9251	9252	9255	9253	9254
b8	0.18	206	5uja	ILE	581	C	-119.34	146.23	179.84	9270	9271	9274	9272	9273
b8	0.18	207	5uja	ILE	1006	D	-141.87	133.08	-177.7	16030	16031	16034	16032	16033
b8	0.18	208	5v7p	ILE	369	B	-125.19	127.48	-174.79	5809	5810	5813	5811	5812
b8	0.18	209	5w3s	ILE	131	A	-113.98	117.57	169.02	2176	2177	2180	2178	2179
b8	0.18	210	5w3s	ILE	616	C	-111.62	126.16	178.36	10130	10131	10134	10132	10133
b8	0.18	211	5w3s	ILE	1586	G	-132.24	110.23	174.15	26039	26040	26043	26041	26042
b8	0.18	212	5x5y	ILE	264	B	-123.84	111.97	-174.62	4077	4078	4081	4079	4080
b8	0.18	213	5xez	ILE	53	A	-136.84	144.61	168.98	827	828	831	829	830
b8	0.18	214	5ylv	ILE	692	A	-137.07	121.33	165.36	10575	10576	10579	10577	10578
b8	0.18	215	5z96	ILE	4	A	-116.93	142.79	174.08	63	64	67	65	66
b8	0.18	216	5z96	ILE	674	A	-113.99	127.69	-179.75	11015	11016	11019	11017	11018
b8	0.18	217	5z96	ILE	1339	A	-119.74	132.26	-176.67	21877	21878	21881	21879	21880
b8	0.18	218	6a90	ILE	272	A	-139.24	125.02	171.29	4450	4451	4454	4452	4453
b8	0.18	219	6ajg	ILE	171	A	-127.54	122.22	-176.69	2620	2621	2624	2622	2623
b8	0.18	220	6al2	ILE	238	A	-145.29	143.18	179.19	3581	3582	3585	3583	3584
b8	0.18	221	6bhu	ILE	1049	C	-128.39	149.01	152.22	16740	16741	16744	16742	16743
b8	0.18	222	6bqr	ILE	3047	S	-114.11	153.34	-166.14	48227	48228	48231	48229	48230
b8	0.18	223	6btm	ILE	35	A	-122.15	151.52	168.41	544	545	548	546	547
b8	0.18	224	6btm	ILE	498	A	-146.72	140.76	165.03	7627	7628	7631	7629	7630
b8	0.18	225	6btm	ILE	626	A	-145.1	134.56	170.45	9529	9530	9533	9531	9532
b8	0.18	226	6c9a	ILE	640	A	-124.58	144.33	-179.49	10649	10650	10653	10651	10652
b8	0.18	227	6c9a	ILE	1363	A	-121.81	139.39	-179.89	22691	22692	22695	22693	22694
b8	0.18	228	6cjt	ILE	343	A	-124.47	149.08	178.93	5541	5542	5545	5543	5544
b8	0.18	229	6cjt	ILE	739	A	-119.75	146.97	-171.01	11953	11954	11957	11955	11956
b8	0.18	230	6cjt	ILE	1135	A	-125.06	130.74	-172.05	18363	18364	18367	18365	18366
b8	0.18	231	6cjt	ILE	1531	A	-141.21	131.72	-165.99	24774	24775	24778	24776	24777
b8	0.18	232	6ddf	ILE	370	A	-137.39	135.75	175.24	5853	5854	5857	5855	5856
b8	0.18	233	6ddf	ILE	573	A	-130.52	124.23	-176.33	8850	8851	8854	8852	8853
b8	0.18	234	6dg7	ILE	34	A	-117.5	132.78	167.79	558	559	562	560	561
b8	0.18	235	6dg7	ILE	41	A	-127.33	125.43	179.17	672	673	676	674	675
b8	0.18	236	6dg7	ILE	425	A	-111.63	140.22	163.23	7058	7059	7062	7060	7061
b8	0.18	237	6dg7	ILE	432	A	-123.98	129.65	174.75	7172	7173	7176	7174	7175
b8	0.18	238	6dg7	ILE	816	A	-122.57	134.08	170.92	13558	13559	13562	13560	13561
b8	0.18	239	6dg7	ILE	823	A	-130.62	133.21	175.97	13672	13673	13676	13674	13675
b8	0.18	240	6dg7	ILE	1207	A	-114.34	137.61	165.89	20058	20059	20062	20060	20061
b8	0.18	241	6dg7	ILE	1214	A	-120.61	137.75	172.95	20172	20173	20176	20174	20175
b8	0.18	242	6dg7	ILE	1598	A	-113.48	133.11	167.34	26558	26559	26562	26560	26561
b8	0.18	243	6dg7	ILE	1605	A	-120.08	142.68	172.1	26672	26673	26676	26674	26675
b8	0.18	244	6du8	ILE	51	A	-117.24	137.53	-177.82	801	802	805	803	804
b8	0.18	245	6du8	ILE	195	A	-130.32	119.48	-160.74	3039	3040	3043	3041	3042
b8	0.18	246	6du8	ILE	616	A	-135	126.1	-162.56	9860	9861	9864	9862	9863
b8	0.18	247	6du8	ILE	1037	A	-131.08	126.46	-162.43	16682	16683	16686	16684	16685
b8	0.18	248	6du8	ILE	1314	A	-110.05	138.8	-179.38	21266	21267	21270	21268	21269
b8	0.18	249	6du8	ILE	1458	A	-134.33	119.03	-163.2	23504	23505	23508	23506	23507
b8	0.18	250	6e3y	ILE	70	A	-148.08	146.95	179.59	1056	1057	1060	1058	1059
b8	0.18	251	6e3y	ILE	375	A	-135.64	129.72	177.63	5966	5967	5970	5968	5969
b8	0.18	252	6e3y	ILE	450	A	-151.18	145.82	175.99	7047	7048	7051	7049	7050
b8	0.18	253	6fkf	ILE	167	A	-145.13	139.35	-176.89	2532	2533	2536	2534	2535
b8	0.18	254	6fkf	ILE	257	A	-131.12	134.41	172.11	3896	3897	3900	3898	3899
b8	0.18	255	6fkf	ILE	1016	A	-145.43	146.73	173.29	15617	15618	15621	15619	15620
b8	0.18	256	6fkf	ILE	1146	A	-144.06	154.42	177.82	17571	17572	17575	17573	17574
b8	0.18	257	6fkf	ILE	1236	A	-120.59	132.54	-179.42	18935	18936	18939	18937	18938
b8	0.18	258	6fkf	ILE	2049	A	-113.06	128.18	164.59	31441	31442	31445	31443	31444
b8	0.18	259	6fkf	ILE	2120	A	-124.77	146.71	-175.82	32534	32535	32538	32536	32537
b8	0.18	260	6fkf	ILE	2210	A	-136.06	137.99	178.88	33898	33899	33902	33900	33901
b8	0.18	261	6fkf	ILE	2587	A	-112.25	144.53	166.11	39750	39751	39754	39752	39753
b8	0.18	262	6fkf	ILE	3120	A	-123.64	117.3	-176.27	48060	48061	48064	48062	48063
b8	0.18	263	6fkf	ILE	5090	A	-135.87	125.22	-174.97	77295	77296	77299	77297	77298
b8	0.18	264	6fkf	ILE	5136	A	-117.53	139.97	178.66	77996	77997	78000	77998	77999
b8	0.18	265	6h3i	ILE	1082	A	-128.35	152.57	-179.45	16625	16626	16629	16627	16628
b8	0.18	266	6h3i	ILE	1165	A	-134.25	116.45	-176.91	17929	17930	17933	17931	17932
b8	0.18	267	6h3i	ILE	2218	A	-152.53	151.38	167.47	34530	34531	34534	34532	34533
b8	0.18	268	6hbu	ILE	200	A	-144.52	151.76	164.16	3060	3061	3064	3062	3063
b8	0.18	269	6hum	ILE	1117	A	-120.72	149.35	179.35	17649	17650	17653	17651	17652
b8	0.18	270	6hum	ILE	1767	A	-150.58	151.69	177.16	27658	27659	27662	27660	27661
b8	0.18	271	6idf	ILE	85	A	-145.97	138.85	176.63	1344	1345	1348	1346	1347
b8	0.18	272	6idf	ILE	1090	A	-148.8	149.1	-178.52	17162	17163	17166	17164	17165
b8	0.18	273	6iyc	ILE	85	A	-140.05	138.97	176.57	1344	1345	1348	1346	1347
b8	0.18	274	6iyc	ILE	1089	A	-119.98	141.95	175.37	17147	17148	17151	17149	17150
b8	0.18	275	6mhq	ILE	71	A	-148.74	131.91	175.18	1080	1081	1084	1082	1083
b8	0.18	276	6mhq	ILE	248	A	-150.13	131.54	178.03	3953	3954	3957	3955	3956
b8	0.18	277	6mhq	ILE	425	A	-146.05	136.29	176.58	6827	6828	6831	6829	6830
b8	0.18	278	6mhq	ILE	602	A	-149.52	138.24	174.67	9701	9702	9705	9703	9704
b8	0.18	279	6mhq	ILE	779	A	-152.57	132.72	178.58	12575	12576	12579	12577	12578
b8	0.18	280	6mhq	ILE	956	A	-146.08	129.38	175.11	15449	15450	15453	15451	15452
b8	0.18	281	6mhy	ILE	71	A	-148.58	141.08	170.02	1078	1079	1082	1080	1081
b8	0.18	282	6mhy	ILE	248	A	-151.26	150.05	172.27	3928	3929	3932	3930	3931
b8	0.18	283	6mhy	ILE	425	A	-145.49	136.41	175.67	6778	6779	6782	6780	6781
b8	0.18	284	6mhy	ILE	602	A	-147.03	145.96	173.66	9628	9629	9632	9630	9631
b8	0.18	285	6mhy	ILE	779	A	-152.83	151.14	175.08	12464	12465	12468	12466	12467
b8	0.18	286	6mhy	ILE	956	A	-151.05	149.4	173.67	15314	15315	15318	15316	15317
b8	0.18	287	6nbq	ILE	208	A	-131.63	135.45	-177.7	3354	3355	3358	3356	3357
b8	0.18	288	6nbq	ILE	310	A	-137.99	137.97	175.13	4979	4980	4983	4981	4982
b8	0.18	289	6nbq	ILE	341	A	-130.09	125.73	171.92	5483	5484	5487	5485	5486
b8	0.18	290	6nbq	ILE	467	A	-143.67	149.72	177.27	7417	7418	7421	7419	7420
b8	0.18	291	6nbq	ILE	631	A	-131.92	121.07	176	10082	10083	10086	10084	10085
b8	0.18	292	6nbq	ILE	1152	A	-140.63	135.98	174.58	18288	18289	18292	18290	18291
b8	0.18	293	6nt4	ILE	1260	A	-129.04	129.04	-168.51	20638	20639	20642	20640	20641
b8	0.18	294	6nzw	ILE	270	A	-124.67	125.47	-172.95	4494	4495	4498	4496	4497
b8	0.18	295	6nzw	ILE	583	A	-141.49	134.45	-165.96	9711	9712	9715	9713	9714
b8	0.18	296	6nzw	ILE	896	A	-125.9	136.62	-168.96	14928	14929	14932	14930	14931
b8	0.18	297	6nzw	ILE	1209	A	-129.34	130.55	-170.36	20154	20155	20158	20156	20157
b8	0.18	298	6nzw	ILE	1522	A	-142.42	133.85	-171.81	25371	25372	25375	25373	25374
b8	0.18	299	6nzw	ILE	1835	A	-140.2	132.24	-174.24	30597	30598	30601	30599	30600
b8	0.3	1	1dxr	ILE	872	X	-118.66	113.46	177.12	13576	13577	13580	13578	13579
b8	0.3	2	1eys	ILE	640	X	-123.11	144.82	174.7	9889	9890	9893	9891	9892
b8	0.3	3	1fft	ILE	616	X	-116.95	142.83	170.51	9774	9775	9778	9776	9777
b8	0.3	4	1jb0	ILE	1641	X	-114.23	130.44	-175.46	25349	25350	25353	25351	25352
b8	0.3	5	1jb0	ILE	1644	X	-116.15	115.91	177.04	25413	25414	25417	25415	25416
b8	0.3	6	1jb0	ILE	1902	X	-110.45	135.81	178.29	29343	29344	29347	29345	29346
b8	0.3	7	1kf6	ILE	10	X	-111.8	116.62	-175.84	139	140	143	141	142
b8	0.3	8	1kf6	ILE	698	X	-114.93	138.7	175.06	10666	10667	10670	10668	10669
b8	0.3	9	1kf6	ILE	916	X	-113.44	130.47	-177.8	14066	14067	14070	14068	14069
b8	0.3	10	1kf6	ILE	952	X	-112.59	138.68	-178.61	14646	14647	14650	14648	14649
b8	0.3	11	1kqf	ILE	13	X	-113.6	129.42	175.79	220	221	224	222	223
b8	0.3	12	1kqf	ILE	45	X	-128.44	127.2	173.06	694	695	698	696	697
b8	0.3	13	1kqf	ILE	237	X	-128.41	126.95	172.85	3602	3603	3606	3604	3605
b8	0.3	14	1kqf	ILE	938	X	-123.91	113.75	170.52	14500	14501	14504	14502	14503
b8	0.3	15	1kqf	ILE	1098	X	-122.92	127.18	178.62	16904	16905	16908	16906	16907
b8	0.3	16	1kqf	ILE	1499	X	-116.05	129.77	177.25	23340	23341	23344	23342	23343
b8	0.3	17	1kqf	ILE	1531	X	-127.3	114.5	174.53	23814	23815	23818	23816	23817
b8	0.3	18	1kqf	ILE	1723	X	-123.68	132.82	165.38	26722	26723	26726	26724	26725
b8	0.3	19	1kqf	ILE	2584	X	-123.83	126.8	177.79	40024	40025	40028	40026	40027
b8	0.3	20	1kqf	ILE	2985	X	-120.68	130.44	174.61	46460	46461	46464	46462	46463
b8	0.3	21	1kqf	ILE	3017	X	-128.01	121.44	171.67	46934	46935	46938	46936	46937
b8	0.3	22	1kqf	ILE	3209	X	-129.36	126.77	165.03	49842	49843	49846	49844	49845
b8	0.3	23	1kqf	ILE	4070	X	-125.34	127.43	-177.71	63144	63145	63148	63146	63147
b8	0.3	24	1l9b	ILE	672	X	-112.28	117.12	178.36	10476	10477	10480	10478	10479
b8	0.3	25	1l9b	ILE	708	X	-116.13	131.51	176.18	11003	11004	11007	11005	11006
b8	0.3	26	1m56	ILE	672	X	-126.92	119.97	179.89	10543	10544	10547	10545	10546
b8	0.3	27	1m56	ILE	783	X	-116.37	130.74	170.97	12218	12219	12222	12220	12221
b8	0.3	28	1m56	ILE	922	X	-117.72	131.01	172.89	14402	14403	14406	14404	14405
b8	0.3	29	1m56	ILE	925	X	-122.18	126.96	173.08	14440	14441	14444	14442	14443
b8	0.3	30	1p49	ILE	7	X	-120.41	119.87	177.4	86	87	90	88	89
b8	0.3	31	1p49	ILE	8	X	-115.09	111.84	-178.72	105	106	109	107	108
b8	0.3	32	1p49	ILE	93	X	-113.6	115.89	172.74	1352	1353	1356	1354	1355
b8	0.3	33	1p49	ILE	314	X	-110.61	131.9	172.18	4882	4883	4886	4884	4885
b8	0.3	34	1p49	ILE	358	X	-119.68	131.51	172.38	5509	5510	5513	5511	5512
b8	0.3	35	1p49	ILE	371	X	-111.19	133.49	-179.84	5741	5742	5745	5743	5744
b8	0.3	36	1p49	ILE	398	X	-113.8	116.8	-179.44	6147	6148	6151	6149	6150
b8	0.3	37	1pp9	ILE	41	X	-117.94	135.15	169.29	585	586	589	587	588
b8	0.3	38	1pp9	ILE	99	X	-116.37	124.74	168.24	1465	1466	1469	1467	1468
b8	0.3	39	1pp9	ILE	475	X	-116.99	122.56	-178.87	7207	7208	7211	7209	7210
b8	0.3	40	1pp9	ILE	479	X	-113.89	139.85	167.59	7272	7273	7276	7274	7275
b8	0.3	41	1pp9	ILE	672	X	-116.04	123.11	-172.63	10259	10260	10263	10261	10262
b8	0.3	42	1pp9	ILE	755	X	-125.92	133.91	-179.19	11442	11443	11446	11444	11445
b8	0.3	43	1pp9	ILE	1064	X	-111.33	145.7	177.62	16140	16141	16144	16142	16143
b8	0.3	44	1pp9	ILE	1549	X	-116.92	123.31	178.27	23766	23767	23770	23768	23769
b8	0.3	45	1pp9	ILE	2054	X	-116.32	136.26	169.67	31842	31843	31846	31844	31845
b8	0.3	46	1pp9	ILE	2112	X	-113.81	121.3	168.36	32722	32723	32726	32724	32725
b8	0.3	47	1pp9	ILE	2488	X	-114.76	128.94	179.41	38465	38466	38469	38467	38468
b8	0.3	48	1pp9	ILE	2492	X	-114.18	137.07	168.35	38530	38531	38534	38532	38533
b8	0.3	49	1pp9	ILE	2685	X	-120.5	121.42	-172.36	41517	41518	41521	41519	41520
b8	0.3	50	1pp9	ILE	2768	X	-122.71	130.33	179.8	42699	42700	42703	42701	42702
b8	0.3	51	1pp9	ILE	3567	X	-114.97	130.47	-178.38	55117	55118	55121	55119	55120
b8	0.3	52	1q90	ILE	130	X	-115.66	134.31	179.52	2026	2027	2030	2028	2029
b8	0.3	53	1q90	ILE	148	X	-130.34	124.21	-179.17	2321	2322	2325	2323	2324
b8	0.3	54	1q90	ILE	196	X	-112.2	115.58	179.75	3032	3033	3036	3034	3035
b8	0.3	55	1q90	ILE	208	X	-119.14	122.98	176.48	3216	3217	3220	3218	3219
b8	0.3	56	1q90	ILE	1082	X	-117.52	136.13	178.25	16713	16714	16717	16715	16716
b8	0.3	57	1q90	ILE	1100	X	-123.19	127.64	-178.54	17008	17009	17012	17010	17011
b8	0.3	58	1q90	ILE	1148	X	-111.89	116.1	178.33	17719	17720	17723	17721	17722
b8	0.3	59	1q90	ILE	1160	X	-114.51	126.69	177.47	17903	17904	17907	17905	17906
b8	0.3	60	1qfg	ILE	418	X	-122.77	140.74	169.95	6361	6362	6365	6363	6364
b8	0.3	61	1qfg	ILE	558	X	-123.91	135.69	178.17	8519	8520	8523	8521	8522
b8	0.3	62	1rh5	ILE	20	X	-114.66	132.37	176.52	339	340	343	341	342
b8	0.3	63	1rh5	ILE	93	X	-123.78	129.86	179.05	1491	1492	1495	1493	1494
b8	0.3	64	1rh5	ILE	239	X	-114.23	138.96	174.45	3774	3775	3778	3776	3777
b8	0.3	65	1zoy	ILE	268	X	-126.54	128.79	169.21	3948	3949	3952	3950	3951
b8	0.3	66	1zoy	ILE	621	X	-114.92	131.48	172.45	9465	9466	9469	9467	9468
b8	0.3	67	1zoy	ILE	640	X	-127.13	130.33	166.47	9783	9784	9787	9785	9786
b8	0.3	68	1zoy	ILE	704	X	-111.56	113.94	-179.86	10760	10761	10764	10762	10763
b8	0.3	69	2dyr	ILE	662	X	-113.67	137.15	174.86	10409	10410	10413	10411	10412
b8	0.3	70	2dyr	ILE	687	X	-113.76	130.15	178.5	10794	10795	10798	10796	10797
b8	0.3	71	2dyr	ILE	721	X	-122.24	122.23	172.71	11302	11303	11306	11304	11305
b8	0.3	72	2dyr	ILE	1392	X	-117.26	120.93	177.25	21931	21932	21935	21933	21934
b8	0.3	73	2dyr	ILE	2437	X	-113.06	138.91	173.98	38420	38421	38424	38422	38423
b8	0.3	74	2dyr	ILE	2462	X	-112.91	127.54	179.55	38805	38806	38809	38807	38808
b8	0.3	75	2dyr	ILE	2496	X	-118.19	128.46	173.07	39313	39314	39317	39315	39316
b8	0.3	76	2dyr	ILE	3167	X	-119.66	124.26	-179.96	49943	49944	49947	49945	49946
b8	0.3	77	2e+74	ILE	502	X	-116.53	125.72	-174.25	7931	7932	7935	7933	7934
b8	0.3	78	2e+74	ILE	517	X	-116.54	124.54	-177.63	8164	8165	8168	8166	8167
b8	0.3	79	2e+74	ILE	524	X	-127.96	137.34	179.54	8280	8281	8284	8282	8283
b8	0.3	80	2e+74	ILE	535	X	-120.3	136.24	172.28	8445	8446	8449	8447	8448
b8	0.3	81	2e+74	ILE	558	X	-110.46	116.38	173.71	8781	8782	8785	8783	8784
b8	0.3	82	2e+74	ILE	1461	X	-114.44	127.31	-174.34	22829	22830	22833	22831	22832
b8	0.3	83	2e+74	ILE	1476	X	-117.94	124.37	-176.39	23062	23063	23066	23064	23065
b8	0.3	84	2e+74	ILE	1483	X	-122.63	138.6	-179.18	23178	23179	23182	23180	23181
b8	0.3	85	2e+74	ILE	1494	X	-115.93	137.67	168.17	23343	23344	23347	23345	23346
b8	0.3	86	2h88	ILE	255	X	-111	112.45	-171.32	3775	3776	3779	3777	3778
b8	0.3	87	2h88	ILE	621	X	-110.38	132.51	174.25	9464	9465	9468	9466	9467
b8	0.3	88	2h88	ILE	682	X	-111.45	115.14	-179.13	10433	10434	10437	10435	10436
b8	0.3	89	2h88	ILE	704	X	-119.47	119.45	179.88	10761	10762	10765	10763	10764
b8	0.3	90	2iub	ILE	25	X	-123.27	126.64	-178.88	392	393	396	394	395
b8	0.3	91	2iub	ILE	104	X	-124.21	133.7	176.03	1697	1698	1701	1699	1700
b8	0.3	92	2iub	ILE	356	X	-119.56	132.13	178.82	5902	5903	5906	5904	5905
b8	0.3	93	2iub	ILE	435	X	-127	135.04	173.46	7207	7208	7211	7209	7210
b8	0.3	94	2iub	ILE	686	X	-118.72	128.04	178.67	11388	11389	11392	11390	11391
b8	0.3	95	2iub	ILE	765	X	-124.28	134.69	174.14	12693	12694	12697	12695	12696
b8	0.3	96	2iub	ILE	1018	X	-119.55	126.24	-177.65	16905	16906	16909	16907	16908
b8	0.3	97	2iub	ILE	1097	X	-123.92	135.09	173.26	18210	18211	18214	18212	18213
b8	0.3	98	2iub	ILE	1349	X	-121.75	130.74	-179.44	22415	22416	22419	22417	22418
b8	0.3	99	2iub	ILE	1428	X	-126.54	135.65	173.56	23720	23721	23724	23722	23723
b8	0.3	100	2mpr	ILE	260	X	-112.97	115.12	-173.78	3884	3885	3888	3886	3887
b8	0.3	101	2mpr	ILE	1102	X	-114.31	114.91	-172.14	16754	16755	16758	16756	16757
b8	0.3	102	2nq2	ILE	369	X	-120.44	126.61	174.84	5748	5749	5752	5750	5751
b8	0.3	103	2nq2	ILE	402	X	-119.2	129.48	177.9	6269	6270	6273	6271	6272
b8	0.3	104	2nq2	ILE	917	X	-128.37	114.58	174.77	14370	14371	14374	14372	14373
b8	0.3	105	2nq2	ILE	950	X	-115.32	121.03	176.83	14891	14892	14895	14893	14894
b8	0.3	106	2qjy	ILE	279	X	-115.29	126.56	179.33	4438	4439	4442	4440	4441
b8	0.3	107	2qjy	ILE	748	X	-114.39	134.49	179.87	11569	11570	11573	11571	11572
b8	0.3	108	2qjy	ILE	865	X	-110.07	139.13	175.61	13293	13294	13297	13295	13296
b8	0.3	109	2qjy	ILE	1142	X	-114.89	128.68	177.26	17722	17723	17726	17724	17725
b8	0.3	110	2qjy	ILE	1611	X	-115.88	135.87	178.93	24854	24855	24858	24856	24857
b8	0.3	111	2qts	ILE	241	X	-116.34	138.55	-177.28	3842	3843	3846	3844	3845
b8	0.3	112	2qts	ILE	368	X	-116.05	110.34	-174.06	5812	5813	5816	5814	5815
b8	0.3	113	2qts	ILE	658	X	-113.34	131.83	-178.24	10416	10417	10420	10418	10419
b8	0.3	114	2qts	ILE	1080	X	-117.94	135.89	-177.06	17070	17071	17074	17072	17073
b8	0.3	115	2rdd	ILE	72	X	-122.72	131.11	176.58	1089	1090	1093	1091	1092
b8	0.3	116	2rdd	ILE	143	X	-126.8	137.49	170.3	2150	2151	2154	2152	2153
b8	0.3	117	2rdd	ILE	617	X	-125.6	136.83	169.11	9444	9445	9448	9446	9447
b8	0.3	118	2rdd	ILE	662	X	-141.65	141.87	179.32	10154	10155	10158	10156	10157
b8	0.3	119	2rdd	ILE	670	X	-121.79	146.96	169.3	10277	10278	10281	10279	10280
b8	0.3	120	2rdd	ILE	809	X	-122.35	140.52	175.69	12414	12415	12418	12416	12417
b8	0.3	121	2rdd	ILE	1127	X	-121.9	130.49	175.28	17334	17335	17338	17336	17337
b8	0.3	122	2rdd	ILE	1198	X	-128.97	139.17	169.91	18395	18396	18399	18397	18398
b8	0.3	123	2rdd	ILE	1672	X	-128.38	138.32	170.28	25697	25698	25701	25699	25700
b8	0.3	124	2rdd	ILE	1717	X	-147.1	139.09	178.22	26407	26408	26411	26409	26410
b8	0.3	125	2rdd	ILE	1725	X	-115.64	144.39	167.62	26530	26531	26534	26532	26533
b8	0.3	126	2rdd	ILE	1864	X	-124.71	142.3	175.85	28668	28669	28672	28670	28671
b8	0.3	127	2rdd	ILE	2182	X	-116.72	136.75	175.82	33588	33589	33592	33590	33591
b8	0.3	128	2rdd	ILE	2253	X	-128.47	136.06	169.94	34649	34650	34653	34651	34652
b8	0.3	129	2rdd	ILE	2727	X	-125.14	138.94	170.27	41951	41952	41955	41953	41954
b8	0.3	130	2rdd	ILE	2772	X	-145.57	140.25	176.72	42661	42662	42665	42663	42664
b8	0.3	131	2rdd	ILE	2780	X	-115.97	144.66	167.87	42784	42785	42788	42786	42787
b8	0.3	132	2rdd	ILE	2919	X	-122.2	140.85	174.55	44921	44922	44925	44923	44924
b8	0.3	133	2w2e	ILE	5	X	-110.72	115.09	178.24	52	53	56	54	55
b8	0.3	134	2w2e	ILE	268	X	-110.83	111.15	176.15	4028	4029	4032	4030	4031
b8	0.3	135	2w2e	ILE	531	X	-112.42	111.3	174.35	8004	8005	8008	8006	8007
b8	0.3	136	2wlk	ILE	65	X	-123.37	113.6	-178.52	1017	1018	1021	1019	1020
b8	0.3	137	2wlk	ILE	95	X	-128.5	128.86	174.69	1474	1475	1478	1476	1477
b8	0.3	138	2wlk	ILE	175	X	-114.03	123.36	178.57	2726	2727	2730	2728	2729
b8	0.3	139	2wlk	ILE	283	X	-120.74	135.06	175.42	4441	4442	4445	4443	4444
b8	0.3	140	2wlk	ILE	356	X	-120.58	117.46	-178.86	5589	5590	5593	5591	5592
b8	0.3	141	2wlk	ILE	431	X	-119.13	111.88	176.99	6722	6723	6726	6724	6725
b8	0.3	142	2wlk	ILE	574	X	-122.15	132.17	178.33	9013	9014	9017	9015	9016
b8	0.3	143	2wlk	ILE	757	X	-116.35	130.88	177.33	11869	11870	11873	11871	11872
b8	0.3	144	2wlk	ILE	865	X	-120.54	133.76	178.33	13584	13585	13588	13586	13587
b8	0.3	145	2wlk	ILE	1048	X	-111.66	125.87	178.36	16441	16442	16445	16443	16444
b8	0.3	146	2wlk	ILE	1156	X	-117.76	132.68	178.31	18156	18157	18160	18158	18159
b8	0.3	147	2xok	ILE	15	X	-120.48	134.35	177.26	197	198	201	199	200
b8	0.3	148	2xok	ILE	207	X	-120.2	131.14	-178.3	3141	3142	3145	3143	3144
b8	0.3	149	2xok	ILE	208	X	-111.31	114.24	174.55	3160	3161	3164	3162	3163
b8	0.3	150	2xok	ILE	304	X	-118.34	131.12	178.24	4651	4652	4655	4653	4654
b8	0.3	151	2xok	ILE	620	X	-115.53	123.11	173.88	9441	9442	9445	9443	9444
b8	0.3	152	2xok	ILE	691	X	-114.72	134.49	178.6	10572	10573	10576	10574	10575
b8	0.3	153	2xok	ILE	692	X	-117.25	125.51	-179.25	10591	10592	10595	10593	10594
b8	0.3	154	2xok	ILE	788	X	-118.08	126.57	172.77	12082	12083	12086	12084	12085
b8	0.3	155	2xok	ILE	982	X	-116.52	129.99	175.39	15049	15050	15053	15051	15052
b8	0.3	156	2xok	ILE	1174	X	-116.78	112.65	179.24	17992	17993	17996	17994	17995
b8	0.3	157	2xok	ILE	1271	X	-124.71	132.62	174.79	19502	19503	19506	19504	19505
b8	0.3	158	2xok	ILE	1400	X	-119.62	141.51	178.57	21474	21475	21478	21476	21477
b8	0.3	159	2xok	ILE	1456	X	-116.06	122.04	-174.23	22341	22342	22345	22343	22344
b8	0.3	160	2xok	ILE	1467	X	-110.87	124.67	-179.35	22495	22496	22499	22497	22498
b8	0.3	161	2xok	ILE	1486	X	-111.93	124.1	176.7	22792	22793	22796	22794	22795
b8	0.3	162	2xok	ILE	1543	X	-115.32	147.2	169.38	23657	23658	23661	23659	23660
b8	0.3	163	2xok	ILE	1600	X	-112.5	133.49	177.98	24537	24538	24541	24539	24540
b8	0.3	164	2xok	ILE	1654	X	-111.99	124.9	170.38	25343	25344	25347	25345	25346
b8	0.3	165	2xok	ILE	1874	X	-125.97	118.15	179.18	28711	28712	28715	28713	28714
b8	0.3	166	2xok	ILE	2012	X	-110.4	147.3	173.22	30805	30806	30809	30807	30808
b8	0.3	167	2xok	ILE	2069	X	-115.86	114.14	175.08	31685	31686	31689	31687	31688
b8	0.3	168	2xok	ILE	2406	X	-110.91	131.36	175.26	36805	36806	36809	36807	36808
b8	0.3	169	2xok	ILE	2641	X	-110.74	122.54	176.79	40389	40390	40393	40391	40392
b8	0.3	170	2xok	ILE	2838	X	-125.42	134.12	178.27	43424	43425	43428	43426	43427
b8	0.3	171	2xok	ILE	2928	X	-115.51	111.34	163.7	44863	44864	44867	44865	44866
b8	0.3	172	2xok	ILE	2958	X	-118.48	125.31	167.39	45314	45315	45318	45316	45317
b8	0.3	173	2xok	ILE	2981	X	-122.95	132.36	-178.64	45704	45705	45708	45706	45707
b8	0.3	174	2xok	ILE	3013	X	-135.22	127.7	175.28	46189	46190	46193	46191	46192
b8	0.3	175	2xok	ILE	3033	X	-117.33	131.72	-179.74	46498	46499	46502	46500	46501
b8	0.3	176	2xq2	ILE	84	X	-123.12	130.26	178.05	1270	1271	1274	1272	1273
b8	0.3	177	2xq2	ILE	599	X	-115.89	137.04	178.84	9236	9237	9240	9238	9239
b8	0.3	178	2yev	ILE	917	X	-111.54	130.38	175.19	14663	14664	14667	14665	14666
b8	0.3	179	2yiu	ILE	279	X	-113.32	131.43	177.05	4477	4478	4481	4479	4480
b8	0.3	180	2yiu	ILE	1602	X	-110.47	111.21	-179.36	24987	24988	24991	24989	24990
b8	0.3	181	2yiu	ILE	1613	X	-111.56	132.65	176.97	25152	25153	25156	25154	25155
b8	0.3	182	2zxe	ILE	211	X	-124.66	131.16	167.31	3235	3236	3239	3237	3238
b8	0.3	183	2zxe	ILE	461	X	-114.72	124.63	-172.83	7049	7050	7053	7051	7052
b8	0.3	184	2zxe	ILE	490	X	-118.77	132.21	173.76	7518	7519	7522	7520	7521
b8	0.3	185	2zxe	ILE	657	X	-112.41	131.17	172.83	10026	10027	10030	10028	10029
b8	0.3	186	2zxe	ILE	718	X	-122.83	129.24	174.43	10905	10906	10909	10907	10908
b8	0.3	187	2zxe	ILE	1141	X	-132.59	131.84	-179.27	17682	17683	17686	17684	17685
b8	0.3	188	2zxe	ILE	1215	X	-124.92	121.12	179.28	18902	18903	18906	18904	18905
b8	0.3	189	2zxe	ILE	1237	X	-116.95	118.21	177.53	19264	19265	19268	19266	19267
b8	0.3	190	3b8e	ILE	217	X	-119.37	133.1	168.06	3343	3344	3347	3345	3346
b8	0.3	191	3b8e	ILE	348	X	-111.68	132.17	174.23	5349	5350	5353	5351	5352
b8	0.3	192	3b8e	ILE	564	X	-128.02	129.66	177.13	8706	8707	8710	8708	8709
b8	0.3	193	3b8e	ILE	589	X	-135.36	134.1	167.72	9073	9074	9077	9075	9076
b8	0.3	194	3b8e	ILE	609	X	-124.01	138.88	175.26	9364	9365	9368	9366	9367
b8	0.3	195	3b8e	ILE	870	X	-128.08	148.7	177.56	13380	13381	13384	13382	13383
b8	0.3	196	3cx5	ILE	71	X	-112.6	113.29	178.51	992	993	996	994	995
b8	0.3	197	3cx5	ILE	235	X	-120.03	134.04	172.58	3554	3555	3558	3556	3557
b8	0.3	198	3cx5	ILE	274	X	-118.4	119.44	-178.31	4133	4134	4137	4135	4136
b8	0.3	199	3cx5	ILE	407	X	-116.41	138.06	166.91	6265	6266	6269	6267	6268
b8	0.3	200	3cx5	ILE	1041	X	-118.41	121.95	179.46	16240	16241	16244	16242	16243
b8	0.3	201	3cx5	ILE	1504	X	-119.46	110.19	177.39	23485	23486	23489	23487	23488
b8	0.3	202	3cx5	ILE	1544	X	-122.74	112.34	174.73	24123	24124	24127	24125	24126
b8	0.3	203	3cx5	ILE	2022	X	-111.13	111.95	176.35	31579	31580	31583	31581	31582
b8	0.3	204	3cx5	ILE	2225	X	-125.93	122.67	-176.48	34721	34722	34725	34723	34724
b8	0.3	205	3cx5	ILE	2358	X	-114.07	134.95	168.79	36853	36854	36857	36855	36856
b8	0.3	206	3cx5	ILE	2992	X	-117.45	121.88	177.46	46830	46831	46834	46832	46833
b8	0.3	207	3cx5	ILE	3455	X	-117.37	110.24	176.67	54074	54075	54078	54076	54077
b8	0.3	208	3cxh	ILE	71	X	-117.31	115.99	175.82	992	993	996	994	995
b8	0.3	209	3cxh	ILE	79	X	-115.56	137.72	176.78	1127	1128	1131	1129	1130
b8	0.3	210	3cxh	ILE	274	X	-127.94	119.37	175.02	4134	4135	4138	4136	4137
b8	0.3	211	3cxh	ILE	407	X	-114.46	131.7	169.8	6266	6267	6270	6268	6269
b8	0.3	212	3cxh	ILE	658	X	-122.82	114.22	169.98	10203	10204	10207	10205	10206
b8	0.3	213	3cxh	ILE	1041	X	-115.6	125.79	179.87	16242	16243	16246	16244	16245
b8	0.3	214	3cxh	ILE	1502	X	-115.92	115.5	175.3	23448	23449	23452	23450	23451
b8	0.3	215	3cxh	ILE	1538	X	-114.7	112.23	-177.38	24024	24025	24028	24026	24027
b8	0.3	216	3cxh	ILE	1542	X	-125.12	123.17	173.56	24086	24087	24090	24088	24089
b8	0.3	217	3cxh	ILE	2017	X	-110.03	116.37	173.49	31497	31498	31501	31499	31500
b8	0.3	218	3cxh	ILE	2025	X	-117.54	142.09	178.04	31632	31633	31636	31634	31635
b8	0.3	219	3cxh	ILE	2220	X	-118.75	123.46	-175.85	34639	34640	34643	34641	34642
b8	0.3	220	3cxh	ILE	2353	X	-112.56	131.22	167.97	36771	36772	36775	36773	36774
b8	0.3	221	3cxh	ILE	2604	X	-120.47	111.78	171.27	40708	40709	40712	40710	40711
b8	0.3	222	3cxh	ILE	2987	X	-118.2	117.37	-179.09	46747	46748	46751	46749	46750
b8	0.3	223	3cxh	ILE	3448	X	-119.68	120.63	174.92	53953	53954	53957	53955	53956
b8	0.3	224	3cxh	ILE	3484	X	-114.86	114.01	-176.1	54529	54530	54533	54531	54532
b8	0.3	225	3fh6	ILE	631	X	-134.71	134.02	-165.68	9911	9912	9915	9913	9914
b8	0.3	226	3fh6	ILE	773	X	-124.55	150.88	173.4	12179	12180	12183	12181	12182
b8	0.3	227	3fh6	ILE	892	X	-136.51	142.62	173.91	14036	14037	14040	14038	14039
b8	0.3	228	3fh6	ILE	1144	X	-126.37	154.81	170.18	17990	17991	17994	17992	17993
b8	0.3	229	3fh6	ILE	1256	X	-130.43	121.96	167.83	19731	19732	19735	19733	19734
b8	0.3	230	3fh6	ILE	1258	X	-131.69	113.01	171.23	19767	19768	19771	19769	19770
b8	0.3	231	3h90	ILE	32	X	-132.97	124.55	166.64	488	489	492	490	491
b8	0.3	232	3h90	ILE	238	X	-121.74	127.92	172.23	3677	3678	3681	3679	3680
b8	0.3	233	3h90	ILE	521	X	-119.15	130.85	172.95	8057	8058	8061	8059	8060
b8	0.3	234	3kvn	ILE	148	X	-127.61	131.34	164.23	2116	2117	2120	2118	2119
b8	0.3	235	3mk7	ILE	846	X	-123.83	114.06	172.55	13210	13211	13214	13212	13213
b8	0.3	236	3ne5	ILE	160	X	-110.17	112.65	-177.12	2479	2480	2483	2481	2482
b8	0.3	237	3ne5	ILE	200	X	-112.51	116.26	177.96	3100	3101	3104	3102	3103
b8	0.3	238	3ne5	ILE	328	X	-115.28	145.4	177.89	5043	5044	5047	5045	5046
b8	0.3	239	3ne5	ILE	399	X	-114.16	110.06	174.49	6136	6137	6140	6138	6139
b8	0.3	240	3ne5	ILE	482	X	-110.11	117.18	-179.17	7451	7452	7455	7453	7454
b8	0.3	241	3ne5	ILE	692	X	-116.29	114.53	179.11	10710	10711	10714	10712	10713
b8	0.3	242	3ne5	ILE	844	X	-123.18	137.65	179.07	13071	13072	13075	13073	13074
b8	0.3	243	3ne5	ILE	918	X	-122.57	130.21	-178.96	14185	14186	14189	14187	14188
b8	0.3	244	3ne5	ILE	1312	X	-111.34	116.95	177.1	20360	20361	20364	20362	20363
b8	0.3	245	3ne5	ILE	1314	X	-117.57	126.96	-177.37	20386	20387	20390	20388	20389
b8	0.3	246	3ne5	ILE	1399	X	-119.87	123.02	172.79	21647	21648	21651	21649	21650
b8	0.3	247	3ne5	ILE	1419	X	-119.24	132.14	174.39	21991	21992	21995	21993	21994
b8	0.3	248	3ne5	ILE	2002	X	-114.98	146.5	-179.66	31068	31069	31072	31070	31071
b8	0.3	249	3ne5	ILE	2073	X	-115.98	115.38	172.98	32161	32162	32165	32163	32164
b8	0.3	250	3ne5	ILE	2156	X	-113.69	118.59	-179.28	33476	33477	33480	33478	33479
b8	0.3	251	3ne5	ILE	2366	X	-119.07	115.12	176.81	36735	36736	36739	36737	36738
b8	0.3	252	3ne5	ILE	2518	X	-124.84	137.46	179.17	39096	39097	39100	39098	39099
b8	0.3	253	3ne5	ILE	2592	X	-122.26	129.3	-178.63	40210	40211	40214	40212	40213
b8	0.3	254	3ne5	ILE	2986	X	-113.2	112.18	179.33	46384	46385	46388	46386	46387
b8	0.3	255	3ne5	ILE	2988	X	-114.75	131.82	178.3	46410	46411	46414	46412	46413
b8	0.3	256	3ne5	ILE	3073	X	-121.44	124.32	172.6	47671	47672	47675	47673	47674
b8	0.3	257	3ne5	ILE	3093	X	-121.22	132.11	177.82	48015	48016	48019	48017	48018
b8	0.3	258	3ne5	ILE	3425	X	-114.25	112.59	178.47	53213	53214	53217	53215	53216
b8	0.3	259	3ne5	ILE	3676	X	-110.87	152.19	174.59	57092	57093	57096	57094	57095
b8	0.3	260	3ne5	ILE	4040	X	-117.98	113.51	178.09	62759	62760	62763	62761	62762
b8	0.3	261	3ne5	ILE	4192	X	-126.72	141.85	179.15	65120	65121	65124	65122	65123
b8	0.3	262	3ne5	ILE	4266	X	-122.15	128.82	-177.35	66234	66235	66238	66236	66237
b8	0.3	263	3ne5	ILE	4660	X	-111.6	114.57	175.92	72408	72409	72412	72410	72411
b8	0.3	264	3ne5	ILE	4662	X	-117.32	128.78	-175.77	72434	72435	72438	72436	72437
b8	0.3	265	3ne5	ILE	4747	X	-121.96	124.87	170.13	73695	73696	73699	73697	73698
b8	0.3	266	3ne5	ILE	4767	X	-120.4	124.62	177.08	74039	74040	74043	74041	74042
b8	0.3	267	3org	ILE	511	X	-123.11	135.35	-176.89	7976	7977	7980	7978	7979
b8	0.3	268	3org	ILE	522	X	-113.03	135.62	168.76	8156	8157	8160	8158	8159
b8	0.3	269	3org	ILE	1045	X	-122.48	133.19	-176.07	16317	16318	16321	16319	16320
b8	0.3	270	3org	ILE	1056	X	-113.92	138.06	169.76	16497	16498	16501	16499	16500
b8	0.3	271	3puw	ILE	9	X	-114.86	130.99	174.16	138	139	142	140	141
b8	0.3	272	3puw	ILE	59	X	-121.04	128.73	170.7	897	898	901	899	900
b8	0.3	273	3puw	ILE	554	X	-116.06	113.96	176.99	8585	8586	8589	8587	8588
b8	0.3	274	3puw	ILE	1213	X	-123.04	117.34	-176.38	18867	18868	18871	18869	18870
b8	0.3	275	3puw	ILE	1355	X	-116.63	132.93	174.7	21135	21136	21139	21137	21138
b8	0.3	276	3puw	ILE	1450	X	-112.41	127.68	176.33	22618	22619	22622	22620	22621
b8	0.3	277	3puw	ILE	1467	X	-115.13	124.71	179.26	22876	22877	22880	22878	22879
b8	0.3	278	3puw	ILE	1469	X	-116.41	126.99	171.57	22912	22913	22916	22914	22915
b8	0.3	279	3puw	ILE	1474	X	-115.99	124.02	177.7	22992	22993	22996	22994	22995
b8	0.3	280	3puw	ILE	1577	X	-116.1	124.46	-178.42	24576	24577	24580	24578	24579
b8	0.3	281	3puw	ILE	1584	X	-124.79	113.97	-176.78	24678	24679	24682	24680	24681
b8	0.3	282	3puw	ILE	1710	X	-111.22	113.77	-169.38	26695	26696	26699	26697	26698
b8	0.3	283	3puw	ILE	1726	X	-110.16	134.09	175.39	26946	26947	26950	26948	26949
b8	0.3	284	3puw	ILE	1828	X	-115.5	129.35	173.41	28509	28510	28513	28511	28512
b8	0.3	285	3puw	ILE	1830	X	-115.26	122.44	174.84	28545	28546	28549	28547	28548
b8	0.3	286	3rce	ILE	538	X	-123.25	116.77	176.19	8861	8862	8865	8863	8864
b8	0.3	287	3rce	ILE	604	X	-114.83	124.32	170.81	9876	9877	9880	9878	9879
b8	0.3	288	3rce	ILE	625	X	-122.45	146.17	-179.77	10220	10221	10224	10222	10223
b8	0.3	289	3rce	ILE	644	X	-113.97	118.65	-176.82	10557	10558	10561	10559	10560
b8	0.3	290	3rce	ILE	679	X	-123.87	126.58	175	11130	11131	11134	11132	11133
b8	0.3	291	3rfu	ILE	157	X	-114.99	116.13	179.05	2498	2499	2502	2500	2501
b8	0.3	292	3rfu	ILE	564	X	-126.32	136.98	172.76	8541	8542	8545	8543	8544
b8	0.3	293	3rfz	ILE	52	A	-113.16	141.96	167.31	732	733	736	734	735
b8	0.3	294	3rfz	ILE	120	A	-111.82	118.1	175.84	1740	1741	1744	1742	1743
b8	0.3	295	3rfz	ILE	369	A	-117.28	120.79	-176.38	5368	5369	5372	5370	5371
b8	0.3	296	3rfz	ILE	382	A	-121.76	139.99	167.17	5576	5577	5580	5578	5579
b8	0.3	297	3rfz	ILE	505	A	-132.92	142.69	165.51	7479	7480	7483	7481	7482
b8	0.3	298	3rfz	ILE	514	A	-136.43	142.93	174.59	7610	7611	7614	7612	7613
b8	0.3	299	3rfz	ILE	549	A	-113.45	125.32	-168.52	8122	8123	8126	8124	8125
b8	0.3	300	3rfz	ILE	558	A	-122.45	113.07	174.82	8249	8250	8253	8251	8252
b8	0.3	301	3rfz	ILE	1006	A	-130.86	146.85	-172.45	15041	15042	15045	15043	15044
b8	0.3	302	3rfz	ILE	1106	A	-120.09	133.96	-175.77	16524	16525	16528	16526	16527
b8	0.3	303	3rfz	ILE	1200	A	-117.56	143.33	-176.56	18084	18085	18088	18086	18087
b8	0.3	304	3rfz	ILE	1243	A	-118.48	121.42	-178.21	18740	18741	18744	18742	18743
b8	0.3	305	3rgb	ILE	15	X	-122.68	124.86	176.26	228	229	232	230	231
b8	0.3	306	3rgb	ILE	73	X	-120.96	122.87	-165.39	1179	1180	1183	1181	1182
b8	0.3	307	3rgb	ILE	125	X	-117.46	123.15	-171.52	2006	2007	2010	2008	2009
b8	0.3	308	3rgb	ILE	828	X	-123.77	133.46	175.65	13182	13183	13186	13184	13185
b8	0.3	309	3rgb	ILE	886	X	-123.27	120.27	-164.9	14133	14134	14137	14135	14136
b8	0.3	310	3rgb	ILE	938	X	-115.5	124.81	-178	14960	14961	14964	14962	14963
b8	0.3	311	3rgb	ILE	1210	X	-123.6	132.19	174.29	19165	19166	19169	19167	19168
b8	0.3	312	3rgb	ILE	1268	X	-123.21	119.66	-165.31	20116	20117	20120	20118	20119
b8	0.3	313	3rgb	ILE	1320	X	-113.82	124.25	-178.44	20943	20944	20947	20945	20946
b8	0.3	314	3rko	ILE	75	X	-112.73	138.4	-176.74	1129	1130	1133	1131	1132
b8	0.3	315	3rko	ILE	372	X	-128.38	112.58	174.07	5721	5722	5725	5723	5724
b8	0.3	316	3rko	ILE	1903	X	-110.21	133.21	-177.53	29712	29713	29716	29714	29715
b8	0.3	317	3s8g	ILE	659	X	-112.09	124.77	175.03	10482	10483	10486	10484	10485
b8	0.3	318	3s8g	ILE	716	X	-113.26	124.49	176.26	11363	11364	11367	11365	11366
b8	0.3	319	3t9n	ILE	125	X	-119.53	123.08	176.32	2045	2046	2049	2047	2048
b8	0.3	320	3t9n	ILE	128	X	-121.05	112.83	-170.93	2085	2086	2089	2087	2088
b8	0.3	321	3t9n	ILE	142	X	-125.38	124.16	175.14	2303	2304	2307	2305	2306
b8	0.3	322	3t9n	ILE	152	X	-110.59	121.52	169.97	2458	2459	2462	2460	2461
b8	0.3	323	3t9n	ILE	219	X	-113.74	136.94	172.36	3487	3488	3491	3489	3490
b8	0.3	324	3t9n	ILE	260	X	-117.76	135.6	-172.15	4211	4212	4215	4213	4214
b8	0.3	325	3t9n	ILE	391	X	-118.57	113.35	175.56	6363	6364	6367	6365	6366
b8	0.3	326	3t9n	ILE	394	X	-113.55	126.76	-172.66	6403	6404	6407	6405	6406
b8	0.3	327	3t9n	ILE	408	X	-116.35	125.34	174.19	6621	6622	6625	6623	6624
b8	0.3	328	3t9n	ILE	418	X	-111.82	114.55	171.9	6776	6777	6780	6778	6779
b8	0.3	329	3t9n	ILE	483	X	-112.88	139.74	174.58	7766	7767	7770	7768	7769
b8	0.3	330	3t9n	ILE	524	X	-115.71	135.46	-176.65	8490	8491	8494	8492	8493
b8	0.3	331	3t9n	ILE	655	X	-115.24	118.06	179.94	10642	10643	10646	10644	10645
b8	0.3	332	3t9n	ILE	658	X	-111.4	121.33	-172.14	10682	10683	10686	10684	10685
b8	0.3	333	3t9n	ILE	672	X	-118.31	126.87	173.72	10900	10901	10904	10902	10903
b8	0.3	334	3t9n	ILE	747	X	-114.16	136.11	173.39	12045	12046	12049	12047	12048
b8	0.3	335	3t9n	ILE	788	X	-112.07	133.42	179.84	12769	12770	12773	12771	12772
b8	0.3	336	3t9n	ILE	919	X	-115.24	120.27	174.73	14921	14922	14925	14923	14924
b8	0.3	337	3t9n	ILE	922	X	-118	121.4	-172.07	14961	14962	14965	14963	14964
b8	0.3	338	3t9n	ILE	936	X	-119.81	127.55	172.72	15179	15180	15183	15181	15182
b8	0.3	339	3t9n	ILE	1012	X	-113.8	134.42	174.45	16339	16340	16343	16341	16342
b8	0.3	340	3t9n	ILE	1053	X	-113.28	131.24	172.8	17063	17064	17067	17065	17066
b8	0.3	341	3t9n	ILE	1184	X	-119.4	114.11	172.97	19215	19216	19219	19217	19218
b8	0.3	342	3t9n	ILE	1187	X	-117.38	122.32	-175.17	19255	19256	19259	19257	19258
b8	0.3	343	3t9n	ILE	1201	X	-118.5	126.79	171.75	19473	19474	19477	19475	19476
b8	0.3	344	3t9n	ILE	1211	X	-111.32	114.05	172.55	19628	19629	19632	19630	19631
b8	0.3	345	3t9n	ILE	1276	X	-113.54	133.03	174.62	20618	20619	20622	20620	20621
b8	0.3	346	3t9n	ILE	1448	X	-115.78	116.53	174.14	23494	23495	23498	23496	23497
b8	0.3	347	3t9n	ILE	1451	X	-114.94	117.14	-177.16	23534	23535	23538	23536	23537
b8	0.3	348	3t9n	ILE	1465	X	-119.69	126.14	173.65	23752	23753	23756	23754	23755
b8	0.3	349	3t9n	ILE	1475	X	-110.06	113.73	171.94	23907	23908	23911	23909	23910
b8	0.3	350	3t9n	ILE	1540	X	-112.41	134.86	177.12	24897	24898	24901	24899	24900
b8	0.3	351	3t9n	ILE	1581	X	-114.46	130.59	179.14	25621	25622	25625	25623	25624
b8	0.3	352	3t9n	ILE	1712	X	-116.22	115.19	175.07	27773	27774	27777	27775	27776
b8	0.3	353	3t9n	ILE	1715	X	-116.28	127.02	-169.82	27813	27814	27817	27815	27816
b8	0.3	354	3t9n	ILE	1729	X	-117.85	127.48	174.78	28031	28032	28035	28033	28034
b8	0.3	355	3t9n	ILE	1739	X	-112.39	113.41	170.56	28186	28187	28190	28188	28189
b8	0.3	356	3t9n	ILE	1804	X	-112.51	135.96	175.47	29176	29177	29180	29178	29179
b8	0.3	357	3ug9	ILE	19	X	-116.55	148.67	166.05	286	287	290	288	289
b8	0.3	358	3ug9	ILE	264	X	-110.84	125.62	-177.83	4174	4175	4178	4176	4177
b8	0.3	359	3ug9	ILE	299	X	-115.96	149.09	166.62	4734	4735	4738	4736	4737
b8	0.3	360	3ug9	ILE	544	X	-113	126.22	-174.44	8622	8623	8626	8624	8625
b8	0.3	361	3v8x	ILE	87	X	-120.23	123.14	-168.65	1257	1258	1261	1259	1260
b8	0.3	362	3v8x	ILE	419	X	-120.5	110.56	171.44	6315	6316	6319	6317	6318
b8	0.3	363	3v8x	ILE	482	X	-112.54	120.65	167.59	7340	7341	7344	7342	7343
b8	0.3	364	3v8x	ILE	496	X	-120.44	120.61	176.24	7545	7546	7549	7547	7548
b8	0.3	365	3v8x	ILE	522	X	-124.14	123.24	-177.14	7927	7928	7931	7929	7930
b8	0.3	366	3v8x	ILE	615	X	-119.47	121.06	175.61	9374	9375	9378	9376	9377
b8	0.3	367	3v8x	ILE	1216	X	-114.72	135.37	172.73	18716	18717	18720	18718	18719
b8	0.3	368	3w9t	ILE	9	X	-133.12	122.72	174.4	121	122	125	123	124
b8	0.3	369	3w9t	ILE	23	X	-116.51	128.5	-177.92	346	347	350	348	349
b8	0.3	370	3w9t	ILE	53	X	-113.23	116.61	-174.22	746	747	750	748	749
b8	0.3	371	3w9t	ILE	103	X	-111.13	129.62	177.94	1508	1509	1512	1510	1511
b8	0.3	372	3w9t	ILE	130	X	-113.67	124.33	179.19	1880	1881	1884	1882	1883
b8	0.3	373	3w9t	ILE	307	X	-114.05	115.76	-173.98	4550	4551	4554	4552	4553
b8	0.3	374	3w9t	ILE	311	X	-115.78	129.03	179.32	4608	4609	4612	4610	4611
b8	0.3	375	3w9t	ILE	440	X	-133.66	124.69	175.07	6484	6485	6488	6486	6487
b8	0.3	376	3w9t	ILE	454	X	-118.73	125.3	-176.47	6709	6710	6713	6711	6712
b8	0.3	377	3w9t	ILE	484	X	-115.28	114.2	-174.38	7109	7110	7113	7111	7112
b8	0.3	378	3w9t	ILE	534	X	-120.62	132.13	177.38	7871	7872	7875	7873	7874
b8	0.3	379	3w9t	ILE	552	X	-115.14	146.67	-175.46	8139	8140	8143	8141	8142
b8	0.3	380	3w9t	ILE	561	X	-114.23	129.47	176.39	8243	8244	8247	8245	8246
b8	0.3	381	3w9t	ILE	651	X	-112.61	112.64	-176.72	9595	9596	9599	9597	9598
b8	0.3	382	3w9t	ILE	738	X	-114.35	117.72	-174.92	10913	10914	10917	10915	10916
b8	0.3	383	3w9t	ILE	742	X	-120.14	130.79	-178.78	10971	10972	10975	10973	10974
b8	0.3	384	3w9t	ILE	871	X	-125.78	131.28	170.46	12847	12848	12851	12849	12850
b8	0.3	385	3w9t	ILE	885	X	-113.92	135.48	175.48	13072	13073	13076	13074	13075
b8	0.3	386	3w9t	ILE	915	X	-113.47	113.66	-174.02	13472	13473	13476	13474	13475
b8	0.3	387	3w9t	ILE	965	X	-116.46	135.05	179.38	14234	14235	14238	14236	14237
b8	0.3	388	3w9t	ILE	983	X	-116.8	138.75	-176.18	14502	14503	14506	14504	14505
b8	0.3	389	3w9t	ILE	992	X	-110.61	129.63	177.33	14606	14607	14610	14608	14609
b8	0.3	390	3w9t	ILE	1169	X	-116.79	112.96	-175.4	17276	17277	17280	17278	17279
b8	0.3	391	3w9t	ILE	1173	X	-122.35	127.61	176.67	17334	17335	17338	17336	17337
b8	0.3	392	3w9t	ILE	1302	X	-128.47	129.29	171.37	19210	19211	19214	19212	19213
b8	0.3	393	3w9t	ILE	1316	X	-114.48	123.98	-179.04	19435	19436	19439	19437	19438
b8	0.3	394	3w9t	ILE	1346	X	-113.66	115.77	-176.11	19835	19836	19839	19837	19838
b8	0.3	395	3w9t	ILE	1396	X	-113.53	128.34	174.92	20597	20598	20601	20599	20600
b8	0.3	396	3w9t	ILE	1414	X	-110.84	138.38	178.04	20865	20866	20869	20867	20868
b8	0.3	397	3w9t	ILE	1600	X	-116.25	117.75	-175.9	23639	23640	23643	23641	23642
b8	0.3	398	3w9t	ILE	1604	X	-117.39	130.52	174.72	23697	23698	23701	23699	23700
b8	0.3	399	3w9t	ILE	1733	X	-131.82	125.65	173.31	25573	25574	25577	25575	25576
b8	0.3	400	3w9t	ILE	1747	X	-112.68	125.12	-179.45	25798	25799	25802	25800	25801
b8	0.3	401	3w9t	ILE	1777	X	-112.59	117.52	-169.7	26198	26199	26202	26200	26201
b8	0.3	402	3w9t	ILE	1827	X	-116.89	135.34	174.22	26960	26961	26964	26962	26963
b8	0.3	403	3w9t	ILE	1845	X	-110.22	139.7	-176.66	27228	27229	27232	27230	27231
b8	0.3	404	3w9t	ILE	1854	X	-114.57	138.34	178.01	27332	27333	27336	27334	27335
b8	0.3	405	3w9t	ILE	2031	X	-116.77	115.54	-173.42	30002	30003	30006	30004	30005
b8	0.3	406	3w9t	ILE	2035	X	-120.91	130.24	174.97	30060	30061	30064	30062	30063
b8	0.3	407	3w9t	ILE	2164	X	-134	124.99	174.77	31936	31937	31940	31938	31939
b8	0.3	408	3w9t	ILE	2178	X	-112.99	133.89	179.32	32161	32162	32165	32163	32164
b8	0.3	409	3w9t	ILE	2208	X	-112.53	112.55	-174.46	32561	32562	32565	32563	32564
b8	0.3	410	3w9t	ILE	2276	X	-118.27	143.51	-175.48	33591	33592	33595	33593	33594
b8	0.3	411	3w9t	ILE	2285	X	-113.6	127.76	179.03	33695	33696	33699	33697	33698
b8	0.3	412	3w9t	ILE	2375	X	-110.94	117.25	-178.4	35047	35048	35051	35049	35050
b8	0.3	413	3w9t	ILE	2462	X	-112.33	115.73	-173.12	36365	36366	36369	36367	36368
b8	0.3	414	3w9t	ILE	2466	X	-118.77	129.46	-178.5	36423	36424	36427	36425	36426
b8	0.3	415	3w9t	ILE	2595	X	-129.8	126.97	173.46	38299	38300	38303	38301	38302
b8	0.3	416	3w9t	ILE	2609	X	-112.09	131.53	177.6	38524	38525	38528	38526	38527
b8	0.3	417	3w9t	ILE	2639	X	-114.53	115.39	-174.24	38924	38925	38928	38926	38927
b8	0.3	418	3w9t	ILE	2716	X	-111.97	110.95	175.15	40058	40059	40062	40060	40061
b8	0.3	419	3w9t	ILE	2806	X	-114.33	118.56	-179.02	41410	41411	41414	41412	41413
b8	0.3	420	3w9t	ILE	2893	X	-113.79	116.34	-174.72	42728	42729	42732	42730	42731
b8	0.3	421	3w9t	ILE	2897	X	-120.78	128.18	179.28	42786	42787	42790	42788	42789
b8	0.3	422	3wdo	ILE	403	X	-111.4	120.2	177.73	6172	6173	6176	6174	6175
b8	0.3	423	4ayt	ILE	329	X	-122.49	136.3	-177.92	5110	5111	5114	5112	5113
b8	0.3	424	4ayt	ILE	398	X	-115.5	122.37	-172.27	6151	6152	6155	6153	6154
b8	0.3	425	4ayt	ILE	417	X	-110.11	127.31	174.74	6472	6473	6476	6474	6475
b8	0.3	426	4ayt	ILE	894	X	-115.74	133.38	179.29	13833	13834	13837	13835	13836
b8	0.3	427	4ayt	ILE	963	X	-115.73	126.27	-175.06	14874	14875	14878	14876	14877
b8	0.3	428	4czb	ILE	377	X	-138.18	138.8	172.91	5897	5898	5901	5899	5900
b8	0.3	429	4dbl	ILE	703	X	-121.22	119.93	172.59	10851	10852	10855	10853	10854
b8	0.3	430	4dbl	ILE	833	X	-119.31	123.68	174.23	12862	12863	12866	12864	12865
b8	0.3	431	4dbl	ILE	886	X	-122.8	132.43	-179.36	13717	13718	13721	13719	13720
b8	0.3	432	4dbl	ILE	893	X	-125.59	125.71	165.22	13835	13836	13839	13837	13838
b8	0.3	433	4dbl	ILE	951	X	-119.95	124.06	175.1	14654	14655	14658	14656	14657
b8	0.3	434	4dbl	ILE	1081	X	-119.6	124.37	174.17	16665	16666	16669	16667	16668
b8	0.3	435	4dbl	ILE	1134	X	-128.94	135.59	-179.08	17520	17521	17524	17522	17523
b8	0.3	436	4dbl	ILE	1141	X	-125.26	127.04	166.09	17638	17639	17642	17640	17641
b8	0.3	437	4dbl	ILE	1150	X	-113.03	136.93	178.32	17758	17759	17762	17760	17761
b8	0.3	438	4dbl	ILE	1335	X	-111.9	121.03	176.37	20634	20635	20638	20636	20637
b8	0.3	439	4doj	ILE	1241	X	-115.61	135.27	-2.95	18884	18885	18888	18886	18887
b8	0.3	440	4epa	ILE	172	X	-111.74	135.5	168.99	2511	2512	2515	2513	2514
b8	0.3	441	4epa	ILE	233	X	-125.49	110.79	177.19	3418	3419	3422	3420	3421
b8	0.3	442	4ev6	ILE	27	X	-124.24	126.73	167.79	416	417	420	418	419
b8	0.3	443	4ev6	ILE	48	X	-122.78	126.82	-169.01	774	775	778	776	777
b8	0.3	444	4ev6	ILE	74	X	-115.74	110.07	174.22	1185	1186	1189	1187	1188
b8	0.3	445	4ev6	ILE	92	X	-124.65	136.39	179.53	1469	1470	1473	1471	1472
b8	0.3	446	4ev6	ILE	319	X	-132.83	153.37	175.27	5308	5309	5312	5310	5311
b8	0.3	447	4ev6	ILE	362	X	-121.08	138.14	-177.13	6020	6021	6024	6022	6023
b8	0.3	448	4ev6	ILE	406	X	-126.41	144.9	176.63	6715	6716	6719	6717	6718
b8	0.3	449	4ev6	ILE	633	X	-124.14	132.43	-177.05	10555	10556	10559	10557	10558
b8	0.3	450	4ev6	ILE	647	X	-138.35	141.35	161.71	10768	10769	10772	10770	10771
b8	0.3	451	4ev6	ILE	655	X	-118.45	130.24	175.06	10909	10910	10913	10911	10912
b8	0.3	452	4ev6	ILE	720	X	-130.46	142.79	174.9	11962	11963	11966	11964	11965
b8	0.3	453	4ev6	ILE	969	X	-117.4	123.48	175.33	16156	16157	16160	16158	16159
b8	0.3	454	4ev6	ILE	971	X	-116.21	129.64	175.41	16199	16200	16203	16201	16202
b8	0.3	455	4ev6	ILE	990	X	-125.45	121.76	-173.67	16514	16515	16518	16516	16517
b8	0.3	456	4ev6	ILE	1034	X	-115.01	125.7	-172.49	17209	17210	17213	17211	17212
b8	0.3	457	4ev6	ILE	1351	X	-127.87	142.01	175.86	22505	22506	22509	22507	22508
b8	0.3	458	4fso	ILE	205	X	-125.64	133.13	-179.67	3184	3185	3188	3186	3187
b8	0.3	459	4gd3	ILE	106	X	-117.49	137.74	172.71	1596	1597	1600	1598	1599
b8	0.3	460	4gd3	ILE	140	X	-114.19	114.53	177.92	2101	2102	2105	2103	2104
b8	0.3	461	4gd3	ILE	267	X	-113.81	121.01	179.86	4056	4057	4060	4058	4059
b8	0.3	462	4gd3	ILE	544	X	-110.3	128.22	172.71	8296	8297	8300	8298	8299
b8	0.3	463	4gd3	ILE	672	X	-120.72	115.6	171.74	10227	10228	10231	10229	10230
b8	0.3	464	4gd3	ILE	821	X	-118.26	132.45	173.51	12526	12527	12530	12528	12529
[truncated: 9,249 more rows]

## Sheet: c) ILEmL (membrane proteins)
Chess Square	Parse	Map ID	pdb ID	residue	name	chain	phi	psi	omega	atno: N	atno: CA	atno: CB	atno: C	atno: O
a1	0.06	1	5l7d	ILE	328	A	-165.65	174.35	173.19	4994	4995	4998	4996	4997
a1	0.06	2	5x41	ILE	820	F	-173.61	161.83	162.11	12184	12185	12188	12186	12187
a1	0.18	1	6iz4	ILE	423	A	-159.71	161.13	164.96	6655	6656	6659	6657	6658
a4	0.06	1	2c3e	ILE	209	X	-179.06	-36.17	177.19	3261	3262	3265	3263	3264
a4	0.06	2	6du8	ILE	237	A	-168.94	-68.14	-151.49	3728	3729	3732	3730	3731
a4	0.06	3	6du8	ILE	658	A	-173	-66.01	-154.88	10549	10550	10553	10551	10552
a4	0.06	4	6du8	ILE	1079	A	-174.68	-48.71	-155.72	17371	17372	17375	17373	17374
a4	0.06	5	6du8	ILE	1500	A	-168.4	-52.86	-152.94	24193	24194	24197	24195	24196
a5	0.18	1	6c08	ILE	190	A	-163.95	-8.52	174.76	3086	3087	3090	3088	3089
a6	0.3	1	5zx5	ILE	3180	A	-155.4	52.87	-172.73	52249	52250	52253	52251	52252
a7	0.18	1	6e3y	ILE	910	A	-164.83	81.7	175.61	14284	14285	14288	14286	14287
a7	0.3	1	5u70	ILE	1931	J	-157.18	106.97	-178.81	31648	31649	31652	31650	31651
a8	0.06	1	3fh6	ILE	351	X	-158.76	135.88	-168.59	5560	5561	5564	5562	5563
a8	0.06	2	4c4v	ILE	84	X	-156.11	127.15	-175.35	1335	1336	1339	1337	1338
a8	0.18	1	1jb0	ILE	1036	X	-164.95	137.51	-175.9	15973	15974	15977	15975	15976
a8	0.18	2	6h3i	ILE	2346	A	-160.01	154.97	175.32	36416	36417	36420	36418	36419
a8	0.18	3	6iz4	ILE	199	A	-164.82	153.01	173.02	3112	3113	3116	3114	3115
a8	0.18	4	6iz4	ILE	647	A	-158.01	153.95	166.61	10199	10200	10203	10201	10202
a8	0.3	1	4oh3	ILE	1000	X	176.85	147.18	-179.1	15538	15539	15542	15540	15541
b1	0.06	1	2mpr	ILE	282	X	-129.82	158.26	175.01	4231	4232	4235	4233	4234
b1	0.06	2	2mpr	ILE	703	X	-124.95	158.85	175.43	10666	10667	10670	10668	10669
b1	0.06	3	2mpr	ILE	1124	X	-131.03	160.28	174.76	17101	17102	17105	17103	17104
b1	0.06	4	3qnq	ILE	167	X	-122.51	169.02	177.3	2634	2635	2638	2636	2637
b1	0.06	5	4doj	ILE	548	X	-126.85	160.35	168.12	8380	8381	8384	8382	8383
b1	0.06	6	4dve	ILE	40	X	-117.57	-175.53	168.15	623	624	627	625	626
b1	0.06	7	4qim	ILE	194	X	-125.86	-179.12	171.93	2955	2956	2959	2957	2958
b1	0.06	8	4rdr	ILE	64	X	-120.01	-177.09	174.05	907	908	911	909	910
b1	0.06	9	4rp8	ILE	299	X	-110.63	173.85	-179.31	4668	4669	4672	4670	4671
b1	0.06	10	4rp8	ILE	729	X	-121.81	-176.11	-176.88	11300	11301	11304	11302	11303
b1	0.06	11	4zwj	ILE	179	X	-122.97	155.38	168.85	2798	2799	2802	2800	2801
b1	0.06	12	5nv9	ILE	149	A	-134.46	159.67	174.59	2406	2407	2410	2408	2409
b1	0.06	13	5x41	ILE	815	F	-152.32	-161.62	165.23	12122	12123	12126	12124	12125
b1	0.06	14	6cb2	ILE	249	A	-123.58	159.27	-176.06	3872	3873	3876	3874	3875
b1	0.06	15	6cjt	ILE	114	A	-114.28	-166.1	-176.01	1870	1871	1874	1872	1873
b1	0.06	16	6cjt	ILE	906	A	-134.19	165.22	170.63	14693	14694	14697	14695	14696
b1	0.06	17	6cjt	ILE	1302	A	-121.84	155.37	172.22	21103	21104	21107	21105	21106
b1	0.06	18	6coy	ILE	353	A	-137.89	164.99	149.72	5545	5546	5549	5547	5548
b1	0.06	19	6coy	ILE	818	A	-135.42	164.38	153.36	12787	12788	12791	12789	12790
b1	0.06	20	6fok	ILE	500	A	-131.36	158.23	160.45	7611	7612	7615	7613	7614
b1	0.06	21	6h3i	ILE	1991	A	-137.96	156.78	153.03	30911	30912	30915	30913	30914
b1	0.18	1	2b2f	ILE	462	X	-145.65	155.77	171.47	6939	6940	6943	6941	6942
b1	0.18	2	6h3i	ILE	1811	A	-143.79	165.02	170.64	28118	28119	28122	28120	28121
b1	0.3	1	5fp1	ILE	84	A	-129.16	156.61	178.16	1232	1233	1236	1234	1235
b1	0.3	2	5u70	ILE	215	B	-118.51	157.88	-164.56	3638	3639	3642	3640	3641
b3	0.06	1	4lz6	ILE	398	A	-112.64	-70.44	-166.08	6180	6181	6184	6182	6183
b3	0.06	2	5x41	ILE	813	F	-113.28	-75.86	-149.28	12086	12087	12090	12088	12089
b3	0.18	1	6c6l	ILE	2552	A	-111.87	-73.01	-164.05	38893	38894	38897	38895	38896
b3	0.3	1	3cx5	ILE	2752	X	-112.47	-79.39	-175.99	43012	43013	43016	43014	43015
b3	0.3	2	3rfz	ILE	447	A	-117.01	-81.24	-167.25	6588	6589	6592	6590	6591
b3	0.3	3	4m64	ILE	367	X	-116.35	-75.13	-172.06	5787	5788	5791	5789	5790
b3	0.3	4	4mnd	ILE	226	X	-113.71	-73.19	-165.51	3565	3566	3569	3567	3568
b3	0.3	5	4nab	ILE	8	X	-110.36	-71.06	-176.61	129	130	133	131	132
b3	0.3	6	4xk8	ILE	3047	X	-116.63	-71.86	177.81	47092	47093	47096	47094	47095
b3	0.3	7	4zwc	ILE	175	X	-115.24	-89.32	177.52	2665	2666	2669	2667	2668
b3	0.3	8	5gxb	ILE	89	A	-114.88	-73.37	-169.82	1510	1511	1514	1512	1513
b3	0.3	9	5l2a	ILE	333	A	-114.36	-75.07	179.59	4973	4974	4977	4975	4976
b3	0.3	10	5l2a	ILE	751	C	-113.38	-84	179.85	11214	11215	11218	11216	11217
b3	0.3	11	5oc9	ILE	409	A	-133.89	-79.55	-176.59	6797	6798	6801	6799	6800
b3	0.3	12	5oc9	ILE	1022	A	-125.73	-79.96	-177.82	16932	16933	16936	16934	16935
b3	0.3	13	5zx5	ILE	516	A	-127.04	-70.68	-179.63	8399	8400	8403	8401	8402
b3	0.3	14	6du8	ILE	395	A	-146.48	-71.45	-176.65	6377	6378	6381	6379	6380
b3	0.3	15	6du8	ILE	1237	A	-130.44	-71.17	-174.6	20021	20022	20025	20023	20024
b3	0.3	16	6hum	ILE	684	A	-119.27	-88.84	-179.06	10897	10898	10901	10899	10900
b4	0.06	1	1l9b	ILE	254	X	-127.21	-31.06	170.31	3933	3934	3937	3935	3936
b4	0.06	2	1pw4	ILE	78	X	-115.02	-39.03	-175.94	1257	1258	1261	1259	1260
b4	0.06	3	2rdd	ILE	485	X	-118.76	-27.73	174.23	7379	7380	7383	7381	7382
b4	0.06	4	3b9y	ILE	250	X	-117.82	-32.87	-178.4	3775	3776	3779	3777	3778
b4	0.06	5	3b9y	ILE	1026	X	-118.04	-32.5	-179.22	15421	15422	15425	15423	15424
b4	0.06	6	4doj	ILE	1049	X	-117.13	-53.71	-173.49	15970	15971	15974	15972	15973
b4	0.06	7	4gey	ILE	166	X	-119.85	-40.07	-178.77	2529	2530	2533	2531	2532
b4	0.06	8	4rfs	ILE	719	X	-110.17	-37.11	170.99	11108	11109	11112	11110	11111
b4	0.06	9	4rp8	ILE	540	X	-111.15	-34.52	-178.94	8336	8337	8340	8338	8339
b4	0.06	10	5d0q	ILE	581	A	-111.92	-25.81	173.67	8978	8979	8982	8980	8981
b4	0.06	11	6al2	ILE	288	A	-115.25	-34.86	172.47	4351	4352	4355	4353	4354
b4	0.06	12	6nt4	ILE	63	A	-143.93	-25.36	176.25	948	949	952	950	951
b4	0.18	1	1fft	ILE	240	X	-110.37	-26.28	178.65	3767	3768	3771	3769	3770
b4	0.18	2	2dyr	ILE	246	X	-113.6	-26	175.06	3792	3793	3796	3794	3795
b4	0.18	3	2dyr	ILE	2021	X	-113.22	-26.94	177.73	31802	31803	31806	31804	31805
b4	0.18	4	2wsw	ILE	115	X	-111.35	-28.52	-173.08	1830	1831	1834	1832	1833
b4	0.18	5	2wsw	ILE	623	X	-117.28	-27.84	-173.41	9883	9884	9887	9885	9886
b4	0.18	6	2wsw	ILE	1131	X	-114.28	-28.31	-174.31	17936	17937	17940	17938	17939
b4	0.18	7	3o7q	ILE	156	X	-118.5	-40.31	176.73	2424	2425	2428	2426	2427
b4	0.18	8	3rko	ILE	746	X	-115.83	-32.72	169.13	11636	11637	11640	11638	11639
b4	0.18	9	4kt0	ILE	1304	A	-112.38	-32.02	-176.5	20065	20066	20069	20067	20068
b4	0.18	10	4p6v	ILE	577	X	-112.98	-25.22	173.38	8873	8874	8877	8875	8876
b4	0.18	11	4p6v	ILE	1108	X	-121.54	-26.3	170.8	16919	16920	16923	16921	16922
b4	0.18	12	5c6p	ILE	250	X	-112.66	-30.51	165.36	3857	3858	3861	3859	3860
b4	0.18	13	5l8r	ILE	816	D	-120.94	-48.44	-162.05	12529	12530	12533	12531	12532
b4	0.18	14	5l8r	ILE	931	E	-136.47	-61.67	177.08	14359	14360	14363	14361	14362
b4	0.18	15	5sv0	ILE	448	A	-129.62	-57.51	-177.69	6795	6796	6799	6797	6798
b4	0.18	16	6iyc	ILE	948	A	-115.03	-42.45	172.07	14923	14924	14927	14925	14926
b4	0.18	17	6o7u	ILE	2379	A	-112.16	-39.35	178.15	36672	36673	36676	36674	36675
b4	0.3	1	1fft	ILE	531	X	-114.87	-68.06	174.38	8374	8375	8378	8376	8377
b4	0.3	2	1fft	ILE	576	X	-152.9	-59.51	171.73	9103	9104	9107	9105	9106
b4	0.3	3	1fft	ILE	857	X	-111.39	-31.46	170.53	13459	13460	13463	13461	13462
b4	0.3	4	1kf6	ILE	988	X	-125.05	-62.06	-176.7	15193	15194	15197	15195	15196
b4	0.3	5	1ldf	ILE	250	X	-115.19	-52.93	-178.93	3743	3744	3747	3745	3746
b4	0.3	6	1ldf	ILE	504	X	-115.54	-53.61	-179.27	7552	7553	7556	7554	7555
b4	0.3	7	1ldf	ILE	758	X	-115.89	-53.33	-179.49	11361	11362	11365	11363	11364
b4	0.3	8	1rhz	ILE	523	X	-112.36	-32.21	170.63	8298	8299	8302	8300	8301
b4	0.3	9	2nr9	ILE	51	X	-112.33	-46.82	-170.07	828	829	832	830	831
b4	0.3	10	2rdd	ILE	2079	X	-110.88	-39.73	-178.08	31935	31936	31939	31937	31938
b4	0.3	11	2x72	ILE	307	X	-114.96	-59.34	179.25	4841	4842	4845	4843	4844
b4	0.3	12	2x72	ILE	644	X	-117.08	-58.21	178.76	10147	10148	10151	10149	10150
b4	0.3	13	2xq2	ILE	346	X	-110.27	-60.53	-175.32	5334	5335	5338	5336	5337
b4	0.3	14	2xq2	ILE	852	X	-112.79	-59.24	-175.61	13170	13171	13174	13172	13173
b4	0.3	15	2yiu	ILE	404	X	-116.25	-57.43	-174.52	6528	6529	6532	6530	6531
b4	0.3	16	2yiu	ILE	1212	X	-111.02	-60.81	-172.55	19134	19135	19138	19136	19137
b4	0.3	17	3b8e	ILE	1065	X	-129.3	-42.5	-175.97	16567	16568	16571	16569	16570
b4	0.3	18	3beh	ILE	449	X	-129.51	-58.86	-178.32	6967	6968	6971	6969	6970
b4	0.3	19	3cx5	ILE	1148	X	-116.13	-57.29	-173.62	18000	18001	18004	18002	18003
b4	0.3	20	3cx5	ILE	3099	X	-121.4	-53.56	-172.96	48590	48591	48594	48592	48593
b4	0.3	21	3cxh	ILE	800	X	-111.31	-25.92	-173.7	12406	12407	12410	12408	12409
b4	0.3	22	3cxh	ILE	1148	X	-117.55	-55.88	-173.59	18002	18003	18006	18004	18005
b4	0.3	23	3cxh	ILE	2746	X	-111.76	-27.51	-172.12	42911	42912	42915	42913	42914
b4	0.3	24	3cxh	ILE	3094	X	-115.63	-58.77	-172.53	48507	48508	48511	48509	48510
b4	0.3	25	3qe7	ILE	179	X	-112.06	-26.53	175.69	2713	2714	2717	2715	2716
b4	0.3	26	3qe7	ILE	205	X	-152.95	-53.05	-177	3110	3111	3114	3112	3113
b4	0.3	27	3qnq	ILE	723	X	-114.58	-53.4	-179.72	11366	11367	11370	11368	11369
b4	0.3	28	3rce	ILE	139	X	-130.92	-32.27	-177.95	2219	2220	2223	2221	2222
b4	0.3	29	3rko	ILE	874	X	-129.41	-58.16	-171.95	13659	13660	13663	13661	13662
b4	0.3	30	3t9n	ILE	3	X	-114.11	-35.69	-176.92	36	37	40	38	39
b4	0.3	31	3t9n	ILE	1062	X	-113.23	-32.18	-175.95	17206	17207	17210	17208	17209
b4	0.3	32	3ux4	ILE	896	X	-113.76	-39.96	168.56	14139	14140	14143	14141	14142
b4	0.3	33	3ux4	ILE	1076	X	-115.93	-47.83	170.38	16979	16980	16983	16981	16982
b4	0.3	34	4atv	ILE	289	X	-110.59	-42.26	179.05	4418	4419	4422	4420	4421
b4	0.3	35	4dbl	ILE	379	X	-121.67	-62.54	-175.47	5944	5945	5948	5946	5947
b4	0.3	36	4dbl	ILE	580	X	-117.91	-44.34	178.36	9039	9040	9043	9041	9042
b4	0.3	37	4doj	ILE	225	X	-112.2	-61.24	-178.86	3409	3410	3413	3411	3412
b4	0.3	38	4doj	ILE	751	X	-121.7	-48.93	175.27	11456	11457	11460	11458	11459
b4	0.3	39	4gx0	ILE	81	X	-120.63	-52.39	178.23	1289	1290	1293	1291	1292
b4	0.3	40	4gx0	ILE	1003	X	-118.48	-60.3	-179.56	15601	15602	15605	15603	15604
b4	0.3	41	4gx0	ILE	1378	X	-113.97	-68.67	-178.3	21452	21453	21456	21454	21455
b4	0.3	42	4j7c	ILE	2516	X	-113.21	-34.24	175.52	39667	39668	39671	39669	39670
b4	0.3	43	4kjr	ILE	869	X	-110.29	-67.71	-175.06	13229	13230	13233	13231	13232
b4	0.3	44	4m58	ILE	69	X	-120.03	-43.11	-169.18	1003	1004	1007	1005	1006
b4	0.3	45	4mnd	ILE	634	X	-123.14	-66.25	-165.88	10062	10063	10066	10064	10065
b4	0.3	46	4mt4	ILE	334	X	-114.61	-68.31	-179.12	5191	5192	5195	5193	5194
b4	0.3	47	4or2	ILE	250	X	-124.86	-62.41	-172.68	4014	4015	4018	4016	4017
b4	0.3	48	4q79	ILE	150	X	-126.68	-48.3	174.48	2299	2300	2303	2301	2302
b4	0.3	49	4q79	ILE	344	X	-117.45	-56.15	175.2	5254	5255	5258	5256	5257
b4	0.3	50	4q79	ILE	535	X	-126.32	-49.68	165.1	8176	8177	8180	8178	8179
b4	0.3	51	4q79	ILE	732	X	-110.77	-53.54	177.27	11174	11175	11178	11176	11177
b4	0.3	52	4q79	ILE	930	X	-125.68	-38.47	170.26	14191	14192	14195	14193	14194
b4	0.3	53	4q79	ILE	1309	X	-120.08	-47.45	164.73	19987	19988	19991	19989	19990
b4	0.3	54	4q79	ILE	1500	X	-124.67	-54.19	172.59	22909	22910	22913	22911	22912
b4	0.3	55	4q79	ILE	1691	X	-124.76	-47.74	176.27	25831	25832	25835	25833	25834
b4	0.3	56	4quv	ILE	388	X	-120.39	-59.18	-153.05	6328	6329	6332	6330	6331
b4	0.3	57	4rfs	ILE	979	X	-116.93	-54.01	-177.84	15324	15325	15328	15326	15327
b4	0.3	58	4y7k	ILE	288	X	-111.78	-61.67	-174.37	4605	4606	4609	4607	4608
b4	0.3	59	4y7k	ILE	529	X	-111.91	-59.48	-174.62	8469	8470	8473	8471	8472
b4	0.3	60	4y7k	ILE	771	X	-111.23	-62.45	-174.49	12352	12353	12356	12354	12355
b4	0.3	61	4y7k	ILE	1013	X	-112.33	-61.7	-174.84	16235	16236	16239	16237	16238
b4	0.3	62	4zwj	ILE	307	X	-110.34	-62.42	-178.7	4841	4842	4845	4843	4844
b4	0.3	63	5a43	ILE	126	X	-112.13	-28.6	162.54	1960	1961	1964	1962	1963
b4	0.3	64	5a43	ILE	247	X	-115.26	-38.93	170.74	3860	3861	3864	3862	3863
b4	0.3	65	5khn	ILE	1593	F	-110.55	-43.9	170.47	24090	24091	24094	24092	24093
b4	0.3	66	5l8r	ILE	256	B	-132.52	-69.23	-179.06	3902	3903	3906	3904	3905
b4	0.3	67	5l8r	ILE	267	B	-124.83	-52.82	178.53	4090	4091	4094	4092	4093
b4	0.3	68	5l8r	ILE	808	D	-120.67	-30.23	175.88	12404	12405	12408	12406	12407
b4	0.3	69	5mrw	ILE	1138	B	-118.11	-29.93	-175.23	17161	17162	17165	17163	17164
b4	0.3	70	5nv9	ILE	279	A	-127.39	-61.53	-173.86	4488	4489	4492	4490	4491
b4	0.3	71	5t0o	ILE	1432	B	-114.02	-34.38	173.33	22182	22183	22186	22184	22185
b4	0.3	72	5t3r	ILE	699	A	-114.28	-57.86	-174.11	10883	10884	10887	10885	10886
b4	0.3	73	5xno	ILE	748	E	-126.78	-26.04	173.51	11233	11234	11237	11235	11236
b4	0.3	74	5z1w	ILE	401	A	-125.89	-52.4	179.39	6442	6443	6446	6444	6445
b4	0.3	75	6ajg	ILE	254	A	-116.47	-39.5	-178.2	3866	3867	3870	3868	3869
b4	0.3	76	6btm	ILE	2163	A	-128.87	-44.75	175.71	33590	33591	33594	33592	33593
b4	0.3	77	6btm	ILE	2274	A	-117.18	-54.36	-173.65	35450	35451	35454	35452	35453
b4	0.3	78	6c9a	ILE	929	A	-113.5	-33.78	162.53	15469	15470	15473	15471	15472
b4	0.3	79	6cjt	ILE	564	A	-111.3	-43.05	167.04	9119	9120	9123	9121	9122
b4	0.3	80	6du8	ILE	816	A	-139.11	-65.54	178.47	13199	13200	13203	13201	13202
b4	0.3	81	6du8	ILE	1110	A	-142.77	-65.01	-165.5	17908	17909	17912	17910	17911
b4	0.3	82	6du8	ILE	1658	A	-113.97	-64.19	-174.45	26842	26843	26846	26844	26845
b4	0.3	83	6e1m	ILE	122	A	-114.28	-42.28	173.08	1943	1944	1947	1945	1946
b4	0.3	84	6g7o	ILE	44	A	-116.35	-48.56	-174.72	672	673	676	674	675
b4	0.3	85	6gyn	ILE	266	A	-115.82	-66.85	-167.56	4451	4452	4455	4453	4454
b4	0.3	86	6gyn	ILE	761	A	-128.92	-67.84	-173.46	12594	12595	12598	12596	12597
b4	0.3	87	6gyn	ILE	1256	A	-123.33	-66.85	-174.52	20736	20737	20740	20738	20739
b4	0.3	88	6gyn	ILE	1751	A	-123	-61.09	-172.89	28878	28879	28882	28880	28881
b4	0.3	89	6hcy	ILE	222	A	-125.68	-50.03	-168.03	3511	3512	3515	3513	3514
b4	0.3	90	6hcy	ILE	658	A	-124.89	-47.49	-170.59	10576	10577	10580	10578	10579
b4	0.3	91	6hcy	ILE	1094	A	-126.88	-51.1	-169.51	17641	17642	17645	17643	17644
b4	0.3	92	6hum	ILE	709	A	-116.59	-52.79	-173.72	11267	11268	11271	11269	11270
b4	0.3	93	6i6b	ILE	78	A	-116.47	-43.16	-170.41	1267	1268	1271	1269	1270
b4	0.3	94	6idp	ILE	352	A	-111.31	-63.91	-171.86	5449	5450	5453	5451	5452
b4	0.3	95	6n25	ILE	390	A	-110.62	-48.25	177.03	6429	6430	6433	6431	6432
b4	0.3	96	6n25	ILE	728	A	-125.87	-48	178.92	11984	11985	11988	11986	11987
b4	0.3	97	6n25	ILE	1066	A	-118.05	-51.8	178.12	17539	17540	17543	17541	17542
b4	0.3	98	6n25	ILE	1404	A	-114.42	-46.19	177.06	23094	23095	23098	23096	23097
b4	0.3	99	6n25	ILE	1604	A	-111.98	-45.2	-176.33	26372	26373	26376	26374	26375
b4	0.3	100	6nbq	ILE	2463	A	-119.59	-46.08	169.22	38809	38810	38813	38811	38812
b4	0.3	101	6nbq	ILE	2808	A	-115.16	-49.38	-174.02	44262	44263	44266	44264	44265
b4	0.3	102	6nbq	ILE	2996	A	-120.23	-61.84	-161.51	47180	47181	47184	47182	47183
b4	0.3	103	6nt4	ILE	876	A	-113.81	-48.44	173.42	14339	14340	14343	14341	14342
b4	0.3	104	6o20	ILE	394	A	-116.6	-68.16	172.29	6309	6310	6313	6311	6312
b4	0.3	105	6oeu	ILE	516	A	-130.64	-41.34	-175.19	8085	8086	8089	8087	8088
b5	0.06	1	1dxr	ILE	903	X	-117.97	16.19	-179.31	14063	14064	14067	14065	14066
b5	0.06	2	1pp9	ILE	1009	X	-114.51	-7.82	-174.91	15266	15267	15270	15268	15269
b5	0.06	3	1s5h	ILE	142	X	-118.88	-0.83	174.92	2115	2116	2119	2117	2118
b5	0.06	4	2qts	ILE	810	X	-114.06	6.7	-177.25	12784	12785	12788	12786	12787
b5	0.06	5	2xq2	ILE	223	X	-121.23	-2.9	-170.57	3472	3473	3476	3474	3475
b5	0.06	6	2xq2	ILE	733	X	-123.13	-0.96	-170.61	11371	11372	11375	11373	11374
b5	0.06	7	3ayf	ILE	610	X	-110.29	-0.15	-172.7	9844	9845	9848	9846	9847
b5	0.06	8	3b9y	ILE	638	X	-121.59	-24.61	177.37	9598	9599	9602	9600	9601
b5	0.06	9	3cx5	ILE	2751	X	-117.97	-1.13	178.38	42993	42994	42997	42995	42996
b5	0.06	10	3rfz	ILE	126	A	-112.47	-15.11	167.99	1828	1829	1832	1830	1831
b5	0.06	11	3wdo	ILE	114	X	-112.96	-11.29	-163.19	1700	1701	1704	1702	1703
b5	0.06	12	4ikx	ILE	44	X	-110.52	-19.98	-177.36	701	702	705	703	704
b5	0.06	13	4n75	ILE	196	X	-117.58	11.03	176.41	2940	2941	2944	2942	2943
b5	0.06	14	4q2e	ILE	240	X	-112.46	7.3	-171.78	3832	3833	3836	3834	3835
b5	0.06	15	4rp8	ILE	413	X	-115.56	-10.97	-179.84	6384	6385	6388	6386	6387
b5	0.06	16	4rp8	ILE	843	X	-118.41	5.82	-179.96	13016	13017	13020	13018	13019
b5	0.06	17	4ww3	ILE	301	X	-118.65	-15.45	-171.51	4777	4778	4781	4779	4780
b5	0.06	18	5d0q	ILE	479	A	-113.41	-20.7	177.84	7391	7392	7395	7393	7394
b5	0.06	19	5jnq	ILE	494	A	-123.96	9.88	173.48	7629	7630	7633	7631	7632
b5	0.06	20	5nmi	ILE	3041	N	-132.7	-1.21	178.25	46889	46890	46893	46891	46892
b5	0.06	21	5t3r	ILE	1307	A	-111.54	-23.39	172.64	20281	20282	20285	20283	20284
b5	0.06	22	5ys3	ILE	180	A	-114.05	-0.57	176.45	2740	2741	2744	2742	2743
b5	0.06	23	5ys3	ILE	368	A	-117.79	2	177.57	5596	5597	5600	5598	5599
b5	0.06	24	5ys3	ILE	920	A	-121.46	-0.03	177.04	13982	13983	13986	13984	13985
b5	0.06	25	5ys3	ILE	1102	A	-115.65	7.69	175.71	16748	16749	16752	16750	16751
b5	0.06	26	5zx5	ILE	734	A	-114.1	-1.59	-174.51	12005	12006	12009	12007	12008
b5	0.06	27	5zx5	ILE	1548	A	-116.7	1.93	-168.17	25333	25334	25337	25335	25336
b5	0.06	28	5zx5	ILE	2362	A	-114.37	3.3	-170.21	38758	38759	38762	38760	38761
b5	0.06	29	5zx5	ILE	3176	A	-113.21	11.58	-174.92	52183	52184	52187	52185	52186
b5	0.06	30	6a90	ILE	233	A	-115.27	-5.68	172.58	3826	3827	3830	3828	3829
b5	0.06	31	6bug	ILE	355	A	-110.1	9.75	169.62	5802	5803	5806	5804	5805
b5	0.06	32	6gv1	ILE	66	A	-124.18	11.77	177.87	1016	1017	1020	1018	1019
b5	0.06	33	6nt4	ILE	148	A	-117.24	14.67	160.07	2399	2400	2403	2401	2402
b5	0.06	34	6nt4	ILE	1027	A	-115.12	15.03	167.82	16856	16857	16860	16858	16859
b5	0.18	1	3ne5	ILE	2811	X	-110.33	-17.22	-179.06	43589	43590	43593	43591	43592
b5	0.18	2	3ne5	ILE	4485	X	-110.65	-11.84	-179.26	69613	69614	69617	69615	69616
b5	0.18	3	5cfy	ILE	384	A	-134.53	-20.42	156.24	5878	5879	5882	5880	5881
b5	0.18	4	5eke	ILE	1132	A	-132.41	-19.31	-174.48	18383	18384	18387	18385	18386
b5	0.18	5	6a90	ILE	144	A	-148.85	5.11	-168.04	2324	2325	2328	2326	2327
b5	0.18	6	6cse	ILE	362	A	-125.84	6.13	179.94	5354	5355	5358	5356	5357
b5	0.18	7	6h3i	ILE	1626	A	-114.58	-5.34	171.62	25259	25260	25263	25261	25262
b5	0.18	8	6h3i	ILE	1631	A	-129.69	-20.07	172.93	25347	25348	25351	25349	25350
b5	0.18	9	6nt4	ILE	437	A	-110.59	6.04	170.11	7033	7034	7037	7035	7036
b5	0.3	1	1rh5	ILE	200	X	-114.69	-22.9	171.51	3149	3150	3153	3151	3152
b5	0.3	2	3cx5	ILE	800	X	-115.66	-21.75	-175.87	12404	12405	12408	12406	12407
b5	0.3	3	3qnq	ILE	77	X	-122.34	19.34	178.54	1220	1221	1224	1222	1223
b5	0.3	4	3qnq	ILE	509	X	-133.24	13.78	177.61	8010	8011	8014	8012	8013
b5	0.3	5	3t9n	ILE	269	X	-115.37	-17.21	179.87	4354	4355	4358	4356	4357
b5	0.3	6	4doj	ILE	169	X	-116.35	15.33	177.6	2618	2619	2622	2620	2621
b5	0.3	7	4doj	ILE	1264	X	-110.54	15.58	-167.84	19236	19237	19240	19238	19239
b5	0.3	8	4zyo	ILE	265	X	-118.92	10.54	174.84	4326	4327	4330	4328	4329
b5	0.3	9	5jsi	ILE	378	A	-123.88	0.23	161.43	5836	5837	5840	5838	5839
b5	0.3	10	5l8r	ILE	689	D	-122.34	-24.61	-170.13	10512	10513	10516	10514	10515
b5	0.3	11	5l8r	ILE	3218	P	-123.78	-20.44	-171.32	49793	49794	49797	49795	49796
b5	0.3	12	5n6m	ILE	402	C	-112.29	-11.39	-174.43	6150	6151	6154	6152	6153
b5	0.3	13	5t0o	ILE	2465	C	-128.47	-23.76	165.04	38252	38253	38256	38254	38255
b5	0.3	14	5tj6	ILE	916	F	-121.56	-3.73	161.94	14512	14513	14516	14514	14515
b5	0.3	15	5zx5	ILE	686	A	-115.08	-16.94	161.91	11168	11169	11172	11170	11171
b5	0.3	16	5zx5	ILE	1330	A	-134.5	11.66	156.48	21727	21728	21731	21729	21730
b5	0.3	17	5zx5	ILE	1500	A	-113.06	-20.05	166	24496	24497	24500	24498	24499
b5	0.3	18	5zx5	ILE	1552	A	-146.66	9.6	-157.89	25399	25400	25403	25401	25402
b5	0.3	19	5zx5	ILE	2366	A	-151.46	-13.45	-157.17	38824	38825	38828	38826	38827
b5	0.3	20	6dg7	ILE	379	A	-120.53	16.65	150.16	6284	6285	6288	6286	6287
b5	0.3	21	6dg7	ILE	387	A	-123.33	10.93	168	6420	6421	6424	6422	6423
b5	0.3	22	6hcy	ILE	295	A	-116.77	-18.77	176.82	4744	4745	4748	4746	4747
b6	0.06	1	1rhz	ILE	70	X	-119.23	32.89	169.48	1156	1157	1160	1158	1159
b6	0.06	2	3c02	ILE	73	X	-114.25	29.12	173.5	1084	1085	1088	1086	1087
b6	0.06	3	3c02	ILE	315	X	-114.77	29.02	172.97	4841	4842	4845	4843	4844
b6	0.06	4	3c02	ILE	557	X	-113.38	29.03	173.33	8598	8599	8602	8600	8601
b6	0.06	5	3c02	ILE	799	X	-112.82	29.02	178.24	12355	12356	12359	12357	12358
b6	0.06	6	3puw	ILE	1010	X	-117.53	35.32	175.64	15780	15781	15784	15782	15783
b6	0.06	7	3v5s	ILE	183	X	-154.23	27.72	-172.38	2840	2841	2844	2842	2843
b6	0.06	8	5h36	ILE	149	A	-130.11	22.14	175.68	2257	2258	2261	2259	2260
b6	0.06	9	5h36	ILE	537	C	-134.27	23.07	-177.73	8037	8038	8041	8039	8040
b6	0.06	10	5h3o	ILE	148	A	-122.1	32.71	172.19	2454	2455	2458	2456	2457
b6	0.06	11	5h3o	ILE	658	B	-118.21	39.41	-178.62	10916	10917	10920	10918	10919
b6	0.06	12	5h3o	ILE	1168	C	-121.78	44.64	173.41	19378	19379	19382	19380	19381
b6	0.06	13	5h3o	ILE	1678	D	-118.26	40.95	-179.96	27841	27842	27845	27843	27844
b6	0.06	14	6a90	ILE	1061	A	-147.58	29.73	-179.53	17448	17449	17452	17450	17451
b6	0.06	15	6c70	ILE	538	A	-119.09	22.45	-175.23	8678	8679	8682	8680	8681
b6	0.06	16	6h7d	ILE	148	A	-128.73	24.71	-179.87	2256	2257	2260	2258	2259
b6	0.18	1	5gxb	ILE	355	A	-132.6	28	-176.46	5714	5715	5718	5716	5717
b6	0.18	2	6dnf	ILE	582	A	-118.44	22.75	141.29	9264	9265	9268	9266	9267
b6	0.3	1	1rh5	ILE	309	X	-126.66	48.1	176.21	4862	4863	4866	4864	4865
b6	0.3	2	4c4v	ILE	275	X	-124.45	48.25	-178.94	4200	4201	4204	4202	4203
b6	0.3	3	5eke	ILE	230	A	-117.56	28.44	138.03	3740	3741	3744	3742	3743
b6	0.3	4	5irx	ILE	1604	A	-120.66	53.85	-163.1	26427	26428	26431	26429	26430
b6	0.3	5	6dnf	ILE	174	A	-128.85	29.49	163.19	2765	2766	2769	2767	2768
b7	0.06	1	2b2f	ILE	67	X	-124.21	92.68	177.99	1034	1035	1038	1036	1037
b7	0.06	2	3v8x	ILE	160	X	-123.86	78.46	-177.99	2325	2326	2329	2327	2328
b7	0.06	3	4atv	ILE	709	X	-115.41	80.72	-179.94	10903	10904	10907	10905	10906
b7	0.06	4	6bw6	ILE	536	B	-128.81	103.81	-179.47	8585	8586	8589	8587	8588
b7	0.18	1	2b2f	ILE	458	X	-123.36	104.44	-178.8	6883	6884	6887	6885	6886
b7	0.18	2	3v8x	ILE	33	X	-126.63	103.21	-177.27	507	508	511	509	510
b7	0.18	3	4q65	ILE	365	X	-135.39	106.64	58.1	5688	5689	5692	5690	5691
b7	0.18	4	5a1s	ILE	707	A	-112.24	89.19	-156.49	10911	10912	10915	10913	10914
b7	0.18	5	5fp1	ILE	269	A	-110.86	108.13	179.78	3995	3996	3999	3997	3998
b7	0.18	6	6o7u	ILE	411	A	-132.96	99.85	-166.59	6708	6709	6712	6710	6711
b7	0.3	1	1dxr	ILE	655	X	-110.01	103.7	-164.52	10177	10178	10181	10179	10180
b7	0.3	2	1fft	ILE	278	X	-132.1	74.99	-178.52	4379	4380	4383	4381	4382
b7	0.3	3	1jb0	ILE	1866	X	-113.07	87.83	-172.44	28794	28795	28798	28796	28797
b7	0.3	4	1rh5	ILE	472	X	-111.19	100.86	173.23	7470	7471	7474	7472	7473
b7	0.3	5	1rhz	ILE	93	X	-122.17	73.01	174.8	1491	1492	1495	1493	1494
b7	0.3	6	2hdi	ILE	165	X	-124.14	109.6	-178.87	2547	2548	2551	2549	2550
b7	0.3	7	2mpr	ILE	1118	X	-116.8	107.27	-173.42	17017	17018	17021	17019	17020
b7	0.3	8	2xq2	ILE	715	X	-117.85	106.24	-179.02	11092	11093	11096	11094	11095
b7	0.3	9	2yiu	ILE	1132	X	-117.2	90.45	175.5	17824	17825	17828	17826	17827
b7	0.3	10	2zw3	ILE	70	X	-116.7	95.05	-166.02	1096	1097	1100	1098	1099
b7	0.3	11	2zw3	ILE	271	X	-114.9	94.91	-167.8	4389	4390	4393	4391	4392
b7	0.3	12	2zw3	ILE	472	X	-111.21	96.12	-168.66	7682	7683	7686	7684	7685
b7	0.3	13	2zw3	ILE	673	X	-113.17	96.12	-168.52	10975	10976	10979	10977	10978
b7	0.3	14	2zw3	ILE	874	X	-112.26	94.88	-168.07	14268	14269	14272	14270	14271
b7	0.3	15	3emn	ILE	27	X	-110.61	105.79	-177.43	389	390	393	391	392
b7	0.3	16	3nd0	ILE	350	X	-120.23	79.96	-178.87	5395	5396	5399	5397	5398
b7	0.3	17	3nd0	ILE	775	X	-120.52	81.35	177.93	11934	11935	11938	11936	11937
b7	0.3	18	3qe7	ILE	381	X	-127.04	71.92	-0.94	5824	5825	5828	5826	5827
b7	0.3	19	3rfz	ILE	426	A	-112.88	107.69	-178.47	6232	6233	6236	6234	6235
b7	0.3	20	3rfz	ILE	455	A	-114.32	83.17	-163.6	6729	6730	6733	6731	6732
b7	0.3	21	3rfz	ILE	781	A	-120.36	97.74	172.66	11713	11714	11717	11715	11716
b7	0.3	22	3rfz	ILE	966	A	-113.63	108.3	-174.47	14423	14424	14427	14425	14426
b7	0.3	23	3rko	ILE	684	X	-121.8	75.8	-175.92	10643	10644	10647	10645	10646
b7	0.3	24	3rko	ILE	1591	X	-121.39	85.79	168.84	24783	24784	24787	24785	24786
b7	0.3	25	3ux4	ILE	121	X	-118.17	91.8	-179.52	1835	1836	1839	1837	1838
b7	0.3	26	3ux4	ILE	661	X	-127.46	86.98	-167.34	10369	10370	10373	10371	10372
b7	0.3	27	3w9t	ILE	329	X	-120.42	107.56	-176.09	4850	4851	4854	4852	4853
b7	0.3	28	3w9t	ILE	1191	X	-116.1	108.85	-179.22	17576	17577	17580	17578	17579
b7	0.3	29	3w9t	ILE	2053	X	-116.21	109.38	-176.28	30302	30303	30306	30304	30305
b7	0.3	30	3w9t	ILE	2484	X	-122.86	104.99	-176.89	36665	36666	36669	36667	36668
b7	0.3	31	3wfd	ILE	42	X	-124.58	90.15	173.02	655	656	659	657	658
b7	0.3	32	4a2n	ILE	124	X	-132.46	106.4	164.96	2087	2088	2091	2089	2090
b7	0.3	33	4czb	ILE	464	X	-117.25	105.51	176.25	7258	7259	7262	7260	7261
b7	0.3	34	4dbl	ILE	362	X	-123.94	93.12	176.39	5667	5668	5671	5669	5670
b7	0.3	35	4gey	ILE	339	X	-118.89	103.13	-177.81	5162	5163	5166	5164	5165
b7	0.3	36	4kpp	ILE	335	A	-125.01	100.49	168.01	5281	5282	5285	5283	5284
b7	0.3	37	4m58	ILE	60	X	-115.36	106.41	179.9	891	892	895	893	894
b7	0.3	38	4oh3	ILE	468	X	-110.07	105.59	-174.3	7215	7216	7219	7217	7218
b7	0.3	39	4q35	ILE	526	X	-113.73	102.89	-179.04	8238	8239	8242	8240	8241
b7	0.3	40	4r0c	ILE	375	X	-110.14	89.89	178.95	5596	5597	5600	5598	5599
b7	0.3	41	4rdr	ILE	122	X	-119.79	102.44	-171.45	1754	1755	1758	1756	1757
b7	0.3	42	4rp8	ILE	292	X	-130.57	98.34	-172.16	4573	4574	4577	4575	4576
b7	0.3	43	4rp8	ILE	722	X	-123.97	93.33	-173.38	11205	11206	11209	11207	11208
b7	0.3	44	4xk8	ILE	2850	X	-120.93	88.69	-178.84	44114	44115	44118	44116	44117
b7	0.3	45	4yzf	ILE	136	A	-124.01	93.08	-174.01	2149	2150	2153	2151	2152
b7	0.3	46	5a1s	ILE	11	A	-117.58	102.41	-175.77	169	170	173	171	172
b7	0.3	47	5a1s	ILE	437	A	-126.84	102.85	-168.98	6694	6695	6698	6696	6697
b7	0.3	48	5c58	ILE	96	A	-121.3	109.78	-177.92	1453	1454	1457	1455	1456
b7	0.3	49	5c58	ILE	147	A	-130.38	105.73	-177.81	2129	2130	2133	2131	2132
b7	0.3	50	5d0q	ILE	418	A	-118.18	107.3	-179.92	6482	6483	6486	6484	6485
b7	0.3	51	5fq6	ILE	2486	A	-121.76	109.93	-172.13	37569	37570	37573	37571	37572
b7	0.3	52	5fr8	ILE	71	A	-111.81	107.33	-175.8	1090	1091	1094	1092	1093
b7	0.3	53	5irx	ILE	1644	A	-121.12	86.81	-174.17	27021	27022	27025	27023	27024
b7	0.3	54	5irx	ILE	1719	A	-123.27	97.21	-176.35	28134	28135	28138	28136	28137
b7	0.3	55	5t3r	ILE	1038	A	-119.65	91.89	171.35	16124	16125	16128	16126	16127
b7	0.3	56	5t3r	ILE	1328	A	-116.75	103.16	179.6	20648	20649	20652	20650	20651
b7	0.3	57	5u70	ILE	127	B	-118.41	106.65	177.64	2223	2224	2227	2225	2226
b7	0.3	58	5v7p	ILE	275	A	-130.63	104.55	-177.78	4416	4417	4420	4418	4419
b7	0.3	59	6al2	ILE	407	A	-115.95	107.3	-171.81	6346	6347	6350	6348	6349
b7	0.3	60	6bw6	ILE	643	B	-120.8	101.06	-174.62	10304	10305	10308	10306	10307
b7	0.3	61	6c6l	ILE	2545	A	-118.4	104.06	-178.16	38776	38777	38780	38778	38779
b7	0.3	62	6csm	ILE	117	A	-148.25	74.55	-160.87	1848	1849	1852	1850	1851
b7	0.3	63	6h3i	ILE	116	A	-129.43	99.56	178.57	1812	1813	1816	1814	1815
b7	0.3	64	6h3i	ILE	2032	A	-119.16	105.03	166.86	31596	31597	31600	31598	31599
b7	0.3	65	6iyc	ILE	709	A	-111.04	75.95	179.05	11035	11036	11039	11037	11038
b7	0.3	66	6nbq	ILE	2628	A	-123.66	91.79	-170.99	41429	41430	41433	41431	41432
b8	0.06	1	1dxr	ILE	606	X	-135.82	150.11	177.03	9442	9443	9446	9444	9445
b8	0.06	2	1eys	ILE	327	X	-133.85	149.53	175.18	4984	4985	4988	4986	4987
b8	0.06	3	1qfg	ILE	527	X	-127.49	143.35	173.28	8073	8074	8077	8075	8076
b8	0.06	4	2b2f	ILE	849	X	-127.25	112.72	-179.07	12732	12733	12736	12734	12735
b8	0.06	5	2hdi	ILE	497	X	-119.21	147.96	172.01	7614	7615	7618	7616	7617
b8	0.06	6	2mpr	ILE	369	X	-121.46	117.05	-168.75	5641	5642	5645	5643	5644
b8	0.06	7	2mpr	ILE	790	X	-121.78	116.37	-168.54	12076	12077	12080	12078	12079
b8	0.06	8	2mpr	ILE	1211	X	-125.08	117.56	-170.91	18511	18512	18515	18513	18514
b8	0.06	9	3rfz	ILE	611	A	-118.18	132.82	179.34	9086	9087	9090	9088	9089
b8	0.06	10	3ux4	ILE	301	X	-111.12	117.74	-176.88	4688	4689	4692	4690	4691
b8	0.06	11	3v8x	ILE	274	X	-112.85	144.59	-179	4129	4130	4133	4131	4132
b8	0.06	12	3v8x	ILE	678	X	-119.23	140.05	174.47	10347	10348	10351	10349	10350
b8	0.06	13	4c4v	ILE	112	X	-115.39	130.94	-173.14	1718	1719	1722	1720	1721
b8	0.06	14	4czb	ILE	29	X	-127.11	153.7	179.03	446	447	450	448	449
b8	0.06	15	4dve	ILE	35	X	-127.31	145.5	175.91	541	542	545	543	544
b8	0.06	16	4dve	ILE	148	X	-115.67	145.06	-179.27	2280	2281	2284	2282	2283
b8	0.06	17	4epa	ILE	115	X	-134.9	146.99	166.48	1646	1647	1650	1648	1649
b8	0.06	18	4j72	ILE	513	X	-118.49	148.3	-179.58	8225	8226	8229	8227	8228
b8	0.06	19	4mt0	ILE	289	X	-116.36	122.74	-178.85	4458	4459	4462	4460	4461
b8	0.06	20	4mt0	ILE	319	X	-112.27	146.67	177.74	4876	4877	4880	4878	4879
b8	0.06	21	4mt0	ILE	734	X	-114.3	126.18	-179.78	11257	11258	11261	11259	11260
b8	0.06	22	4mt0	ILE	764	X	-111.01	148.44	178.66	11675	11676	11679	11677	11678
b8	0.06	23	4mt0	ILE	1179	X	-115.48	121.39	-179.41	18056	18057	18060	18058	18059
b8	0.06	24	4mt0	ILE	1209	X	-110.2	148.21	177.55	18474	18475	18478	18476	18477
b8	0.06	25	4n4r	ILE	45	X	-116.63	129.62	169.86	732	733	736	734	735
b8	0.06	26	4n4r	ILE	444	X	-128.52	146.85	-178.6	7063	7064	7067	7065	7066
b8	0.06	27	4p6v	ILE	656	X	-134.96	145.74	5.89	10009	10010	10013	10011	10012
b8	0.06	28	4wd8	ILE	566	X	-110.93	111.54	176.86	9120	9121	9124	9122	9123
b8	0.06	29	4xk8	ILE	1038	X	-130.3	142.3	177.81	16174	16175	16178	16176	16177
b8	0.06	30	4xk8	ILE	2836	X	-117.96	150.05	178.35	43898	43899	43902	43900	43901
b8	0.06	31	4ysx	ILE	1071	X	-112.4	123.53	-171.36	16713	16714	16717	16715	16716
b8	0.06	32	4zgv	ILE	377	A	-124.49	152.36	-175.03	5735	5736	5739	5737	5738
b8	0.06	33	5doq	ILE	286	A	-123.99	147.88	175.91	4544	4545	4548	4546	4547
b8	0.06	34	5fp1	ILE	508	A	-129.22	142.97	-176.33	7603	7604	7607	7605	7606
b8	0.06	35	5fq6	ILE	1143	A	-124.89	135.59	170.74	17332	17333	17336	17334	17335
b8	0.06	36	5fr8	ILE	657	A	-123.63	135.64	175.22	9986	9987	9990	9988	9989
b8	0.06	37	5irx	ILE	1447	A	-113.24	139.14	178.63	23886	23887	23890	23888	23889
b8	0.06	38	5l8r	ILE	2074	F	-110.34	127.84	-178.57	32125	32126	32129	32127	32128
b8	0.06	39	6bms	ILE	260	B	-117.23	138.18	-177.46	4323	4324	4327	4325	4326
b8	0.06	40	6d0j	ILE	287	A	-125.96	143.14	-164.04	4514	4515	4518	4516	4517
b8	0.06	41	6d0j	ILE	682	A	-130.59	150.89	-172.62	10700	10701	10704	10702	10703
b8	0.06	42	6fkf	ILE	3752	A	-145.37	146.45	179.52	58028	58029	58032	58030	58031
b8	0.06	43	6oh3	ILE	282	A	-128.99	151.59	178	4368	4369	4372	4370	4371
b8	0.18	1	1dxr	ILE	911	X	-111.49	136.2	172.11	14168	14169	14172	14170	14171
b8	0.18	2	1qfg	ILE	32	X	-139.5	129.66	174.35	446	447	450	448	449
b8	0.18	3	1qfg	ILE	197	X	-128.19	128.76	177.22	2946	2947	2950	2948	2949
b8	0.18	4	1qfg	ILE	565	X	-125.87	127.81	172	8634	8635	8638	8636	8637
b8	0.18	5	1yc9	ILE	266	X	-138.24	132.51	178.14	3990	3991	3994	3992	3993
b8	0.18	6	1yc9	ILE	286	X	-136.51	135.37	174.86	4261	4262	4265	4263	4264
b8	0.18	7	1yc9	ILE	290	X	-122.82	127.82	172.39	4311	4312	4315	4313	4314
b8	0.18	8	1yc9	ILE	677	X	-140.93	139.67	169.74	10148	10149	10152	10150	10151
b8	0.18	9	1yc9	ILE	697	X	-135.18	134.54	175.76	10419	10420	10423	10421	10422
b8	0.18	10	1yc9	ILE	701	X	-124.19	128.45	171.11	10469	10470	10473	10471	10472
b8	0.18	11	1yc9	ILE	1088	X	-142.45	134.58	174.24	16306	16307	16310	16308	16309
b8	0.18	12	1yc9	ILE	1108	X	-136.43	134.4	176.38	16577	16578	16581	16579	16580
b8	0.18	13	1yc9	ILE	1112	X	-123.34	128.59	171.52	16627	16628	16631	16629	16630
b8	0.18	14	2b2f	ILE	71	X	-150.28	154.04	173.01	1090	1091	1094	1092	1093
b8	0.18	15	2b2f	ILE	853	X	-149.86	153.14	174.36	12788	12789	12792	12790	12791
b8	0.18	16	2hdi	ILE	21	X	-118.83	133.62	179.32	287	288	291	289	290
b8	0.18	17	2mpr	ILE	11	X	-142.36	134.48	179.34	148	149	152	150	151
b8	0.18	18	2mpr	ILE	129	X	-134.12	114.45	-176.75	1965	1966	1969	1967	1968
b8	0.18	19	2mpr	ILE	432	X	-126.89	129.47	179.44	6583	6584	6587	6585	6586
b8	0.18	20	2mpr	ILE	550	X	-133.95	114.2	-177	8400	8401	8404	8402	8403
b8	0.18	21	2mpr	ILE	840	X	-142.42	140.38	160.55	12828	12829	12832	12830	12831
b8	0.18	22	2mpr	ILE	853	X	-140.15	133.76	-177.68	13018	13019	13022	13020	13021
b8	0.18	23	2mpr	ILE	971	X	-128.67	114.27	-177.46	14835	14836	14839	14837	14838
b8	0.18	24	2mpr	ILE	1261	X	-144.58	140.81	160.28	19263	19264	19267	19265	19266
b8	0.18	25	3nd0	ILE	470	X	-146.31	115.67	-26.78	7217	7218	7221	7219	7220
b8	0.18	26	3v8x	ILE	137	X	-131.02	125.11	174.54	1976	1977	1980	1978	1979
b8	0.18	27	3v8x	ILE	277	X	-126.66	139.07	-176.05	4162	4163	4166	4164	4165
b8	0.18	28	3v8x	ILE	575	X	-129.42	133.73	169.54	8722	8723	8726	8724	8725
b8	0.18	29	3v8x	ILE	627	X	-138.28	121.72	177.4	9555	9556	9559	9557	9558
b8	0.18	30	3v8x	ILE	681	X	-132.48	135.61	166.77	10387	10388	10391	10389	10390
b8	0.18	31	4c4v	ILE	443	X	-128.29	132.68	-179.95	6734	6735	6738	6736	6737
b8	0.18	32	4epa	ILE	362	X	-117.45	127.72	-178.42	5441	5442	5445	5443	5444
b8	0.18	33	4epa	ILE	445	X	-146.82	124.34	-175.54	6669	6670	6673	6671	6672
b8	0.18	34	4epa	ILE	504	X	-130.85	146.91	172.93	7564	7565	7568	7566	7567
b8	0.18	35	4epa	ILE	625	X	-122.23	124.03	-175.59	9415	9416	9419	9417	9418
b8	0.18	36	4gey	ILE	120	X	-112.67	136.66	179.16	1846	1847	1850	1848	1849
b8	0.18	37	4j7c	ILE	2030	X	-131.07	116.84	-167.15	31972	31973	31976	31974	31975
b8	0.18	38	4kpp	ILE	239	A	-113.27	136.16	170.64	3740	3741	3744	3742	3743
b8	0.18	39	4kt0	ILE	108	A	-135.87	151.52	173.8	1683	1684	1687	1685	1686
b8	0.18	40	4mnd	ILE	358	X	-113.12	112.67	172.45	5640	5641	5644	5642	5643
b8	0.18	41	4mt4	ILE	326	X	-130.53	136.37	-179.01	5077	5078	5081	5079	5080
b8	0.18	42	4mt4	ILE	798	X	-128.45	128.41	-178.92	12495	12496	12499	12497	12498
b8	0.18	43	4mt4	ILE	1271	X	-137.36	132.82	-177.64	19937	19938	19941	19939	19940
b8	0.18	44	4n4r	ILE	170	X	-130.7	132.61	173.56	2717	2718	2721	2719	2720
b8	0.18	45	4n4r	ILE	196	X	-122.56	135.79	175.88	3125	3126	3129	3127	3128
b8	0.18	46	4n4r	ILE	461	X	-116.28	137.68	170.62	7321	7322	7325	7323	7324
b8	0.18	47	4n4r	ILE	512	X	-138.66	127.01	-173.09	8108	8109	8112	8110	8111
b8	0.18	48	4n75	ILE	5	X	-124.75	123.08	-171	61	62	65	63	64
b8	0.18	49	4q35	ILE	384	X	-126.3	129.92	172.04	5959	5960	5963	5961	5962
b8	0.18	50	4q35	ILE	410	X	-124.93	128.23	176.52	6367	6368	6371	6369	6370
b8	0.18	51	4q35	ILE	421	X	-136.18	136.33	172.56	6533	6534	6537	6535	6536
b8	0.18	52	4q35	ILE	551	X	-126.55	131.33	-179.87	8608	8609	8612	8610	8611
b8	0.18	53	4q35	ILE	600	X	-138.05	130.86	172.15	9374	9375	9378	9376	9377
b8	0.18	54	4q35	ILE	616	X	-129.93	126.87	179.49	9613	9614	9617	9615	9616
b8	0.18	55	4q35	ILE	702	X	-121.75	123.86	-178.77	10959	10960	10963	10961	10962
b8	0.18	56	4q35	ILE	726	X	-134.61	134.76	-176.46	11348	11349	11352	11350	11351
b8	0.18	57	4rdr	ILE	152	X	-132.1	141.82	170.48	2185	2186	2189	2187	2188
b8	0.18	58	4rdr	ILE	208	X	-131.76	141.65	-179.98	3062	3063	3066	3064	3065
b8	0.18	59	4rdr	ILE	492	X	-144.15	139.43	171.64	7620	7621	7624	7622	7623
b8	0.18	60	4rdr	ILE	557	X	-133.64	120.72	179.35	8637	8638	8641	8639	8640
b8	0.18	61	4rhb	ILE	181	X	-125.77	125.18	175.97	2862	2863	2866	2864	2865
b8	0.18	62	4rhb	ILE	207	X	-118.26	129.14	178.44	3270	3271	3274	3272	3273
b8	0.18	63	4rhb	ILE	218	X	-138.73	125.68	169.59	3436	3437	3440	3438	3439
b8	0.18	64	4rhb	ILE	348	X	-143.63	134.6	177.64	5510	5511	5514	5512	5513
b8	0.18	65	4rhb	ILE	397	X	-140.51	135.61	166.39	6276	6277	6280	6278	6279
b8	0.18	66	4rhb	ILE	413	X	-133.83	128.87	-175.46	6515	6516	6519	6517	6518
b8	0.18	67	4rhb	ILE	523	X	-136.13	134.6	177.72	8258	8259	8262	8260	8261
b8	0.18	68	4xk8	ILE	3048	X	-136.71	114.2	-173.48	47111	47112	47115	47113	47114
b8	0.18	69	4zgv	ILE	209	A	-138.98	121.69	174.21	3137	3138	3141	3139	3140
b8	0.18	70	5a1s	ILE	461	A	-118.68	128.48	173.53	7086	7087	7090	7088	7089
b8	0.18	71	5c58	ILE	86	A	-139.99	139.07	-174.62	1310	1311	1314	1312	1313
b8	0.18	72	5c58	ILE	161	A	-141.72	135.04	178.08	2309	2310	2313	2311	2312
b8	0.18	73	5fp1	ILE	81	A	-121.74	116.46	167.69	1194	1195	1198	1196	1197
b8	0.18	74	5fp1	ILE	186	A	-139.73	131.81	174.11	2694	2695	2698	2696	2697
b8	0.18	75	5fp1	ILE	190	A	-121.83	122.91	-179.03	2748	2749	2752	2750	2751
b8	0.18	76	5fp1	ILE	567	A	-136.83	141.49	163.54	8530	8531	8534	8532	8533
b8	0.18	77	5fq6	ILE	1028	A	-127.14	134.9	-177.45	15600	15601	15604	15602	15603
b8	0.18	78	5fq6	ILE	2589	A	-154.97	128.45	177.9	39232	39233	39236	39234	39235
b8	0.18	79	5fq6	ILE	2612	A	-121.47	138.62	-176.92	39592	39593	39596	39594	39595
b8	0.18	80	5fr8	ILE	212	A	-136.13	132.03	175.98	3201	3202	3205	3203	3204
b8	0.18	81	5fr8	ILE	391	A	-145.02	135.11	-177.91	5931	5932	5935	5933	5934
b8	0.18	82	5fr8	ILE	492	A	-115.44	139.65	177.31	7445	7446	7449	7447	7448
b8	0.18	83	5gmy	ILE	152	A	-144.8	143.47	-173.66	2479	2480	2483	2481	2482
b8	0.18	84	5h3o	ILE	668	B	-114.98	128.1	3.34	11084	11085	11088	11086	11087
b8	0.18	85	5ksd	ILE	801	A	-123.7	144.37	173.53	12445	12446	12449	12447	12448
b8	0.18	86	5ksd	ILE	804	A	-116.66	123.37	-157.52	12495	12496	12499	12497	12498
b8	0.18	87	5o0t	ILE	84	A	-123.47	129.21	-179.79	1367	1368	1371	1369	1370
b8	0.18	88	5t3r	ILE	702	A	-116.33	130.96	-177.35	10935	10936	10939	10937	10938
b8	0.18	89	5t3r	ILE	850	A	-135.25	141.4	-177.43	13261	13262	13265	13263	13264
b8	0.18	90	5t3r	ILE	1111	A	-137.21	125.95	-165.94	17249	17250	17253	17251	17252
b8	0.18	91	5t3r	ILE	1297	A	-121.93	118.71	-179.52	20128	20129	20132	20130	20131
b8	0.18	92	6bvg	ILE	382	A	-129.92	144.24	178.7	5886	5887	5890	5888	5889
b8	0.18	93	6bvg	ILE	829	A	-125.91	150	176.73	12841	12842	12845	12843	12844
b8	0.18	94	6fkf	ILE	3837	A	-113.73	127.24	-165.5	59399	59400	59403	59401	59402
b8	0.18	95	6h3i	ILE	2093	A	-136.6	127.08	164.58	32571	32572	32575	32573	32574
b8	0.18	96	6mhq	ILE	1133	A	-148.88	139.03	175.46	18322	18323	18326	18324	18325
b8	0.18	97	6mhq	ILE	1310	A	-151.1	135.88	177.53	21196	21197	21200	21198	21199
b8	0.18	98	6mhq	ILE	1487	A	-148.58	129.43	-179.22	24070	24071	24074	24072	24073
b8	0.18	99	6mhq	ILE	1664	A	-147.76	134.24	176.33	26944	26945	26948	26946	26947
b8	0.18	100	6mhq	ILE	1841	A	-147.48	129.61	179.48	29818	29819	29822	29820	29821
b8	0.18	101	6mhq	ILE	2018	A	-145.98	131.9	177.37	32692	32693	32696	32694	32695
b8	0.18	102	6mhy	ILE	1133	A	-148.52	147.58	174.51	18150	18151	18154	18152	18153
b8	0.18	103	6mhy	ILE	1310	A	-150.79	143.77	172.9	20986	20987	20990	20988	20989
b8	0.18	104	6mhy	ILE	1487	A	-152.66	144.74	175.64	23822	23823	23826	23824	23825
b8	0.18	105	6mhy	ILE	1664	A	-149.76	145.68	176.56	26658	26659	26662	26660	26661
b8	0.18	106	6mhy	ILE	1841	A	-147.93	146.98	173.55	29494	29495	29498	29496	29497
b8	0.18	107	6mhy	ILE	2018	A	-148.02	143.14	178.26	32344	32345	32348	32346	32347
b8	0.18	108	6nbq	ILE	3125	A	-131.75	133.08	-167.61	49199	49200	49203	49201	49202
b8	0.3	1	1qfg	ILE	103	X	-112.05	124.93	-177.35	1507	1508	1511	1509	1510
b8	0.3	2	1rhz	ILE	165	X	-122.11	153.3	176.35	2633	2634	2637	2635	2636
b8	0.3	3	1uaz	ILE	84	X	-113.01	114.64	171.22	1260	1261	1264	1262	1263
b8	0.3	4	2hdi	ILE	61	X	-119.79	118.37	-175.96	923	924	927	925	926
b8	0.3	5	2hdi	ILE	103	X	-116.36	120.98	179.24	1610	1611	1614	1612	1613
b8	0.3	6	2hdi	ILE	478	X	-112.76	122.92	174.21	7300	7301	7304	7302	7303
b8	0.3	7	2hdi	ILE	487	X	-123.68	110.24	167.74	7444	7445	7448	7446	7447
b8	0.3	8	2mpr	ILE	276	X	-121.23	110.63	-175.3	4147	4148	4151	4149	4150
b8	0.3	9	2mpr	ILE	349	X	-124.02	118.78	173.87	5319	5320	5323	5321	5322
b8	0.3	10	2mpr	ILE	367	X	-112.2	118.22	-173.94	5598	5599	5602	5600	5601
b8	0.3	11	2mpr	ILE	697	X	-116.58	110.24	-174.62	10582	10583	10586	10584	10585
b8	0.3	12	2mpr	ILE	770	X	-122.87	122.05	175.72	11754	11755	11758	11756	11757
b8	0.3	13	2mpr	ILE	1191	X	-124.22	115.87	176.5	18189	18190	18193	18191	18192
b8	0.3	14	2nq2	ILE	582	X	-119.29	139.17	172.96	9158	9159	9162	9160	9161
b8	0.3	15	2nq2	ILE	789	X	-113.01	122.69	178.04	12401	12402	12405	12403	12404
b8	0.3	16	2xq2	ILE	205	X	-110.49	134.69	-175.61	3193	3194	3197	3195	3196
b8	0.3	17	3a7k	ILE	73	X	-125.05	145.55	173.35	1126	1127	1130	1128	1129
b8	0.3	18	3a7k	ILE	332	X	-123.38	139.74	175.74	5090	5091	5094	5092	5093
b8	0.3	19	3emn	ILE	85	X	-117.22	123.95	-174.49	1291	1292	1295	1293	1294
b8	0.3	20	3emn	ILE	114	X	-119.89	125.57	177.33	1742	1743	1746	1744	1745
b8	0.3	21	3emn	ILE	123	X	-131.68	140.99	166.2	1903	1904	1907	1905	1906
b8	0.3	22	3emn	ILE	138	X	-115.65	116.18	176.33	2106	2107	2110	2108	2109
b8	0.3	23	3emn	ILE	194	X	-117.59	120.62	171.19	2949	2950	2953	2951	2952
b8	0.3	24	3emn	ILE	221	X	-121.01	129.23	-179.48	3378	3379	3382	3380	3381
b8	0.3	25	3emn	ILE	255	X	-124.5	120.6	176.46	3880	3881	3884	3882	3883
b8	0.3	26	3h90	ILE	315	X	-129.91	136.24	170.2	4870	4871	4874	4872	4873
b8	0.3	27	3qnq	ILE	247	X	-121.21	148.05	-176.12	3902	3903	3906	3904	3905
b8	0.3	28	3qnq	ILE	599	X	-129.54	152.53	160.92	9424	9425	9428	9426	9427
b8	0.3	29	3qnq	ILE	679	X	-110.62	149.33	-175.06	10691	10692	10695	10693	10694
b8	0.3	30	3rce	ILE	260	X	-138.29	125.81	176.34	4295	4296	4299	4297	4298
b8	0.3	31	3rce	ILE	298	X	-118.86	126.85	166.8	4907	4908	4911	4909	4910
b8	0.3	32	3rfu	ILE	36	X	-129.61	147.55	-2.47	593	594	597	595	596
b8	0.3	33	3rfz	ILE	148	A	-112.04	131.56	-172.23	2194	2195	2198	2196	2197
b8	0.3	34	3rfz	ILE	628	A	-130.17	138.59	177.23	9352	9353	9356	9354	9355
b8	0.3	35	3rfz	ILE	863	A	-128.77	146.2	179.72	12891	12892	12895	12893	12894
b8	0.3	36	3rko	ILE	1119	X	-122.53	124.34	178.14	17502	17503	17506	17504	17505
b8	0.3	37	3rlb	ILE	69	X	-110.02	125.81	177.07	1081	1082	1085	1083	1084
b8	0.3	38	3rlb	ILE	172	X	-118.25	116.08	175.26	2749	2750	2753	2751	2752
b8	0.3	39	3v8x	ILE	48	X	-124.39	138.26	170.1	709	710	713	711	712
b8	0.3	40	3v8x	ILE	154	X	-125	127.78	-178.49	2236	2237	2240	2238	2239
b8	0.3	41	3v8x	ILE	168	X	-111.32	131.21	169.52	2431	2432	2435	2433	2434
b8	0.3	42	3v8x	ILE	683	X	-120.91	131.24	174.64	10420	10421	10424	10422	10423
b8	0.3	43	3w9t	ILE	760	X	-120.42	111.19	-175.13	11213	11214	11217	11215	11216
b8	0.3	44	3w9t	ILE	1622	X	-119.93	124.66	-177.78	23939	23940	23943	23941	23942
b8	0.3	45	3w9t	ILE	2915	X	-116.14	111.54	-174.57	43028	43029	43032	43030	43031
b8	0.3	46	4atv	ILE	46	X	-115	116.5	-176.75	661	662	665	663	664
b8	0.3	47	4c4v	ILE	409	X	-116.98	139.05	173.69	6184	6185	6188	6186	6187
b8	0.3	48	4czb	ILE	49	X	-117.12	114.83	170.85	779	780	783	781	782
b8	0.3	49	4dxw	ILE	695	X	-136.22	144.67	169.32	11568	11569	11572	11570	11571
b8	0.3	50	4epa	ILE	45	X	-122.1	123.98	167.27	617	618	621	619	620
b8	0.3	51	4epa	ILE	116	X	-110.49	126.8	179.61	1665	1666	1669	1667	1668
b8	0.3	52	4epa	ILE	131	X	-112.37	133.57	172.89	1898	1899	1902	1900	1901
b8	0.3	53	4epa	ILE	188	X	-125.87	137.23	169.66	2716	2717	2720	2718	2719
b8	0.3	54	4epa	ILE	265	X	-127.74	141.05	169.8	3908	3909	3912	3910	3911
b8	0.3	55	4epa	ILE	509	X	-124.42	146.64	162.06	7634	7635	7638	7636	7637
b8	0.3	56	4ezc	ILE	168	X	-117.37	111.38	179.67	2592	2593	2596	2594	2595
b8	0.3	57	4ezc	ILE	513	X	-119.52	117.26	-178.71	7873	7874	7877	7875	7876
b8	0.3	58	4fso	ILE	306	X	-118.9	130.18	161.91	4744	4745	4748	4746	4747
b8	0.3	59	4fso	ILE	346	X	-121.02	116.07	169.33	5431	5432	5435	5433	5434
b8	0.3	60	4gey	ILE	79	X	-118.94	132.08	176.9	1186	1187	1190	1188	1189
b8	0.3	61	4gey	ILE	332	X	-116.31	116.3	-177.95	5059	5060	5063	5061	5062
b8	0.3	62	4gey	ILE	397	X	-120.57	114.95	176.66	6101	6102	6105	6103	6104
b8	0.3	63	4gey	ILE	416	X	-111.93	130.85	174.81	6369	6370	6373	6371	6372
b8	0.3	64	4il3	ILE	5	X	-136.96	139.86	178.05	67	68	71	69	70
b8	0.3	65	4j72	ILE	386	X	-116.98	135.39	-174.52	6214	6215	6218	6216	6217
b8	0.3	66	4j7c	ILE	2483	X	-122.81	142.52	179.8	39105	39106	39109	39107	39108
b8	0.3	67	4n4r	ILE	328	X	-114.61	117.39	174.76	5218	5219	5222	5220	5221
b8	0.3	68	4n75	ILE	33	X	-117.4	133.47	-172.91	444	445	448	446	447
b8	0.3	69	4n75	ILE	341	X	-120.58	138.38	171.33	5074	5075	5078	5076	5077
b8	0.3	70	4n75	ILE	375	X	-112.42	142.58	-177.74	5624	5625	5628	5626	5627
b8	0.3	71	4q35	ILE	172	X	-125.97	116.11	179.5	2563	2564	2567	2565	2566
b8	0.3	72	4q35	ILE	540	X	-119.44	123.57	179.84	8435	8436	8439	8437	8438
b8	0.3	73	4q35	ILE	667	X	-126.6	132.8	172.09	10437	10438	10441	10439	10440
b8	0.3	74	4q35	ILE	673	X	-113.49	120.89	-176.26	10537	10538	10541	10539	10540
b8	0.3	75	4quv	ILE	157	X	-115.19	116.82	171.96	2495	2496	2499	2497	2498
b8	0.3	76	4rdr	ILE	42	X	-122.79	116.75	174.32	594	595	598	596	597
b8	0.3	77	4rdr	ILE	154	X	-123.77	127.83	170.45	2218	2219	2222	2220	2221
b8	0.3	78	4rdr	ILE	197	X	-127.1	120.95	179.45	2895	2896	2899	2897	2898
b8	0.3	79	4rdr	ILE	331	X	-126.98	111.76	177.86	5049	5050	5053	5051	5052
b8	0.3	80	4rdr	ILE	567	X	-112.46	137.48	-175.06	8830	8831	8834	8832	8833
b8	0.3	81	4rhb	ILE	41	X	-110.03	118.59	164.14	667	668	671	669	670
b8	0.3	82	4rhb	ILE	337	X	-123.97	128.89	177.17	5337	5338	5341	5339	5340
b8	0.3	83	4rhb	ILE	527	X	-125.63	149.8	171.57	8318	8319	8322	8320	8321
b8	0.3	84	4rp8	ILE	116	X	-115.28	117.24	174.09	1801	1802	1805	1803	1804
b8	0.3	85	4rp8	ILE	339	X	-114.87	126.91	172.96	5250	5251	5254	5252	5253
b8	0.3	86	4rp8	ILE	546	X	-115.35	117.36	176.01	8433	8434	8437	8435	8436
b8	0.3	87	4rp8	ILE	769	X	-118.59	119.12	176.42	11882	11883	11886	11884	11885
b8	0.3	88	4zgv	ILE	155	A	-119.72	131.11	172.24	2244	2245	2248	2246	2247
b8	0.3	89	4zgv	ILE	252	A	-121.47	137.47	176.96	3847	3848	3851	3849	3850
b8	0.3	90	4zgv	ILE	253	A	-112.76	116.86	177.12	3866	3867	3870	3868	3869
b8	0.3	91	4zgv	ILE	483	A	-115.18	115.59	179.69	7374	7375	7378	7376	7377
b8	0.3	92	5a1s	ILE	156	A	-114.53	112.5	-176.78	2446	2447	2450	2448	2449
b8	0.3	93	5a1s	ILE	276	A	-122.5	130.53	-172.27	4294	4295	4298	4296	4297
b8	0.3	94	5a1s	ILE	712	A	-112.8	122.62	174.63	10971	10972	10975	10973	10974
b8	0.3	95	5ah3	ILE	776	A	-120.53	132.27	177.23	11721	11722	11725	11723	11724
b8	0.3	96	5ah3	ILE	1223	A	-133.07	142.42	175.51	18462	18463	18466	18464	18465
b8	0.3	97	5c58	ILE	151	A	-129.12	120.01	174.02	2173	2174	2177	2175	2176
b8	0.3	98	5c58	ILE	551	A	-123.15	137.32	169.02	8415	8416	8419	8417	8418
b8	0.3	99	5d0q	ILE	728	A	-118.1	136.87	-178.15	11154	11155	11158	11156	11157
b8	0.3	100	5doq	ILE	269	A	-110.42	131.68	177.62	4272	4273	4276	4274	4275
b8	0.3	101	5fp1	ILE	147	A	-122.05	130.65	174.73	2130	2131	2134	2132	2133
b8	0.3	102	5fp1	ILE	254	A	-125.07	123.83	174.23	3759	3760	3763	3761	3762
b8	0.3	103	5fp1	ILE	257	A	-119.42	110.29	176.67	3799	3800	3803	3801	3802
b8	0.3	104	5fp1	ILE	267	A	-149.01	124.64	-174.22	3962	3963	3966	3964	3965
b8	0.3	105	5fp1	ILE	457	A	-122.3	118.48	175.36	6871	6872	6875	6873	6874
b8	0.3	106	5fp1	ILE	467	A	-114.12	128.07	-175.96	7021	7022	7025	7023	7024
b8	0.3	107	5fp1	ILE	525	A	-116.66	138.29	-174.68	7869	7870	7873	7871	7872
b8	0.3	108	5fq6	ILE	517	A	-125.59	120.38	-176.25	7791	7792	7795	7793	7794
b8	0.3	109	5fq6	ILE	531	A	-131.11	126.89	-177.51	7963	7964	7967	7965	7966
b8	0.3	110	5fq6	ILE	532	A	-110.37	126.76	177.39	7982	7983	7986	7984	7985
b8	0.3	111	5fq6	ILE	721	A	-141.82	125.07	176.62	10784	10785	10788	10786	10787
b8	0.3	112	5fq6	ILE	901	A	-121.64	135.4	174.05	13572	13573	13576	13574	13575
b8	0.3	113	5fq6	ILE	905	A	-120.26	112.61	-177.15	13634	13635	13638	13636	13637
b8	0.3	114	5fq6	ILE	918	A	-110.47	126.64	174.01	13841	13842	13845	13843	13844
b8	0.3	115	5fq6	ILE	1008	A	-125.71	124.3	170.62	15297	15298	15301	15299	15300
b8	0.3	116	5fq6	ILE	1147	A	-126.56	125	174.85	17404	17405	17408	17406	17407
b8	0.3	117	5fq6	ILE	1152	A	-128.49	132.53	176.38	17469	17470	17473	17471	17472
b8	0.3	118	5fq6	ILE	1260	A	-133.03	129.59	-178.92	19117	19118	19121	19119	19120
b8	0.3	119	5fq6	ILE	1264	A	-121.89	125.66	172.88	19180	19181	19184	19182	19183
b8	0.3	120	5fq6	ILE	2098	A	-126.99	113.88	177.07	31726	31727	31730	31728	31729
b8	0.3	121	5fq6	ILE	2112	A	-127.03	124.29	-178.19	31898	31899	31902	31900	31901
b8	0.3	122	5fq6	ILE	2202	A	-111.9	116.2	169.89	33176	33177	33180	33178	33179
b8	0.3	123	5fq6	ILE	2302	A	-135.76	131.28	173.27	34719	34720	34723	34721	34722
b8	0.3	124	5fq6	ILE	2482	A	-114.45	135.51	172.33	37507	37508	37511	37509	37510
b8	0.3	125	5fq6	ILE	2499	A	-120.98	131.28	172.34	37776	37777	37780	37778	37779
b8	0.3	126	5fq6	ILE	2727	A	-115.83	132.61	171.77	41324	41325	41328	41326	41327
b8	0.3	127	5fq6	ILE	2731	A	-139.64	121.94	176.16	41396	41397	41400	41398	41399
b8	0.3	128	5fq6	ILE	2736	A	-131.28	128.26	168.56	41461	41462	41465	41463	41464
b8	0.3	129	5fq6	ILE	2844	A	-138.19	127.89	-171.87	43109	43110	43113	43111	43112
b8	0.3	130	5fq6	ILE	2848	A	-128.67	111.74	174.65	43172	43173	43176	43174	43175
b8	0.3	131	5fr8	ILE	78	A	-119.36	131.59	178.92	1199	1200	1203	1201	1202
b8	0.3	132	5fr8	ILE	171	A	-123.55	111.71	-168.12	2572	2573	2576	2574	2575
b8	0.3	133	5fr8	ILE	230	A	-123.16	112.79	179.4	3482	3483	3486	3484	3485
b8	0.3	134	5fr8	ILE	332	A	-117.28	113.36	174.57	5029	5030	5033	5031	5032
b8	0.3	135	5fr8	ILE	386	A	-131.52	133.34	169.49	5860	5861	5864	5862	5863
b8	0.3	136	5fr8	ILE	425	A	-125.8	135.11	173.5	6442	6443	6446	6444	6445
b8	0.3	137	5fr8	ILE	554	A	-117.08	129.55	-174.68	8414	8415	8418	8416	8417
b8	0.3	138	5fr8	ILE	600	A	-118.27	131.97	172.65	9126	9127	9130	9128	9129
b8	0.3	139	5fr8	ILE	667	A	-126.5	112.43	174.83	10145	10146	10149	10147	10148
b8	0.3	140	5lzq	ILE	891	A	-110.67	124.07	-175.48	13527	13528	13531	13529	13530
b8	0.3	141	5t3r	ILE	555	A	-120.79	143.58	179.67	8673	8674	8677	8675	8676
b8	0.3	142	5t3r	ILE	557	A	-128.09	128.41	171.77	8714	8715	8718	8716	8717
b8	0.3	143	5t3r	ILE	696	A	-129.86	129.58	173.34	10840	10841	10844	10842	10843
b8	0.3	144	5t3r	ILE	834	A	-119.23	121.74	-179.7	13008	13009	13012	13010	13011
b8	0.3	145	5t3r	ILE	1208	A	-119.67	122.1	174.26	18706	18707	18710	18708	18709
b8	0.3	146	5u70	ILE	1029	F	-117.61	124.36	-177.26	16936	16937	16940	16938	16939
b8	0.3	147	5u70	ILE	1117	F	-114.99	141.92	-173.61	18351	18352	18355	18353	18354
b8	0.3	148	5u70	ILE	2019	J	-123.76	142.44	-178.94	33063	33064	33067	33065	33066
b8	0.3	149	5u70	ILE	2833	N	-125.31	129.52	178.68	46361	46362	46365	46363	46364
b8	0.3	150	5v8k	ILE	361	A	-123.34	121.95	171.24	5692	5693	5696	5694	5695
b8	0.3	151	5wuf	ILE	467	C	-121.37	133.19	-179.65	7337	7338	7341	7339	7340
b8	0.3	152	5x3x	ILE	854	D	-131.13	132.39	174.44	12738	12739	12742	12740	12741
b8	0.3	153	5z96	ILE	520	A	-128.5	122.33	-168.52	8514	8515	8518	8516	8517
b8	0.3	154	5z96	ILE	601	A	-114.23	135.88	161.34	9812	9813	9816	9814	9815
b8	0.3	155	6btm	ILE	1312	A	-115.74	120.44	171.66	20014	20015	20018	20016	20017
b8	0.3	156	6c6l	ILE	2579	A	-126.67	115.36	177.35	39326	39327	39330	39328	39329
b8	0.3	157	6coy	ILE	849	A	-126	136.55	168.97	13237	13238	13241	13239	13240
b8	0.3	158	6du8	ILE	655	A	-132.62	112.22	123.73	10486	10487	10490	10488	10489
b8	0.3	159	6fkf	ILE	3747	A	-120.45	125.72	-172.1	57958	57959	57962	57960	57961
b8	0.3	160	6fok	ILE	67	A	-122.26	111.89	-172.8	966	967	970	968	969
b8	0.3	161	6fok	ILE	117	A	-125.22	117.7	-173.94	1687	1688	1691	1689	1690
b8	0.3	162	6fok	ILE	203	A	-129.57	140.18	178.26	2980	2981	2984	2982	2983
b8	0.3	163	6fok	ILE	361	A	-132.88	142.07	165.36	5467	5468	5471	5469	5470
b8	0.3	164	6h3i	ILE	634	A	-140.93	138.27	-174.76	9816	9817	9820	9818	9819
b8	0.3	165	6h3i	ILE	695	A	-127.56	120.5	-175.06	10759	10760	10763	10761	10762
b8	0.3	166	6h3i	ILE	1399	A	-128.78	131.74	179.69	21575	21576	21579	21577	21578
b8	0.3	167	6h3i	ILE	1415	A	-140.6	150.24	-177.81	21846	21847	21850	21848	21849
b8	0.3	168	6h3i	ILE	1423	A	-116.57	148.93	146.29	21977	21978	21981	21979	21980
b8	0.3	169	6h3i	ILE	1470	A	-137.73	133.26	177.23	22753	22754	22757	22755	22756
b8	0.3	170	6h3i	ILE	1526	A	-137.2	134.98	172.82	23633	23634	23637	23635	23636
b8	0.3	171	6h3i	ILE	1694	A	-113.29	115.66	156.77	26308	26309	26312	26310	26311
b8	0.3	172	6h3i	ILE	1921	A	-122.66	146.48	-150.45	29740	29741	29744	29742	29743
b8	0.3	173	6h3i	ILE	2007	A	-127.36	125.52	171.19	31185	31186	31189	31187	31188
b8	0.3	174	6h3i	ILE	2031	A	-135.97	124.32	165.26	31577	31578	31581	31579	31580
b8	0.3	175	6h3i	ILE	2044	A	-126.11	121.16	-178.78	31786	31787	31790	31788	31789
b8	0.3	176	6h3i	ILE	2114	A	-131.2	133.78	168.24	32907	32908	32911	32909	32910
b8	0.3	177	6h3i	ILE	2308	A	-135.21	127.01	-178	35826	35827	35830	35828	35829
b8	0.3	178	6h3i	ILE	2517	A	-118.8	123.37	-170.46	39032	39033	39036	39034	39035
b8	0.3	179	6qp6	ILE	723	A	-112.1	133.92	177.49	11885	11886	11889	11887	11888
c1	0.06	1	3qe7	ILE	38	X	-109.15	160.39	178.21	596	597	600	598	599
c1	0.06	2	3rfz	ILE	391	A	-75.03	176.53	179.87	5714	5715	5718	5716	5717
c1	0.06	3	4dve	ILE	32	X	-102.13	158.73	-174.02	495	496	499	497	498
c1	0.06	4	4j72	ILE	94	X	-85.88	160.12	177.79	1568	1569	1572	1570	1571
c1	0.06	5	4kt0	ILE	1034	A	-72.09	156.83	-176.62	15981	15982	15985	15983	15984
c1	0.06	6	4p00	ILE	426	X	-89.74	162.8	-175.78	6768	6769	6772	6770	6771
c1	0.06	7	4p02	ILE	426	X	-89.45	159.36	-175.9	6768	6769	6772	6770	6771
c1	0.06	8	4u4t	ILE	180	X	-66.85	157.02	-179.13	2770	2771	2774	2772	2773
c1	0.06	9	5l8r	ILE	1859	F	-109.31	164.26	-178.2	28794	28795	28798	28796	28797
c1	0.06	10	5y79	ILE	185	A	-85.14	157.47	177.7	2955	2956	2959	2957	2958
c1	0.06	11	6cjt	ILE	510	A	-103.07	-167.62	171.59	8281	8282	8285	8283	8284
c1	0.18	1	1q90	ILE	1452	X	-73.37	155.65	177.64	22545	22546	22549	22547	22548
c1	0.3	1	5u70	ILE	2921	N	-107.15	166.21	-171.85	47776	47777	47780	47778	47779
c1	0.3	2	5z96	ILE	493	A	-91.58	173.34	-147.99	8070	8071	8074	8072	8073
c1	0.3	3	5z96	ILE	1163	A	-86.57	-175.15	-152.94	19012	19013	19016	19014	19015
c1	0.3	4	5z96	ILE	1828	A	-84.05	176.26	-149.05	29884	29885	29888	29886	29887
c1	0.3	5	5z96	ILE	2493	A	-89.37	-177.54	-149.97	40746	40747	40750	40748	40749
c1	0.3	6	6bwj	ILE	2249	A	-73.76	164.81	174.44	36240	36241	36244	36242	36243
c1	0.3	7	6h3i	ILE	628	A	-98.55	155.61	172.44	9716	9717	9720	9718	9719
c1	0.3	8	6oeu	ILE	416	A	-73.62	162.47	-178.41	6565	6566	6569	6567	6568
c3	0.18	1	5l8r	ILE	383	B	-109.56	-70.2	179.2	5894	5895	5898	5896	5897
c3	0.3	1	1rhz	ILE	520	X	-65.22	-70.2	-178.36	8254	8255	8258	8256	8257
c3	0.3	2	2dyr	ILE	65	X	-75.05	-72.38	-171.24	999	1000	1003	1001	1002
c3	0.3	3	2dyr	ILE	1840	X	-76.11	-71.8	-171.69	29009	29010	29013	29011	29012
c3	0.3	4	2xok	ILE	3557	X	-74.07	-78.11	-175.71	54254	54255	54258	54256	54257
c3	0.3	5	2zxe	ILE	779	X	-81.24	-71.11	-176.17	11865	11866	11869	11867	11868
c3	0.3	6	3b8e	ILE	283	X	-91.65	-77.39	-172.71	4320	4321	4324	4322	4323
c3	0.3	7	3b8e	ILE	785	X	-100.56	-79.33	171.26	12023	12024	12027	12025	12026
c3	0.3	8	3cx5	ILE	801	X	-107.2	-73.06	-175.71	12423	12424	12427	12425	12426
c3	0.3	9	3cx5	ILE	1840	X	-71.74	-75.07	169.02	28740	28741	28744	28742	28743
c3	0.3	10	3cx5	ILE	3791	X	-74.95	-73.64	172.86	59329	59330	59333	59331	59332
c3	0.3	11	3rgb	ILE	522	X	-74.56	-77.16	-172.11	8258	8259	8262	8260	8261
c3	0.3	12	3v5s	ILE	229	X	-92.55	-78.07	-179.92	3511	3512	3515	3513	3514
c3	0.3	13	4czb	ILE	240	X	-84.16	-86.04	-174.41	3753	3754	3757	3755	3756
c3	0.3	14	4dji	ILE	343	X	-72.23	-77.22	-171.79	5273	5274	5277	5275	5276
c3	0.3	15	4doj	ILE	884	X	-68.01	-76.89	-173.56	13517	13518	13521	13519	13520
c3	0.3	16	4ikx	ILE	328	X	-77.73	-90.31	178.92	5077	5078	5081	5079	5080
c3	0.3	17	4p6v	ILE	1189	X	-77.97	-70.23	-174.9	18177	18178	18181	18179	18180
c3	0.3	18	4pl0	ILE	139	X	-105.47	-78.4	-177.36	2268	2269	2272	2270	2271
c3	0.3	19	4pl0	ILE	715	X	-107.4	-75.81	-179.27	11509	11510	11513	11511	11512
c3	0.3	20	4tq4	ILE	108	X	-80.71	-70.2	177.48	1697	1698	1701	1699	1700
c3	0.3	21	5a1s	ILE	376	A	-66.71	-71.22	-170.18	5801	5802	5805	5803	5804
c3	0.3	22	5a1s	ILE	703	A	-78.05	-74.18	169.58	10848	10849	10852	10850	10851
c3	0.3	23	5cfy	ILE	1126	C	-66.63	-72.56	-166.66	17256	17257	17260	17258	17259
c3	0.3	24	5ksd	ILE	246	A	-90.9	-87.07	-164.82	3737	3738	3741	3739	3740
c3	0.3	25	5lzq	ILE	718	A	-108.07	-72.28	-173.41	10853	10854	10857	10855	10856
c3	0.3	26	5lzq	ILE	871	A	-65.33	-80.22	-176.9	13201	13202	13205	13203	13204
c3	0.3	27	5lzq	ILE	1439	A	-78.85	-70.99	-173.32	21779	21780	21783	21781	21782
c3	0.3	28	5ndd	ILE	105	A	-67.11	-71.33	-171.73	1671	1672	1675	1673	1674
c3	0.3	29	5nmi	ILE	2904	N	-88.87	-73.39	-178.68	44734	44735	44738	44736	44737
c3	0.3	30	5nv9	ILE	355	A	-109.15	-76.02	-168.7	5615	5616	5619	5617	5618
c3	0.3	31	5osa	ILE	295	A	-76.57	-70.39	-164.12	4751	4752	4755	4753	4754
c3	0.3	32	5tj6	ILE	2913	S	-92.33	-70.03	-164.94	46200	46201	46204	46202	46203
c3	0.3	33	5x3x	ILE	677	C	-94.07	-79.05	-175.42	10104	10105	10108	10106	10107
c3	0.3	34	5x41	ILE	638	E	-102.11	-80.21	-173.02	9488	9489	9492	9490	9491
c3	0.3	35	5x5y	ILE	1152	F	-96.47	-77.21	177.19	18048	18049	18052	18050	18051
c3	0.3	36	5ylv	ILE	940	A	-108.97	-76.4	177.28	14524	14525	14528	14526	14527
c3	0.3	37	5z96	ILE	1631	A	-87.09	-92.78	175.3	26650	26651	26654	26652	26653
c3	0.3	38	5zx5	ILE	687	A	-100.32	-74.2	-148.49	11187	11188	11191	11189	11190
c3	0.3	39	5zx5	ILE	1501	A	-99.28	-73.61	-154.41	24515	24516	24519	24517	24518
c3	0.3	40	5zx5	ILE	3129	A	-107.86	-74.38	-164.65	51366	51367	51370	51368	51369
c3	0.3	41	6bar	ILE	85	A	-105.52	-70.97	-175.22	1341	1342	1345	1343	1344
c3	0.3	42	6cse	ILE	64	A	-103.32	-76.35	-170.42	973	974	977	975	976
c3	0.3	43	6eyu	ILE	427	B	-70.57	-76.37	-171.89	6744	6745	6748	6746	6747
c3	0.3	44	6gyn	ILE	645	A	-94.02	-80.66	170.18	10645	10646	10649	10647	10648
c4	0.06	1	1dxr	ILE	1020	X	-70.68	-27.38	-176.12	15888	15889	15892	15890	15891
c4	0.06	2	1eys	ILE	568	X	-73.39	-26.83	176.95	8730	8731	8734	8732	8733
c4	0.06	3	1eys	ILE	916	X	-70.5	-29.54	173.14	14261	14262	14265	14263	14264
c4	0.06	4	1jb0	ILE	343	X	-92.21	-28.16	169.27	5300	5301	5304	5302	5303
c4	0.06	5	1jb0	ILE	595	X	-69.18	-32.78	169.58	9158	9159	9162	9160	9161
c4	0.06	6	1jb0	ILE	1087	X	-76.31	-25.61	168.83	16765	16766	16769	16767	16768
c4	0.06	7	1jb0	ILE	1865	X	-100.03	-35.37	172.9	28775	28776	28779	28777	28778
c4	0.06	8	1jb0	ILE	1941	X	-67.98	-26.67	176.95	29957	29958	29961	29959	29960
c4	0.06	9	1jb0	ILE	2088	X	-67.96	-32.62	-179.52	32183	32184	32187	32185	32186
c4	0.06	10	1l9b	ILE	250	X	-93.04	-29.21	-179.09	3879	3880	3883	3881	3882
c4	0.06	11	1ldf	ILE	150	X	-65.02	-40.32	176.72	2254	2255	2258	2256	2257
c4	0.06	12	1ldf	ILE	404	X	-66.03	-39.42	175.56	6063	6064	6067	6065	6066
c4	0.06	13	1ldf	ILE	658	X	-65.01	-40.8	176.2	9872	9873	9876	9874	9875
c4	0.06	14	1ldf	ILE	912	X	-65.92	-38.91	175.86	13681	13682	13685	13683	13684
c4	0.06	15	1m56	ILE	237	X	-75.88	-29.71	169.57	3601	3602	3605	3603	3604
c4	0.06	16	1m56	ILE	583	X	-77.96	-29	169.68	9073	9074	9077	9075	9076
c4	0.06	17	1pw4	ILE	320	X	-73.51	-42.25	173.57	5077	5078	5081	5079	5080
c4	0.06	18	1q90	ILE	892	X	-69.41	-38.46	173.25	13808	13809	13812	13810	13811
c4	0.06	19	1q90	ILE	1258	X	-66.3	-40.62	-178.98	19468	19469	19472	19470	19471
c4	0.06	20	1rh5	ILE	213	X	-66.79	-32.28	166.52	3353	3354	3357	3355	3356
c4	0.06	21	1rhz	ILE	324	X	-65.82	-38.54	172.44	5103	5104	5107	5105	5106
c4	0.06	22	1uaz	ILE	197	X	-95.93	-30.36	-179.04	3085	3086	3089	3087	3088
c4	0.06	23	2b2f	ILE	70	X	-98.11	-29.98	-179.68	1071	1072	1075	1073	1074
c4	0.06	24	2b2f	ILE	461	X	-97.4	-34.21	-174.74	6920	6921	6924	6922	6923
c4	0.06	25	2b2f	ILE	852	X	-100.91	-31.44	-178.59	12769	12770	12773	12771	12772
c4	0.06	26	2c3e	ILE	210	X	-72.57	-34.12	171.02	3280	3281	3284	3282	3283
c4	0.06	27	2d57	ILE	89	X	-68.72	-32.23	174.99	1342	1343	1346	1344	1345
c4	0.06	28	2d57	ILE	102	X	-67.7	-32.96	172.28	1511	1512	1515	1513	1514
c4	0.06	29	2d57	ILE	136	X	-76.47	-39.69	171.86	2009	2010	2013	2011	2012
c4	0.06	30	2d57	ILE	313	X	-65.02	-34.76	176.93	4678	4679	4682	4680	4681
c4	0.06	31	2d57	ILE	326	X	-67.7	-30.32	173.79	4847	4848	4851	4849	4850
c4	0.06	32	2d57	ILE	360	X	-74.92	-37.7	171.29	5345	5346	5349	5347	5348
c4	0.06	33	2d57	ILE	537	X	-67.07	-34.88	176.67	8014	8015	8018	8016	8017
c4	0.06	34	2d57	ILE	550	X	-72.1	-26.45	170.29	8183	8184	8187	8185	8186
c4	0.06	35	2d57	ILE	584	X	-77.42	-37.41	171.21	8681	8682	8685	8683	8684
c4	0.06	36	2d57	ILE	761	X	-69.14	-32.72	175.56	11350	11351	11354	11352	11353
c4	0.06	37	2d57	ILE	774	X	-66.46	-26.9	170.9	11519	11520	11523	11521	11522
c4	0.06	38	2d57	ILE	808	X	-78.21	-39.24	171.58	12017	12018	12021	12019	12020
c4	0.06	39	2dyr	ILE	205	X	-76.47	-29.24	168.59	3130	3131	3134	3132	3133
c4	0.06	40	2dyr	ILE	1980	X	-74.58	-31.88	169.99	31140	31141	31144	31142	31143
c4	0.06	41	2h88	ILE	890	X	-69.55	-37.93	174.69	13765	13766	13769	13767	13768
c4	0.06	42	2iub	ILE	292	X	-70.02	-41.56	171.74	4876	4877	4880	4878	4879
c4	0.06	43	2iub	ILE	296	X	-86.46	-50.11	-178.21	4938	4939	4942	4940	4941
c4	0.06	44	2iub	ILE	303	X	-70.84	-27.63	163.43	5061	5062	5065	5063	5064
c4	0.06	45	2iub	ILE	623	X	-70.41	-40.8	171.23	10386	10387	10390	10388	10389
c4	0.06	46	2iub	ILE	627	X	-84.05	-50.57	-177.15	10448	10449	10452	10450	10451
c4	0.06	47	2iub	ILE	634	X	-70.69	-28.96	162.52	10571	10572	10575	10573	10574
c4	0.06	48	2iub	ILE	953	X	-71.91	-43.5	172.4	15872	15873	15876	15874	15875
c4	0.06	49	2iub	ILE	957	X	-82.86	-52.54	-176.61	15934	15935	15938	15936	15937
c4	0.06	50	2iub	ILE	964	X	-72.57	-27.25	163.69	16057	16058	16061	16059	16060
c4	0.06	51	2iub	ILE	984	X	-65.18	-25.87	169.69	16339	16340	16343	16341	16342
c4	0.06	52	2iub	ILE	1285	X	-68.99	-42.01	171.46	21389	21390	21393	21391	21392
c4	0.06	53	2iub	ILE	1289	X	-84.01	-50.34	-178.45	21451	21452	21455	21453	21454
c4	0.06	54	2iub	ILE	1296	X	-70.43	-28.52	162.28	21574	21575	21578	21576	21577
c4	0.06	55	2iub	ILE	1616	X	-69.93	-40.24	171.26	26899	26900	26903	26901	26902
c4	0.06	56	2iub	ILE	1620	X	-85.18	-50.42	-177.04	26961	26962	26965	26963	26964
c4	0.06	57	2iub	ILE	1627	X	-72.81	-30.72	163.79	27084	27085	27088	27086	27087
c4	0.06	58	2nq2	ILE	78	X	-67.77	-30.9	176.42	1213	1214	1217	1215	1216
c4	0.06	59	2nq2	ILE	244	X	-78.36	-40.52	-175.2	3812	3813	3816	3814	3815
c4	0.06	60	2nq2	ILE	632	X	-81.59	-32.03	178.02	9936	9937	9940	9938	9939
c4	0.06	61	2nq2	ILE	795	X	-81.24	-43.15	-177.82	12493	12494	12497	12495	12496
c4	0.06	62	2nr9	ILE	125	X	-70.04	-27.99	170.71	1996	1997	2000	1998	1999
c4	0.06	63	2qjy	ILE	907	X	-89.01	-25.79	-171.96	14005	14006	14009	14007	14008
c4	0.06	64	2qjy	ILE	1033	X	-72.14	-25.28	-173.76	15993	15994	15997	15995	15996
c4	0.06	65	2rdd	ILE	1580	X	-72.42	-31.55	173.98	24244	24245	24248	24246	24247
c4	0.06	66	2rdd	ILE	2635	X	-71.68	-32.06	173.87	40498	40499	40502	40500	40501
c4	0.06	67	2wsw	ILE	422	X	-67.24	-31.53	169.79	6724	6725	6728	6726	6727
c4	0.06	68	2wsw	ILE	930	X	-70.91	-26.01	165.97	14777	14778	14781	14779	14780
c4	0.06	69	2wsw	ILE	1438	X	-67.85	-30.39	168.96	22830	22831	22834	22832	22833
c4	0.06	70	2xok	ILE	3484	X	-76.96	-37.2	-173.54	53181	53182	53185	53183	53184
c4	0.06	71	2xok	ILE	3548	X	-65.69	-35.04	170.47	54124	54125	54128	54126	54127
c4	0.06	72	2xok	ILE	3770	X	-66.86	-42.85	173.29	57401	57402	57405	57403	57404
c4	0.06	73	2xok	ILE	3992	X	-65.21	-36.63	169.99	60680	60681	60684	60682	60683
c4	0.06	74	2xq2	ILE	139	X	-65.05	-37.21	174.63	2205	2206	2209	2207	2208
c4	0.06	75	2xq2	ILE	654	X	-68.57	-36.29	175.57	10171	10172	10175	10173	10174
c4	0.06	76	2xq2	ILE	891	X	-69.07	-36.05	-172.07	13754	13755	13758	13756	13757
c4	0.06	77	2yiu	ILE	44	X	-72.04	-25.32	-176.07	748	749	752	750	751
c4	0.06	78	2zxe	ILE	277	X	-71.36	-37.12	175.21	4234	4235	4238	4236	4237
c4	0.06	79	2zxe	ILE	905	X	-86.79	-34.86	169.02	13901	13902	13905	13903	13904
c4	0.06	80	3a7k	ILE	240	X	-69.11	-34.98	170.81	3674	3675	3678	3676	3677
c4	0.06	81	3a7k	ILE	499	X	-68.28	-37.89	173.53	7638	7639	7642	7640	7641
c4	0.06	82	3ayf	ILE	351	X	-67.54	-27.22	-175.32	5610	5611	5614	5612	5613
c4	0.06	83	3ayf	ILE	413	X	-67.08	-34.73	172.92	6582	6583	6586	6584	6585
c4	0.06	84	3ayf	ILE	417	X	-66.52	-30.49	170.44	6661	6662	6665	6663	6664
c4	0.06	85	3ayf	ILE	455	X	-65.31	-29.19	175.6	7305	7306	7309	7307	7308
c4	0.06	86	3ayf	ILE	525	X	-70.06	-38.19	174.95	8517	8518	8521	8519	8520
c4	0.06	87	3b9y	ILE	202	X	-66.72	-41.9	174.59	3096	3097	3100	3098	3099
c4	0.06	88	3b9y	ILE	590	X	-65.94	-40.83	174.47	8919	8920	8923	8921	8922
c4	0.06	89	3b9y	ILE	978	X	-66.31	-41.15	173.64	14742	14743	14746	14744	14745
c4	0.06	90	3fh6	ILE	16	X	-109.32	-35.85	-8.36	235	236	239	237	238
c4	0.06	91	3fh6	ILE	82	X	-67.47	-38.58	-177.86	1278	1279	1282	1280	1281
c4	0.06	92	3fh6	ILE	92	X	-69.69	-31.64	174.87	1453	1454	1457	1455	1456
c4	0.06	93	3fh6	ILE	137	X	-65.49	-36.19	172.44	2187	2188	2191	2189	2190
c4	0.06	94	3fh6	ILE	175	X	-71.61	-37.91	174.78	2786	2787	2790	2788	2789
c4	0.06	95	3fh6	ILE	176	X	-75.16	-29.1	175.32	2805	2806	2809	2807	2808
c4	0.06	96	3fh6	ILE	225	X	-106.78	-43.94	171.33	3578	3579	3582	3580	3581
c4	0.06	97	3fh6	ILE	233	X	-74.27	-31.1	173.04	3716	3717	3720	3718	3719
c4	0.06	98	3fh6	ILE	377	X	-65.8	-26.74	172.84	5985	5986	5989	5987	5988
c4	0.06	99	3fh6	ILE	446	X	-68.03	-37.19	177	7059	7060	7063	7061	7062
c4	0.06	100	3fh6	ILE	503	X	-68.18	-35.69	177.35	7949	7950	7953	7951	7952
c4	0.06	101	3gd8	ILE	168	X	-66.33	-35.29	171.68	2502	2503	2506	2504	2505
c4	0.06	102	3gd8	ILE	358	X	-67.41	-34.95	171.25	5343	5344	5347	5345	5346
c4	0.06	103	3gd8	ILE	391	X	-66.57	-35.22	170.41	5837	5838	5841	5839	5840
c4	0.06	104	3gd8	ILE	581	X	-66.24	-36.62	171.96	8678	8679	8682	8680	8681
c4	0.06	105	3gd8	ILE	614	X	-65.65	-35.12	171.19	9172	9173	9176	9174	9175
c4	0.06	106	3gd8	ILE	804	X	-66.14	-36.52	171.21	12013	12014	12017	12015	12016
c4	0.06	107	3gd8	ILE	837	X	-65.54	-36.68	171.87	12507	12508	12511	12509	12510
c4	0.06	108	3h90	ILE	19	X	-69.44	-33.04	173.77	270	271	274	272	273
c4	0.06	109	3h90	ILE	95	X	-76.45	-28.36	172.74	1417	1418	1421	1419	1420
c4	0.06	110	3h90	ILE	115	X	-69.44	-40.37	169.39	1713	1714	1717	1715	1716
c4	0.06	111	3h90	ILE	290	X	-72.43	-31.32	168.78	4475	4476	4479	4477	4478
c4	0.06	112	3h90	ILE	302	X	-70.08	-31.04	174.79	4652	4653	4656	4654	4655
c4	0.06	113	3h90	ILE	378	X	-77.26	-29.44	175.77	5797	5798	5801	5799	5800
c4	0.06	114	3h90	ILE	398	X	-69.87	-38.02	169.7	6093	6094	6097	6095	6096
c4	0.06	115	3kly	ILE	768	X	-70.22	-28.77	171.6	11887	11888	11891	11889	11890
c4	0.06	116	3ldc	ILE	40	X	-67.98	-26.88	170.69	632	633	636	634	635
c4	0.06	117	3ldc	ILE	122	X	-67.94	-26.98	171.2	1906	1907	1910	1908	1909
c4	0.06	118	3ldc	ILE	204	X	-67.72	-27.64	171.02	3180	3181	3184	3182	3183
c4	0.06	119	3mk7	ILE	31	X	-65.07	-28.79	169.38	471	472	475	473	474
c4	0.06	120	3ne5	ILE	1051	X	-65.12	-40.13	177.61	16204	16205	16208	16206	16207
c4	0.06	121	3ne5	ILE	1629	X	-68.67	-28.83	174.13	25325	25326	25329	25327	25328
c4	0.06	122	3ne5	ILE	3303	X	-66.88	-28.14	171.48	51349	51350	51353	51351	51352
c4	0.06	123	3o7q	ILE	352	X	-71.83	-55.03	-174.29	5481	5482	5485	5483	5484
c4	0.06	124	3org	ILE	714	X	-65.07	-37.68	178.27	11094	11095	11098	11096	11097
c4	0.06	125	3puw	ILE	883	X	-70.02	-35.36	177.8	13760	13761	13764	13762	13763
c4	0.06	126	3qnq	ILE	323	X	-68.94	-39.07	177.52	5063	5064	5067	5065	5066
c4	0.06	127	3qnq	ILE	582	X	-73.85	-36.66	179.73	9120	9121	9124	9122	9123
c4	0.06	128	3qnq	ILE	755	X	-79.15	-32.5	174.56	11852	11853	11856	11854	11855
c4	0.06	129	3rce	ILE	118	X	-68.08	-31.21	173.69	1880	1881	1884	1882	1883
c4	0.06	130	3rfu	ILE	639	X	-70.75	-36.24	172.09	9674	9675	9678	9676	9677
c4	0.06	131	3rko	ILE	619	X	-81.47	-38.15	-179.93	9592	9593	9596	9594	9595
c4	0.06	132	3rko	ILE	1655	X	-75.02	-29.71	168.98	25793	25794	25797	25795	25796
c4	0.06	133	3rko	ILE	1841	X	-78.45	-27.12	-175.89	28728	28729	28732	28730	28731
c4	0.06	134	3s8g	ILE	729	X	-65.38	-30.83	171.98	11558	11559	11562	11560	11561
c4	0.06	135	3t9n	ILE	17	X	-67.89	-39.31	176.18	290	291	294	292	293
c4	0.06	136	3t9n	ILE	283	X	-69.77	-37.67	175.89	4608	4609	4612	4610	4611
c4	0.06	137	3t9n	ILE	547	X	-70.86	-38.06	176.71	8887	8888	8891	8889	8890
c4	0.06	138	3t9n	ILE	811	X	-69.5	-39.77	176.13	13166	13167	13170	13168	13169
c4	0.06	139	3t9n	ILE	1076	X	-68.73	-38.2	175.47	17460	17461	17464	17462	17463
c4	0.06	140	3t9n	ILE	1340	X	-68.48	-39.72	177.17	21739	21740	21743	21741	21742
c4	0.06	141	3t9n	ILE	1604	X	-66.99	-38.45	176.05	26018	26019	26022	26020	26021
c4	0.06	142	3ug9	ILE	67	X	-67.58	-36.54	174.96	1009	1010	1013	1011	1012
c4	0.06	143	3ug9	ILE	235	X	-79.17	-28.42	166.42	3696	3697	3700	3698	3699
c4	0.06	144	3ug9	ILE	347	X	-66.04	-39.14	176.17	5457	5458	5461	5459	5460
c4	0.06	145	3ug9	ILE	515	X	-78.3	-29.84	166.45	8144	8145	8148	8146	8147
c4	0.06	146	3ux4	ILE	129	X	-70.49	-29.17	172.91	1960	1961	1964	1962	1963
c4	0.06	147	3ux4	ILE	309	X	-65.94	-29.19	172.36	4813	4814	4817	4815	4816
c4	0.06	148	3ux4	ILE	489	X	-74.5	-29.04	173.42	7654	7655	7658	7656	7657
c4	0.06	149	3ux4	ILE	521	X	-66.62	-41.81	171.71	8207	8208	8211	8209	8210
c4	0.06	150	3ux4	ILE	669	X	-72.34	-28.02	174.13	10494	10495	10498	10496	10497
c4	0.06	151	3ux4	ILE	701	X	-68.4	-39.35	170.47	11047	11048	11051	11049	11050
c4	0.06	152	3ux4	ILE	849	X	-65.75	-28.49	172.87	13334	13335	13338	13336	13337
c4	0.06	153	3ux4	ILE	881	X	-65.8	-42	171.73	13887	13888	13891	13889	13890
c4	0.06	154	3ux4	ILE	1029	X	-69.59	-26.31	171.44	16174	16175	16178	16176	16177
c4	0.06	155	3ux4	ILE	1061	X	-66.19	-41.01	170.98	16727	16728	16731	16729	16730
c4	0.06	156	3wfd	ILE	236	X	-66.27	-31.84	169.74	3836	3837	3840	3838	3839
c4	0.06	157	3wkv	ILE	108	X	-82.88	-29.47	166.87	1800	1801	1804	1802	1803
c4	0.06	158	3wkv	ILE	112	X	-79.62	-39.43	177.65	1859	1860	1863	1861	1862
c4	0.06	159	4atv	ILE	7	X	-67.26	-39.48	175.61	61	62	65	63	64
c4	0.06	160	4atv	ILE	356	X	-70.59	-32.84	172.25	5463	5464	5467	5465	5466
c4	0.06	161	4atv	ILE	737	X	-70.56	-31.71	172.53	11328	11329	11332	11330	11331
c4	0.06	162	4czb	ILE	360	X	-66.59	-43.28	177.93	5615	5616	5619	5617	5618
c4	0.06	163	4czb	ILE	457	X	-69.27	-25.55	174.12	7143	7144	7147	7145	7146
c4	0.06	164	4dji	ILE	12	X	-75.33	-39.65	177.23	180	181	184	182	183
c4	0.06	165	4doj	ILE	358	X	-85.29	-49.49	-178.45	5470	5471	5474	5472	5473
c4	0.06	166	4doj	ILE	395	X	-85.3	-26.3	170.67	5992	5993	5996	5994	5995
c4	0.06	167	4doj	ILE	399	X	-65.28	-29.62	167.68	6054	6055	6058	6056	6057
c4	0.06	168	4doj	ILE	409	X	-71.74	-32.5	177.88	6218	6219	6222	6220	6221
c4	0.06	169	4doj	ILE	466	X	-72.88	-26.53	172.75	7016	7017	7020	7018	7019
c4	0.06	170	4doj	ILE	584	X	-67.11	-34.61	173.87	8930	8931	8934	8932	8933
c4	0.06	171	4doj	ILE	924	X	-69.95	-38.99	171.49	14082	14083	14086	14084	14085
c4	0.06	172	4doj	ILE	971	X	-80.92	-35.23	-179.11	14762	14763	14766	14764	14765
c4	0.06	173	4doj	ILE	1088	X	-80	-28.5	167.16	16571	16572	16575	16573	16574
c4	0.06	174	4doj	ILE	1468	X	-71.24	-29.46	169.81	22308	22309	22312	22310	22311
c4	0.06	175	4ev6	ILE	1216	X	-65.71	-39.81	173.73	20309	20310	20313	20311	20312
c4	0.06	176	4fc4	ILE	45	X	-66.31	-35.66	174.9	648	649	652	650	651
c4	0.06	177	4fc4	ILE	294	X	-69.07	-37.51	174.42	4407	4408	4411	4409	4410
c4	0.06	178	4fc4	ILE	544	X	-66.1	-36.56	175.73	8180	8181	8184	8182	8183
c4	0.06	179	4fc4	ILE	793	X	-68.3	-38.12	173.96	11936	11937	11940	11938	11939
c4	0.06	180	4fc4	ILE	1043	X	-69.72	-36.02	175.3	15709	15710	15713	15711	15712
c4	0.06	181	4gd3	ILE	1855	X	-86.09	-29.54	171.42	28398	28399	28402	28400	28401
c4	0.06	182	4h1w	ILE	755	X	-65.54	-35.09	174.11	11649	11650	11653	11651	11652
c4	0.06	183	4h33	ILE	26	X	-100.67	-28.05	-178.21	435	436	439	437	438
c4	0.06	184	4h33	ILE	71	X	-65.68	-33	171.18	1130	1131	1134	1132	1133
c4	0.06	185	4h33	ILE	117	X	-98.61	-28.22	-177.94	1894	1895	1898	1896	1897
c4	0.06	186	4h33	ILE	208	X	-94.15	-31.6	-176.94	3365	3366	3369	3367	3368
c4	0.06	187	4h33	ILE	253	X	-66.72	-34.07	170.73	4060	4061	4064	4062	4063
c4	0.06	188	4h33	ILE	299	X	-89.29	-27.68	-179.18	4824	4825	4828	4826	4827
c4	0.06	189	4h33	ILE	344	X	-65.25	-34	171.52	5519	5520	5523	5521	5522
c4	0.06	190	4huq	ILE	697	X	-76.98	-34.84	174.06	10815	10816	10819	10817	10818
c4	0.06	191	4il3	ILE	160	X	-109.94	-38.93	179.35	2631	2632	2635	2633	2634
c4	0.06	192	4il3	ILE	183	X	-65.05	-29.71	176.21	3034	3035	3038	3036	3037
c4	0.06	193	4il3	ILE	198	X	-65.67	-43.12	-177.47	3292	3293	3296	3294	3295
c4	0.06	194	4j7c	ILE	1859	X	-67.15	-38.42	176.28	29323	29324	29327	29325	29326
c4	0.06	195	4j7c	ILE	2124	X	-73.39	-30.42	167.17	33495	33496	33499	33497	33498
c4	0.06	196	4j7c	ILE	2553	X	-73.23	-30.22	167.01	40217	40218	40221	40219	40220
c4	0.06	197	4kjr	ILE	161	X	-67.18	-37.24	176.43	2429	2430	2433	2431	2432
c4	0.06	198	4kjr	ILE	320	X	-65.95	-36.16	170.85	4861	4862	4865	4863	4864
c4	0.06	199	4kjr	ILE	486	X	-68.15	-36.19	176.44	7374	7375	7378	7376	7377
c4	0.06	200	4kjr	ILE	645	X	-66.06	-33.99	171.11	9806	9807	9810	9808	9809
c4	0.06	201	4kjr	ILE	811	X	-68.3	-36.52	176.52	12319	12320	12323	12321	12322
c4	0.06	202	4kjr	ILE	970	X	-66.65	-35.01	171.37	14751	14752	14755	14753	14754
c4	0.06	203	4knf	ILE	752	X	-67.6	-40.97	179.19	11508	11509	11512	11510	11511
c4	0.06	204	4kpp	ILE	292	A	-65.81	-30.46	165.34	4596	4597	4600	4598	4599
c4	0.06	205	4kt0	ILE	594	A	-78.32	-29.8	163.43	9179	9180	9183	9181	9182
c4	0.06	206	4kt0	ILE	1020	A	-65.8	-36.99	169.67	15748	15749	15752	15750	15751
c4	0.06	207	4kt0	ILE	1023	A	-65.29	-30.31	167.33	15806	15807	15810	15808	15809
c4	0.06	208	4kt0	ILE	1041	A	-71.08	-40.93	176.06	16092	16093	16096	16094	16095
c4	0.06	209	4kt0	ILE	1079	A	-69.54	-32.94	170.2	16650	16651	16654	16652	16653
c4	0.06	210	4lz6	ILE	172	A	-66.81	-38.42	-175.21	2614	2615	2618	2616	2617
c4	0.06	211	4lz6	ILE	198	A	-77.19	-35.46	171.32	3012	3013	3016	3014	3015
c4	0.06	212	4lz6	ILE	402	A	-69.43	-32.65	163.19	6257	6258	6261	6259	6260
c4	0.06	213	4m48	ILE	342	X	-71.25	-34.47	174.36	5375	5376	5379	5377	5378
c4	0.06	214	4m64	ILE	80	X	-69.87	-32.51	173.58	1271	1272	1275	1273	1274
c4	0.06	215	4m64	ILE	297	X	-68.86	-34.33	163.8	4731	4732	4735	4733	4734
c4	0.06	216	4mt0	ILE	323	X	-101.22	-42.24	172.92	4942	4943	4946	4944	4945
c4	0.06	217	4mt0	ILE	768	X	-95.89	-47.54	174.15	11741	11742	11745	11743	11744
c4	0.06	218	4mt0	ILE	963	X	-72.24	-36.12	-179.65	14772	14773	14776	14774	14775
c4	0.06	219	4mt0	ILE	1213	X	-96.53	-45.12	173.15	18540	18541	18544	18542	18543
c4	0.06	220	4nab	ILE	18	X	-67.38	-29.49	170.87	305	306	309	307	308
c4	0.06	221	4ogq	ILE	880	X	-66.42	-29.1	173.01	13481	13482	13485	13483	13484
c4	0.06	222	4ogq	ILE	1829	X	-68.54	-29.8	170.66	28032	28033	28036	28034	28035
c4	0.06	223	4oh3	ILE	32	X	-78.26	-27.82	174.52	462	463	466	464	465
c4	0.06	224	4oh3	ILE	220	X	-68.22	-37.93	175.94	3309	3310	3313	3311	3312
c4	0.06	225	4oh3	ILE	606	X	-68.13	-30.65	173.13	9379	9380	9383	9381	9382
c4	0.06	226	4p6v	ILE	628	X	-103.83	-40.77	-179.24	9562	9563	9566	9564	9565
c4	0.06	227	4p6v	ILE	768	X	-72.61	-45.02	178.11	11753	11754	11757	11755	11756
c4	0.06	228	4p6v	ILE	1112	X	-72.47	-31.09	165.03	16983	16984	16987	16985	16986
c4	0.06	229	4p6v	ILE	1161	X	-70.1	-33.54	170.52	17706	17707	17710	17708	17709
c4	0.06	230	4p6v	ILE	1254	X	-66.91	-34.25	174.36	19217	19218	19221	19219	19220
c4	0.06	231	4qim	ILE	218	X	-76.48	-38.74	175.06	3351	3352	3355	3353	3354
c4	0.06	232	4qtn	ILE	409	X	-66.58	-33.85	172.27	6559	6560	6563	6561	6562
c4	0.06	233	4qtn	ILE	644	X	-67.88	-31.69	171.83	10369	10370	10373	10371	10372
c4	0.06	234	4quv	ILE	8	X	-73.78	-30.23	178.45	129	130	133	131	132
c4	0.06	235	4r0c	ILE	191	X	-67.39	-35.56	172.71	2783	2784	2787	2785	2786
c4	0.06	236	4r0c	ILE	674	X	-68.35	-32.84	171.39	10076	10077	10080	10078	10079
c4	0.06	237	4rfs	ILE	763	X	-68.41	-34.99	176.32	11862	11863	11866	11864	11865
c4	0.06	238	4rp8	ILE	110	X	-109.23	-29.72	-178.95	1704	1705	1708	1706	1707
c4	0.06	239	4ruf	ILE	352	X	-69.51	-49.23	-177.37	5382	5383	5386	5384	5385
c4	0.06	240	4rws	ILE	195	X	-94.74	-29.41	171.86	3154	3155	3158	3156	3157
c4	0.06	241	4tqu	ILE	157	X	-65.65	-37.04	170.83	2611	2612	2615	2613	2614
c4	0.06	242	4tqu	ILE	172	X	-69.45	-28.85	170.82	2846	2847	2850	2848	2849
c4	0.06	243	4tqu	ILE	317	X	-66.46	-35.3	174.54	5151	5152	5155	5153	5154
c4	0.06	244	4tqu	ILE	547	X	-65.14	-36.33	172.22	8842	8843	8846	8844	8845
c4	0.06	245	4u1w	ILE	502	X	-67.25	-31.98	173.04	7902	7903	7906	7904	7905
c4	0.06	246	4u1w	ILE	518	X	-65.12	-37.12	172.39	8138	8139	8142	8140	8141
c4	0.06	247	4u1w	ILE	1477	X	-72.44	-33.33	165.8	23191	23192	23195	23193	23194
c4	0.06	248	4u1w	ILE	2000	X	-68.71	-29.51	171.49	31443	31444	31447	31445	31446
c4	0.06	249	4u1w	ILE	2014	X	-69.18	-32.74	168.98	31652	31653	31656	31654	31655
c4	0.06	250	4u1w	ILE	2745	X	-67.01	-31.87	171.84	43168	43169	43172	43170	43171
c4	0.06	251	4u1w	ILE	2964	X	-66.25	-33.75	171.27	46556	46557	46560	46558	46559
c4	0.06	252	4u4t	ILE	280	X	-65.2	-31.82	172	4336	4337	4340	4338	4339
c4	0.06	253	4umv	ILE	563	X	-86.56	-39.63	174.75	8419	8420	8423	8421	8422
c4	0.06	254	4wd8	ILE	19	X	-77.9	-38.29	178.66	319	320	323	321	322
c4	0.06	255	4wd8	ILE	287	X	-72.15	-28.86	177.59	4622	4623	4626	4624	4625
c4	0.06	256	4wd8	ILE	556	X	-70.13	-34.88	176.5	8949	8950	8953	8951	8952
c4	0.06	257	4wd8	ILE	822	X	-67.7	-33.24	168.69	13219	13220	13223	13221	13222
c4	0.06	258	4wd8	ILE	826	X	-65.72	-30.9	177.4	13286	13287	13290	13288	13289
c4	0.06	259	4wd8	ILE	1092	X	-69.86	-32.21	-179.5	17556	17557	17560	17558	17559
c4	0.06	260	4ww3	ILE	115	X	-68.19	-44.25	175.78	1799	1800	1803	1801	1802
c4	0.06	261	4ww3	ILE	148	X	-68.44	-34.1	172.28	2344	2345	2348	2346	2347
c4	0.06	262	4ww3	ILE	258	X	-65.81	-36.42	170.99	4108	4109	4112	4110	4111
c4	0.06	263	4xk8	ILE	296	X	-67.78	-34.9	171.86	4631	4632	4635	4633	4634
c4	0.06	264	4xk8	ILE	597	X	-69.1	-33.25	170.6	9274	9275	9278	9276	9277
c4	0.06	265	4xk8	ILE	1085	X	-71.24	-29.47	171.07	16893	16894	16897	16895	16896
c4	0.06	266	4xk8	ILE	2302	X	-65.06	-34.16	167.7	35802	35803	35806	35804	35805
c4	0.06	267	4xk8	ILE	2457	X	-65.79	-34.66	175.9	38110	38111	38114	38112	38113
c4	0.06	268	4xk8	ILE	2615	X	-103.48	-42.96	-176.25	40528	40529	40532	40530	40531
c4	0.06	269	4yb9	ILE	161	X	-70.25	-38.19	169.86	2490	2491	2494	2492	2493
c4	0.06	270	4yb9	ILE	256	X	-67.75	-35.94	172.79	4051	4052	4055	4053	4054
c4	0.06	271	4ysx	ILE	940	X	-71.36	-32.57	164.39	14651	14652	14655	14653	14654
c4	0.06	272	4ysx	ILE	1053	X	-66.27	-37.92	173.24	16424	16425	16428	16426	16427
c4	0.06	273	4zwc	ILE	190	X	-68.37	-32.7	-179.03	2906	2907	2910	2908	2909
c4	0.06	274	5a63	ILE	741	X	-67.59	-31.14	168.66	11537	11538	11541	11539	11540
c4	0.06	275	5a63	ILE	757	X	-66.86	-33.14	169.73	11816	11817	11820	11818	11819
c4	0.06	276	5a63	ILE	913	X	-69.05	-32.63	167.71	14247	14248	14251	14249	14250
c4	0.06	277	5b58	ILE	609	A	-101.45	-30.99	-177.33	8858	8859	8862	8860	8861
c4	0.06	278	5c6p	ILE	427	X	-103.34	-27.13	172.1	6590	6591	6594	6592	6593
c4	0.06	279	5cfy	ILE	208	A	-67.3	-29.34	170.7	3250	3251	3254	3252	3253
c4	0.06	280	5cfy	ILE	254	A	-75.08	-37.42	168.01	3981	3982	3985	3983	3984
c4	0.06	281	5cfy	ILE	619	B	-72.8	-25.07	168.49	9507	9508	9511	9509	9510
c4	0.06	282	5cfy	ILE	665	B	-79.21	-37.56	162.14	10238	10239	10242	10240	10241
c4	0.06	283	5cfy	ILE	1030	C	-65.9	-35.75	171.95	15764	15765	15768	15766	15767
c4	0.06	284	5cfy	ILE	1076	C	-73.37	-38.48	170.72	16495	16496	16499	16497	16498
c4	0.06	285	5ctg	ILE	6	X	-72.15	-32.36	175.35	78	79	82	80	81
c4	0.06	286	5ctg	ILE	439	X	-70.27	-34.72	174.72	6899	6900	6903	6901	6902
c4	0.06	287	5ctg	ILE	524	X	-68.16	-43.66	179.34	8239	8240	8243	8241	8242
c4	0.06	288	5d0q	ILE	685	A	-94.29	-48.42	-169.06	10508	10509	10512	10510	10511
c4	0.06	289	5d3m	ILE	649	A	-68.86	-30.56	163.28	9962	9963	9966	9964	9965
c4	0.06	290	5d3m	ILE	831	A	-67.11	-35.95	168.28	13005	13006	13009	13007	13008
c4	0.06	291	5da0	ILE	124	X	-68.61	-28.6	169.74	1896	1897	1900	1898	1899
c4	0.06	292	5da0	ILE	214	X	-83.28	-27.46	179.8	3288	3289	3292	3290	3291
c4	0.06	293	5da0	ILE	361	X	-67.44	-35.03	171.7	5495	5496	5499	5497	5498
c4	0.06	294	5eke	ILE	213	A	-71.27	-35.64	173.44	3458	3459	3462	3460	3461
c4	0.06	295	5eke	ILE	214	A	-69.82	-35.38	167.89	3477	3478	3481	3479	3480
c4	0.06	296	5eke	ILE	245	A	-65.6	-33.19	172.5	3952	3953	3956	3954	3955
c4	0.06	297	5eke	ILE	1120	A	-66.31	-35.49	172.62	18194	18195	18198	18196	18197
c4	0.06	298	5eke	ILE	1155	A	-84.57	-27.7	165.22	18719	18720	18723	18721	18722
c4	0.06	299	5f15	ILE	175	A	-74.28	-27.61	165.25	2667	2668	2671	2669	2670
c4	0.06	300	5f15	ILE	218	A	-99.87	-30.69	-178.02	3378	3379	3382	3380	3381
c4	0.06	301	5f15	ILE	303	A	-84.71	-34.15	-179.94	4801	4802	4805	4803	4804
c4	0.06	302	5glh	ILE	46	A	-65.27	-37.41	176.2	705	706	709	707	708
c4	0.06	303	5gmy	ILE	91	A	-72.72	-31.05	167.15	1522	1523	1526	1524	1525
c4	0.06	304	5gxb	ILE	42	A	-80.81	-40.36	179.42	709	710	713	711	712
c4	0.06	305	5gxb	ILE	155	A	-65.46	-30.8	175.48	2505	2506	2509	2507	2508
c4	0.06	306	5gxb	ILE	328	A	-77.95	-37.06	168.82	5275	5276	5279	5277	5278
c4	0.06	307	5h3o	ILE	175	A	-67.39	-27.9	175.24	2935	2936	2939	2937	2938
c4	0.06	308	5h3o	ILE	1195	C	-88.45	-27.96	175.34	19859	19860	19863	19861	19862
c4	0.06	309	5irx	ILE	968	A	-66.3	-26.1	178.73	15947	15948	15951	15949	15950
c4	0.06	310	5khn	ILE	1564	F	-71.02	-47.35	-178.76	23594	23595	23598	23596	23597
c4	0.06	311	5l8r	ILE	691	D	-69.74	-58.16	-163.32	10538	10539	10542	10540	10541
c4	0.06	312	5l8r	ILE	1710	F	-66.83	-31.52	168.48	26484	26485	26488	26486	26487
c4	0.06	313	5l8r	ILE	1842	F	-66.05	-36.43	173.41	28521	28522	28525	28523	28524
c4	0.06	314	5l8r	ILE	1906	F	-68.82	-37.89	170.8	29513	29514	29517	29515	29516
c4	0.06	315	5lzq	ILE	781	A	-68.4	-38.84	172.65	11832	11833	11836	11834	11835
c4	0.06	316	5m87	ILE	273	A	-76.31	-25.51	159.6	4298	4299	4302	4300	4301
c4	0.06	317	5m87	ILE	365	A	-72.14	-35.81	-177.22	5706	5707	5710	5708	5709
c4	0.06	318	5oge	ILE	562	A	-66.04	-30.9	165.82	8839	8840	8843	8841	8842
c4	0.06	319	5oqt	ILE	364	A	-88.47	-67.42	-167.34	5567	5568	5571	5569	5570
c4	0.06	320	5osa	ILE	509	B	-77.92	-43.13	179.86	8215	8216	8219	8217	8218
c4	0.06	321	5osa	ILE	822	C	-81.21	-25.29	173.93	13271	13272	13275	13273	13274
c4	0.06	322	5sv0	ILE	676	A	-67.27	-39.07	174.01	10274	10275	10278	10276	10277
c4	0.06	323	5sv0	ILE	679	A	-65.9	-41.53	177.18	10319	10320	10323	10321	10322
c4	0.06	324	5sv0	ILE	786	A	-85.39	-33.1	177.35	11994	11995	11998	11996	11997
c4	0.06	325	5sv0	ILE	908	A	-69.29	-32.52	173.63	13797	13798	13801	13799	13800
c4	0.06	326	5t0o	ILE	412	A	-75.74	-29.21	165.96	6310	6311	6314	6312	6313
c4	0.06	327	5t0o	ILE	1438	B	-77.4	-38.28	174.83	22267	22268	22271	22269	22270
c4	0.06	328	5t0o	ILE	2471	C	-73.57	-31.46	172.21	38337	38338	38341	38339	38340
c4	0.06	329	5tcx	ILE	189	A	-66.16	-32.86	170.64	2886	2887	2890	2888	2889
c4	0.06	330	5uiw	ILE	224	B	-67.33	-33.76	172.24	3701	3702	3705	3703	3704
c4	0.06	331	5uja	ILE	138	B	-75.26	-27.99	171.63	2251	2252	2255	2253	2254
c4	0.06	332	5uld	ILE	345	A	-68.28	-30.26	171.29	5315	5316	5319	5317	5318
c4	0.06	333	5uld	ILE	790	B	-67.45	-32.92	170.59	12155	12156	12159	12157	12158
c4	0.06	334	5vbl	ILE	278	D	-67.22	-35.26	172.94	4452	4453	4456	4454	4455
c4	0.06	335	5wie	ILE	562	B	-99.48	-31.17	177.03	8966	8967	8970	8968	8969
c4	0.06	336	5wie	ILE	1278	D	-84.34	-35.3	176.9	20445	20446	20449	20447	20448
c4	0.06	337	5wie	ILE	1994	F	-105.68	-32.81	-179.82	31924	31925	31928	31926	31927
c4	0.06	338	5wie	ILE	2710	H	-94.23	-31.67	-179.68	43403	43404	43407	43405	43406
c4	0.06	339	5wuf	ILE	321	B	-96.1	-31.88	-169.05	5052	5053	5056	5054	5055
c4	0.06	340	5wuf	ILE	516	C	-88.24	-33.87	-176.98	8115	8116	8119	8117	8118
c4	0.06	341	5x5y	ILE	901	E	-79.74	-28.21	167.45	14062	14063	14066	14064	14065
c4	0.06	342	5y79	ILE	272	A	-67.83	-36.56	165.19	4327	4328	4331	4329	4330
c4	0.06	343	5ylv	ILE	927	A	-75.43	-25.25	169.63	14339	14340	14343	14341	14342
c4	0.06	344	5z1w	ILE	1121	A	-73.08	-27.36	164.44	17986	17987	17990	17988	17989
c4	0.06	345	5z1w	ILE	1550	A	-67.42	-36.31	167.47	24904	24905	24908	24906	24907
c4	0.06	346	5z96	ILE	282	A	-83.1	-30.72	168.86	4605	4606	4609	4607	4608
c4	0.06	347	5z96	ILE	1617	A	-82.8	-26.9	164.67	26419	26420	26423	26421	26422
c4	0.06	348	5z96	ILE	2282	A	-81.12	-30.53	169.95	37281	37282	37285	37283	37284
c4	0.06	349	5zx5	ILE	1450	A	-83.58	-32.18	-175.35	23699	23700	23703	23701	23702
c4	0.06	350	6a2j	ILE	27	A	-85.29	-26.07	173.41	426	427	430	428	429
c4	0.06	351	6a90	ILE	112	A	-98.21	-26.09	169.48	1792	1793	1796	1794	1795
c4	0.06	352	6a90	ILE	784	A	-65.27	-37.06	179.78	12832	12833	12836	12834	12835
c4	0.06	353	6a90	ILE	1198	A	-67.22	-43.5	178.89	19670	19671	19674	19672	19673
c4	0.06	354	6btm	ILE	1286	A	-71.08	-27.76	173.68	19581	19582	19585	19583	19584
c4	0.06	355	6btm	ILE	1482	A	-74.93	-26.65	167.88	22735	22736	22739	22737	22738
c4	0.06	356	6btm	ILE	1742	A	-66.53	-37.78	173.31	26931	26932	26935	26933	26934
c4	0.06	357	6bug	ILE	308	A	-67.7	-29.94	-172.55	5059	5060	5063	5061	5062
c4	0.06	358	6bug	ILE	425	A	-73.01	-25.9	171.35	7026	7027	7030	7028	7029
c4	0.06	359	6bug	ILE	429	A	-74.68	-26.95	176.25	7090	7091	7094	7092	7093
c4	0.06	360	6bvg	ILE	275	A	-76.97	-25.93	175.76	4223	4224	4227	4225	4226
c4	0.06	361	6c6l	ILE	74	A	-67.44	-40.47	174.02	1062	1063	1066	1064	1065
c4	0.06	362	6c6l	ILE	309	A	-76.09	-28.87	176.17	4664	4665	4668	4666	4667
c4	0.06	363	6c6l	ILE	331	A	-67.04	-25.34	-178.58	4974	4975	4978	4976	4977
c4	0.06	364	6c6l	ILE	541	A	-65.12	-30.3	173.03	8205	8206	8209	8207	8208
c4	0.06	365	6c6l	ILE	612	A	-68.61	-32.97	170.04	9248	9249	9252	9250	9251
c4	0.06	366	6c6l	ILE	1003	A	-76.74	-28.58	171.13	15389	15390	15393	15391	15392
c4	0.06	367	6c6l	ILE	1270	A	-67.62	-33.64	-169.51	19300	19301	19304	19302	19303
c4	0.06	368	6c6l	ILE	1321	A	-67.72	-46.64	177.27	20065	20066	20069	20067	20068
c4	0.06	369	6c6l	ILE	1429	A	-68.94	-25.53	172.41	21638	21639	21642	21640	21641
c4	0.06	370	6c6l	ILE	1481	A	-65.05	-42.66	177.93	22419	22420	22423	22421	22422
c4	0.06	371	6c6l	ILE	1522	A	-70.91	-27.17	165.63	23025	23026	23029	23027	23028
c4	0.06	372	6c6l	ILE	1639	A	-90.93	-31.11	-177.27	24738	24739	24742	24740	24741
c4	0.06	373	6c6l	ILE	2676	A	-87.46	-29.67	179.47	40888	40889	40892	40890	40891
c4	0.06	374	6cjt	ILE	109	A	-106.17	-44.39	-172.6	1776	1777	1780	1778	1779
c4	0.06	375	6cjt	ILE	505	A	-70.45	-34.18	-164.3	8187	8188	8191	8189	8190
c4	0.06	376	6cjt	ILE	583	A	-75.29	-25.5	167.58	9402	9403	9406	9404	9405
c4	0.06	377	6cjt	ILE	901	A	-79.3	-40.18	-179.11	14599	14600	14603	14601	14602
c4	0.06	378	6cjt	ILE	979	A	-76.61	-25.18	171.87	15813	15814	15817	15815	15816
c4	0.06	379	6cjt	ILE	1297	A	-83.28	-29.62	-176.11	21009	21010	21013	21011	21012
c4	0.06	380	6cse	ILE	372	A	-66.9	-40.53	172.6	5530	5531	5534	5532	5533
c4	0.06	381	6cse	ILE	392	A	-75.31	-29.22	170.87	5842	5843	5846	5844	5845
c4	0.06	382	6ddf	ILE	688	A	-79.19	-26.01	162.92	10629	10630	10633	10631	10632
c4	0.06	383	6dg7	ILE	289	A	-65.28	-35.53	166.29	4729	4730	4733	4731	4732
c4	0.06	384	6dg7	ILE	680	A	-73.97	-29.64	162.87	11229	11230	11233	11231	11232
c4	0.06	385	6dg7	ILE	1071	A	-71.03	-29.87	162.75	17729	17730	17733	17731	17732
c4	0.06	386	6dg7	ILE	1853	A	-70.87	-31.45	165.46	30729	30730	30733	30731	30732
c4	0.06	387	6du8	ILE	271	A	-67.48	-35.54	172.38	4322	4323	4326	4324	4325
c4	0.06	388	6du8	ILE	370	A	-66.74	-25.57	175.1	5965	5966	5969	5967	5968
c4	0.06	389	6du8	ILE	677	A	-73	-27.62	169.81	10862	10863	10866	10864	10865
c4	0.06	390	6du8	ILE	1098	A	-75.44	-25.92	172.23	17684	17685	17688	17686	17687
c4	0.06	391	6du8	ILE	1188	A	-74.04	-25.71	168.19	19223	19224	19227	19225	19226
c4	0.06	392	6du8	ILE	1534	A	-70.33	-26.19	165.48	24787	24788	24791	24789	24790
c4	0.06	393	6e3y	ILE	756	A	-84.76	-47.3	-178.91	11762	11763	11766	11764	11765
c4	0.06	394	6eyu	ILE	490	C	-70.13	-38.02	172.46	7728	7729	7732	7730	7731
c4	0.06	395	6gpx	ILE	161	A	-68.74	-39.52	-178.91	2585	2586	2589	2587	2588
c4	0.06	396	6hum	ILE	1021	A	-68.5	-29.62	168.02	16163	16164	16167	16165	16166
c4	0.06	397	6hum	ILE	1511	A	-94.25	-31.59	159.9	23721	23722	23725	23723	23724
c4	0.06	398	6hum	ILE	3775	A	-75.03	-27.77	167.4	59254	59255	59258	59256	59257
c4	0.06	399	6idf	ILE	733	A	-74.94	-27.32	-179.92	11399	11400	11403	11401	11402
c4	0.06	400	6idf	ILE	1012	A	-75.5	-26.21	169.05	15909	15910	15913	15911	15912
c4	0.06	401	6iyc	ILE	733	A	-66.09	-41.09	174.12	11400	11401	11404	11402	11403
c4	0.06	402	6mhq	ILE	1167	A	-69.64	-36.98	173.97	18917	18918	18921	18919	18920
c4	0.06	403	6mhq	ILE	1168	A	-66.96	-40.32	173.49	18936	18937	18940	18938	18939
c4	0.06	404	6mhq	ILE	1344	A	-72.78	-34.83	171.21	21791	21792	21795	21793	21794
c4	0.06	405	6mhq	ILE	1345	A	-68.7	-38.29	174.37	21810	21811	21814	21812	21813
c4	0.06	406	6mhq	ILE	1355	A	-76.76	-32.27	170.17	21982	21983	21986	21984	21985
c4	0.06	407	6mhq	ILE	1521	A	-73.69	-29.35	177.93	24665	24666	24669	24667	24668
c4	0.06	408	6mhq	ILE	1698	A	-76.49	-35.64	173.21	27539	27540	27543	27541	27542
c4	0.06	409	6mhq	ILE	1699	A	-67.42	-38.51	173.77	27558	27559	27562	27560	27561
c4	0.06	410	6mhq	ILE	1709	A	-66.25	-42.5	173.3	27730	27731	27734	27732	27733
c4	0.06	411	6mhq	ILE	1875	A	-74.67	-31.96	173.22	30413	30414	30417	30415	30416
c4	0.06	412	6mhq	ILE	1876	A	-72.6	-33.79	169.15	30432	30433	30436	30434	30435
c4	0.06	413	6mhq	ILE	2052	A	-66.98	-39.16	172.38	33287	33288	33291	33289	33290
c4	0.06	414	6mhq	ILE	2053	A	-69.66	-34.16	169	33306	33307	33310	33308	33309
c4	0.06	415	6mhq	ILE	2063	A	-65.45	-40.07	172.33	33478	33479	33482	33480	33481
c4	0.06	416	6mhy	ILE	1233	A	-69.24	-38.2	167.02	19811	19812	19815	19813	19814
c4	0.06	417	6mhy	ILE	1344	A	-66.69	-34.31	170.27	21544	21545	21548	21546	21547
c4	0.06	418	6mhy	ILE	1355	A	-68.82	-38.15	174.39	21735	21736	21739	21737	21738
c4	0.06	419	6mhy	ILE	1410	A	-77.31	-31.43	170.39	22647	22648	22651	22649	22650
c4	0.06	420	6mhy	ILE	1532	A	-67.46	-43.06	174.72	24571	24572	24575	24573	24574
c4	0.06	421	6mhy	ILE	1587	A	-77.51	-28.97	166.26	25483	25484	25487	25485	25486
c4	0.06	422	6mhy	ILE	1764	A	-77.61	-33.19	169.9	28319	28320	28323	28321	28322
c4	0.06	423	6mhy	ILE	1941	A	-77.35	-34.25	167.32	31169	31170	31173	31171	31172
c4	0.06	424	6mhy	ILE	2118	A	-79.21	-29.82	168.09	34005	34006	34009	34007	34008
c4	0.06	425	6nbq	ILE	1940	A	-79.77	-37.93	166.94	30750	30751	30754	30752	30753
c4	0.06	426	6nbq	ILE	2262	A	-66.74	-33.86	167.79	35723	35724	35727	35725	35726
c4	0.06	427	6nbq	ILE	3560	A	-94.86	-29.7	161.86	55879	55880	55883	55881	55882
c4	0.06	428	6nt4	ILE	101	A	-72.03	-30.63	176.56	1590	1591	1594	1592	1593
c4	0.06	429	6nt4	ILE	676	A	-71.27	-32.02	168.2	11020	11021	11024	11022	11023
c4	0.06	430	6nt4	ILE	839	A	-75.11	-29.75	166.86	13704	13705	13708	13706	13707
c4	0.06	431	6nzw	ILE	24	A	-71.59	-31.27	179.92	407	408	411	409	410
c4	0.06	432	6nzw	ILE	337	A	-70.15	-32.79	172.66	5624	5625	5628	5626	5627
c4	0.06	433	6nzw	ILE	488	A	-77.53	-25.11	162.65	8103	8104	8107	8105	8106
c4	0.06	434	6nzw	ILE	650	A	-75.66	-28.45	169.92	10841	10842	10845	10843	10844
c4	0.06	435	6nzw	ILE	801	A	-87	-26.57	162.05	13320	13321	13324	13322	13323
c4	0.06	436	6nzw	ILE	963	A	-72.23	-32.2	173.28	16058	16059	16062	16060	16061
c4	0.06	437	6nzw	ILE	1114	A	-80.97	-28.26	165.2	18546	18547	18550	18548	18549
c4	0.06	438	6nzw	ILE	1427	A	-83.71	-26.14	162.52	23763	23764	23767	23765	23766
c4	0.06	439	6nzw	ILE	1589	A	-72.15	-28.08	171.37	26501	26502	26505	26503	26504
c4	0.06	440	6nzw	ILE	1740	A	-78.07	-26.35	163.16	28989	28990	28993	28991	28992
c4	0.06	441	6o20	ILE	1758	A	-70.33	-27.9	163.3	28086	28087	28090	28088	28089
c4	0.06	442	6o20	ILE	2370	A	-70.54	-26.94	159.38	37905	37906	37909	37907	37908
c4	0.06	443	6o7u	ILE	857	A	-67.67	-39.68	169.29	13843	13844	13847	13845	13846
c4	0.06	444	6o7u	ILE	2264	A	-68.32	-27.47	163.65	34990	34991	34994	34992	34993
c4	0.06	445	6o7u	ILE	2373	A	-76.16	-28.3	174.83	36604	36605	36608	36606	36607
c4	0.06	446	6o7u	ILE	2531	A	-71.42	-26.55	172.67	38927	38928	38931	38929	38930
c4	0.06	447	6oeu	ILE	33	A	-69.45	-33.63	169.87	562	563	566	564	565
c4	0.06	448	6r3q	ILE	132	A	-72.15	-32.55	166.31	2166	2167	2170	2168	2169
c4	0.18	1	1dxr	ILE	813	X	-73.93	-27.07	-178.91	12639	12640	12643	12641	12642
c4	0.18	2	1000000000000	ILE	172	X	-69.96	-34.81	173.85	2582	2583	2586	2584	2585
c4	0.18	3	1000000000000	ILE	411	X	-67.91	-37.12	175.26	6242	6243	6246	6244	6245
c4	0.18	4	1eys	ILE	547	X	-67.78	-32.28	170.12	8395	8396	8399	8397	8398
c4	0.18	5	1eys	ILE	566	X	-79.27	-32.28	175.29	8692	8693	8696	8694	8695
c4	0.18	6	1eys	ILE	706	X	-83.97	-34.63	168.29	10957	10958	10961	10959	10960
c4	0.18	7	1fft	ILE	528	X	-99.33	-31.91	-176.24	8323	8324	8327	8325	8326
c4	0.18	8	1fft	ILE	572	X	-67.36	-35.5	170.28	9027	9028	9031	9029	9030
c4	0.18	9	1fft	ILE	771	X	-72.88	-39.36	177.76	12120	12121	12124	12122	12123
c4	0.18	10	1fft	ILE	778	X	-66.12	-26.53	167.26	12230	12231	12234	12232	12233
c4	0.18	11	1fft	ILE	782	X	-74.11	-30.82	165.2	12299	12300	12303	12301	12302
c4	0.18	12	1jb0	ILE	1316	X	-92.49	-28.76	-173.48	20266	20267	20270	20268	20269
c4	0.18	13	1jb0	ILE	1920	X	-85.56	-43.85	-176.19	29600	29601	29604	29602	29603
c4	0.18	14	1kqf	ILE	1393	X	-65.15	-34.85	171	21542	21543	21546	21544	21545
c4	0.18	15	1kqf	ILE	2768	X	-78.15	-34.28	164.46	42839	42840	42843	42841	42842
c4	0.18	16	1kqf	ILE	2879	X	-65.05	-34.46	172.22	44662	44663	44666	44664	44665
c4	0.18	17	1l9b	ILE	319	X	-67.47	-39.15	173.65	4983	4984	4987	4985	4986
c4	0.18	18	1l9b	ILE	517	X	-65.93	-45.61	179.92	8144	8145	8148	8146	8147
c4	0.18	19	1l9b	ILE	558	X	-66.35	-36.36	173.42	8746	8747	8750	8748	8749
c4	0.18	20	1m56	ILE	822	X	-72.66	-28.35	-169.02	12805	12806	12809	12807	12808
c4	0.18	21	1pp9	ILE	1079	X	-67.54	-34.61	177.01	16383	16384	16387	16385	16386
c4	0.18	22	1pp9	ILE	3055	X	-77.04	-29.2	-179.05	47071	47072	47075	47073	47074
c4	0.18	23	1pp9	ILE	3097	X	-69.08	-29.11	176.26	47734	47735	47738	47736	47737
c4	0.18	24	1pw4	ILE	243	X	-66.15	-28.83	170.44	3835	3836	3839	3837	3838
c4	0.18	25	1pw4	ILE	335	X	-65.18	-34.54	169.88	5306	5307	5310	5308	5309
c4	0.18	26	1pw4	ILE	419	X	-68.79	-41.94	177.37	6541	6542	6545	6543	6544
c4	0.18	27	1q90	ILE	859	X	-66.65	-32.32	171.86	13290	13291	13294	13292	13293
c4	0.18	28	1q90	ILE	1811	X	-68.17	-33.82	-178.47	27977	27978	27981	27979	27980
c4	0.18	29	1rh5	ILE	209	X	-103.4	-30.72	179.38	3291	3292	3295	3293	3294
c4	0.18	30	1rh5	ILE	378	X	-67.05	-39.75	170.92	5958	5959	5962	5960	5961
c4	0.18	31	1rh5	ILE	464	X	-73.45	-36.52	175.59	7348	7349	7352	7350	7351
c4	0.18	32	1rhz	ILE	209	X	-80.91	-35.92	-177.54	3291	3292	3295	3293	3294
c4	0.18	33	1rhz	ILE	390	X	-68.02	-28.81	165.05	6161	6162	6165	6163	6164
c4	0.18	34	1uaz	ILE	53	X	-80.74	-35.39	177.02	806	807	810	808	809
c4	0.18	35	2ahy	ILE	51	X	-65.49	-41.74	177.59	859	860	863	861	862
c4	0.18	36	2ahy	ILE	155	X	-72.32	-33.24	171.51	2550	2551	2554	2552	2553
c4	0.18	37	2b2f	ILE	260	X	-75.9	-27.13	178.25	3891	3892	3895	3893	3894
c4	0.18	38	2b2f	ILE	651	X	-73.73	-28.07	179.78	9740	9741	9744	9742	9743
c4	0.18	39	2b2f	ILE	1042	X	-72.86	-28.92	-179.91	15589	15590	15593	15591	15592
c4	0.18	40	2c3e	ILE	28	X	-73.31	-31.82	171.96	381	382	385	383	384
c4	0.18	41	2c3e	ILE	215	X	-70.91	-33.75	171.14	3367	3368	3371	3369	3370
c4	0.18	42	2d57	ILE	135	X	-71.39	-30.06	178.41	1990	1991	1994	1992	1993
c4	0.18	43	2d57	ILE	359	X	-73.13	-31.05	177.86	5326	5327	5330	5328	5329
c4	0.18	44	2d57	ILE	583	X	-73.24	-29.25	177.4	8662	8663	8666	8664	8665
c4	0.18	45	2d57	ILE	807	X	-71.1	-29.17	178.08	11998	11999	12002	12000	12001
c4	0.18	46	2dyr	ILE	881	X	-71.23	-32.96	171.52	13833	13834	13837	13835	13836
c4	0.18	47	2dyr	ILE	2656	X	-70	-31.3	171.55	41844	41845	41848	41846	41847
c4	0.18	48	2qjy	ILE	23	X	-66	-44.73	173.79	368	369	372	370	371
c4	0.18	49	2qjy	ILE	31	X	-68.71	-25.05	-178.92	489	490	493	491	492
c4	0.18	50	2qjy	ILE	894	X	-68.01	-25.06	-178.17	13772	13773	13776	13774	13775
c4	0.18	51	2qts	ILE	25	X	-68.47	-32.43	175.55	394	395	398	396	397
c4	0.18	52	2vt4	ILE	91	X	-65.51	-38.24	171.78	1382	1383	1386	1384	1385
c4	0.18	53	2wsw	ILE	974	X	-65.95	-33.63	172.69	15439	15440	15443	15441	15442
c4	0.18	54	2wsw	ILE	1482	X	-66.43	-35.15	173.49	23492	23493	23496	23494	23495
c4	0.18	55	2x72	ILE	75	X	-68.87	-31.65	171.66	1212	1213	1216	1214	1215
c4	0.18	56	2x72	ILE	412	X	-67.25	-32.05	171.4	6517	6518	6521	6519	6520
c4	0.18	57	2xok	ILE	3411	X	-68.07	-60.39	175.57	52108	52109	52112	52110	52111
c4	0.18	58	2xq2	ILE	66	X	-68.17	-33.56	170.96	959	960	963	961	962
c4	0.18	59	2xq2	ILE	219	X	-67.4	-27.36	176.62	3408	3409	3412	3410	3411
c4	0.18	60	2xq2	ILE	241	X	-69.42	-41.05	170.99	3771	3772	3775	3773	3774
c4	0.18	61	2xq2	ILE	581	X	-67.71	-33.37	171.56	8925	8926	8929	8927	8928
c4	0.18	62	2yev	ILE	623	X	-68.26	-41.7	173.39	9898	9899	9902	9900	9901
c4	0.18	63	2yev	ILE	1119	X	-106.24	-25.49	-176.26	17743	17744	17747	17745	17746
c4	0.18	64	2yiu	ILE	23	X	-67.44	-38.16	174.34	382	383	386	384	385
c4	0.18	65	2yiu	ILE	47	X	-76.52	-34.27	174.99	798	799	802	800	801
c4	0.18	66	2yiu	ILE	831	X	-66.19	-38.33	175.63	12987	12988	12991	12989	12990
c4	0.18	67	2zw3	ILE	180	X	-78.78	-33.81	173.33	2953	2954	2957	2955	2956
c4	0.18	68	2zw3	ILE	381	X	-74.43	-33.49	173.95	6246	6247	6250	6248	6249
c4	0.18	69	2zw3	ILE	582	X	-74.04	-35.18	173.96	9539	9540	9543	9541	9542
c4	0.18	70	2zw3	ILE	783	X	-76.81	-35.28	172.78	12832	12833	12836	12834	12835
c4	0.18	71	2zw3	ILE	984	X	-76.05	-35.34	173.05	16125	16126	16129	16127	16128
c4	0.18	72	2zw3	ILE	1185	X	-74.85	-34.53	175.17	19418	19419	19422	19420	19421
c4	0.18	73	2zxe	ILE	78	X	-71.49	-32.32	174.46	1228	1229	1232	1230	1231
c4	0.18	74	2zxe	ILE	1001	X	-74.53	-37.9	173.47	15493	15494	15497	15495	15496
c4	0.18	75	3ayf	ILE	322	X	-71.48	-42.45	-176.05	5134	5135	5138	5136	5137
c4	0.18	76	3b8e	ILE	84	X	-75.07	-36.66	176.31	1320	1321	1324	1322	1323
c4	0.18	77	3b8e	ILE	751	X	-83.12	-38.83	178.42	11481	11482	11485	11483	11484
c4	0.18	78	3b8e	ILE	911	X	-77.17	-37.21	168.2	14053	14054	14057	14055	14056
c4	0.18	79	3b8e	ILE	1067	X	-68.4	-33.72	164.91	16605	16606	16609	16607	16608
c4	0.18	80	3b9y	ILE	108	X	-69.4	-31.74	179.51	1683	1684	1687	1685	1686
c4	0.18	81	3b9y	ILE	230	X	-67.46	-27.95	175.17	3520	3521	3524	3522	3523
c4	0.18	82	3b9y	ILE	496	X	-68.44	-40.02	-177.2	7506	7507	7510	7508	7509
c4	0.18	83	3b9y	ILE	618	X	-68.76	-28.87	174.27	9343	9344	9347	9345	9346
c4	0.18	84	3b9y	ILE	884	X	-69.25	-39.24	-178.2	13329	13330	13333	13331	13332
c4	0.18	85	3c02	ILE	169	X	-67.94	-36.24	173.83	2621	2622	2625	2623	2624
c4	0.18	86	3c02	ILE	411	X	-68.78	-35.75	174.72	6378	6379	6382	6380	6381
c4	0.18	87	3c02	ILE	653	X	-70.49	-33.47	172.21	10135	10136	10139	10137	10138
c4	0.18	88	3c02	ILE	895	X	-68.94	-34.23	173.63	13892	13893	13896	13894	13895
c4	0.18	89	3dww	ILE	115	X	-66.28	-26.64	173.54	1848	1849	1852	1850	1851
c4	0.18	90	3fh6	ILE	133	X	-73.14	-44.44	-177.33	2119	2120	2123	2121	2122
c4	0.18	91	3fh6	ILE	460	X	-72.35	-33.05	167.02	7281	7282	7285	7283	7284
c4	0.18	92	3k3f	ILE	14	X	-70.44	-39.96	172.82	210	211	214	212	213
c4	0.18	93	3k3f	ILE	346	X	-80.23	-31.59	166.17	5221	5222	5225	5223	5224
c4	0.18	94	3k3f	ILE	678	X	-73.45	-38.66	171.5	10232	10233	10236	10234	10235
c4	0.18	95	3kly	ILE	359	X	-70.71	-30.63	166.77	5531	5532	5535	5533	5534
c4	0.18	96	3llq	ILE	135	X	-67.44	-40.82	175.47	1880	1881	1884	1882	1883
c4	0.18	97	3llq	ILE	369	X	-65.86	-41.46	174.63	5298	5299	5302	5300	5301
c4	0.18	98	3llq	ILE	596	X	-67.96	-41.04	175.39	8588	8589	8592	8590	8591
c4	0.18	99	3llq	ILE	830	X	-66.85	-42.04	174.96	12006	12007	12010	12008	12009
c4	0.18	100	3ne5	ILE	668	X	-69.88	-35.77	172.67	10335	10336	10339	10337	10338
c4	0.18	101	3ne5	ILE	1513	X	-72.34	-35.66	172.14	23496	23497	23500	23498	23499
c4	0.18	102	3ne5	ILE	1643	X	-69.42	-33.01	-177.85	25526	25527	25530	25528	25529
c4	0.18	103	3ne5	ILE	3187	X	-65.14	-38.92	173.75	49520	49521	49524	49522	49523
c4	0.18	104	3ne5	ILE	3188	X	-65.13	-42.76	172.35	49539	49540	49543	49541	49542
c4	0.18	105	3ne5	ILE	3317	X	-67.94	-33.64	-178.66	51550	51551	51554	51552	51553
c4	0.18	106	3ne5	ILE	4016	X	-68.32	-33.6	173.52	62384	62385	62388	62386	62387
c4	0.18	107	3ne5	ILE	4861	X	-66.52	-38.14	173.76	75544	75545	75548	75546	75547
c4	0.18	108	3ne5	ILE	4880	X	-65.89	-37.27	173.44	75879	75880	75883	75881	75882
c4	0.18	109	3ne5	ILE	4991	X	-68.42	-32.23	-177.55	77574	77575	77578	77576	77577
c4	0.18	110	3puw	ILE	871	X	-66.52	-37.79	170.93	13555	13556	13559	13557	13558
c4	0.18	111	3puw	ILE	1070	X	-70.29	-31.04	172.36	16690	16691	16694	16692	16693
c4	0.18	112	3rko	ILE	600	X	-65.14	-39.65	174.05	9294	9295	9298	9296	9297
c4	0.18	113	3rko	ILE	1664	X	-69.14	-38.81	-179.01	25908	25909	25912	25910	25911
c4	0.18	114	3rko	ILE	1681	X	-70	-29.19	178.42	26209	26210	26213	26211	26212
c4	0.18	115	3rko	ILE	1791	X	-66.65	-39.13	167.21	27951	27952	27955	27953	27954
c4	0.18	116	3t9n	ILE	18	X	-69.44	-36.56	172.26	309	310	313	311	312
c4	0.18	117	3t9n	ILE	284	X	-69.98	-35.85	171.97	4627	4628	4631	4629	4630
c4	0.18	118	3t9n	ILE	548	X	-70.71	-37.15	173.11	8906	8907	8910	8908	8909
c4	0.18	119	3t9n	ILE	812	X	-68.71	-36.6	171.7	13185	13186	13189	13187	13188
c4	0.18	120	3t9n	ILE	1077	X	-69.9	-36.48	171.55	17479	17480	17483	17481	17482
c4	0.18	121	3t9n	ILE	1341	X	-69.83	-36.8	172.69	21758	21759	21762	21760	21761
c4	0.18	122	3t9n	ILE	1605	X	-69.2	-36.17	171.73	26037	26038	26041	26039	26040
c4	0.18	123	3ux4	ILE	146	X	-79.46	-55.83	-171.48	2252	2253	2256	2254	2255
c4	0.18	124	3ux4	ILE	326	X	-79.11	-45.94	-167.44	5105	5106	5109	5107	5108
c4	0.18	125	3ux4	ILE	506	X	-83.41	-48.6	-174.04	7946	7947	7950	7948	7949
c4	0.18	126	3ux4	ILE	686	X	-89.65	-50.04	-168.81	10786	10787	10790	10788	10789
[truncated: 13,054 more rows]

## Sheet: d) ILEmC (membrane proteins)
Chess Square	Parse	Map ID	pdb ID	residue	name	chain	phi	psi	omega	atno: N	atno: CA	atno: CB	atno: C	atno: O
[truncated: 1,802 more rows]
